# Supplementary material for: Chloroplast acquisition without the gene transfer in kleptoplastic sea slugs, Plakobranchus ocellatus
Source: eLife. 2021 Apr 27;10:e60176. doi: 10.7554/eLife.60176 (PMC8079154; doi:10.7554/eLife.60176)
Supplement: Figure 2—source data 2. — This zip archive contains raw data of oxygen concentration dynamics. The measurement data for each time series are stored in separate files, with the experiment ID (ID1–6) and types of the experiment (mock or P. ocellatus sample) indicated in the name. [file elife-60176-fig2-data2.zip]

Archive with 19 entries (18 files):
- Figure_2_source_data_2/
- Figure_2_source_data_2/ID1__P_ocellatus_38days.tsv
- __MACOSX/Figure_2_source_data_2/._ID1__P_ocellatus_38days.tsv
- Figure_2_source_data_2/.DS_Store
- __MACOSX/Figure_2_source_data_2/._.DS_Store
- Figure_2_source_data_2/Mock_blank.tsv
- __MACOSX/Figure_2_source_data_2/._Mock_blank.tsv
- Figure_2_source_data_2/ID2__P_ocellatus_38days.tsv
- __MACOSX/Figure_2_source_data_2/._ID2__P_ocellatus_38days.tsv
- Figure_2_source_data_2/ID6__P_ocellatus_110days.tsv
- __MACOSX/Figure_2_source_data_2/._ID6__P_ocellatus_110days.tsv
- Figure_2_source_data_2/ID4__P_ocellatus_109days.tsv
- __MACOSX/Figure_2_source_data_2/._ID4__P_ocellatus_109days.tsv
- Figure_2_source_data_2/readme.txt
- __MACOSX/Figure_2_source_data_2/._readme.txt
- Figure_2_source_data_2/ID5__P_ocellatus_110days.tsv
- __MACOSX/Figure_2_source_data_2/._ID5__P_ocellatus_110days.tsv
- Figure_2_source_data_2/ID3__P_ocellatus_38days.tsv
- __MACOSX/Figure_2_source_data_2/._ID3__P_ocellatus_38days.tsv
