# Supplementary material for: Chloroplast acquisition without the gene transfer in kleptoplastic sea slugs, Plakobranchus ocellatus
Source: eLife. 2021 Apr 27;10:e60176. doi: 10.7554/eLife.60176 (PMC8079154; doi:10.7554/eLife.60176)
Supplement: Figure 2—source data 2. — This zip archive contains raw data of oxygen concentration dynamics. The measurement data for each time series are stored in separate files, with the experiment ID (ID1–6) and types of the experiment (mock or P. ocellatus sample) indicated in the name. [file elife-60176-fig2-data2.zip › Figure_2_source_data_2/ID1__P_ocellatus_38days.tsv]

Time	light	Mesure	Temp	Sec	mgO2/L
2015/07/11/20:00:19	Dark	junk	23.22	1	6.79
2015/07/11/20:00:20	Dark	junk	23.23	2	6.84
2015/07/11/20:00:21	Dark	junk	23.22	3	6.91
2015/07/11/20:00:22	Dark	junk	23.22	4	6.92
2015/07/11/20:00:23	Dark	junk	23.23	5	6.86
2015/07/11/20:00:24	Dark	junk	23.22	6	6.9
2015/07/11/20:00:25	Dark	junk	23.22	7	6.91
2015/07/11/20:00:26	Dark	junk	23.22	8	6.87
2015/07/11/20:00:27	Dark	junk	23.22	9	6.83
2015/07/11/20:00:28	Dark	junk	23.22	10	6.81
2015/07/11/20:00:29	Dark	junk	23.22	11	6.86
2015/07/11/20:00:30	Dark	junk	23.22	12	6.93
2015/07/11/20:00:31	Dark	junk	23.22	13	6.88
2015/07/11/20:00:32	Dark	junk	23.22	14	6.84
2015/07/11/20:00:33	Dark	junk	23.22	15	6.84
2015/07/11/20:00:34	Dark	junk	23.22	16	6.88
2015/07/11/20:00:35	Dark	junk	23.22	17	6.94
2015/07/11/20:00:36	Dark	junk	23.22	18	6.87
2015/07/11/20:00:37	Dark	junk	23.22	19	6.79
2015/07/11/20:00:38	Dark	junk	23.22	20	6.82
2015/07/11/20:00:39	Dark	junk	23.22	21	6.83
2015/07/11/20:00:40	Dark	junk	23.22	22	6.81
2015/07/11/20:00:41	Dark	junk	23.22	23	6.84
2015/07/11/20:00:42	Dark	junk	23.22	24	6.84
2015/07/11/20:00:43	Dark	junk	23.22	25	6.82
2015/07/11/20:00:44	Dark	junk	23.22	26	6.82
2015/07/11/20:00:45	Dark	junk	23.22	27	6.83
2015/07/11/20:00:46	Dark	junk	23.22	28	6.85
2015/07/11/20:00:47	Dark	junk	23.22	29	6.86
2015/07/11/20:00:48	Dark	junk	23.22	30	6.85
2015/07/11/20:00:49	Dark	junk	23.22	31	6.82
2015/07/11/20:00:50	Dark	junk	23.22	32	6.84
2015/07/11/20:00:51	Dark	junk	23.22	33	6.82
2015/07/11/20:00:52	Dark	junk	23.22	34	6.84
2015/07/11/20:00:53	Dark	junk	23.23	35	6.82
2015/07/11/20:00:54	Dark	junk	23.23	36	6.8
2015/07/11/20:00:55	Dark	junk	23.23	37	6.83
2015/07/11/20:00:56	Dark	junk	23.23	38	6.79
2015/07/11/20:00:57	Dark	junk	23.23	39	6.82
2015/07/11/20:00:58	Dark	junk	23.23	40	6.82
2015/07/11/20:00:59	Dark	junk	23.22	41	6.77
2015/07/11/20:01:00	Dark	junk	23.22	42	6.78
2015/07/11/20:01:01	Dark	junk	23.23	43	6.84
2015/07/11/20:01:02	Dark	junk	23.23	44	6.82
2015/07/11/20:01:03	Dark	junk	23.23	45	6.79
2015/07/11/20:01:04	Dark	junk	23.23	46	6.78
2015/07/11/20:01:05	Dark	junk	23.22	47	6.82
2015/07/11/20:01:06	Dark	junk	23.22	48	6.85
2015/07/11/20:01:07	Dark	junk	23.22	49	6.85
2015/07/11/20:01:08	Dark	junk	23.22	50	6.86
2015/07/11/20:01:09	Dark	junk	23.22	51	6.86
2015/07/11/20:01:10	Dark	junk	23.22	52	6.85
2015/07/11/20:01:11	Dark	junk	23.22	53	6.84
2015/07/11/20:01:12	Dark	junk	23.22	54	6.8
2015/07/11/20:01:13	Dark	junk	23.22	55	6.83
2015/07/11/20:01:14	Dark	junk	23.22	56	6.87
2015/07/11/20:01:15	Dark	junk	23.22	57	6.78
2015/07/11/20:01:16	Dark	junk	23.22	58	6.78
2015/07/11/20:01:17	Dark	junk	23.22	59	6.83
2015/07/11/20:01:18	Dark	junk	23.22	60	6.8
2015/07/11/20:01:19	Dark	junk	23.22	61	6.78
2015/07/11/20:01:20	Dark	junk	23.22	62	6.78
2015/07/11/20:01:21	Dark	junk	23.22	63	6.75
2015/07/11/20:01:22	Dark	junk	23.22	64	6.77
2015/07/11/20:01:23	Dark	junk	23.21	65	6.78
2015/07/11/20:01:24	Dark	junk	23.21	66	6.72
2015/07/11/20:01:25	Dark	junk	23.21	67	6.74
2015/07/11/20:01:26	Dark	junk	23.21	68	6.83
2015/07/11/20:01:27	Dark	junk	23.21	69	6.81
2015/07/11/20:01:28	Dark	junk	23.21	70	6.73
2015/07/11/20:01:29	Dark	junk	23.22	71	6.75
2015/07/11/20:01:30	Dark	junk	23.21	72	6.77
2015/07/11/20:01:31	Dark	junk	23.21	73	6.72
2015/07/11/20:01:32	Dark	junk	23.21	74	6.73
2015/07/11/20:01:33	Dark	junk	23.21	75	6.78
2015/07/11/20:01:34	Dark	junk	23.21	76	6.77
2015/07/11/20:01:35	Dark	junk	23.21	77	6.74
2015/07/11/20:01:36	Dark	junk	23.21	78	6.76
2015/07/11/20:01:37	Dark	junk	23.21	79	6.79
2015/07/11/20:01:38	Dark	junk	23.21	80	6.74
2015/07/11/20:01:39	Dark	junk	23.21	81	6.7
2015/07/11/20:01:40	Dark	junk	23.21	82	6.75
2015/07/11/20:01:41	Dark	junk	23.21	83	6.76
2015/07/11/20:01:42	Dark	junk	23.21	84	6.76
2015/07/11/20:01:43	Dark	junk	23.21	85	6.76
2015/07/11/20:01:44	Dark	junk	23.2	86	6.72
2015/07/11/20:01:45	Dark	junk	23.2	87	6.75
2015/07/11/20:01:46	Dark	junk	23.2	88	6.81
2015/07/11/20:01:47	Dark	junk	23.2	89	6.73
2015/07/11/20:01:48	Dark	junk	23.2	90	6.72
2015/07/11/20:01:49	Dark	junk	23.2	91	6.73
2015/07/11/20:01:50	Dark	junk	23.2	92	6.73
2015/07/11/20:01:51	Dark	junk	23.2	93	6.76
2015/07/11/20:01:52	Dark	junk	23.2	94	6.74
2015/07/11/20:01:53	Dark	junk	23.2	95	6.7
2015/07/11/20:01:54	Dark	junk	23.2	96	6.69
2015/07/11/20:01:55	Dark	junk	23.2	97	6.72
2015/07/11/20:01:56	Dark	junk	23.2	98	6.74
2015/07/11/20:01:57	Dark	junk	23.2	99	6.73
2015/07/11/20:01:58	Dark	junk	23.2	100	6.78
2015/07/11/20:01:59	Dark	junk	23.2	101	6.79
2015/07/11/20:02:00	Dark	junk	23.2	102	6.72
2015/07/11/20:02:01	Dark	junk	23.2	103	6.71
2015/07/11/20:02:02	Dark	junk	23.2	104	6.69
2015/07/11/20:02:03	Dark	junk	23.2	105	6.73
2015/07/11/20:02:04	Dark	junk	23.2	106	6.75
2015/07/11/20:02:05	Dark	junk	23.2	107	6.65
2015/07/11/20:02:06	Dark	junk	23.2	108	6.66
2015/07/11/20:02:07	Dark	junk	23.2	109	6.69
2015/07/11/20:02:08	Dark	junk	23.2	110	6.72
2015/07/11/20:02:09	Dark	junk	23.2	111	6.73
2015/07/11/20:02:10	Dark	junk	23.2	112	6.74
2015/07/11/20:02:11	Dark	junk	23.2	113	6.74
2015/07/11/20:02:12	Dark	junk	23.2	114	6.7
2015/07/11/20:02:13	Dark	junk	23.2	115	6.69
2015/07/11/20:02:14	Dark	junk	23.2	116	6.69
2015/07/11/20:02:15	Dark	junk	23.2	117	6.7
2015/07/11/20:02:16	Dark	junk	23.2	118	6.71
2015/07/11/20:02:17	Dark	junk	23.2	119	6.68
2015/07/11/20:02:18	Dark	junk	23.2	120	6.67
2015/07/11/20:02:19	Dark	junk	23.2	121	6.69
2015/07/11/20:02:20	Dark	junk	23.2	122	6.76
2015/07/11/20:02:21	Dark	junk	23.2	123	6.73
2015/07/11/20:02:22	Dark	junk	23.2	124	6.72
2015/07/11/20:02:23	Dark	junk	23.2	125	6.76
2015/07/11/20:02:24	Dark	junk	23.2	126	6.76
2015/07/11/20:02:25	Dark	junk	23.2	127	6.73
2015/07/11/20:02:26	Dark	junk	23.2	128	6.71
2015/07/11/20:02:27	Dark	junk	23.2	129	6.75
2015/07/11/20:02:28	Dark	junk	23.2	130	6.72
2015/07/11/20:02:29	Dark	junk	23.2	131	6.66
2015/07/11/20:02:30	Dark	junk	23.2	132	6.66
2015/07/11/20:02:31	Dark	junk	23.2	133	6.68
2015/07/11/20:02:32	Dark	junk	23.19	134	6.72
2015/07/11/20:02:33	Dark	junk	23.19	135	6.7
2015/07/11/20:02:34	Dark	junk	23.19	136	6.68
2015/07/11/20:02:35	Dark	junk	23.19	137	6.66
2015/07/11/20:02:36	Dark	junk	23.19	138	6.67
2015/07/11/20:02:37	Dark	junk	23.19	139	6.68
2015/07/11/20:02:38	Dark	junk	23.19	140	6.69
2015/07/11/20:02:39	Dark	junk	23.19	141	6.66
2015/07/11/20:02:40	Dark	junk	23.19	142	6.65
2015/07/11/20:02:41	Dark	junk	23.19	143	6.66
2015/07/11/20:02:42	Dark	junk	23.19	144	6.66
2015/07/11/20:02:43	Dark	junk	23.19	145	6.65
2015/07/11/20:02:44	Dark	junk	23.19	146	6.71
2015/07/11/20:02:45	Dark	junk	23.19	147	6.68
2015/07/11/20:02:46	Dark	junk	23.19	148	6.69
2015/07/11/20:02:47	Dark	junk	23.19	149	6.69
2015/07/11/20:02:48	Dark	junk	23.19	150	6.67
2015/07/11/20:02:49	Dark	junk	23.19	151	6.71
2015/07/11/20:02:50	Dark	junk	23.19	152	6.68
2015/07/11/20:02:51	Dark	junk	23.19	153	6.62
2015/07/11/20:02:52	Dark	junk	23.19	154	6.66
2015/07/11/20:02:53	Dark	junk	23.19	155	6.71
2015/07/11/20:02:54	Dark	junk	23.19	156	6.7
2015/07/11/20:02:55	Dark	junk	23.19	157	6.68
2015/07/11/20:02:56	Dark	junk	23.19	158	6.65
2015/07/11/20:02:57	Dark	junk	23.19	159	6.6
2015/07/11/20:02:58	Dark	junk	23.19	160	6.58
2015/07/11/20:02:59	Dark	junk	23.19	161	6.58
2015/07/11/20:03:00	Dark	junk	23.18	162	6.62
2015/07/11/20:03:01	Dark	junk	23.18	163	6.69
2015/07/11/20:03:02	Dark	junk	23.18	164	6.69
2015/07/11/20:03:03	Dark	junk	23.18	165	6.65
2015/07/11/20:03:04	Dark	junk	23.18	166	6.66
2015/07/11/20:03:05	Dark	junk	23.18	167	6.6
2015/07/11/20:03:06	Dark	junk	23.18	168	6.59
2015/07/11/20:03:07	Dark	junk	23.18	169	6.64
2015/07/11/20:03:08	Dark	junk	23.18	170	6.66
2015/07/11/20:03:09	Dark	junk	23.19	171	6.62
2015/07/11/20:03:10	Dark	junk	23.19	172	6.62
2015/07/11/20:03:11	Dark	junk	23.19	173	6.64
2015/07/11/20:03:12	Dark	junk	23.18	174	6.7
2015/07/11/20:03:13	Dark	junk	23.18	175	6.71
2015/07/11/20:03:14	Dark	junk	23.18	176	6.66
2015/07/11/20:03:15	Dark	junk	23.18	177	6.67
2015/07/11/20:03:16	Dark	junk	23.18	178	6.7
2015/07/11/20:03:17	Dark	junk	23.18	179	6.7
2015/07/11/20:03:18	Dark	junk	23.18	180	6.67
2015/07/11/20:03:19	Dark	junk	23.18	181	6.64
2015/07/11/20:03:20	Dark	junk	23.18	182	6.68
2015/07/11/20:03:21	Dark	junk	23.18	183	6.64
2015/07/11/20:03:22	Dark	junk	23.18	184	6.62
2015/07/11/20:03:23	Dark	junk	23.18	185	6.62
2015/07/11/20:03:24	Dark	junk	23.18	186	6.67
2015/07/11/20:03:25	Dark	junk	23.18	187	6.68
2015/07/11/20:03:26	Dark	junk	23.18	188	6.63
2015/07/11/20:03:27	Dark	junk	23.18	189	6.67
2015/07/11/20:03:28	Dark	junk	23.18	190	6.68
2015/07/11/20:03:29	Dark	junk	23.18	191	6.66
2015/07/11/20:03:30	Dark	junk	23.18	192	6.64
2015/07/11/20:03:31	Dark	junk	23.18	193	6.61
2015/07/11/20:03:32	Dark	junk	23.18	194	6.61
2015/07/11/20:03:33	Dark	junk	23.18	195	6.64
2015/07/11/20:03:34	Dark	junk	23.18	196	6.64
2015/07/11/20:03:35	Dark	junk	23.18	197	6.62
2015/07/11/20:03:36	Dark	junk	23.18	198	6.6
2015/07/11/20:03:37	Dark	junk	23.18	199	6.59
2015/07/11/20:03:38	Dark	junk	23.17	200	6.59
2015/07/11/20:03:39	Dark	junk	23.17	201	6.6
2015/07/11/20:03:40	Dark	junk	23.17	202	6.66
2015/07/11/20:03:41	Dark	junk	23.17	203	6.63
2015/07/11/20:03:42	Dark	junk	23.17	204	6.63
2015/07/11/20:03:43	Dark	junk	23.17	205	6.6
2015/07/11/20:03:44	Dark	junk	23.17	206	6.55
2015/07/11/20:03:45	Dark	junk	23.17	207	6.57
2015/07/11/20:03:46	Dark	junk	23.17	208	6.58
2015/07/11/20:03:47	Dark	junk	23.18	209	6.61
2015/07/11/20:03:48	Dark	junk	23.18	210	6.63
2015/07/11/20:03:49	Dark	junk	23.17	211	6.66
2015/07/11/20:03:50	Dark	junk	23.17	212	6.64
2015/07/11/20:03:51	Dark	junk	23.17	213	6.62
2015/07/11/20:03:52	Dark	junk	23.17	214	6.62
2015/07/11/20:03:53	Dark	junk	23.17	215	6.62
2015/07/11/20:03:54	Dark	junk	23.17	216	6.65
2015/07/11/20:03:55	Dark	junk	23.17	217	6.62
2015/07/11/20:03:56	Dark	junk	23.17	218	6.61
2015/07/11/20:03:57	Dark	junk	23.17	219	6.64
2015/07/11/20:03:58	Dark	junk	23.17	220	6.61
2015/07/11/20:03:59	Dark	junk	23.17	221	6.6
2015/07/11/20:04:00	Dark	junk	23.17	222	6.64
2015/07/11/20:04:01	Dark	junk	23.17	223	6.64
2015/07/11/20:04:02	Dark	junk	23.17	224	6.62
2015/07/11/20:04:03	Dark	junk	23.17	225	6.64
2015/07/11/20:04:04	Dark	junk	23.17	226	6.67
2015/07/11/20:04:05	Dark	junk	23.17	227	6.64
2015/07/11/20:04:06	Dark	junk	23.17	228	6.6
2015/07/11/20:04:07	Dark	junk	23.17	229	6.6
2015/07/11/20:04:08	Dark	junk	23.17	230	6.61
2015/07/11/20:04:09	Dark	junk	23.17	231	6.63
2015/07/11/20:04:10	Dark	junk	23.17	232	6.64
2015/07/11/20:04:11	Dark	junk	23.17	233	6.62
2015/07/11/20:04:12	Dark	junk	23.17	234	6.63
2015/07/11/20:04:13	Dark	junk	23.17	235	6.63
2015/07/11/20:04:14	Dark	junk	23.17	236	6.6
2015/07/11/20:04:15	Dark	junk	23.17	237	6.61
2015/07/11/20:04:16	Dark	junk	23.17	238	6.66
2015/07/11/20:04:17	Dark	junk	23.17	239	6.61
2015/07/11/20:04:18	Dark	junk	23.17	240	6.62
2015/07/11/20:04:19	Dark	junk	23.17	241	6.66
2015/07/11/20:04:20	Dark	junk	23.17	242	6.67
2015/07/11/20:04:21	Dark	junk	23.16	243	6.6
2015/07/11/20:04:22	Dark	junk	23.16	244	6.63
2015/07/11/20:04:23	Dark	junk	23.16	245	6.62
2015/07/11/20:04:24	Dark	junk	23.16	246	6.55
2015/07/11/20:04:25	Dark	junk	23.17	247	6.6
2015/07/11/20:04:26	Dark	junk	23.17	248	6.61
2015/07/11/20:04:27	Dark	junk	23.16	249	6.64
2015/07/11/20:04:28	Dark	junk	23.16	250	6.64
2015/07/11/20:04:29	Dark	junk	23.16	251	6.58
2015/07/11/20:04:30	Dark	junk	23.17	252	6.53
2015/07/11/20:04:31	Dark	junk	23.16	253	6.51
2015/07/11/20:04:32	Dark	junk	23.16	254	6.55
2015/07/11/20:04:33	Dark	junk	23.16	255	6.57
2015/07/11/20:04:34	Dark	junk	23.16	256	6.54
2015/07/11/20:04:35	Dark	junk	23.16	257	6.56
2015/07/11/20:04:36	Dark	junk	23.16	258	6.58
2015/07/11/20:04:37	Dark	junk	23.16	259	6.56
2015/07/11/20:04:38	Dark	junk	23.17	260	6.55
2015/07/11/20:04:39	Dark	junk	23.16	261	6.56
2015/07/11/20:04:40	Dark	junk	23.16	262	6.6
2015/07/11/20:04:41	Dark	junk	23.16	263	6.57
2015/07/11/20:04:42	Dark	junk	23.16	264	6.56
2015/07/11/20:04:43	Dark	junk	23.16	265	6.53
2015/07/11/20:04:44	Dark	junk	23.16	266	6.52
2015/07/11/20:04:45	Dark	junk	23.16	267	6.58
2015/07/11/20:04:46	Dark	junk	23.16	268	6.56
2015/07/11/20:04:47	Dark	junk	23.16	269	6.52
2015/07/11/20:04:48	Dark	junk	23.16	270	6.51
2015/07/11/20:04:49	Dark	junk	23.16	271	6.51
2015/07/11/20:04:50	Dark	junk	23.16	272	6.51
2015/07/11/20:04:51	Dark	junk	23.16	273	6.56
2015/07/11/20:04:52	Dark	junk	23.16	274	6.54
2015/07/11/20:04:53	Dark	junk	23.16	275	6.48
2015/07/11/20:04:54	Dark	junk	23.16	276	6.47
2015/07/11/20:04:55	Dark	junk	23.16	277	6.51
2015/07/11/20:04:56	Dark	junk	23.16	278	6.51
2015/07/11/20:04:57	Dark	junk	23.16	279	6.51
2015/07/11/20:04:58	Dark	junk	23.16	280	6.5
2015/07/11/20:04:59	Dark	junk	23.16	281	6.48
2015/07/11/20:05:00	Dark	Dark1	23.16	282	6.5
2015/07/11/20:05:01	Dark	Dark1	23.16	283	6.52
2015/07/11/20:05:02	Dark	Dark1	23.16	284	6.5
2015/07/11/20:05:03	Dark	Dark1	23.16	285	6.49
2015/07/11/20:05:04	Dark	Dark1	23.16	286	6.48
2015/07/11/20:05:05	Dark	Dark1	23.16	287	6.45
2015/07/11/20:05:06	Dark	Dark1	23.16	288	6.46
2015/07/11/20:05:07	Dark	Dark1	23.16	289	6.47
2015/07/11/20:05:08	Dark	Dark1	23.15	290	6.53
2015/07/11/20:05:09	Dark	Dark1	23.15	291	6.52
2015/07/11/20:05:10	Dark	Dark1	23.16	292	6.53
2015/07/11/20:05:11	Dark	Dark1	23.15	293	6.48
2015/07/11/20:05:12	Dark	Dark1	23.16	294	6.47
2015/07/11/20:05:13	Dark	Dark1	23.16	295	6.46
2015/07/11/20:05:14	Dark	Dark1	23.16	296	6.49
2015/07/11/20:05:15	Dark	Dark1	23.16	297	6.5
2015/07/11/20:05:16	Dark	Dark1	23.16	298	6.47
2015/07/11/20:05:17	Dark	Dark1	23.16	299	6.49
2015/07/11/20:05:18	Dark	Dark1	23.16	300	6.5
2015/07/11/20:05:19	Dark	Dark1	23.16	301	6.53
2015/07/11/20:05:20	Dark	Dark1	23.16	302	6.53
2015/07/11/20:05:21	Dark	Dark1	23.16	303	6.48
2015/07/11/20:05:22	Dark	Dark1	23.16	304	6.48
2015/07/11/20:05:23	Dark	Dark1	23.16	305	6.46
2015/07/11/20:05:24	Dark	Dark1	23.16	306	6.5
2015/07/11/20:05:25	Dark	Dark1	23.16	307	6.52
2015/07/11/20:05:26	Dark	Dark1	23.15	308	6.48
2015/07/11/20:05:27	Dark	Dark1	23.15	309	6.51
2015/07/11/20:05:28	Dark	Dark1	23.15	310	6.49
2015/07/11/20:05:29	Dark	Dark1	23.15	311	6.42
2015/07/11/20:05:30	Dark	Dark1	23.15	312	6.45
2015/07/11/20:05:31	Dark	Dark1	23.15	313	6.49
2015/07/11/20:05:32	Dark	Dark1	23.15	314	6.49
2015/07/11/20:05:33	Dark	Dark1	23.15	315	6.48
2015/07/11/20:05:34	Dark	Dark1	23.15	316	6.42
2015/07/11/20:05:35	Dark	Dark1	23.15	317	6.45
2015/07/11/20:05:36	Dark	Dark1	23.15	318	6.48
2015/07/11/20:05:37	Dark	Dark1	23.16	319	6.51
2015/07/11/20:05:38	Dark	Dark1	23.16	320	6.47
2015/07/11/20:05:39	Dark	Dark1	23.16	321	6.44
2015/07/11/20:05:40	Dark	Dark1	23.15	322	6.46
2015/07/11/20:05:41	Dark	Dark1	23.15	323	6.48
2015/07/11/20:05:42	Dark	Dark1	23.15	324	6.49
2015/07/11/20:05:43	Dark	Dark1	23.15	325	6.45
2015/07/11/20:05:44	Dark	Dark1	23.15	326	6.45
2015/07/11/20:05:45	Dark	Dark1	23.15	327	6.47
2015/07/11/20:05:46	Dark	Dark1	23.15	328	6.42
2015/07/11/20:05:47	Dark	Dark1	23.15	329	6.4
2015/07/11/20:05:48	Dark	Dark1	23.15	330	6.44
2015/07/11/20:05:49	Dark	Dark1	23.15	331	6.47
2015/07/11/20:05:50	Dark	Dark1	23.15	332	6.44
2015/07/11/20:05:51	Dark	Dark1	23.15	333	6.38
2015/07/11/20:05:52	Dark	Dark1	23.15	334	6.36
2015/07/11/20:05:53	Dark	Dark1	23.15	335	6.42
2015/07/11/20:05:54	Dark	Dark1	23.15	336	6.44
2015/07/11/20:05:55	Dark	Dark1	23.15	337	6.45
2015/07/11/20:05:56	Dark	Dark1	23.15	338	6.48
2015/07/11/20:05:57	Dark	Dark1	23.15	339	6.43
2015/07/11/20:05:58	Dark	Dark1	23.15	340	6.39
2015/07/11/20:05:59	Dark	Dark1	23.15	341	6.38
2015/07/11/20:06:00	Dark	Dark1	23.15	342	6.45
2015/07/11/20:06:01	Dark	Dark1	23.15	343	6.51
2015/07/11/20:06:02	Dark	Dark1	23.15	344	6.49
2015/07/11/20:06:03	Dark	Dark1	23.15	345	6.43
2015/07/11/20:06:04	Dark	Dark1	23.15	346	6.42
2015/07/11/20:06:05	Dark	Dark1	23.15	347	6.38
2015/07/11/20:06:06	Dark	Dark1	23.15	348	6.43
2015/07/11/20:06:07	Dark	Dark1	23.15	349	6.44
2015/07/11/20:06:08	Dark	Dark1	23.15	350	6.4
2015/07/11/20:06:09	Dark	Dark1	23.15	351	6.4
2015/07/11/20:06:10	Dark	Dark1	23.15	352	6.38
2015/07/11/20:06:11	Dark	Dark1	23.15	353	6.4
2015/07/11/20:06:12	Dark	Dark1	23.14	354	6.41
2015/07/11/20:06:13	Dark	Dark1	23.14	355	6.39
2015/07/11/20:06:14	Dark	Dark1	23.14	356	6.39
2015/07/11/20:06:15	Dark	Dark1	23.14	357	6.4
2015/07/11/20:06:16	Dark	Dark1	23.14	358	6.41
2015/07/11/20:06:17	Dark	Dark1	23.14	359	6.4
2015/07/11/20:06:18	Dark	Dark1	23.15	360	6.42
2015/07/11/20:06:19	Dark	Dark1	23.14	361	6.39
2015/07/11/20:06:20	Dark	Dark1	23.14	362	6.38
2015/07/11/20:06:21	Dark	Dark1	23.14	363	6.4
2015/07/11/20:06:22	Dark	Dark1	23.14	364	6.35
2015/07/11/20:06:23	Dark	Dark1	23.14	365	6.35
2015/07/11/20:06:24	Dark	Dark1	23.15	366	6.36
2015/07/11/20:06:25	Dark	Dark1	23.15	367	6.36
2015/07/11/20:06:26	Dark	Dark1	23.15	368	6.38
2015/07/11/20:06:27	Dark	Dark1	23.15	369	6.37
2015/07/11/20:06:28	Dark	Dark1	23.15	370	6.39
2015/07/11/20:06:29	Dark	Dark1	23.15	371	6.39
2015/07/11/20:06:30	Dark	Dark1	23.15	372	6.34
2015/07/11/20:06:31	Dark	Dark1	23.14	373	6.32
2015/07/11/20:06:32	Dark	Dark1	23.14	374	6.35
2015/07/11/20:06:33	Dark	Dark1	23.14	375	6.35
2015/07/11/20:06:34	Dark	Dark1	23.14	376	6.37
2015/07/11/20:06:35	Dark	Dark1	23.14	377	6.41
2015/07/11/20:06:36	Dark	Dark1	23.14	378	6.39
2015/07/11/20:06:37	Dark	Dark1	23.14	379	6.36
2015/07/11/20:06:38	Dark	Dark1	23.14	380	6.35
2015/07/11/20:06:39	Dark	Dark1	23.14	381	6.3
2015/07/11/20:06:40	Dark	Dark1	23.14	382	6.33
2015/07/11/20:06:41	Dark	Dark1	23.14	383	6.38
2015/07/11/20:06:42	Dark	Dark1	23.14	384	6.42
2015/07/11/20:06:43	Dark	Dark1	23.14	385	6.36
2015/07/11/20:06:44	Dark	Dark1	23.14	386	6.34
2015/07/11/20:06:45	Dark	Dark1	23.14	387	6.33
2015/07/11/20:06:46	Dark	Dark1	23.14	388	6.32
2015/07/11/20:06:47	Dark	Dark1	23.14	389	6.36
2015/07/11/20:06:48	Dark	Dark1	23.14	390	6.36
2015/07/11/20:06:49	Dark	Dark1	23.14	391	6.34
2015/07/11/20:06:50	Dark	Dark1	23.14	392	6.35
2015/07/11/20:06:51	Dark	Dark1	23.14	393	6.3
2015/07/11/20:06:52	Dark	Dark1	23.13	394	6.27
2015/07/11/20:06:53	Dark	Dark1	23.13	395	6.31
2015/07/11/20:06:54	Dark	Dark1	23.13	396	6.33
2015/07/11/20:06:55	Dark	Dark1	23.13	397	6.39
2015/07/11/20:06:56	Dark	Dark1	23.14	398	6.38
2015/07/11/20:06:57	Dark	Dark1	23.14	399	6.37
2015/07/11/20:06:58	Dark	Dark1	23.14	400	6.35
2015/07/11/20:06:59	Dark	Dark1	23.14	401	6.37
2015/07/11/20:07:00	Dark	Dark1	23.14	402	6.37
2015/07/11/20:07:01	Dark	Dark1	23.13	403	6.3
2015/07/11/20:07:02	Dark	Dark1	23.13	404	6.34
2015/07/11/20:07:03	Dark	Dark1	23.13	405	6.35
2015/07/11/20:07:04	Dark	Dark1	23.13	406	6.34
2015/07/11/20:07:05	Dark	Dark1	23.13	407	6.29
2015/07/11/20:07:06	Dark	Dark1	23.14	408	6.29
2015/07/11/20:07:07	Dark	Dark1	23.13	409	6.3
2015/07/11/20:07:08	Dark	Dark1	23.14	410	6.34
2015/07/11/20:07:09	Dark	Dark1	23.13	411	6.37
2015/07/11/20:07:10	Dark	Dark1	23.13	412	6.36
2015/07/11/20:07:11	Dark	Dark1	23.13	413	6.36
2015/07/11/20:07:12	Dark	Dark1	23.13	414	6.32
2015/07/11/20:07:13	Dark	Dark1	23.13	415	6.32
2015/07/11/20:07:14	Dark	Dark1	23.13	416	6.37
2015/07/11/20:07:15	Dark	Dark1	23.13	417	6.37
2015/07/11/20:07:16	Dark	Dark1	23.13	418	6.34
2015/07/11/20:07:17	Dark	Dark1	23.13	419	6.36
2015/07/11/20:07:18	Dark	Dark1	23.13	420	6.33
2015/07/11/20:07:19	Dark	Dark1	23.13	421	6.31
2015/07/11/20:07:20	Dark	Dark1	23.13	422	6.34
2015/07/11/20:07:21	Dark	Dark1	23.13	423	6.36
2015/07/11/20:07:22	Dark	Dark1	23.13	424	6.35
2015/07/11/20:07:23	Dark	Dark1	23.14	425	6.3
2015/07/11/20:07:24	Dark	Dark1	23.14	426	6.28
2015/07/11/20:07:25	Dark	Dark1	23.14	427	6.28
2015/07/11/20:07:26	Dark	Dark1	23.14	428	6.31
2015/07/11/20:07:27	Dark	Dark1	23.13	429	6.33
2015/07/11/20:07:28	Dark	Dark1	23.13	430	6.33
2015/07/11/20:07:29	Dark	Dark1	23.13	431	6.35
2015/07/11/20:07:30	Dark	Dark1	23.13	432	6.33
2015/07/11/20:07:31	Dark	Dark1	23.13	433	6.33
2015/07/11/20:07:32	Dark	Dark1	23.13	434	6.37
2015/07/11/20:07:33	Dark	Dark1	23.13	435	6.32
2015/07/11/20:07:34	Dark	Dark1	23.13	436	6.31
2015/07/11/20:07:35	Dark	Dark1	23.13	437	6.33
2015/07/11/20:07:36	Dark	Dark1	23.13	438	6.31
2015/07/11/20:07:37	Dark	Dark1	23.13	439	6.3
2015/07/11/20:07:38	Dark	Dark1	23.13	440	6.34
2015/07/11/20:07:39	Dark	Dark1	23.13	441	6.37
2015/07/11/20:07:40	Dark	Dark1	23.13	442	6.35
2015/07/11/20:07:41	Dark	Dark1	23.13	443	6.33
2015/07/11/20:07:42	Dark	Dark1	23.13	444	6.31
2015/07/11/20:07:43	Dark	Dark1	23.13	445	6.3
2015/07/11/20:07:44	Dark	Dark1	23.13	446	6.33
2015/07/11/20:07:45	Dark	Dark1	23.13	447	6.34
2015/07/11/20:07:46	Dark	Dark1	23.13	448	6.3
2015/07/11/20:07:47	Dark	Dark1	23.12	449	6.33
2015/07/11/20:07:48	Dark	Dark1	23.12	450	6.33
2015/07/11/20:07:49	Dark	Dark1	23.12	451	6.33
2015/07/11/20:07:50	Dark	Dark1	23.12	452	6.34
2015/07/11/20:07:51	Dark	Dark1	23.12	453	6.31
2015/07/11/20:07:52	Dark	Dark1	23.12	454	6.27
2015/07/11/20:07:53	Dark	Dark1	23.12	455	6.26
2015/07/11/20:07:54	Dark	Dark1	23.12	456	6.27
2015/07/11/20:07:55	Dark	Dark1	23.12	457	6.29
2015/07/11/20:07:56	Dark	Dark1	23.12	458	6.31
2015/07/11/20:07:57	Dark	Dark1	23.12	459	6.3
2015/07/11/20:07:58	Dark	Dark1	23.12	460	6.31
2015/07/11/20:07:59	Dark	Dark1	23.12	461	6.32
2015/07/11/20:08:00	Dark	Dark1	23.12	462	6.35
2015/07/11/20:08:01	Dark	Dark1	23.12	463	6.36
2015/07/11/20:08:02	Dark	Dark1	23.12	464	6.32
2015/07/11/20:08:03	Dark	Dark1	23.12	465	6.26
2015/07/11/20:08:04	Dark	Dark1	23.12	466	6.28
2015/07/11/20:08:05	Dark	Dark1	23.12	467	6.31
2015/07/11/20:08:06	Dark	Dark1	23.12	468	6.28
2015/07/11/20:08:07	Dark	Dark1	23.12	469	6.27
2015/07/11/20:08:08	Dark	Dark1	23.12	470	6.26
2015/07/11/20:08:09	Dark	Dark1	23.11	471	6.28
2015/07/11/20:08:10	Dark	Dark1	23.11	472	6.31
2015/07/11/20:08:11	Dark	Dark1	23.12	473	6.28
2015/07/11/20:08:12	Dark	Dark1	23.12	474	6.24
2015/07/11/20:08:13	Dark	Dark1	23.12	475	6.26
2015/07/11/20:08:14	Dark	Dark1	23.12	476	6.27
2015/07/11/20:08:15	Dark	Dark1	23.12	477	6.3
2015/07/11/20:08:16	Dark	Dark1	23.12	478	6.3
2015/07/11/20:08:17	Dark	Dark1	23.11	479	6.28
2015/07/11/20:08:18	Dark	Dark1	23.12	480	6.29
2015/07/11/20:08:19	Dark	Dark1	23.12	481	6.27
2015/07/11/20:08:20	Dark	Dark1	23.11	482	6.24
2015/07/11/20:08:21	Dark	Dark1	23.11	483	6.29
2015/07/11/20:08:22	Dark	Dark1	23.11	484	6.32
2015/07/11/20:08:23	Dark	Dark1	23.11	485	6.31
2015/07/11/20:08:24	Dark	Dark1	23.11	486	6.29
2015/07/11/20:08:25	Dark	Dark1	23.11	487	6.28
2015/07/11/20:08:26	Dark	Dark1	23.11	488	6.31
2015/07/11/20:08:27	Dark	Dark1	23.11	489	6.29
2015/07/11/20:08:28	Dark	Dark1	23.11	490	6.29
2015/07/11/20:08:29	Dark	Dark1	23.11	491	6.27
2015/07/11/20:08:30	Dark	Dark1	23.11	492	6.31
2015/07/11/20:08:31	Dark	Dark1	23.11	493	6.34
2015/07/11/20:08:32	Dark	Dark1	23.11	494	6.32
2015/07/11/20:08:33	Dark	Dark1	23.11	495	6.31
2015/07/11/20:08:34	Dark	Dark1	23.11	496	6.3
2015/07/11/20:08:35	Dark	Dark1	23.11	497	6.25
2015/07/11/20:08:36	Dark	Dark1	23.11	498	6.27
2015/07/11/20:08:37	Dark	Dark1	23.11	499	6.28
2015/07/11/20:08:38	Dark	Dark1	23.11	500	6.28
2015/07/11/20:08:39	Dark	Dark1	23.11	501	6.26
2015/07/11/20:08:40	Dark	Dark1	23.11	502	6.24
2015/07/11/20:08:41	Dark	Dark1	23.11	503	6.22
2015/07/11/20:08:42	Dark	Dark1	23.11	504	6.24
2015/07/11/20:08:43	Dark	Dark1	23.11	505	6.27
2015/07/11/20:08:44	Dark	Dark1	23.11	506	6.27
2015/07/11/20:08:45	Dark	Dark1	23.11	507	6.25
2015/07/11/20:08:46	Dark	Dark1	23.11	508	6.27
2015/07/11/20:08:47	Dark	Dark1	23.11	509	6.3
2015/07/11/20:08:48	Dark	Dark1	23.11	510	6.29
2015/07/11/20:08:49	Dark	Dark1	23.11	511	6.22
2015/07/11/20:08:50	Dark	Dark1	23.11	512	6.18
2015/07/11/20:08:51	Dark	Dark1	23.11	513	6.25
2015/07/11/20:08:52	Dark	Dark1	23.11	514	6.28
2015/07/11/20:08:53	Dark	Dark1	23.11	515	6.26
2015/07/11/20:08:54	Dark	Dark1	23.11	516	6.25
2015/07/11/20:08:55	Dark	Dark1	23.11	517	6.24
2015/07/11/20:08:56	Dark	Dark1	23.11	518	6.29
2015/07/11/20:08:57	Dark	Dark1	23.11	519	6.29
2015/07/11/20:08:58	Dark	Dark1	23.11	520	6.27
2015/07/11/20:08:59	Dark	Dark1	23.11	521	6.28
2015/07/11/20:09:00	Dark	Dark1	23.11	522	6.22
2015/07/11/20:09:01	Dark	Dark1	23.11	523	6.24
2015/07/11/20:09:02	Dark	Dark1	23.11	524	6.27
2015/07/11/20:09:03	Dark	Dark1	23.11	525	6.25
2015/07/11/20:09:04	Dark	Dark1	23.11	526	6.24
2015/07/11/20:09:05	Dark	Dark1	23.11	527	6.24
2015/07/11/20:09:06	Dark	Dark1	23.11	528	6.21
2015/07/11/20:09:07	Dark	Dark1	23.11	529	6.2
2015/07/11/20:09:08	Dark	Dark1	23.11	530	6.27
2015/07/11/20:09:09	Dark	Dark1	23.11	531	6.25
2015/07/11/20:09:10	Dark	Dark1	23.11	532	6.21
2015/07/11/20:09:11	Dark	Dark1	23.11	533	6.25
2015/07/11/20:09:12	Dark	Dark1	23.11	534	6.23
2015/07/11/20:09:13	Dark	Dark1	23.11	535	6.23
2015/07/11/20:09:14	Dark	Dark1	23.11	536	6.26
2015/07/11/20:09:15	Dark	Dark1	23.11	537	6.23
2015/07/11/20:09:16	Dark	Dark1	23.11	538	6.26
2015/07/11/20:09:17	Dark	Dark1	23.11	539	6.24
2015/07/11/20:09:18	Dark	Dark1	23.11	540	6.19
2015/07/11/20:09:19	Dark	Dark1	23.11	541	6.19
2015/07/11/20:09:20	Dark	Dark1	23.11	542	6.21
2015/07/11/20:09:21	Dark	Dark1	23.11	543	6.27
2015/07/11/20:09:22	Dark	Dark1	23.11	544	6.26
2015/07/11/20:09:23	Dark	Dark1	23.11	545	6.21
2015/07/11/20:09:24	Dark	Dark1	23.11	546	6.2
2015/07/11/20:09:25	Dark	Dark1	23.11	547	6.23
2015/07/11/20:09:26	Dark	Dark1	23.11	548	6.24
2015/07/11/20:09:27	Dark	Dark1	23.11	549	6.19
2015/07/11/20:09:28	Dark	Dark1	23.11	550	6.19
2015/07/11/20:09:29	Dark	Dark1	23.11	551	6.23
2015/07/11/20:09:30	Dark	Dark1	23.11	552	6.26
2015/07/11/20:09:31	Dark	Dark1	23.11	553	6.23
2015/07/11/20:09:32	Dark	Dark1	23.11	554	6.24
2015/07/11/20:09:33	Dark	Dark1	23.11	555	6.2
2015/07/11/20:09:34	Dark	Dark1	23.11	556	6.2
2015/07/11/20:09:35	Dark	Dark1	23.11	557	6.19
2015/07/11/20:09:36	Dark	Dark1	23.11	558	6.2
2015/07/11/20:09:37	Dark	Dark1	23.11	559	6.21
2015/07/11/20:09:38	Dark	Dark1	23.11	560	6.19
2015/07/11/20:09:39	Dark	Dark1	23.11	561	6.2
2015/07/11/20:09:40	Dark	Dark1	23.11	562	6.21
2015/07/11/20:09:41	Dark	Dark1	23.11	563	6.2
2015/07/11/20:09:42	Dark	Dark1	23.1	564	6.18
2015/07/11/20:09:43	Dark	Dark1	23.11	565	6.24
2015/07/11/20:09:44	Dark	Dark1	23.1	566	6.23
2015/07/11/20:09:45	Dark	Dark1	23.1	567	6.22
2015/07/11/20:09:46	Dark	Dark1	23.1	568	6.25
2015/07/11/20:09:47	Dark	Dark1	23.1	569	6.24
2015/07/11/20:09:48	Dark	Dark1	23.1	570	6.23
2015/07/11/20:09:49	Dark	Dark1	23.1	571	6.19
2015/07/11/20:09:50	Dark	Dark1	23.1	572	6.19
2015/07/11/20:09:51	Dark	Dark1	23.1	573	6.2
2015/07/11/20:09:52	Dark	Dark1	23.1	574	6.2
2015/07/11/20:09:53	Dark	Dark1	23.1	575	6.21
2015/07/11/20:09:54	Dark	Dark1	23.1	576	6.23
2015/07/11/20:09:55	Dark	Dark1	23.1	577	6.2
2015/07/11/20:09:56	Dark	Dark1	23.1	578	6.15
2015/07/11/20:09:57	Dark	Dark1	23.1	579	6.22
2015/07/11/20:09:58	Dark	Dark1	23.1	580	6.24
2015/07/11/20:09:59	Dark	Dark1	23.1	581	6.21
2015/07/11/20:10:00	Light	junk	23.1	582	6.2
2015/07/11/20:10:01	Light	junk	23.1	583	6.15
2015/07/11/20:10:02	Light	junk	23.1	584	6.19
2015/07/11/20:10:03	Light	junk	23.1	585	6.22
2015/07/11/20:10:04	Light	junk	23.1	586	6.2
2015/07/11/20:10:05	Light	junk	23.1	587	6.2
2015/07/11/20:10:06	Light	junk	23.1	588	6.21
2015/07/11/20:10:07	Light	junk	23.1	589	6.19
2015/07/11/20:10:08	Light	junk	23.1	590	6.17
2015/07/11/20:10:09	Light	junk	23.1	591	6.18
2015/07/11/20:10:10	Light	junk	23.1	592	6.18
2015/07/11/20:10:11	Light	junk	23.1	593	6.16
2015/07/11/20:10:12	Light	junk	23.1	594	6.15
2015/07/11/20:10:13	Light	junk	23.1	595	6.18
2015/07/11/20:10:14	Light	junk	23.1	596	6.17
2015/07/11/20:10:15	Light	junk	23.1	597	6.15
2015/07/11/20:10:16	Light	junk	23.1	598	6.19
2015/07/11/20:10:17	Light	junk	23.1	599	6.21
2015/07/11/20:10:18	Light	junk	23.1	600	6.2
2015/07/11/20:10:19	Light	junk	23.1	601	6.2
2015/07/11/20:10:20	Light	junk	23.1	602	6.19
2015/07/11/20:10:21	Light	junk	23.1	603	6.18
2015/07/11/20:10:22	Light	junk	23.1	604	6.19
2015/07/11/20:10:23	Light	junk	23.1	605	6.25
2015/07/11/20:10:24	Light	junk	23.1	606	6.23
2015/07/11/20:10:25	Light	junk	23.1	607	6.16
2015/07/11/20:10:26	Light	junk	23.1	608	6.16
2015/07/11/20:10:27	Light	junk	23.1	609	6.23
2015/07/11/20:10:28	Light	junk	23.1	610	6.25
2015/07/11/20:10:29	Light	junk	23.1	611	6.22
2015/07/11/20:10:30	Light	junk	23.1	612	6.18
2015/07/11/20:10:31	Light	junk	23.1	613	6.14
2015/07/11/20:10:32	Light	junk	23.1	614	6.15
2015/07/11/20:10:33	Light	junk	23.1	615	6.16
2015/07/11/20:10:34	Light	junk	23.1	616	6.12
2015/07/11/20:10:35	Light	junk	23.1	617	6.13
2015/07/11/20:10:36	Light	junk	23.1	618	6.17
2015/07/11/20:10:37	Light	junk	23.1	619	6.2
2015/07/11/20:10:38	Light	junk	23.1	620	6.21
2015/07/11/20:10:39	Light	junk	23.1	621	6.19
2015/07/11/20:10:40	Light	junk	23.1	622	6.22
2015/07/11/20:10:41	Light	junk	23.09	623	6.22
2015/07/11/20:10:42	Light	junk	23.09	624	6.17
2015/07/11/20:10:43	Light	junk	23.1	625	6.15
2015/07/11/20:10:44	Light	junk	23.1	626	6.12
2015/07/11/20:10:45	Light	junk	23.1	627	6.14
2015/07/11/20:10:46	Light	junk	23.1	628	6.16
2015/07/11/20:10:47	Light	junk	23.1	629	6.18
2015/07/11/20:10:48	Light	junk	23.1	630	6.22
2015/07/11/20:10:49	Light	junk	23.1	631	6.17
2015/07/11/20:10:50	Light	junk	23.09	632	6.14
2015/07/11/20:10:51	Light	junk	23.09	633	6.18
2015/07/11/20:10:52	Light	junk	23.09	634	6.21
2015/07/11/20:10:53	Light	junk	23.09	635	6.22
2015/07/11/20:10:54	Light	junk	23.09	636	6.19
2015/07/11/20:10:55	Light	junk	23.09	637	6.16
2015/07/11/20:10:56	Light	junk	23.09	638	6.12
2015/07/11/20:10:57	Light	junk	23.09	639	6.16
2015/07/11/20:10:58	Light	junk	23.09	640	6.16
2015/07/11/20:10:59	Light	junk	23.09	641	6.14
2015/07/11/20:11:00	Light	junk	23.09	642	6.17
2015/07/11/20:11:01	Light	junk	23.09	643	6.17
2015/07/11/20:11:02	Light	junk	23.09	644	6.13
2015/07/11/20:11:03	Light	junk	23.09	645	6.1
2015/07/11/20:11:04	Light	junk	23.09	646	6.11
2015/07/11/20:11:05	Light	junk	23.09	647	6.14
2015/07/11/20:11:06	Light	junk	23.09	648	6.17
2015/07/11/20:11:07	Light	junk	23.09	649	6.18
2015/07/11/20:11:08	Light	junk	23.09	650	6.17
2015/07/11/20:11:09	Light	junk	23.09	651	6.18
2015/07/11/20:11:10	Light	junk	23.09	652	6.2
2015/07/11/20:11:11	Light	junk	23.09	653	6.18
2015/07/11/20:11:12	Light	junk	23.09	654	6.17
2015/07/11/20:11:13	Light	junk	23.09	655	6.19
2015/07/11/20:11:14	Light	junk	23.09	656	6.13
2015/07/11/20:11:15	Light	junk	23.09	657	6.1
2015/07/11/20:11:16	Light	junk	23.09	658	6.1
2015/07/11/20:11:17	Light	junk	23.09	659	6.12
2015/07/11/20:11:18	Light	junk	23.09	660	6.15
2015/07/11/20:11:19	Light	junk	23.09	661	6.19
2015/07/11/20:11:20	Light	junk	23.09	662	6.15
2015/07/11/20:11:21	Light	junk	23.09	663	6.09
2015/07/11/20:11:22	Light	junk	23.09	664	6.12
2015/07/11/20:11:23	Light	junk	23.1	665	6.13
2015/07/11/20:11:24	Light	junk	23.09	666	6.17
2015/07/11/20:11:25	Light	junk	23.09	667	6.17
2015/07/11/20:11:26	Light	junk	23.09	668	6.11
2015/07/11/20:11:27	Light	junk	23.09	669	6.14
2015/07/11/20:11:28	Light	junk	23.09	670	6.16
2015/07/11/20:11:29	Light	junk	23.09	671	6.13
2015/07/11/20:11:30	Light	junk	23.09	672	6.19
2015/07/11/20:11:31	Light	junk	23.09	673	6.16
2015/07/11/20:11:32	Light	junk	23.09	674	6.13
2015/07/11/20:11:33	Light	junk	23.09	675	6.15
2015/07/11/20:11:34	Light	junk	23.09	676	6.17
2015/07/11/20:11:35	Light	junk	23.09	677	6.17
2015/07/11/20:11:36	Light	junk	23.09	678	6.15
2015/07/11/20:11:37	Light	junk	23.08	679	6.13
2015/07/11/20:11:38	Light	junk	23.08	680	6.12
2015/07/11/20:11:39	Light	junk	23.08	681	6.12
2015/07/11/20:11:40	Light	junk	23.08	682	6.13
2015/07/11/20:11:41	Light	junk	23.08	683	6.14
2015/07/11/20:11:42	Light	junk	23.08	684	6.15
2015/07/11/20:11:43	Light	junk	23.08	685	6.14
2015/07/11/20:11:44	Light	junk	23.08	686	6.14
2015/07/11/20:11:45	Light	junk	23.08	687	6.13
2015/07/11/20:11:46	Light	junk	23.08	688	6.12
2015/07/11/20:11:47	Light	junk	23.08	689	6.15
2015/07/11/20:11:48	Light	junk	23.08	690	6.15
2015/07/11/20:11:49	Light	junk	23.08	691	6.11
2015/07/11/20:11:50	Light	junk	23.08	692	6.12
2015/07/11/20:11:51	Light	junk	23.08	693	6.13
2015/07/11/20:11:52	Light	junk	23.08	694	6.13
2015/07/11/20:11:53	Light	junk	23.08	695	6.11
2015/07/11/20:11:54	Light	junk	23.08	696	6.12
2015/07/11/20:11:55	Light	junk	23.08	697	6.13
2015/07/11/20:11:56	Light	junk	23.08	698	6.15
2015/07/11/20:11:57	Light	junk	23.08	699	6.13
2015/07/11/20:11:58	Light	junk	23.08	700	6.12
2015/07/11/20:11:59	Light	junk	23.08	701	6.15
2015/07/11/20:12:00	Light	junk	23.08	702	6.15
2015/07/11/20:12:01	Light	junk	23.08	703	6.1
2015/07/11/20:12:02	Light	junk	23.08	704	6.1
2015/07/11/20:12:03	Light	junk	23.08	705	6.11
2015/07/11/20:12:04	Light	junk	23.08	706	6.09
2015/07/11/20:12:05	Light	junk	23.08	707	6.06
2015/07/11/20:12:06	Light	junk	23.08	708	6.07
2015/07/11/20:12:07	Light	junk	23.08	709	6.11
2015/07/11/20:12:08	Light	junk	23.08	710	6.11
2015/07/11/20:12:09	Light	junk	23.08	711	6.06
2015/07/11/20:12:10	Light	junk	23.08	712	6.09
2015/07/11/20:12:11	Light	junk	23.08	713	6.08
2015/07/11/20:12:12	Light	junk	23.08	714	6.05
2015/07/11/20:12:13	Light	junk	23.08	715	6.06
2015/07/11/20:12:14	Light	junk	23.08	716	6.06
2015/07/11/20:12:15	Light	junk	23.08	717	6.09
2015/07/11/20:12:16	Light	junk	23.08	718	6.11
2015/07/11/20:12:17	Light	junk	23.08	719	6.13
2015/07/11/20:12:18	Light	junk	23.08	720	6.16
2015/07/11/20:12:19	Light	junk	23.08	721	6.1
2015/07/11/20:12:20	Light	junk	23.08	722	6.04
2015/07/11/20:12:21	Light	junk	23.08	723	6.05
2015/07/11/20:12:22	Light	junk	23.08	724	6.08
2015/07/11/20:12:23	Light	junk	23.07	725	6.1
2015/07/11/20:12:24	Light	junk	23.07	726	6.11
2015/07/11/20:12:25	Light	junk	23.07	727	6.11
2015/07/11/20:12:26	Light	junk	23.07	728	6.1
2015/07/11/20:12:27	Light	junk	23.07	729	6.08
2015/07/11/20:12:28	Light	junk	23.07	730	6.13
2015/07/11/20:12:29	Light	junk	23.08	731	6.15
2015/07/11/20:12:30	Light	junk	23.08	732	6.09
2015/07/11/20:12:31	Light	junk	23.08	733	6.08
2015/07/11/20:12:32	Light	junk	23.07	734	6.03
2015/07/11/20:12:33	Light	junk	23.08	735	6.04
2015/07/11/20:12:34	Light	junk	23.07	736	6.12
2015/07/11/20:12:35	Light	junk	23.07	737	6.15
2015/07/11/20:12:36	Light	junk	23.08	738	6.15
2015/07/11/20:12:37	Light	junk	23.08	739	6.11
2015/07/11/20:12:38	Light	junk	23.08	740	6.07
2015/07/11/20:12:39	Light	junk	23.07	741	6.06
2015/07/11/20:12:40	Light	junk	23.07	742	6.08
2015/07/11/20:12:41	Light	junk	23.07	743	6.12
2015/07/11/20:12:42	Light	junk	23.07	744	6.1
2015/07/11/20:12:43	Light	junk	23.07	745	6.08
2015/07/11/20:12:44	Light	junk	23.07	746	6.06
2015/07/11/20:12:45	Light	junk	23.07	747	6.1
2015/07/11/20:12:46	Light	junk	23.07	748	6.14
2015/07/11/20:12:47	Light	junk	23.07	749	6.1
2015/07/11/20:12:48	Light	junk	23.07	750	6.08
2015/07/11/20:12:49	Light	junk	23.07	751	6.12
2015/07/11/20:12:50	Light	junk	23.07	752	6.12
2015/07/11/20:12:51	Light	junk	23.07	753	6.11
2015/07/11/20:12:52	Light	junk	23.07	754	6.09
2015/07/11/20:12:53	Light	junk	23.07	755	6.1
2015/07/11/20:12:54	Light	junk	23.07	756	6.12
2015/07/11/20:12:55	Light	junk	23.07	757	6.07
2015/07/11/20:12:56	Light	junk	23.07	758	6.03
2015/07/11/20:12:57	Light	junk	23.07	759	6.06
2015/07/11/20:12:58	Light	junk	23.07	760	6.06
2015/07/11/20:12:59	Light	junk	23.07	761	6.05
2015/07/11/20:13:00	Light	junk	23.07	762	6.06
2015/07/11/20:13:01	Light	junk	23.07	763	6.09
2015/07/11/20:13:02	Light	junk	23.08	764	6.07
2015/07/11/20:13:03	Light	junk	23.07	765	6.07
2015/07/11/20:13:04	Light	junk	23.07	766	6.07
2015/07/11/20:13:05	Light	junk	23.07	767	6.06
2015/07/11/20:13:06	Light	junk	23.07	768	6.08
2015/07/11/20:13:07	Light	junk	23.07	769	6.08
2015/07/11/20:13:08	Light	junk	23.07	770	6.11
2015/07/11/20:13:09	Light	junk	23.07	771	6.13
2015/07/11/20:13:10	Light	junk	23.08	772	6.09
2015/07/11/20:13:11	Light	junk	23.08	773	6.07
2015/07/11/20:13:12	Light	junk	23.08	774	6.1
2015/07/11/20:13:13	Light	junk	23.08	775	6.11
2015/07/11/20:13:14	Light	junk	23.08	776	6.12
2015/07/11/20:13:15	Light	junk	23.07	777	6.11
2015/07/11/20:13:16	Light	junk	23.07	778	6.1
2015/07/11/20:13:17	Light	junk	23.08	779	6.06
2015/07/11/20:13:18	Light	junk	23.08	780	6.06
2015/07/11/20:13:19	Light	junk	23.08	781	6.08
2015/07/11/20:13:20	Light	junk	23.08	782	6.05
2015/07/11/20:13:21	Light	junk	23.08	783	6.03
2015/07/11/20:13:22	Light	junk	23.08	784	5.98
2015/07/11/20:13:23	Light	junk	23.08	785	6.01
2015/07/11/20:13:24	Light	junk	23.08	786	6.07
2015/07/11/20:13:25	Light	junk	23.08	787	6.06
2015/07/11/20:13:26	Light	junk	23.08	788	6.05
2015/07/11/20:13:27	Light	junk	23.07	789	6.04
2015/07/11/20:13:28	Light	junk	23.07	790	6.05
2015/07/11/20:13:29	Light	junk	23.07	791	6.04
2015/07/11/20:13:30	Light	junk	23.07	792	6.06
2015/07/11/20:13:31	Light	junk	23.07	793	6.08
2015/07/11/20:13:32	Light	junk	23.07	794	6.09
2015/07/11/20:13:33	Light	junk	23.07	795	6.08
2015/07/11/20:13:34	Light	junk	23.07	796	6.09
2015/07/11/20:13:35	Light	junk	23.07	797	6.1
2015/07/11/20:13:36	Light	junk	23.07	798	6.1
2015/07/11/20:13:37	Light	junk	23.07	799	6.07
2015/07/11/20:13:38	Light	junk	23.07	800	6.06
2015/07/11/20:13:39	Light	junk	23.07	801	6.07
2015/07/11/20:13:40	Light	junk	23.07	802	6.06
2015/07/11/20:13:41	Light	junk	23.07	803	6.07
2015/07/11/20:13:42	Light	junk	23.07	804	6.02
2015/07/11/20:13:43	Light	junk	23.07	805	6
2015/07/11/20:13:44	Light	junk	23.07	806	6.07
2015/07/11/20:13:45	Light	junk	23.07	807	6.09
2015/07/11/20:13:46	Light	junk	23.07	808	6.08
2015/07/11/20:13:47	Light	junk	23.07	809	6.14
2015/07/11/20:13:48	Light	junk	23.08	810	6.14
2015/07/11/20:13:49	Light	junk	23.08	811	6.03
2015/07/11/20:13:50	Light	junk	23.08	812	6.07
2015/07/11/20:13:51	Light	junk	23.08	813	6.08
2015/07/11/20:13:52	Light	junk	23.08	814	6.1
2015/07/11/20:13:53	Light	junk	23.07	815	6.08
2015/07/11/20:13:54	Light	junk	23.07	816	6.06
2015/07/11/20:13:55	Light	junk	23.07	817	6.07
2015/07/11/20:13:56	Light	junk	23.07	818	6.07
2015/07/11/20:13:57	Light	junk	23.07	819	6.06
2015/07/11/20:13:58	Light	junk	23.07	820	6.06
2015/07/11/20:13:59	Light	junk	23.07	821	6.07
2015/07/11/20:14:00	Light	junk	23.07	822	6.04
2015/07/11/20:14:01	Light	junk	23.07	823	6.05
2015/07/11/20:14:02	Light	junk	23.07	824	6.07
2015/07/11/20:14:03	Light	junk	23.07	825	6.04
2015/07/11/20:14:04	Light	junk	23.07	826	6
2015/07/11/20:14:05	Light	junk	23.08	827	6.01
2015/07/11/20:14:06	Light	junk	23.08	828	6.01
2015/07/11/20:14:07	Light	junk	23.08	829	6.03
2015/07/11/20:14:08	Light	junk	23.08	830	6.02
2015/07/11/20:14:09	Light	junk	23.08	831	6.03
2015/07/11/20:14:10	Light	junk	23.08	832	6.06
2015/07/11/20:14:11	Light	junk	23.08	833	6.11
2015/07/11/20:14:12	Light	junk	23.08	834	6.09
2015/07/11/20:14:13	Light	junk	23.08	835	6.05
2015/07/11/20:14:14	Light	junk	23.07	836	6.05
2015/07/11/20:14:15	Light	junk	23.07	837	6.02
2015/07/11/20:14:16	Light	junk	23.08	838	6.06
2015/07/11/20:14:17	Light	junk	23.08	839	6.09
2015/07/11/20:14:18	Light	junk	23.08	840	6.04
2015/07/11/20:14:19	Light	junk	23.08	841	6.03
2015/07/11/20:14:20	Light	junk	23.08	842	6.01
2015/07/11/20:14:21	Light	junk	23.08	843	6.01
2015/07/11/20:14:22	Light	junk	23.08	844	6.02
2015/07/11/20:14:23	Light	junk	23.08	845	6.04
2015/07/11/20:14:24	Light	junk	23.08	846	6.03
2015/07/11/20:14:25	Light	junk	23.08	847	6
2015/07/11/20:14:26	Light	junk	23.08	848	5.99
2015/07/11/20:14:27	Light	junk	23.08	849	6.04
2015/07/11/20:14:28	Light	junk	23.08	850	6.05
2015/07/11/20:14:29	Light	junk	23.08	851	6.02
2015/07/11/20:14:30	Light	junk	23.08	852	6.07
2015/07/11/20:14:31	Light	junk	23.08	853	6.07
2015/07/11/20:14:32	Light	junk	23.08	854	6
2015/07/11/20:14:33	Light	junk	23.08	855	6
2015/07/11/20:14:34	Light	junk	23.08	856	6.04
2015/07/11/20:14:35	Light	junk	23.08	857	6.04
2015/07/11/20:14:36	Light	junk	23.08	858	6.05
2015/07/11/20:14:37	Light	junk	23.08	859	6.05
2015/07/11/20:14:38	Light	junk	23.08	860	6.02
2015/07/11/20:14:39	Light	junk	23.08	861	6.04
2015/07/11/20:14:40	Light	junk	23.08	862	6.1
2015/07/11/20:14:41	Light	junk	23.08	863	6.07
2015/07/11/20:14:42	Light	junk	23.08	864	6.05
2015/07/11/20:14:43	Light	junk	23.08	865	6.03
2015/07/11/20:14:44	Light	junk	23.08	866	6.01
2015/07/11/20:14:45	Light	junk	23.08	867	6
2015/07/11/20:14:46	Light	junk	23.08	868	5.98
2015/07/11/20:14:47	Light	junk	23.08	869	6.05
2015/07/11/20:14:48	Light	junk	23.08	870	6.07
2015/07/11/20:14:49	Light	junk	23.08	871	6.07
2015/07/11/20:14:50	Light	junk	23.08	872	6.02
2015/07/11/20:14:51	Light	junk	23.08	873	6.08
2015/07/11/20:14:52	Light	junk	23.08	874	6.05
2015/07/11/20:14:53	Light	junk	23.08	875	5.99
2015/07/11/20:14:54	Light	junk	23.08	876	6
2015/07/11/20:14:55	Light	junk	23.08	877	6.02
2015/07/11/20:14:56	Light	junk	23.08	878	6
2015/07/11/20:14:57	Light	junk	23.08	879	6.01
2015/07/11/20:14:58	Light	junk	23.08	880	6.05
2015/07/11/20:14:59	Light	junk	23.08	881	6.02
2015/07/11/20:15:00	Light	junk	23.08	882	6.02
2015/07/11/20:15:01	Light	junk	23.08	883	6.04
2015/07/11/20:15:02	Light	junk	23.08	884	5.98
2015/07/11/20:15:03	Light	junk	23.08	885	5.99
2015/07/11/20:15:04	Light	junk	23.08	886	6.03
2015/07/11/20:15:05	Light	junk	23.08	887	6.05
2015/07/11/20:15:06	Light	junk	23.08	888	6.05
2015/07/11/20:15:07	Light	junk	23.08	889	6.05
2015/07/11/20:15:08	Light	junk	23.07	890	6.06
2015/07/11/20:15:09	Light	junk	23.07	891	6.07
2015/07/11/20:15:10	Light	junk	23.08	892	6.08
2015/07/11/20:15:11	Light	junk	23.07	893	6.04
2015/07/11/20:15:12	Light	junk	23.07	894	6.1
2015/07/11/20:15:13	Light	junk	23.08	895	6.06
2015/07/11/20:15:14	Light	junk	23.08	896	6.05
2015/07/11/20:15:15	Light	junk	23.08	897	6.03
2015/07/11/20:15:16	Light	junk	23.08	898	6.03
2015/07/11/20:15:17	Light	junk	23.07	899	6.05
2015/07/11/20:15:18	Light	junk	23.07	900	6.07
2015/07/11/20:15:19	Light	junk	23.07	901	6.05
2015/07/11/20:15:20	Light	junk	23.07	902	6.06
2015/07/11/20:15:21	Light	junk	23.07	903	6.09
2015/07/11/20:15:22	Light	junk	23.07	904	6.08
2015/07/11/20:15:23	Light	junk	23.07	905	6.09
2015/07/11/20:15:24	Light	junk	23.07	906	6.02
2015/07/11/20:15:25	Light	junk	23.07	907	6
2015/07/11/20:15:26	Light	junk	23.07	908	6.01
2015/07/11/20:15:27	Light	junk	23.07	909	6.02
2015/07/11/20:15:28	Light	junk	23.07	910	6.03
2015/07/11/20:15:29	Light	junk	23.07	911	6.02
2015/07/11/20:15:30	Light	junk	23.07	912	6.04
2015/07/11/20:15:31	Light	junk	23.07	913	6.03
2015/07/11/20:15:32	Light	junk	23.07	914	6.05
2015/07/11/20:15:33	Light	junk	23.07	915	6.06
2015/07/11/20:15:34	Light	junk	23.07	916	6.01
2015/07/11/20:15:35	Light	junk	23.07	917	6
2015/07/11/20:15:36	Light	junk	23.07	918	6.06
2015/07/11/20:15:37	Light	junk	23.08	919	6.1
2015/07/11/20:15:38	Light	junk	23.08	920	6.08
2015/07/11/20:15:39	Light	junk	23.08	921	6.07
2015/07/11/20:15:40	Light	junk	23.08	922	6.09
2015/07/11/20:15:41	Light	junk	23.07	923	6.08
2015/07/11/20:15:42	Light	junk	23.07	924	6.06
2015/07/11/20:15:43	Light	junk	23.07	925	6.05
2015/07/11/20:15:44	Light	junk	23.07	926	6.07
2015/07/11/20:15:45	Light	junk	23.07	927	6.1
2015/07/11/20:15:46	Light	junk	23.08	928	6.09
2015/07/11/20:15:47	Light	junk	23.08	929	6.07
2015/07/11/20:15:48	Light	junk	23.08	930	6.02
2015/07/11/20:15:49	Light	junk	23.07	931	5.99
2015/07/11/20:15:50	Light	junk	23.07	932	6.05
2015/07/11/20:15:51	Light	junk	23.07	933	6.02
2015/07/11/20:15:52	Light	junk	23.07	934	6
2015/07/11/20:15:53	Light	junk	23.07	935	6.04
2015/07/11/20:15:54	Light	junk	23.07	936	6.04
2015/07/11/20:15:55	Light	junk	23.07	937	6.04
2015/07/11/20:15:56	Light	junk	23.07	938	6.04
2015/07/11/20:15:57	Light	junk	23.07	939	6.07
2015/07/11/20:15:58	Light	junk	23.07	940	6.07
2015/07/11/20:15:59	Light	junk	23.07	941	6.08
2015/07/11/20:16:00	Light	junk	23.07	942	6.11
2015/07/11/20:16:01	Light	junk	23.07	943	6.12
2015/07/11/20:16:02	Light	junk	23.07	944	6.11
2015/07/11/20:16:03	Light	junk	23.07	945	6.06
2015/07/11/20:16:04	Light	junk	23.07	946	6.09
2015/07/11/20:16:05	Light	junk	23.07	947	6.09
2015/07/11/20:16:06	Light	junk	23.07	948	6.09
2015/07/11/20:16:07	Light	junk	23.07	949	6.13
2015/07/11/20:16:08	Light	junk	23.07	950	6.09
2015/07/11/20:16:09	Light	junk	23.07	951	6.05
2015/07/11/20:16:10	Light	junk	23.07	952	6.09
2015/07/11/20:16:11	Light	junk	23.07	953	6.1
2015/07/11/20:16:12	Light	junk	23.07	954	6.06
2015/07/11/20:16:13	Light	junk	23.07	955	6.04
2015/07/11/20:16:14	Light	junk	23.07	956	6.04
2015/07/11/20:16:15	Light	junk	23.07	957	6.03
2015/07/11/20:16:16	Light	junk	23.07	958	6.06
2015/07/11/20:16:17	Light	junk	23.07	959	6.11
2015/07/11/20:16:18	Light	junk	23.07	960	6.08
2015/07/11/20:16:19	Light	junk	23.07	961	6.06
2015/07/11/20:16:20	Light	junk	23.07	962	6.08
2015/07/11/20:16:21	Light	junk	23.07	963	6.13
2015/07/11/20:16:22	Light	junk	23.07	964	6.07
2015/07/11/20:16:23	Light	junk	23.07	965	6.06
2015/07/11/20:16:24	Light	junk	23.07	966	6.08
2015/07/11/20:16:25	Light	junk	23.07	967	6.06
2015/07/11/20:16:26	Light	junk	23.07	968	6.08
2015/07/11/20:16:27	Light	junk	23.07	969	6.09
2015/07/11/20:16:28	Light	junk	23.07	970	6.09
2015/07/11/20:16:29	Light	junk	23.07	971	6.05
2015/07/11/20:16:30	Light	junk	23.07	972	6.07
2015/07/11/20:16:31	Light	junk	23.07	973	6.11
2015/07/11/20:16:32	Light	junk	23.07	974	6.09
2015/07/11/20:16:33	Light	junk	23.07	975	6.08
2015/07/11/20:16:34	Light	junk	23.07	976	6.09
2015/07/11/20:16:35	Light	junk	23.07	977	6.09
2015/07/11/20:16:36	Light	junk	23.07	978	6.09
2015/07/11/20:16:37	Light	junk	23.07	979	6.08
2015/07/11/20:16:38	Light	junk	23.07	980	6.1
2015/07/11/20:16:39	Light	junk	23.07	981	6.07
2015/07/11/20:16:40	Light	junk	23.07	982	6.05
2015/07/11/20:16:41	Light	junk	23.07	983	6.1
2015/07/11/20:16:42	Light	junk	23.07	984	6.1
2015/07/11/20:16:43	Light	junk	23.07	985	6.11
2015/07/11/20:16:44	Light	junk	23.07	986	6.08
2015/07/11/20:16:45	Light	junk	23.07	987	6.09
2015/07/11/20:16:46	Light	junk	23.07	988	6.09
2015/07/11/20:16:47	Light	junk	23.07	989	6.1
2015/07/11/20:16:48	Light	junk	23.07	990	6.09
2015/07/11/20:16:49	Light	junk	23.07	991	6.14
2015/07/11/20:16:50	Light	junk	23.07	992	6.14
2015/07/11/20:16:51	Light	junk	23.07	993	6.12
2015/07/11/20:16:52	Light	junk	23.07	994	6.13
2015/07/11/20:16:53	Light	junk	23.07	995	6.07
2015/07/11/20:16:54	Light	junk	23.07	996	6.08
2015/07/11/20:16:55	Light	junk	23.07	997	6.1
2015/07/11/20:16:56	Light	junk	23.07	998	6.08
2015/07/11/20:16:57	Light	junk	23.07	999	6.05
2015/07/11/20:16:58	Light	junk	23.07	1000	6.07
2015/07/11/20:16:59	Light	junk	23.07	1001	6.13
2015/07/11/20:17:00	Light	junk	23.07	1002	6.09
2015/07/11/20:17:01	Light	junk	23.07	1003	6.08
2015/07/11/20:17:02	Light	junk	23.07	1004	6.1
2015/07/11/20:17:03	Light	junk	23.07	1005	6.08
2015/07/11/20:17:04	Light	junk	23.07	1006	6.12
2015/07/11/20:17:05	Light	junk	23.07	1007	6.08
2015/07/11/20:17:06	Light	junk	23.07	1008	6.04
2015/07/11/20:17:07	Light	junk	23.07	1009	6.08
2015/07/11/20:17:08	Light	junk	23.07	1010	6.12
2015/07/11/20:17:09	Light	junk	23.07	1011	6.14
2015/07/11/20:17:10	Light	junk	23.07	1012	6.12
2015/07/11/20:17:11	Light	junk	23.06	1013	6.1
2015/07/11/20:17:12	Light	junk	23.06	1014	6.08
2015/07/11/20:17:13	Light	junk	23.06	1015	6.05
2015/07/11/20:17:14	Light	junk	23.06	1016	6.09
2015/07/11/20:17:15	Light	junk	23.07	1017	6.1
2015/07/11/20:17:16	Light	junk	23.07	1018	6.12
2015/07/11/20:17:17	Light	junk	23.07	1019	6.16
2015/07/11/20:17:18	Light	junk	23.07	1020	6.14
2015/07/11/20:17:19	Light	junk	23.07	1021	6.16
2015/07/11/20:17:20	Light	junk	23.07	1022	6.18
2015/07/11/20:17:21	Light	junk	23.07	1023	6.15
2015/07/11/20:17:22	Light	junk	23.07	1024	6.09
2015/07/11/20:17:23	Light	junk	23.07	1025	6.09
2015/07/11/20:17:24	Light	junk	23.07	1026	6.1
2015/07/11/20:17:25	Light	junk	23.07	1027	6.11
2015/07/11/20:17:26	Light	junk	23.07	1028	6.16
2015/07/11/20:17:27	Light	junk	23.07	1029	6.1
2015/07/11/20:17:28	Light	junk	23.07	1030	6.08
2015/07/11/20:17:29	Light	junk	23.07	1031	6.1
2015/07/11/20:17:30	Light	junk	23.07	1032	6.1
2015/07/11/20:17:31	Light	junk	23.07	1033	6.13
2015/07/11/20:17:32	Light	junk	23.07	1034	6.13
2015/07/11/20:17:33	Light	junk	23.06	1035	6.11
2015/07/11/20:17:34	Light	junk	23.06	1036	6.14
2015/07/11/20:17:35	Light	junk	23.06	1037	6.15
2015/07/11/20:17:36	Light	junk	23.06	1038	6.09
2015/07/11/20:17:37	Light	junk	23.06	1039	6.08
2015/07/11/20:17:38	Light	junk	23.06	1040	6.12
2015/07/11/20:17:39	Light	junk	23.06	1041	6.13
2015/07/11/20:17:40	Light	junk	23.06	1042	6.07
2015/07/11/20:17:41	Light	junk	23.07	1043	6.06
2015/07/11/20:17:42	Light	junk	23.07	1044	6.07
2015/07/11/20:17:43	Light	junk	23.07	1045	6.12
2015/07/11/20:17:44	Light	junk	23.07	1046	6.14
2015/07/11/20:17:45	Light	junk	23.07	1047	6.16
2015/07/11/20:17:46	Light	junk	23.06	1048	6.17
2015/07/11/20:17:47	Light	junk	23.06	1049	6.15
2015/07/11/20:17:48	Light	junk	23.07	1050	6.13
2015/07/11/20:17:49	Light	junk	23.06	1051	6.13
2015/07/11/20:17:50	Light	junk	23.06	1052	6.16
2015/07/11/20:17:51	Light	junk	23.06	1053	6.17
2015/07/11/20:17:52	Light	junk	23.06	1054	6.11
2015/07/11/20:17:53	Light	junk	23.07	1055	6.12
2015/07/11/20:17:54	Light	junk	23.07	1056	6.1
2015/07/11/20:17:55	Light	junk	23.07	1057	6.17
2015/07/11/20:17:56	Light	junk	23.07	1058	6.17
2015/07/11/20:17:57	Light	junk	23.07	1059	6.18
2015/07/11/20:17:58	Light	junk	23.07	1060	6.14
2015/07/11/20:17:59	Light	junk	23.07	1061	6.16
2015/07/11/20:18:00	Light	junk	23.07	1062	6.2
2015/07/11/20:18:01	Light	junk	23.06	1063	6.15
2015/07/11/20:18:02	Light	junk	23.06	1064	6.13
2015/07/11/20:18:03	Light	junk	23.06	1065	6.14
2015/07/11/20:18:04	Light	junk	23.06	1066	6.17
2015/07/11/20:18:05	Light	junk	23.06	1067	6.2
2015/07/11/20:18:06	Light	junk	23.06	1068	6.19
2015/07/11/20:18:07	Light	junk	23.06	1069	6.19
2015/07/11/20:18:08	Light	junk	23.06	1070	6.21
2015/07/11/20:18:09	Light	junk	23.06	1071	6.22
2015/07/11/20:18:10	Light	junk	23.06	1072	6.21
2015/07/11/20:18:11	Light	junk	23.06	1073	6.16
2015/07/11/20:18:12	Light	junk	23.06	1074	6.14
2015/07/11/20:18:13	Light	junk	23.06	1075	6.13
2015/07/11/20:18:14	Light	junk	23.07	1076	6.18
2015/07/11/20:18:15	Light	junk	23.07	1077	6.19
2015/07/11/20:18:16	Light	junk	23.07	1078	6.16
2015/07/11/20:18:17	Light	junk	23.07	1079	6.19
2015/07/11/20:18:18	Light	junk	23.07	1080	6.2
2015/07/11/20:18:19	Light	junk	23.06	1081	6.17
2015/07/11/20:18:20	Light	junk	23.06	1082	6.23
2015/07/11/20:18:21	Light	junk	23.07	1083	6.22
2015/07/11/20:18:22	Light	junk	23.07	1084	6.14
2015/07/11/20:18:23	Light	junk	23.07	1085	6.18
2015/07/11/20:18:24	Light	junk	23.07	1086	6.2
2015/07/11/20:18:25	Light	junk	23.07	1087	6.16
2015/07/11/20:18:26	Light	junk	23.07	1088	6.17
2015/07/11/20:18:27	Light	junk	23.07	1089	6.2
2015/07/11/20:18:28	Light	junk	23.07	1090	6.17
2015/07/11/20:18:29	Light	junk	23.07	1091	6.18
2015/07/11/20:18:30	Light	junk	23.07	1092	6.2
2015/07/11/20:18:31	Light	junk	23.07	1093	6.25
2015/07/11/20:18:32	Light	junk	23.07	1094	6.25
2015/07/11/20:18:33	Light	junk	23.07	1095	6.17
2015/07/11/20:18:34	Light	junk	23.06	1096	6.22
2015/07/11/20:18:35	Light	junk	23.06	1097	6.23
2015/07/11/20:18:36	Light	junk	23.06	1098	6.24
2015/07/11/20:18:37	Light	junk	23.06	1099	6.23
2015/07/11/20:18:38	Light	junk	23.06	1100	6.22
2015/07/11/20:18:39	Light	junk	23.07	1101	6.25
2015/07/11/20:18:40	Light	junk	23.07	1102	6.27
2015/07/11/20:18:41	Light	junk	23.07	1103	6.23
2015/07/11/20:18:42	Light	junk	23.07	1104	6.23
2015/07/11/20:18:43	Light	junk	23.07	1105	6.22
2015/07/11/20:18:44	Light	junk	23.07	1106	6.23
2015/07/11/20:18:45	Light	junk	23.07	1107	6.21
2015/07/11/20:18:46	Light	junk	23.07	1108	6.17
2015/07/11/20:18:47	Light	junk	23.07	1109	6.2
2015/07/11/20:18:48	Light	junk	23.07	1110	6.22
2015/07/11/20:18:49	Light	junk	23.07	1111	6.28
2015/07/11/20:18:50	Light	junk	23.07	1112	6.32
2015/07/11/20:18:51	Light	junk	23.07	1113	6.24
2015/07/11/20:18:52	Light	junk	23.07	1114	6.25
2015/07/11/20:18:53	Light	junk	23.06	1115	6.27
2015/07/11/20:18:54	Light	junk	23.06	1116	6.29
2015/07/11/20:18:55	Light	junk	23.06	1117	6.26
2015/07/11/20:18:56	Light	junk	23.06	1118	6.24
2015/07/11/20:18:57	Light	junk	23.06	1119	6.26
2015/07/11/20:18:58	Light	junk	23.07	1120	6.22
2015/07/11/20:18:59	Light	junk	23.06	1121	6.24
2015/07/11/20:19:00	Light	junk	23.06	1122	6.23
2015/07/11/20:19:01	Light	junk	23.06	1123	6.22
2015/07/11/20:19:02	Light	junk	23.06	1124	6.21
2015/07/11/20:19:03	Light	junk	23.06	1125	6.21
2015/07/11/20:19:04	Light	junk	23.06	1126	6.25
2015/07/11/20:19:05	Light	junk	23.06	1127	6.27
2015/07/11/20:19:06	Light	junk	23.06	1128	6.23
2015/07/11/20:19:07	Light	junk	23.06	1129	6.22
2015/07/11/20:19:08	Light	junk	23.06	1130	6.2
2015/07/11/20:19:09	Light	junk	23.06	1131	6.17
2015/07/11/20:19:10	Light	junk	23.06	1132	6.24
2015/07/11/20:19:11	Light	junk	23.07	1133	6.24
2015/07/11/20:19:12	Light	junk	23.07	1134	6.28
2015/07/11/20:19:13	Light	junk	23.07	1135	6.25
2015/07/11/20:19:14	Light	junk	23.07	1136	6.21
2015/07/11/20:19:15	Light	junk	23.07	1137	6.18
2015/07/11/20:19:16	Light	junk	23.07	1138	6.22
2015/07/11/20:19:17	Light	junk	23.07	1139	6.22
2015/07/11/20:19:18	Light	junk	23.07	1140	6.22
2015/07/11/20:19:19	Light	junk	23.07	1141	6.24
2015/07/11/20:19:20	Light	junk	23.07	1142	6.22
2015/07/11/20:19:21	Light	junk	23.07	1143	6.23
2015/07/11/20:19:22	Light	junk	23.07	1144	6.33
2015/07/11/20:19:23	Light	junk	23.07	1145	6.27
2015/07/11/20:19:24	Light	junk	23.07	1146	6.22
2015/07/11/20:19:25	Light	junk	23.07	1147	6.22
2015/07/11/20:19:26	Light	junk	23.07	1148	6.19
2015/07/11/20:19:27	Light	junk	23.07	1149	6.23
2015/07/11/20:19:28	Light	junk	23.07	1150	6.22
2015/07/11/20:19:29	Light	junk	23.07	1151	6.29
2015/07/11/20:19:30	Light	junk	23.07	1152	6.28
2015/07/11/20:19:31	Light	junk	23.07	1153	6.23
2015/07/11/20:19:32	Light	junk	23.07	1154	6.26
2015/07/11/20:19:33	Light	junk	23.07	1155	6.3
2015/07/11/20:19:34	Light	junk	23.07	1156	6.27
2015/07/11/20:19:35	Light	junk	23.07	1157	6.25
2015/07/11/20:19:36	Light	junk	23.07	1158	6.27
2015/07/11/20:19:37	Light	junk	23.07	1159	6.27
2015/07/11/20:19:38	Light	junk	23.07	1160	6.3
2015/07/11/20:19:39	Light	junk	23.07	1161	6.32
2015/07/11/20:19:40	Light	junk	23.07	1162	6.27
2015/07/11/20:19:41	Light	junk	23.07	1163	6.18
2015/07/11/20:19:42	Light	junk	23.07	1164	6.27
2015/07/11/20:19:43	Light	junk	23.07	1165	6.28
2015/07/11/20:19:44	Light	junk	23.07	1166	6.23
2015/07/11/20:19:45	Light	junk	23.07	1167	6.24
2015/07/11/20:19:46	Light	junk	23.07	1168	6.25
2015/07/11/20:19:47	Light	junk	23.07	1169	6.25
2015/07/11/20:19:48	Light	junk	23.07	1170	6.28
2015/07/11/20:19:49	Light	junk	23.07	1171	6.28
2015/07/11/20:19:50	Light	junk	23.07	1172	6.24
2015/07/11/20:19:51	Light	junk	23.07	1173	6.21
2015/07/11/20:19:52	Light	junk	23.07	1174	6.2
2015/07/11/20:19:53	Light	junk	23.07	1175	6.23
2015/07/11/20:19:54	Light	junk	23.07	1176	6.27
2015/07/11/20:19:55	Light	junk	23.07	1177	6.29
2015/07/11/20:19:56	Light	junk	23.07	1178	6.3
2015/07/11/20:19:57	Light	junk	23.07	1179	6.28
2015/07/11/20:19:58	Light	junk	23.07	1180	6.21
2015/07/11/20:19:59	Light	junk	23.07	1181	6.2
2015/07/11/20:20:00	Light	Light1	23.07	1182	6.22
2015/07/11/20:20:01	Light	Light1	23.07	1183	6.22
2015/07/11/20:20:02	Light	Light1	23.07	1184	6.23
2015/07/11/20:20:03	Light	Light1	23.07	1185	6.2
2015/07/11/20:20:04	Light	Light1	23.07	1186	6.22
2015/07/11/20:20:05	Light	Light1	23.07	1187	6.26
2015/07/11/20:20:06	Light	Light1	23.07	1188	6.26
2015/07/11/20:20:07	Light	Light1	23.07	1189	6.25
2015/07/11/20:20:08	Light	Light1	23.07	1190	6.23
2015/07/11/20:20:09	Light	Light1	23.07	1191	6.25
2015/07/11/20:20:10	Light	Light1	23.07	1192	6.23
2015/07/11/20:20:11	Light	Light1	23.07	1193	6.22
2015/07/11/20:20:12	Light	Light1	23.07	1194	6.29
2015/07/11/20:20:13	Light	Light1	23.07	1195	6.27
2015/07/11/20:20:14	Light	Light1	23.07	1196	6.27
2015/07/11/20:20:15	Light	Light1	23.07	1197	6.27
2015/07/11/20:20:16	Light	Light1	23.07	1198	6.25
2015/07/11/20:20:17	Light	Light1	23.07	1199	6.31
2015/07/11/20:20:18	Light	Light1	23.07	1200	6.3
2015/07/11/20:20:19	Light	Light1	23.07	1201	6.24
2015/07/11/20:20:20	Light	Light1	23.07	1202	6.27
2015/07/11/20:20:21	Light	Light1	23.07	1203	6.28
2015/07/11/20:20:22	Light	Light1	23.07	1204	6.28
2015/07/11/20:20:23	Light	Light1	23.07	1205	6.28
2015/07/11/20:20:24	Light	Light1	23.07	1206	6.27
2015/07/11/20:20:25	Light	Light1	23.07	1207	6.29
2015/07/11/20:20:26	Light	Light1	23.07	1208	6.32
2015/07/11/20:20:27	Light	Light1	23.07	1209	6.35
2015/07/11/20:20:28	Light	Light1	23.07	1210	6.37
2015/07/11/20:20:29	Light	Light1	23.07	1211	6.38
2015/07/11/20:20:30	Light	Light1	23.07	1212	6.4
2015/07/11/20:20:31	Light	Light1	23.07	1213	6.42
2015/07/11/20:20:32	Light	Light1	23.07	1214	6.39
2015/07/11/20:20:33	Light	Light1	23.07	1215	6.34
2015/07/11/20:20:34	Light	Light1	23.07	1216	6.33
2015/07/11/20:20:35	Light	Light1	23.07	1217	6.37
2015/07/11/20:20:36	Light	Light1	23.07	1218	6.4
2015/07/11/20:20:37	Light	Light1	23.07	1219	6.37
2015/07/11/20:20:38	Light	Light1	23.07	1220	6.33
2015/07/11/20:20:39	Light	Light1	23.07	1221	6.34
2015/07/11/20:20:40	Light	Light1	23.07	1222	6.36
2015/07/11/20:20:41	Light	Light1	23.07	1223	6.35
2015/07/11/20:20:42	Light	Light1	23.07	1224	6.33
2015/07/11/20:20:43	Light	Light1	23.07	1225	6.34
2015/07/11/20:20:44	Light	Light1	23.07	1226	6.3
2015/07/11/20:20:45	Light	Light1	23.07	1227	6.31
2015/07/11/20:20:46	Light	Light1	23.07	1228	6.34
2015/07/11/20:20:47	Light	Light1	23.07	1229	6.38
2015/07/11/20:20:48	Light	Light1	23.07	1230	6.35
2015/07/11/20:20:49	Light	Light1	23.07	1231	6.31
2015/07/11/20:20:50	Light	Light1	23.07	1232	6.38
2015/07/11/20:20:51	Light	Light1	23.07	1233	6.39
2015/07/11/20:20:52	Light	Light1	23.07	1234	6.4
2015/07/11/20:20:53	Light	Light1	23.07	1235	6.33
2015/07/11/20:20:54	Light	Light1	23.07	1236	6.32
2015/07/11/20:20:55	Light	Light1	23.07	1237	6.33
2015/07/11/20:20:56	Light	Light1	23.06	1238	6.38
2015/07/11/20:20:57	Light	Light1	23.06	1239	6.28
2015/07/11/20:20:58	Light	Light1	23.06	1240	6.29
2015/07/11/20:20:59	Light	Light1	23.06	1241	6.35
2015/07/11/20:21:00	Light	Light1	23.06	1242	6.37
2015/07/11/20:21:01	Light	Light1	23.06	1243	6.36
2015/07/11/20:21:02	Light	Light1	23.06	1244	6.35
2015/07/11/20:21:03	Light	Light1	23.06	1245	6.39
2015/07/11/20:21:04	Light	Light1	23.07	1246	6.36
2015/07/11/20:21:05	Light	Light1	23.07	1247	6.33
2015/07/11/20:21:06	Light	Light1	23.06	1248	6.37
2015/07/11/20:21:07	Light	Light1	23.06	1249	6.35
2015/07/11/20:21:08	Light	Light1	23.06	1250	6.35
2015/07/11/20:21:09	Light	Light1	23.06	1251	6.31
2015/07/11/20:21:10	Light	Light1	23.06	1252	6.35
2015/07/11/20:21:11	Light	Light1	23.06	1253	6.39
2015/07/11/20:21:12	Light	Light1	23.06	1254	6.33
2015/07/11/20:21:13	Light	Light1	23.07	1255	6.4
2015/07/11/20:21:14	Light	Light1	23.06	1256	6.38
2015/07/11/20:21:15	Light	Light1	23.06	1257	6.35
2015/07/11/20:21:16	Light	Light1	23.06	1258	6.38
2015/07/11/20:21:17	Light	Light1	23.06	1259	6.37
2015/07/11/20:21:18	Light	Light1	23.06	1260	6.35
2015/07/11/20:21:19	Light	Light1	23.06	1261	6.35
2015/07/11/20:21:20	Light	Light1	23.06	1262	6.43
2015/07/11/20:21:21	Light	Light1	23.06	1263	6.46
2015/07/11/20:21:22	Light	Light1	23.06	1264	6.43
2015/07/11/20:21:23	Light	Light1	23.06	1265	6.4
2015/07/11/20:21:24	Light	Light1	23.06	1266	6.36
2015/07/11/20:21:25	Light	Light1	23.06	1267	6.39
2015/07/11/20:21:26	Light	Light1	23.06	1268	6.41
2015/07/11/20:21:27	Light	Light1	23.06	1269	6.34
2015/07/11/20:21:28	Light	Light1	23.07	1270	6.34
2015/07/11/20:21:29	Light	Light1	23.07	1271	6.42
2015/07/11/20:21:30	Light	Light1	23.07	1272	6.4
2015/07/11/20:21:31	Light	Light1	23.06	1273	6.39
2015/07/11/20:21:32	Light	Light1	23.06	1274	6.4
2015/07/11/20:21:33	Light	Light1	23.06	1275	6.38
2015/07/11/20:21:34	Light	Light1	23.06	1276	6.39
2015/07/11/20:21:35	Light	Light1	23.06	1277	6.4
2015/07/11/20:21:36	Light	Light1	23.06	1278	6.39
2015/07/11/20:21:37	Light	Light1	23.06	1279	6.43
2015/07/11/20:21:38	Light	Light1	23.06	1280	6.38
2015/07/11/20:21:39	Light	Light1	23.06	1281	6.34
2015/07/11/20:21:40	Light	Light1	23.06	1282	6.34
2015/07/11/20:21:41	Light	Light1	23.06	1283	6.38
2015/07/11/20:21:42	Light	Light1	23.06	1284	6.41
2015/07/11/20:21:43	Light	Light1	23.06	1285	6.34
2015/07/11/20:21:44	Light	Light1	23.06	1286	6.29
2015/07/11/20:21:45	Light	Light1	23.06	1287	6.31
2015/07/11/20:21:46	Light	Light1	23.06	1288	6.39
2015/07/11/20:21:47	Light	Light1	23.06	1289	6.35
2015/07/11/20:21:48	Light	Light1	23.06	1290	6.37
2015/07/11/20:21:49	Light	Light1	23.06	1291	6.36
2015/07/11/20:21:50	Light	Light1	23.06	1292	6.36
2015/07/11/20:21:51	Light	Light1	23.06	1293	6.42
2015/07/11/20:21:52	Light	Light1	23.06	1294	6.41
2015/07/11/20:21:53	Light	Light1	23.06	1295	6.38
2015/07/11/20:21:54	Light	Light1	23.06	1296	6.38
2015/07/11/20:21:55	Light	Light1	23.06	1297	6.4
2015/07/11/20:21:56	Light	Light1	23.06	1298	6.37
2015/07/11/20:21:57	Light	Light1	23.06	1299	6.41
2015/07/11/20:21:58	Light	Light1	23.06	1300	6.44
2015/07/11/20:21:59	Light	Light1	23.06	1301	6.43
2015/07/11/20:22:00	Light	Light1	23.06	1302	6.41
2015/07/11/20:22:01	Light	Light1	23.06	1303	6.41
2015/07/11/20:22:02	Light	Light1	23.06	1304	6.47
2015/07/11/20:22:03	Light	Light1	23.06	1305	6.43
2015/07/11/20:22:04	Light	Light1	23.06	1306	6.41
2015/07/11/20:22:05	Light	Light1	23.06	1307	6.41
2015/07/11/20:22:06	Light	Light1	23.06	1308	6.36
2015/07/11/20:22:07	Light	Light1	23.06	1309	6.4
2015/07/11/20:22:08	Light	Light1	23.06	1310	6.39
2015/07/11/20:22:09	Light	Light1	23.06	1311	6.39
2015/07/11/20:22:10	Light	Light1	23.06	1312	6.47
2015/07/11/20:22:11	Light	Light1	23.06	1313	6.47
2015/07/11/20:22:12	Light	Light1	23.06	1314	6.53
2015/07/11/20:22:13	Light	Light1	23.06	1315	6.51
2015/07/11/20:22:14	Light	Light1	23.06	1316	6.42
2015/07/11/20:22:15	Light	Light1	23.06	1317	6.4
2015/07/11/20:22:16	Light	Light1	23.06	1318	6.47
2015/07/11/20:22:17	Light	Light1	23.06	1319	6.48
2015/07/11/20:22:18	Light	Light1	23.06	1320	6.48
2015/07/11/20:22:19	Light	Light1	23.06	1321	6.45
2015/07/11/20:22:20	Light	Light1	23.06	1322	6.4
2015/07/11/20:22:21	Light	Light1	23.06	1323	6.43
2015/07/11/20:22:22	Light	Light1	23.06	1324	6.44
2015/07/11/20:22:23	Light	Light1	23.06	1325	6.4
2015/07/11/20:22:24	Light	Light1	23.06	1326	6.47
2015/07/11/20:22:25	Light	Light1	23.06	1327	6.44
2015/07/11/20:22:26	Light	Light1	23.06	1328	6.48
2015/07/11/20:22:27	Light	Light1	23.06	1329	6.51
2015/07/11/20:22:28	Light	Light1	23.06	1330	6.4
2015/07/11/20:22:29	Light	Light1	23.06	1331	6.48
2015/07/11/20:22:30	Light	Light1	23.06	1332	6.5
2015/07/11/20:22:31	Light	Light1	23.06	1333	6.44
2015/07/11/20:22:32	Light	Light1	23.06	1334	6.44
2015/07/11/20:22:33	Light	Light1	23.06	1335	6.43
2015/07/11/20:22:34	Light	Light1	23.06	1336	6.43
2015/07/11/20:22:35	Light	Light1	23.06	1337	6.47
2015/07/11/20:22:36	Light	Light1	23.06	1338	6.51
2015/07/11/20:22:37	Light	Light1	23.06	1339	6.54
2015/07/11/20:22:38	Light	Light1	23.06	1340	6.5
2015/07/11/20:22:39	Light	Light1	23.06	1341	6.5
2015/07/11/20:22:40	Light	Light1	23.06	1342	6.51
2015/07/11/20:22:41	Light	Light1	23.06	1343	6.49
2015/07/11/20:22:42	Light	Light1	23.06	1344	6.45
2015/07/11/20:22:43	Light	Light1	23.06	1345	6.49
2015/07/11/20:22:44	Light	Light1	23.06	1346	6.54
2015/07/11/20:22:45	Light	Light1	23.06	1347	6.44
2015/07/11/20:22:46	Light	Light1	23.06	1348	6.48
2015/07/11/20:22:47	Light	Light1	23.06	1349	6.46
2015/07/11/20:22:48	Light	Light1	23.06	1350	6.45
2015/07/11/20:22:49	Light	Light1	23.06	1351	6.46
2015/07/11/20:22:50	Light	Light1	23.06	1352	6.46
2015/07/11/20:22:51	Light	Light1	23.06	1353	6.51
2015/07/11/20:22:52	Light	Light1	23.06	1354	6.46
2015/07/11/20:22:53	Light	Light1	23.06	1355	6.47
2015/07/11/20:22:54	Light	Light1	23.06	1356	6.47
2015/07/11/20:22:55	Light	Light1	23.06	1357	6.54
2015/07/11/20:22:56	Light	Light1	23.06	1358	6.51
2015/07/11/20:22:57	Light	Light1	23.06	1359	6.47
2015/07/11/20:22:58	Light	Light1	23.06	1360	6.46
2015/07/11/20:22:59	Light	Light1	23.06	1361	6.48
2015/07/11/20:23:00	Light	Light1	23.06	1362	6.5
2015/07/11/20:23:01	Light	Light1	23.06	1363	6.53
2015/07/11/20:23:02	Light	Light1	23.06	1364	6.51
2015/07/11/20:23:03	Light	Light1	23.06	1365	6.46
2015/07/11/20:23:04	Light	Light1	23.06	1366	6.44
2015/07/11/20:23:05	Light	Light1	23.06	1367	6.45
2015/07/11/20:23:06	Light	Light1	23.06	1368	6.45
2015/07/11/20:23:07	Light	Light1	23.06	1369	6.49
2015/07/11/20:23:08	Light	Light1	23.06	1370	6.52
2015/07/11/20:23:09	Light	Light1	23.06	1371	6.55
2015/07/11/20:23:10	Light	Light1	23.06	1372	6.48
2015/07/11/20:23:11	Light	Light1	23.06	1373	6.47
2015/07/11/20:23:12	Light	Light1	23.06	1374	6.55
2015/07/11/20:23:13	Light	Light1	23.06	1375	6.59
2015/07/11/20:23:14	Light	Light1	23.06	1376	6.53
2015/07/11/20:23:15	Light	Light1	23.06	1377	6.46
2015/07/11/20:23:16	Light	Light1	23.06	1378	6.47
2015/07/11/20:23:17	Light	Light1	23.06	1379	6.56
2015/07/11/20:23:18	Light	Light1	23.06	1380	6.53
2015/07/11/20:23:19	Light	Light1	23.05	1381	6.51
2015/07/11/20:23:20	Light	Light1	23.06	1382	6.5
2015/07/11/20:23:21	Light	Light1	23.06	1383	6.52
2015/07/11/20:23:22	Light	Light1	23.06	1384	6.49
2015/07/11/20:23:23	Light	Light1	23.06	1385	6.49
2015/07/11/20:23:24	Light	Light1	23.06	1386	6.49
2015/07/11/20:23:25	Light	Light1	23.06	1387	6.54
2015/07/11/20:23:26	Light	Light1	23.05	1388	6.58
2015/07/11/20:23:27	Light	Light1	23.05	1389	6.58
2015/07/11/20:23:28	Light	Light1	23.05	1390	6.58
2015/07/11/20:23:29	Light	Light1	23.06	1391	6.57
2015/07/11/20:23:30	Light	Light1	23.06	1392	6.51
2015/07/11/20:23:31	Light	Light1	23.06	1393	6.56
2015/07/11/20:23:32	Light	Light1	23.06	1394	6.54
2015/07/11/20:23:33	Light	Light1	23.06	1395	6.51
2015/07/11/20:23:34	Light	Light1	23.06	1396	6.55
2015/07/11/20:23:35	Light	Light1	23.06	1397	6.61
2015/07/11/20:23:36	Light	Light1	23.06	1398	6.59
2015/07/11/20:23:37	Light	Light1	23.06	1399	6.57
2015/07/11/20:23:38	Light	Light1	23.06	1400	6.55
2015/07/11/20:23:39	Light	Light1	23.06	1401	6.59
2015/07/11/20:23:40	Light	Light1	23.05	1402	6.63
2015/07/11/20:23:41	Light	Light1	23.05	1403	6.63
2015/07/11/20:23:42	Light	Light1	23.05	1404	6.56
2015/07/11/20:23:43	Light	Light1	23.05	1405	6.55
2015/07/11/20:23:44	Light	Light1	23.05	1406	6.56
2015/07/11/20:23:45	Light	Light1	23.05	1407	6.56
2015/07/11/20:23:46	Light	Light1	23.06	1408	6.57
2015/07/11/20:23:47	Light	Light1	23.05	1409	6.52
2015/07/11/20:23:48	Light	Light1	23.05	1410	6.5
2015/07/11/20:23:49	Light	Light1	23.06	1411	6.58
2015/07/11/20:23:50	Light	Light1	23.05	1412	6.58
2015/07/11/20:23:51	Light	Light1	23.05	1413	6.54
2015/07/11/20:23:52	Light	Light1	23.05	1414	6.57
2015/07/11/20:23:53	Light	Light1	23.05	1415	6.63
2015/07/11/20:23:54	Light	Light1	23.05	1416	6.64
2015/07/11/20:23:55	Light	Light1	23.05	1417	6.6
2015/07/11/20:23:56	Light	Light1	23.05	1418	6.57
2015/07/11/20:23:57	Light	Light1	23.05	1419	6.6
2015/07/11/20:23:58	Light	Light1	23.05	1420	6.58
2015/07/11/20:23:59	Light	Light1	23.06	1421	6.59
2015/07/11/20:24:00	Light	Light1	23.06	1422	6.62
2015/07/11/20:24:01	Light	Light1	23.06	1423	6.63
2015/07/11/20:24:02	Light	Light1	23.05	1424	6.64
2015/07/11/20:24:03	Light	Light1	23.06	1425	6.59
2015/07/11/20:24:04	Light	Light1	23.05	1426	6.54
2015/07/11/20:24:05	Light	Light1	23.05	1427	6.59
2015/07/11/20:24:06	Light	Light1	23.05	1428	6.6
2015/07/11/20:24:07	Light	Light1	23.05	1429	6.64
2015/07/11/20:24:08	Light	Light1	23.05	1430	6.65
2015/07/11/20:24:09	Light	Light1	23.05	1431	6.6
2015/07/11/20:24:10	Light	Light1	23.05	1432	6.59
2015/07/11/20:24:11	Light	Light1	23.05	1433	6.59
2015/07/11/20:24:12	Light	Light1	23.05	1434	6.6
2015/07/11/20:24:13	Light	Light1	23.05	1435	6.61
2015/07/11/20:24:14	Light	Light1	23.05	1436	6.61
2015/07/11/20:24:15	Light	Light1	23.05	1437	6.55
2015/07/11/20:24:16	Light	Light1	23.05	1438	6.67
2015/07/11/20:24:17	Light	Light1	23.05	1439	6.63
2015/07/11/20:24:18	Light	Light1	23.05	1440	6.65
2015/07/11/20:24:19	Light	Light1	23.05	1441	6.63
2015/07/11/20:24:20	Light	Light1	23.05	1442	6.56
2015/07/11/20:24:21	Light	Light1	23.05	1443	6.56
2015/07/11/20:24:22	Light	Light1	23.05	1444	6.63
2015/07/11/20:24:23	Light	Light1	23.05	1445	6.73
2015/07/11/20:24:24	Light	Light1	23.05	1446	6.71
2015/07/11/20:24:25	Light	Light1	23.05	1447	6.71
2015/07/11/20:24:26	Light	Light1	23.05	1448	6.63
2015/07/11/20:24:27	Light	Light1	23.05	1449	6.66
2015/07/11/20:24:28	Light	Light1	23.05	1450	6.66
2015/07/11/20:24:29	Light	Light1	23.05	1451	6.61
2015/07/11/20:24:30	Light	Light1	23.05	1452	6.67
2015/07/11/20:24:31	Light	Light1	23.05	1453	6.68
2015/07/11/20:24:32	Light	Light1	23.05	1454	6.66
2015/07/11/20:24:33	Light	Light1	23.05	1455	6.7
2015/07/11/20:24:34	Light	Light1	23.05	1456	6.67
2015/07/11/20:24:35	Light	Light1	23.05	1457	6.66
2015/07/11/20:24:36	Light	Light1	23.05	1458	6.66
2015/07/11/20:24:37	Light	Light1	23.05	1459	6.68
2015/07/11/20:24:38	Light	Light1	23.05	1460	6.73
2015/07/11/20:24:39	Light	Light1	23.05	1461	6.72
2015/07/11/20:24:40	Light	Light1	23.06	1462	6.67
2015/07/11/20:24:41	Light	Light1	23.06	1463	6.64
2015/07/11/20:24:42	Light	Light1	23.06	1464	6.67
2015/07/11/20:24:43	Light	Light1	23.06	1465	6.75
2015/07/11/20:24:44	Light	Light1	23.06	1466	6.69
2015/07/11/20:24:45	Light	Light1	23.05	1467	6.68
2015/07/11/20:24:46	Light	Light1	23.05	1468	6.7
2015/07/11/20:24:47	Light	Light1	23.05	1469	6.72
2015/07/11/20:24:48	Light	Light1	23.05	1470	6.73
2015/07/11/20:24:49	Light	Light1	23.05	1471	6.73
2015/07/11/20:24:50	Light	Light1	23.05	1472	6.71
2015/07/11/20:24:51	Light	Light1	23.05	1473	6.69
2015/07/11/20:24:52	Light	Light1	23.05	1474	6.74
2015/07/11/20:24:53	Light	Light1	23.05	1475	6.72
2015/07/11/20:24:54	Light	Light1	23.05	1476	6.67
2015/07/11/20:24:55	Light	Light1	23.06	1477	6.7
2015/07/11/20:24:56	Light	Light1	23.06	1478	6.68
2015/07/11/20:24:57	Light	Light1	23.06	1479	6.75
2015/07/11/20:24:58	Light	Light1	23.06	1480	6.74
2015/07/11/20:24:59	Light	Light1	23.06	1481	6.7
2015/07/11/20:25:00	Dark	junk	23.06	1482	6.76
2015/07/11/20:25:01	Dark	junk	23.06	1483	6.73
2015/07/11/20:25:02	Dark	junk	23.06	1484	6.7
2015/07/11/20:25:03	Dark	junk	23.06	1485	6.67
2015/07/11/20:25:04	Dark	junk	23.06	1486	6.74
2015/07/11/20:25:05	Dark	junk	23.06	1487	6.79
2015/07/11/20:25:06	Dark	junk	23.06	1488	6.77
2015/07/11/20:25:07	Dark	junk	23.06	1489	6.78
2015/07/11/20:25:08	Dark	junk	23.06	1490	6.79
2015/07/11/20:25:09	Dark	junk	23.06	1491	6.75
2015/07/11/20:25:10	Dark	junk	23.06	1492	6.74
2015/07/11/20:25:11	Dark	junk	23.06	1493	6.77
2015/07/11/20:25:12	Dark	junk	23.06	1494	6.71
2015/07/11/20:25:13	Dark	junk	23.06	1495	6.7
2015/07/11/20:25:14	Dark	junk	23.06	1496	6.74
2015/07/11/20:25:15	Dark	junk	23.06	1497	6.81
2015/07/11/20:25:16	Dark	junk	23.06	1498	6.78
2015/07/11/20:25:17	Dark	junk	23.06	1499	6.74
2015/07/11/20:25:18	Dark	junk	23.06	1500	6.77
2015/07/11/20:25:19	Dark	junk	23.06	1501	6.75
2015/07/11/20:25:20	Dark	junk	23.06	1502	6.72
2015/07/11/20:25:21	Dark	junk	23.06	1503	6.73
2015/07/11/20:25:22	Dark	junk	23.06	1504	6.78
2015/07/11/20:25:23	Dark	junk	23.06	1505	6.78
2015/07/11/20:25:24	Dark	junk	23.06	1506	6.77
2015/07/11/20:25:25	Dark	junk	23.06	1507	6.73
2015/07/11/20:25:26	Dark	junk	23.06	1508	6.7
2015/07/11/20:25:27	Dark	junk	23.06	1509	6.76
2015/07/11/20:25:28	Dark	junk	23.06	1510	6.8
2015/07/11/20:25:29	Dark	junk	23.06	1511	6.68
2015/07/11/20:25:30	Dark	junk	23.06	1512	6.74
2015/07/11/20:25:31	Dark	junk	23.06	1513	6.75
2015/07/11/20:25:32	Dark	junk	23.06	1514	6.8
2015/07/11/20:25:33	Dark	junk	23.06	1515	6.8
2015/07/11/20:25:34	Dark	junk	23.06	1516	6.79
2015/07/11/20:25:35	Dark	junk	23.06	1517	6.76
2015/07/11/20:25:36	Dark	junk	23.06	1518	6.77
2015/07/11/20:25:37	Dark	junk	23.06	1519	6.78
2015/07/11/20:25:38	Dark	junk	23.06	1520	6.75
2015/07/11/20:25:39	Dark	junk	23.06	1521	6.78
2015/07/11/20:25:40	Dark	junk	23.06	1522	6.79
2015/07/11/20:25:41	Dark	junk	23.06	1523	6.72
2015/07/11/20:25:42	Dark	junk	23.06	1524	6.77
2015/07/11/20:25:43	Dark	junk	23.06	1525	6.76
2015/07/11/20:25:44	Dark	junk	23.06	1526	6.75
2015/07/11/20:25:45	Dark	junk	23.06	1527	6.81
2015/07/11/20:25:46	Dark	junk	23.06	1528	6.83
2015/07/11/20:25:47	Dark	junk	23.06	1529	6.79
2015/07/11/20:25:48	Dark	junk	23.06	1530	6.78
2015/07/11/20:25:49	Dark	junk	23.06	1531	6.8
2015/07/11/20:25:50	Dark	junk	23.06	1532	6.82
2015/07/11/20:25:51	Dark	junk	23.06	1533	6.81
2015/07/11/20:25:52	Dark	junk	23.06	1534	6.77
2015/07/11/20:25:53	Dark	junk	23.06	1535	6.79
2015/07/11/20:25:54	Dark	junk	23.06	1536	6.74
2015/07/11/20:25:55	Dark	junk	23.06	1537	6.78
2015/07/11/20:25:56	Dark	junk	23.06	1538	6.79
2015/07/11/20:25:57	Dark	junk	23.06	1539	6.76
2015/07/11/20:25:58	Dark	junk	23.06	1540	6.8
2015/07/11/20:25:59	Dark	junk	23.06	1541	6.78
2015/07/11/20:26:00	Dark	junk	23.06	1542	6.81
2015/07/11/20:26:01	Dark	junk	23.06	1543	6.77
2015/07/11/20:26:03	Dark	junk	23.06	1544	6.88
2015/07/11/20:26:03	Dark	junk	23.06	1545	6.84
2015/07/11/20:26:04	Dark	junk	23.06	1546	6.77
2015/07/11/20:26:05	Dark	junk	23.06	1547	6.76
2015/07/11/20:26:06	Dark	junk	23.06	1548	6.77
2015/07/11/20:26:07	Dark	junk	23.06	1549	6.76
2015/07/11/20:26:08	Dark	junk	23.06	1550	6.75
2015/07/11/20:26:09	Dark	junk	23.06	1551	6.87
2015/07/11/20:26:10	Dark	junk	23.06	1552	6.84
2015/07/11/20:26:11	Dark	junk	23.06	1553	6.87
2015/07/11/20:26:12	Dark	junk	23.06	1554	6.84
2015/07/11/20:26:13	Dark	junk	23.06	1555	6.78
2015/07/11/20:26:14	Dark	junk	23.06	1556	6.81
2015/07/11/20:26:15	Dark	junk	23.06	1557	6.77
2015/07/11/20:26:16	Dark	junk	23.06	1558	6.77
2015/07/11/20:26:17	Dark	junk	23.06	1559	6.79
2015/07/11/20:26:18	Dark	junk	23.06	1560	6.82
2015/07/11/20:26:19	Dark	junk	23.06	1561	6.81
2015/07/11/20:26:20	Dark	junk	23.06	1562	6.81
2015/07/11/20:26:21	Dark	junk	23.06	1563	6.83
2015/07/11/20:26:22	Dark	junk	23.06	1564	6.86
2015/07/11/20:26:23	Dark	junk	23.06	1565	6.89
2015/07/11/20:26:24	Dark	junk	23.06	1566	6.86
2015/07/11/20:26:25	Dark	junk	23.06	1567	6.8
2015/07/11/20:26:26	Dark	junk	23.06	1568	6.84
2015/07/11/20:26:27	Dark	junk	23.06	1569	6.74
2015/07/11/20:26:28	Dark	junk	23.06	1570	6.77
2015/07/11/20:26:29	Dark	junk	23.06	1571	6.78
2015/07/11/20:26:30	Dark	junk	23.06	1572	6.79
2015/07/11/20:26:31	Dark	junk	23.06	1573	6.83
2015/07/11/20:26:32	Dark	junk	23.06	1574	6.87
2015/07/11/20:26:33	Dark	junk	23.06	1575	6.87
2015/07/11/20:26:34	Dark	junk	23.06	1576	6.83
2015/07/11/20:26:35	Dark	junk	23.06	1577	6.83
2015/07/11/20:26:36	Dark	junk	23.06	1578	6.82
2015/07/11/20:26:37	Dark	junk	23.06	1579	6.76
2015/07/11/20:26:38	Dark	junk	23.06	1580	6.79
2015/07/11/20:26:39	Dark	junk	23.06	1581	6.77
2015/07/11/20:26:40	Dark	junk	23.06	1582	6.82
2015/07/11/20:26:41	Dark	junk	23.06	1583	6.82
2015/07/11/20:26:42	Dark	junk	23.06	1584	6.85
2015/07/11/20:26:43	Dark	junk	23.06	1585	6.86
2015/07/11/20:26:44	Dark	junk	23.06	1586	6.81
2015/07/11/20:26:45	Dark	junk	23.06	1587	6.81
2015/07/11/20:26:46	Dark	junk	23.06	1588	6.78
2015/07/11/20:26:47	Dark	junk	23.06	1589	6.77
2015/07/11/20:26:48	Dark	junk	23.06	1590	6.8
2015/07/11/20:26:49	Dark	junk	23.06	1591	6.8
2015/07/11/20:26:50	Dark	junk	23.06	1592	6.75
2015/07/11/20:26:51	Dark	junk	23.06	1593	6.75
2015/07/11/20:26:52	Dark	junk	23.06	1594	6.79
2015/07/11/20:26:53	Dark	junk	23.06	1595	6.8
2015/07/11/20:26:54	Dark	junk	23.06	1596	6.86
2015/07/11/20:26:55	Dark	junk	23.06	1597	6.88
2015/07/11/20:26:56	Dark	junk	23.06	1598	6.82
2015/07/11/20:26:57	Dark	junk	23.06	1599	6.75
2015/07/11/20:26:58	Dark	junk	23.06	1600	6.79
2015/07/11/20:26:59	Dark	junk	23.06	1601	6.75
2015/07/11/20:27:00	Dark	junk	23.05	1602	6.8
2015/07/11/20:27:01	Dark	junk	23.05	1603	6.84
2015/07/11/20:27:02	Dark	junk	23.05	1604	6.82
2015/07/11/20:27:03	Dark	junk	23.06	1605	6.84
2015/07/11/20:27:04	Dark	junk	23.06	1606	6.81
2015/07/11/20:27:05	Dark	junk	23.06	1607	6.78
2015/07/11/20:27:06	Dark	junk	23.05	1608	6.79
2015/07/11/20:27:07	Dark	junk	23.05	1609	6.78
2015/07/11/20:27:08	Dark	junk	23.05	1610	6.83
2015/07/11/20:27:09	Dark	junk	23.05	1611	6.85
2015/07/11/20:27:10	Dark	junk	23.05	1612	6.82
2015/07/11/20:27:11	Dark	junk	23.05	1613	6.84
2015/07/11/20:27:12	Dark	junk	23.06	1614	6.8
2015/07/11/20:27:13	Dark	junk	23.05	1615	6.81
2015/07/11/20:27:14	Dark	junk	23.05	1616	6.82
2015/07/11/20:27:15	Dark	junk	23.06	1617	6.86
2015/07/11/20:27:16	Dark	junk	23.05	1618	6.8
2015/07/11/20:27:17	Dark	junk	23.05	1619	6.81
2015/07/11/20:27:18	Dark	junk	23.05	1620	6.82
2015/07/11/20:27:19	Dark	junk	23.05	1621	6.78
2015/07/11/20:27:20	Dark	junk	23.05	1622	6.8
2015/07/11/20:27:21	Dark	junk	23.05	1623	6.79
2015/07/11/20:27:22	Dark	junk	23.05	1624	6.79
2015/07/11/20:27:23	Dark	junk	23.05	1625	6.84
2015/07/11/20:27:24	Dark	junk	23.05	1626	6.89
2015/07/11/20:27:25	Dark	junk	23.05	1627	6.83
2015/07/11/20:27:26	Dark	junk	23.05	1628	6.8
2015/07/11/20:27:27	Dark	junk	23.05	1629	6.78
2015/07/11/20:27:28	Dark	junk	23.05	1630	6.73
2015/07/11/20:27:29	Dark	junk	23.05	1631	6.77
2015/07/11/20:27:30	Dark	junk	23.05	1632	6.77
2015/07/11/20:27:31	Dark	junk	23.05	1633	6.78
2015/07/11/20:27:32	Dark	junk	23.05	1634	6.82
2015/07/11/20:27:33	Dark	junk	23.05	1635	6.82
2015/07/11/20:27:34	Dark	junk	23.05	1636	6.81
2015/07/11/20:27:35	Dark	junk	23.05	1637	6.77
2015/07/11/20:27:36	Dark	junk	23.05	1638	6.75
2015/07/11/20:27:37	Dark	junk	23.05	1639	6.76
2015/07/11/20:27:38	Dark	junk	23.05	1640	6.8
2015/07/11/20:27:39	Dark	junk	23.05	1641	6.84
2015/07/11/20:27:40	Dark	junk	23.05	1642	6.81
2015/07/11/20:27:41	Dark	junk	23.05	1643	6.81
2015/07/11/20:27:42	Dark	junk	23.05	1644	6.8
2015/07/11/20:27:43	Dark	junk	23.05	1645	6.71
2015/07/11/20:27:44	Dark	junk	23.05	1646	6.77
2015/07/11/20:27:45	Dark	junk	23.05	1647	6.8
2015/07/11/20:27:46	Dark	junk	23.05	1648	6.77
2015/07/11/20:27:47	Dark	junk	23.05	1649	6.76
2015/07/11/20:27:48	Dark	junk	23.05	1650	6.79
2015/07/11/20:27:49	Dark	junk	23.05	1651	6.78
2015/07/11/20:27:50	Dark	junk	23.05	1652	6.76
2015/07/11/20:27:51	Dark	junk	23.05	1653	6.8
2015/07/11/20:27:52	Dark	junk	23.05	1654	6.76
2015/07/11/20:27:53	Dark	junk	23.05	1655	6.78
2015/07/11/20:27:54	Dark	junk	23.05	1656	6.8
2015/07/11/20:27:55	Dark	junk	23.05	1657	6.74
2015/07/11/20:27:56	Dark	junk	23.05	1658	6.78
2015/07/11/20:27:57	Dark	junk	23.05	1659	6.79
2015/07/11/20:27:58	Dark	junk	23.05	1660	6.79
2015/07/11/20:27:59	Dark	junk	23.05	1661	6.73
2015/07/11/20:28:00	Dark	junk	23.05	1662	6.77
2015/07/11/20:28:01	Dark	junk	23.05	1663	6.76
2015/07/11/20:28:02	Dark	junk	23.05	1664	6.74
2015/07/11/20:28:03	Dark	junk	23.05	1665	6.71
2015/07/11/20:28:04	Dark	junk	23.05	1666	6.79
2015/07/11/20:28:05	Dark	junk	23.04	1667	6.77
2015/07/11/20:28:06	Dark	junk	23.04	1668	6.77
2015/07/11/20:28:07	Dark	junk	23.04	1669	6.75
2015/07/11/20:28:08	Dark	junk	23.04	1670	6.8
2015/07/11/20:28:09	Dark	junk	23.04	1671	6.81
2015/07/11/20:28:10	Dark	junk	23.04	1672	6.75
2015/07/11/20:28:11	Dark	junk	23.04	1673	6.73
2015/07/11/20:28:12	Dark	junk	23.04	1674	6.76
2015/07/11/20:28:13	Dark	junk	23.04	1675	6.76
2015/07/11/20:28:14	Dark	junk	23.04	1676	6.79
2015/07/11/20:28:15	Dark	junk	23.05	1677	6.77
2015/07/11/20:28:16	Dark	junk	23.05	1678	6.74
2015/07/11/20:28:17	Dark	junk	23.05	1679	6.74
2015/07/11/20:28:18	Dark	junk	23.04	1680	6.79
2015/07/11/20:28:19	Dark	junk	23.04	1681	6.79
2015/07/11/20:28:20	Dark	junk	23.04	1682	6.79
2015/07/11/20:28:21	Dark	junk	23.04	1683	6.8
2015/07/11/20:28:22	Dark	junk	23.04	1684	6.72
2015/07/11/20:28:23	Dark	junk	23.04	1685	6.71
2015/07/11/20:28:24	Dark	junk	23.04	1686	6.77
2015/07/11/20:28:25	Dark	junk	23.04	1687	6.77
2015/07/11/20:28:26	Dark	junk	23.04	1688	6.78
2015/07/11/20:28:27	Dark	junk	23.04	1689	6.77
2015/07/11/20:28:28	Dark	junk	23.04	1690	6.8
2015/07/11/20:28:29	Dark	junk	23.04	1691	6.74
2015/07/11/20:28:30	Dark	junk	23.04	1692	6.75
2015/07/11/20:28:31	Dark	junk	23.04	1693	6.76
2015/07/11/20:28:32	Dark	junk	23.04	1694	6.76
2015/07/11/20:28:33	Dark	junk	23.04	1695	6.73
2015/07/11/20:28:34	Dark	junk	23.04	1696	6.81
2015/07/11/20:28:35	Dark	junk	23.04	1697	6.73
2015/07/11/20:28:36	Dark	junk	23.04	1698	6.74
2015/07/11/20:28:37	Dark	junk	23.04	1699	6.76
2015/07/11/20:28:38	Dark	junk	23.04	1700	6.79
2015/07/11/20:28:39	Dark	junk	23.04	1701	6.71
2015/07/11/20:28:40	Dark	junk	23.04	1702	6.81
2015/07/11/20:28:41	Dark	junk	23.04	1703	6.78
2015/07/11/20:28:42	Dark	junk	23.04	1704	6.8
2015/07/11/20:28:43	Dark	junk	23.04	1705	6.81
2015/07/11/20:28:44	Dark	junk	23.04	1706	6.75
2015/07/11/20:28:45	Dark	junk	23.04	1707	6.7
2015/07/11/20:28:46	Dark	junk	23.04	1708	6.73
2015/07/11/20:28:47	Dark	junk	23.04	1709	6.73
2015/07/11/20:28:48	Dark	junk	23.04	1710	6.79
2015/07/11/20:28:49	Dark	junk	23.04	1711	6.79
2015/07/11/20:28:50	Dark	junk	23.04	1712	6.77
2015/07/11/20:28:51	Dark	junk	23.04	1713	6.78
2015/07/11/20:28:52	Dark	junk	23.04	1714	6.75
2015/07/11/20:28:53	Dark	junk	23.04	1715	6.73
2015/07/11/20:28:54	Dark	junk	23.04	1716	6.8
2015/07/11/20:28:55	Dark	junk	23.04	1717	6.8
2015/07/11/20:28:56	Dark	junk	23.04	1718	6.76
2015/07/11/20:28:57	Dark	junk	23.04	1719	6.78
2015/07/11/20:28:58	Dark	junk	23.04	1720	6.8
2015/07/11/20:28:59	Dark	junk	23.04	1721	6.78
2015/07/11/20:29:00	Dark	junk	23.04	1722	6.77
2015/07/11/20:29:01	Dark	junk	23.04	1723	6.81
2015/07/11/20:29:02	Dark	junk	23.03	1724	6.74
2015/07/11/20:29:03	Dark	junk	23.03	1725	6.79
2015/07/11/20:29:04	Dark	junk	23.03	1726	6.81
2015/07/11/20:29:05	Dark	junk	23.03	1727	6.77
2015/07/11/20:29:06	Dark	junk	23.04	1728	6.77
2015/07/11/20:29:07	Dark	junk	23.04	1729	6.8
2015/07/11/20:29:08	Dark	junk	23.04	1730	6.8
2015/07/11/20:29:09	Dark	junk	23.04	1731	6.8
2015/07/11/20:29:10	Dark	junk	23.04	1732	6.76
2015/07/11/20:29:11	Dark	junk	23.04	1733	6.75
2015/07/11/20:29:12	Dark	junk	23.04	1734	6.77
2015/07/11/20:29:13	Dark	junk	23.04	1735	6.78
2015/07/11/20:29:14	Dark	junk	23.04	1736	6.78
2015/07/11/20:29:15	Dark	junk	23.04	1737	6.78
2015/07/11/20:29:16	Dark	junk	23.04	1738	6.78
2015/07/11/20:29:17	Dark	junk	23.04	1739	6.76
2015/07/11/20:29:18	Dark	junk	23.04	1740	6.73
2015/07/11/20:29:19	Dark	junk	23.04	1741	6.76
2015/07/11/20:29:20	Dark	junk	23.04	1742	6.75
2015/07/11/20:29:21	Dark	junk	23.04	1743	6.78
2015/07/11/20:29:22	Dark	junk	23.04	1744	6.79
2015/07/11/20:29:23	Dark	junk	23.03	1745	6.82
2015/07/11/20:29:24	Dark	junk	23.03	1746	6.74
2015/07/11/20:29:25	Dark	junk	23.03	1747	6.74
2015/07/11/20:29:26	Dark	junk	23.04	1748	6.75
2015/07/11/20:29:27	Dark	junk	23.03	1749	6.73
2015/07/11/20:29:28	Dark	junk	23.04	1750	6.74
2015/07/11/20:29:29	Dark	junk	23.04	1751	6.74
2015/07/11/20:29:30	Dark	junk	23.04	1752	6.76
2015/07/11/20:29:31	Dark	junk	23.03	1753	6.77
2015/07/11/20:29:32	Dark	junk	23.03	1754	6.81
2015/07/11/20:29:33	Dark	junk	23.03	1755	6.78
2015/07/11/20:29:34	Dark	junk	23.03	1756	6.79
2015/07/11/20:29:35	Dark	junk	23.03	1757	6.82
2015/07/11/20:29:36	Dark	junk	23.03	1758	6.79
2015/07/11/20:29:37	Dark	junk	23.03	1759	6.73
2015/07/11/20:29:38	Dark	junk	23.03	1760	6.7
2015/07/11/20:29:39	Dark	junk	23.03	1761	6.73
2015/07/11/20:29:40	Dark	junk	23.03	1762	6.78
2015/07/11/20:29:41	Dark	junk	23.03	1763	6.82
2015/07/11/20:29:42	Dark	junk	23.03	1764	6.81
2015/07/11/20:29:43	Dark	junk	23.03	1765	6.76
2015/07/11/20:29:44	Dark	junk	23.03	1766	6.73
2015/07/11/20:29:45	Dark	junk	23.03	1767	6.74
2015/07/11/20:29:46	Dark	junk	23.03	1768	6.76
2015/07/11/20:29:47	Dark	junk	23.03	1769	6.78
2015/07/11/20:29:48	Dark	junk	23.03	1770	6.74
2015/07/11/20:29:49	Dark	junk	23.03	1771	6.72
2015/07/11/20:29:50	Dark	junk	23.03	1772	6.8
2015/07/11/20:29:51	Dark	junk	23.03	1773	6.82
2015/07/11/20:29:52	Dark	junk	23.03	1774	6.75
2015/07/11/20:29:53	Dark	junk	23.03	1775	6.75
2015/07/11/20:29:54	Dark	junk	23.03	1776	6.76
2015/07/11/20:29:55	Dark	junk	23.03	1777	6.7
2015/07/11/20:29:56	Dark	junk	23.03	1778	6.69
2015/07/11/20:29:57	Dark	junk	23.03	1779	6.71
2015/07/11/20:29:58	Dark	junk	23.03	1780	6.7
2015/07/11/20:29:59	Dark	junk	23.03	1781	6.66
2015/07/11/20:30:00	Dark	junk	23.03	1782	6.7
2015/07/11/20:30:01	Dark	junk	23.03	1783	6.78
2015/07/11/20:30:02	Dark	junk	23.03	1784	6.79
2015/07/11/20:30:03	Dark	junk	23.02	1785	6.77
2015/07/11/20:30:04	Dark	junk	23.02	1786	6.76
2015/07/11/20:30:05	Dark	junk	23.02	1787	6.73
2015/07/11/20:30:06	Dark	junk	23.02	1788	6.74
2015/07/11/20:30:07	Dark	junk	23.03	1789	6.71
2015/07/11/20:30:08	Dark	junk	23.03	1790	6.7
2015/07/11/20:30:09	Dark	junk	23.03	1791	6.72
2015/07/11/20:30:10	Dark	junk	23.03	1792	6.77
2015/07/11/20:30:11	Dark	junk	23.02	1793	6.78
2015/07/11/20:30:12	Dark	junk	23.03	1794	6.74
2015/07/11/20:30:13	Dark	junk	23.02	1795	6.76
2015/07/11/20:30:14	Dark	junk	23.02	1796	6.77
2015/07/11/20:30:15	Dark	junk	23.03	1797	6.76
2015/07/11/20:30:16	Dark	junk	23.02	1798	6.68
2015/07/11/20:30:17	Dark	junk	23.02	1799	6.75
2015/07/11/20:30:18	Dark	junk	23.03	1800	6.77
2015/07/11/20:30:19	Dark	junk	23.03	1801	6.73
2015/07/11/20:30:20	Dark	junk	23.02	1802	6.86
2015/07/11/20:30:21	Dark	junk	23.02	1803	6.8
2015/07/11/20:30:22	Dark	junk	23.02	1804	6.76
2015/07/11/20:30:23	Dark	junk	23.02	1805	6.75
2015/07/11/20:30:24	Dark	junk	23.02	1806	6.78
2015/07/11/20:30:25	Dark	junk	23.02	1807	6.78
2015/07/11/20:30:26	Dark	junk	23.02	1808	6.79
2015/07/11/20:30:27	Dark	junk	23.02	1809	6.8
2015/07/11/20:30:28	Dark	junk	23.02	1810	6.78
2015/07/11/20:30:29	Dark	junk	23.02	1811	6.82
2015/07/11/20:30:30	Dark	junk	23.02	1812	6.82
2015/07/11/20:30:31	Dark	junk	23.02	1813	6.82
2015/07/11/20:30:32	Dark	junk	23.02	1814	6.81
2015/07/11/20:30:33	Dark	junk	23.02	1815	6.8
2015/07/11/20:30:34	Dark	junk	23.02	1816	6.81
2015/07/11/20:30:35	Dark	junk	23.02	1817	6.79
2015/07/11/20:30:36	Dark	junk	23.02	1818	6.81
2015/07/11/20:30:37	Dark	junk	23.02	1819	6.74
2015/07/11/20:30:38	Dark	junk	23.02	1820	6.76
2015/07/11/20:30:39	Dark	junk	23.02	1821	6.74
2015/07/11/20:30:40	Dark	junk	23.02	1822	6.76
2015/07/11/20:30:41	Dark	junk	23.02	1823	6.8
2015/07/11/20:30:42	Dark	junk	23.02	1824	6.8
2015/07/11/20:30:43	Dark	junk	23.02	1825	6.81
2015/07/11/20:30:44	Dark	junk	23.02	1826	6.79
2015/07/11/20:30:45	Dark	junk	23.02	1827	6.75
2015/07/11/20:30:46	Dark	junk	23.02	1828	6.81
2015/07/11/20:30:47	Dark	junk	23.02	1829	6.73
2015/07/11/20:30:48	Dark	junk	23.01	1830	6.79
2015/07/11/20:30:49	Dark	junk	23.01	1831	6.75
2015/07/11/20:30:50	Dark	junk	23.01	1832	6.76
2015/07/11/20:30:51	Dark	junk	23.01	1833	6.75
2015/07/11/20:30:52	Dark	junk	23.01	1834	6.75
2015/07/11/20:30:53	Dark	junk	23.01	1835	6.84
2015/07/11/20:30:54	Dark	junk	23.02	1836	6.79
2015/07/11/20:30:55	Dark	junk	23.02	1837	6.75
2015/07/11/20:30:56	Dark	junk	23.02	1838	6.71
2015/07/11/20:30:57	Dark	junk	23.01	1839	6.77
2015/07/11/20:30:58	Dark	junk	23.01	1840	6.77
2015/07/11/20:30:59	Dark	junk	23.01	1841	6.8
2015/07/11/20:31:00	Dark	junk	23.01	1842	6.77
2015/07/11/20:31:01	Dark	junk	23.01	1843	6.75
2015/07/11/20:31:02	Dark	junk	23.01	1844	6.76
2015/07/11/20:31:03	Dark	junk	23.01	1845	6.73
2015/07/11/20:31:04	Dark	junk	23.01	1846	6.74
2015/07/11/20:31:05	Dark	junk	23.01	1847	6.74
2015/07/11/20:31:06	Dark	junk	23.01	1848	6.77
2015/07/11/20:31:07	Dark	junk	23.01	1849	6.7
2015/07/11/20:31:08	Dark	junk	23.01	1850	6.67
2015/07/11/20:31:09	Dark	junk	23.01	1851	6.77
2015/07/11/20:31:10	Dark	junk	23.01	1852	6.75
2015/07/11/20:31:11	Dark	junk	23.01	1853	6.73
2015/07/11/20:31:12	Dark	junk	23.01	1854	6.67
2015/07/11/20:31:13	Dark	junk	23.01	1855	6.7
2015/07/11/20:31:14	Dark	junk	23.01	1856	6.73
2015/07/11/20:31:15	Dark	junk	23.01	1857	6.73
2015/07/11/20:31:16	Dark	junk	23.01	1858	6.74
2015/07/11/20:31:17	Dark	junk	23.01	1859	6.76
2015/07/11/20:31:18	Dark	junk	23.01	1860	6.77
2015/07/11/20:31:19	Dark	junk	23.01	1861	6.78
2015/07/11/20:31:20	Dark	junk	23.01	1862	6.79
2015/07/11/20:31:21	Dark	junk	23.01	1863	6.79
2015/07/11/20:31:22	Dark	junk	23.01	1864	6.78
2015/07/11/20:31:23	Dark	junk	23.01	1865	6.77
2015/07/11/20:31:24	Dark	junk	23.01	1866	6.77
2015/07/11/20:31:25	Dark	junk	23.01	1867	6.78
2015/07/11/20:31:26	Dark	junk	23.01	1868	6.76
2015/07/11/20:31:27	Dark	junk	23.01	1869	6.73
2015/07/11/20:31:28	Dark	junk	23.01	1870	6.76
2015/07/11/20:31:29	Dark	junk	23.01	1871	6.76
2015/07/11/20:31:30	Dark	junk	23.01	1872	6.79
2015/07/11/20:31:31	Dark	junk	23.01	1873	6.81
2015/07/11/20:31:32	Dark	junk	23.01	1874	6.82
2015/07/11/20:31:33	Dark	junk	23.01	1875	6.76
2015/07/11/20:31:34	Dark	junk	23.01	1876	6.71
2015/07/11/20:31:35	Dark	junk	23.01	1877	6.74
2015/07/11/20:31:36	Dark	junk	23.01	1878	6.73
2015/07/11/20:31:37	Dark	junk	23.01	1879	6.74
2015/07/11/20:31:38	Dark	junk	23.01	1880	6.73
2015/07/11/20:31:39	Dark	junk	23.01	1881	6.74
2015/07/11/20:31:40	Dark	junk	23.01	1882	6.8
2015/07/11/20:31:41	Dark	junk	23.01	1883	6.77
2015/07/11/20:31:42	Dark	junk	23	1884	6.77
2015/07/11/20:31:43	Dark	junk	23	1885	6.8
2015/07/11/20:31:44	Dark	junk	23	1886	6.79
2015/07/11/20:31:45	Dark	junk	23	1887	6.76
2015/07/11/20:31:46	Dark	junk	23	1888	6.74
2015/07/11/20:31:47	Dark	junk	23	1889	6.73
2015/07/11/20:31:48	Dark	junk	23	1890	6.77
2015/07/11/20:31:49	Dark	junk	23	1891	6.78
2015/07/11/20:31:50	Dark	junk	23	1892	6.74
2015/07/11/20:31:51	Dark	junk	23	1893	6.76
2015/07/11/20:31:52	Dark	junk	23	1894	6.82
2015/07/11/20:31:53	Dark	junk	23	1895	6.75
2015/07/11/20:31:54	Dark	junk	23	1896	6.76
2015/07/11/20:31:55	Dark	junk	23	1897	6.72
2015/07/11/20:31:56	Dark	junk	23	1898	6.74
2015/07/11/20:31:57	Dark	junk	23	1899	6.8
2015/07/11/20:31:58	Dark	junk	23	1900	6.82
2015/07/11/20:31:59	Dark	junk	23	1901	6.78
2015/07/11/20:32:00	Dark	junk	23	1902	6.83
2015/07/11/20:32:01	Dark	junk	23	1903	6.75
2015/07/11/20:32:02	Dark	junk	23	1904	6.74
2015/07/11/20:32:03	Dark	junk	23	1905	6.79
2015/07/11/20:32:04	Dark	junk	23	1906	6.74
2015/07/11/20:32:05	Dark	junk	23	1907	6.72
2015/07/11/20:32:06	Dark	junk	23	1908	6.73
2015/07/11/20:32:07	Dark	junk	23	1909	6.75
2015/07/11/20:32:08	Dark	junk	23	1910	6.76
2015/07/11/20:32:09	Dark	junk	23	1911	6.73
2015/07/11/20:32:10	Dark	junk	23	1912	6.75
2015/07/11/20:32:11	Dark	junk	23	1913	6.76
2015/07/11/20:32:12	Dark	junk	23	1914	6.71
2015/07/11/20:32:13	Dark	junk	23	1915	6.69
2015/07/11/20:32:14	Dark	junk	23	1916	6.7
2015/07/11/20:32:15	Dark	junk	23	1917	6.66
2015/07/11/20:32:16	Dark	junk	23	1918	6.7
2015/07/11/20:32:17	Dark	junk	23	1919	6.73
2015/07/11/20:32:18	Dark	junk	23	1920	6.8
2015/07/11/20:32:19	Dark	junk	23	1921	6.8
2015/07/11/20:32:20	Dark	junk	23	1922	6.8
2015/07/11/20:32:21	Dark	junk	23	1923	6.77
2015/07/11/20:32:22	Dark	junk	23	1924	6.77
2015/07/11/20:32:23	Dark	junk	23	1925	6.76
2015/07/11/20:32:24	Dark	junk	23	1926	6.75
2015/07/11/20:32:25	Dark	junk	23	1927	6.78
2015/07/11/20:32:26	Dark	junk	23	1928	6.78
2015/07/11/20:32:27	Dark	junk	23	1929	6.79
2015/07/11/20:32:28	Dark	junk	23	1930	6.75
2015/07/11/20:32:29	Dark	junk	23	1931	6.75
2015/07/11/20:32:30	Dark	junk	23	1932	6.76
2015/07/11/20:32:31	Dark	junk	23	1933	6.74
2015/07/11/20:32:32	Dark	junk	23	1934	6.78
2015/07/11/20:32:33	Dark	junk	23	1935	6.71
2015/07/11/20:32:34	Dark	junk	23	1936	6.71
2015/07/11/20:32:35	Dark	junk	23	1937	6.74
2015/07/11/20:32:36	Dark	junk	23	1938	6.74
2015/07/11/20:32:37	Dark	junk	23	1939	6.77
2015/07/11/20:32:38	Dark	junk	23	1940	6.78
2015/07/11/20:32:39	Dark	junk	23	1941	6.72
2015/07/11/20:32:40	Dark	junk	23	1942	6.71
2015/07/11/20:32:41	Dark	junk	23	1943	6.78
2015/07/11/20:32:42	Dark	junk	23	1944	6.77
2015/07/11/20:32:43	Dark	junk	23	1945	6.77
2015/07/11/20:32:44	Dark	junk	23	1946	6.74
2015/07/11/20:32:45	Dark	junk	23	1947	6.71
2015/07/11/20:32:46	Dark	junk	23	1948	6.71
2015/07/11/20:32:47	Dark	junk	23	1949	6.67
2015/07/11/20:32:48	Dark	junk	23	1950	6.8
2015/07/11/20:32:49	Dark	junk	23	1951	6.81
2015/07/11/20:32:50	Dark	junk	23	1952	6.71
2015/07/11/20:32:51	Dark	junk	23	1953	6.7
2015/07/11/20:32:52	Dark	junk	23	1954	6.71
2015/07/11/20:32:53	Dark	junk	23	1955	6.79
2015/07/11/20:32:54	Dark	junk	23	1956	6.75
2015/07/11/20:32:55	Dark	junk	23	1957	6.73
2015/07/11/20:32:56	Dark	junk	23	1958	6.75
2015/07/11/20:32:57	Dark	junk	23	1959	6.74
2015/07/11/20:32:58	Dark	junk	23	1960	6.76
2015/07/11/20:32:59	Dark	junk	23	1961	6.74
2015/07/11/20:33:00	Dark	junk	23	1962	6.73
2015/07/11/20:33:01	Dark	junk	23	1963	6.68
2015/07/11/20:33:02	Dark	junk	23	1964	6.72
2015/07/11/20:33:03	Dark	junk	23	1965	6.75
2015/07/11/20:33:04	Dark	junk	23	1966	6.75
2015/07/11/20:33:05	Dark	junk	23	1967	6.75
2015/07/11/20:33:06	Dark	junk	23	1968	6.76
2015/07/11/20:33:07	Dark	junk	23	1969	6.78
2015/07/11/20:33:08	Dark	junk	23	1970	6.73
2015/07/11/20:33:09	Dark	junk	23	1971	6.71
2015/07/11/20:33:10	Dark	junk	23	1972	6.76
2015/07/11/20:33:11	Dark	junk	23	1973	6.73
2015/07/11/20:33:12	Dark	junk	23	1974	6.71
2015/07/11/20:33:13	Dark	junk	23	1975	6.72
2015/07/11/20:33:14	Dark	junk	23	1976	6.75
2015/07/11/20:33:15	Dark	junk	23	1977	6.69
2015/07/11/20:33:16	Dark	junk	23	1978	6.71
2015/07/11/20:33:17	Dark	junk	23	1979	6.7
2015/07/11/20:33:18	Dark	junk	23	1980	6.69
2015/07/11/20:33:19	Dark	junk	23	1981	6.72
2015/07/11/20:33:20	Dark	junk	23	1982	6.76
2015/07/11/20:33:21	Dark	junk	23	1983	6.74
2015/07/11/20:33:22	Dark	junk	23	1984	6.71
2015/07/11/20:33:23	Dark	junk	23	1985	6.78
2015/07/11/20:33:24	Dark	junk	23	1986	6.72
2015/07/11/20:33:25	Dark	junk	23	1987	6.67
2015/07/11/20:33:26	Dark	junk	23	1988	6.74
2015/07/11/20:33:27	Dark	junk	23	1989	6.74
2015/07/11/20:33:28	Dark	junk	23	1990	6.67
2015/07/11/20:33:29	Dark	junk	23	1991	6.69
2015/07/11/20:33:30	Dark	junk	23	1992	6.67
2015/07/11/20:33:31	Dark	junk	23	1993	6.73
2015/07/11/20:33:32	Dark	junk	23	1994	6.75
2015/07/11/20:33:33	Dark	junk	23	1995	6.74
2015/07/11/20:33:34	Dark	junk	23	1996	6.68
2015/07/11/20:33:35	Dark	junk	23	1997	6.71
2015/07/11/20:33:36	Dark	junk	23	1998	6.76
2015/07/11/20:33:37	Dark	junk	23	1999	6.75
[truncated: 2,074 more rows]
