# Supplementary material for: Chloroplast acquisition without the gene transfer in kleptoplastic sea slugs, Plakobranchus ocellatus
Source: eLife. 2021 Apr 27;10:e60176. doi: 10.7554/eLife.60176 (PMC8079154; doi:10.7554/eLife.60176)
Supplement: Figure 2—source data 2. — This zip archive contains raw data of oxygen concentration dynamics. The measurement data for each time series are stored in separate files, with the experiment ID (ID1–6) and types of the experiment (mock or P. ocellatus sample) indicated in the name. [file elife-60176-fig2-data2.zip › Figure_2_source_data_2/ID2__P_ocellatus_38days.tsv]

Time	light	Mesure	Temp	Sec	mgO2/L
2015/07/11/21:09:43	Dark	junk	23.06	1	6.74
2015/07/11/21:09:44	Dark	junk	23.06	2	6.79
2015/07/11/21:09:45	Dark	junk	23.06	3	6.83
2015/07/11/21:09:46	Dark	junk	23.06	4	6.81
2015/07/11/21:09:47	Dark	junk	23.06	5	6.83
2015/07/11/21:09:48	Dark	junk	23.06	6	6.79
2015/07/11/21:09:49	Dark	junk	23.06	7	6.82
2015/07/11/21:09:50	Dark	junk	23.05	8	6.84
2015/07/11/21:09:51	Dark	junk	23.05	9	6.87
2015/07/11/21:09:52	Dark	junk	23.05	10	6.8
2015/07/11/21:09:53	Dark	junk	23.05	11	6.74
2015/07/11/21:09:54	Dark	junk	23.05	12	6.76
2015/07/11/21:09:55	Dark	junk	23.06	13	6.76
2015/07/11/21:09:56	Dark	junk	23.05	14	6.77
2015/07/11/21:09:57	Dark	junk	23.05	15	6.78
2015/07/11/21:09:58	Dark	junk	23.05	16	6.74
2015/07/11/21:09:59	Dark	junk	23.05	17	6.75
2015/07/11/21:10:00	Dark	junk	23.05	18	6.74
2015/07/11/21:10:01	Dark	junk	23.06	19	6.77
2015/07/11/21:10:02	Dark	junk	23.06	20	6.75
2015/07/11/21:10:03	Dark	junk	23.06	21	6.72
2015/07/11/21:10:04	Dark	junk	23.06	22	6.79
2015/07/11/21:10:05	Dark	junk	23.05	23	6.83
2015/07/11/21:10:06	Dark	junk	23.05	24	6.75
2015/07/11/21:10:07	Dark	junk	23.05	25	6.74
2015/07/11/21:10:08	Dark	junk	23.05	26	6.85
2015/07/11/21:10:09	Dark	junk	23.05	27	6.84
2015/07/11/21:10:10	Dark	junk	23.06	28	6.77
2015/07/11/21:10:11	Dark	junk	23.06	29	6.75
2015/07/11/21:10:12	Dark	junk	23.06	30	6.8
2015/07/11/21:10:13	Dark	junk	23.06	31	6.8
2015/07/11/21:10:14	Dark	junk	23.06	32	6.8
2015/07/11/21:10:15	Dark	junk	23.05	33	6.71
2015/07/11/21:10:16	Dark	junk	23.05	34	6.78
2015/07/11/21:10:17	Dark	junk	23.05	35	6.83
2015/07/11/21:10:18	Dark	junk	23.05	36	6.83
2015/07/11/21:10:19	Dark	junk	23.06	37	6.84
2015/07/11/21:10:20	Dark	junk	23.06	38	6.81
2015/07/11/21:10:21	Dark	junk	23.06	39	6.73
2015/07/11/21:10:22	Dark	junk	23.06	40	6.7
2015/07/11/21:10:23	Dark	junk	23.06	41	6.71
2015/07/11/21:10:24	Dark	junk	23.05	42	6.73
2015/07/11/21:10:25	Dark	junk	23.05	43	6.75
2015/07/11/21:10:26	Dark	junk	23.05	44	6.73
2015/07/11/21:10:27	Dark	junk	23.05	45	6.69
2015/07/11/21:10:28	Dark	junk	23.05	46	6.76
2015/07/11/21:10:29	Dark	junk	23.05	47	6.74
2015/07/11/21:10:30	Dark	junk	23.05	48	6.72
2015/07/11/21:10:31	Dark	junk	23.05	49	6.72
2015/07/11/21:10:32	Dark	junk	23.05	50	6.76
2015/07/11/21:10:33	Dark	junk	23.05	51	6.73
2015/07/11/21:10:34	Dark	junk	23.05	52	6.74
2015/07/11/21:10:35	Dark	junk	23.05	53	6.68
2015/07/11/21:10:36	Dark	junk	23.05	54	6.73
2015/07/11/21:10:37	Dark	junk	23.05	55	6.76
2015/07/11/21:10:38	Dark	junk	23.05	56	6.79
2015/07/11/21:10:39	Dark	junk	23.05	57	6.8
2015/07/11/21:10:40	Dark	junk	23.05	58	6.79
2015/07/11/21:10:41	Dark	junk	23.05	59	6.82
2015/07/11/21:10:42	Dark	junk	23.05	60	6.79
2015/07/11/21:10:43	Dark	junk	23.05	61	6.79
2015/07/11/21:10:44	Dark	junk	23.04	62	6.75
2015/07/11/21:10:45	Dark	junk	23.04	63	6.68
2015/07/11/21:10:46	Dark	junk	23.04	64	6.72
2015/07/11/21:10:47	Dark	junk	23.04	65	6.75
2015/07/11/21:10:48	Dark	junk	23.04	66	6.79
2015/07/11/21:10:49	Dark	junk	23.04	67	6.75
2015/07/11/21:10:50	Dark	junk	23.04	68	6.72
2015/07/11/21:10:51	Dark	junk	23.04	69	6.78
2015/07/11/21:10:52	Dark	junk	23.04	70	6.8
2015/07/11/21:10:53	Dark	junk	23.04	71	6.72
2015/07/11/21:10:54	Dark	junk	23.04	72	6.72
2015/07/11/21:10:55	Dark	junk	23.04	73	6.71
2015/07/11/21:10:56	Dark	junk	23.04	74	6.72
2015/07/11/21:10:57	Dark	junk	23.04	75	6.69
2015/07/11/21:10:58	Dark	junk	23.04	76	6.71
2015/07/11/21:10:59	Dark	junk	23.04	77	6.66
2015/07/11/21:11:00	Dark	junk	23.04	78	6.75
2015/07/11/21:11:01	Dark	junk	23.04	79	6.78
2015/07/11/21:11:02	Dark	junk	23.04	80	6.71
2015/07/11/21:11:03	Dark	junk	23.04	81	6.71
2015/07/11/21:11:04	Dark	junk	23.04	82	6.7
2015/07/11/21:11:05	Dark	junk	23.04	83	6.75
2015/07/11/21:11:06	Dark	junk	23.04	84	6.72
2015/07/11/21:11:07	Dark	junk	23.04	85	6.7
2015/07/11/21:11:08	Dark	junk	23.04	86	6.74
2015/07/11/21:11:09	Dark	junk	23.04	87	6.78
2015/07/11/21:11:10	Dark	junk	23.04	88	6.71
2015/07/11/21:11:11	Dark	junk	23.04	89	6.72
2015/07/11/21:11:12	Dark	junk	23.04	90	6.73
2015/07/11/21:11:13	Dark	junk	23.04	91	6.68
2015/07/11/21:11:14	Dark	junk	23.04	92	6.76
2015/07/11/21:11:15	Dark	junk	23.04	93	6.77
2015/07/11/21:11:16	Dark	junk	23.04	94	6.68
2015/07/11/21:11:17	Dark	junk	23.04	95	6.7
2015/07/11/21:11:18	Dark	junk	23.04	96	6.7
2015/07/11/21:11:19	Dark	junk	23.04	97	6.75
2015/07/11/21:11:20	Dark	junk	23.04	98	6.72
2015/07/11/21:11:21	Dark	junk	23.04	99	6.74
2015/07/11/21:11:22	Dark	junk	23.04	100	6.71
2015/07/11/21:11:23	Dark	junk	23.04	101	6.72
2015/07/11/21:11:24	Dark	junk	23.04	102	6.66
2015/07/11/21:11:25	Dark	junk	23.04	103	6.76
2015/07/11/21:11:26	Dark	junk	23.03	104	6.75
2015/07/11/21:11:27	Dark	junk	23.03	105	6.72
2015/07/11/21:11:28	Dark	junk	23.03	106	6.71
2015/07/11/21:11:29	Dark	junk	23.03	107	6.74
2015/07/11/21:11:30	Dark	junk	23.04	108	6.7
2015/07/11/21:11:31	Dark	junk	23.04	109	6.72
2015/07/11/21:11:32	Dark	junk	23.04	110	6.71
2015/07/11/21:11:33	Dark	junk	23.04	111	6.71
2015/07/11/21:11:34	Dark	junk	23.04	112	6.69
2015/07/11/21:11:35	Dark	junk	23.04	113	6.7
2015/07/11/21:11:36	Dark	junk	23.04	114	6.66
2015/07/11/21:11:37	Dark	junk	23.04	115	6.63
2015/07/11/21:11:38	Dark	junk	23.03	116	6.7
2015/07/11/21:11:39	Dark	junk	23.03	117	6.73
2015/07/11/21:11:40	Dark	junk	23.03	118	6.72
2015/07/11/21:11:41	Dark	junk	23.03	119	6.78
2015/07/11/21:11:42	Dark	junk	23.03	120	6.75
2015/07/11/21:11:43	Dark	junk	23.03	121	6.68
2015/07/11/21:11:44	Dark	junk	23.03	122	6.65
2015/07/11/21:11:45	Dark	junk	23.03	123	6.75
2015/07/11/21:11:46	Dark	junk	23.03	124	6.71
2015/07/11/21:11:47	Dark	junk	23.03	125	6.66
2015/07/11/21:11:48	Dark	junk	23.03	126	6.61
2015/07/11/21:11:49	Dark	junk	23.03	127	6.66
2015/07/11/21:11:50	Dark	junk	23.03	128	6.68
2015/07/11/21:11:51	Dark	junk	23.03	129	6.7
2015/07/11/21:11:52	Dark	junk	23.03	130	6.72
2015/07/11/21:11:53	Dark	junk	23.03	131	6.74
2015/07/11/21:11:54	Dark	junk	23.03	132	6.78
2015/07/11/21:11:55	Dark	junk	23.03	133	6.69
2015/07/11/21:11:56	Dark	junk	23.03	134	6.71
2015/07/11/21:11:57	Dark	junk	23.03	135	6.72
2015/07/11/21:11:58	Dark	junk	23.03	136	6.71
2015/07/11/21:11:59	Dark	junk	23.03	137	6.68
2015/07/11/21:12:00	Dark	junk	23.03	138	6.68
2015/07/11/21:12:01	Dark	junk	23.03	139	6.66
2015/07/11/21:12:02	Dark	junk	23.03	140	6.69
2015/07/11/21:12:03	Dark	junk	23.02	141	6.75
2015/07/11/21:12:04	Dark	junk	23.02	142	6.74
2015/07/11/21:12:05	Dark	junk	23.02	143	6.74
2015/07/11/21:12:06	Dark	junk	23.02	144	6.71
2015/07/11/21:12:07	Dark	junk	23.02	145	6.69
2015/07/11/21:12:08	Dark	junk	23.02	146	6.66
2015/07/11/21:12:09	Dark	junk	23.02	147	6.69
2015/07/11/21:12:10	Dark	junk	23.02	148	6.66
2015/07/11/21:12:11	Dark	junk	23.02	149	6.69
2015/07/11/21:12:12	Dark	junk	23.02	150	6.67
2015/07/11/21:12:13	Dark	junk	23.02	151	6.64
2015/07/11/21:12:14	Dark	junk	23.02	152	6.66
2015/07/11/21:12:15	Dark	junk	23.02	153	6.72
2015/07/11/21:12:16	Dark	junk	23.02	154	6.68
2015/07/11/21:12:17	Dark	junk	23.02	155	6.68
2015/07/11/21:12:18	Dark	junk	23.02	156	6.69
2015/07/11/21:12:19	Dark	junk	23.02	157	6.65
2015/07/11/21:12:20	Dark	junk	23.02	158	6.66
2015/07/11/21:12:21	Dark	junk	23.02	159	6.67
2015/07/11/21:12:22	Dark	junk	23.02	160	6.65
2015/07/11/21:12:23	Dark	junk	23.02	161	6.7
2015/07/11/21:12:24	Dark	junk	23.02	162	6.7
2015/07/11/21:12:25	Dark	junk	23.02	163	6.69
2015/07/11/21:12:26	Dark	junk	23.02	164	6.71
2015/07/11/21:12:27	Dark	junk	23.02	165	6.7
2015/07/11/21:12:28	Dark	junk	23.02	166	6.71
2015/07/11/21:12:29	Dark	junk	23.02	167	6.71
2015/07/11/21:12:30	Dark	junk	23.02	168	6.72
2015/07/11/21:12:31	Dark	junk	23.02	169	6.68
2015/07/11/21:12:32	Dark	junk	23.02	170	6.63
2015/07/11/21:12:33	Dark	junk	23.02	171	6.67
2015/07/11/21:12:34	Dark	junk	23.02	172	6.72
2015/07/11/21:12:35	Dark	junk	23.02	173	6.7
2015/07/11/21:12:36	Dark	junk	23.01	174	6.73
2015/07/11/21:12:37	Dark	junk	23.01	175	6.71
2015/07/11/21:12:38	Dark	junk	23.01	176	6.65
2015/07/11/21:12:39	Dark	junk	23.01	177	6.66
2015/07/11/21:12:40	Dark	junk	23.01	178	6.65
2015/07/11/21:12:41	Dark	junk	23.01	179	6.69
2015/07/11/21:12:42	Dark	junk	23.01	180	6.65
2015/07/11/21:12:43	Dark	junk	23.01	181	6.67
2015/07/11/21:12:44	Dark	junk	23.01	182	6.63
2015/07/11/21:12:45	Dark	junk	23.01	183	6.65
2015/07/11/21:12:46	Dark	junk	23.01	184	6.7
2015/07/11/21:12:47	Dark	junk	23.01	185	6.69
2015/07/11/21:12:48	Dark	junk	23.01	186	6.67
2015/07/11/21:12:49	Dark	junk	23.01	187	6.67
2015/07/11/21:12:50	Dark	junk	23.01	188	6.68
2015/07/11/21:12:51	Dark	junk	23.01	189	6.63
2015/07/11/21:12:52	Dark	junk	23.01	190	6.57
2015/07/11/21:12:53	Dark	junk	23.01	191	6.68
2015/07/11/21:12:54	Dark	junk	23.01	192	6.64
2015/07/11/21:12:55	Dark	junk	23.01	193	6.66
2015/07/11/21:12:56	Dark	junk	23.01	194	6.75
2015/07/11/21:12:57	Dark	junk	23.01	195	6.64
2015/07/11/21:12:58	Dark	junk	23.01	196	6.62
2015/07/11/21:12:59	Dark	junk	23.01	197	6.69
2015/07/11/21:13:00	Dark	junk	23.01	198	6.67
2015/07/11/21:13:01	Dark	junk	23.01	199	6.66
2015/07/11/21:13:02	Dark	junk	23.01	200	6.64
2015/07/11/21:13:03	Dark	junk	23.01	201	6.61
2015/07/11/21:13:04	Dark	junk	23.01	202	6.65
2015/07/11/21:13:05	Dark	junk	23.01	203	6.68
2015/07/11/21:13:06	Dark	junk	23.01	204	6.66
2015/07/11/21:13:07	Dark	junk	23.01	205	6.69
2015/07/11/21:13:08	Dark	junk	23.01	206	6.68
2015/07/11/21:13:09	Dark	junk	23.01	207	6.68
2015/07/11/21:13:10	Dark	junk	23.01	208	6.62
2015/07/11/21:13:11	Dark	junk	23.01	209	6.61
2015/07/11/21:13:12	Dark	junk	23.01	210	6.62
2015/07/11/21:13:13	Dark	junk	23.01	211	6.6
2015/07/11/21:13:14	Dark	junk	23.01	212	6.71
2015/07/11/21:13:15	Dark	junk	23.01	213	6.67
2015/07/11/21:13:16	Dark	junk	23.01	214	6.65
2015/07/11/21:13:17	Dark	junk	23.01	215	6.63
2015/07/11/21:13:18	Dark	junk	23.01	216	6.62
2015/07/11/21:13:19	Dark	junk	23.01	217	6.56
2015/07/11/21:13:20	Dark	junk	23.01	218	6.59
2015/07/11/21:13:21	Dark	junk	23.01	219	6.66
2015/07/11/21:13:22	Dark	junk	23.01	220	6.7
2015/07/11/21:13:23	Dark	junk	23.01	221	6.62
2015/07/11/21:13:24	Dark	junk	23.01	222	6.61
2015/07/11/21:13:25	Dark	junk	23.01	223	6.62
2015/07/11/21:13:26	Dark	junk	23.01	224	6.6
2015/07/11/21:13:27	Dark	junk	23.01	225	6.58
2015/07/11/21:13:28	Dark	junk	23.01	226	6.67
2015/07/11/21:13:29	Dark	junk	23.01	227	6.72
2015/07/11/21:13:30	Dark	junk	23.01	228	6.54
2015/07/11/21:13:31	Dark	junk	23.01	229	6.57
2015/07/11/21:13:32	Dark	junk	23.01	230	6.57
2015/07/11/21:13:33	Dark	junk	23.01	231	6.62
2015/07/11/21:13:34	Dark	junk	23.01	232	6.62
2015/07/11/21:13:35	Dark	junk	23.01	233	6.54
2015/07/11/21:13:36	Dark	junk	23.01	234	6.6
2015/07/11/21:13:37	Dark	junk	23.01	235	6.63
2015/07/11/21:13:38	Dark	junk	23.01	236	6.64
2015/07/11/21:13:39	Dark	junk	23.01	237	6.67
2015/07/11/21:13:40	Dark	junk	23.01	238	6.63
2015/07/11/21:13:41	Dark	junk	23.01	239	6.6
2015/07/11/21:13:42	Dark	junk	23.01	240	6.61
2015/07/11/21:13:43	Dark	junk	23.01	241	6.65
2015/07/11/21:13:44	Dark	junk	23.01	242	6.63
2015/07/11/21:13:45	Dark	junk	23.01	243	6.67
2015/07/11/21:13:46	Dark	junk	23.01	244	6.69
2015/07/11/21:13:47	Dark	junk	23.01	245	6.65
2015/07/11/21:13:48	Dark	junk	23.01	246	6.67
2015/07/11/21:13:49	Dark	junk	23.01	247	6.68
2015/07/11/21:13:50	Dark	junk	23.01	248	6.61
2015/07/11/21:13:51	Dark	junk	23.01	249	6.59
2015/07/11/21:13:52	Dark	junk	23.01	250	6.58
2015/07/11/21:13:53	Dark	junk	23.01	251	6.61
2015/07/11/21:13:54	Dark	junk	23.01	252	6.64
2015/07/11/21:13:55	Dark	junk	23.01	253	6.62
2015/07/11/21:13:56	Dark	junk	23.01	254	6.6
2015/07/11/21:13:57	Dark	junk	23.01	255	6.59
2015/07/11/21:13:58	Dark	junk	23.01	256	6.59
2015/07/11/21:13:59	Dark	junk	23.01	257	6.68
2015/07/11/21:14:00	Dark	junk	23.01	258	6.69
2015/07/11/21:14:01	Dark	junk	23.01	259	6.62
2015/07/11/21:14:02	Dark	junk	23.01	260	6.59
2015/07/11/21:14:03	Dark	junk	23.01	261	6.58
2015/07/11/21:14:04	Dark	junk	23.01	262	6.58
2015/07/11/21:14:05	Dark	junk	23.01	263	6.58
2015/07/11/21:14:06	Dark	junk	23.01	264	6.63
2015/07/11/21:14:07	Dark	junk	23.01	265	6.61
2015/07/11/21:14:08	Dark	junk	23.01	266	6.61
2015/07/11/21:14:09	Dark	junk	23.01	267	6.59
2015/07/11/21:14:10	Dark	junk	23.01	268	6.59
2015/07/11/21:14:11	Dark	junk	23.01	269	6.6
2015/07/11/21:14:12	Dark	junk	23.01	270	6.6
2015/07/11/21:14:13	Dark	junk	23.01	271	6.59
2015/07/11/21:14:14	Dark	junk	23.01	272	6.55
2015/07/11/21:14:15	Dark	junk	23.01	273	6.55
2015/07/11/21:14:16	Dark	junk	23.01	274	6.62
2015/07/11/21:14:17	Dark	junk	23.01	275	6.56
2015/07/11/21:14:18	Dark	junk	23.01	276	6.54
2015/07/11/21:14:19	Dark	junk	23.01	277	6.67
2015/07/11/21:14:20	Dark	junk	23.01	278	6.65
2015/07/11/21:14:21	Dark	junk	23.01	279	6.62
2015/07/11/21:14:22	Dark	junk	23.01	280	6.6
2015/07/11/21:14:23	Dark	junk	23.01	281	6.58
2015/07/11/21:14:24	Dark	junk	23.01	282	6.59
2015/07/11/21:14:25	Dark	junk	23.01	283	6.59
2015/07/11/21:14:26	Dark	junk	23.01	284	6.63
2015/07/11/21:14:27	Dark	junk	23.01	285	6.66
2015/07/11/21:14:28	Dark	junk	23.01	286	6.63
2015/07/11/21:14:29	Dark	junk	23.01	287	6.59
2015/07/11/21:14:30	Dark	junk	23.01	288	6.58
2015/07/11/21:14:31	Dark	junk	23.01	289	6.55
2015/07/11/21:14:32	Dark	junk	23.01	290	6.57
2015/07/11/21:14:33	Dark	junk	23.01	291	6.58
2015/07/11/21:14:34	Dark	junk	23.01	292	6.56
2015/07/11/21:14:35	Dark	junk	23.01	293	6.6
2015/07/11/21:14:36	Dark	junk	23.01	294	6.63
2015/07/11/21:14:37	Dark	junk	23.01	295	6.58
2015/07/11/21:14:38	Dark	junk	23.01	296	6.55
2015/07/11/21:14:39	Dark	junk	23.01	297	6.54
2015/07/11/21:14:40	Dark	junk	23.01	298	6.55
2015/07/11/21:14:41	Dark	junk	23.01	299	6.55
2015/07/11/21:14:42	Dark	junk	23.01	300	6.6
2015/07/11/21:14:43	Dark	junk	23.01	301	6.61
2015/07/11/21:14:44	Dark	junk	23.01	302	6.6
2015/07/11/21:14:45	Dark	junk	23.01	303	6.58
2015/07/11/21:14:46	Dark	junk	23.01	304	6.6
2015/07/11/21:14:47	Dark	junk	23.01	305	6.63
2015/07/11/21:14:48	Dark	junk	23.01	306	6.65
2015/07/11/21:14:49	Dark	junk	23.01	307	6.59
2015/07/11/21:14:50	Dark	junk	23.01	308	6.64
2015/07/11/21:14:51	Dark	junk	23	309	6.61
2015/07/11/21:14:52	Dark	junk	23	310	6.6
2015/07/11/21:14:53	Dark	junk	23.01	311	6.56
2015/07/11/21:14:54	Dark	junk	23.01	312	6.51
2015/07/11/21:14:55	Dark	junk	23.01	313	6.59
2015/07/11/21:14:56	Dark	junk	23.01	314	6.58
2015/07/11/21:14:57	Dark	junk	23	315	6.58
2015/07/11/21:14:58	Dark	junk	23	316	6.6
2015/07/11/21:14:59	Dark	junk	23	317	6.61
2015/07/11/21:15:00	Dark	junk	23	318	6.59
2015/07/11/21:15:01	Dark	junk	23	319	6.56
2015/07/11/21:15:02	Dark	junk	23	320	6.6
2015/07/11/21:15:03	Dark	junk	23	321	6.63
2015/07/11/21:15:04	Dark	junk	23	322	6.61
2015/07/11/21:15:05	Dark	junk	23	323	6.6
2015/07/11/21:15:06	Dark	junk	23	324	6.65
2015/07/11/21:15:07	Dark	junk	23	325	6.61
2015/07/11/21:15:08	Dark	junk	23	326	6.63
2015/07/11/21:15:09	Dark	junk	23	327	6.61
2015/07/11/21:15:10	Dark	junk	23	328	6.56
2015/07/11/21:15:11	Dark	junk	23	329	6.53
2015/07/11/21:15:12	Dark	junk	23	330	6.52
2015/07/11/21:15:13	Dark	junk	23	331	6.6
2015/07/11/21:15:14	Dark	junk	23	332	6.57
2015/07/11/21:15:15	Dark	junk	23	333	6.58
2015/07/11/21:15:16	Dark	junk	23	334	6.6
2015/07/11/21:15:17	Dark	junk	23	335	6.57
2015/07/11/21:15:18	Dark	junk	23	336	6.5
2015/07/11/21:15:19	Dark	junk	23	337	6.59
2015/07/11/21:15:20	Dark	junk	23	338	6.6
2015/07/11/21:15:21	Dark	junk	23	339	6.62
2015/07/11/21:15:22	Dark	junk	23	340	6.57
2015/07/11/21:15:23	Dark	junk	23	341	6.48
2015/07/11/21:15:24	Dark	junk	23	342	6.58
2015/07/11/21:15:25	Dark	junk	23	343	6.56
2015/07/11/21:15:26	Dark	junk	23	344	6.57
2015/07/11/21:15:27	Dark	junk	23	345	6.51
2015/07/11/21:15:28	Dark	junk	23	346	6.56
2015/07/11/21:15:29	Dark	junk	23	347	6.62
2015/07/11/21:15:30	Dark	junk	23	348	6.6
2015/07/11/21:15:31	Dark	junk	23	349	6.59
2015/07/11/21:15:32	Dark	junk	23	350	6.55
2015/07/11/21:15:33	Dark	junk	23	351	6.55
2015/07/11/21:15:34	Dark	junk	23	352	6.53
2015/07/11/21:15:35	Dark	junk	23	353	6.56
2015/07/11/21:15:36	Dark	junk	23	354	6.55
2015/07/11/21:15:37	Dark	junk	23	355	6.57
2015/07/11/21:15:38	Dark	junk	23	356	6.57
2015/07/11/21:15:39	Dark	junk	23	357	6.56
2015/07/11/21:15:40	Dark	junk	23	358	6.56
2015/07/11/21:15:41	Dark	junk	23	359	6.56
2015/07/11/21:15:42	Dark	junk	23	360	6.57
2015/07/11/21:15:43	Dark	junk	23	361	6.49
2015/07/11/21:15:44	Dark	junk	23	362	6.52
2015/07/11/21:15:45	Dark	junk	23	363	6.54
2015/07/11/21:15:46	Dark	junk	23	364	6.54
2015/07/11/21:15:47	Dark	junk	22.99	365	6.56
2015/07/11/21:15:48	Dark	junk	23	366	6.53
2015/07/11/21:15:49	Dark	junk	23	367	6.57
2015/07/11/21:15:50	Dark	junk	23	368	6.56
2015/07/11/21:15:51	Dark	junk	23	369	6.49
2015/07/11/21:15:52	Dark	junk	23	370	6.52
2015/07/11/21:15:53	Dark	junk	23	371	6.54
2015/07/11/21:15:54	Dark	junk	23	372	6.47
2015/07/11/21:15:55	Dark	junk	23	373	6.5
2015/07/11/21:15:56	Dark	junk	23	374	6.5
2015/07/11/21:15:57	Dark	junk	23	375	6.52
2015/07/11/21:15:58	Dark	junk	23	376	6.5
2015/07/11/21:15:59	Dark	junk	23	377	6.54
2015/07/11/21:16:00	Dark	junk	23	378	6.51
2015/07/11/21:16:01	Dark	junk	23	379	6.48
2015/07/11/21:16:02	Dark	junk	23	380	6.51
2015/07/11/21:16:03	Dark	junk	23	381	6.56
2015/07/11/21:16:04	Dark	junk	23	382	6.58
2015/07/11/21:16:05	Dark	junk	22.99	383	6.58
2015/07/11/21:16:06	Dark	junk	22.99	384	6.57
2015/07/11/21:16:07	Dark	junk	22.99	385	6.55
2015/07/11/21:16:08	Dark	junk	22.99	386	6.6
2015/07/11/21:16:09	Dark	junk	22.99	387	6.54
2015/07/11/21:16:10	Dark	junk	22.99	388	6.57
2015/07/11/21:16:11	Dark	junk	22.99	389	6.54
2015/07/11/21:16:12	Dark	junk	22.99	390	6.48
2015/07/11/21:16:13	Dark	junk	22.99	391	6.49
2015/07/11/21:16:14	Dark	junk	22.99	392	6.58
2015/07/11/21:16:15	Dark	junk	22.99	393	6.59
2015/07/11/21:16:16	Dark	junk	22.99	394	6.5
2015/07/11/21:16:17	Dark	junk	22.99	395	6.51
2015/07/11/21:16:18	Dark	junk	22.99	396	6.56
2015/07/11/21:16:19	Dark	junk	22.99	397	6.54
2015/07/11/21:16:20	Dark	junk	22.99	398	6.5
2015/07/11/21:16:21	Dark	junk	22.99	399	6.56
2015/07/11/21:16:22	Dark	junk	22.99	400	6.56
2015/07/11/21:16:23	Dark	junk	22.99	401	6.57
2015/07/11/21:16:24	Dark	junk	22.99	402	6.55
2015/07/11/21:16:25	Dark	junk	22.99	403	6.5
2015/07/11/21:16:26	Dark	junk	22.99	404	6.57
2015/07/11/21:16:27	Dark	junk	22.99	405	6.48
2015/07/11/21:16:28	Dark	junk	22.99	406	6.49
2015/07/11/21:16:29	Dark	junk	22.99	407	6.52
2015/07/11/21:16:30	Dark	junk	22.99	408	6.56
2015/07/11/21:16:31	Dark	junk	22.99	409	6.62
2015/07/11/21:16:32	Dark	junk	22.99	410	6.53
2015/07/11/21:16:33	Dark	junk	22.99	411	6.47
2015/07/11/21:16:34	Dark	junk	22.99	412	6.54
2015/07/11/21:16:35	Dark	junk	22.99	413	6.54
2015/07/11/21:16:36	Dark	junk	22.99	414	6.57
2015/07/11/21:16:37	Dark	junk	22.99	415	6.57
2015/07/11/21:16:38	Dark	junk	22.99	416	6.53
2015/07/11/21:16:39	Dark	junk	22.99	417	6.57
2015/07/11/21:16:40	Dark	junk	22.99	418	6.59
2015/07/11/21:16:41	Dark	junk	22.99	419	6.56
2015/07/11/21:16:42	Dark	junk	22.99	420	6.5
2015/07/11/21:16:43	Dark	junk	22.99	421	6.52
2015/07/11/21:16:44	Dark	junk	22.99	422	6.53
2015/07/11/21:16:45	Dark	junk	22.99	423	6.61
2015/07/11/21:16:46	Dark	junk	22.99	424	6.57
2015/07/11/21:16:47	Dark	junk	22.99	425	6.57
2015/07/11/21:16:48	Dark	junk	22.99	426	6.51
2015/07/11/21:16:49	Dark	junk	22.99	427	6.6
2015/07/11/21:16:50	Dark	junk	22.99	428	6.58
2015/07/11/21:16:51	Dark	junk	22.99	429	6.54
2015/07/11/21:16:52	Dark	junk	22.99	430	6.51
2015/07/11/21:16:53	Dark	junk	22.99	431	6.54
2015/07/11/21:16:54	Dark	junk	22.99	432	6.53
2015/07/11/21:16:55	Dark	junk	22.99	433	6.55
2015/07/11/21:16:56	Dark	junk	22.99	434	6.59
2015/07/11/21:16:57	Dark	junk	22.99	435	6.54
2015/07/11/21:16:58	Dark	junk	22.99	436	6.58
2015/07/11/21:16:59	Dark	junk	22.99	437	6.53
2015/07/11/21:17:00	Dark	junk	22.99	438	6.55
2015/07/11/21:17:01	Dark	junk	22.99	439	6.49
2015/07/11/21:17:02	Dark	junk	22.99	440	6.53
2015/07/11/21:17:03	Dark	junk	22.99	441	6.54
2015/07/11/21:17:04	Dark	junk	22.99	442	6.55
2015/07/11/21:17:05	Dark	junk	22.99	443	6.51
2015/07/11/21:17:06	Dark	junk	22.99	444	6.51
2015/07/11/21:17:07	Dark	junk	22.99	445	6.55
2015/07/11/21:17:08	Dark	junk	23	446	6.6
2015/07/11/21:17:09	Dark	junk	23	447	6.54
2015/07/11/21:17:10	Dark	junk	23	448	6.49
2015/07/11/21:17:11	Dark	junk	23	449	6.43
2015/07/11/21:17:12	Dark	junk	22.99	450	6.53
2015/07/11/21:17:13	Dark	junk	22.99	451	6.58
2015/07/11/21:17:14	Dark	junk	23	452	6.55
2015/07/11/21:17:15	Dark	junk	23	453	6.46
2015/07/11/21:17:16	Dark	junk	23	454	6.48
2015/07/11/21:17:17	Dark	junk	23	455	6.47
2015/07/11/21:17:18	Dark	junk	23	456	6.53
2015/07/11/21:17:19	Dark	junk	23	457	6.54
2015/07/11/21:17:20	Dark	junk	23	458	6.49
2015/07/11/21:17:21	Dark	junk	23	459	6.54
2015/07/11/21:17:22	Dark	junk	23	460	6.53
2015/07/11/21:17:23	Dark	junk	23	461	6.53
2015/07/11/21:17:24	Dark	junk	23	462	6.52
2015/07/11/21:17:25	Dark	junk	23	463	6.56
2015/07/11/21:17:26	Dark	junk	23	464	6.57
2015/07/11/21:17:27	Dark	junk	23	465	6.51
2015/07/11/21:17:28	Dark	junk	23	466	6.56
2015/07/11/21:17:29	Dark	junk	23	467	6.51
2015/07/11/21:17:30	Dark	junk	23	468	6.46
2015/07/11/21:17:31	Dark	junk	23	469	6.53
2015/07/11/21:17:32	Dark	junk	23	470	6.54
2015/07/11/21:17:33	Dark	junk	23	471	6.52
2015/07/11/21:17:34	Dark	junk	23	472	6.55
2015/07/11/21:17:35	Dark	junk	23	473	6.51
2015/07/11/21:17:36	Dark	junk	23	474	6.48
2015/07/11/21:17:37	Dark	junk	23	475	6.49
2015/07/11/21:17:38	Dark	junk	23	476	6.55
2015/07/11/21:17:39	Dark	junk	23	477	6.53
2015/07/11/21:17:40	Dark	junk	23	478	6.51
2015/07/11/21:17:41	Dark	junk	23	479	6.58
2015/07/11/21:17:42	Dark	junk	23	480	6.6
2015/07/11/21:17:43	Dark	junk	23	481	6.6
2015/07/11/21:17:44	Dark	junk	23	482	6.58
2015/07/11/21:17:45	Dark	junk	23	483	6.55
2015/07/11/21:17:46	Dark	junk	23	484	6.48
2015/07/11/21:17:47	Dark	junk	23	485	6.51
2015/07/11/21:17:48	Dark	junk	23	486	6.49
2015/07/11/21:17:49	Dark	junk	23	487	6.51
2015/07/11/21:17:50	Dark	junk	23	488	6.5
2015/07/11/21:17:51	Dark	junk	23	489	6.54
2015/07/11/21:17:52	Dark	junk	23	490	6.56
2015/07/11/21:17:53	Dark	junk	23	491	6.46
2015/07/11/21:17:54	Dark	junk	23	492	6.49
2015/07/11/21:17:55	Dark	junk	23	493	6.5
2015/07/11/21:17:56	Dark	junk	23.01	494	6.46
2015/07/11/21:17:57	Dark	junk	23.01	495	6.48
2015/07/11/21:17:58	Dark	junk	23.01	496	6.53
2015/07/11/21:17:59	Dark	junk	23.01	497	6.62
2015/07/11/21:18:00	Dark	junk	23.01	498	6.61
2015/07/11/21:18:01	Dark	junk	23.01	499	6.5
2015/07/11/21:18:02	Dark	junk	23.01	500	6.44
2015/07/11/21:18:03	Dark	junk	23.01	501	6.56
2015/07/11/21:18:04	Dark	junk	23.01	502	6.51
2015/07/11/21:18:05	Dark	junk	23.01	503	6.48
2015/07/11/21:18:06	Dark	junk	23.01	504	6.5
2015/07/11/21:18:07	Dark	junk	23.01	505	6.48
2015/07/11/21:18:08	Dark	junk	23.01	506	6.47
2015/07/11/21:18:09	Dark	junk	23.01	507	6.54
2015/07/11/21:18:10	Dark	junk	23.01	508	6.5
2015/07/11/21:18:11	Dark	junk	23.01	509	6.46
2015/07/11/21:18:12	Dark	junk	23.01	510	6.46
2015/07/11/21:18:13	Dark	junk	23.01	511	6.5
2015/07/11/21:18:14	Dark	junk	23.01	512	6.5
2015/07/11/21:18:15	Dark	junk	23.01	513	6.5
2015/07/11/21:18:16	Dark	junk	23.01	514	6.49
2015/07/11/21:18:17	Dark	junk	23.01	515	6.55
2015/07/11/21:18:18	Dark	junk	23.01	516	6.51
2015/07/11/21:18:19	Dark	junk	23.01	517	6.55
2015/07/11/21:18:20	Dark	junk	23.01	518	6.47
2015/07/11/21:18:21	Dark	junk	23.01	519	6.53
2015/07/11/21:18:22	Dark	junk	23.01	520	6.49
2015/07/11/21:18:23	Dark	junk	23.01	521	6.5
2015/07/11/21:18:24	Dark	junk	23.01	522	6.51
2015/07/11/21:18:25	Dark	junk	23.01	523	6.51
2015/07/11/21:18:26	Dark	junk	23.01	524	6.43
2015/07/11/21:18:27	Dark	junk	23.01	525	6.46
2015/07/11/21:18:28	Dark	junk	23.01	526	6.48
2015/07/11/21:18:29	Dark	junk	23.01	527	6.45
2015/07/11/21:18:30	Dark	junk	23.01	528	6.46
2015/07/11/21:18:31	Dark	junk	23.01	529	6.5
2015/07/11/21:18:32	Dark	junk	23.01	530	6.6
2015/07/11/21:18:33	Dark	junk	23.01	531	6.51
2015/07/11/21:18:34	Dark	junk	23.01	532	6.52
2015/07/11/21:18:35	Dark	junk	23.01	533	6.55
2015/07/11/21:18:36	Dark	junk	23.01	534	6.51
2015/07/11/21:18:37	Dark	junk	23.01	535	6.52
2015/07/11/21:18:38	Dark	junk	23.01	536	6.52
2015/07/11/21:18:39	Dark	junk	23.01	537	6.49
2015/07/11/21:18:40	Dark	junk	23.01	538	6.51
2015/07/11/21:18:41	Dark	junk	23.01	539	6.56
2015/07/11/21:18:42	Dark	junk	23.01	540	6.48
2015/07/11/21:18:43	Dark	junk	23.01	541	6.46
2015/07/11/21:18:44	Dark	junk	23.01	542	6.53
2015/07/11/21:18:45	Dark	junk	23.01	543	6.47
2015/07/11/21:18:46	Dark	junk	23.01	544	6.54
2015/07/11/21:18:47	Dark	junk	23.01	545	6.44
2015/07/11/21:18:48	Dark	junk	23.01	546	6.44
2015/07/11/21:18:49	Dark	junk	23.01	547	6.55
2015/07/11/21:18:50	Dark	junk	23.01	548	6.46
2015/07/11/21:18:51	Dark	junk	23.01	549	6.49
2015/07/11/21:18:52	Dark	junk	23.01	550	6.51
2015/07/11/21:18:53	Dark	junk	23.01	551	6.46
2015/07/11/21:18:54	Dark	junk	23.01	552	6.58
2015/07/11/21:18:55	Dark	junk	23.01	553	6.51
2015/07/11/21:18:56	Dark	junk	23.01	554	6.43
2015/07/11/21:18:57	Dark	junk	23.01	555	6.49
2015/07/11/21:18:58	Dark	junk	23.01	556	6.47
2015/07/11/21:18:59	Dark	junk	23.01	557	6.45
2015/07/11/21:19:00	Dark	junk	23.01	558	6.45
2015/07/11/21:19:01	Dark	junk	23.01	559	6.45
2015/07/11/21:19:02	Dark	junk	23.01	560	6.46
2015/07/11/21:19:03	Dark	junk	23.01	561	6.5
2015/07/11/21:19:04	Dark	junk	23.01	562	6.51
2015/07/11/21:19:05	Dark	junk	23.01	563	6.52
2015/07/11/21:19:06	Dark	junk	23.01	564	6.49
2015/07/11/21:19:07	Dark	junk	23.01	565	6.45
2015/07/11/21:19:08	Dark	junk	23.01	566	6.41
2015/07/11/21:19:09	Dark	junk	23.01	567	6.5
2015/07/11/21:19:10	Dark	junk	23.01	568	6.51
2015/07/11/21:19:11	Dark	junk	23.01	569	6.45
2015/07/11/21:19:12	Dark	junk	23.01	570	6.44
2015/07/11/21:19:13	Dark	junk	23.01	571	6.43
2015/07/11/21:19:14	Dark	junk	23.01	572	6.5
2015/07/11/21:19:15	Dark	junk	23.01	573	6.42
2015/07/11/21:19:16	Dark	junk	23.01	574	6.46
2015/07/11/21:19:17	Dark	junk	23.01	575	6.48
2015/07/11/21:19:18	Dark	junk	23.01	576	6.55
2015/07/11/21:19:19	Dark	junk	23.01	577	6.49
2015/07/11/21:19:20	Dark	junk	23	578	6.47
2015/07/11/21:19:21	Dark	junk	23	579	6.46
2015/07/11/21:19:22	Dark	junk	23	580	6.49
2015/07/11/21:19:23	Dark	junk	23.01	581	6.52
2015/07/11/21:19:24	Dark	junk	23	582	6.48
2015/07/11/21:19:25	Dark	junk	23.01	583	6.4
2015/07/11/21:19:26	Dark	junk	23.01	584	6.49
2015/07/11/21:19:27	Dark	junk	23.01	585	6.48
2015/07/11/21:19:28	Dark	junk	23	586	6.45
2015/07/11/21:19:29	Dark	junk	23	587	6.46
2015/07/11/21:19:30	Dark	junk	23.01	588	6.5
2015/07/11/21:19:31	Dark	junk	23.01	589	6.45
2015/07/11/21:19:32	Dark	junk	23.01	590	6.47
2015/07/11/21:19:33	Dark	junk	23.01	591	6.53
2015/07/11/21:19:34	Dark	junk	23.01	592	6.49
2015/07/11/21:19:35	Dark	junk	23.01	593	6.42
2015/07/11/21:19:36	Dark	junk	23.01	594	6.4
2015/07/11/21:19:37	Dark	junk	23.01	595	6.44
2015/07/11/21:19:38	Dark	junk	23.01	596	6.49
2015/07/11/21:19:39	Dark	junk	23.01	597	6.55
2015/07/11/21:19:40	Dark	junk	23.01	598	6.51
2015/07/11/21:19:41	Dark	junk	23.01	599	6.47
2015/07/11/21:19:42	Dark	junk	23.01	600	6.47
2015/07/11/21:19:43	Dark	junk	23.01	601	6.44
2015/07/11/21:19:44	Dark	junk	23.01	602	6.4
2015/07/11/21:19:45	Dark	junk	23.01	603	6.4
2015/07/11/21:19:46	Dark	junk	23.01	604	6.48
2015/07/11/21:19:47	Dark	junk	23.01	605	6.45
2015/07/11/21:19:48	Dark	junk	23.01	606	6.46
2015/07/11/21:19:49	Dark	junk	23.01	607	6.44
2015/07/11/21:19:50	Dark	junk	23.01	608	6.47
2015/07/11/21:19:51	Dark	junk	23.01	609	6.4
2015/07/11/21:19:52	Dark	junk	23.01	610	6.45
2015/07/11/21:19:53	Dark	junk	23.01	611	6.43
2015/07/11/21:19:54	Dark	junk	23.01	612	6.5
2015/07/11/21:19:55	Dark	junk	23.01	613	6.47
2015/07/11/21:19:56	Dark	junk	23.01	614	6.48
2015/07/11/21:19:57	Dark	junk	23.01	615	6.45
2015/07/11/21:19:58	Dark	junk	23.01	616	6.46
2015/07/11/21:19:59	Dark	junk	23.01	617	6.45
2015/07/11/21:20:00	Dark	Dark1	23.01	618	6.42
2015/07/11/21:20:01	Dark	Dark1	23.01	619	6.48
2015/07/11/21:20:02	Dark	Dark1	23.01	620	6.49
2015/07/11/21:20:03	Dark	Dark1	23.01	621	6.54
2015/07/11/21:20:04	Dark	Dark1	23.01	622	6.47
2015/07/11/21:20:05	Dark	Dark1	23.01	623	6.43
2015/07/11/21:20:06	Dark	Dark1	23.01	624	6.46
2015/07/11/21:20:07	Dark	Dark1	23.01	625	6.44
2015/07/11/21:20:08	Dark	Dark1	23.01	626	6.48
2015/07/11/21:20:09	Dark	Dark1	23.01	627	6.5
2015/07/11/21:20:10	Dark	Dark1	23.01	628	6.42
2015/07/11/21:20:11	Dark	Dark1	23.01	629	6.39
2015/07/11/21:20:12	Dark	Dark1	23.01	630	6.47
2015/07/11/21:20:13	Dark	Dark1	23.01	631	6.46
2015/07/11/21:20:14	Dark	Dark1	23.01	632	6.44
2015/07/11/21:20:15	Dark	Dark1	23.01	633	6.49
2015/07/11/21:20:16	Dark	Dark1	23.01	634	6.46
2015/07/11/21:20:17	Dark	Dark1	23.01	635	6.49
2015/07/11/21:20:18	Dark	Dark1	23.01	636	6.42
2015/07/11/21:20:19	Dark	Dark1	23.01	637	6.52
2015/07/11/21:20:20	Dark	Dark1	23.01	638	6.46
2015/07/11/21:20:21	Dark	Dark1	23.01	639	6.44
2015/07/11/21:20:22	Dark	Dark1	23.01	640	6.43
2015/07/11/21:20:23	Dark	Dark1	23.01	641	6.41
2015/07/11/21:20:24	Dark	Dark1	23.01	642	6.44
2015/07/11/21:20:25	Dark	Dark1	23.01	643	6.5
2015/07/11/21:20:26	Dark	Dark1	23.01	644	6.39
2015/07/11/21:20:27	Dark	Dark1	23.01	645	6.37
2015/07/11/21:20:28	Dark	Dark1	23.01	646	6.35
2015/07/11/21:20:29	Dark	Dark1	23.01	647	6.34
2015/07/11/21:20:30	Dark	Dark1	23.01	648	6.48
2015/07/11/21:20:31	Dark	Dark1	23.01	649	6.44
2015/07/11/21:20:32	Dark	Dark1	23.01	650	6.49
2015/07/11/21:20:33	Dark	Dark1	23.01	651	6.46
2015/07/11/21:20:34	Dark	Dark1	23.01	652	6.4
2015/07/11/21:20:35	Dark	Dark1	23.01	653	6.42
2015/07/11/21:20:36	Dark	Dark1	23.01	654	6.42
2015/07/11/21:20:37	Dark	Dark1	23.01	655	6.39
2015/07/11/21:20:38	Dark	Dark1	23.01	656	6.4
2015/07/11/21:20:39	Dark	Dark1	23.01	657	6.44
2015/07/11/21:20:40	Dark	Dark1	23.01	658	6.46
2015/07/11/21:20:41	Dark	Dark1	23.01	659	6.39
2015/07/11/21:20:42	Dark	Dark1	23.01	660	6.42
2015/07/11/21:20:43	Dark	Dark1	23.01	661	6.38
2015/07/11/21:20:44	Dark	Dark1	23.01	662	6.46
2015/07/11/21:20:45	Dark	Dark1	23.01	663	6.41
2015/07/11/21:20:46	Dark	Dark1	23.01	664	6.42
2015/07/11/21:20:47	Dark	Dark1	23.01	665	6.45
2015/07/11/21:20:48	Dark	Dark1	23.01	666	6.43
2015/07/11/21:20:49	Dark	Dark1	23.01	667	6.42
2015/07/11/21:20:50	Dark	Dark1	23.01	668	6.38
2015/07/11/21:20:51	Dark	Dark1	23.01	669	6.45
2015/07/11/21:20:52	Dark	Dark1	23.01	670	6.45
2015/07/11/21:20:53	Dark	Dark1	23.01	671	6.48
2015/07/11/21:20:54	Dark	Dark1	23.01	672	6.45
2015/07/11/21:20:55	Dark	Dark1	23.01	673	6.42
2015/07/11/21:20:56	Dark	Dark1	23.01	674	6.42
2015/07/11/21:20:57	Dark	Dark1	23.01	675	6.44
2015/07/11/21:20:58	Dark	Dark1	23.01	676	6.46
2015/07/11/21:20:59	Dark	Dark1	23.01	677	6.37
2015/07/11/21:21:00	Dark	Dark1	23.01	678	6.39
2015/07/11/21:21:01	Dark	Dark1	23.01	679	6.4
2015/07/11/21:21:02	Dark	Dark1	23.01	680	6.45
2015/07/11/21:21:03	Dark	Dark1	23.01	681	6.49
2015/07/11/21:21:04	Dark	Dark1	23.01	682	6.5
2015/07/11/21:21:05	Dark	Dark1	23.01	683	6.47
2015/07/11/21:21:06	Dark	Dark1	23.01	684	6.45
2015/07/11/21:21:07	Dark	Dark1	23.01	685	6.47
2015/07/11/21:21:08	Dark	Dark1	23.01	686	6.48
2015/07/11/21:21:09	Dark	Dark1	23.01	687	6.42
2015/07/11/21:21:10	Dark	Dark1	23.01	688	6.42
2015/07/11/21:21:11	Dark	Dark1	23.01	689	6.47
2015/07/11/21:21:12	Dark	Dark1	23.01	690	6.46
2015/07/11/21:21:13	Dark	Dark1	23.01	691	6.39
2015/07/11/21:21:14	Dark	Dark1	23.01	692	6.43
2015/07/11/21:21:15	Dark	Dark1	23.01	693	6.35
2015/07/11/21:21:16	Dark	Dark1	23.01	694	6.42
2015/07/11/21:21:17	Dark	Dark1	23.01	695	6.48
2015/07/11/21:21:18	Dark	Dark1	23.01	696	6.41
2015/07/11/21:21:19	Dark	Dark1	23.01	697	6.43
2015/07/11/21:21:20	Dark	Dark1	23.01	698	6.43
2015/07/11/21:21:21	Dark	Dark1	23.01	699	6.43
2015/07/11/21:21:22	Dark	Dark1	23.01	700	6.47
2015/07/11/21:21:23	Dark	Dark1	23.01	701	6.45
2015/07/11/21:21:24	Dark	Dark1	23.01	702	6.41
2015/07/11/21:21:25	Dark	Dark1	23.01	703	6.43
2015/07/11/21:21:26	Dark	Dark1	23.01	704	6.46
2015/07/11/21:21:27	Dark	Dark1	23.01	705	6.45
2015/07/11/21:21:28	Dark	Dark1	23.01	706	6.37
2015/07/11/21:21:29	Dark	Dark1	23.01	707	6.38
2015/07/11/21:21:30	Dark	Dark1	23.01	708	6.4
2015/07/11/21:21:31	Dark	Dark1	23.01	709	6.42
2015/07/11/21:21:32	Dark	Dark1	23.01	710	6.42
2015/07/11/21:21:33	Dark	Dark1	23.01	711	6.42
2015/07/11/21:21:34	Dark	Dark1	23.01	712	6.45
2015/07/11/21:21:35	Dark	Dark1	23.01	713	6.37
2015/07/11/21:21:36	Dark	Dark1	23.01	714	6.37
2015/07/11/21:21:37	Dark	Dark1	23.01	715	6.42
2015/07/11/21:21:38	Dark	Dark1	23.01	716	6.37
2015/07/11/21:21:39	Dark	Dark1	23.01	717	6.42
2015/07/11/21:21:40	Dark	Dark1	23.01	718	6.43
2015/07/11/21:21:41	Dark	Dark1	23.01	719	6.39
2015/07/11/21:21:42	Dark	Dark1	23.01	720	6.36
2015/07/11/21:21:43	Dark	Dark1	23.01	721	6.38
2015/07/11/21:21:44	Dark	Dark1	23.01	722	6.42
2015/07/11/21:21:45	Dark	Dark1	23.01	723	6.39
2015/07/11/21:21:46	Dark	Dark1	23.01	724	6.39
2015/07/11/21:21:47	Dark	Dark1	23.01	725	6.37
2015/07/11/21:21:48	Dark	Dark1	23.01	726	6.37
2015/07/11/21:21:49	Dark	Dark1	23.01	727	6.41
2015/07/11/21:21:50	Dark	Dark1	23.01	728	6.4
2015/07/11/21:21:51	Dark	Dark1	23.01	729	6.4
2015/07/11/21:21:52	Dark	Dark1	23.01	730	6.41
2015/07/11/21:21:53	Dark	Dark1	23.01	731	6.35
2015/07/11/21:21:54	Dark	Dark1	23.01	732	6.38
2015/07/11/21:21:55	Dark	Dark1	23.01	733	6.45
2015/07/11/21:21:56	Dark	Dark1	23.01	734	6.44
2015/07/11/21:21:57	Dark	Dark1	23.01	735	6.38
2015/07/11/21:21:58	Dark	Dark1	23.01	736	6.36
2015/07/11/21:21:59	Dark	Dark1	23.01	737	6.4
2015/07/11/21:22:00	Dark	Dark1	23.01	738	6.39
2015/07/11/21:22:01	Dark	Dark1	23.01	739	6.41
2015/07/11/21:22:02	Dark	Dark1	23.01	740	6.37
2015/07/11/21:22:03	Dark	Dark1	23.01	741	6.42
2015/07/11/21:22:04	Dark	Dark1	23.01	742	6.45
2015/07/11/21:22:05	Dark	Dark1	23.01	743	6.37
2015/07/11/21:22:06	Dark	Dark1	23.01	744	6.35
2015/07/11/21:22:07	Dark	Dark1	23.01	745	6.36
2015/07/11/21:22:08	Dark	Dark1	23.01	746	6.39
2015/07/11/21:22:09	Dark	Dark1	23.01	747	6.37
2015/07/11/21:22:10	Dark	Dark1	23.01	748	6.38
2015/07/11/21:22:11	Dark	Dark1	23.01	749	6.41
2015/07/11/21:22:12	Dark	Dark1	23.01	750	6.37
2015/07/11/21:22:13	Dark	Dark1	23.01	751	6.35
2015/07/11/21:22:14	Dark	Dark1	23	752	6.41
2015/07/11/21:22:15	Dark	Dark1	23.01	753	6.37
2015/07/11/21:22:16	Dark	Dark1	23	754	6.43
2015/07/11/21:22:17	Dark	Dark1	23.01	755	6.44
2015/07/11/21:22:18	Dark	Dark1	23.01	756	6.37
2015/07/11/21:22:19	Dark	Dark1	23.01	757	6.4
2015/07/11/21:22:20	Dark	Dark1	23.01	758	6.45
2015/07/11/21:22:21	Dark	Dark1	23.01	759	6.4
2015/07/11/21:22:22	Dark	Dark1	23.01	760	6.38
2015/07/11/21:22:23	Dark	Dark1	23.01	761	6.4
2015/07/11/21:22:24	Dark	Dark1	23.01	762	6.36
2015/07/11/21:22:25	Dark	Dark1	23.01	763	6.42
2015/07/11/21:22:26	Dark	Dark1	23.01	764	6.46
2015/07/11/21:22:27	Dark	Dark1	23.01	765	6.33
2015/07/11/21:22:28	Dark	Dark1	23	766	6.33
2015/07/11/21:22:29	Dark	Dark1	23.01	767	6.41
2015/07/11/21:22:30	Dark	Dark1	23.01	768	6.43
2015/07/11/21:22:31	Dark	Dark1	23	769	6.4
2015/07/11/21:22:32	Dark	Dark1	23	770	6.42
2015/07/11/21:22:33	Dark	Dark1	23	771	6.43
2015/07/11/21:22:34	Dark	Dark1	23	772	6.36
2015/07/11/21:22:35	Dark	Dark1	23	773	6.34
2015/07/11/21:22:36	Dark	Dark1	23	774	6.36
2015/07/11/21:22:37	Dark	Dark1	23	775	6.42
2015/07/11/21:22:38	Dark	Dark1	23	776	6.33
2015/07/11/21:22:39	Dark	Dark1	23	777	6.34
2015/07/11/21:22:40	Dark	Dark1	23	778	6.36
2015/07/11/21:22:41	Dark	Dark1	23	779	6.41
2015/07/11/21:22:42	Dark	Dark1	23	780	6.42
2015/07/11/21:22:43	Dark	Dark1	23	781	6.37
2015/07/11/21:22:44	Dark	Dark1	23	782	6.33
2015/07/11/21:22:45	Dark	Dark1	23	783	6.36
2015/07/11/21:22:46	Dark	Dark1	23	784	6.35
2015/07/11/21:22:47	Dark	Dark1	23	785	6.39
2015/07/11/21:22:48	Dark	Dark1	23	786	6.37
2015/07/11/21:22:49	Dark	Dark1	23	787	6.35
2015/07/11/21:22:50	Dark	Dark1	23	788	6.32
2015/07/11/21:22:51	Dark	Dark1	23	789	6.32
2015/07/11/21:22:52	Dark	Dark1	23	790	6.33
2015/07/11/21:22:53	Dark	Dark1	23	791	6.37
2015/07/11/21:22:54	Dark	Dark1	23	792	6.3
2015/07/11/21:22:55	Dark	Dark1	23	793	6.35
2015/07/11/21:22:56	Dark	Dark1	23	794	6.36
2015/07/11/21:22:57	Dark	Dark1	23	795	6.34
2015/07/11/21:22:58	Dark	Dark1	23	796	6.31
2015/07/11/21:22:59	Dark	Dark1	23	797	6.33
2015/07/11/21:23:00	Dark	Dark1	23	798	6.32
2015/07/11/21:23:01	Dark	Dark1	23	799	6.37
2015/07/11/21:23:02	Dark	Dark1	22.99	800	6.37
2015/07/11/21:23:03	Dark	Dark1	23	801	6.39
2015/07/11/21:23:04	Dark	Dark1	23	802	6.32
2015/07/11/21:23:05	Dark	Dark1	23	803	6.31
2015/07/11/21:23:06	Dark	Dark1	23	804	6.35
2015/07/11/21:23:07	Dark	Dark1	23	805	6.32
2015/07/11/21:23:08	Dark	Dark1	23	806	6.36
2015/07/11/21:23:09	Dark	Dark1	23	807	6.34
2015/07/11/21:23:10	Dark	Dark1	23	808	6.3
2015/07/11/21:23:11	Dark	Dark1	23	809	6.33
2015/07/11/21:23:12	Dark	Dark1	23	810	6.32
2015/07/11/21:23:13	Dark	Dark1	23	811	6.33
2015/07/11/21:23:14	Dark	Dark1	23	812	6.33
2015/07/11/21:23:15	Dark	Dark1	23	813	6.37
2015/07/11/21:23:16	Dark	Dark1	23	814	6.37
2015/07/11/21:23:17	Dark	Dark1	23	815	6.36
2015/07/11/21:23:18	Dark	Dark1	23	816	6.4
2015/07/11/21:23:19	Dark	Dark1	23	817	6.35
2015/07/11/21:23:20	Dark	Dark1	23	818	6.37
2015/07/11/21:23:21	Dark	Dark1	23	819	6.38
2015/07/11/21:23:22	Dark	Dark1	22.99	820	6.36
2015/07/11/21:23:23	Dark	Dark1	22.99	821	6.34
2015/07/11/21:23:24	Dark	Dark1	22.99	822	6.33
2015/07/11/21:23:25	Dark	Dark1	23	823	6.34
2015/07/11/21:23:26	Dark	Dark1	23	824	6.3
2015/07/11/21:23:27	Dark	Dark1	22.99	825	6.34
2015/07/11/21:23:28	Dark	Dark1	22.99	826	6.3
2015/07/11/21:23:29	Dark	Dark1	22.99	827	6.32
2015/07/11/21:23:30	Dark	Dark1	22.99	828	6.36
2015/07/11/21:23:31	Dark	Dark1	22.99	829	6.3
2015/07/11/21:23:32	Dark	Dark1	22.99	830	6.34
2015/07/11/21:23:33	Dark	Dark1	22.99	831	6.32
2015/07/11/21:23:34	Dark	Dark1	23	832	6.35
2015/07/11/21:23:35	Dark	Dark1	23	833	6.33
2015/07/11/21:23:36	Dark	Dark1	22.99	834	6.34
2015/07/11/21:23:37	Dark	Dark1	22.99	835	6.3
2015/07/11/21:23:38	Dark	Dark1	22.99	836	6.35
2015/07/11/21:23:39	Dark	Dark1	22.99	837	6.32
2015/07/11/21:23:40	Dark	Dark1	22.99	838	6.3
2015/07/11/21:23:41	Dark	Dark1	22.99	839	6.34
2015/07/11/21:23:42	Dark	Dark1	22.99	840	6.33
2015/07/11/21:23:43	Dark	Dark1	22.99	841	6.33
2015/07/11/21:23:44	Dark	Dark1	22.99	842	6.3
2015/07/11/21:23:45	Dark	Dark1	22.99	843	6.31
2015/07/11/21:23:46	Dark	Dark1	22.99	844	6.32
2015/07/11/21:23:47	Dark	Dark1	22.99	845	6.33
2015/07/11/21:23:48	Dark	Dark1	22.99	846	6.34
2015/07/11/21:23:49	Dark	Dark1	22.99	847	6.31
2015/07/11/21:23:50	Dark	Dark1	22.99	848	6.35
2015/07/11/21:23:51	Dark	Dark1	22.99	849	6.34
2015/07/11/21:23:52	Dark	Dark1	22.99	850	6.31
2015/07/11/21:23:53	Dark	Dark1	22.99	851	6.34
2015/07/11/21:23:54	Dark	Dark1	22.99	852	6.32
2015/07/11/21:23:55	Dark	Dark1	22.99	853	6.26
2015/07/11/21:23:56	Dark	Dark1	22.99	854	6.31
2015/07/11/21:23:57	Dark	Dark1	22.99	855	6.37
2015/07/11/21:23:58	Dark	Dark1	22.99	856	6.3
2015/07/11/21:23:59	Dark	Dark1	22.99	857	6.29
2015/07/11/21:24:00	Dark	Dark1	22.99	858	6.29
2015/07/11/21:24:01	Dark	Dark1	22.99	859	6.28
2015/07/11/21:24:02	Dark	Dark1	22.99	860	6.26
2015/07/11/21:24:03	Dark	Dark1	22.99	861	6.31
2015/07/11/21:24:04	Dark	Dark1	22.99	862	6.36
2015/07/11/21:24:05	Dark	Dark1	22.99	863	6.29
2015/07/11/21:24:06	Dark	Dark1	22.99	864	6.37
2015/07/11/21:24:07	Dark	Dark1	22.99	865	6.36
2015/07/11/21:24:08	Dark	Dark1	22.99	866	6.35
2015/07/11/21:24:09	Dark	Dark1	22.99	867	6.36
2015/07/11/21:24:10	Dark	Dark1	22.99	868	6.36
2015/07/11/21:24:11	Dark	Dark1	22.99	869	6.34
2015/07/11/21:24:12	Dark	Dark1	22.99	870	6.39
2015/07/11/21:24:13	Dark	Dark1	22.99	871	6.31
2015/07/11/21:24:14	Dark	Dark1	22.99	872	6.34
2015/07/11/21:24:15	Dark	Dark1	22.99	873	6.33
2015/07/11/21:24:16	Dark	Dark1	22.99	874	6.35
2015/07/11/21:24:17	Dark	Dark1	22.99	875	6.27
2015/07/11/21:24:18	Dark	Dark1	22.99	876	6.3
2015/07/11/21:24:19	Dark	Dark1	22.99	877	6.32
2015/07/11/21:24:20	Dark	Dark1	22.99	878	6.28
2015/07/11/21:24:21	Dark	Dark1	22.99	879	6.39
2015/07/11/21:24:22	Dark	Dark1	22.99	880	6.4
2015/07/11/21:24:23	Dark	Dark1	22.99	881	6.34
2015/07/11/21:24:24	Dark	Dark1	22.99	882	6.33
2015/07/11/21:24:25	Dark	Dark1	22.99	883	6.33
2015/07/11/21:24:26	Dark	Dark1	22.99	884	6.25
2015/07/11/21:24:27	Dark	Dark1	22.99	885	6.35
2015/07/11/21:24:28	Dark	Dark1	22.99	886	6.33
2015/07/11/21:24:29	Dark	Dark1	22.99	887	6.3
2015/07/11/21:24:30	Dark	Dark1	22.99	888	6.31
2015/07/11/21:24:31	Dark	Dark1	22.99	889	6.28
2015/07/11/21:24:32	Dark	Dark1	22.99	890	6.32
2015/07/11/21:24:33	Dark	Dark1	22.99	891	6.29
2015/07/11/21:24:34	Dark	Dark1	22.99	892	6.32
2015/07/11/21:24:35	Dark	Dark1	22.99	893	6.34
2015/07/11/21:24:36	Dark	Dark1	22.99	894	6.28
2015/07/11/21:24:37	Dark	Dark1	22.99	895	6.33
2015/07/11/21:24:38	Dark	Dark1	22.99	896	6.24
2015/07/11/21:24:39	Dark	Dark1	22.99	897	6.28
2015/07/11/21:24:40	Dark	Dark1	22.99	898	6.31
2015/07/11/21:24:41	Dark	Dark1	22.99	899	6.33
2015/07/11/21:24:42	Dark	Dark1	22.99	900	6.35
2015/07/11/21:24:43	Dark	Dark1	22.99	901	6.29
2015/07/11/21:24:44	Dark	Dark1	22.99	902	6.31
2015/07/11/21:24:45	Dark	Dark1	22.99	903	6.43
2015/07/11/21:24:46	Dark	Dark1	22.99	904	6.34
2015/07/11/21:24:47	Dark	Dark1	22.99	905	6.3
2015/07/11/21:24:48	Dark	Dark1	22.99	906	6.31
2015/07/11/21:24:49	Dark	Dark1	22.99	907	6.33
2015/07/11/21:24:50	Dark	Dark1	22.99	908	6.32
2015/07/11/21:24:51	Dark	Dark1	22.99	909	6.35
2015/07/11/21:24:52	Dark	Dark1	22.99	910	6.3
2015/07/11/21:24:53	Dark	Dark1	22.99	911	6.37
2015/07/11/21:24:54	Dark	Dark1	22.99	912	6.28
2015/07/11/21:24:55	Dark	Dark1	22.99	913	6.32
2015/07/11/21:24:56	Dark	Dark1	22.99	914	6.33
2015/07/11/21:24:57	Dark	Dark1	22.99	915	6.33
2015/07/11/21:24:58	Dark	Dark1	22.99	916	6.29
2015/07/11/21:24:59	Dark	Dark1	22.99	917	6.32
2015/07/11/21:25:00	Dark	Dark1	22.99	918	6.3
2015/07/11/21:25:01	Dark	Dark1	22.99	919	6.32
2015/07/11/21:25:02	Dark	Dark1	22.99	920	6.3
2015/07/11/21:25:03	Dark	Dark1	22.99	921	6.31
2015/07/11/21:25:04	Dark	Dark1	22.99	922	6.34
2015/07/11/21:25:05	Dark	Dark1	22.99	923	6.34
2015/07/11/21:25:06	Dark	Dark1	22.99	924	6.29
2015/07/11/21:25:07	Dark	Dark1	22.99	925	6.33
2015/07/11/21:25:08	Dark	Dark1	22.99	926	6.37
2015/07/11/21:25:09	Dark	Dark1	22.99	927	6.28
2015/07/11/21:25:10	Dark	Dark1	22.99	928	6.27
2015/07/11/21:25:11	Dark	Dark1	22.99	929	6.31
2015/07/11/21:25:12	Dark	Dark1	22.99	930	6.29
2015/07/11/21:25:13	Dark	Dark1	22.99	931	6.28
2015/07/11/21:25:14	Dark	Dark1	22.99	932	6.27
2015/07/11/21:25:15	Dark	Dark1	22.99	933	6.35
2015/07/11/21:25:16	Dark	Dark1	22.99	934	6.33
2015/07/11/21:25:17	Dark	Dark1	22.99	935	6.28
2015/07/11/21:25:18	Dark	Dark1	22.99	936	6.33
2015/07/11/21:25:19	Dark	Dark1	22.99	937	6.3
2015/07/11/21:25:20	Dark	Dark1	22.99	938	6.33
2015/07/11/21:25:21	Dark	Dark1	22.99	939	6.28
2015/07/11/21:25:22	Dark	Dark1	22.98	940	6.29
2015/07/11/21:25:23	Dark	Dark1	22.98	941	6.31
2015/07/11/21:25:24	Dark	Dark1	22.98	942	6.31
2015/07/11/21:25:25	Dark	Dark1	22.98	943	6.33
2015/07/11/21:25:26	Dark	Dark1	22.98	944	6.3
2015/07/11/21:25:27	Dark	Dark1	22.98	945	6.29
2015/07/11/21:25:28	Dark	Dark1	22.98	946	6.23
2015/07/11/21:25:29	Dark	Dark1	22.98	947	6.23
2015/07/11/21:25:30	Dark	Dark1	22.98	948	6.33
2015/07/11/21:25:31	Dark	Dark1	22.98	949	6.29
2015/07/11/21:25:32	Dark	Dark1	22.98	950	6.28
2015/07/11/21:25:33	Dark	Dark1	22.98	951	6.33
2015/07/11/21:25:34	Dark	Dark1	22.98	952	6.32
2015/07/11/21:25:35	Dark	Dark1	22.98	953	6.28
2015/07/11/21:25:36	Dark	Dark1	22.98	954	6.29
2015/07/11/21:25:37	Dark	Dark1	22.98	955	6.31
2015/07/11/21:25:38	Dark	Dark1	22.98	956	6.32
2015/07/11/21:25:39	Dark	Dark1	22.98	957	6.31
2015/07/11/21:25:40	Dark	Dark1	22.98	958	6.29
2015/07/11/21:25:41	Dark	Dark1	22.98	959	6.3
2015/07/11/21:25:42	Dark	Dark1	22.98	960	6.31
2015/07/11/21:25:43	Dark	Dark1	22.98	961	6.29
2015/07/11/21:25:44	Dark	Dark1	22.98	962	6.3
2015/07/11/21:25:45	Dark	Dark1	22.98	963	6.31
2015/07/11/21:25:46	Dark	Dark1	22.98	964	6.3
2015/07/11/21:25:47	Dark	Dark1	22.97	965	6.29
2015/07/11/21:25:48	Dark	Dark1	22.97	966	6.32
2015/07/11/21:25:49	Dark	Dark1	22.97	967	6.25
2015/07/11/21:25:50	Dark	Dark1	22.97	968	6.2
2015/07/11/21:25:51	Dark	Dark1	22.97	969	6.25
2015/07/11/21:25:52	Dark	Dark1	22.97	970	6.26
2015/07/11/21:25:53	Dark	Dark1	22.97	971	6.34
2015/07/11/21:25:54	Dark	Dark1	22.97	972	6.3
2015/07/11/21:25:55	Dark	Dark1	22.97	973	6.22
2015/07/11/21:25:56	Dark	Dark1	22.97	974	6.27
2015/07/11/21:25:57	Dark	Dark1	22.97	975	6.3
2015/07/11/21:25:58	Dark	Dark1	22.97	976	6.32
2015/07/11/21:25:59	Dark	Dark1	22.97	977	6.27
2015/07/11/21:26:00	Dark	Dark1	22.97	978	6.27
2015/07/11/21:26:01	Dark	Dark1	22.97	979	6.26
2015/07/11/21:26:02	Dark	Dark1	22.97	980	6.26
2015/07/11/21:26:03	Dark	Dark1	22.97	981	6.26
2015/07/11/21:26:04	Dark	Dark1	22.97	982	6.32
2015/07/11/21:26:05	Dark	Dark1	22.97	983	6.26
2015/07/11/21:26:06	Dark	Dark1	22.97	984	6.31
2015/07/11/21:26:07	Dark	Dark1	22.97	985	6.19
2015/07/11/21:26:08	Dark	Dark1	22.97	986	6.28
2015/07/11/21:26:09	Dark	Dark1	22.96	987	6.19
2015/07/11/21:26:10	Dark	Dark1	22.96	988	6.25
2015/07/11/21:26:11	Dark	Dark1	22.96	989	6.3
2015/07/11/21:26:12	Dark	Dark1	22.96	990	6.23
2015/07/11/21:26:13	Dark	Dark1	22.96	991	6.3
2015/07/11/21:26:14	Dark	Dark1	22.96	992	6.24
2015/07/11/21:26:15	Dark	Dark1	22.96	993	6.17
2015/07/11/21:26:16	Dark	Dark1	22.96	994	6.25
2015/07/11/21:26:17	Dark	Dark1	22.96	995	6.2
2015/07/11/21:26:18	Dark	Dark1	22.96	996	6.28
2015/07/11/21:26:19	Dark	Dark1	22.96	997	6.27
2015/07/11/21:26:20	Dark	Dark1	22.96	998	6.26
2015/07/11/21:26:21	Dark	Dark1	22.96	999	6.26
2015/07/11/21:26:22	Dark	Dark1	22.96	1000	6.26
2015/07/11/21:26:23	Dark	Dark1	22.96	1001	6.25
2015/07/11/21:26:24	Dark	Dark1	22.96	1002	6.26
2015/07/11/21:26:25	Dark	Dark1	22.96	1003	6.29
2015/07/11/21:26:26	Dark	Dark1	22.96	1004	6.29
2015/07/11/21:26:27	Dark	Dark1	22.96	1005	6.23
2015/07/11/21:26:28	Dark	Dark1	22.96	1006	6.25
2015/07/11/21:26:29	Dark	Dark1	22.96	1007	6.31
2015/07/11/21:26:30	Dark	Dark1	22.96	1008	6.24
2015/07/11/21:26:31	Dark	Dark1	22.96	1009	6.29
2015/07/11/21:26:32	Dark	Dark1	22.96	1010	6.23
2015/07/11/21:26:33	Dark	Dark1	22.96	1011	6.31
2015/07/11/21:26:34	Dark	Dark1	22.96	1012	6.23
2015/07/11/21:26:35	Dark	Dark1	22.96	1013	6.22
2015/07/11/21:26:36	Dark	Dark1	22.96	1014	6.25
2015/07/11/21:26:37	Dark	Dark1	22.96	1015	6.24
2015/07/11/21:26:38	Dark	Dark1	22.96	1016	6.22
2015/07/11/21:26:39	Dark	Dark1	22.96	1017	6.22
2015/07/11/21:26:40	Dark	Dark1	22.96	1018	6.2
2015/07/11/21:26:41	Dark	Dark1	22.96	1019	6.24
2015/07/11/21:26:42	Dark	Dark1	22.96	1020	6.26
2015/07/11/21:26:43	Dark	Dark1	22.96	1021	6.26
2015/07/11/21:26:44	Dark	Dark1	22.96	1022	6.22
2015/07/11/21:26:45	Dark	Dark1	22.96	1023	6.23
2015/07/11/21:26:46	Dark	Dark1	22.96	1024	6.25
2015/07/11/21:26:47	Dark	Dark1	22.96	1025	6.2
2015/07/11/21:26:48	Dark	Dark1	22.96	1026	6.24
2015/07/11/21:26:49	Dark	Dark1	22.96	1027	6.31
2015/07/11/21:26:50	Dark	Dark1	22.95	1028	6.27
2015/07/11/21:26:51	Dark	Dark1	22.95	1029	6.21
2015/07/11/21:26:52	Dark	Dark1	22.96	1030	6.19
2015/07/11/21:26:53	Dark	Dark1	22.96	1031	6.24
2015/07/11/21:26:54	Dark	Dark1	22.96	1032	6.24
2015/07/11/21:26:55	Dark	Dark1	22.96	1033	6.21
2015/07/11/21:26:56	Dark	Dark1	22.95	1034	6.18
2015/07/11/21:26:57	Dark	Dark1	22.95	1035	6.21
2015/07/11/21:26:58	Dark	Dark1	22.95	1036	6.22
2015/07/11/21:26:59	Dark	Dark1	22.96	1037	6.28
2015/07/11/21:27:00	Dark	Dark1	22.96	1038	6.22
2015/07/11/21:27:01	Dark	Dark1	22.96	1039	6.23
2015/07/11/21:27:02	Dark	Dark1	22.96	1040	6.2
2015/07/11/21:27:03	Dark	Dark1	22.95	1041	6.18
2015/07/11/21:27:04	Dark	Dark1	22.95	1042	6.21
2015/07/11/21:27:05	Dark	Dark1	22.95	1043	6.25
2015/07/11/21:27:06	Dark	Dark1	22.95	1044	6.25
2015/07/11/21:27:07	Dark	Dark1	22.95	1045	6.18
2015/07/11/21:27:08	Dark	Dark1	22.95	1046	6.2
2015/07/11/21:27:09	Dark	Dark1	22.96	1047	6.18
2015/07/11/21:27:10	Dark	Dark1	22.96	1048	6.22
2015/07/11/21:27:11	Dark	Dark1	22.95	1049	6.26
2015/07/11/21:27:12	Dark	Dark1	22.96	1050	6.2
2015/07/11/21:27:13	Dark	Dark1	22.96	1051	6.24
2015/07/11/21:27:14	Dark	Dark1	22.96	1052	6.21
2015/07/11/21:27:15	Dark	Dark1	22.96	1053	6.21
2015/07/11/21:27:16	Dark	Dark1	22.95	1054	6.22
2015/07/11/21:27:17	Dark	Dark1	22.95	1055	6.25
2015/07/11/21:27:18	Dark	Dark1	22.96	1056	6.24
2015/07/11/21:27:19	Dark	Dark1	22.96	1057	6.21
2015/07/11/21:27:20	Dark	Dark1	22.96	1058	6.22
2015/07/11/21:27:21	Dark	Dark1	22.96	1059	6.24
2015/07/11/21:27:22	Dark	Dark1	22.96	1060	6.28
2015/07/11/21:27:23	Dark	Dark1	22.96	1061	6.19
2015/07/11/21:27:24	Dark	Dark1	22.96	1062	6.24
2015/07/11/21:27:25	Dark	Dark1	22.96	1063	6.25
2015/07/11/21:27:26	Dark	Dark1	22.96	1064	6.22
2015/07/11/21:27:27	Dark	Dark1	22.96	1065	6.31
2015/07/11/21:27:28	Dark	Dark1	22.96	1066	6.24
2015/07/11/21:27:29	Dark	Dark1	22.96	1067	6.28
2015/07/11/21:27:30	Dark	Dark1	22.96	1068	6.23
2015/07/11/21:27:31	Dark	Dark1	22.96	1069	6.12
2015/07/11/21:27:32	Dark	Dark1	22.96	1070	6.15
2015/07/11/21:27:33	Dark	Dark1	22.96	1071	6.21
2015/07/11/21:27:34	Dark	Dark1	22.96	1072	6.21
2015/07/11/21:27:35	Dark	Dark1	22.96	1073	6.24
2015/07/11/21:27:36	Dark	Dark1	22.96	1074	6.2
2015/07/11/21:27:37	Dark	Dark1	22.96	1075	6.24
2015/07/11/21:27:38	Dark	Dark1	22.96	1076	6.18
2015/07/11/21:27:39	Dark	Dark1	22.96	1077	6.14
2015/07/11/21:27:40	Dark	Dark1	22.96	1078	6.17
2015/07/11/21:27:41	Dark	Dark1	22.96	1079	6.22
2015/07/11/21:27:42	Dark	Dark1	22.96	1080	6.16
2015/07/11/21:27:43	Dark	Dark1	22.96	1081	6.17
2015/07/11/21:27:44	Dark	Dark1	22.96	1082	6.19
2015/07/11/21:27:45	Dark	Dark1	22.96	1083	6.21
2015/07/11/21:27:46	Dark	Dark1	22.96	1084	6.18
2015/07/11/21:27:47	Dark	Dark1	22.96	1085	6.17
2015/07/11/21:27:48	Dark	Dark1	22.96	1086	6.19
2015/07/11/21:27:49	Dark	Dark1	22.96	1087	6.11
2015/07/11/21:27:50	Dark	Dark1	22.96	1088	6.23
2015/07/11/21:27:51	Dark	Dark1	22.96	1089	6.09
2015/07/11/21:27:52	Dark	Dark1	22.96	1090	6.22
2015/07/11/21:27:53	Dark	Dark1	22.96	1091	6.22
2015/07/11/21:27:54	Dark	Dark1	22.96	1092	6.2
2015/07/11/21:27:55	Dark	Dark1	22.96	1093	6.19
2015/07/11/21:27:56	Dark	Dark1	22.96	1094	6.18
2015/07/11/21:27:57	Dark	Dark1	22.96	1095	6.15
2015/07/11/21:27:58	Dark	Dark1	22.96	1096	6.14
2015/07/11/21:27:59	Dark	Dark1	22.96	1097	6.15
2015/07/11/21:28:00	Dark	Dark1	22.96	1098	6.19
2015/07/11/21:28:01	Dark	Dark1	22.96	1099	6.21
2015/07/11/21:28:02	Dark	Dark1	22.96	1100	6.2
2015/07/11/21:28:03	Dark	Dark1	22.96	1101	6.23
2015/07/11/21:28:04	Dark	Dark1	22.96	1102	6.2
2015/07/11/21:28:05	Dark	Dark1	22.96	1103	6.16
2015/07/11/21:28:06	Dark	Dark1	22.96	1104	6.14
2015/07/11/21:28:07	Dark	Dark1	22.96	1105	6.17
2015/07/11/21:28:08	Dark	Dark1	22.96	1106	6.14
2015/07/11/21:28:09	Dark	Dark1	22.96	1107	6.13
2015/07/11/21:28:10	Dark	Dark1	22.96	1108	6.15
2015/07/11/21:28:11	Dark	Dark1	22.96	1109	6.22
2015/07/11/21:28:12	Dark	Dark1	22.96	1110	6.16
2015/07/11/21:28:13	Dark	Dark1	22.96	1111	6.16
2015/07/11/21:28:14	Dark	Dark1	22.96	1112	6.15
2015/07/11/21:28:15	Dark	Dark1	22.96	1113	6.18
2015/07/11/21:28:16	Dark	Dark1	22.96	1114	6.17
2015/07/11/21:28:17	Dark	Dark1	22.96	1115	6.16
2015/07/11/21:28:18	Dark	Dark1	22.96	1116	6.2
2015/07/11/21:28:19	Dark	Dark1	22.96	1117	6.17
2015/07/11/21:28:20	Dark	Dark1	22.96	1118	6.19
2015/07/11/21:28:21	Dark	Dark1	22.96	1119	6.21
2015/07/11/21:28:22	Dark	Dark1	22.96	1120	6.16
2015/07/11/21:28:23	Dark	Dark1	22.96	1121	6.13
2015/07/11/21:28:24	Dark	Dark1	22.96	1122	6.18
2015/07/11/21:28:25	Dark	Dark1	22.96	1123	6.16
2015/07/11/21:28:26	Dark	Dark1	22.96	1124	6.13
2015/07/11/21:28:27	Dark	Dark1	22.96	1125	6.18
2015/07/11/21:28:28	Dark	Dark1	22.96	1126	6.11
2015/07/11/21:28:29	Dark	Dark1	22.96	1127	6.11
2015/07/11/21:28:30	Dark	Dark1	22.97	1128	6.15
2015/07/11/21:28:31	Dark	Dark1	22.96	1129	6.21
2015/07/11/21:28:32	Dark	Dark1	22.97	1130	6.15
2015/07/11/21:28:33	Dark	Dark1	22.97	1131	6.12
2015/07/11/21:28:34	Dark	Dark1	22.97	1132	6.19
2015/07/11/21:28:35	Dark	Dark1	22.97	1133	6.14
2015/07/11/21:28:36	Dark	Dark1	22.97	1134	6.17
2015/07/11/21:28:37	Dark	Dark1	22.97	1135	6.2
2015/07/11/21:28:38	Dark	Dark1	22.97	1136	6.14
2015/07/11/21:28:39	Dark	Dark1	22.97	1137	6.16
2015/07/11/21:28:40	Dark	Dark1	22.97	1138	6.21
2015/07/11/21:28:41	Dark	Dark1	22.97	1139	6.17
2015/07/11/21:28:42	Dark	Dark1	22.97	1140	6.18
2015/07/11/21:28:43	Dark	Dark1	22.97	1141	6.16
2015/07/11/21:28:44	Dark	Dark1	22.97	1142	6.18
2015/07/11/21:28:45	Dark	Dark1	22.97	1143	6.14
2015/07/11/21:28:46	Dark	Dark1	22.97	1144	6.12
2015/07/11/21:28:47	Dark	Dark1	22.97	1145	6.12
2015/07/11/21:28:48	Dark	Dark1	22.97	1146	6.14
2015/07/11/21:28:49	Dark	Dark1	22.97	1147	6.19
2015/07/11/21:28:50	Dark	Dark1	22.97	1148	6.14
2015/07/11/21:28:51	Dark	Dark1	22.97	1149	6.18
2015/07/11/21:28:52	Dark	Dark1	22.97	1150	6.15
2015/07/11/21:28:53	Dark	Dark1	22.97	1151	6.19
2015/07/11/21:28:54	Dark	Dark1	22.97	1152	6.15
2015/07/11/21:28:55	Dark	Dark1	22.97	1153	6.1
2015/07/11/21:28:56	Dark	Dark1	22.97	1154	6.13
2015/07/11/21:28:57	Dark	Dark1	22.97	1155	6.16
2015/07/11/21:28:58	Dark	Dark1	22.97	1156	6.14
2015/07/11/21:28:59	Dark	Dark1	22.97	1157	6.17
2015/07/11/21:29:00	Dark	Dark1	22.97	1158	6.22
2015/07/11/21:29:01	Dark	Dark1	22.97	1159	6.15
2015/07/11/21:29:02	Dark	Dark1	22.97	1160	6.2
2015/07/11/21:29:03	Dark	Dark1	22.97	1161	6.11
2015/07/11/21:29:04	Dark	Dark1	22.97	1162	6.17
2015/07/11/21:29:05	Dark	Dark1	22.97	1163	6.17
2015/07/11/21:29:06	Dark	Dark1	22.98	1164	6.18
2015/07/11/21:29:07	Dark	Dark1	22.97	1165	6.11
2015/07/11/21:29:08	Dark	Dark1	22.97	1166	6.11
2015/07/11/21:29:09	Dark	Dark1	22.98	1167	6.16
2015/07/11/21:29:10	Dark	Dark1	22.98	1168	6.18
2015/07/11/21:29:11	Dark	Dark1	22.98	1169	6.15
2015/07/11/21:29:12	Dark	Dark1	22.98	1170	6.1
2015/07/11/21:29:13	Dark	Dark1	22.98	1171	6.07
2015/07/11/21:29:14	Dark	Dark1	22.98	1172	6.1
2015/07/11/21:29:15	Dark	Dark1	22.98	1173	6.15
2015/07/11/21:29:16	Dark	Dark1	22.98	1174	6.15
2015/07/11/21:29:17	Dark	Dark1	22.98	1175	6.15
2015/07/11/21:29:18	Dark	Dark1	22.98	1176	6.15
2015/07/11/21:29:19	Dark	Dark1	22.98	1177	6.14
2015/07/11/21:29:20	Dark	Dark1	22.98	1178	6.14
2015/07/11/21:29:21	Dark	Dark1	22.98	1179	6.2
2015/07/11/21:29:22	Dark	Dark1	22.98	1180	6.13
2015/07/11/21:29:23	Dark	Dark1	22.98	1181	6.09
2015/07/11/21:29:24	Dark	Dark1	22.98	1182	6.14
2015/07/11/21:29:25	Dark	Dark1	22.98	1183	6.13
2015/07/11/21:29:26	Dark	Dark1	22.98	1184	6.08
2015/07/11/21:29:27	Dark	Dark1	22.98	1185	6.11
2015/07/11/21:29:28	Dark	Dark1	22.98	1186	6.11
2015/07/11/21:29:29	Dark	Dark1	22.98	1187	6.11
2015/07/11/21:29:30	Dark	Dark1	22.98	1188	6.16
2015/07/11/21:29:31	Dark	Dark1	22.98	1189	6.17
2015/07/11/21:29:32	Dark	Dark1	22.98	1190	6.11
2015/07/11/21:29:33	Dark	Dark1	22.98	1191	6.12
2015/07/11/21:29:34	Dark	Dark1	22.98	1192	6.17
2015/07/11/21:29:35	Dark	Dark1	22.98	1193	6.16
2015/07/11/21:29:36	Dark	Dark1	22.98	1194	6.11
2015/07/11/21:29:37	Dark	Dark1	22.98	1195	6.14
2015/07/11/21:29:38	Dark	Dark1	22.98	1196	6.13
2015/07/11/21:29:39	Dark	Dark1	22.98	1197	6.1
2015/07/11/21:29:40	Dark	Dark1	22.98	1198	6.07
2015/07/11/21:29:41	Dark	Dark1	22.98	1199	6.09
2015/07/11/21:29:42	Dark	Dark1	22.98	1200	6.14
2015/07/11/21:29:43	Dark	Dark1	22.98	1201	6.13
2015/07/11/21:29:44	Dark	Dark1	22.98	1202	6.1
2015/07/11/21:29:45	Dark	Dark1	22.98	1203	6.24
2015/07/11/21:29:46	Dark	Dark1	22.98	1204	6.14
2015/07/11/21:29:47	Dark	Dark1	22.98	1205	6.16
2015/07/11/21:29:48	Dark	Dark1	22.98	1206	6.15
2015/07/11/21:29:49	Dark	Dark1	22.98	1207	6.16
2015/07/11/21:29:50	Dark	Dark1	22.98	1208	6.16
2015/07/11/21:29:51	Dark	Dark1	22.98	1209	6.16
2015/07/11/21:29:52	Dark	Dark1	22.98	1210	6.15
2015/07/11/21:29:53	Dark	Dark1	22.98	1211	6.17
2015/07/11/21:29:54	Dark	Dark1	22.98	1212	6.14
2015/07/11/21:29:55	Dark	Dark1	22.98	1213	6.14
2015/07/11/21:29:56	Dark	Dark1	22.98	1214	6.1
2015/07/11/21:29:57	Dark	Dark1	22.98	1215	6.13
2015/07/11/21:29:58	Dark	Dark1	22.98	1216	6.13
2015/07/11/21:29:59	Dark	Dark1	22.98	1217	6.19
2015/07/11/21:30:00	Dark	junk	22.99	1218	6.16
2015/07/11/21:30:01	Dark	junk	22.99	1219	6.18
2015/07/11/21:30:02	Dark	junk	22.99	1220	6.1
2015/07/11/21:30:03	Dark	junk	22.99	1221	6.21
2015/07/11/21:30:04	Dark	junk	22.99	1222	6.13
2015/07/11/21:30:05	Dark	junk	22.98	1223	6.1
2015/07/11/21:30:06	Dark	junk	22.98	1224	6.16
2015/07/11/21:30:07	Dark	junk	22.99	1225	6.12
2015/07/11/21:30:08	Dark	junk	22.99	1226	6.03
2015/07/11/21:30:09	Dark	junk	22.99	1227	6.08
2015/07/11/21:30:10	Dark	junk	22.98	1228	6.17
2015/07/11/21:30:11	Dark	junk	22.98	1229	6.14
2015/07/11/21:30:12	Dark	junk	22.98	1230	6.08
2015/07/11/21:30:13	Dark	junk	22.98	1231	6.17
2015/07/11/21:30:14	Dark	junk	22.98	1232	6.11
2015/07/11/21:30:15	Dark	junk	22.98	1233	6.11
2015/07/11/21:30:16	Dark	junk	22.99	1234	6.13
2015/07/11/21:30:17	Dark	junk	22.98	1235	6.13
2015/07/11/21:30:18	Dark	junk	22.98	1236	6.16
2015/07/11/21:30:19	Dark	junk	22.98	1237	6.15
2015/07/11/21:30:20	Dark	junk	22.98	1238	6.15
2015/07/11/21:30:21	Dark	junk	22.98	1239	6.1
2015/07/11/21:30:22	Dark	junk	22.98	1240	6.11
2015/07/11/21:30:23	Dark	junk	22.98	1241	6.12
2015/07/11/21:30:24	Dark	junk	22.98	1242	6.09
2015/07/11/21:30:25	Dark	junk	22.98	1243	6.1
2015/07/11/21:30:26	Dark	junk	22.98	1244	6.12
2015/07/11/21:30:27	Dark	junk	22.98	1245	6.14
2015/07/11/21:30:28	Dark	junk	22.98	1246	6.13
2015/07/11/21:30:29	Dark	junk	22.98	1247	6.11
2015/07/11/21:30:30	Dark	junk	22.98	1248	6.1
2015/07/11/21:30:31	Dark	junk	22.98	1249	6.14
2015/07/11/21:30:32	Dark	junk	22.98	1250	6.14
2015/07/11/21:30:33	Dark	junk	22.98	1251	6.13
2015/07/11/21:30:34	Dark	junk	22.98	1252	6.06
2015/07/11/21:30:35	Dark	junk	22.98	1253	6.1
2015/07/11/21:30:36	Dark	junk	22.98	1254	6.11
2015/07/11/21:30:37	Dark	junk	22.98	1255	6.15
2015/07/11/21:30:38	Dark	junk	22.98	1256	6.11
2015/07/11/21:30:39	Dark	junk	22.98	1257	6.1
2015/07/11/21:30:40	Dark	junk	22.98	1258	6.12
2015/07/11/21:30:41	Dark	junk	22.98	1259	6.19
2015/07/11/21:30:42	Dark	junk	22.98	1260	6.04
2015/07/11/21:30:43	Dark	junk	22.98	1261	6.1
2015/07/11/21:30:44	Dark	junk	22.98	1262	6.15
2015/07/11/21:30:45	Dark	junk	22.98	1263	6.11
2015/07/11/21:30:46	Dark	junk	22.98	1264	6.16
2015/07/11/21:30:47	Dark	junk	22.98	1265	6.1
2015/07/11/21:30:48	Dark	junk	22.98	1266	6.08
2015/07/11/21:30:49	Dark	junk	22.98	1267	6.06
2015/07/11/21:30:50	Dark	junk	22.98	1268	6.05
2015/07/11/21:30:51	Dark	junk	22.98	1269	6.14
2015/07/11/21:30:52	Dark	junk	22.98	1270	6.09
2015/07/11/21:30:53	Dark	junk	22.98	1271	6.09
2015/07/11/21:30:54	Dark	junk	22.98	1272	6.1
2015/07/11/21:30:55	Dark	junk	22.98	1273	6.12
2015/07/11/21:30:56	Dark	junk	22.98	1274	6.11
2015/07/11/21:30:57	Dark	junk	22.98	1275	6.11
2015/07/11/21:30:58	Dark	junk	22.98	1276	6.11
2015/07/11/21:30:59	Dark	junk	22.98	1277	6.12
2015/07/11/21:31:00	Dark	junk	22.98	1278	6.04
2015/07/11/21:31:01	Dark	junk	22.98	1279	6.1
2015/07/11/21:31:02	Dark	junk	22.98	1280	6.07
2015/07/11/21:31:03	Dark	junk	22.98	1281	6.05
2015/07/11/21:31:04	Dark	junk	22.98	1282	6.09
2015/07/11/21:31:05	Dark	junk	22.98	1283	6.11
2015/07/11/21:31:06	Dark	junk	22.98	1284	6.11
2015/07/11/21:31:07	Dark	junk	22.98	1285	6.13
2015/07/11/21:31:08	Dark	junk	22.98	1286	6.1
2015/07/11/21:31:09	Dark	junk	22.98	1287	6.08
2015/07/11/21:31:10	Dark	junk	22.98	1288	6.05
2015/07/11/21:31:11	Dark	junk	22.98	1289	6.11
2015/07/11/21:31:12	Dark	junk	22.98	1290	6.13
2015/07/11/21:31:13	Dark	junk	22.98	1291	6.08
2015/07/11/21:31:14	Dark	junk	22.97	1292	6.11
2015/07/11/21:31:15	Dark	junk	22.98	1293	6.11
2015/07/11/21:31:16	Dark	junk	22.97	1294	6.07
2015/07/11/21:31:17	Dark	junk	22.97	1295	6.12
2015/07/11/21:31:18	Dark	junk	22.98	1296	6.06
2015/07/11/21:31:19	Dark	junk	22.98	1297	6.11
2015/07/11/21:31:20	Dark	junk	22.98	1298	6.13
2015/07/11/21:31:21	Dark	junk	22.98	1299	6.04
2015/07/11/21:31:22	Dark	junk	22.98	1300	6.08
2015/07/11/21:31:23	Dark	junk	22.98	1301	6.1
2015/07/11/21:31:24	Dark	junk	22.97	1302	6.14
2015/07/11/21:31:25	Dark	junk	22.97	1303	6.1
2015/07/11/21:31:26	Dark	junk	22.97	1304	6.13
2015/07/11/21:31:27	Dark	junk	22.97	1305	6.11
2015/07/11/21:31:28	Dark	junk	22.97	1306	6.13
2015/07/11/21:31:29	Dark	junk	22.97	1307	6.09
2015/07/11/21:31:30	Dark	junk	22.97	1308	6.11
2015/07/11/21:31:31	Dark	junk	22.97	1309	6.09
2015/07/11/21:31:32	Dark	junk	22.97	1310	6.08
2015/07/11/21:31:33	Dark	junk	22.97	1311	6.1
2015/07/11/21:31:34	Dark	junk	22.97	1312	6.06
2015/07/11/21:31:35	Dark	junk	22.97	1313	6.1
2015/07/11/21:31:36	Dark	junk	22.97	1314	6.08
2015/07/11/21:31:37	Dark	junk	22.97	1315	6.09
2015/07/11/21:31:38	Dark	junk	22.97	1316	6.08
2015/07/11/21:31:39	Dark	junk	22.97	1317	6.11
2015/07/11/21:31:40	Dark	junk	22.97	1318	6.11
2015/07/11/21:31:41	Dark	junk	22.97	1319	6.03
2015/07/11/21:31:42	Dark	junk	22.97	1320	6.02
2015/07/11/21:31:43	Dark	junk	22.96	1321	6.05
2015/07/11/21:31:44	Dark	junk	22.96	1322	6.05
2015/07/11/21:31:45	Dark	junk	22.96	1323	6.04
2015/07/11/21:31:46	Dark	junk	22.96	1324	6.06
2015/07/11/21:31:47	Dark	junk	22.96	1325	6.08
2015/07/11/21:31:48	Dark	junk	22.96	1326	6.1
2015/07/11/21:31:49	Dark	junk	22.96	1327	6.03
2015/07/11/21:31:50	Dark	junk	22.96	1328	6.07
2015/07/11/21:31:51	Dark	junk	22.96	1329	6.08
2015/07/11/21:31:52	Dark	junk	22.96	1330	6.09
2015/07/11/21:31:53	Dark	junk	22.96	1331	6.09
2015/07/11/21:31:54	Dark	junk	22.97	1332	6.08
2015/07/11/21:31:55	Dark	junk	22.96	1333	6.07
2015/07/11/21:31:56	Dark	junk	22.96	1334	6.04
2015/07/11/21:31:57	Dark	junk	22.96	1335	6.08
2015/07/11/21:31:58	Dark	junk	22.96	1336	6.05
2015/07/11/21:31:59	Dark	junk	22.96	1337	6.01
2015/07/11/21:32:00	Dark	junk	22.96	1338	6.02
2015/07/11/21:32:01	Dark	junk	22.96	1339	6.04
2015/07/11/21:32:02	Dark	junk	22.96	1340	6.03
2015/07/11/21:32:03	Dark	junk	22.96	1341	6.06
2015/07/11/21:32:04	Dark	junk	22.96	1342	6.04
2015/07/11/21:32:05	Dark	junk	22.96	1343	6.06
2015/07/11/21:32:06	Dark	junk	22.96	1344	6.03
2015/07/11/21:32:07	Dark	junk	22.96	1345	6.02
2015/07/11/21:32:08	Dark	junk	22.97	1346	6.06
2015/07/11/21:32:09	Dark	junk	22.97	1347	6.14
2015/07/11/21:32:10	Dark	junk	22.96	1348	6.08
2015/07/11/21:32:11	Dark	junk	22.96	1349	6.06
2015/07/11/21:32:12	Dark	junk	22.96	1350	6.05
2015/07/11/21:32:13	Dark	junk	22.96	1351	6.09
2015/07/11/21:32:14	Dark	junk	22.96	1352	6.14
2015/07/11/21:32:15	Dark	junk	22.96	1353	6.1
2015/07/11/21:32:16	Dark	junk	22.96	1354	6.07
2015/07/11/21:32:17	Dark	junk	22.96	1355	6.07
2015/07/11/21:32:18	Dark	junk	22.96	1356	6.03
2015/07/11/21:32:19	Dark	junk	22.96	1357	6.05
2015/07/11/21:32:20	Dark	junk	22.96	1358	6.08
2015/07/11/21:32:21	Dark	junk	22.97	1359	6.03
2015/07/11/21:32:22	Dark	junk	22.97	1360	6.02
2015/07/11/21:32:23	Dark	junk	22.97	1361	6.01
2015/07/11/21:32:24	Dark	junk	22.97	1362	6.02
2015/07/11/21:32:25	Dark	junk	22.97	1363	6.04
2015/07/11/21:32:26	Dark	junk	22.97	1364	6.03
2015/07/11/21:32:27	Dark	junk	22.96	1365	6.02
2015/07/11/21:32:28	Dark	junk	22.97	1366	6.05
2015/07/11/21:32:29	Dark	junk	22.97	1367	6.01
2015/07/11/21:32:30	Dark	junk	22.97	1368	6.02
2015/07/11/21:32:31	Dark	junk	22.97	1369	6.11
2015/07/11/21:32:32	Dark	junk	22.97	1370	6.02
2015/07/11/21:32:33	Dark	junk	22.97	1371	6.07
2015/07/11/21:32:34	Dark	junk	22.97	1372	6.03
2015/07/11/21:32:35	Dark	junk	22.97	1373	6.01
2015/07/11/21:32:36	Dark	junk	22.97	1374	6.03
2015/07/11/21:32:37	Dark	junk	22.97	1375	6.07
2015/07/11/21:32:38	Dark	junk	22.97	1376	6.02
2015/07/11/21:32:39	Dark	junk	22.97	1377	6.01
2015/07/11/21:32:40	Dark	junk	22.97	1378	6.05
2015/07/11/21:32:41	Dark	junk	22.97	1379	6.02
2015/07/11/21:32:42	Dark	junk	22.97	1380	6.05
2015/07/11/21:32:43	Dark	junk	22.97	1381	6.06
2015/07/11/21:32:44	Dark	junk	22.97	1382	6.1
2015/07/11/21:32:45	Dark	junk	22.97	1383	6.01
2015/07/11/21:32:46	Dark	junk	22.97	1384	6.01
2015/07/11/21:32:47	Dark	junk	22.97	1385	6.04
2015/07/11/21:32:48	Dark	junk	22.97	1386	6.04
2015/07/11/21:32:49	Dark	junk	22.97	1387	6.03
2015/07/11/21:32:50	Dark	junk	22.97	1388	6.1
2015/07/11/21:32:51	Dark	junk	22.97	1389	6.08
2015/07/11/21:32:52	Dark	junk	22.97	1390	6.06
2015/07/11/21:32:53	Dark	junk	22.97	1391	6.02
2015/07/11/21:32:54	Dark	junk	22.97	1392	5.99
2015/07/11/21:32:55	Dark	junk	22.97	1393	6.01
2015/07/11/21:32:56	Dark	junk	22.98	1394	6.01
2015/07/11/21:32:57	Dark	junk	22.98	1395	6.05
2015/07/11/21:32:58	Dark	junk	22.97	1396	6.06
2015/07/11/21:32:59	Dark	junk	22.97	1397	6.03
2015/07/11/21:33:00	Dark	junk	22.97	1398	5.99
2015/07/11/21:33:01	Dark	junk	22.97	1399	5.98
2015/07/11/21:33:02	Dark	junk	22.97	1400	6.02
2015/07/11/21:33:03	Dark	junk	22.97	1401	6.01
2015/07/11/21:33:04	Dark	junk	22.97	1402	6.04
2015/07/11/21:33:05	Dark	junk	22.97	1403	6.03
2015/07/11/21:33:06	Dark	junk	22.97	1404	6.05
2015/07/11/21:33:07	Dark	junk	22.97	1405	6.04
2015/07/11/21:33:08	Dark	junk	22.97	1406	5.99
2015/07/11/21:33:09	Dark	junk	22.97	1407	6.01
2015/07/11/21:33:10	Dark	junk	22.97	1408	6.03
2015/07/11/21:33:11	Dark	junk	22.98	1409	5.99
2015/07/11/21:33:12	Dark	junk	22.98	1410	6.04
2015/07/11/21:33:13	Dark	junk	22.98	1411	6.01
2015/07/11/21:33:14	Dark	junk	22.98	1412	6
2015/07/11/21:33:15	Dark	junk	22.98	1413	6
2015/07/11/21:33:16	Dark	junk	22.98	1414	6.03
2015/07/11/21:33:17	Dark	junk	22.97	1415	6.03
2015/07/11/21:33:18	Dark	junk	22.97	1416	6.05
2015/07/11/21:33:19	Dark	junk	22.97	1417	6.01
2015/07/11/21:33:20	Dark	junk	22.98	1418	6.03
2015/07/11/21:33:21	Dark	junk	22.98	1419	6
2015/07/11/21:33:22	Dark	junk	22.98	1420	6.01
2015/07/11/21:33:23	Dark	junk	22.98	1421	6
2015/07/11/21:33:24	Dark	junk	22.98	1422	5.99
2015/07/11/21:33:25	Dark	junk	22.98	1423	5.96
2015/07/11/21:33:26	Dark	junk	22.98	1424	6.03
2015/07/11/21:33:27	Dark	junk	22.98	1425	6.01
2015/07/11/21:33:28	Dark	junk	22.98	1426	6.01
2015/07/11/21:33:29	Dark	junk	22.98	1427	6.06
2015/07/11/21:33:30	Dark	junk	22.98	1428	6.01
2015/07/11/21:33:31	Dark	junk	22.98	1429	6.01
2015/07/11/21:33:32	Dark	junk	22.98	1430	6.01
2015/07/11/21:33:33	Dark	junk	22.98	1431	5.95
2015/07/11/21:33:34	Dark	junk	22.98	1432	5.97
2015/07/11/21:33:35	Dark	junk	22.98	1433	5.98
2015/07/11/21:33:36	Dark	junk	22.98	1434	6
2015/07/11/21:33:37	Dark	junk	22.98	1435	6.02
2015/07/11/21:33:38	Dark	junk	22.98	1436	5.98
2015/07/11/21:33:39	Dark	junk	22.98	1437	6.01
2015/07/11/21:33:40	Dark	junk	22.98	1438	6
2015/07/11/21:33:41	Dark	junk	22.98	1439	6.03
2015/07/11/21:33:42	Dark	junk	22.98	1440	6.07
2015/07/11/21:33:43	Dark	junk	22.98	1441	6.02
2015/07/11/21:33:44	Dark	junk	22.98	1442	6.01
2015/07/11/21:33:45	Dark	junk	22.98	1443	5.98
2015/07/11/21:33:46	Dark	junk	22.98	1444	5.99
2015/07/11/21:33:47	Dark	junk	22.98	1445	6.05
2015/07/11/21:33:48	Dark	junk	22.98	1446	5.99
2015/07/11/21:33:49	Dark	junk	22.98	1447	6
2015/07/11/21:33:50	Dark	junk	22.98	1448	6.01
2015/07/11/21:33:51	Dark	junk	22.98	1449	6
2015/07/11/21:33:52	Dark	junk	22.98	1450	5.95
2015/07/11/21:33:53	Dark	junk	22.98	1451	5.97
2015/07/11/21:33:54	Dark	junk	22.98	1452	5.93
2015/07/11/21:33:55	Dark	junk	22.98	1453	5.95
2015/07/11/21:33:56	Dark	junk	22.98	1454	6.01
2015/07/11/21:33:57	Dark	junk	22.98	1455	6.05
2015/07/11/21:33:58	Dark	junk	22.98	1456	5.97
2015/07/11/21:33:59	Dark	junk	22.98	1457	6
2015/07/11/21:34:00	Dark	junk	22.98	1458	5.97
2015/07/11/21:34:01	Dark	junk	22.98	1459	6
2015/07/11/21:34:02	Dark	junk	22.98	1460	6.05
2015/07/11/21:34:03	Dark	junk	22.98	1461	6.03
2015/07/11/21:34:04	Dark	junk	22.97	1462	6.02
2015/07/11/21:34:05	Dark	junk	22.97	1463	5.99
2015/07/11/21:34:06	Dark	junk	22.97	1464	6.02
2015/07/11/21:34:07	Dark	junk	22.97	1465	5.98
2015/07/11/21:34:08	Dark	junk	22.97	1466	5.96
2015/07/11/21:34:09	Dark	junk	22.97	1467	6.01
2015/07/11/21:34:10	Dark	junk	22.97	1468	5.97
2015/07/11/21:34:11	Dark	junk	22.97	1469	6
2015/07/11/21:34:12	Dark	junk	22.97	1470	5.99
2015/07/11/21:34:13	Dark	junk	22.98	1471	5.96
2015/07/11/21:34:14	Dark	junk	22.97	1472	6.01
2015/07/11/21:34:15	Dark	junk	22.97	1473	6.01
2015/07/11/21:34:16	Dark	junk	22.98	1474	5.96
2015/07/11/21:34:17	Dark	junk	22.97	1475	5.97
2015/07/11/21:34:18	Dark	junk	22.97	1476	5.99
2015/07/11/21:34:19	Dark	junk	22.97	1477	5.99
2015/07/11/21:34:20	Dark	junk	22.97	1478	5.98
2015/07/11/21:34:21	Dark	junk	22.97	1479	5.94
2015/07/11/21:34:22	Dark	junk	22.97	1480	5.99
2015/07/11/21:34:23	Dark	junk	22.97	1481	5.94
2015/07/11/21:34:24	Dark	junk	22.97	1482	5.99
2015/07/11/21:34:25	Dark	junk	22.97	1483	6
2015/07/11/21:34:26	Dark	junk	22.97	1484	5.96
2015/07/11/21:34:27	Dark	junk	22.97	1485	5.98
2015/07/11/21:34:28	Dark	junk	22.97	1486	5.97
2015/07/11/21:34:29	Dark	junk	22.97	1487	6
2015/07/11/21:34:30	Dark	junk	22.97	1488	6.02
2015/07/11/21:34:31	Dark	junk	22.97	1489	5.98
2015/07/11/21:34:32	Dark	junk	22.97	1490	6.03
2015/07/11/21:34:33	Dark	junk	22.97	1491	5.99
2015/07/11/21:34:34	Dark	junk	22.97	1492	5.99
2015/07/11/21:34:35	Dark	junk	22.97	1493	5.98
2015/07/11/21:34:36	Dark	junk	22.97	1494	5.96
2015/07/11/21:34:37	Dark	junk	22.97	1495	5.95
2015/07/11/21:34:38	Dark	junk	22.97	1496	6
2015/07/11/21:34:39	Dark	junk	22.97	1497	5.99
2015/07/11/21:34:40	Dark	junk	22.97	1498	5.92
2015/07/11/21:34:41	Dark	junk	22.97	1499	5.96
2015/07/11/21:34:42	Dark	junk	22.97	1500	5.96
2015/07/11/21:34:43	Dark	junk	22.97	1501	5.97
2015/07/11/21:34:44	Dark	junk	22.97	1502	6.01
2015/07/11/21:34:45	Dark	junk	22.97	1503	6.01
2015/07/11/21:34:46	Dark	junk	22.97	1504	5.94
2015/07/11/21:34:47	Dark	junk	22.97	1505	5.99
2015/07/11/21:34:48	Dark	junk	22.97	1506	5.91
2015/07/11/21:34:49	Dark	junk	22.97	1507	5.94
2015/07/11/21:34:50	Dark	junk	22.97	1508	5.95
2015/07/11/21:34:51	Dark	junk	22.97	1509	5.94
2015/07/11/21:34:52	Dark	junk	22.97	1510	5.95
2015/07/11/21:34:53	Dark	junk	22.97	1511	5.97
2015/07/11/21:34:54	Dark	junk	22.97	1512	5.95
2015/07/11/21:34:55	Dark	junk	22.97	1513	5.95
2015/07/11/21:34:56	Dark	junk	22.97	1514	6.01
2015/07/11/21:34:57	Dark	junk	22.97	1515	5.92
2015/07/11/21:34:58	Dark	junk	22.97	1516	6
2015/07/11/21:34:59	Dark	junk	22.97	1517	6
2015/07/11/21:35:00	Dark	junk	22.97	1518	6.02
2015/07/11/21:35:01	Dark	junk	22.97	1519	6.01
2015/07/11/21:35:02	Dark	junk	22.97	1520	5.96
2015/07/11/21:35:03	Dark	junk	22.97	1521	5.98
2015/07/11/21:35:04	Dark	junk	22.97	1522	5.98
2015/07/11/21:35:05	Dark	junk	22.97	1523	5.95
2015/07/11/21:35:06	Dark	junk	22.97	1524	5.9
2015/07/11/21:35:07	Dark	junk	22.97	1525	5.92
2015/07/11/21:35:08	Dark	junk	22.97	1526	5.96
2015/07/11/21:35:09	Dark	junk	22.97	1527	5.93
2015/07/11/21:35:10	Dark	junk	22.97	1528	5.96
2015/07/11/21:35:11	Dark	junk	22.97	1529	5.94
2015/07/11/21:35:12	Dark	junk	22.97	1530	6.02
2015/07/11/21:35:13	Dark	junk	22.98	1531	6
2015/07/11/21:35:14	Dark	junk	22.98	1532	5.87
2015/07/11/21:35:15	Dark	junk	22.98	1533	5.94
2015/07/11/21:35:16	Dark	junk	22.98	1534	5.96
2015/07/11/21:35:17	Dark	junk	22.98	1535	5.97
2015/07/11/21:35:18	Dark	junk	22.98	1536	5.92
2015/07/11/21:35:19	Dark	junk	22.97	1537	5.91
2015/07/11/21:35:20	Dark	junk	22.97	1538	5.96
2015/07/11/21:35:21	Dark	junk	22.97	1539	5.98
2015/07/11/21:35:22	Dark	junk	22.98	1540	5.92
2015/07/11/21:35:23	Dark	junk	22.98	1541	5.96
2015/07/11/21:35:24	Dark	junk	22.98	1542	5.99
2015/07/11/21:35:25	Dark	junk	22.98	1543	5.96
2015/07/11/21:35:26	Dark	junk	22.98	1544	5.94
2015/07/11/21:35:27	Dark	junk	22.98	1545	5.98
2015/07/11/21:35:28	Dark	junk	22.98	1546	5.98
2015/07/11/21:35:29	Dark	junk	22.98	1547	5.99
2015/07/11/21:35:30	Dark	junk	22.98	1548	5.91
2015/07/11/21:35:31	Dark	junk	22.98	1549	5.92
2015/07/11/21:35:32	Dark	junk	22.98	1550	5.94
2015/07/11/21:35:33	Dark	junk	22.98	1551	5.88
2015/07/11/21:35:34	Dark	junk	22.98	1552	5.93
2015/07/11/21:35:35	Dark	junk	22.98	1553	5.93
2015/07/11/21:35:36	Dark	junk	22.98	1554	5.95
2015/07/11/21:35:37	Dark	junk	22.98	1555	5.96
2015/07/11/21:35:38	Dark	junk	22.98	1556	5.92
2015/07/11/21:35:39	Dark	junk	22.98	1557	5.91
2015/07/11/21:35:40	Dark	junk	22.98	1558	5.91
2015/07/11/21:35:41	Dark	junk	22.98	1559	5.92
2015/07/11/21:35:42	Dark	junk	22.98	1560	5.98
2015/07/11/21:35:43	Dark	junk	22.98	1561	5.94
2015/07/11/21:35:44	Dark	junk	22.98	1562	5.9
2015/07/11/21:35:45	Dark	junk	22.97	1563	5.93
2015/07/11/21:35:46	Dark	junk	22.98	1564	6.01
2015/07/11/21:35:47	Dark	junk	22.97	1565	5.95
2015/07/11/21:35:48	Dark	junk	22.98	1566	5.95
2015/07/11/21:35:49	Dark	junk	22.98	1567	5.96
2015/07/11/21:35:50	Dark	junk	22.98	1568	5.99
2015/07/11/21:35:51	Dark	junk	22.98	1569	5.93
2015/07/11/21:35:52	Dark	junk	22.98	1570	5.94
2015/07/11/21:35:53	Dark	junk	22.98	1571	5.97
2015/07/11/21:35:54	Dark	junk	22.98	1572	5.98
2015/07/11/21:35:55	Dark	junk	22.98	1573	5.92
2015/07/11/21:35:56	Dark	junk	22.98	1574	5.94
2015/07/11/21:35:57	Dark	junk	22.98	1575	5.86
2015/07/11/21:35:58	Dark	junk	22.98	1576	5.9
2015/07/11/21:35:59	Dark	junk	22.97	1577	5.9
2015/07/11/21:36:00	Dark	junk	22.97	1578	5.93
2015/07/11/21:36:01	Dark	junk	22.97	1579	5.97
2015/07/11/21:36:02	Dark	junk	22.97	1580	5.95
2015/07/11/21:36:03	Dark	junk	22.97	1581	5.88
2015/07/11/21:36:04	Dark	junk	22.97	1582	5.93
2015/07/11/21:36:05	Dark	junk	22.97	1583	5.95
2015/07/11/21:36:06	Dark	junk	22.97	1584	5.96
2015/07/11/21:36:07	Dark	junk	22.97	1585	5.89
2015/07/11/21:36:08	Dark	junk	22.97	1586	5.86
2015/07/11/21:36:09	Dark	junk	22.97	1587	5.91
2015/07/11/21:36:10	Dark	junk	22.97	1588	5.81
2015/07/11/21:36:11	Dark	junk	22.97	1589	5.89
2015/07/11/21:36:12	Dark	junk	22.97	1590	5.91
2015/07/11/21:36:13	Dark	junk	22.97	1591	5.93
2015/07/11/21:36:14	Dark	junk	22.97	1592	5.91
2015/07/11/21:36:15	Dark	junk	22.97	1593	5.95
2015/07/11/21:36:16	Dark	junk	22.97	1594	5.89
2015/07/11/21:36:17	Dark	junk	22.97	1595	5.91
2015/07/11/21:36:18	Dark	junk	22.97	1596	5.91
2015/07/11/21:36:19	Dark	junk	22.97	1597	5.95
2015/07/11/21:36:20	Dark	junk	22.96	1598	5.95
2015/07/11/21:36:21	Dark	junk	22.96	1599	5.97
2015/07/11/21:36:22	Dark	junk	22.96	1600	5.91
2015/07/11/21:36:23	Dark	junk	22.96	1601	5.93
2015/07/11/21:36:24	Dark	junk	22.96	1602	5.93
2015/07/11/21:36:25	Dark	junk	22.97	1603	5.91
2015/07/11/21:36:26	Dark	junk	22.96	1604	5.88
2015/07/11/21:36:27	Dark	junk	22.97	1605	5.93
2015/07/11/21:36:28	Dark	junk	22.97	1606	5.92
2015/07/11/21:36:29	Dark	junk	22.96	1607	5.88
2015/07/11/21:36:30	Dark	junk	22.96	1608	5.94
2015/07/11/21:36:31	Dark	junk	22.96	1609	5.92
2015/07/11/21:36:32	Dark	junk	22.96	1610	5.9
2015/07/11/21:36:33	Dark	junk	22.96	1611	5.9
2015/07/11/21:36:34	Dark	junk	22.96	1612	5.92
2015/07/11/21:36:35	Dark	junk	22.96	1613	5.96
2015/07/11/21:36:36	Dark	junk	22.96	1614	5.94
2015/07/11/21:36:37	Dark	junk	22.96	1615	5.92
2015/07/11/21:36:38	Dark	junk	22.96	1616	5.89
2015/07/11/21:36:39	Dark	junk	22.96	1617	5.88
2015/07/11/21:36:40	Dark	junk	22.96	1618	5.81
2015/07/11/21:36:41	Dark	junk	22.96	1619	5.89
2015/07/11/21:36:42	Dark	junk	22.96	1620	5.92
2015/07/11/21:36:43	Dark	junk	22.96	1621	5.94
2015/07/11/21:36:44	Dark	junk	22.96	1622	5.87
2015/07/11/21:36:45	Dark	junk	22.96	1623	5.91
2015/07/11/21:36:46	Dark	junk	22.96	1624	5.89
2015/07/11/21:36:47	Dark	junk	22.96	1625	5.91
2015/07/11/21:36:48	Dark	junk	22.96	1626	5.9
2015/07/11/21:36:49	Dark	junk	22.97	1627	5.91
2015/07/11/21:36:50	Dark	junk	22.96	1628	5.94
2015/07/11/21:36:51	Dark	junk	22.96	1629	5.89
2015/07/11/21:36:52	Dark	junk	22.96	1630	5.91
2015/07/11/21:36:53	Dark	junk	22.96	1631	5.91
2015/07/11/21:36:54	Dark	junk	22.96	1632	5.9
2015/07/11/21:36:55	Dark	junk	22.96	1633	5.88
2015/07/11/21:36:56	Dark	junk	22.96	1634	5.91
2015/07/11/21:36:57	Dark	junk	22.96	1635	5.89
2015/07/11/21:36:58	Dark	junk	22.96	1636	5.92
2015/07/11/21:36:59	Dark	junk	22.96	1637	5.88
2015/07/11/21:37:00	Dark	junk	22.96	1638	5.87
2015/07/11/21:37:01	Dark	junk	22.96	1639	5.92
2015/07/11/21:37:02	Dark	junk	22.96	1640	5.97
2015/07/11/21:37:03	Dark	junk	22.96	1641	5.93
2015/07/11/21:37:04	Dark	junk	22.96	1642	5.93
2015/07/11/21:37:05	Dark	junk	22.96	1643	5.9
2015/07/11/21:37:06	Dark	junk	22.96	1644	5.84
2015/07/11/21:37:07	Dark	junk	22.96	1645	5.87
2015/07/11/21:37:08	Dark	junk	22.96	1646	5.91
2015/07/11/21:37:09	Dark	junk	22.96	1647	5.89
2015/07/11/21:37:10	Dark	junk	22.96	1648	5.89
2015/07/11/21:37:11	Dark	junk	22.96	1649	5.9
2015/07/11/21:37:12	Dark	junk	22.96	1650	5.9
2015/07/11/21:37:13	Dark	junk	22.96	1651	5.87
2015/07/11/21:37:14	Dark	junk	22.96	1652	5.82
2015/07/11/21:37:15	Dark	junk	22.96	1653	5.89
2015/07/11/21:37:16	Dark	junk	22.96	1654	5.93
2015/07/11/21:37:17	Dark	junk	22.96	1655	5.94
2015/07/11/21:37:18	Dark	junk	22.96	1656	5.94
2015/07/11/21:37:19	Dark	junk	22.96	1657	5.89
2015/07/11/21:37:20	Dark	junk	22.96	1658	5.77
2015/07/11/21:37:21	Dark	junk	22.96	1659	5.94
2015/07/11/21:37:22	Dark	junk	22.96	1660	5.91
2015/07/11/21:37:23	Dark	junk	22.96	1661	5.92
2015/07/11/21:37:24	Dark	junk	22.96	1662	5.91
2015/07/11/21:37:25	Dark	junk	22.96	1663	5.89
2015/07/11/21:37:26	Dark	junk	22.96	1664	5.98
2015/07/11/21:37:27	Dark	junk	22.96	1665	5.88
2015/07/11/21:37:28	Dark	junk	22.96	1666	6
2015/07/11/21:37:29	Dark	junk	22.96	1667	5.88
2015/07/11/21:37:30	Dark	junk	22.96	1668	5.84
2015/07/11/21:37:31	Dark	junk	22.96	1669	5.9
2015/07/11/21:37:32	Dark	junk	22.96	1670	5.89
2015/07/11/21:37:33	Dark	junk	22.96	1671	5.89
2015/07/11/21:37:34	Dark	junk	22.96	1672	5.89
2015/07/11/21:37:35	Dark	junk	22.96	1673	5.85
2015/07/11/21:37:36	Dark	junk	22.96	1674	5.86
2015/07/11/21:37:37	Dark	junk	22.96	1675	5.88
2015/07/11/21:37:38	Dark	junk	22.96	1676	5.85
2015/07/11/21:37:39	Dark	junk	22.96	1677	5.84
2015/07/11/21:37:40	Dark	junk	22.96	1678	5.91
2015/07/11/21:37:41	Dark	junk	22.96	1679	5.88
2015/07/11/21:37:42	Dark	junk	22.96	1680	5.84
2015/07/11/21:37:43	Dark	junk	22.96	1681	5.85
2015/07/11/21:37:44	Dark	junk	22.96	1682	5.87
2015/07/11/21:37:45	Dark	junk	22.96	1683	5.83
2015/07/11/21:37:46	Dark	junk	22.96	1684	5.8
2015/07/11/21:37:47	Dark	junk	22.96	1685	5.86
2015/07/11/21:37:48	Dark	junk	22.96	1686	5.86
2015/07/11/21:37:49	Dark	junk	22.96	1687	5.85
2015/07/11/21:37:50	Dark	junk	22.96	1688	5.86
2015/07/11/21:37:51	Dark	junk	22.96	1689	5.88
2015/07/11/21:37:52	Dark	junk	22.96	1690	5.89
2015/07/11/21:37:53	Dark	junk	22.96	1691	5.86
2015/07/11/21:37:54	Dark	junk	22.96	1692	5.85
2015/07/11/21:37:55	Dark	junk	22.96	1693	5.86
2015/07/11/21:37:56	Dark	junk	22.96	1694	5.88
2015/07/11/21:37:57	Dark	junk	22.96	1695	5.92
2015/07/11/21:37:58	Dark	junk	22.96	1696	5.82
2015/07/11/21:37:59	Dark	junk	22.96	1697	5.84
2015/07/11/21:38:00	Dark	junk	22.96	1698	5.81
2015/07/11/21:38:01	Dark	junk	22.96	1699	5.83
2015/07/11/21:38:02	Dark	junk	22.96	1700	5.85
2015/07/11/21:38:03	Dark	junk	22.96	1701	5.88
2015/07/11/21:38:04	Dark	junk	22.96	1702	5.85
2015/07/11/21:38:05	Dark	junk	22.97	1703	5.88
2015/07/11/21:38:06	Dark	junk	22.96	1704	5.92
2015/07/11/21:38:07	Dark	junk	22.96	1705	5.92
2015/07/11/21:38:08	Dark	junk	22.97	1706	5.84
2015/07/11/21:38:09	Dark	junk	22.96	1707	5.87
2015/07/11/21:38:10	Dark	junk	22.96	1708	5.91
2015/07/11/21:38:11	Dark	junk	22.96	1709	5.84
2015/07/11/21:38:12	Dark	junk	22.96	1710	5.88
2015/07/11/21:38:13	Dark	junk	22.96	1711	5.82
2015/07/11/21:38:14	Dark	junk	22.96	1712	5.89
2015/07/11/21:38:15	Dark	junk	22.96	1713	5.92
2015/07/11/21:38:16	Dark	junk	22.96	1714	5.87
2015/07/11/21:38:17	Dark	junk	22.96	1715	5.83
2015/07/11/21:38:18	Dark	junk	22.96	1716	5.87
2015/07/11/21:38:19	Dark	junk	22.96	1717	5.93
2015/07/11/21:38:20	Dark	junk	22.96	1718	5.91
2015/07/11/21:38:21	Dark	junk	22.96	1719	5.87
2015/07/11/21:38:22	Dark	junk	22.96	1720	5.89
2015/07/11/21:38:23	Dark	junk	22.96	1721	5.82
2015/07/11/21:38:24	Dark	junk	22.96	1722	5.89
2015/07/11/21:38:25	Dark	junk	22.96	1723	5.86
2015/07/11/21:38:26	Dark	junk	22.96	1724	5.85
2015/07/11/21:38:27	Dark	junk	22.96	1725	5.85
2015/07/11/21:38:28	Dark	junk	22.96	1726	5.9
2015/07/11/21:38:29	Dark	junk	22.96	1727	5.85
2015/07/11/21:38:30	Dark	junk	22.96	1728	5.86
2015/07/11/21:38:31	Dark	junk	22.96	1729	5.83
2015/07/11/21:38:32	Dark	junk	22.96	1730	5.88
2015/07/11/21:38:33	Dark	junk	22.97	1731	5.88
2015/07/11/21:38:34	Dark	junk	22.97	1732	5.86
2015/07/11/21:38:35	Dark	junk	22.96	1733	5.88
2015/07/11/21:38:36	Dark	junk	22.96	1734	5.89
2015/07/11/21:38:37	Dark	junk	22.96	1735	5.84
2015/07/11/21:38:38	Dark	junk	22.96	1736	5.82
2015/07/11/21:38:39	Dark	junk	22.96	1737	5.85
2015/07/11/21:38:40	Dark	junk	22.96	1738	5.89
2015/07/11/21:38:41	Dark	junk	22.96	1739	5.85
2015/07/11/21:38:42	Dark	junk	22.96	1740	5.83
2015/07/11/21:38:43	Dark	junk	22.96	1741	5.83
2015/07/11/21:38:44	Dark	junk	22.96	1742	5.82
2015/07/11/21:38:45	Dark	junk	22.96	1743	5.79
2015/07/11/21:38:46	Dark	junk	22.96	1744	5.87
2015/07/11/21:38:47	Dark	junk	22.96	1745	5.85
2015/07/11/21:38:48	Dark	junk	22.96	1746	5.85
2015/07/11/21:38:49	Dark	junk	22.96	1747	5.87
2015/07/11/21:38:50	Dark	junk	22.96	1748	5.83
2015/07/11/21:38:51	Dark	junk	22.96	1749	5.85
2015/07/11/21:38:52	Dark	junk	22.96	1750	5.91
2015/07/11/21:38:53	Dark	junk	22.96	1751	5.89
2015/07/11/21:38:54	Dark	junk	22.96	1752	5.88
2015/07/11/21:38:55	Dark	junk	22.96	1753	5.84
2015/07/11/21:38:56	Dark	junk	22.96	1754	5.82
2015/07/11/21:38:57	Dark	junk	22.96	1755	5.88
2015/07/11/21:38:58	Dark	junk	22.96	1756	5.91
2015/07/11/21:38:59	Dark	junk	22.96	1757	5.85
2015/07/11/21:39:00	Dark	junk	22.96	1758	5.82
2015/07/11/21:39:01	Dark	junk	22.96	1759	5.86
2015/07/11/21:39:02	Dark	junk	22.96	1760	5.83
2015/07/11/21:39:03	Dark	junk	22.96	1761	5.87
2015/07/11/21:39:04	Dark	junk	22.96	1762	5.84
2015/07/11/21:39:05	Dark	junk	22.96	1763	5.84
2015/07/11/21:39:06	Dark	junk	22.96	1764	5.86
2015/07/11/21:39:07	Dark	junk	22.96	1765	5.88
2015/07/11/21:39:08	Dark	junk	22.96	1766	5.81
2015/07/11/21:39:09	Dark	junk	22.96	1767	5.78
2015/07/11/21:39:10	Dark	junk	22.96	1768	5.76
2015/07/11/21:39:11	Dark	junk	22.96	1769	5.77
2015/07/11/21:39:12	Dark	junk	22.96	1770	5.84
2015/07/11/21:39:13	Dark	junk	22.96	1771	5.82
2015/07/11/21:39:14	Dark	junk	22.96	1772	5.78
2015/07/11/21:39:15	Dark	junk	22.96	1773	5.82
2015/07/11/21:39:16	Dark	junk	22.96	1774	5.81
2015/07/11/21:39:17	Dark	junk	22.96	1775	5.85
2015/07/11/21:39:18	Dark	junk	22.96	1776	5.87
2015/07/11/21:39:19	Dark	junk	22.96	1777	5.83
2015/07/11/21:39:20	Dark	junk	22.96	1778	5.86
2015/07/11/21:39:21	Dark	junk	22.96	1779	5.88
2015/07/11/21:39:22	Dark	junk	22.96	1780	5.86
2015/07/11/21:39:23	Dark	junk	22.96	1781	5.83
2015/07/11/21:39:24	Dark	junk	22.96	1782	5.89
2015/07/11/21:39:25	Dark	junk	22.96	1783	5.91
2015/07/11/21:39:26	Dark	junk	22.96	1784	5.83
2015/07/11/21:39:27	Dark	junk	22.96	1785	5.79
2015/07/11/21:39:28	Dark	junk	22.96	1786	5.87
2015/07/11/21:39:29	Dark	junk	22.96	1787	5.87
2015/07/11/21:39:30	Dark	junk	22.96	1788	5.89
2015/07/11/21:39:31	Dark	junk	22.96	1789	5.8
2015/07/11/21:39:32	Dark	junk	22.96	1790	5.79
2015/07/11/21:39:33	Dark	junk	22.96	1791	5.87
2015/07/11/21:39:34	Dark	junk	22.96	1792	5.84
2015/07/11/21:39:35	Dark	junk	22.96	1793	5.8
2015/07/11/21:39:36	Dark	junk	22.96	1794	5.82
2015/07/11/21:39:37	Dark	junk	22.96	1795	5.85
2015/07/11/21:39:38	Dark	junk	22.96	1796	5.8
2015/07/11/21:39:39	Dark	junk	22.96	1797	5.84
2015/07/11/21:39:40	Dark	junk	22.96	1798	5.8
2015/07/11/21:39:41	Dark	junk	22.96	1799	5.82
2015/07/11/21:39:42	Dark	junk	22.96	1800	5.8
2015/07/11/21:39:43	Dark	junk	22.96	1801	5.8
2015/07/11/21:39:44	Dark	junk	22.96	1802	5.8
2015/07/11/21:39:45	Dark	junk	22.96	1803	5.78
2015/07/11/21:39:46	Dark	junk	22.95	1804	5.88
2015/07/11/21:39:47	Dark	junk	22.96	1805	5.87
2015/07/11/21:39:48	Dark	junk	22.95	1806	5.88
2015/07/11/21:39:49	Dark	junk	22.95	1807	5.78
2015/07/11/21:39:50	Dark	junk	22.96	1808	5.8
2015/07/11/21:39:51	Dark	junk	22.96	1809	5.79
2015/07/11/21:39:52	Dark	junk	22.96	1810	5.84
2015/07/11/21:39:53	Dark	junk	22.96	1811	5.86
2015/07/11/21:39:54	Dark	junk	22.96	1812	5.83
2015/07/11/21:39:55	Dark	junk	22.96	1813	5.85
2015/07/11/21:39:56	Dark	junk	22.96	1814	5.83
2015/07/11/21:39:57	Dark	junk	22.96	1815	5.82
2015/07/11/21:39:58	Dark	junk	22.96	1816	5.85
2015/07/11/21:39:59	Dark	junk	22.95	1817	5.82
2015/07/11/21:40:00	Dark	junk	22.95	1818	5.87
2015/07/11/21:40:01	Dark	junk	22.95	1819	5.86
2015/07/11/21:40:02	Dark	junk	22.95	1820	5.82
2015/07/11/21:40:03	Dark	junk	22.95	1821	5.84
2015/07/11/21:40:04	Dark	junk	22.95	1822	5.84
2015/07/11/21:40:05	Dark	junk	22.95	1823	5.83
2015/07/11/21:40:06	Dark	junk	22.95	1824	5.8
2015/07/11/21:40:07	Dark	junk	22.95	1825	5.83
2015/07/11/21:40:08	Dark	junk	22.95	1826	5.82
2015/07/11/21:40:09	Dark	junk	22.95	1827	5.83
2015/07/11/21:40:10	Dark	junk	22.95	1828	5.78
2015/07/11/21:40:11	Dark	junk	22.95	1829	5.86
2015/07/11/21:40:12	Dark	junk	22.95	1830	5.84
2015/07/11/21:40:13	Dark	junk	22.94	1831	5.83
2015/07/11/21:40:14	Dark	junk	22.94	1832	5.87
2015/07/11/21:40:15	Dark	junk	22.94	1833	5.87
2015/07/11/21:40:16	Dark	junk	22.94	1834	5.83
2015/07/11/21:40:17	Dark	junk	22.94	1835	5.83
2015/07/11/21:40:18	Dark	junk	22.94	1836	5.85
2015/07/11/21:40:19	Dark	junk	22.94	1837	5.83
2015/07/11/21:40:20	Dark	junk	22.94	1838	5.86
2015/07/11/21:40:21	Dark	junk	22.94	1839	5.81
2015/07/11/21:40:22	Dark	junk	22.94	1840	5.83
2015/07/11/21:40:23	Dark	junk	22.94	1841	5.83
2015/07/11/21:40:24	Dark	junk	22.94	1842	5.83
2015/07/11/21:40:25	Dark	junk	22.94	1843	5.82
2015/07/11/21:40:26	Dark	junk	22.94	1844	5.87
2015/07/11/21:40:27	Dark	junk	22.94	1845	5.84
2015/07/11/21:40:28	Dark	junk	22.94	1846	5.75
2015/07/11/21:40:29	Dark	junk	22.94	1847	5.78
2015/07/11/21:40:30	Dark	junk	22.94	1848	5.79
2015/07/11/21:40:31	Dark	junk	22.94	1849	5.81
2015/07/11/21:40:32	Dark	junk	22.94	1850	5.84
2015/07/11/21:40:33	Dark	junk	22.93	1851	5.83
2015/07/11/21:40:34	Dark	junk	22.93	1852	5.85
2015/07/11/21:40:35	Dark	junk	22.93	1853	5.84
2015/07/11/21:40:36	Dark	junk	22.93	1854	5.81
2015/07/11/21:40:37	Dark	junk	22.93	1855	5.81
2015/07/11/21:40:38	Dark	junk	22.93	1856	5.79
2015/07/11/21:40:39	Dark	junk	22.93	1857	5.75
2015/07/11/21:40:40	Dark	junk	22.93	1858	5.8
2015/07/11/21:40:41	Dark	junk	22.93	1859	5.83
2015/07/11/21:40:42	Dark	junk	22.93	1860	5.84
2015/07/11/21:40:43	Dark	junk	22.93	1861	5.84
2015/07/11/21:40:44	Dark	junk	22.93	1862	5.76
2015/07/11/21:40:45	Dark	junk	22.93	1863	5.84
2015/07/11/21:40:46	Dark	junk	22.93	1864	5.85
2015/07/11/21:40:47	Dark	junk	22.93	1865	5.8
2015/07/11/21:40:48	Dark	junk	22.93	1866	5.79
2015/07/11/21:40:49	Dark	junk	22.93	1867	5.78
2015/07/11/21:40:50	Dark	junk	22.93	1868	5.79
2015/07/11/21:40:51	Dark	junk	22.93	1869	5.82
2015/07/11/21:40:52	Dark	junk	22.93	1870	5.78
2015/07/11/21:40:53	Dark	junk	22.93	1871	5.8
2015/07/11/21:40:54	Dark	junk	22.93	1872	5.84
2015/07/11/21:40:55	Dark	junk	22.93	1873	5.76
2015/07/11/21:40:56	Dark	junk	22.93	1874	5.82
2015/07/11/21:40:57	Dark	junk	22.93	1875	5.83
2015/07/11/21:40:58	Dark	junk	22.93	1876	5.85
2015/07/11/21:40:59	Dark	junk	22.93	1877	5.87
2015/07/11/21:41:00	Light	junk	22.93	1878	5.81
2015/07/11/21:41:01	Light	junk	22.93	1879	5.86
2015/07/11/21:41:02	Light	junk	22.93	1880	5.83
2015/07/11/21:41:03	Light	junk	22.93	1881	5.76
2015/07/11/21:41:04	Light	junk	22.93	1882	5.77
2015/07/11/21:41:05	Light	junk	22.93	1883	5.82
2015/07/11/21:41:06	Light	junk	22.93	1884	5.82
2015/07/11/21:41:07	Light	junk	22.93	1885	5.84
2015/07/11/21:41:08	Light	junk	22.93	1886	5.75
2015/07/11/21:41:09	Light	junk	22.93	1887	5.85
2015/07/11/21:41:10	Light	junk	22.93	1888	5.82
2015/07/11/21:41:11	Light	junk	22.93	1889	5.8
2015/07/11/21:41:12	Light	junk	22.94	1890	5.77
2015/07/11/21:41:13	Light	junk	22.94	1891	5.77
2015/07/11/21:41:14	Light	junk	22.94	1892	5.77
2015/07/11/21:41:15	Light	junk	22.94	1893	5.77
2015/07/11/21:41:16	Light	junk	22.94	1894	5.76
2015/07/11/21:41:17	Light	junk	22.94	1895	5.82
2015/07/11/21:41:18	Light	junk	22.94	1896	5.8
2015/07/11/21:41:19	Light	junk	22.94	1897	5.8
2015/07/11/21:41:20	Light	junk	22.94	1898	5.84
2015/07/11/21:41:21	Light	junk	22.94	1899	5.82
2015/07/11/21:41:22	Light	junk	22.94	1900	5.78
2015/07/11/21:41:23	Light	junk	22.94	1901	5.79
2015/07/11/21:41:24	Light	junk	22.94	1902	5.81
2015/07/11/21:41:25	Light	junk	22.94	1903	5.76
2015/07/11/21:41:26	Light	junk	22.94	1904	5.76
2015/07/11/21:41:27	Light	junk	22.94	1905	5.8
2015/07/11/21:41:28	Light	junk	22.94	1906	5.77
2015/07/11/21:41:29	Light	junk	22.94	1907	5.81
2015/07/11/21:41:30	Light	junk	22.94	1908	5.75
2015/07/11/21:41:31	Light	junk	22.94	1909	5.78
2015/07/11/21:41:32	Light	junk	22.94	1910	5.77
2015/07/11/21:41:33	Light	junk	22.94	1911	5.81
2015/07/11/21:41:34	Light	junk	22.94	1912	5.74
2015/07/11/21:41:35	Light	junk	22.94	1913	5.79
2015/07/11/21:41:36	Light	junk	22.94	1914	5.82
2015/07/11/21:41:37	Light	junk	22.95	1915	5.79
2015/07/11/21:41:38	Light	junk	22.95	1916	5.75
2015/07/11/21:41:39	Light	junk	22.95	1917	5.8
2015/07/11/21:41:40	Light	junk	22.95	1918	5.8
2015/07/11/21:41:41	Light	junk	22.95	1919	5.79
2015/07/11/21:41:42	Light	junk	22.95	1920	5.75
2015/07/11/21:41:43	Light	junk	22.95	1921	5.78
2015/07/11/21:41:44	Light	junk	22.95	1922	5.79
2015/07/11/21:41:45	Light	junk	22.95	1923	5.77
2015/07/11/21:41:46	Light	junk	22.95	1924	5.8
2015/07/11/21:41:47	Light	junk	22.95	1925	5.8
2015/07/11/21:41:48	Light	junk	22.95	1926	5.8
2015/07/11/21:41:49	Light	junk	22.95	1927	5.82
2015/07/11/21:41:50	Light	junk	22.95	1928	5.82
2015/07/11/21:41:51	Light	junk	22.95	1929	5.81
2015/07/11/21:41:52	Light	junk	22.95	1930	5.76
2015/07/11/21:41:53	Light	junk	22.95	1931	5.8
2015/07/11/21:41:54	Light	junk	22.95	1932	5.74
2015/07/11/21:41:55	Light	junk	22.95	1933	5.73
2015/07/11/21:41:56	Light	junk	22.95	1934	5.79
2015/07/11/21:41:57	Light	junk	22.95	1935	5.83
2015/07/11/21:41:58	Light	junk	22.95	1936	5.74
2015/07/11/21:41:59	Light	junk	22.95	1937	5.78
2015/07/11/21:42:00	Light	junk	22.95	1938	5.82
2015/07/11/21:42:01	Light	junk	22.95	1939	5.84
2015/07/11/21:42:02	Light	junk	22.95	1940	5.85
2015/07/11/21:42:03	Light	junk	22.96	1941	5.76
2015/07/11/21:42:04	Light	junk	22.96	1942	5.78
2015/07/11/21:42:05	Light	junk	22.96	1943	5.74
2015/07/11/21:42:06	Light	junk	22.96	1944	5.71
2015/07/11/21:42:07	Light	junk	22.96	1945	5.73
2015/07/11/21:42:08	Light	junk	22.96	1946	5.77
2015/07/11/21:42:09	Light	junk	22.96	1947	5.81
2015/07/11/21:42:10	Light	junk	22.96	1948	5.79
2015/07/11/21:42:11	Light	junk	22.96	1949	5.73
2015/07/11/21:42:12	Light	junk	22.96	1950	5.77
2015/07/11/21:42:13	Light	junk	22.96	1951	5.8
2015/07/11/21:42:14	Light	junk	22.96	1952	5.78
2015/07/11/21:42:15	Light	junk	22.96	1953	5.73
2015/07/11/21:42:16	Light	junk	22.96	1954	5.77
2015/07/11/21:42:17	Light	junk	22.96	1955	5.76
2015/07/11/21:42:18	Light	junk	22.96	1956	5.7
2015/07/11/21:42:19	Light	junk	22.96	1957	5.7
2015/07/11/21:42:20	Light	junk	22.96	1958	5.74
2015/07/11/21:42:21	Light	junk	22.96	1959	5.75
2015/07/11/21:42:22	Light	junk	22.96	1960	5.71
2015/07/11/21:42:23	Light	junk	22.96	1961	5.68
2015/07/11/21:42:24	Light	junk	22.96	1962	5.74
2015/07/11/21:42:25	Light	junk	22.96	1963	5.78
2015/07/11/21:42:26	Light	junk	22.96	1964	5.74
2015/07/11/21:42:27	Light	junk	22.96	1965	5.74
2015/07/11/21:42:28	Light	junk	22.96	1966	5.77
2015/07/11/21:42:29	Light	junk	22.96	1967	5.74
2015/07/11/21:42:30	Light	junk	22.96	1968	5.74
2015/07/11/21:42:31	Light	junk	22.96	1969	5.76
2015/07/11/21:42:32	Light	junk	22.96	1970	5.72
2015/07/11/21:42:33	Light	junk	22.96	1971	5.77
2015/07/11/21:42:34	Light	junk	22.96	1972	5.79
2015/07/11/21:42:35	Light	junk	22.96	1973	5.75
2015/07/11/21:42:36	Light	junk	22.96	1974	5.77
2015/07/11/21:42:37	Light	junk	22.96	1975	5.73
2015/07/11/21:42:38	Light	junk	22.96	1976	5.73
2015/07/11/21:42:39	Light	junk	22.96	1977	5.76
2015/07/11/21:42:40	Light	junk	22.96	1978	5.77
2015/07/11/21:42:41	Light	junk	22.96	1979	5.77
2015/07/11/21:42:42	Light	junk	22.96	1980	5.75
2015/07/11/21:42:43	Light	junk	22.97	1981	5.73
2015/07/11/21:42:44	Light	junk	22.96	1982	5.71
2015/07/11/21:42:45	Light	junk	22.96	1983	5.78
2015/07/11/21:42:46	Light	junk	22.96	1984	5.77
2015/07/11/21:42:47	Light	junk	22.96	1985	5.73
2015/07/11/21:42:48	Light	junk	22.96	1986	5.75
2015/07/11/21:42:49	Light	junk	22.96	1987	5.75
2015/07/11/21:42:50	Light	junk	22.96	1988	5.7
2015/07/11/21:42:51	Light	junk	22.96	1989	5.71
2015/07/11/21:42:52	Light	junk	22.96	1990	5.72
2015/07/11/21:42:53	Light	junk	22.96	1991	5.69
2015/07/11/21:42:54	Light	junk	22.96	1992	5.78
2015/07/11/21:42:55	Light	junk	22.96	1993	5.74
2015/07/11/21:42:56	Light	junk	22.96	1994	5.77
2015/07/11/21:42:57	Light	junk	22.96	1995	5.72
2015/07/11/21:42:58	Light	junk	22.96	1996	5.7
2015/07/11/21:42:59	Light	junk	22.96	1997	5.73
2015/07/11/21:43:00	Light	junk	22.96	1998	5.66
2015/07/11/21:43:01	Light	junk	22.96	1999	5.71
[truncated: 3,850 more rows]
