# Supplementary material for: Chloroplast acquisition without the gene transfer in kleptoplastic sea slugs, Plakobranchus ocellatus
Source: eLife. 2021 Apr 27;10:e60176. doi: 10.7554/eLife.60176 (PMC8079154; doi:10.7554/eLife.60176)
Supplement: Figure 2—source data 2. — This zip archive contains raw data of oxygen concentration dynamics. The measurement data for each time series are stored in separate files, with the experiment ID (ID1–6) and types of the experiment (mock or P. ocellatus sample) indicated in the name. [file elife-60176-fig2-data2.zip › Figure_2_source_data_2/ID6__P_ocellatus_110days.tsv]

Time	Temp	mgO2/L	light	Mesure	Sec
2015/09/22/18:59:02	23.57	7.14	Dark	junk	1
2015/09/22/18:59:03	23.58	7.13	Dark	junk	2
2015/09/22/18:59:04	23.58	7.17	Dark	junk	3
2015/09/22/18:59:05	23.58	7.16	Dark	junk	4
2015/09/22/18:59:06	23.58	7.18	Dark	junk	5
2015/09/22/18:59:07	23.58	7.15	Dark	junk	6
2015/09/22/18:59:08	23.58	7.17	Dark	junk	7
2015/09/22/18:59:09	23.58	7.13	Dark	junk	8
2015/09/22/18:59:10	23.58	7.13	Dark	junk	9
2015/09/22/18:59:11	23.58	7.11	Dark	junk	10
2015/09/22/18:59:12	23.58	7.12	Dark	junk	11
2015/09/22/18:59:13	23.58	7.11	Dark	junk	12
2015/09/22/18:59:14	23.58	7.11	Dark	junk	13
2015/09/22/18:59:15	23.58	7.16	Dark	junk	14
2015/09/22/18:59:16	23.58	7.17	Dark	junk	15
2015/09/22/18:59:17	23.58	7.2	Dark	junk	16
2015/09/22/18:59:18	23.58	7.17	Dark	junk	17
2015/09/22/18:59:19	23.58	7.17	Dark	junk	18
2015/09/22/18:59:20	23.58	7.17	Dark	junk	19
2015/09/22/18:59:21	23.58	7.14	Dark	junk	20
2015/09/22/18:59:22	23.58	7.12	Dark	junk	21
2015/09/22/18:59:23	23.58	7.14	Dark	junk	22
2015/09/22/18:59:24	23.57	7.13	Dark	junk	23
2015/09/22/18:59:25	23.57	7.17	Dark	junk	24
2015/09/22/18:59:26	23.57	7.19	Dark	junk	25
2015/09/22/18:59:27	23.57	7.21	Dark	junk	26
2015/09/22/18:59:28	23.57	7.15	Dark	junk	27
2015/09/22/18:59:29	23.57	7.14	Dark	junk	28
2015/09/22/18:59:30	23.57	7.13	Dark	junk	29
2015/09/22/18:59:31	23.57	7.15	Dark	junk	30
2015/09/22/18:59:32	23.57	7.15	Dark	junk	31
2015/09/22/18:59:33	23.57	7.19	Dark	junk	32
2015/09/22/18:59:34	23.57	7.21	Dark	junk	33
2015/09/22/18:59:35	23.57	7.16	Dark	junk	34
2015/09/22/18:59:36	23.57	7.16	Dark	junk	35
2015/09/22/18:59:37	23.57	7.15	Dark	junk	36
2015/09/22/18:59:38	23.57	7.15	Dark	junk	37
2015/09/22/18:59:39	23.56	7.12	Dark	junk	38
2015/09/22/18:59:40	23.56	7.12	Dark	junk	39
2015/09/22/18:59:41	23.56	7.18	Dark	junk	40
2015/09/22/18:59:42	23.56	7.15	Dark	junk	41
2015/09/22/18:59:43	23.56	7.14	Dark	junk	42
2015/09/22/18:59:44	23.55	7.17	Dark	junk	43
2015/09/22/18:59:45	23.55	7.18	Dark	junk	44
2015/09/22/18:59:46	23.56	7.17	Dark	junk	45
2015/09/22/18:59:47	23.55	7.14	Dark	junk	46
2015/09/22/18:59:48	23.55	7.14	Dark	junk	47
2015/09/22/18:59:49	23.55	7.14	Dark	junk	48
2015/09/22/18:59:50	23.55	7.15	Dark	junk	49
2015/09/22/18:59:51	23.55	7.14	Dark	junk	50
2015/09/22/18:59:52	23.55	7.16	Dark	junk	51
2015/09/22/18:59:53	23.54	7.23	Dark	junk	52
2015/09/22/18:59:54	23.55	7.2	Dark	junk	53
2015/09/22/18:59:55	23.55	7.21	Dark	junk	54
2015/09/22/18:59:56	23.54	7.2	Dark	junk	55
2015/09/22/18:59:57	23.54	7.19	Dark	junk	56
2015/09/22/18:59:58	23.54	7.13	Dark	junk	57
2015/09/22/18:59:59	23.54	7.17	Dark	junk	58
2015/09/22/19:00:00	23.54	7.2	Dark	junk	59
2015/09/22/19:00:01	23.55	7.13	Dark	junk	60
2015/09/22/19:00:02	23.55	7.18	Dark	junk	61
2015/09/22/19:00:03	23.55	7.18	Dark	junk	62
2015/09/22/19:00:04	23.55	7.16	Dark	junk	63
2015/09/22/19:00:05	23.55	7.16	Dark	junk	64
2015/09/22/19:00:06	23.55	7.13	Dark	junk	65
2015/09/22/19:00:07	23.55	7.15	Dark	junk	66
2015/09/22/19:00:08	23.54	7.17	Dark	junk	67
2015/09/22/19:00:09	23.54	7.14	Dark	junk	68
2015/09/22/19:00:10	23.54	7.15	Dark	junk	69
2015/09/22/19:00:11	23.54	7.11	Dark	junk	70
2015/09/22/19:00:12	23.54	7.11	Dark	junk	71
2015/09/22/19:00:13	23.54	7.15	Dark	junk	72
2015/09/22/19:00:14	23.54	7.15	Dark	junk	73
2015/09/22/19:00:15	23.54	7.14	Dark	junk	74
2015/09/22/19:00:16	23.54	7.1	Dark	junk	75
2015/09/22/19:00:17	23.54	7.12	Dark	junk	76
2015/09/22/19:00:18	23.54	7.12	Dark	junk	77
2015/09/22/19:00:19	23.53	7.14	Dark	junk	78
2015/09/22/19:00:20	23.53	7.15	Dark	junk	79
2015/09/22/19:00:21	23.53	7.08	Dark	junk	80
2015/09/22/19:00:22	23.54	7.07	Dark	junk	81
2015/09/22/19:00:23	23.54	7.05	Dark	junk	82
2015/09/22/19:00:24	23.54	7.1	Dark	junk	83
2015/09/22/19:00:25	23.55	7.13	Dark	junk	84
2015/09/22/19:00:26	23.55	7.07	Dark	junk	85
2015/09/22/19:00:27	23.54	7.1	Dark	junk	86
2015/09/22/19:00:28	23.54	7.14	Dark	junk	87
2015/09/22/19:00:29	23.54	7.15	Dark	junk	88
2015/09/22/19:00:30	23.54	7.15	Dark	junk	89
2015/09/22/19:00:31	23.54	7.13	Dark	junk	90
2015/09/22/19:00:32	23.54	7.13	Dark	junk	91
2015/09/22/19:00:33	23.53	7.1	Dark	junk	92
2015/09/22/19:00:34	23.54	7.15	Dark	junk	93
2015/09/22/19:00:35	23.54	7.16	Dark	junk	94
2015/09/22/19:00:36	23.54	7.16	Dark	junk	95
2015/09/22/19:00:37	23.54	7.13	Dark	junk	96
2015/09/22/19:00:38	23.54	7.12	Dark	junk	97
2015/09/22/19:00:39	23.54	7.12	Dark	junk	98
2015/09/22/19:00:40	23.54	7.11	Dark	junk	99
2015/09/22/19:00:41	23.54	7.11	Dark	junk	100
2015/09/22/19:00:42	23.54	7.09	Dark	junk	101
2015/09/22/19:00:43	23.54	7.06	Dark	junk	102
2015/09/22/19:00:44	23.54	7.12	Dark	junk	103
2015/09/22/19:00:45	23.54	7.08	Dark	junk	104
2015/09/22/19:00:46	23.54	7.13	Dark	junk	105
2015/09/22/19:00:47	23.54	7.13	Dark	junk	106
2015/09/22/19:00:48	23.54	7.18	Dark	junk	107
2015/09/22/19:00:49	23.54	7.07	Dark	junk	108
2015/09/22/19:00:50	23.54	7.12	Dark	junk	109
2015/09/22/19:00:51	23.54	7.12	Dark	junk	110
2015/09/22/19:00:52	23.54	7.1	Dark	junk	111
2015/09/22/19:00:53	23.54	7.07	Dark	junk	112
2015/09/22/19:00:54	23.54	7.1	Dark	junk	113
2015/09/22/19:00:55	23.54	7.17	Dark	junk	114
2015/09/22/19:00:56	23.55	7.12	Dark	junk	115
2015/09/22/19:00:57	23.55	7.12	Dark	junk	116
2015/09/22/19:00:58	23.54	7.12	Dark	junk	117
2015/09/22/19:00:59	23.54	7.12	Dark	junk	118
2015/09/22/19:01:00	23.54	7.12	Dark	junk	119
2015/09/22/19:01:01	23.54	7.13	Dark	junk	120
2015/09/22/19:01:02	23.54	7.08	Dark	junk	121
2015/09/22/19:01:03	23.54	7.06	Dark	junk	122
2015/09/22/19:01:04	23.54	7.05	Dark	junk	123
2015/09/22/19:01:05	23.54	7.09	Dark	junk	124
2015/09/22/19:01:06	23.54	7.1	Dark	junk	125
2015/09/22/19:01:07	23.54	7.09	Dark	junk	126
2015/09/22/19:01:08	23.54	7.09	Dark	junk	127
2015/09/22/19:01:09	23.54	7.07	Dark	junk	128
2015/09/22/19:01:10	23.54	7.09	Dark	junk	129
2015/09/22/19:01:11	23.54	7.07	Dark	junk	130
2015/09/22/19:01:12	23.54	7.11	Dark	junk	131
2015/09/22/19:01:13	23.54	7.1	Dark	junk	132
2015/09/22/19:01:14	23.54	7.11	Dark	junk	133
2015/09/22/19:01:15	23.54	7.05	Dark	junk	134
2015/09/22/19:01:16	23.54	7.12	Dark	junk	135
2015/09/22/19:01:17	23.54	7.12	Dark	junk	136
2015/09/22/19:01:18	23.54	7.08	Dark	junk	137
2015/09/22/19:01:19	23.54	7.15	Dark	junk	138
2015/09/22/19:01:20	23.54	7.09	Dark	junk	139
2015/09/22/19:01:21	23.54	7.09	Dark	junk	140
2015/09/22/19:01:22	23.54	7.1	Dark	junk	141
2015/09/22/19:01:23	23.54	7.06	Dark	junk	142
2015/09/22/19:01:24	23.54	7.13	Dark	junk	143
2015/09/22/19:01:25	23.54	7.13	Dark	junk	144
2015/09/22/19:01:26	23.54	7.08	Dark	junk	145
2015/09/22/19:01:27	23.55	7.1	Dark	junk	146
2015/09/22/19:01:28	23.55	7.12	Dark	junk	147
2015/09/22/19:01:29	23.54	7.05	Dark	junk	148
2015/09/22/19:01:30	23.54	7.09	Dark	junk	149
2015/09/22/19:01:31	23.54	7.12	Dark	junk	150
2015/09/22/19:01:32	23.54	7.11	Dark	junk	151
2015/09/22/19:01:33	23.54	7.15	Dark	junk	152
2015/09/22/19:01:34	23.54	7.13	Dark	junk	153
2015/09/22/19:01:35	23.54	7.15	Dark	junk	154
2015/09/22/19:01:36	23.54	7.13	Dark	junk	155
2015/09/22/19:01:37	23.54	7.09	Dark	junk	156
2015/09/22/19:01:38	23.54	7.08	Dark	junk	157
2015/09/22/19:01:39	23.55	7.12	Dark	junk	158
2015/09/22/19:01:40	23.55	7.13	Dark	junk	159
2015/09/22/19:01:41	23.55	7.09	Dark	junk	160
2015/09/22/19:01:42	23.54	7.1	Dark	junk	161
2015/09/22/19:01:43	23.55	7.05	Dark	junk	162
2015/09/22/19:01:44	23.54	7.06	Dark	junk	163
2015/09/22/19:01:45	23.54	7.07	Dark	junk	164
2015/09/22/19:01:46	23.54	7.05	Dark	junk	165
2015/09/22/19:01:47	23.54	7.08	Dark	junk	166
2015/09/22/19:01:48	23.54	7.11	Dark	junk	167
2015/09/22/19:01:49	23.54	7.02	Dark	junk	168
2015/09/22/19:01:50	23.54	7.04	Dark	junk	169
2015/09/22/19:01:51	23.54	7.06	Dark	junk	170
2015/09/22/19:01:52	23.54	7.02	Dark	junk	171
2015/09/22/19:01:53	23.54	7.07	Dark	junk	172
2015/09/22/19:01:54	23.53	7.09	Dark	junk	173
2015/09/22/19:01:55	23.53	7.13	Dark	junk	174
2015/09/22/19:01:56	23.53	7.11	Dark	junk	175
2015/09/22/19:01:57	23.53	7.09	Dark	junk	176
2015/09/22/19:01:58	23.53	7.11	Dark	junk	177
2015/09/22/19:01:59	23.53	7.08	Dark	junk	178
2015/09/22/19:02:00	23.53	7.05	Dark	junk	179
2015/09/22/19:02:01	23.53	7.06	Dark	junk	180
2015/09/22/19:02:02	23.53	7	Dark	junk	181
2015/09/22/19:02:03	23.53	7.01	Dark	junk	182
2015/09/22/19:02:04	23.53	7.09	Dark	junk	183
2015/09/22/19:02:05	23.52	7.1	Dark	junk	184
2015/09/22/19:02:06	23.53	7.12	Dark	junk	185
2015/09/22/19:02:07	23.52	7.07	Dark	junk	186
2015/09/22/19:02:08	23.52	7.08	Dark	junk	187
2015/09/22/19:02:09	23.52	7.07	Dark	junk	188
2015/09/22/19:02:10	23.52	7.05	Dark	junk	189
2015/09/22/19:02:11	23.51	7.1	Dark	junk	190
2015/09/22/19:02:12	23.52	7.08	Dark	junk	191
2015/09/22/19:02:13	23.52	7.1	Dark	junk	192
2015/09/22/19:02:14	23.52	7.05	Dark	junk	193
2015/09/22/19:02:15	23.52	7.14	Dark	junk	194
2015/09/22/19:02:16	23.52	7.07	Dark	junk	195
2015/09/22/19:02:17	23.52	7.07	Dark	junk	196
2015/09/22/19:02:18	23.51	7.11	Dark	junk	197
2015/09/22/19:02:19	23.52	7.09	Dark	junk	198
2015/09/22/19:02:20	23.51	7.12	Dark	junk	199
2015/09/22/19:02:21	23.51	7.11	Dark	junk	200
2015/09/22/19:02:22	23.52	7.05	Dark	junk	201
2015/09/22/19:02:23	23.52	7.05	Dark	junk	202
2015/09/22/19:02:24	23.52	7.01	Dark	junk	203
2015/09/22/19:02:25	23.52	7.04	Dark	junk	204
2015/09/22/19:02:26	23.52	7.03	Dark	junk	205
2015/09/22/19:02:27	23.51	7.09	Dark	junk	206
2015/09/22/19:02:28	23.51	7.1	Dark	junk	207
2015/09/22/19:02:29	23.51	7.07	Dark	junk	208
2015/09/22/19:02:30	23.52	7.05	Dark	junk	209
2015/09/22/19:02:31	23.52	7.03	Dark	junk	210
2015/09/22/19:02:32	23.52	7.02	Dark	junk	211
2015/09/22/19:02:33	23.52	7.05	Dark	junk	212
2015/09/22/19:02:34	23.52	7.04	Dark	junk	213
2015/09/22/19:02:35	23.51	7.05	Dark	junk	214
2015/09/22/19:02:36	23.52	7.02	Dark	junk	215
2015/09/22/19:02:37	23.52	7.06	Dark	junk	216
2015/09/22/19:02:38	23.52	7.07	Dark	junk	217
2015/09/22/19:02:39	23.52	7.08	Dark	junk	218
2015/09/22/19:02:40	23.52	7.05	Dark	junk	219
2015/09/22/19:02:41	23.52	7.05	Dark	junk	220
2015/09/22/19:02:42	23.52	7	Dark	junk	221
2015/09/22/19:02:43	23.52	7.04	Dark	junk	222
2015/09/22/19:02:44	23.52	7.06	Dark	junk	223
2015/09/22/19:02:45	23.52	7.06	Dark	junk	224
2015/09/22/19:02:46	23.52	7.05	Dark	junk	225
2015/09/22/19:02:47	23.52	7.06	Dark	junk	226
2015/09/22/19:02:48	23.51	7.02	Dark	junk	227
2015/09/22/19:02:49	23.51	7.05	Dark	junk	228
2015/09/22/19:02:50	23.51	7.04	Dark	junk	229
2015/09/22/19:02:51	23.52	7.01	Dark	junk	230
2015/09/22/19:02:52	23.52	7.01	Dark	junk	231
2015/09/22/19:02:53	23.52	7.01	Dark	junk	232
2015/09/22/19:02:54	23.52	7	Dark	junk	233
2015/09/22/19:02:55	23.52	7	Dark	junk	234
2015/09/22/19:02:56	23.52	7	Dark	junk	235
2015/09/22/19:02:57	23.52	7.03	Dark	junk	236
2015/09/22/19:02:58	23.52	7.03	Dark	junk	237
2015/09/22/19:02:59	23.52	7.03	Dark	junk	238
2015/09/22/19:03:00	23.52	7.01	Dark	junk	239
2015/09/22/19:03:01	23.52	7.05	Dark	junk	240
2015/09/22/19:03:02	23.52	7.02	Dark	junk	241
2015/09/22/19:03:03	23.52	7.05	Dark	junk	242
2015/09/22/19:03:04	23.52	6.97	Dark	junk	243
2015/09/22/19:03:05	23.52	7.03	Dark	junk	244
2015/09/22/19:03:06	23.52	6.98	Dark	junk	245
2015/09/22/19:03:07	23.52	6.98	Dark	junk	246
2015/09/22/19:03:08	23.52	7.04	Dark	junk	247
2015/09/22/19:03:09	23.52	7.03	Dark	junk	248
2015/09/22/19:03:10	23.52	7.04	Dark	junk	249
2015/09/22/19:03:11	23.52	6.99	Dark	junk	250
2015/09/22/19:03:12	23.52	7.03	Dark	junk	251
2015/09/22/19:03:13	23.52	7	Dark	junk	252
2015/09/22/19:03:14	23.52	7.09	Dark	junk	253
2015/09/22/19:03:15	23.52	6.96	Dark	junk	254
2015/09/22/19:03:16	23.52	7.01	Dark	junk	255
2015/09/22/19:03:17	23.52	7.03	Dark	junk	256
2015/09/22/19:03:18	23.52	7.1	Dark	junk	257
2015/09/22/19:03:19	23.52	7.05	Dark	junk	258
2015/09/22/19:03:20	23.52	7.04	Dark	junk	259
2015/09/22/19:03:21	23.52	7.05	Dark	junk	260
2015/09/22/19:03:22	23.52	7.04	Dark	junk	261
2015/09/22/19:03:23	23.52	6.96	Dark	junk	262
2015/09/22/19:03:24	23.52	7.01	Dark	junk	263
2015/09/22/19:03:25	23.52	7.03	Dark	junk	264
2015/09/22/19:03:26	23.52	7.1	Dark	junk	265
2015/09/22/19:03:27	23.52	7.01	Dark	junk	266
2015/09/22/19:03:28	23.52	6.95	Dark	junk	267
2015/09/22/19:03:29	23.52	6.98	Dark	junk	268
2015/09/22/19:03:30	23.52	7.04	Dark	junk	269
2015/09/22/19:03:31	23.52	7.01	Dark	junk	270
2015/09/22/19:03:32	23.52	7	Dark	junk	271
2015/09/22/19:03:33	23.52	7	Dark	junk	272
2015/09/22/19:03:34	23.53	6.96	Dark	junk	273
2015/09/22/19:03:35	23.53	6.96	Dark	junk	274
2015/09/22/19:03:36	23.53	7	Dark	junk	275
2015/09/22/19:03:37	23.53	7.03	Dark	junk	276
2015/09/22/19:03:38	23.53	6.97	Dark	junk	277
2015/09/22/19:03:39	23.53	6.99	Dark	junk	278
2015/09/22/19:03:40	23.53	7.01	Dark	junk	279
2015/09/22/19:03:41	23.53	7.01	Dark	junk	280
2015/09/22/19:03:42	23.53	7.03	Dark	junk	281
2015/09/22/19:03:43	23.53	6.99	Dark	junk	282
2015/09/22/19:03:44	23.53	7.07	Dark	junk	283
2015/09/22/19:03:45	23.53	6.98	Dark	junk	284
2015/09/22/19:03:46	23.52	6.99	Dark	junk	285
2015/09/22/19:03:47	23.52	6.99	Dark	junk	286
2015/09/22/19:03:48	23.52	7.02	Dark	junk	287
2015/09/22/19:03:49	23.52	7.02	Dark	junk	288
2015/09/22/19:03:50	23.53	7	Dark	junk	289
2015/09/22/19:03:51	23.53	6.97	Dark	junk	290
2015/09/22/19:03:52	23.53	6.98	Dark	junk	291
2015/09/22/19:03:53	23.53	7.06	Dark	junk	292
2015/09/22/19:03:54	23.53	7.02	Dark	junk	293
2015/09/22/19:03:55	23.53	7	Dark	junk	294
2015/09/22/19:03:56	23.53	6.97	Dark	junk	295
2015/09/22/19:03:57	23.53	6.99	Dark	junk	296
2015/09/22/19:03:58	23.53	6.94	Dark	junk	297
2015/09/22/19:03:59	23.53	6.93	Dark	junk	298
2015/09/22/19:04:00	23.53	6.97	Dark	Dark1	299
2015/09/22/19:04:01	23.53	6.91	Dark	Dark1	300
2015/09/22/19:04:02	23.53	6.94	Dark	Dark1	301
2015/09/22/19:04:03	23.53	7	Dark	Dark1	302
2015/09/22/19:04:04	23.53	7.01	Dark	Dark1	303
2015/09/22/19:04:05	23.53	7.02	Dark	Dark1	304
2015/09/22/19:04:06	23.53	6.99	Dark	Dark1	305
2015/09/22/19:04:07	23.54	6.96	Dark	Dark1	306
2015/09/22/19:04:08	23.54	6.96	Dark	Dark1	307
2015/09/22/19:04:09	23.54	6.97	Dark	Dark1	308
2015/09/22/19:04:10	23.54	6.95	Dark	Dark1	309
2015/09/22/19:04:11	23.53	6.94	Dark	Dark1	310
2015/09/22/19:04:12	23.53	6.96	Dark	Dark1	311
2015/09/22/19:04:13	23.53	6.94	Dark	Dark1	312
2015/09/22/19:04:14	23.53	6.96	Dark	Dark1	313
2015/09/22/19:04:15	23.54	6.99	Dark	Dark1	314
2015/09/22/19:04:16	23.54	6.97	Dark	Dark1	315
2015/09/22/19:04:17	23.54	6.93	Dark	Dark1	316
2015/09/22/19:04:18	23.54	6.98	Dark	Dark1	317
2015/09/22/19:04:19	23.54	7.01	Dark	Dark1	318
2015/09/22/19:04:20	23.54	6.93	Dark	Dark1	319
2015/09/22/19:04:21	23.54	6.91	Dark	Dark1	320
2015/09/22/19:04:22	23.54	6.94	Dark	Dark1	321
2015/09/22/19:04:23	23.53	6.97	Dark	Dark1	322
2015/09/22/19:04:24	23.53	6.94	Dark	Dark1	323
2015/09/22/19:04:25	23.54	6.9	Dark	Dark1	324
2015/09/22/19:04:26	23.54	6.94	Dark	Dark1	325
2015/09/22/19:04:27	23.54	6.96	Dark	Dark1	326
2015/09/22/19:04:28	23.54	7.04	Dark	Dark1	327
2015/09/22/19:04:29	23.54	7.01	Dark	Dark1	328
2015/09/22/19:04:30	23.54	6.98	Dark	Dark1	329
2015/09/22/19:04:31	23.54	6.95	Dark	Dark1	330
2015/09/22/19:04:32	23.54	6.98	Dark	Dark1	331
2015/09/22/19:04:33	23.54	6.96	Dark	Dark1	332
2015/09/22/19:04:34	23.54	6.96	Dark	Dark1	333
2015/09/22/19:04:35	23.54	6.94	Dark	Dark1	334
2015/09/22/19:04:36	23.54	6.93	Dark	Dark1	335
2015/09/22/19:04:37	23.54	6.94	Dark	Dark1	336
2015/09/22/19:04:38	23.54	6.94	Dark	Dark1	337
2015/09/22/19:04:39	23.54	6.94	Dark	Dark1	338
2015/09/22/19:04:40	23.54	6.93	Dark	Dark1	339
2015/09/22/19:04:41	23.54	6.94	Dark	Dark1	340
2015/09/22/19:04:42	23.54	6.95	Dark	Dark1	341
2015/09/22/19:04:43	23.54	6.95	Dark	Dark1	342
2015/09/22/19:04:44	23.54	6.97	Dark	Dark1	343
2015/09/22/19:04:45	23.54	6.96	Dark	Dark1	344
2015/09/22/19:04:46	23.54	6.94	Dark	Dark1	345
2015/09/22/19:04:47	23.54	6.99	Dark	Dark1	346
2015/09/22/19:04:48	23.54	6.99	Dark	Dark1	347
2015/09/22/19:04:49	23.54	7	Dark	Dark1	348
2015/09/22/19:04:50	23.54	6.98	Dark	Dark1	349
2015/09/22/19:04:51	23.54	6.97	Dark	Dark1	350
2015/09/22/19:04:52	23.55	6.93	Dark	Dark1	351
2015/09/22/19:04:53	23.55	6.92	Dark	Dark1	352
2015/09/22/19:04:54	23.55	6.96	Dark	Dark1	353
2015/09/22/19:04:55	23.55	6.95	Dark	Dark1	354
2015/09/22/19:04:56	23.54	7	Dark	Dark1	355
2015/09/22/19:04:57	23.54	6.97	Dark	Dark1	356
2015/09/22/19:04:58	23.54	6.95	Dark	Dark1	357
2015/09/22/19:04:59	23.54	7.01	Dark	Dark1	358
2015/09/22/19:05:00	23.54	6.93	Dark	Dark1	359
2015/09/22/19:05:01	23.54	6.97	Dark	Dark1	360
2015/09/22/19:05:02	23.54	6.95	Dark	Dark1	361
2015/09/22/19:05:03	23.54	6.98	Dark	Dark1	362
2015/09/22/19:05:04	23.55	7	Dark	Dark1	363
2015/09/22/19:05:05	23.55	7.01	Dark	Dark1	364
2015/09/22/19:05:06	23.55	6.97	Dark	Dark1	365
2015/09/22/19:05:07	23.55	6.94	Dark	Dark1	366
2015/09/22/19:05:08	23.55	6.95	Dark	Dark1	367
2015/09/22/19:05:09	23.55	6.88	Dark	Dark1	368
2015/09/22/19:05:10	23.55	6.96	Dark	Dark1	369
2015/09/22/19:05:11	23.55	6.9	Dark	Dark1	370
2015/09/22/19:05:12	23.55	6.9	Dark	Dark1	371
2015/09/22/19:05:13	23.55	6.86	Dark	Dark1	372
2015/09/22/19:05:14	23.55	6.89	Dark	Dark1	373
2015/09/22/19:05:15	23.55	6.89	Dark	Dark1	374
2015/09/22/19:05:16	23.55	6.93	Dark	Dark1	375
2015/09/22/19:05:17	23.55	6.93	Dark	Dark1	376
2015/09/22/19:05:18	23.55	6.9	Dark	Dark1	377
2015/09/22/19:05:19	23.55	6.93	Dark	Dark1	378
2015/09/22/19:05:20	23.55	6.94	Dark	Dark1	379
2015/09/22/19:05:21	23.55	6.94	Dark	Dark1	380
2015/09/22/19:05:22	23.55	6.94	Dark	Dark1	381
2015/09/22/19:05:23	23.55	6.91	Dark	Dark1	382
2015/09/22/19:05:24	23.55	6.93	Dark	Dark1	383
2015/09/22/19:05:25	23.55	6.93	Dark	Dark1	384
2015/09/22/19:05:26	23.55	6.88	Dark	Dark1	385
2015/09/22/19:05:27	23.55	6.89	Dark	Dark1	386
2015/09/22/19:05:28	23.55	6.9	Dark	Dark1	387
2015/09/22/19:05:29	23.55	6.93	Dark	Dark1	388
2015/09/22/19:05:30	23.55	6.92	Dark	Dark1	389
2015/09/22/19:05:31	23.55	6.9	Dark	Dark1	390
2015/09/22/19:05:32	23.55	6.89	Dark	Dark1	391
2015/09/22/19:05:33	23.55	6.86	Dark	Dark1	392
2015/09/22/19:05:34	23.55	6.89	Dark	Dark1	393
2015/09/22/19:05:35	23.55	6.9	Dark	Dark1	394
2015/09/22/19:05:36	23.55	6.85	Dark	Dark1	395
2015/09/22/19:05:37	23.55	6.92	Dark	Dark1	396
2015/09/22/19:05:38	23.55	6.87	Dark	Dark1	397
2015/09/22/19:05:39	23.55	6.91	Dark	Dark1	398
2015/09/22/19:05:40	23.55	6.94	Dark	Dark1	399
2015/09/22/19:05:41	23.55	6.93	Dark	Dark1	400
2015/09/22/19:05:42	23.55	6.91	Dark	Dark1	401
2015/09/22/19:05:43	23.55	6.92	Dark	Dark1	402
2015/09/22/19:05:44	23.55	6.86	Dark	Dark1	403
2015/09/22/19:05:45	23.55	6.85	Dark	Dark1	404
2015/09/22/19:05:46	23.55	6.89	Dark	Dark1	405
2015/09/22/19:05:47	23.55	6.92	Dark	Dark1	406
2015/09/22/19:05:48	23.55	6.92	Dark	Dark1	407
2015/09/22/19:05:49	23.55	6.94	Dark	Dark1	408
2015/09/22/19:05:50	23.55	6.91	Dark	Dark1	409
2015/09/22/19:05:51	23.55	6.9	Dark	Dark1	410
2015/09/22/19:05:52	23.55	6.9	Dark	Dark1	411
2015/09/22/19:05:53	23.55	6.88	Dark	Dark1	412
2015/09/22/19:05:54	23.55	6.89	Dark	Dark1	413
2015/09/22/19:05:55	23.55	6.91	Dark	Dark1	414
2015/09/22/19:05:56	23.55	6.88	Dark	Dark1	415
2015/09/22/19:05:57	23.55	6.92	Dark	Dark1	416
2015/09/22/19:05:58	23.54	6.92	Dark	Dark1	417
2015/09/22/19:05:59	23.54	6.87	Dark	Dark1	418
2015/09/22/19:06:00	23.54	6.94	Dark	Dark1	419
2015/09/22/19:06:01	23.55	6.89	Dark	Dark1	420
2015/09/22/19:06:02	23.55	6.93	Dark	Dark1	421
2015/09/22/19:06:03	23.55	6.93	Dark	Dark1	422
2015/09/22/19:06:04	23.55	6.88	Dark	Dark1	423
2015/09/22/19:06:05	23.55	6.9	Dark	Dark1	424
2015/09/22/19:06:06	23.55	6.93	Dark	Dark1	425
2015/09/22/19:06:07	23.55	6.91	Dark	Dark1	426
2015/09/22/19:06:08	23.55	6.88	Dark	Dark1	427
2015/09/22/19:06:09	23.55	6.88	Dark	Dark1	428
2015/09/22/19:06:10	23.55	6.82	Dark	Dark1	429
2015/09/22/19:06:11	23.55	6.86	Dark	Dark1	430
2015/09/22/19:06:12	23.55	6.92	Dark	Dark1	431
2015/09/22/19:06:13	23.54	6.89	Dark	Dark1	432
2015/09/22/19:06:14	23.55	6.87	Dark	Dark1	433
2015/09/22/19:06:15	23.55	6.92	Dark	Dark1	434
2015/09/22/19:06:16	23.55	6.87	Dark	Dark1	435
2015/09/22/19:06:17	23.55	6.93	Dark	Dark1	436
2015/09/22/19:06:18	23.55	6.93	Dark	Dark1	437
2015/09/22/19:06:19	23.55	6.9	Dark	Dark1	438
2015/09/22/19:06:20	23.55	6.87	Dark	Dark1	439
2015/09/22/19:06:21	23.55	6.87	Dark	Dark1	440
2015/09/22/19:06:22	23.55	6.87	Dark	Dark1	441
2015/09/22/19:06:23	23.55	6.86	Dark	Dark1	442
2015/09/22/19:06:24	23.55	6.88	Dark	Dark1	443
2015/09/22/19:06:25	23.55	6.85	Dark	Dark1	444
2015/09/22/19:06:26	23.55	6.92	Dark	Dark1	445
2015/09/22/19:06:27	23.55	6.86	Dark	Dark1	446
2015/09/22/19:06:28	23.55	6.84	Dark	Dark1	447
2015/09/22/19:06:29	23.55	6.91	Dark	Dark1	448
2015/09/22/19:06:30	23.55	6.85	Dark	Dark1	449
2015/09/22/19:06:31	23.55	6.87	Dark	Dark1	450
2015/09/22/19:06:32	23.55	6.89	Dark	Dark1	451
2015/09/22/19:06:33	23.55	6.88	Dark	Dark1	452
2015/09/22/19:06:34	23.55	6.9	Dark	Dark1	453
2015/09/22/19:06:35	23.55	6.9	Dark	Dark1	454
2015/09/22/19:06:36	23.55	6.89	Dark	Dark1	455
2015/09/22/19:06:37	23.55	6.87	Dark	Dark1	456
2015/09/22/19:06:38	23.55	6.88	Dark	Dark1	457
2015/09/22/19:06:39	23.55	6.93	Dark	Dark1	458
2015/09/22/19:06:40	23.55	6.85	Dark	Dark1	459
2015/09/22/19:06:41	23.54	6.84	Dark	Dark1	460
2015/09/22/19:06:42	23.54	6.88	Dark	Dark1	461
2015/09/22/19:06:43	23.54	6.86	Dark	Dark1	462
2015/09/22/19:06:44	23.54	6.84	Dark	Dark1	463
2015/09/22/19:06:45	23.55	6.84	Dark	Dark1	464
2015/09/22/19:06:46	23.55	6.85	Dark	Dark1	465
2015/09/22/19:06:47	23.55	6.85	Dark	Dark1	466
2015/09/22/19:06:48	23.55	6.84	Dark	Dark1	467
2015/09/22/19:06:49	23.55	6.9	Dark	Dark1	468
2015/09/22/19:06:50	23.54	6.86	Dark	Dark1	469
2015/09/22/19:06:51	23.54	6.87	Dark	Dark1	470
2015/09/22/19:06:52	23.55	6.89	Dark	Dark1	471
2015/09/22/19:06:53	23.55	6.86	Dark	Dark1	472
2015/09/22/19:06:54	23.55	6.86	Dark	Dark1	473
2015/09/22/19:06:55	23.55	6.88	Dark	Dark1	474
2015/09/22/19:06:56	23.54	6.91	Dark	Dark1	475
2015/09/22/19:06:57	23.54	6.9	Dark	Dark1	476
2015/09/22/19:06:58	23.54	6.87	Dark	Dark1	477
2015/09/22/19:06:59	23.54	6.85	Dark	Dark1	478
2015/09/22/19:07:00	23.54	6.85	Dark	Dark1	479
2015/09/22/19:07:01	23.54	6.9	Dark	Dark1	480
2015/09/22/19:07:02	23.54	6.88	Dark	Dark1	481
2015/09/22/19:07:03	23.54	6.83	Dark	Dark1	482
2015/09/22/19:07:04	23.54	6.88	Dark	Dark1	483
2015/09/22/19:07:05	23.54	6.85	Dark	Dark1	484
2015/09/22/19:07:06	23.54	6.87	Dark	Dark1	485
2015/09/22/19:07:07	23.54	6.9	Dark	Dark1	486
2015/09/22/19:07:08	23.54	6.88	Dark	Dark1	487
2015/09/22/19:07:09	23.54	6.87	Dark	Dark1	488
2015/09/22/19:07:10	23.54	6.85	Dark	Dark1	489
2015/09/22/19:07:11	23.54	6.85	Dark	Dark1	490
2015/09/22/19:07:12	23.54	6.85	Dark	Dark1	491
2015/09/22/19:07:13	23.54	6.89	Dark	Dark1	492
2015/09/22/19:07:14	23.54	6.82	Dark	Dark1	493
2015/09/22/19:07:15	23.54	6.91	Dark	Dark1	494
2015/09/22/19:07:16	23.54	6.84	Dark	Dark1	495
2015/09/22/19:07:17	23.54	6.85	Dark	Dark1	496
2015/09/22/19:07:18	23.54	6.85	Dark	Dark1	497
2015/09/22/19:07:19	23.54	6.83	Dark	Dark1	498
2015/09/22/19:07:20	23.54	6.82	Dark	Dark1	499
2015/09/22/19:07:21	23.54	6.79	Dark	Dark1	500
2015/09/22/19:07:22	23.54	6.88	Dark	Dark1	501
2015/09/22/19:07:23	23.54	6.86	Dark	Dark1	502
2015/09/22/19:07:24	23.53	6.85	Dark	Dark1	503
2015/09/22/19:07:25	23.53	6.8	Dark	Dark1	504
2015/09/22/19:07:26	23.53	6.82	Dark	Dark1	505
2015/09/22/19:07:27	23.53	6.83	Dark	Dark1	506
2015/09/22/19:07:28	23.53	6.84	Dark	Dark1	507
2015/09/22/19:07:29	23.53	6.79	Dark	Dark1	508
2015/09/22/19:07:30	23.53	6.82	Dark	Dark1	509
2015/09/22/19:07:31	23.53	6.85	Dark	Dark1	510
2015/09/22/19:07:32	23.53	6.83	Dark	Dark1	511
2015/09/22/19:07:33	23.53	6.78	Dark	Dark1	512
2015/09/22/19:07:34	23.53	6.8	Dark	Dark1	513
2015/09/22/19:07:35	23.53	6.79	Dark	Dark1	514
2015/09/22/19:07:36	23.53	6.85	Dark	Dark1	515
2015/09/22/19:07:37	23.53	6.83	Dark	Dark1	516
2015/09/22/19:07:38	23.53	6.83	Dark	Dark1	517
2015/09/22/19:07:39	23.53	6.84	Dark	Dark1	518
2015/09/22/19:07:40	23.53	6.8	Dark	Dark1	519
2015/09/22/19:07:41	23.53	6.82	Dark	Dark1	520
2015/09/22/19:07:42	23.53	6.79	Dark	Dark1	521
2015/09/22/19:07:43	23.53	6.78	Dark	Dark1	522
2015/09/22/19:07:44	23.53	6.77	Dark	Dark1	523
2015/09/22/19:07:45	23.53	6.84	Dark	Dark1	524
2015/09/22/19:07:46	23.52	6.79	Dark	Dark1	525
2015/09/22/19:07:47	23.52	6.87	Dark	Dark1	526
2015/09/22/19:07:48	23.52	6.91	Dark	Dark1	527
2015/09/22/19:07:49	23.52	6.85	Dark	Dark1	528
2015/09/22/19:07:50	23.52	6.83	Dark	Dark1	529
2015/09/22/19:07:51	23.52	6.83	Dark	Dark1	530
2015/09/22/19:07:52	23.52	6.8	Dark	Dark1	531
2015/09/22/19:07:53	23.52	6.85	Dark	Dark1	532
2015/09/22/19:07:54	23.52	6.85	Dark	Dark1	533
2015/09/22/19:07:55	23.52	6.74	Dark	Dark1	534
2015/09/22/19:07:56	23.52	6.81	Dark	Dark1	535
2015/09/22/19:07:57	23.52	6.81	Dark	Dark1	536
2015/09/22/19:07:58	23.52	6.79	Dark	Dark1	537
2015/09/22/19:07:59	23.52	6.77	Dark	Dark1	538
2015/09/22/19:08:00	23.52	6.81	Dark	Dark1	539
2015/09/22/19:08:01	23.52	6.83	Dark	Dark1	540
2015/09/22/19:08:02	23.53	6.8	Dark	Dark1	541
2015/09/22/19:08:03	23.53	6.84	Dark	Dark1	542
2015/09/22/19:08:04	23.53	6.83	Dark	Dark1	543
2015/09/22/19:08:05	23.53	6.79	Dark	Dark1	544
2015/09/22/19:08:06	23.53	6.83	Dark	Dark1	545
2015/09/22/19:08:07	23.53	6.84	Dark	Dark1	546
2015/09/22/19:08:08	23.53	6.84	Dark	Dark1	547
2015/09/22/19:08:09	23.53	6.79	Dark	Dark1	548
2015/09/22/19:08:10	23.53	6.83	Dark	Dark1	549
2015/09/22/19:08:11	23.53	6.81	Dark	Dark1	550
2015/09/22/19:08:12	23.53	6.76	Dark	Dark1	551
2015/09/22/19:08:13	23.53	6.78	Dark	Dark1	552
2015/09/22/19:08:14	23.53	6.85	Dark	Dark1	553
2015/09/22/19:08:15	23.53	6.87	Dark	Dark1	554
2015/09/22/19:08:16	23.53	6.83	Dark	Dark1	555
2015/09/22/19:08:17	23.53	6.8	Dark	Dark1	556
2015/09/22/19:08:18	23.53	6.8	Dark	Dark1	557
2015/09/22/19:08:19	23.53	6.83	Dark	Dark1	558
2015/09/22/19:08:20	23.53	6.79	Dark	Dark1	559
2015/09/22/19:08:21	23.53	6.76	Dark	Dark1	560
2015/09/22/19:08:22	23.53	6.83	Dark	Dark1	561
2015/09/22/19:08:23	23.53	6.78	Dark	Dark1	562
2015/09/22/19:08:24	23.53	6.8	Dark	Dark1	563
2015/09/22/19:08:25	23.53	6.78	Dark	Dark1	564
2015/09/22/19:08:26	23.53	6.8	Dark	Dark1	565
2015/09/22/19:08:27	23.53	6.83	Dark	Dark1	566
2015/09/22/19:08:28	23.52	6.83	Dark	Dark1	567
2015/09/22/19:08:29	23.52	6.81	Dark	Dark1	568
2015/09/22/19:08:30	23.53	6.8	Dark	Dark1	569
2015/09/22/19:08:31	23.53	6.79	Dark	Dark1	570
2015/09/22/19:08:32	23.52	6.77	Dark	Dark1	571
2015/09/22/19:08:33	23.52	6.86	Dark	Dark1	572
2015/09/22/19:08:34	23.53	6.77	Dark	Dark1	573
2015/09/22/19:08:35	23.52	6.78	Dark	Dark1	574
2015/09/22/19:08:36	23.52	6.79	Dark	Dark1	575
2015/09/22/19:08:37	23.53	6.8	Dark	Dark1	576
2015/09/22/19:08:38	23.53	6.85	Dark	Dark1	577
2015/09/22/19:08:39	23.53	6.84	Dark	Dark1	578
2015/09/22/19:08:40	23.53	6.8	Dark	Dark1	579
2015/09/22/19:08:41	23.52	6.82	Dark	Dark1	580
2015/09/22/19:08:42	23.52	6.78	Dark	Dark1	581
2015/09/22/19:08:43	23.53	6.76	Dark	Dark1	582
2015/09/22/19:08:44	23.53	6.82	Dark	Dark1	583
2015/09/22/19:08:45	23.53	6.83	Dark	Dark1	584
2015/09/22/19:08:46	23.53	6.8	Dark	Dark1	585
2015/09/22/19:08:47	23.53	6.76	Dark	Dark1	586
2015/09/22/19:08:48	23.53	6.78	Dark	Dark1	587
2015/09/22/19:08:49	23.53	6.8	Dark	Dark1	588
2015/09/22/19:08:50	23.54	6.79	Dark	Dark1	589
2015/09/22/19:08:51	23.53	6.74	Dark	Dark1	590
2015/09/22/19:08:52	23.53	6.73	Dark	Dark1	591
2015/09/22/19:08:53	23.53	6.76	Dark	Dark1	592
2015/09/22/19:08:54	23.53	6.82	Dark	Dark1	593
2015/09/22/19:08:55	23.53	6.73	Dark	Dark1	594
2015/09/22/19:08:56	23.53	6.79	Dark	Dark1	595
2015/09/22/19:08:57	23.53	6.8	Dark	Dark1	596
2015/09/22/19:08:58	23.53	6.78	Dark	Dark1	597
2015/09/22/19:08:59	23.53	6.78	Dark	Dark1	598
2015/09/22/19:09:00	23.53	6.77	Dark	Dark1	599
2015/09/22/19:09:01	23.54	6.8	Dark	Dark1	600
2015/09/22/19:09:02	23.54	6.8	Dark	Dark1	601
2015/09/22/19:09:03	23.54	6.76	Dark	Dark1	602
2015/09/22/19:09:04	23.54	6.7	Dark	Dark1	603
2015/09/22/19:09:05	23.54	6.79	Dark	Dark1	604
2015/09/22/19:09:06	23.54	6.79	Dark	Dark1	605
2015/09/22/19:09:07	23.54	6.75	Dark	Dark1	606
2015/09/22/19:09:08	23.54	6.79	Dark	Dark1	607
2015/09/22/19:09:09	23.54	6.77	Dark	Dark1	608
2015/09/22/19:09:10	23.54	6.78	Dark	Dark1	609
2015/09/22/19:09:11	23.54	6.82	Dark	Dark1	610
2015/09/22/19:09:12	23.54	6.74	Dark	Dark1	611
2015/09/22/19:09:13	23.54	6.77	Dark	Dark1	612
2015/09/22/19:09:14	23.54	6.82	Dark	Dark1	613
2015/09/22/19:09:15	23.54	6.85	Dark	Dark1	614
2015/09/22/19:09:16	23.54	6.74	Dark	Dark1	615
2015/09/22/19:09:17	23.54	6.74	Dark	Dark1	616
2015/09/22/19:09:18	23.54	6.78	Dark	Dark1	617
2015/09/22/19:09:19	23.54	6.75	Dark	Dark1	618
2015/09/22/19:09:20	23.54	6.79	Dark	Dark1	619
2015/09/22/19:09:21	23.54	6.75	Dark	Dark1	620
2015/09/22/19:09:22	23.54	6.74	Dark	Dark1	621
2015/09/22/19:09:23	23.54	6.77	Dark	Dark1	622
2015/09/22/19:09:24	23.54	6.77	Dark	Dark1	623
2015/09/22/19:09:25	23.53	6.75	Dark	Dark1	624
2015/09/22/19:09:26	23.54	6.68	Dark	Dark1	625
2015/09/22/19:09:27	23.53	6.73	Dark	Dark1	626
2015/09/22/19:09:28	23.54	6.75	Dark	Dark1	627
2015/09/22/19:09:29	23.53	6.79	Dark	Dark1	628
2015/09/22/19:09:30	23.53	6.78	Dark	Dark1	629
2015/09/22/19:09:31	23.53	6.79	Dark	Dark1	630
2015/09/22/19:09:32	23.54	6.8	Dark	Dark1	631
2015/09/22/19:09:33	23.54	6.8	Dark	Dark1	632
2015/09/22/19:09:34	23.54	6.8	Dark	Dark1	633
2015/09/22/19:09:35	23.55	6.77	Dark	Dark1	634
2015/09/22/19:09:36	23.55	6.76	Dark	Dark1	635
2015/09/22/19:09:37	23.55	6.73	Dark	Dark1	636
2015/09/22/19:09:38	23.54	6.76	Dark	Dark1	637
2015/09/22/19:09:39	23.54	6.76	Dark	Dark1	638
2015/09/22/19:09:40	23.54	6.78	Dark	Dark1	639
2015/09/22/19:09:41	23.54	6.8	Dark	Dark1	640
2015/09/22/19:09:42	23.54	6.71	Dark	Dark1	641
2015/09/22/19:09:43	23.54	6.78	Dark	Dark1	642
2015/09/22/19:09:44	23.54	6.68	Dark	Dark1	643
2015/09/22/19:09:45	23.54	6.76	Dark	Dark1	644
2015/09/22/19:09:46	23.54	6.75	Dark	Dark1	645
2015/09/22/19:09:47	23.55	6.72	Dark	Dark1	646
2015/09/22/19:09:48	23.55	6.78	Dark	Dark1	647
2015/09/22/19:09:49	23.55	6.76	Dark	Dark1	648
2015/09/22/19:09:50	23.54	6.74	Dark	Dark1	649
2015/09/22/19:09:51	23.55	6.75	Dark	Dark1	650
2015/09/22/19:09:52	23.55	6.72	Dark	Dark1	651
2015/09/22/19:09:53	23.55	6.79	Dark	Dark1	652
2015/09/22/19:09:54	23.55	6.77	Dark	Dark1	653
2015/09/22/19:09:55	23.54	6.77	Dark	Dark1	654
2015/09/22/19:09:56	23.54	6.75	Dark	Dark1	655
2015/09/22/19:09:57	23.54	6.74	Dark	Dark1	656
2015/09/22/19:09:58	23.54	6.72	Dark	Dark1	657
2015/09/22/19:09:59	23.54	6.69	Dark	Dark1	658
2015/09/22/19:10:00	23.55	6.82	Dark	Dark1	659
2015/09/22/19:10:01	23.55	6.79	Dark	Dark1	660
2015/09/22/19:10:02	23.55	6.74	Dark	Dark1	661
2015/09/22/19:10:03	23.55	6.72	Dark	Dark1	662
2015/09/22/19:10:04	23.55	6.72	Dark	Dark1	663
2015/09/22/19:10:05	23.55	6.77	Dark	Dark1	664
2015/09/22/19:10:06	23.55	6.73	Dark	Dark1	665
2015/09/22/19:10:07	23.54	6.72	Dark	Dark1	666
2015/09/22/19:10:08	23.55	6.73	Dark	Dark1	667
2015/09/22/19:10:09	23.55	6.73	Dark	Dark1	668
2015/09/22/19:10:10	23.55	6.74	Dark	Dark1	669
2015/09/22/19:10:11	23.55	6.71	Dark	Dark1	670
2015/09/22/19:10:12	23.55	6.76	Dark	Dark1	671
2015/09/22/19:10:13	23.55	6.76	Dark	Dark1	672
2015/09/22/19:10:14	23.55	6.74	Dark	Dark1	673
2015/09/22/19:10:15	23.55	6.69	Dark	Dark1	674
2015/09/22/19:10:16	23.55	6.71	Dark	Dark1	675
2015/09/22/19:10:17	23.55	6.68	Dark	Dark1	676
2015/09/22/19:10:18	23.55	6.73	Dark	Dark1	677
2015/09/22/19:10:19	23.55	6.73	Dark	Dark1	678
2015/09/22/19:10:20	23.55	6.7	Dark	Dark1	679
2015/09/22/19:10:21	23.55	6.73	Dark	Dark1	680
2015/09/22/19:10:22	23.55	6.72	Dark	Dark1	681
2015/09/22/19:10:23	23.54	6.66	Dark	Dark1	682
2015/09/22/19:10:24	23.55	6.66	Dark	Dark1	683
2015/09/22/19:10:25	23.55	6.72	Dark	Dark1	684
2015/09/22/19:10:26	23.55	6.74	Dark	Dark1	685
2015/09/22/19:10:27	23.55	6.7	Dark	Dark1	686
2015/09/22/19:10:28	23.55	6.74	Dark	Dark1	687
2015/09/22/19:10:29	23.55	6.73	Dark	Dark1	688
2015/09/22/19:10:30	23.55	6.72	Dark	Dark1	689
2015/09/22/19:10:31	23.55	6.68	Dark	Dark1	690
2015/09/22/19:10:32	23.55	6.72	Dark	Dark1	691
2015/09/22/19:10:33	23.55	6.69	Dark	Dark1	692
2015/09/22/19:10:34	23.55	6.72	Dark	Dark1	693
2015/09/22/19:10:35	23.55	6.69	Dark	Dark1	694
2015/09/22/19:10:36	23.55	6.7	Dark	Dark1	695
2015/09/22/19:10:37	23.55	6.71	Dark	Dark1	696
2015/09/22/19:10:38	23.55	6.73	Dark	Dark1	697
2015/09/22/19:10:39	23.55	6.66	Dark	Dark1	698
2015/09/22/19:10:40	23.55	6.73	Dark	Dark1	699
2015/09/22/19:10:41	23.55	6.72	Dark	Dark1	700
2015/09/22/19:10:42	23.55	6.62	Dark	Dark1	701
2015/09/22/19:10:43	23.55	6.65	Dark	Dark1	702
2015/09/22/19:10:44	23.55	6.67	Dark	Dark1	703
2015/09/22/19:10:45	23.55	6.72	Dark	Dark1	704
2015/09/22/19:10:46	23.55	6.72	Dark	Dark1	705
2015/09/22/19:10:47	23.55	6.71	Dark	Dark1	706
2015/09/22/19:10:48	23.55	6.68	Dark	Dark1	707
2015/09/22/19:10:49	23.55	6.67	Dark	Dark1	708
2015/09/22/19:10:50	23.55	6.7	Dark	Dark1	709
2015/09/22/19:10:51	23.55	6.71	Dark	Dark1	710
2015/09/22/19:10:52	23.55	6.71	Dark	Dark1	711
2015/09/22/19:10:53	23.55	6.69	Dark	Dark1	712
2015/09/22/19:10:54	23.55	6.69	Dark	Dark1	713
2015/09/22/19:10:55	23.55	6.71	Dark	Dark1	714
2015/09/22/19:10:56	23.55	6.7	Dark	Dark1	715
2015/09/22/19:10:57	23.55	6.74	Dark	Dark1	716
2015/09/22/19:10:58	23.55	6.69	Dark	Dark1	717
2015/09/22/19:10:59	23.55	6.67	Dark	Dark1	718
2015/09/22/19:11:00	23.55	6.69	Dark	Dark1	719
2015/09/22/19:11:01	23.55	6.65	Dark	Dark1	720
2015/09/22/19:11:02	23.56	6.67	Dark	Dark1	721
2015/09/22/19:11:03	23.55	6.72	Dark	Dark1	722
2015/09/22/19:11:04	23.55	6.72	Dark	Dark1	723
2015/09/22/19:11:05	23.55	6.71	Dark	Dark1	724
2015/09/22/19:11:06	23.55	6.65	Dark	Dark1	725
2015/09/22/19:11:07	23.55	6.68	Dark	Dark1	726
2015/09/22/19:11:08	23.54	6.66	Dark	Dark1	727
2015/09/22/19:11:09	23.55	6.7	Dark	Dark1	728
2015/09/22/19:11:10	23.55	6.7	Dark	Dark1	729
2015/09/22/19:11:11	23.55	6.68	Dark	Dark1	730
2015/09/22/19:11:12	23.55	6.65	Dark	Dark1	731
2015/09/22/19:11:13	23.55	6.65	Dark	Dark1	732
2015/09/22/19:11:14	23.55	6.7	Dark	Dark1	733
2015/09/22/19:11:15	23.55	6.7	Dark	Dark1	734
2015/09/22/19:11:16	23.55	6.7	Dark	Dark1	735
2015/09/22/19:11:17	23.55	6.71	Dark	Dark1	736
2015/09/22/19:11:18	23.55	6.7	Dark	Dark1	737
2015/09/22/19:11:19	23.55	6.64	Dark	Dark1	738
2015/09/22/19:11:20	23.55	6.64	Dark	Dark1	739
2015/09/22/19:11:21	23.55	6.71	Dark	Dark1	740
2015/09/22/19:11:22	23.55	6.71	Dark	Dark1	741
2015/09/22/19:11:23	23.55	6.68	Dark	Dark1	742
2015/09/22/19:11:24	23.55	6.67	Dark	Dark1	743
2015/09/22/19:11:25	23.55	6.66	Dark	Dark1	744
2015/09/22/19:11:26	23.55	6.61	Dark	Dark1	745
2015/09/22/19:11:28	23.55	6.68	Dark	Dark1	746
2015/09/22/19:11:28	23.55	6.7	Dark	Dark1	747
2015/09/22/19:11:29	23.55	6.71	Dark	Dark1	748
2015/09/22/19:11:30	23.55	6.68	Dark	Dark1	749
2015/09/22/19:11:31	23.55	6.67	Dark	Dark1	750
2015/09/22/19:11:32	23.55	6.68	Dark	Dark1	751
2015/09/22/19:11:33	23.55	6.72	Dark	Dark1	752
2015/09/22/19:11:34	23.56	6.65	Dark	Dark1	753
2015/09/22/19:11:35	23.56	6.7	Dark	Dark1	754
2015/09/22/19:11:36	23.56	6.7	Dark	Dark1	755
2015/09/22/19:11:37	23.55	6.71	Dark	Dark1	756
2015/09/22/19:11:38	23.56	6.67	Dark	Dark1	757
2015/09/22/19:11:39	23.56	6.68	Dark	Dark1	758
2015/09/22/19:11:40	23.56	6.68	Dark	Dark1	759
2015/09/22/19:11:41	23.56	6.65	Dark	Dark1	760
2015/09/22/19:11:42	23.56	6.72	Dark	Dark1	761
2015/09/22/19:11:43	23.56	6.68	Dark	Dark1	762
2015/09/22/19:11:44	23.56	6.63	Dark	Dark1	763
2015/09/22/19:11:45	23.56	6.63	Dark	Dark1	764
2015/09/22/19:11:46	23.56	6.65	Dark	Dark1	765
2015/09/22/19:11:47	23.56	6.67	Dark	Dark1	766
2015/09/22/19:11:48	23.56	6.71	Dark	Dark1	767
2015/09/22/19:11:49	23.56	6.66	Dark	Dark1	768
2015/09/22/19:11:50	23.56	6.69	Dark	Dark1	769
2015/09/22/19:11:51	23.56	6.67	Dark	Dark1	770
2015/09/22/19:11:52	23.56	6.73	Dark	Dark1	771
2015/09/22/19:11:53	23.56	6.63	Dark	Dark1	772
2015/09/22/19:11:54	23.56	6.71	Dark	Dark1	773
2015/09/22/19:11:55	23.56	6.68	Dark	Dark1	774
2015/09/22/19:11:56	23.56	6.67	Dark	Dark1	775
2015/09/22/19:11:57	23.56	6.66	Dark	Dark1	776
2015/09/22/19:11:58	23.56	6.7	Dark	Dark1	777
2015/09/22/19:11:59	23.56	6.65	Dark	Dark1	778
2015/09/22/19:12:00	23.56	6.65	Dark	Dark1	779
2015/09/22/19:12:01	23.56	6.68	Dark	Dark1	780
2015/09/22/19:12:02	23.55	6.66	Dark	Dark1	781
2015/09/22/19:12:03	23.56	6.67	Dark	Dark1	782
2015/09/22/19:12:04	23.56	6.66	Dark	Dark1	783
2015/09/22/19:12:05	23.56	6.65	Dark	Dark1	784
2015/09/22/19:12:06	23.56	6.67	Dark	Dark1	785
2015/09/22/19:12:07	23.56	6.66	Dark	Dark1	786
2015/09/22/19:12:08	23.56	6.61	Dark	Dark1	787
2015/09/22/19:12:09	23.56	6.66	Dark	Dark1	788
2015/09/22/19:12:10	23.56	6.66	Dark	Dark1	789
2015/09/22/19:12:11	23.56	6.63	Dark	Dark1	790
2015/09/22/19:12:12	23.57	6.66	Dark	Dark1	791
2015/09/22/19:12:13	23.57	6.66	Dark	Dark1	792
2015/09/22/19:12:14	23.57	6.65	Dark	Dark1	793
2015/09/22/19:12:15	23.57	6.66	Dark	Dark1	794
2015/09/22/19:12:16	23.57	6.63	Dark	Dark1	795
2015/09/22/19:12:17	23.57	6.62	Dark	Dark1	796
2015/09/22/19:12:18	23.56	6.64	Dark	Dark1	797
2015/09/22/19:12:19	23.56	6.69	Dark	Dark1	798
2015/09/22/19:12:20	23.56	6.68	Dark	Dark1	799
2015/09/22/19:12:21	23.56	6.65	Dark	Dark1	800
2015/09/22/19:12:22	23.56	6.64	Dark	Dark1	801
2015/09/22/19:12:23	23.56	6.67	Dark	Dark1	802
2015/09/22/19:12:24	23.56	6.65	Dark	Dark1	803
2015/09/22/19:12:25	23.57	6.68	Dark	Dark1	804
2015/09/22/19:12:26	23.57	6.7	Dark	Dark1	805
2015/09/22/19:12:27	23.57	6.63	Dark	Dark1	806
2015/09/22/19:12:28	23.57	6.65	Dark	Dark1	807
2015/09/22/19:12:29	23.57	6.62	Dark	Dark1	808
2015/09/22/19:12:30	23.57	6.61	Dark	Dark1	809
2015/09/22/19:12:31	23.57	6.65	Dark	Dark1	810
2015/09/22/19:12:32	23.57	6.63	Dark	Dark1	811
2015/09/22/19:12:33	23.57	6.63	Dark	Dark1	812
2015/09/22/19:12:34	23.57	6.67	Dark	Dark1	813
2015/09/22/19:12:35	23.57	6.64	Dark	Dark1	814
2015/09/22/19:12:36	23.57	6.66	Dark	Dark1	815
2015/09/22/19:12:37	23.57	6.64	Dark	Dark1	816
2015/09/22/19:12:38	23.57	6.64	Dark	Dark1	817
2015/09/22/19:12:39	23.57	6.64	Dark	Dark1	818
2015/09/22/19:12:40	23.57	6.65	Dark	Dark1	819
2015/09/22/19:12:41	23.57	6.65	Dark	Dark1	820
2015/09/22/19:12:42	23.57	6.64	Dark	Dark1	821
2015/09/22/19:12:43	23.58	6.66	Dark	Dark1	822
2015/09/22/19:12:44	23.58	6.64	Dark	Dark1	823
2015/09/22/19:12:45	23.58	6.66	Dark	Dark1	824
2015/09/22/19:12:46	23.58	6.66	Dark	Dark1	825
2015/09/22/19:12:47	23.58	6.64	Dark	Dark1	826
2015/09/22/19:12:48	23.57	6.61	Dark	Dark1	827
2015/09/22/19:12:49	23.58	6.64	Dark	Dark1	828
2015/09/22/19:12:50	23.58	6.65	Dark	Dark1	829
2015/09/22/19:12:51	23.58	6.6	Dark	Dark1	830
2015/09/22/19:12:52	23.58	6.61	Dark	Dark1	831
2015/09/22/19:12:53	23.58	6.62	Dark	Dark1	832
2015/09/22/19:12:54	23.58	6.61	Dark	Dark1	833
2015/09/22/19:12:55	23.58	6.65	Dark	Dark1	834
2015/09/22/19:12:56	23.57	6.6	Dark	Dark1	835
2015/09/22/19:12:57	23.58	6.58	Dark	Dark1	836
2015/09/22/19:12:58	23.57	6.59	Dark	Dark1	837
2015/09/22/19:12:59	23.57	6.6	Dark	Dark1	838
2015/09/22/19:13:00	23.57	6.58	Dark	Dark1	839
2015/09/22/19:13:01	23.57	6.62	Dark	Dark1	840
2015/09/22/19:13:02	23.57	6.63	Dark	Dark1	841
2015/09/22/19:13:03	23.58	6.65	Dark	Dark1	842
2015/09/22/19:13:04	23.58	6.64	Dark	Dark1	843
2015/09/22/19:13:05	23.58	6.56	Dark	Dark1	844
2015/09/22/19:13:06	23.58	6.59	Dark	Dark1	845
2015/09/22/19:13:07	23.58	6.6	Dark	Dark1	846
2015/09/22/19:13:08	23.58	6.63	Dark	Dark1	847
2015/09/22/19:13:09	23.58	6.62	Dark	Dark1	848
2015/09/22/19:13:10	23.58	6.6	Dark	Dark1	849
2015/09/22/19:13:11	23.58	6.56	Dark	Dark1	850
2015/09/22/19:13:12	23.58	6.61	Dark	Dark1	851
2015/09/22/19:13:13	23.57	6.61	Dark	Dark1	852
2015/09/22/19:13:14	23.58	6.56	Dark	Dark1	853
2015/09/22/19:13:15	23.58	6.59	Dark	Dark1	854
2015/09/22/19:13:16	23.57	6.62	Dark	Dark1	855
2015/09/22/19:13:17	23.58	6.63	Dark	Dark1	856
2015/09/22/19:13:18	23.58	6.61	Dark	Dark1	857
2015/09/22/19:13:19	23.58	6.56	Dark	Dark1	858
2015/09/22/19:13:20	23.58	6.61	Dark	Dark1	859
2015/09/22/19:13:21	23.58	6.59	Dark	Dark1	860
2015/09/22/19:13:22	23.58	6.58	Dark	Dark1	861
2015/09/22/19:13:23	23.58	6.58	Dark	Dark1	862
2015/09/22/19:13:24	23.58	6.63	Dark	Dark1	863
2015/09/22/19:13:25	23.58	6.64	Dark	Dark1	864
2015/09/22/19:13:26	23.58	6.62	Dark	Dark1	865
2015/09/22/19:13:27	23.58	6.62	Dark	Dark1	866
2015/09/22/19:13:28	23.58	6.63	Dark	Dark1	867
2015/09/22/19:13:29	23.58	6.6	Dark	Dark1	868
2015/09/22/19:13:30	23.58	6.62	Dark	Dark1	869
2015/09/22/19:13:31	23.58	6.58	Dark	Dark1	870
2015/09/22/19:13:32	23.58	6.59	Dark	Dark1	871
2015/09/22/19:13:33	23.58	6.57	Dark	Dark1	872
2015/09/22/19:13:34	23.58	6.58	Dark	Dark1	873
2015/09/22/19:13:35	23.58	6.62	Dark	Dark1	874
2015/09/22/19:13:36	23.58	6.65	Dark	Dark1	875
2015/09/22/19:13:37	23.58	6.63	Dark	Dark1	876
2015/09/22/19:13:38	23.57	6.61	Dark	Dark1	877
2015/09/22/19:13:39	23.57	6.59	Dark	Dark1	878
2015/09/22/19:13:40	23.57	6.59	Dark	Dark1	879
2015/09/22/19:13:41	23.57	6.56	Dark	Dark1	880
2015/09/22/19:13:42	23.57	6.59	Dark	Dark1	881
2015/09/22/19:13:43	23.57	6.62	Dark	Dark1	882
2015/09/22/19:13:44	23.57	6.58	Dark	Dark1	883
2015/09/22/19:13:45	23.57	6.58	Dark	Dark1	884
2015/09/22/19:13:46	23.57	6.6	Dark	Dark1	885
2015/09/22/19:13:47	23.57	6.59	Dark	Dark1	886
2015/09/22/19:13:48	23.57	6.6	Dark	Dark1	887
2015/09/22/19:13:49	23.57	6.59	Dark	Dark1	888
2015/09/22/19:13:50	23.57	6.6	Dark	Dark1	889
2015/09/22/19:13:51	23.57	6.57	Dark	Dark1	890
2015/09/22/19:13:52	23.57	6.57	Dark	Dark1	891
2015/09/22/19:13:53	23.58	6.58	Dark	Dark1	892
2015/09/22/19:13:54	23.58	6.59	Dark	Dark1	893
2015/09/22/19:13:55	23.57	6.59	Dark	Dark1	894
2015/09/22/19:13:56	23.57	6.56	Dark	Dark1	895
2015/09/22/19:13:57	23.57	6.58	Dark	Dark1	896
2015/09/22/19:13:58	23.57	6.62	Dark	Dark1	897
2015/09/22/19:13:59	23.57	6.59	Dark	Dark1	898
2015/09/22/19:14:00	23.57	6.57	Dark	Dark1	899
2015/09/22/19:14:01	23.57	6.57	Dark	Dark1	900
2015/09/22/19:14:02	23.57	6.57	Dark	Dark1	901
2015/09/22/19:14:03	23.57	6.62	Dark	Dark1	902
2015/09/22/19:14:04	23.57	6.57	Dark	Dark1	903
2015/09/22/19:14:05	23.57	6.63	Dark	Dark1	904
2015/09/22/19:14:06	23.57	6.6	Dark	Dark1	905
2015/09/22/19:14:07	23.57	6.62	Dark	Dark1	906
2015/09/22/19:14:08	23.57	6.62	Dark	Dark1	907
2015/09/22/19:14:09	23.57	6.57	Dark	Dark1	908
2015/09/22/19:14:10	23.57	6.57	Dark	Dark1	909
2015/09/22/19:14:11	23.57	6.57	Dark	Dark1	910
2015/09/22/19:14:12	23.57	6.6	Dark	Dark1	911
2015/09/22/19:14:13	23.57	6.6	Dark	Dark1	912
2015/09/22/19:14:14	23.57	6.57	Dark	Dark1	913
2015/09/22/19:14:15	23.57	6.59	Dark	Dark1	914
2015/09/22/19:14:16	23.57	6.54	Dark	Dark1	915
2015/09/22/19:14:17	23.57	6.59	Dark	Dark1	916
2015/09/22/19:14:18	23.57	6.61	Dark	Dark1	917
2015/09/22/19:14:19	23.57	6.61	Dark	Dark1	918
2015/09/22/19:14:20	23.57	6.61	Dark	Dark1	919
2015/09/22/19:14:21	23.57	6.61	Dark	Dark1	920
2015/09/22/19:14:22	23.57	6.56	Dark	Dark1	921
2015/09/22/19:14:23	23.57	6.57	Dark	Dark1	922
2015/09/22/19:14:24	23.57	6.55	Dark	Dark1	923
2015/09/22/19:14:25	23.57	6.58	Dark	Dark1	924
2015/09/22/19:14:26	23.57	6.62	Dark	Dark1	925
2015/09/22/19:14:27	23.57	6.6	Dark	Dark1	926
2015/09/22/19:14:28	23.57	6.59	Dark	Dark1	927
2015/09/22/19:14:29	23.57	6.6	Dark	Dark1	928
2015/09/22/19:14:30	23.57	6.58	Dark	Dark1	929
2015/09/22/19:14:31	23.57	6.57	Dark	Dark1	930
2015/09/22/19:14:32	23.57	6.58	Dark	Dark1	931
2015/09/22/19:14:33	23.57	6.59	Dark	Dark1	932
2015/09/22/19:14:34	23.57	6.59	Dark	Dark1	933
2015/09/22/19:14:35	23.57	6.58	Dark	Dark1	934
2015/09/22/19:14:36	23.57	6.61	Dark	Dark1	935
2015/09/22/19:14:37	23.57	6.58	Dark	Dark1	936
2015/09/22/19:14:38	23.57	6.55	Dark	Dark1	937
2015/09/22/19:14:39	23.56	6.54	Dark	Dark1	938
2015/09/22/19:14:40	23.56	6.56	Dark	Dark1	939
2015/09/22/19:14:41	23.56	6.58	Dark	Dark1	940
2015/09/22/19:14:42	23.57	6.59	Dark	Dark1	941
2015/09/22/19:14:43	23.56	6.61	Dark	Dark1	942
2015/09/22/19:14:44	23.57	6.58	Dark	Dark1	943
2015/09/22/19:14:45	23.57	6.59	Dark	Dark1	944
2015/09/22/19:14:46	23.57	6.6	Dark	Dark1	945
2015/09/22/19:14:47	23.57	6.55	Dark	Dark1	946
2015/09/22/19:14:48	23.57	6.63	Dark	Dark1	947
2015/09/22/19:14:49	23.57	6.64	Dark	Dark1	948
2015/09/22/19:14:50	23.57	6.62	Dark	Dark1	949
2015/09/22/19:14:51	23.57	6.57	Dark	Dark1	950
2015/09/22/19:14:52	23.57	6.61	Dark	Dark1	951
2015/09/22/19:14:53	23.57	6.56	Dark	Dark1	952
2015/09/22/19:14:54	23.57	6.56	Dark	Dark1	953
2015/09/22/19:14:55	23.57	6.56	Dark	Dark1	954
2015/09/22/19:14:56	23.57	6.55	Dark	Dark1	955
2015/09/22/19:14:57	23.56	6.56	Dark	Dark1	956
2015/09/22/19:14:58	23.56	6.57	Dark	Dark1	957
2015/09/22/19:14:59	23.56	6.55	Dark	Dark1	958
2015/09/22/19:15:00	23.56	6.56	Dark	Dark1	959
2015/09/22/19:15:01	23.56	6.56	Dark	Dark1	960
2015/09/22/19:15:02	23.56	6.59	Dark	Dark1	961
2015/09/22/19:15:03	23.56	6.59	Dark	Dark1	962
2015/09/22/19:15:04	23.56	6.52	Dark	Dark1	963
2015/09/22/19:15:05	23.56	6.56	Dark	Dark1	964
2015/09/22/19:15:06	23.56	6.56	Dark	Dark1	965
2015/09/22/19:15:07	23.56	6.58	Dark	Dark1	966
2015/09/22/19:15:08	23.56	6.58	Dark	Dark1	967
2015/09/22/19:15:09	23.56	6.58	Dark	Dark1	968
2015/09/22/19:15:10	23.56	6.57	Dark	Dark1	969
2015/09/22/19:15:11	23.56	6.55	Dark	Dark1	970
2015/09/22/19:15:12	23.56	6.58	Dark	Dark1	971
2015/09/22/19:15:13	23.56	6.55	Dark	Dark1	972
2015/09/22/19:15:14	23.56	6.61	Dark	Dark1	973
2015/09/22/19:15:15	23.56	6.53	Dark	Dark1	974
2015/09/22/19:15:16	23.56	6.5	Dark	Dark1	975
2015/09/22/19:15:17	23.56	6.58	Dark	Dark1	976
2015/09/22/19:15:18	23.57	6.52	Dark	Dark1	977
2015/09/22/19:15:19	23.56	6.57	Dark	Dark1	978
2015/09/22/19:15:20	23.56	6.55	Dark	Dark1	979
2015/09/22/19:15:21	23.56	6.55	Dark	Dark1	980
2015/09/22/19:15:22	23.56	6.58	Dark	Dark1	981
2015/09/22/19:15:23	23.55	6.54	Dark	Dark1	982
2015/09/22/19:15:24	23.55	6.57	Dark	Dark1	983
2015/09/22/19:15:25	23.55	6.6	Dark	Dark1	984
2015/09/22/19:15:26	23.56	6.51	Dark	Dark1	985
2015/09/22/19:15:27	23.55	6.55	Dark	Dark1	986
2015/09/22/19:15:28	23.56	6.53	Dark	Dark1	987
2015/09/22/19:15:29	23.56	6.53	Dark	Dark1	988
2015/09/22/19:15:30	23.56	6.5	Dark	Dark1	989
2015/09/22/19:15:31	23.56	6.51	Dark	Dark1	990
2015/09/22/19:15:32	23.56	6.56	Dark	Dark1	991
2015/09/22/19:15:33	23.56	6.55	Dark	Dark1	992
2015/09/22/19:15:34	23.56	6.57	Dark	Dark1	993
2015/09/22/19:15:35	23.56	6.51	Dark	Dark1	994
2015/09/22/19:15:36	23.56	6.57	Dark	Dark1	995
2015/09/22/19:15:37	23.56	6.57	Dark	Dark1	996
2015/09/22/19:15:38	23.56	6.53	Dark	Dark1	997
2015/09/22/19:15:39	23.57	6.49	Dark	Dark1	998
2015/09/22/19:15:40	23.56	6.53	Dark	Dark1	999
2015/09/22/19:15:41	23.56	6.53	Dark	Dark1	1000
2015/09/22/19:15:42	23.56	6.52	Dark	Dark1	1001
2015/09/22/19:15:43	23.56	6.52	Dark	Dark1	1002
2015/09/22/19:15:44	23.56	6.55	Dark	Dark1	1003
2015/09/22/19:15:45	23.56	6.56	Dark	Dark1	1004
2015/09/22/19:15:46	23.56	6.54	Dark	Dark1	1005
2015/09/22/19:15:47	23.56	6.53	Dark	Dark1	1006
2015/09/22/19:15:48	23.56	6.53	Dark	Dark1	1007
2015/09/22/19:15:49	23.56	6.52	Dark	Dark1	1008
2015/09/22/19:15:50	23.56	6.54	Dark	Dark1	1009
2015/09/22/19:15:51	23.57	6.55	Dark	Dark1	1010
2015/09/22/19:15:52	23.57	6.55	Dark	Dark1	1011
2015/09/22/19:15:53	23.57	6.48	Dark	Dark1	1012
2015/09/22/19:15:54	23.57	6.52	Dark	Dark1	1013
2015/09/22/19:15:55	23.57	6.52	Dark	Dark1	1014
2015/09/22/19:15:56	23.57	6.53	Dark	Dark1	1015
2015/09/22/19:15:57	23.57	6.51	Dark	Dark1	1016
2015/09/22/19:15:58	23.57	6.55	Dark	Dark1	1017
2015/09/22/19:15:59	23.57	6.54	Dark	Dark1	1018
2015/09/22/19:16:00	23.57	6.57	Dark	junk	1019
2015/09/22/19:16:01	23.57	6.57	Dark	junk	1020
2015/09/22/19:16:02	23.57	6.49	Dark	junk	1021
2015/09/22/19:16:03	23.57	6.53	Dark	junk	1022
2015/09/22/19:16:04	23.57	6.53	Dark	junk	1023
2015/09/22/19:16:05	23.57	6.54	Dark	junk	1024
2015/09/22/19:16:06	23.57	6.54	Dark	junk	1025
2015/09/22/19:16:07	23.57	6.53	Dark	junk	1026
2015/09/22/19:16:08	23.57	6.55	Dark	junk	1027
2015/09/22/19:16:09	23.57	6.52	Dark	junk	1028
2015/09/22/19:16:10	23.57	6.56	Dark	junk	1029
2015/09/22/19:16:11	23.57	6.55	Dark	junk	1030
2015/09/22/19:16:12	23.57	6.51	Dark	junk	1031
2015/09/22/19:16:13	23.57	6.49	Dark	junk	1032
2015/09/22/19:16:14	23.57	6.52	Dark	junk	1033
2015/09/22/19:16:15	23.57	6.54	Dark	junk	1034
2015/09/22/19:16:16	23.57	6.51	Dark	junk	1035
2015/09/22/19:16:17	23.58	6.54	Dark	junk	1036
2015/09/22/19:16:18	23.57	6.54	Dark	junk	1037
2015/09/22/19:16:19	23.57	6.51	Dark	junk	1038
2015/09/22/19:16:20	23.57	6.49	Dark	junk	1039
2015/09/22/19:16:21	23.58	6.44	Dark	junk	1040
2015/09/22/19:16:22	23.58	6.5	Dark	junk	1041
2015/09/22/19:16:23	23.58	6.55	Dark	junk	1042
2015/09/22/19:16:24	23.58	6.53	Dark	junk	1043
2015/09/22/19:16:25	23.58	6.53	Dark	junk	1044
2015/09/22/19:16:26	23.58	6.56	Dark	junk	1045
2015/09/22/19:16:27	23.57	6.56	Dark	junk	1046
2015/09/22/19:16:28	23.58	6.58	Dark	junk	1047
2015/09/22/19:16:29	23.58	6.52	Dark	junk	1048
2015/09/22/19:16:30	23.58	6.58	Dark	junk	1049
2015/09/22/19:16:31	23.58	6.59	Dark	junk	1050
2015/09/22/19:16:32	23.58	6.6	Dark	junk	1051
2015/09/22/19:16:33	23.58	6.55	Dark	junk	1052
2015/09/22/19:16:34	23.58	6.6	Dark	junk	1053
2015/09/22/19:16:35	23.58	6.56	Dark	junk	1054
2015/09/22/19:16:36	23.58	6.58	Dark	junk	1055
2015/09/22/19:16:37	23.59	6.44	Dark	junk	1056
2015/09/22/19:16:38	23.59	6.49	Dark	junk	1057
2015/09/22/19:16:39	23.59	6.61	light	junk	1058
2015/09/22/19:16:40	23.59	6.56	light	junk	1059
2015/09/22/19:16:41	23.59	6.48	light	junk	1060
2015/09/22/19:16:42	23.6	6.49	light	junk	1061
2015/09/22/19:16:43	23.6	6.61	light	junk	1062
2015/09/22/19:16:44	23.6	6.52	light	junk	1063
2015/09/22/19:16:45	23.6	6.55	light	junk	1064
2015/09/22/19:16:46	23.6	6.63	light	junk	1065
2015/09/22/19:16:47	23.6	6.56	light	junk	1066
2015/09/22/19:16:48	23.6	6.58	light	junk	1067
2015/09/22/19:16:49	23.6	6.64	light	junk	1068
2015/09/22/19:16:50	23.61	6.61	light	junk	1069
2015/09/22/19:16:51	23.6	6.66	light	junk	1070
2015/09/22/19:16:52	23.6	6.48	light	junk	1071
2015/09/22/19:16:53	23.6	6.48	light	junk	1072
2015/09/22/19:16:54	23.6	6.57	light	junk	1073
2015/09/22/19:16:55	23.61	6.64	light	junk	1074
2015/09/22/19:16:56	23.61	6.52	light	junk	1075
2015/09/22/19:16:57	23.61	6.44	light	junk	1076
2015/09/22/19:16:58	23.61	6.54	light	junk	1077
2015/09/22/19:16:59	23.61	6.53	light	junk	1078
2015/09/22/19:17:00	23.61	6.63	light	junk	1079
2015/09/22/19:17:01	23.61	6.57	light	junk	1080
2015/09/22/19:17:02	23.61	6.54	light	junk	1081
2015/09/22/19:17:03	23.61	6.63	light	junk	1082
2015/09/22/19:17:04	23.62	6.64	light	junk	1083
2015/09/22/19:17:05	23.62	6.52	light	junk	1084
2015/09/22/19:17:06	23.62	6.46	light	junk	1085
2015/09/22/19:17:07	23.62	6.49	light	junk	1086
2015/09/22/19:17:08	23.62	6.47	light	junk	1087
2015/09/22/19:17:09	23.62	6.6	light	junk	1088
2015/09/22/19:17:10	23.62	6.56	light	junk	1089
2015/09/22/19:17:11	23.62	6.51	light	junk	1090
2015/09/22/19:17:12	23.63	6.57	light	junk	1091
2015/09/22/19:17:13	23.63	6.5	light	junk	1092
2015/09/22/19:17:14	23.63	6.46	light	junk	1093
2015/09/22/19:17:15	23.63	6.63	light	junk	1094
2015/09/22/19:17:16	23.62	6.61	light	junk	1095
2015/09/22/19:17:17	23.62	6.54	light	junk	1096
2015/09/22/19:17:18	23.62	6.54	light	junk	1097
2015/09/22/19:17:19	23.62	6.57	light	junk	1098
2015/09/22/19:17:20	23.62	6.61	light	junk	1099
2015/09/22/19:17:21	23.63	6.55	light	junk	1100
2015/09/22/19:17:22	23.63	6.58	light	junk	1101
2015/09/22/19:17:23	23.63	6.7	light	junk	1102
2015/09/22/19:17:24	23.63	6.61	light	junk	1103
2015/09/22/19:17:25	23.63	6.54	light	junk	1104
2015/09/22/19:17:26	23.63	6.51	light	junk	1105
2015/09/22/19:17:27	23.63	6.53	light	junk	1106
2015/09/22/19:17:28	23.63	6.49	light	junk	1107
2015/09/22/19:17:29	23.63	6.55	light	junk	1108
2015/09/22/19:17:30	23.63	6.56	light	junk	1109
2015/09/22/19:17:31	23.63	6.58	light	junk	1110
2015/09/22/19:17:32	23.63	6.56	light	junk	1111
2015/09/22/19:17:33	23.63	6.42	light	junk	1112
2015/09/22/19:17:34	23.63	6.53	light	junk	1113
2015/09/22/19:17:35	23.63	6.52	light	junk	1114
2015/09/22/19:17:36	23.63	6.53	light	junk	1115
2015/09/22/19:17:37	23.63	6.49	light	junk	1116
2015/09/22/19:17:38	23.63	6.45	light	junk	1117
2015/09/22/19:17:39	23.63	6.54	light	junk	1118
2015/09/22/19:17:40	23.64	6.52	light	junk	1119
2015/09/22/19:17:41	23.64	6.6	light	junk	1120
2015/09/22/19:17:42	23.64	6.55	light	junk	1121
2015/09/22/19:17:43	23.64	6.34	light	junk	1122
2015/09/22/19:17:44	23.64	6.5	light	junk	1123
2015/09/22/19:17:45	23.64	6.48	light	junk	1124
2015/09/22/19:17:46	23.64	6.54	light	junk	1125
2015/09/22/19:17:47	23.64	6.45	light	junk	1126
2015/09/22/19:17:48	23.64	6.45	light	junk	1127
2015/09/22/19:17:49	23.64	6.5	light	junk	1128
2015/09/22/19:17:50	23.64	6.53	light	junk	1129
2015/09/22/19:17:51	23.64	6.58	light	junk	1130
2015/09/22/19:17:52	23.63	6.53	light	junk	1131
2015/09/22/19:17:53	23.63	6.5	light	junk	1132
2015/09/22/19:17:54	23.63	6.37	light	junk	1133
2015/09/22/19:17:55	23.64	6.36	light	junk	1134
2015/09/22/19:17:56	23.64	6.55	light	junk	1135
2015/09/22/19:17:57	23.64	6.47	light	junk	1136
2015/09/22/19:17:58	23.64	6.57	light	junk	1137
2015/09/22/19:17:59	23.64	6.42	light	junk	1138
2015/09/22/19:18:00	23.64	6.53	light	junk	1139
2015/09/22/19:18:01	23.65	6.65	light	junk	1140
2015/09/22/19:18:02	23.64	6.43	light	junk	1141
2015/09/22/19:18:03	23.64	6.49	light	junk	1142
2015/09/22/19:18:04	23.65	6.47	light	junk	1143
2015/09/22/19:18:05	23.65	6.4	light	junk	1144
2015/09/22/19:18:06	23.65	6.56	light	junk	1145
2015/09/22/19:18:07	23.65	6.5	light	junk	1146
2015/09/22/19:18:08	23.65	6.43	light	junk	1147
2015/09/22/19:18:09	23.65	6.49	light	junk	1148
2015/09/22/19:18:10	23.65	6.48	light	junk	1149
2015/09/22/19:18:11	23.65	6.4	light	junk	1150
2015/09/22/19:18:12	23.65	6.46	light	junk	1151
2015/09/22/19:18:13	23.65	6.46	light	junk	1152
2015/09/22/19:18:14	23.65	6.49	light	junk	1153
2015/09/22/19:18:15	23.66	6.56	light	junk	1154
2015/09/22/19:18:16	23.66	6.48	light	junk	1155
2015/09/22/19:18:17	23.66	6.45	light	junk	1156
2015/09/22/19:18:18	23.65	6.52	light	junk	1157
2015/09/22/19:18:19	23.66	6.55	light	junk	1158
2015/09/22/19:18:20	23.65	6.48	light	junk	1159
2015/09/22/19:18:21	23.66	6.49	light	junk	1160
2015/09/22/19:18:22	23.65	6.56	light	junk	1161
2015/09/22/19:18:23	23.65	6.39	light	junk	1162
2015/09/22/19:18:24	23.65	6.41	light	junk	1163
2015/09/22/19:18:25	23.66	6.46	light	junk	1164
2015/09/22/19:18:26	23.65	6.43	light	junk	1165
2015/09/22/19:18:27	23.66	6.43	light	junk	1166
2015/09/22/19:18:28	23.66	6.51	light	junk	1167
2015/09/22/19:18:29	23.66	6.45	light	junk	1168
2015/09/22/19:18:30	23.66	6.41	light	junk	1169
2015/09/22/19:18:31	23.66	6.54	light	junk	1170
2015/09/22/19:18:32	23.66	6.44	light	junk	1171
2015/09/22/19:18:33	23.66	6.4	light	junk	1172
2015/09/22/19:18:34	23.66	6.56	light	junk	1173
2015/09/22/19:18:35	23.66	6.58	light	junk	1174
2015/09/22/19:18:36	23.66	6.54	light	junk	1175
2015/09/22/19:18:37	23.67	6.45	light	junk	1176
2015/09/22/19:18:38	23.66	6.47	light	junk	1177
2015/09/22/19:18:39	23.67	6.46	light	junk	1178
2015/09/22/19:18:40	23.67	6.51	light	junk	1179
2015/09/22/19:18:41	23.67	6.55	light	junk	1180
2015/09/22/19:18:42	23.67	6.44	light	junk	1181
2015/09/22/19:18:43	23.67	6.37	light	junk	1182
2015/09/22/19:18:44	23.67	6.52	light	junk	1183
2015/09/22/19:18:45	23.66	6.44	light	junk	1184
2015/09/22/19:18:46	23.67	6.47	light	junk	1185
2015/09/22/19:18:47	23.67	6.56	light	junk	1186
2015/09/22/19:18:48	23.66	6.53	light	junk	1187
2015/09/22/19:18:49	23.66	6.52	light	junk	1188
2015/09/22/19:18:50	23.67	6.5	light	junk	1189
2015/09/22/19:18:51	23.66	6.53	light	junk	1190
2015/09/22/19:18:52	23.66	6.6	light	junk	1191
2015/09/22/19:18:53	23.66	6.54	light	junk	1192
2015/09/22/19:18:55	23.66	6.48	light	junk	1193
2015/09/22/19:18:56	23.66	6.34	light	junk	1194
2015/09/22/19:18:57	23.66	6.53	light	junk	1195
2015/09/22/19:18:58	23.66	6.43	light	junk	1196
2015/09/22/19:18:59	23.66	6.38	light	junk	1197
2015/09/22/19:19:00	23.66	6.45	light	junk	1198
2015/09/22/19:19:01	23.67	6.63	light	junk	1199
2015/09/22/19:19:02	23.67	6.46	light	junk	1200
2015/09/22/19:19:03	23.67	6.43	light	junk	1201
2015/09/22/19:19:04	23.66	6.52	light	junk	1202
2015/09/22/19:19:05	23.66	6.51	light	junk	1203
2015/09/22/19:19:06	23.66	6.45	light	junk	1204
2015/09/22/19:19:07	23.67	6.49	light	junk	1205
2015/09/22/19:19:08	23.67	6.48	light	junk	1206
2015/09/22/19:19:09	23.67	6.45	light	junk	1207
2015/09/22/19:19:10	23.67	6.51	light	junk	1208
2015/09/22/19:19:11	23.66	6.51	light	junk	1209
2015/09/22/19:19:12	23.66	6.55	light	junk	1210
2015/09/22/19:19:13	23.66	6.52	light	junk	1211
2015/09/22/19:19:14	23.66	6.62	light	junk	1212
2015/09/22/19:19:15	23.66	6.54	light	junk	1213
2015/09/22/19:19:16	23.66	6.49	light	junk	1214
2015/09/22/19:19:17	23.66	6.43	light	junk	1215
2015/09/22/19:19:18	23.66	6.46	light	junk	1216
2015/09/22/19:19:19	23.66	6.48	light	junk	1217
2015/09/22/19:19:20	23.66	6.5	light	junk	1218
2015/09/22/19:19:21	23.66	6.52	light	junk	1219
2015/09/22/19:19:22	23.66	6.48	light	junk	1220
2015/09/22/19:19:23	23.66	6.42	light	junk	1221
2015/09/22/19:19:24	23.66	6.55	light	junk	1222
2015/09/22/19:19:25	23.66	6.41	light	junk	1223
2015/09/22/19:19:26	23.66	6.5	light	junk	1224
2015/09/22/19:19:27	23.66	6.52	light	junk	1225
2015/09/22/19:19:28	23.66	6.35	light	junk	1226
2015/09/22/19:19:29	23.67	6.44	light	junk	1227
2015/09/22/19:19:30	23.67	6.47	light	junk	1228
2015/09/22/19:19:31	23.66	6.41	light	junk	1229
2015/09/22/19:19:32	23.67	6.43	light	junk	1230
2015/09/22/19:19:33	23.67	6.51	light	junk	1231
2015/09/22/19:19:34	23.66	6.48	light	junk	1232
2015/09/22/19:19:35	23.66	6.46	light	junk	1233
2015/09/22/19:19:36	23.66	6.55	light	junk	1234
2015/09/22/19:19:37	23.66	6.44	light	junk	1235
2015/09/22/19:19:38	23.66	6.5	light	junk	1236
2015/09/22/19:19:39	23.66	6.49	light	junk	1237
2015/09/22/19:19:40	23.66	6.53	light	junk	1238
2015/09/22/19:19:41	23.66	6.57	light	junk	1239
2015/09/22/19:19:42	23.66	6.55	light	junk	1240
2015/09/22/19:19:43	23.66	6.48	light	junk	1241
2015/09/22/19:19:44	23.66	6.55	light	junk	1242
2015/09/22/19:19:45	23.66	6.41	light	junk	1243
2015/09/22/19:19:46	23.66	6.5	light	junk	1244
2015/09/22/19:19:47	23.66	6.44	light	junk	1245
2015/09/22/19:19:48	23.66	6.47	light	junk	1246
2015/09/22/19:19:49	23.66	6.59	light	junk	1247
2015/09/22/19:19:50	23.67	6.49	light	junk	1248
2015/09/22/19:19:51	23.66	6.48	light	junk	1249
2015/09/22/19:19:52	23.66	6.52	light	junk	1250
2015/09/22/19:19:53	23.66	6.54	light	junk	1251
2015/09/22/19:19:54	23.66	6.4	light	junk	1252
2015/09/22/19:19:55	23.66	6.43	light	junk	1253
2015/09/22/19:19:56	23.66	6.54	light	junk	1254
2015/09/22/19:19:57	23.66	6.51	light	junk	1255
2015/09/22/19:19:58	23.67	6.49	light	junk	1256
2015/09/22/19:19:59	23.67	6.49	light	junk	1257
2015/09/22/19:20:00	23.67	6.47	light	junk	1258
2015/09/22/19:20:01	23.67	6.52	light	junk	1259
2015/09/22/19:20:02	23.66	6.47	light	junk	1260
2015/09/22/19:20:03	23.66	6.57	light	junk	1261
2015/09/22/19:20:04	23.66	6.53	light	junk	1262
2015/09/22/19:20:05	23.66	6.48	light	junk	1263
2015/09/22/19:20:06	23.66	6.34	light	junk	1264
2015/09/22/19:20:07	23.66	6.53	light	junk	1265
2015/09/22/19:20:08	23.66	6.52	light	junk	1266
2015/09/22/19:20:09	23.66	6.45	light	junk	1267
2015/09/22/19:20:10	23.67	6.5	light	junk	1268
2015/09/22/19:20:11	23.67	6.47	light	junk	1269
2015/09/22/19:20:12	23.66	6.43	light	junk	1270
2015/09/22/19:20:13	23.67	6.47	light	junk	1271
2015/09/22/19:20:14	23.67	6.44	light	junk	1272
2015/09/22/19:20:15	23.66	6.4	light	junk	1273
2015/09/22/19:20:16	23.66	6.42	light	junk	1274
2015/09/22/19:20:17	23.67	6.44	light	junk	1275
2015/09/22/19:20:18	23.67	6.53	light	junk	1276
2015/09/22/19:20:19	23.67	6.36	light	junk	1277
2015/09/22/19:20:20	23.67	6.29	light	junk	1278
2015/09/22/19:20:21	23.67	6.45	light	junk	1279
2015/09/22/19:20:22	23.67	6.49	light	junk	1280
2015/09/22/19:20:23	23.67	6.54	light	junk	1281
2015/09/22/19:20:24	23.67	6.4	light	junk	1282
2015/09/22/19:20:25	23.67	6.38	light	junk	1283
2015/09/22/19:20:26	23.67	6.39	light	junk	1284
2015/09/22/19:20:27	23.67	6.35	light	junk	1285
2015/09/22/19:20:28	23.67	6.36	light	junk	1286
2015/09/22/19:20:29	23.67	6.34	light	junk	1287
2015/09/22/19:20:30	23.67	6.46	light	junk	1288
2015/09/22/19:20:31	23.67	6.59	light	junk	1289
2015/09/22/19:20:32	23.67	6.37	light	junk	1290
2015/09/22/19:20:33	23.67	6.58	light	junk	1291
2015/09/22/19:20:34	23.67	6.38	light	junk	1292
2015/09/22/19:20:35	23.67	6.39	light	junk	1293
2015/09/22/19:20:36	23.67	6.56	light	junk	1294
2015/09/22/19:20:37	23.67	6.43	light	junk	1295
2015/09/22/19:20:38	23.67	6.54	light	junk	1296
2015/09/22/19:20:39	23.67	6.43	light	junk	1297
2015/09/22/19:20:40	23.67	6.49	light	junk	1298
2015/09/22/19:20:41	23.67	6.48	light	junk	1299
2015/09/22/19:20:42	23.67	6.43	light	junk	1300
2015/09/22/19:20:43	23.67	6.33	light	junk	1301
2015/09/22/19:20:44	23.67	6.44	light	junk	1302
2015/09/22/19:20:45	23.67	6.49	light	junk	1303
2015/09/22/19:20:46	23.67	6.44	light	junk	1304
2015/09/22/19:20:47	23.67	6.46	light	junk	1305
2015/09/22/19:20:48	23.67	6.57	light	junk	1306
2015/09/22/19:20:49	23.67	6.42	light	junk	1307
2015/09/22/19:20:50	23.67	6.46	light	junk	1308
2015/09/22/19:20:51	23.68	6.47	light	junk	1309
2015/09/22/19:20:52	23.68	6.37	light	junk	1310
2015/09/22/19:20:53	23.68	6.38	light	junk	1311
2015/09/22/19:20:54	23.68	6.55	light	junk	1312
2015/09/22/19:20:55	23.68	6.47	light	junk	1313
2015/09/22/19:20:56	23.68	6.49	light	junk	1314
2015/09/22/19:20:57	23.68	6.41	light	junk	1315
2015/09/22/19:20:58	23.68	6.42	light	junk	1316
2015/09/22/19:20:59	23.68	6.41	light	junk	1317
2015/09/22/19:21:01	23.68	6.41	light	Light1	1318
2015/09/22/19:21:02	23.68	6.35	light	Light1	1319
2015/09/22/19:21:03	23.68	6.35	light	Light1	1320
2015/09/22/19:21:04	23.68	6.37	light	Light1	1321
2015/09/22/19:21:05	23.68	6.5	light	Light1	1322
2015/09/22/19:21:06	23.68	6.43	light	Light1	1323
2015/09/22/19:21:07	23.68	6.44	light	Light1	1324
2015/09/22/19:21:08	23.68	6.41	light	Light1	1325
2015/09/22/19:21:09	23.68	6.45	light	Light1	1326
2015/09/22/19:21:10	23.68	6.36	light	Light1	1327
2015/09/22/19:21:11	23.68	6.49	light	Light1	1328
2015/09/22/19:21:12	23.68	6.44	light	Light1	1329
2015/09/22/19:21:13	23.68	6.5	light	Light1	1330
2015/09/22/19:21:14	23.68	6.49	light	Light1	1331
2015/09/22/19:21:15	23.68	6.64	light	Light1	1332
2015/09/22/19:21:16	23.68	6.5	light	Light1	1333
2015/09/22/19:21:17	23.68	6.43	light	Light1	1334
2015/09/22/19:21:18	23.68	6.42	light	Light1	1335
2015/09/22/19:21:19	23.68	6.51	light	Light1	1336
2015/09/22/19:21:20	23.68	6.54	light	Light1	1337
2015/09/22/19:21:21	23.68	6.43	light	Light1	1338
2015/09/22/19:21:22	23.68	6.44	light	Light1	1339
2015/09/22/19:21:23	23.68	6.31	light	Light1	1340
2015/09/22/19:21:24	23.68	6.34	light	Light1	1341
2015/09/22/19:21:25	23.68	6.42	light	Light1	1342
2015/09/22/19:21:26	23.69	6.45	light	Light1	1343
2015/09/22/19:21:27	23.69	6.33	light	Light1	1344
2015/09/22/19:21:28	23.69	6.46	light	Light1	1345
2015/09/22/19:21:29	23.69	6.45	light	Light1	1346
2015/09/22/19:21:30	23.68	6.34	light	Light1	1347
2015/09/22/19:21:31	23.68	6.42	light	Light1	1348
2015/09/22/19:21:32	23.69	6.5	light	Light1	1349
2015/09/22/19:21:33	23.69	6.43	light	Light1	1350
2015/09/22/19:21:34	23.69	6.41	light	Light1	1351
2015/09/22/19:21:35	23.69	6.43	light	Light1	1352
2015/09/22/19:21:36	23.69	6.56	light	Light1	1353
2015/09/22/19:21:37	23.69	6.49	light	Light1	1354
2015/09/22/19:21:38	23.69	6.49	light	Light1	1355
2015/09/22/19:21:39	23.69	6.51	light	Light1	1356
2015/09/22/19:21:40	23.69	6.38	light	Light1	1357
2015/09/22/19:21:41	23.69	6.4	light	Light1	1358
2015/09/22/19:21:42	23.69	6.35	light	Light1	1359
2015/09/22/19:21:43	23.69	6.41	light	Light1	1360
2015/09/22/19:21:44	23.69	6.51	light	Light1	1361
2015/09/22/19:21:45	23.69	6.42	light	Light1	1362
2015/09/22/19:21:46	23.7	6.37	light	Light1	1363
2015/09/22/19:21:47	23.7	6.42	light	Light1	1364
2015/09/22/19:21:48	23.7	6.44	light	Light1	1365
2015/09/22/19:21:49	23.7	6.48	light	Light1	1366
2015/09/22/19:21:50	23.7	6.48	light	Light1	1367
2015/09/22/19:21:51	23.7	6.51	light	Light1	1368
2015/09/22/19:21:52	23.7	6.38	light	Light1	1369
2015/09/22/19:21:53	23.7	6.39	light	Light1	1370
2015/09/22/19:21:54	23.7	6.33	light	Light1	1371
2015/09/22/19:21:55	23.7	6.43	light	Light1	1372
2015/09/22/19:21:56	23.7	6.46	light	Light1	1373
2015/09/22/19:21:57	23.7	6.47	light	Light1	1374
2015/09/22/19:21:58	23.7	6.33	light	Light1	1375
2015/09/22/19:21:59	23.71	6.49	light	Light1	1376
2015/09/22/19:22:00	23.71	6.59	light	Light1	1377
2015/09/22/19:22:01	23.71	6.4	light	Light1	1378
2015/09/22/19:22:02	23.71	6.43	light	Light1	1379
2015/09/22/19:22:03	23.71	6.51	light	Light1	1380
2015/09/22/19:22:04	23.71	6.54	light	Light1	1381
2015/09/22/19:22:05	23.71	6.47	light	Light1	1382
2015/09/22/19:22:06	23.71	6.59	light	Light1	1383
2015/09/22/19:22:07	23.71	6.62	light	Light1	1384
2015/09/22/19:22:08	23.71	6.46	light	Light1	1385
2015/09/22/19:22:09	23.71	6.38	light	Light1	1386
2015/09/22/19:22:10	23.71	6.47	light	Light1	1387
2015/09/22/19:22:11	23.71	6.55	light	Light1	1388
2015/09/22/19:22:12	23.71	6.41	light	Light1	1389
2015/09/22/19:22:13	23.71	6.46	light	Light1	1390
2015/09/22/19:22:14	23.71	6.6	light	Light1	1391
2015/09/22/19:22:15	23.71	6.45	light	Light1	1392
2015/09/22/19:22:16	23.71	6.33	light	Light1	1393
2015/09/22/19:22:17	23.71	6.4	light	Light1	1394
2015/09/22/19:22:18	23.72	6.43	light	Light1	1395
2015/09/22/19:22:19	23.71	6.41	light	Light1	1396
2015/09/22/19:22:20	23.71	6.34	light	Light1	1397
2015/09/22/19:22:21	23.71	6.35	light	Light1	1398
2015/09/22/19:22:22	23.71	6.37	light	Light1	1399
2015/09/22/19:22:23	23.71	6.42	light	Light1	1400
2015/09/22/19:22:24	23.71	6.41	light	Light1	1401
2015/09/22/19:22:25	23.71	6.51	light	Light1	1402
2015/09/22/19:22:26	23.71	6.5	light	Light1	1403
2015/09/22/19:22:27	23.71	6.43	light	Light1	1404
2015/09/22/19:22:28	23.71	6.5	light	Light1	1405
2015/09/22/19:22:29	23.71	6.43	light	Light1	1406
2015/09/22/19:22:30	23.71	6.4	light	Light1	1407
2015/09/22/19:22:31	23.7	6.33	light	Light1	1408
2015/09/22/19:22:32	23.7	6.26	light	Light1	1409
2015/09/22/19:22:33	23.71	6.31	light	Light1	1410
2015/09/22/19:22:34	23.71	6.31	light	Light1	1411
2015/09/22/19:22:35	23.71	6.38	light	Light1	1412
2015/09/22/19:22:36	23.7	6.34	light	Light1	1413
2015/09/22/19:22:37	23.71	6.32	light	Light1	1414
2015/09/22/19:22:38	23.7	6.39	light	Light1	1415
2015/09/22/19:22:39	23.7	6.48	light	Light1	1416
2015/09/22/19:22:40	23.7	6.36	light	Light1	1417
2015/09/22/19:22:41	23.71	6.39	light	Light1	1418
2015/09/22/19:22:42	23.7	6.38	light	Light1	1419
2015/09/22/19:22:43	23.71	6.45	light	Light1	1420
2015/09/22/19:22:44	23.71	6.46	light	Light1	1421
2015/09/22/19:22:45	23.71	6.41	light	Light1	1422
2015/09/22/19:22:46	23.7	6.48	light	Light1	1423
2015/09/22/19:22:47	23.7	6.43	light	Light1	1424
2015/09/22/19:22:48	23.7	6.39	light	Light1	1425
2015/09/22/19:22:49	23.7	6.35	light	Light1	1426
2015/09/22/19:22:50	23.7	6.46	light	Light1	1427
2015/09/22/19:22:51	23.7	6.51	light	Light1	1428
2015/09/22/19:22:52	23.7	6.43	light	Light1	1429
2015/09/22/19:22:53	23.7	6.51	light	Light1	1430
2015/09/22/19:22:54	23.7	6.48	light	Light1	1431
2015/09/22/19:22:55	23.7	6.46	light	Light1	1432
2015/09/22/19:22:56	23.7	6.52	light	Light1	1433
2015/09/22/19:22:57	23.7	6.42	light	Light1	1434
2015/09/22/19:22:58	23.7	6.34	light	Light1	1435
2015/09/22/19:22:59	23.7	6.38	light	Light1	1436
2015/09/22/19:23:00	23.69	6.26	light	Light1	1437
2015/09/22/19:23:01	23.69	6.36	light	Light1	1438
2015/09/22/19:23:02	23.69	6.42	light	Light1	1439
2015/09/22/19:23:03	23.69	6.39	light	Light1	1440
2015/09/22/19:23:04	23.69	6.41	light	Light1	1441
2015/09/22/19:23:05	23.69	6.52	light	Light1	1442
2015/09/22/19:23:06	23.69	6.42	light	Light1	1443
2015/09/22/19:23:07	23.69	6.42	light	Light1	1444
2015/09/22/19:23:08	23.7	6.46	light	Light1	1445
2015/09/22/19:23:09	23.7	6.45	light	Light1	1446
2015/09/22/19:23:10	23.7	6.39	light	Light1	1447
2015/09/22/19:23:11	23.7	6.44	light	Light1	1448
2015/09/22/19:23:12	23.69	6.35	light	Light1	1449
2015/09/22/19:23:13	23.7	6.37	light	Light1	1450
2015/09/22/19:23:14	23.7	6.37	light	Light1	1451
2015/09/22/19:23:15	23.7	6.45	light	Light1	1452
2015/09/22/19:23:16	23.7	6.46	light	Light1	1453
2015/09/22/19:23:17	23.7	6.47	light	Light1	1454
2015/09/22/19:23:18	23.7	6.45	light	Light1	1455
2015/09/22/19:23:19	23.69	6.37	light	Light1	1456
2015/09/22/19:23:20	23.69	6.45	light	Light1	1457
2015/09/22/19:23:21	23.69	6.4	light	Light1	1458
2015/09/22/19:23:22	23.69	6.43	light	Light1	1459
2015/09/22/19:23:23	23.69	6.33	light	Light1	1460
2015/09/22/19:23:24	23.69	6.41	light	Light1	1461
2015/09/22/19:23:25	23.69	6.43	light	Light1	1462
2015/09/22/19:23:26	23.69	6.39	light	Light1	1463
2015/09/22/19:23:27	23.69	6.45	light	Light1	1464
2015/09/22/19:23:28	23.69	6.37	light	Light1	1465
2015/09/22/19:23:29	23.69	6.4	light	Light1	1466
2015/09/22/19:23:30	23.69	6.46	light	Light1	1467
2015/09/22/19:23:31	23.69	6.37	light	Light1	1468
2015/09/22/19:23:32	23.69	6.44	light	Light1	1469
2015/09/22/19:23:33	23.69	6.42	light	Light1	1470
2015/09/22/19:23:34	23.69	6.34	light	Light1	1471
2015/09/22/19:23:35	23.68	6.36	light	Light1	1472
2015/09/22/19:23:36	23.68	6.51	light	Light1	1473
2015/09/22/19:23:37	23.68	6.43	light	Light1	1474
2015/09/22/19:23:38	23.68	6.55	light	Light1	1475
2015/09/22/19:23:39	23.67	6.36	light	Light1	1476
2015/09/22/19:23:40	23.67	6.4	light	Light1	1477
2015/09/22/19:23:41	23.67	6.55	light	Light1	1478
2015/09/22/19:23:42	23.67	6.57	light	Light1	1479
2015/09/22/19:23:43	23.67	6.53	light	Light1	1480
2015/09/22/19:23:44	23.67	6.41	light	Light1	1481
2015/09/22/19:23:45	23.67	6.49	light	Light1	1482
2015/09/22/19:23:46	23.66	6.32	light	Light1	1483
2015/09/22/19:23:47	23.66	6.36	light	Light1	1484
2015/09/22/19:23:48	23.66	6.5	light	Light1	1485
2015/09/22/19:23:49	23.66	6.63	light	Light1	1486
2015/09/22/19:23:50	23.66	6.4	light	Light1	1487
2015/09/22/19:23:51	23.67	6.51	light	Light1	1488
2015/09/22/19:23:52	23.67	6.48	light	Light1	1489
2015/09/22/19:23:53	23.67	6.41	light	Light1	1490
2015/09/22/19:23:54	23.67	6.51	light	Light1	1491
2015/09/22/19:23:55	23.67	6.49	light	Light1	1492
2015/09/22/19:23:56	23.67	6.46	light	Light1	1493
2015/09/22/19:23:57	23.67	6.45	light	Light1	1494
2015/09/22/19:23:58	23.67	6.36	light	Light1	1495
2015/09/22/19:23:59	23.67	6.49	light	Light1	1496
2015/09/22/19:24:00	23.67	6.43	light	Light1	1497
2015/09/22/19:24:01	23.67	6.53	light	Light1	1498
2015/09/22/19:24:02	23.67	6.49	light	Light1	1499
2015/09/22/19:24:03	23.67	6.44	light	Light1	1500
2015/09/22/19:24:04	23.67	6.45	light	Light1	1501
2015/09/22/19:24:05	23.67	6.47	light	Light1	1502
2015/09/22/19:24:06	23.67	6.4	light	Light1	1503
2015/09/22/19:24:07	23.67	6.44	light	Light1	1504
2015/09/22/19:24:08	23.68	6.51	light	Light1	1505
2015/09/22/19:24:09	23.68	6.45	light	Light1	1506
2015/09/22/19:24:10	23.68	6.38	light	Light1	1507
2015/09/22/19:24:11	23.68	6.48	light	Light1	1508
2015/09/22/19:24:12	23.68	6.48	light	Light1	1509
2015/09/22/19:24:13	23.68	6.45	light	Light1	1510
2015/09/22/19:24:14	23.68	6.42	light	Light1	1511
2015/09/22/19:24:15	23.68	6.42	light	Light1	1512
2015/09/22/19:24:16	23.68	6.45	light	Light1	1513
2015/09/22/19:24:17	23.68	6.35	light	Light1	1514
2015/09/22/19:24:18	23.68	6.45	light	Light1	1515
2015/09/22/19:24:19	23.68	6.56	light	Light1	1516
2015/09/22/19:24:20	23.68	6.5	light	Light1	1517
2015/09/22/19:24:21	23.68	6.38	light	Light1	1518
2015/09/22/19:24:22	23.68	6.4	light	Light1	1519
2015/09/22/19:24:23	23.69	6.44	light	Light1	1520
2015/09/22/19:24:24	23.69	6.53	light	Light1	1521
2015/09/22/19:24:25	23.68	6.45	light	Light1	1522
2015/09/22/19:24:26	23.68	6.54	light	Light1	1523
2015/09/22/19:24:27	23.68	6.48	light	Light1	1524
2015/09/22/19:24:28	23.68	6.43	light	Light1	1525
2015/09/22/19:24:29	23.68	6.48	light	Light1	1526
2015/09/22/19:24:30	23.68	6.39	light	Light1	1527
2015/09/22/19:24:31	23.69	6.39	light	Light1	1528
2015/09/22/19:24:32	23.68	6.43	light	Light1	1529
2015/09/22/19:24:33	23.68	6.38	light	Light1	1530
2015/09/22/19:24:34	23.68	6.4	light	Light1	1531
2015/09/22/19:24:35	23.68	6.36	light	Light1	1532
2015/09/22/19:24:36	23.68	6.37	light	Light1	1533
2015/09/22/19:24:37	23.68	6.47	light	Light1	1534
2015/09/22/19:24:38	23.68	6.31	light	Light1	1535
2015/09/22/19:24:39	23.68	6.44	light	Light1	1536
2015/09/22/19:24:40	23.68	6.39	light	Light1	1537
2015/09/22/19:24:41	23.68	6.36	light	Light1	1538
2015/09/22/19:24:42	23.68	6.36	light	Light1	1539
2015/09/22/19:24:43	23.68	6.51	light	Light1	1540
2015/09/22/19:24:44	23.68	6.29	light	Light1	1541
2015/09/22/19:24:45	23.68	6.4	light	Light1	1542
2015/09/22/19:24:46	23.68	6.45	light	Light1	1543
2015/09/22/19:24:47	23.68	6.41	light	Light1	1544
2015/09/22/19:24:48	23.69	6.38	light	Light1	1545
2015/09/22/19:24:49	23.69	6.36	light	Light1	1546
2015/09/22/19:24:50	23.69	6.38	light	Light1	1547
2015/09/22/19:24:51	23.69	6.4	light	Light1	1548
2015/09/22/19:24:52	23.69	6.47	light	Light1	1549
2015/09/22/19:24:53	23.69	6.36	light	Light1	1550
2015/09/22/19:24:54	23.69	6.5	light	Light1	1551
2015/09/22/19:24:55	23.69	6.42	light	Light1	1552
2015/09/22/19:24:56	23.69	6.35	light	Light1	1553
2015/09/22/19:24:57	23.69	6.21	light	Light1	1554
2015/09/22/19:24:58	23.7	6.32	light	Light1	1555
2015/09/22/19:24:59	23.69	6.49	light	Light1	1556
2015/09/22/19:25:00	23.69	6.46	light	Light1	1557
2015/09/22/19:25:01	23.69	6.44	light	Light1	1558
2015/09/22/19:25:02	23.69	6.34	light	Light1	1559
2015/09/22/19:25:03	23.69	6.4	light	Light1	1560
2015/09/22/19:25:04	23.69	6.36	light	Light1	1561
2015/09/22/19:25:05	23.69	6.49	light	Light1	1562
2015/09/22/19:25:06	23.7	6.44	light	Light1	1563
2015/09/22/19:25:07	23.7	6.43	light	Light1	1564
2015/09/22/19:25:08	23.7	6.28	light	Light1	1565
2015/09/22/19:25:09	23.7	6.37	light	Light1	1566
2015/09/22/19:25:10	23.69	6.42	light	Light1	1567
2015/09/22/19:25:11	23.69	6.54	light	Light1	1568
2015/09/22/19:25:12	23.69	6.51	light	Light1	1569
2015/09/22/19:25:13	23.69	6.46	light	Light1	1570
2015/09/22/19:25:14	23.7	6.42	light	Light1	1571
2015/09/22/19:25:15	23.7	6.4	light	Light1	1572
2015/09/22/19:25:16	23.7	6.36	light	Light1	1573
2015/09/22/19:25:17	23.7	6.38	light	Light1	1574
2015/09/22/19:25:18	23.7	6.49	light	Light1	1575
2015/09/22/19:25:19	23.7	6.48	light	Light1	1576
2015/09/22/19:25:20	23.7	6.53	light	Light1	1577
2015/09/22/19:25:21	23.7	6.44	light	Light1	1578
2015/09/22/19:25:22	23.7	6.43	light	Light1	1579
2015/09/22/19:25:23	23.7	6.39	light	Light1	1580
2015/09/22/19:25:24	23.7	6.36	light	Light1	1581
2015/09/22/19:25:25	23.69	6.45	light	Light1	1582
2015/09/22/19:25:26	23.7	6.39	light	Light1	1583
2015/09/22/19:25:27	23.7	6.47	light	Light1	1584
2015/09/22/19:25:28	23.69	6.36	light	Light1	1585
2015/09/22/19:25:29	23.69	6.48	light	Light1	1586
2015/09/22/19:25:30	23.69	6.43	light	Light1	1587
2015/09/22/19:25:31	23.69	6.51	light	Light1	1588
2015/09/22/19:25:32	23.69	6.44	light	Light1	1589
2015/09/22/19:25:33	23.69	6.38	light	Light1	1590
2015/09/22/19:25:34	23.69	6.44	light	Light1	1591
2015/09/22/19:25:35	23.69	6.53	light	Light1	1592
2015/09/22/19:25:36	23.69	6.44	light	Light1	1593
2015/09/22/19:25:37	23.69	6.38	light	Light1	1594
2015/09/22/19:25:38	23.69	6.52	light	Light1	1595
2015/09/22/19:25:39	23.69	6.53	light	Light1	1596
2015/09/22/19:25:40	23.69	6.44	light	Light1	1597
2015/09/22/19:25:41	23.69	6.42	light	Light1	1598
2015/09/22/19:25:42	23.69	6.24	light	Light1	1599
2015/09/22/19:25:43	23.69	6.32	light	Light1	1600
2015/09/22/19:25:44	23.69	6.47	light	Light1	1601
2015/09/22/19:25:45	23.69	6.43	light	Light1	1602
2015/09/22/19:25:46	23.69	6.29	light	Light1	1603
2015/09/22/19:25:47	23.7	6.42	light	Light1	1604
2015/09/22/19:25:48	23.7	6.44	light	Light1	1605
2015/09/22/19:25:49	23.7	6.37	light	Light1	1606
2015/09/22/19:25:51	23.69	6.27	light	Light1	1607
2015/09/22/19:25:52	23.69	6.55	light	Light1	1608
2015/09/22/19:25:53	23.69	6.52	light	Light1	1609
2015/09/22/19:25:54	23.69	6.54	light	Light1	1610
2015/09/22/19:25:55	23.69	6.58	light	Light1	1611
2015/09/22/19:25:56	23.69	6.55	light	Light1	1612
2015/09/22/19:25:57	23.69	6.49	light	Light1	1613
2015/09/22/19:25:58	23.69	6.46	light	Light1	1614
2015/09/22/19:25:59	23.69	6.35	light	Light1	1615
2015/09/22/19:26:00	23.69	6.35	light	Light1	1616
2015/09/22/19:26:01	23.69	6.38	light	Light1	1617
2015/09/22/19:26:02	23.69	6.34	light	Light1	1618
2015/09/22/19:26:03	23.69	6.27	light	Light1	1619
2015/09/22/19:26:04	23.69	6.3	light	Light1	1620
2015/09/22/19:26:05	23.69	6.44	light	Light1	1621
2015/09/22/19:26:06	23.69	6.4	light	Light1	1622
2015/09/22/19:26:07	23.69	6.43	light	Light1	1623
2015/09/22/19:26:08	23.69	6.5	light	Light1	1624
2015/09/22/19:26:09	23.69	6.54	light	Light1	1625
2015/09/22/19:26:10	23.69	6.58	light	Light1	1626
2015/09/22/19:26:11	23.69	6.5	light	Light1	1627
2015/09/22/19:26:12	23.69	6.51	light	Light1	1628
2015/09/22/19:26:13	23.69	6.39	light	Light1	1629
2015/09/22/19:26:14	23.69	6.46	light	Light1	1630
2015/09/22/19:26:15	23.69	6.46	light	Light1	1631
2015/09/22/19:26:16	23.69	6.37	light	Light1	1632
2015/09/22/19:26:17	23.69	6.31	light	Light1	1633
2015/09/22/19:26:18	23.68	6.37	light	Light1	1634
2015/09/22/19:26:19	23.68	6.43	light	Light1	1635
2015/09/22/19:26:20	23.69	6.45	light	Light1	1636
2015/09/22/19:26:21	23.68	6.5	light	Light1	1637
2015/09/22/19:26:22	23.68	6.45	light	Light1	1638
2015/09/22/19:26:23	23.68	6.45	light	Light1	1639
2015/09/22/19:26:24	23.69	6.51	light	Light1	1640
2015/09/22/19:26:25	23.68	6.41	light	Light1	1641
2015/09/22/19:26:26	23.68	6.41	light	Light1	1642
2015/09/22/19:26:27	23.68	6.55	light	Light1	1643
2015/09/22/19:26:28	23.68	6.55	light	Light1	1644
2015/09/22/19:26:29	23.68	6.45	light	Light1	1645
2015/09/22/19:26:30	23.68	6.19	light	Light1	1646
2015/09/22/19:26:31	23.68	6.33	light	Light1	1647
2015/09/22/19:26:32	23.68	6.4	light	Light1	1648
2015/09/22/19:26:33	23.68	6.49	light	Light1	1649
2015/09/22/19:26:34	23.68	6.42	light	Light1	1650
2015/09/22/19:26:35	23.68	6.46	light	Light1	1651
2015/09/22/19:26:36	23.68	6.42	light	Light1	1652
2015/09/22/19:26:37	23.74	6.41	light	Light1	1653
2015/09/22/19:26:38	23.77	6.39	light	Light1	1654
2015/09/22/19:26:39	23.77	6.41	light	Light1	1655
2015/09/22/19:26:40	23.77	6.48	light	Light1	1656
2015/09/22/19:26:41	23.77	6.45	light	Light1	1657
2015/09/22/19:26:42	23.71	6.49	light	Light1	1658
2015/09/22/19:26:43	23.69	6.43	light	Light1	1659
2015/09/22/19:26:44	23.68	6.49	light	Light1	1660
2015/09/22/19:26:45	23.69	6.57	light	Light1	1661
2015/09/22/19:26:46	23.69	6.45	light	Light1	1662
2015/09/22/19:26:47	23.69	6.34	light	Light1	1663
2015/09/22/19:26:48	23.69	6.39	light	Light1	1664
2015/09/22/19:26:49	23.69	6.41	light	Light1	1665
2015/09/22/19:26:50	23.69	6.4	light	Light1	1666
2015/09/22/19:26:51	23.69	6.42	light	Light1	1667
2015/09/22/19:26:52	23.69	6.39	light	Light1	1668
2015/09/22/19:26:53	23.69	6.45	light	Light1	1669
2015/09/22/19:26:54	23.69	6.35	light	Light1	1670
2015/09/22/19:26:55	23.69	6.47	light	Light1	1671
2015/09/22/19:26:56	23.69	6.44	light	Light1	1672
2015/09/22/19:26:57	23.69	6.46	light	Light1	1673
2015/09/22/19:26:59	23.69	6.38	light	Light1	1674
2015/09/22/19:27:00	23.69	6.5	light	Light1	1675
2015/09/22/19:27:01	23.69	6.31	light	Light1	1676
2015/09/22/19:27:02	23.69	6.56	light	Light1	1677
2015/09/22/19:27:03	23.69	6.46	light	Light1	1678
2015/09/22/19:27:04	23.69	6.35	light	Light1	1679
2015/09/22/19:27:05	23.69	6.43	light	Light1	1680
2015/09/22/19:27:06	23.69	6.46	light	Light1	1681
2015/09/22/19:27:07	23.69	6.53	light	Light1	1682
2015/09/22/19:27:08	23.69	6.55	light	Light1	1683
2015/09/22/19:27:09	23.69	6.42	light	Light1	1684
2015/09/22/19:27:10	23.69	6.49	light	Light1	1685
2015/09/22/19:27:11	23.7	6.42	light	Light1	1686
2015/09/22/19:27:12	23.7	6.35	light	Light1	1687
2015/09/22/19:27:13	23.69	6.38	light	Light1	1688
2015/09/22/19:27:14	23.7	6.47	light	Light1	1689
2015/09/22/19:27:15	23.69	6.45	light	Light1	1690
2015/09/22/19:27:16	23.69	6.4	light	Light1	1691
2015/09/22/19:27:17	23.69	6.48	light	Light1	1692
2015/09/22/19:27:18	23.69	6.46	light	Light1	1693
2015/09/22/19:27:19	23.69	6.47	light	Light1	1694
2015/09/22/19:27:20	23.7	6.42	light	Light1	1695
2015/09/22/19:27:21	23.69	6.3	light	Light1	1696
2015/09/22/19:27:22	23.69	6.52	light	Light1	1697
2015/09/22/19:27:23	23.69	6.41	light	Light1	1698
2015/09/22/19:27:24	23.69	6.49	light	Light1	1699
2015/09/22/19:27:25	23.69	6.39	light	Light1	1700
2015/09/22/19:27:26	23.69	6.38	light	Light1	1701
2015/09/22/19:27:27	23.69	6.43	light	Light1	1702
2015/09/22/19:27:28	23.69	6.47	light	Light1	1703
2015/09/22/19:27:29	23.69	6.55	light	Light1	1704
2015/09/22/19:27:30	23.69	6.46	light	Light1	1705
2015/09/22/19:27:31	23.69	6.53	light	Light1	1706
2015/09/22/19:27:32	23.69	6.51	light	Light1	1707
2015/09/22/19:27:33	23.69	6.39	light	Light1	1708
2015/09/22/19:27:34	23.69	6.42	light	Light1	1709
2015/09/22/19:27:35	23.69	6.5	light	Light1	1710
2015/09/22/19:27:36	23.69	6.39	light	Light1	1711
2015/09/22/19:27:37	23.7	6.39	light	Light1	1712
2015/09/22/19:27:38	23.7	6.44	light	Light1	1713
2015/09/22/19:27:39	23.7	6.4	light	Light1	1714
2015/09/22/19:27:40	23.69	6.48	light	Light1	1715
2015/09/22/19:27:41	23.69	6.53	light	Light1	1716
2015/09/22/19:27:42	23.69	6.43	light	Light1	1717
2015/09/22/19:27:43	23.69	6.43	light	Light1	1718
2015/09/22/19:27:44	23.69	6.27	light	Light1	1719
2015/09/22/19:27:45	23.69	6.51	light	Light1	1720
2015/09/22/19:27:46	23.69	6.49	light	Light1	1721
2015/09/22/19:27:47	23.69	6.52	light	Light1	1722
2015/09/22/19:27:48	23.69	6.38	light	Light1	1723
2015/09/22/19:27:49	23.69	6.5	light	Light1	1724
2015/09/22/19:27:50	23.69	6.48	light	Light1	1725
2015/09/22/19:27:51	23.69	6.45	light	Light1	1726
2015/09/22/19:27:52	23.69	6.4	light	Light1	1727
2015/09/22/19:27:53	23.69	6.54	light	Light1	1728
2015/09/22/19:27:54	23.69	6.48	light	Light1	1729
2015/09/22/19:27:55	23.69	6.4	light	Light1	1730
2015/09/22/19:27:56	23.69	6.43	light	Light1	1731
2015/09/22/19:27:57	23.69	6.43	light	Light1	1732
2015/09/22/19:27:58	23.69	6.27	light	Light1	1733
2015/09/22/19:27:59	23.69	6.44	light	Light1	1734
2015/09/22/19:28:00	23.69	6.3	light	Light1	1735
2015/09/22/19:28:01	23.69	6.31	light	Light1	1736
2015/09/22/19:28:02	23.69	6.37	light	Light1	1737
2015/09/22/19:28:03	23.69	6.44	light	Light1	1738
2015/09/22/19:28:04	23.69	6.42	light	Light1	1739
2015/09/22/19:28:05	23.69	6.49	light	Light1	1740
2015/09/22/19:28:06	23.69	6.48	light	Light1	1741
2015/09/22/19:28:07	23.69	6.48	light	Light1	1742
2015/09/22/19:28:08	23.69	6.53	light	Light1	1743
2015/09/22/19:28:09	23.69	6.58	light	Light1	1744
2015/09/22/19:28:10	23.7	6.41	light	Light1	1745
2015/09/22/19:28:11	23.69	6.44	light	Light1	1746
2015/09/22/19:28:12	23.7	6.52	light	Light1	1747
2015/09/22/19:28:13	23.7	6.45	light	Light1	1748
2015/09/22/19:28:14	23.7	6.48	light	Light1	1749
2015/09/22/19:28:15	23.69	6.4	light	Light1	1750
2015/09/22/19:28:16	23.69	6.42	light	Light1	1751
2015/09/22/19:28:17	23.69	6.5	light	Light1	1752
2015/09/22/19:28:18	23.69	6.49	light	Light1	1753
2015/09/22/19:28:19	23.69	6.22	light	Light1	1754
2015/09/22/19:28:20	23.69	6.35	light	Light1	1755
2015/09/22/19:28:21	23.7	6.33	light	Light1	1756
2015/09/22/19:28:22	23.7	6.4	light	Light1	1757
2015/09/22/19:28:23	23.7	6.47	light	Light1	1758
2015/09/22/19:28:24	23.7	6.57	light	Light1	1759
2015/09/22/19:28:25	23.7	6.49	light	Light1	1760
2015/09/22/19:28:26	23.7	6.39	light	Light1	1761
2015/09/22/19:28:27	23.7	6.38	light	Light1	1762
2015/09/22/19:28:28	23.7	6.41	light	Light1	1763
2015/09/22/19:28:29	23.7	6.34	light	Light1	1764
2015/09/22/19:28:30	23.69	6.45	light	Light1	1765
2015/09/22/19:28:31	23.69	6.39	light	Light1	1766
2015/09/22/19:28:32	23.69	6.5	light	Light1	1767
2015/09/22/19:28:33	23.69	6.52	light	Light1	1768
2015/09/22/19:28:34	23.69	6.47	light	Light1	1769
2015/09/22/19:28:35	23.69	6.47	light	Light1	1770
2015/09/22/19:28:36	23.69	6.46	light	Light1	1771
2015/09/22/19:28:37	23.69	6.45	light	Light1	1772
2015/09/22/19:28:38	23.7	6.39	light	Light1	1773
2015/09/22/19:28:39	23.7	6.52	light	Light1	1774
2015/09/22/19:28:40	23.7	6.35	light	Light1	1775
2015/09/22/19:28:41	23.7	6.45	light	Light1	1776
2015/09/22/19:28:42	23.7	6.51	light	Light1	1777
2015/09/22/19:28:43	23.7	6.45	light	Light1	1778
2015/09/22/19:28:44	23.7	6.54	light	Light1	1779
2015/09/22/19:28:45	23.7	6.6	light	Light1	1780
2015/09/22/19:28:46	23.7	6.43	light	Light1	1781
2015/09/22/19:28:47	23.7	6.33	light	Light1	1782
2015/09/22/19:28:48	23.7	6.39	light	Light1	1783
2015/09/22/19:28:49	23.71	6.41	light	Light1	1784
2015/09/22/19:28:50	23.71	6.58	light	Light1	1785
2015/09/22/19:28:51	23.7	6.48	light	Light1	1786
2015/09/22/19:28:52	23.71	6.27	light	Light1	1787
2015/09/22/19:28:53	23.71	6.43	light	Light1	1788
2015/09/22/19:28:54	23.71	6.52	light	Light1	1789
2015/09/22/19:28:55	23.71	6.43	light	Light1	1790
2015/09/22/19:28:56	23.71	6.53	light	Light1	1791
2015/09/22/19:28:57	23.71	6.49	light	Light1	1792
2015/09/22/19:28:58	23.71	6.35	light	Light1	1793
2015/09/22/19:28:59	23.71	6.38	light	Light1	1794
2015/09/22/19:29:00	23.71	6.32	light	Light1	1795
2015/09/22/19:29:01	23.71	6.41	light	Light1	1796
2015/09/22/19:29:02	23.71	6.45	light	Light1	1797
2015/09/22/19:29:03	23.71	6.44	light	Light1	1798
2015/09/22/19:29:04	23.72	6.49	light	Light1	1799
2015/09/22/19:29:05	23.71	6.43	light	Light1	1800
2015/09/22/19:29:06	23.71	6.48	light	Light1	1801
2015/09/22/19:29:07	23.71	6.42	light	Light1	1802
2015/09/22/19:29:08	23.71	6.48	light	Light1	1803
2015/09/22/19:29:09	23.72	6.5	light	Light1	1804
2015/09/22/19:29:10	23.72	6.62	light	Light1	1805
2015/09/22/19:29:11	23.72	6.49	light	Light1	1806
2015/09/22/19:29:12	23.72	6.46	light	Light1	1807
2015/09/22/19:29:13	23.72	6.32	light	Light1	1808
2015/09/22/19:29:14	23.72	6.41	light	Light1	1809
2015/09/22/19:29:15	23.72	6.48	light	Light1	1810
2015/09/22/19:29:16	23.72	6.53	light	Light1	1811
2015/09/22/19:29:17	23.72	6.44	light	Light1	1812
2015/09/22/19:29:18	23.72	6.51	light	Light1	1813
2015/09/22/19:29:19	23.72	6.42	light	Light1	1814
2015/09/22/19:29:20	23.72	6.43	light	Light1	1815
2015/09/22/19:29:21	23.72	6.4	light	Light1	1816
2015/09/22/19:29:22	23.72	6.44	light	Light1	1817
2015/09/22/19:29:23	23.72	6.39	light	Light1	1818
2015/09/22/19:29:24	23.72	6.26	light	Light1	1819
2015/09/22/19:29:25	23.72	6.35	light	Light1	1820
2015/09/22/19:29:26	23.72	6.48	light	Light1	1821
2015/09/22/19:29:27	23.72	6.45	light	Light1	1822
2015/09/22/19:29:28	23.72	6.45	light	Light1	1823
2015/09/22/19:29:29	23.72	6.5	light	Light1	1824
2015/09/22/19:29:30	23.72	6.48	light	Light1	1825
2015/09/22/19:29:31	23.73	6.45	light	Light1	1826
2015/09/22/19:29:32	23.73	6.52	light	Light1	1827
2015/09/22/19:29:33	23.73	6.49	light	Light1	1828
2015/09/22/19:29:34	23.73	6.38	light	Light1	1829
2015/09/22/19:29:35	23.73	6.44	light	Light1	1830
2015/09/22/19:29:36	23.73	6.5	light	Light1	1831
2015/09/22/19:29:37	23.73	6.54	light	Light1	1832
2015/09/22/19:29:38	23.73	6.44	light	Light1	1833
2015/09/22/19:29:39	23.73	6.4	light	Light1	1834
2015/09/22/19:29:40	23.73	6.35	light	Light1	1835
2015/09/22/19:29:41	23.73	6.49	light	Light1	1836
2015/09/22/19:29:42	23.73	6.47	light	Light1	1837
2015/09/22/19:29:43	23.73	6.53	light	Light1	1838
2015/09/22/19:29:44	23.73	6.45	light	Light1	1839
2015/09/22/19:29:45	23.73	6.41	light	Light1	1840
2015/09/22/19:29:46	23.73	6.4	light	Light1	1841
2015/09/22/19:29:47	23.73	6.47	light	Light1	1842
2015/09/22/19:29:48	23.72	6.46	light	Light1	1843
2015/09/22/19:29:49	23.73	6.33	light	Light1	1844
2015/09/22/19:29:50	23.73	6.53	light	Light1	1845
2015/09/22/19:29:51	23.73	6.49	light	Light1	1846
2015/09/22/19:29:52	23.73	6.48	light	Light1	1847
2015/09/22/19:29:53	23.73	6.37	light	Light1	1848
2015/09/22/19:29:54	23.73	6.37	light	Light1	1849
2015/09/22/19:29:55	23.73	6.46	light	Light1	1850
2015/09/22/19:29:56	23.73	6.42	light	Light1	1851
2015/09/22/19:29:57	23.72	6.41	light	Light1	1852
2015/09/22/19:29:58	23.72	6.36	light	Light1	1853
2015/09/22/19:29:59	23.72	6.36	light	Light1	1854
2015/09/22/19:30:00	23.73	6.35	light	Light1	1855
2015/09/22/19:30:01	23.72	6.38	light	Light1	1856
2015/09/22/19:30:02	23.72	6.38	light	Light1	1857
2015/09/22/19:30:03	23.72	6.3	light	Light1	1858
2015/09/22/19:30:04	23.72	6.34	light	Light1	1859
2015/09/22/19:30:05	23.72	6.38	light	Light1	1860
2015/09/22/19:30:06	23.72	6.47	light	Light1	1861
2015/09/22/19:30:07	23.72	6.43	light	Light1	1862
2015/09/22/19:30:08	23.72	6.54	light	Light1	1863
2015/09/22/19:30:09	23.72	6.37	light	Light1	1864
2015/09/22/19:30:10	23.72	6.41	light	Light1	1865
2015/09/22/19:30:11	23.72	6.52	light	Light1	1866
2015/09/22/19:30:12	23.72	6.39	light	Light1	1867
2015/09/22/19:30:13	23.72	6.63	light	Light1	1868
2015/09/22/19:30:14	23.71	6.44	light	Light1	1869
2015/09/22/19:30:15	23.71	6.42	light	Light1	1870
2015/09/22/19:30:16	23.71	6.41	light	Light1	1871
2015/09/22/19:30:17	23.72	6.52	light	Light1	1872
2015/09/22/19:30:18	23.71	6.46	light	Light1	1873
2015/09/22/19:30:19	23.71	6.47	light	Light1	1874
2015/09/22/19:30:20	23.71	6.57	light	Light1	1875
2015/09/22/19:30:21	23.71	6.42	light	Light1	1876
2015/09/22/19:30:22	23.71	6.47	light	Light1	1877
2015/09/22/19:30:23	23.72	6.57	light	Light1	1878
2015/09/22/19:30:24	23.72	6.41	light	Light1	1879
2015/09/22/19:30:25	23.72	6.44	light	Light1	1880
2015/09/22/19:30:26	23.72	6.44	light	Light1	1881
2015/09/22/19:30:27	23.72	6.47	light	Light1	1882
2015/09/22/19:30:28	23.72	6.47	light	Light1	1883
2015/09/22/19:30:29	23.72	6.5	light	Light1	1884
2015/09/22/19:30:30	23.72	6.5	light	Light1	1885
2015/09/22/19:30:31	23.72	6.43	light	Light1	1886
2015/09/22/19:30:32	23.72	6.51	light	Light1	1887
2015/09/22/19:30:33	23.72	6.38	light	Light1	1888
2015/09/22/19:30:34	23.72	6.5	light	Light1	1889
2015/09/22/19:30:35	23.72	6.52	light	Light1	1890
2015/09/22/19:30:36	23.72	6.42	light	Light1	1891
2015/09/22/19:30:37	23.72	6.36	light	Light1	1892
2015/09/22/19:30:38	23.72	6.42	light	Light1	1893
2015/09/22/19:30:39	23.71	6.43	light	Light1	1894
2015/09/22/19:30:40	23.72	6.44	light	Light1	1895
2015/09/22/19:30:41	23.72	6.41	light	Light1	1896
2015/09/22/19:30:42	23.72	6.56	light	Light1	1897
2015/09/22/19:30:43	23.72	6.57	light	Light1	1898
2015/09/22/19:30:44	23.72	6.57	light	Light1	1899
2015/09/22/19:30:45	23.72	6.51	light	Light1	1900
2015/09/22/19:30:46	23.72	6.53	light	Light1	1901
2015/09/22/19:30:47	23.72	6.48	light	Light1	1902
2015/09/22/19:30:48	23.72	6.37	light	Light1	1903
2015/09/22/19:30:49	23.72	6.55	light	Light1	1904
2015/09/22/19:30:50	23.72	6.6	light	Light1	1905
2015/09/22/19:30:51	23.72	6.45	light	Light1	1906
2015/09/22/19:30:52	23.72	6.39	light	Light1	1907
2015/09/22/19:30:53	23.71	6.42	light	Light1	1908
2015/09/22/19:30:54	23.71	6.53	light	Light1	1909
2015/09/22/19:30:55	23.71	6.53	light	Light1	1910
2015/09/22/19:30:56	23.71	6.5	light	Light1	1911
2015/09/22/19:30:57	23.72	6.49	light	Light1	1912
2015/09/22/19:30:58	23.71	6.45	light	Light1	1913
2015/09/22/19:30:59	23.71	6.46	light	Light1	1914
2015/09/22/19:31:00	23.71	6.45	light	Light1	1915
2015/09/22/19:31:01	23.71	6.49	light	Light1	1916
2015/09/22/19:31:02	23.71	6.46	light	Light1	1917
2015/09/22/19:31:03	23.71	6.45	light	Light1	1918
2015/09/22/19:31:04	23.71	6.37	light	Light1	1919
2015/09/22/19:31:05	23.71	6.39	light	Light1	1920
2015/09/22/19:31:06	23.71	6.53	light	Light1	1921
2015/09/22/19:31:07	23.71	6.37	light	Light1	1922
2015/09/22/19:31:08	23.71	6.35	light	Light1	1923
2015/09/22/19:31:09	23.72	6.6	light	Light1	1924
2015/09/22/19:31:10	23.72	6.58	light	Light1	1925
2015/09/22/19:31:11	23.72	6.5	light	Light1	1926
2015/09/22/19:31:12	23.72	6.37	light	Light1	1927
2015/09/22/19:31:13	23.72	6.46	light	Light1	1928
2015/09/22/19:31:14	23.72	6.46	light	Light1	1929
2015/09/22/19:31:15	23.72	6.57	light	Light1	1930
2015/09/22/19:31:16	23.72	6.47	light	Light1	1931
2015/09/22/19:31:17	23.71	6.47	light	Light1	1932
2015/09/22/19:31:18	23.71	6.42	light	Light1	1933
2015/09/22/19:31:19	23.72	6.38	light	Light1	1934
2015/09/22/19:31:20	23.71	6.46	light	Light1	1935
2015/09/22/19:31:21	23.72	6.36	light	Light1	1936
2015/09/22/19:31:22	23.72	6.48	light	Light1	1937
2015/09/22/19:31:23	23.72	6.51	light	Light1	1938
2015/09/22/19:31:24	23.72	6.39	light	Light1	1939
2015/09/22/19:31:25	23.72	6.52	light	Light1	1940
2015/09/22/19:31:26	23.71	6.53	light	Light1	1941
2015/09/22/19:31:27	23.71	6.51	light	Light1	1942
2015/09/22/19:31:28	23.72	6.44	light	Light1	1943
2015/09/22/19:31:29	23.72	6.5	light	Light1	1944
2015/09/22/19:31:30	23.72	6.51	light	Light1	1945
2015/09/22/19:31:31	23.72	6.54	light	Light1	1946
2015/09/22/19:31:32	23.72	6.51	light	Light1	1947
2015/09/22/19:31:33	23.72	6.42	light	Light1	1948
2015/09/22/19:31:34	23.72	6.46	light	Light1	1949
2015/09/22/19:31:35	23.72	6.55	light	Light1	1950
2015/09/22/19:31:36	23.72	6.49	light	Light1	1951
2015/09/22/19:31:37	23.72	6.55	light	Light1	1952
2015/09/22/19:31:38	23.72	6.47	light	Light1	1953
2015/09/22/19:31:39	23.72	6.45	light	Light1	1954
2015/09/22/19:31:40	23.72	6.59	light	Light1	1955
2015/09/22/19:31:41	23.72	6.5	light	Light1	1956
2015/09/22/19:31:42	23.72	6.54	light	Light1	1957
2015/09/22/19:31:43	23.72	6.47	light	Light1	1958
2015/09/22/19:31:44	23.72	6.46	light	Light1	1959
2015/09/22/19:31:45	23.72	6.45	light	Light1	1960
2015/09/22/19:31:46	23.72	6.47	light	Light1	1961
2015/09/22/19:31:47	23.72	6.58	light	Light1	1962
2015/09/22/19:31:48	23.72	6.53	light	Light1	1963
2015/09/22/19:31:49	23.72	6.48	light	Light1	1964
2015/09/22/19:31:50	23.72	6.49	light	Light1	1965
2015/09/22/19:31:51	23.71	6.48	light	Light1	1966
2015/09/22/19:31:52	23.71	6.56	light	Light1	1967
2015/09/22/19:31:53	23.71	6.44	light	Light1	1968
2015/09/22/19:31:54	23.71	6.44	light	Light1	1969
2015/09/22/19:31:55	23.71	6.32	light	Light1	1970
2015/09/22/19:31:56	23.71	6.32	light	Light1	1971
2015/09/22/19:31:57	23.71	6.46	light	Light1	1972
2015/09/22/19:31:58	23.71	6.43	light	Light1	1973
2015/09/22/19:31:59	23.71	6.48	light	Light1	1974
2015/09/22/19:32:00	23.71	6.49	light	Light1	1975
2015/09/22/19:32:01	23.71	6.49	light	junk	1976
2015/09/22/19:32:02	23.71	6.39	light	junk	1977
2015/09/22/19:32:03	23.71	6.49	light	junk	1978
2015/09/22/19:32:04	23.71	6.42	light	junk	1979
2015/09/22/19:32:05	23.71	6.32	light	junk	1980
2015/09/22/19:32:06	23.71	6.36	light	junk	1981
2015/09/22/19:32:07	23.71	6.5	light	junk	1982
2015/09/22/19:32:08	23.71	6.53	light	junk	1983
2015/09/22/19:32:09	23.71	6.52	light	junk	1984
2015/09/22/19:32:10	23.71	6.53	light	junk	1985
2015/09/22/19:32:11	23.71	6.54	light	junk	1986
2015/09/22/19:32:12	23.71	6.48	light	junk	1987
2015/09/22/19:32:13	23.71	6.53	light	junk	1988
2015/09/22/19:32:14	23.71	6.49	light	junk	1989
2015/09/22/19:32:15	23.71	6.4	light	junk	1990
2015/09/22/19:32:16	23.71	6.53	light	junk	1991
2015/09/22/19:32:17	23.71	6.45	light	junk	1992
2015/09/22/19:32:18	23.71	6.44	light	junk	1993
2015/09/22/19:32:19	23.71	6.52	light	junk	1994
2015/09/22/19:32:20	23.71	6.56	light	junk	1995
2015/09/22/19:32:21	23.71	6.39	light	junk	1996
2015/09/22/19:32:22	23.71	6.46	light	junk	1997
2015/09/22/19:32:23	23.71	6.39	light	junk	1998
2015/09/22/19:32:24	23.71	6.39	light	junk	1999
[truncated: 1,944 more rows]
