# Supplementary material for: Chloroplast acquisition without the gene transfer in kleptoplastic sea slugs, Plakobranchus ocellatus
Source: eLife. 2021 Apr 27;10:e60176. doi: 10.7554/eLife.60176 (PMC8079154; doi:10.7554/eLife.60176)
Supplement: Figure 2—source data 2. — This zip archive contains raw data of oxygen concentration dynamics. The measurement data for each time series are stored in separate files, with the experiment ID (ID1–6) and types of the experiment (mock or P. ocellatus sample) indicated in the name. [file elife-60176-fig2-data2.zip › Figure_2_source_data_2/ID4__P_ocellatus_109days.tsv]

Time	Temp	mgO2/L	Mesure	light	Sec
2015/09/21/17:33:28	22.83	6.58	junk	Dark	1
2015/09/21/17:33:30	22.83	6.61	junk	Dark	2
2015/09/21/17:33:30	22.83	6.59	junk	Dark	3
2015/09/21/17:33:31	22.83	6.61	junk	Dark	4
2015/09/21/17:33:32	22.83	6.62	junk	Dark	5
2015/09/21/17:33:33	22.83	6.61	junk	Dark	6
2015/09/21/17:33:34	22.83	6.6	junk	Dark	7
2015/09/21/17:33:35	22.83	6.61	junk	Dark	8
2015/09/21/17:33:36	22.83	6.61	junk	Dark	9
2015/09/21/17:33:37	22.83	6.62	junk	Dark	10
2015/09/21/17:33:38	22.83	6.63	junk	Dark	11
2015/09/21/17:33:39	22.84	6.62	junk	Dark	12
2015/09/21/17:33:40	22.84	6.62	junk	Dark	13
2015/09/21/17:33:41	22.84	6.63	junk	Dark	14
2015/09/21/17:33:42	22.84	6.62	junk	Dark	15
2015/09/21/17:33:43	22.84	6.61	junk	Dark	16
2015/09/21/17:33:44	22.84	6.58	junk	Dark	17
2015/09/21/17:33:45	22.84	6.59	junk	Dark	18
2015/09/21/17:33:46	22.84	6.6	junk	Dark	19
2015/09/21/17:33:47	22.84	6.6	junk	Dark	20
2015/09/21/17:33:48	22.83	6.58	junk	Dark	21
2015/09/21/17:33:49	22.83	6.58	junk	Dark	22
2015/09/21/17:33:50	22.83	6.61	junk	Dark	23
2015/09/21/17:33:51	22.83	6.6	junk	Dark	24
2015/09/21/17:33:52	22.83	6.57	junk	Dark	25
2015/09/21/17:33:54	22.83	6.59	junk	Dark	26
2015/09/21/17:33:54	22.83	6.58	junk	Dark	27
2015/09/21/17:33:56	22.83	6.56	junk	Dark	28
2015/09/21/17:33:56	22.83	6.55	junk	Dark	29
2015/09/21/17:33:57	22.83	6.57	junk	Dark	30
2015/09/21/17:33:59	22.83	6.58	junk	Dark	31
2015/09/21/17:33:59	22.83	6.58	junk	Dark	32
2015/09/21/17:34:00	22.83	6.58	junk	Dark	33
2015/09/21/17:34:02	22.84	6.58	junk	Dark	34
2015/09/21/17:34:02	22.83	6.56	junk	Dark	35
2015/09/21/17:34:04	22.83	6.59	junk	Dark	36
2015/09/21/17:34:05	22.84	6.57	junk	Dark	37
2015/09/21/17:34:05	22.84	6.58	junk	Dark	38
2015/09/21/17:34:06	22.84	6.59	junk	Dark	39
2015/09/21/17:34:07	22.84	6.59	junk	Dark	40
2015/09/21/17:34:08	22.84	6.61	junk	Dark	41
2015/09/21/17:34:09	22.84	6.61	junk	Dark	42
2015/09/21/17:34:10	22.84	6.6	junk	Dark	43
2015/09/21/17:34:12	22.84	6.57	junk	Dark	44
2015/09/21/17:34:12	22.84	6.58	junk	Dark	45
2015/09/21/17:34:14	22.84	6.59	junk	Dark	46
2015/09/21/17:34:14	22.84	6.6	junk	Dark	47
2015/09/21/17:34:15	22.84	6.58	junk	Dark	48
2015/09/21/17:34:16	22.85	6.59	junk	Dark	49
2015/09/21/17:34:17	22.85	6.57	junk	Dark	50
2015/09/21/17:34:18	22.85	6.57	junk	Dark	51
2015/09/21/17:34:19	22.85	6.59	junk	Dark	52
2015/09/21/17:34:20	22.85	6.56	junk	Dark	53
2015/09/21/17:34:21	22.85	6.56	junk	Dark	54
2015/09/21/17:34:22	22.85	6.55	junk	Dark	55
2015/09/21/17:34:23	22.85	6.55	junk	Dark	56
2015/09/21/17:34:24	22.84	6.56	junk	Dark	57
2015/09/21/17:34:25	22.84	6.55	junk	Dark	58
2015/09/21/17:34:26	22.84	6.56	junk	Dark	59
2015/09/21/17:34:27	22.84	6.58	junk	Dark	60
2015/09/21/17:34:29	22.85	6.55	junk	Dark	61
2015/09/21/17:34:29	22.85	6.54	junk	Dark	62
2015/09/21/17:34:31	22.85	6.57	junk	Dark	63
2015/09/21/17:34:31	22.85	6.56	junk	Dark	64
2015/09/21/17:34:32	22.85	6.55	junk	Dark	65
2015/09/21/17:34:33	22.85	6.56	junk	Dark	66
2015/09/21/17:34:34	22.85	6.57	junk	Dark	67
2015/09/21/17:34:35	22.84	6.57	junk	Dark	68
2015/09/21/17:34:36	22.84	6.57	junk	Dark	69
2015/09/21/17:34:38	22.85	6.56	junk	Dark	70
2015/09/21/17:34:39	22.85	6.55	junk	Dark	71
2015/09/21/17:34:39	22.85	6.54	junk	Dark	72
2015/09/21/17:34:40	22.84	6.58	junk	Dark	73
2015/09/21/17:34:41	22.84	6.55	junk	Dark	74
2015/09/21/17:34:43	22.84	6.57	junk	Dark	75
2015/09/21/17:34:43	22.84	6.56	junk	Dark	76
2015/09/21/17:34:44	22.84	6.54	junk	Dark	77
2015/09/21/17:34:45	22.84	6.56	junk	Dark	78
2015/09/21/17:34:47	22.85	6.57	junk	Dark	79
2015/09/21/17:34:47	22.85	6.56	junk	Dark	80
2015/09/21/17:34:48	22.85	6.57	junk	Dark	81
2015/09/21/17:34:49	22.85	6.57	junk	Dark	82
2015/09/21/17:34:50	22.85	6.55	junk	Dark	83
2015/09/21/17:34:51	22.85	6.56	junk	Dark	84
2015/09/21/17:34:52	22.85	6.56	junk	Dark	85
2015/09/21/17:34:53	22.85	6.55	junk	Dark	86
2015/09/21/17:34:54	22.85	6.55	junk	Dark	87
2015/09/21/17:34:55	22.85	6.54	junk	Dark	88
2015/09/21/17:34:56	22.85	6.56	junk	Dark	89
2015/09/21/17:34:57	22.86	6.53	junk	Dark	90
2015/09/21/17:34:58	22.86	6.53	junk	Dark	91
2015/09/21/17:34:59	22.85	6.55	junk	Dark	92
2015/09/21/17:35:00	22.85	6.57	junk	Dark	93
2015/09/21/17:35:01	22.85	6.54	junk	Dark	94
2015/09/21/17:35:02	22.84	6.54	junk	Dark	95
2015/09/21/17:35:03	22.84	6.54	junk	Dark	96
2015/09/21/17:35:05	22.85	6.53	junk	Dark	97
2015/09/21/17:35:06	22.84	6.55	junk	Dark	98
2015/09/21/17:35:06	22.85	6.54	junk	Dark	99
2015/09/21/17:35:07	22.85	6.57	junk	Dark	100
2015/09/21/17:35:08	22.86	6.52	junk	Dark	101
2015/09/21/17:35:09	22.86	6.52	junk	Dark	102
2015/09/21/17:35:10	22.86	6.53	junk	Dark	103
2015/09/21/17:35:11	22.86	6.53	junk	Dark	104
2015/09/21/17:35:12	22.86	6.52	junk	Dark	105
2015/09/21/17:35:13	22.85	6.51	junk	Dark	106
2015/09/21/17:35:14	22.85	6.54	junk	Dark	107
2015/09/21/17:35:15	22.85	6.52	junk	Dark	108
2015/09/21/17:35:16	22.85	6.52	junk	Dark	109
2015/09/21/17:35:17	22.85	6.52	junk	Dark	110
2015/09/21/17:35:18	22.85	6.53	junk	Dark	111
2015/09/21/17:35:19	22.85	6.53	junk	Dark	112
2015/09/21/17:35:20	22.85	6.5	junk	Dark	113
2015/09/21/17:35:21	22.85	6.53	junk	Dark	114
2015/09/21/17:35:22	22.85	6.53	junk	Dark	115
2015/09/21/17:35:24	22.85	6.53	junk	Dark	116
2015/09/21/17:35:24	22.86	6.52	junk	Dark	117
2015/09/21/17:35:25	22.86	6.54	junk	Dark	118
2015/09/21/17:35:26	22.86	6.52	junk	Dark	119
2015/09/21/17:35:27	22.86	6.51	junk	Dark	120
2015/09/21/17:35:29	22.86	6.53	junk	Dark	121
2015/09/21/17:35:29	22.86	6.52	junk	Dark	122
2015/09/21/17:35:30	22.87	6.5	junk	Dark	123
2015/09/21/17:35:31	22.87	6.51	junk	Dark	124
2015/09/21/17:35:32	22.87	6.51	junk	Dark	125
2015/09/21/17:35:34	22.86	6.51	junk	Dark	126
2015/09/21/17:35:34	22.86	6.51	junk	Dark	127
2015/09/21/17:35:35	22.86	6.52	junk	Dark	128
2015/09/21/17:35:36	22.86	6.5	junk	Dark	129
2015/09/21/17:35:37	22.85	6.52	junk	Dark	130
2015/09/21/17:35:38	22.86	6.5	junk	Dark	131
2015/09/21/17:35:39	22.86	6.5	junk	Dark	132
2015/09/21/17:35:40	22.86	6.49	junk	Dark	133
2015/09/21/17:35:42	22.86	6.5	junk	Dark	134
2015/09/21/17:35:42	22.86	6.5	junk	Dark	135
2015/09/21/17:35:43	22.86	6.51	junk	Dark	136
2015/09/21/17:35:44	22.86	6.51	junk	Dark	137
2015/09/21/17:35:45	22.86	6.5	junk	Dark	138
2015/09/21/17:35:46	22.86	6.49	junk	Dark	139
2015/09/21/17:35:47	22.87	6.5	junk	Dark	140
2015/09/21/17:35:49	22.87	6.49	junk	Dark	141
2015/09/21/17:35:49	22.88	6.5	junk	Dark	142
2015/09/21/17:35:51	22.88	6.5	junk	Dark	143
2015/09/21/17:35:51	22.87	6.5	junk	Dark	144
2015/09/21/17:35:52	22.87	6.5	junk	Dark	145
2015/09/21/17:35:53	22.87	6.49	junk	Dark	146
2015/09/21/17:35:54	22.86	6.49	junk	Dark	147
2015/09/21/17:35:56	22.86	6.47	junk	Dark	148
2015/09/21/17:35:56	22.86	6.49	junk	Dark	149
2015/09/21/17:35:57	22.86	6.51	junk	Dark	150
2015/09/21/17:35:58	22.86	6.5	junk	Dark	151
2015/09/21/17:36:00	22.86	6.52	junk	Dark	152
2015/09/21/17:36:00	22.86	6.51	junk	Dark	153
2015/09/21/17:36:02	22.86	6.5	junk	Dark	154
2015/09/21/17:36:02	22.86	6.49	junk	Dark	155
2015/09/21/17:36:03	22.86	6.49	junk	Dark	156
2015/09/21/17:36:04	22.86	6.51	junk	Dark	157
2015/09/21/17:36:05	22.86	6.48	junk	Dark	158
2015/09/21/17:36:06	22.86	6.49	junk	Dark	159
2015/09/21/17:36:07	22.86	6.47	junk	Dark	160
2015/09/21/17:36:08	22.86	6.5	junk	Dark	161
2015/09/21/17:36:09	22.86	6.49	junk	Dark	162
2015/09/21/17:36:10	22.87	6.49	junk	Dark	163
2015/09/21/17:36:11	22.86	6.48	junk	Dark	164
2015/09/21/17:36:12	22.87	6.48	junk	Dark	165
2015/09/21/17:36:13	22.87	6.48	junk	Dark	166
2015/09/21/17:36:15	22.87	6.5	junk	Dark	167
2015/09/21/17:36:15	22.87	6.5	junk	Dark	168
2015/09/21/17:36:16	22.87	6.5	junk	Dark	169
2015/09/21/17:36:17	22.87	6.49	junk	Dark	170
2015/09/21/17:36:18	22.87	6.47	junk	Dark	171
2015/09/21/17:36:19	22.87	6.48	junk	Dark	172
2015/09/21/17:36:21	22.87	6.49	junk	Dark	173
2015/09/21/17:36:21	22.87	6.49	junk	Dark	174
2015/09/21/17:36:23	22.87	6.49	junk	Dark	175
2015/09/21/17:36:23	22.87	6.49	junk	Dark	176
2015/09/21/17:36:24	22.87	6.48	junk	Dark	177
2015/09/21/17:36:25	22.87	6.47	junk	Dark	178
2015/09/21/17:36:26	22.87	6.47	junk	Dark	179
2015/09/21/17:36:27	22.87	6.49	junk	Dark	180
2015/09/21/17:36:28	22.87	6.48	junk	Dark	181
2015/09/21/17:36:29	22.87	6.48	junk	Dark	182
2015/09/21/17:36:30	22.87	6.45	junk	Dark	183
2015/09/21/17:36:31	22.87	6.46	junk	Dark	184
2015/09/21/17:36:32	22.87	6.47	junk	Dark	185
2015/09/21/17:36:33	22.87	6.46	junk	Dark	186
2015/09/21/17:36:34	22.87	6.46	junk	Dark	187
2015/09/21/17:36:35	22.87	6.46	junk	Dark	188
2015/09/21/17:36:36	22.87	6.47	junk	Dark	189
2015/09/21/17:36:37	22.87	6.47	junk	Dark	190
2015/09/21/17:36:38	22.87	6.47	junk	Dark	191
2015/09/21/17:36:39	22.87	6.46	junk	Dark	192
2015/09/21/17:36:40	22.87	6.46	junk	Dark	193
2015/09/21/17:36:41	22.87	6.45	junk	Dark	194
2015/09/21/17:36:43	22.87	6.46	junk	Dark	195
2015/09/21/17:36:43	22.88	6.46	junk	Dark	196
2015/09/21/17:36:44	22.88	6.48	junk	Dark	197
2015/09/21/17:36:45	22.88	6.47	junk	Dark	198
2015/09/21/17:36:46	22.88	6.48	junk	Dark	199
2015/09/21/17:36:47	22.88	6.48	junk	Dark	200
2015/09/21/17:36:48	22.88	6.45	junk	Dark	201
2015/09/21/17:36:49	22.87	6.47	junk	Dark	202
2015/09/21/17:36:50	22.87	6.45	junk	Dark	203
2015/09/21/17:36:51	22.87	6.46	junk	Dark	204
2015/09/21/17:36:53	22.87	6.45	junk	Dark	205
2015/09/21/17:36:53	22.87	6.45	junk	Dark	206
2015/09/21/17:36:54	22.88	6.44	junk	Dark	207
2015/09/21/17:36:55	22.88	6.43	junk	Dark	208
2015/09/21/17:36:56	22.88	6.42	junk	Dark	209
2015/09/21/17:36:58	22.88	6.41	junk	Dark	210
2015/09/21/17:36:58	22.88	6.42	junk	Dark	211
2015/09/21/17:36:59	22.88	6.41	junk	Dark	212
2015/09/21/17:37:01	22.88	6.42	junk	Dark	213
2015/09/21/17:37:01	22.88	6.41	junk	Dark	214
2015/09/21/17:37:02	22.88	6.39	junk	Dark	215
2015/09/21/17:37:03	22.88	6.38	junk	Dark	216
2015/09/21/17:37:04	22.88	6.4	junk	Dark	217
2015/09/21/17:37:05	22.87	6.42	junk	Dark	218
2015/09/21/17:37:06	22.88	6.41	junk	Dark	219
2015/09/21/17:37:07	22.88	6.4	junk	Dark	220
2015/09/21/17:37:08	22.87	6.4	junk	Dark	221
2015/09/21/17:37:09	22.88	6.4	junk	Dark	222
2015/09/21/17:37:10	22.88	6.4	junk	Dark	223
2015/09/21/17:37:11	22.88	6.4	junk	Dark	224
2015/09/21/17:37:12	22.88	6.39	junk	Dark	225
2015/09/21/17:37:13	22.88	6.38	junk	Dark	226
2015/09/21/17:37:14	22.88	6.37	junk	Dark	227
2015/09/21/17:37:15	22.88	6.37	junk	Dark	228
2015/09/21/17:37:16	22.88	6.39	junk	Dark	229
2015/09/21/17:37:17	22.88	6.37	junk	Dark	230
2015/09/21/17:37:18	22.88	6.38	junk	Dark	231
2015/09/21/17:37:19	22.88	6.36	junk	Dark	232
2015/09/21/17:37:20	22.88	6.36	junk	Dark	233
2015/09/21/17:37:21	22.88	6.36	junk	Dark	234
2015/09/21/17:37:22	22.88	6.39	junk	Dark	235
2015/09/21/17:37:23	22.88	6.38	junk	Dark	236
2015/09/21/17:37:24	22.89	6.38	junk	Dark	237
2015/09/21/17:37:25	22.89	6.38	junk	Dark	238
2015/09/21/17:37:26	22.89	6.38	junk	Dark	239
2015/09/21/17:37:27	22.89	6.38	junk	Dark	240
2015/09/21/17:37:28	22.89	6.38	junk	Dark	241
2015/09/21/17:37:29	22.88	6.39	junk	Dark	242
2015/09/21/17:37:30	22.89	6.4	junk	Dark	243
2015/09/21/17:37:31	22.89	6.39	junk	Dark	244
2015/09/21/17:37:32	22.89	6.39	junk	Dark	245
2015/09/21/17:37:33	22.89	6.37	junk	Dark	246
2015/09/21/17:37:35	22.89	6.38	junk	Dark	247
2015/09/21/17:37:35	22.88	6.36	junk	Dark	248
2015/09/21/17:37:37	22.88	6.37	junk	Dark	249
2015/09/21/17:37:37	22.88	6.36	junk	Dark	250
2015/09/21/17:37:38	22.89	6.37	junk	Dark	251
2015/09/21/17:37:39	22.89	6.36	junk	Dark	252
2015/09/21/17:37:40	22.89	6.38	junk	Dark	253
2015/09/21/17:37:41	22.89	6.37	junk	Dark	254
2015/09/21/17:37:43	22.89	6.38	junk	Dark	255
2015/09/21/17:37:43	22.88	6.36	junk	Dark	256
2015/09/21/17:37:44	22.88	6.36	junk	Dark	257
2015/09/21/17:37:45	22.88	6.37	junk	Dark	258
2015/09/21/17:37:46	22.89	6.36	junk	Dark	259
2015/09/21/17:37:47	22.88	6.37	junk	Dark	260
2015/09/21/17:37:48	22.89	6.39	junk	Dark	261
2015/09/21/17:37:49	22.89	6.36	junk	Dark	262
2015/09/21/17:37:51	22.89	6.35	junk	Dark	263
2015/09/21/17:37:51	22.89	6.35	junk	Dark	264
2015/09/21/17:37:52	22.9	6.35	junk	Dark	265
2015/09/21/17:37:53	22.9	6.38	junk	Dark	266
2015/09/21/17:37:54	22.89	6.35	junk	Dark	267
2015/09/21/17:37:55	22.89	6.34	junk	Dark	268
2015/09/21/17:37:57	22.89	6.37	junk	Dark	269
2015/09/21/17:37:57	22.89	6.36	junk	Dark	270
2015/09/21/17:37:58	22.89	6.35	junk	Dark	271
2015/09/21/17:37:59	22.89	6.35	junk	Dark	272
2015/09/21/17:38:00	22.89	6.33	Dark1	Dark	273
2015/09/21/17:38:01	22.9	6.35	Dark1	Dark	274
2015/09/21/17:38:02	22.89	6.34	Dark1	Dark	275
2015/09/21/17:38:03	22.9	6.34	Dark1	Dark	276
2015/09/21/17:38:04	22.9	6.36	Dark1	Dark	277
2015/09/21/17:38:05	22.89	6.36	Dark1	Dark	278
2015/09/21/17:38:06	22.89	6.34	Dark1	Dark	279
2015/09/21/17:38:07	22.89	6.35	Dark1	Dark	280
2015/09/21/17:38:08	22.89	6.34	Dark1	Dark	281
2015/09/21/17:38:09	22.89	6.36	Dark1	Dark	282
2015/09/21/17:38:10	22.89	6.37	Dark1	Dark	283
2015/09/21/17:38:11	22.89	6.36	Dark1	Dark	284
2015/09/21/17:38:12	22.89	6.35	Dark1	Dark	285
2015/09/21/17:38:13	22.89	6.36	Dark1	Dark	286
2015/09/21/17:38:14	22.89	6.33	Dark1	Dark	287
2015/09/21/17:38:15	22.88	6.32	Dark1	Dark	288
2015/09/21/17:38:17	22.88	6.32	Dark1	Dark	289
2015/09/21/17:38:17	22.88	6.34	Dark1	Dark	290
2015/09/21/17:38:18	22.89	6.31	Dark1	Dark	291
2015/09/21/17:38:19	22.89	6.31	Dark1	Dark	292
2015/09/21/17:38:20	22.89	6.3	Dark1	Dark	293
2015/09/21/17:38:21	22.89	6.3	Dark1	Dark	294
2015/09/21/17:38:22	22.9	6.3	Dark1	Dark	295
2015/09/21/17:38:23	22.89	6.3	Dark1	Dark	296
2015/09/21/17:38:24	22.89	6.29	Dark1	Dark	297
2015/09/21/17:38:26	22.9	6.29	Dark1	Dark	298
2015/09/21/17:38:26	22.9	6.3	Dark1	Dark	299
2015/09/21/17:38:27	22.9	6.29	Dark1	Dark	300
2015/09/21/17:38:28	22.9	6.3	Dark1	Dark	301
2015/09/21/17:38:29	22.9	6.29	Dark1	Dark	302
2015/09/21/17:38:30	22.89	6.3	Dark1	Dark	303
2015/09/21/17:38:31	22.89	6.3	Dark1	Dark	304
2015/09/21/17:38:32	22.89	6.31	Dark1	Dark	305
2015/09/21/17:38:33	22.89	6.31	Dark1	Dark	306
2015/09/21/17:38:34	22.89	6.31	Dark1	Dark	307
2015/09/21/17:38:35	22.9	6.3	Dark1	Dark	308
2015/09/21/17:38:36	22.9	6.31	Dark1	Dark	309
2015/09/21/17:38:37	22.9	6.3	Dark1	Dark	310
2015/09/21/17:38:38	22.9	6.31	Dark1	Dark	311
2015/09/21/17:38:39	22.9	6.3	Dark1	Dark	312
2015/09/21/17:38:40	22.89	6.32	Dark1	Dark	313
2015/09/21/17:38:41	22.9	6.33	Dark1	Dark	314
2015/09/21/17:38:42	22.9	6.29	Dark1	Dark	315
2015/09/21/17:38:43	22.9	6.29	Dark1	Dark	316
2015/09/21/17:38:44	22.9	6.28	Dark1	Dark	317
2015/09/21/17:38:45	22.91	6.27	Dark1	Dark	318
2015/09/21/17:38:46	22.91	6.24	Dark1	Dark	319
2015/09/21/17:38:47	22.91	6.26	Dark1	Dark	320
2015/09/21/17:38:48	22.91	6.26	Dark1	Dark	321
2015/09/21/17:38:49	22.9	6.27	Dark1	Dark	322
2015/09/21/17:38:50	22.9	6.27	Dark1	Dark	323
2015/09/21/17:38:51	22.9	6.27	Dark1	Dark	324
2015/09/21/17:38:52	22.9	6.29	Dark1	Dark	325
2015/09/21/17:38:53	22.9	6.27	Dark1	Dark	326
2015/09/21/17:38:54	22.9	6.25	Dark1	Dark	327
2015/09/21/17:38:55	22.9	6.24	Dark1	Dark	328
2015/09/21/17:38:56	22.9	6.26	Dark1	Dark	329
2015/09/21/17:38:57	22.9	6.26	Dark1	Dark	330
2015/09/21/17:38:58	22.9	6.25	Dark1	Dark	331
2015/09/21/17:38:59	22.9	6.24	Dark1	Dark	332
2015/09/21/17:39:00	22.9	6.25	Dark1	Dark	333
2015/09/21/17:39:01	22.9	6.25	Dark1	Dark	334
2015/09/21/17:39:02	22.9	6.27	Dark1	Dark	335
2015/09/21/17:39:03	22.9	6.26	Dark1	Dark	336
2015/09/21/17:39:04	22.9	6.25	Dark1	Dark	337
2015/09/21/17:39:05	22.9	6.26	Dark1	Dark	338
2015/09/21/17:39:06	22.91	6.24	Dark1	Dark	339
2015/09/21/17:39:07	22.91	6.23	Dark1	Dark	340
2015/09/21/17:39:08	22.91	6.24	Dark1	Dark	341
2015/09/21/17:39:09	22.91	6.24	Dark1	Dark	342
2015/09/21/17:39:10	22.91	6.23	Dark1	Dark	343
2015/09/21/17:39:11	22.91	6.21	Dark1	Dark	344
2015/09/21/17:39:12	22.91	6.24	Dark1	Dark	345
2015/09/21/17:39:13	22.91	6.24	Dark1	Dark	346
2015/09/21/17:39:14	22.9	6.25	Dark1	Dark	347
2015/09/21/17:39:15	22.9	6.24	Dark1	Dark	348
2015/09/21/17:39:17	22.9	6.26	Dark1	Dark	349
2015/09/21/17:39:17	22.9	6.23	Dark1	Dark	350
2015/09/21/17:39:18	22.9	6.25	Dark1	Dark	351
2015/09/21/17:39:19	22.91	6.23	Dark1	Dark	352
2015/09/21/17:39:20	22.9	6.22	Dark1	Dark	353
2015/09/21/17:39:21	22.91	6.22	Dark1	Dark	354
2015/09/21/17:39:23	22.91	6.21	Dark1	Dark	355
2015/09/21/17:39:23	22.9	6.26	Dark1	Dark	356
2015/09/21/17:39:24	22.9	6.26	Dark1	Dark	357
2015/09/21/17:39:25	22.91	6.23	Dark1	Dark	358
2015/09/21/17:39:26	22.9	6.24	Dark1	Dark	359
2015/09/21/17:39:27	22.9	6.24	Dark1	Dark	360
2015/09/21/17:39:28	22.91	6.25	Dark1	Dark	361
2015/09/21/17:39:29	22.91	6.24	Dark1	Dark	362
2015/09/21/17:39:30	22.91	6.24	Dark1	Dark	363
2015/09/21/17:39:31	22.91	6.23	Dark1	Dark	364
2015/09/21/17:39:32	22.91	6.24	Dark1	Dark	365
2015/09/21/17:39:33	22.91	6.24	Dark1	Dark	366
2015/09/21/17:39:34	22.91	6.24	Dark1	Dark	367
2015/09/21/17:39:35	22.91	6.24	Dark1	Dark	368
2015/09/21/17:39:36	22.92	6.25	Dark1	Dark	369
2015/09/21/17:39:37	22.92	6.25	Dark1	Dark	370
2015/09/21/17:39:38	22.92	6.22	Dark1	Dark	371
2015/09/21/17:39:39	22.92	6.22	Dark1	Dark	372
2015/09/21/17:39:40	22.92	6.22	Dark1	Dark	373
2015/09/21/17:39:41	22.91	6.22	Dark1	Dark	374
2015/09/21/17:39:42	22.91	6.23	Dark1	Dark	375
2015/09/21/17:39:43	22.91	6.24	Dark1	Dark	376
2015/09/21/17:39:44	22.91	6.23	Dark1	Dark	377
2015/09/21/17:39:45	22.91	6.26	Dark1	Dark	378
2015/09/21/17:39:46	22.91	6.26	Dark1	Dark	379
2015/09/21/17:39:47	22.91	6.24	Dark1	Dark	380
2015/09/21/17:39:48	22.91	6.24	Dark1	Dark	381
2015/09/21/17:39:49	22.91	6.22	Dark1	Dark	382
2015/09/21/17:39:50	22.91	6.24	Dark1	Dark	383
2015/09/21/17:39:51	22.92	6.25	Dark1	Dark	384
2015/09/21/17:39:52	22.92	6.22	Dark1	Dark	385
2015/09/21/17:39:54	22.92	6.22	Dark1	Dark	386
2015/09/21/17:39:54	22.92	6.21	Dark1	Dark	387
2015/09/21/17:39:55	22.92	6.21	Dark1	Dark	388
2015/09/21/17:39:56	22.92	6.23	Dark1	Dark	389
2015/09/21/17:39:58	22.92	6.22	Dark1	Dark	390
2015/09/21/17:39:58	22.92	6.23	Dark1	Dark	391
2015/09/21/17:39:59	22.92	6.24	Dark1	Dark	392
2015/09/21/17:40:00	22.91	6.22	Dark1	Dark	393
2015/09/21/17:40:02	22.91	6.21	Dark1	Dark	394
2015/09/21/17:40:02	22.91	6.2	Dark1	Dark	395
2015/09/21/17:40:03	22.91	6.21	Dark1	Dark	396
2015/09/21/17:40:04	22.91	6.22	Dark1	Dark	397
2015/09/21/17:40:05	22.92	6.23	Dark1	Dark	398
2015/09/21/17:40:06	22.92	6.21	Dark1	Dark	399
2015/09/21/17:40:07	22.92	6.23	Dark1	Dark	400
2015/09/21/17:40:08	22.93	6.21	Dark1	Dark	401
2015/09/21/17:40:09	22.92	6.21	Dark1	Dark	402
2015/09/21/17:40:11	22.92	6.21	Dark1	Dark	403
2015/09/21/17:40:12	22.92	6.18	Dark1	Dark	404
2015/09/21/17:40:12	22.92	6.21	Dark1	Dark	405
2015/09/21/17:40:13	22.92	6.19	Dark1	Dark	406
2015/09/21/17:40:14	22.91	6.18	Dark1	Dark	407
2015/09/21/17:40:15	22.91	6.22	Dark1	Dark	408
2015/09/21/17:40:16	22.92	6.22	Dark1	Dark	409
2015/09/21/17:40:17	22.91	6.18	Dark1	Dark	410
2015/09/21/17:40:18	22.91	6.2	Dark1	Dark	411
2015/09/21/17:40:19	22.92	6.21	Dark1	Dark	412
2015/09/21/17:40:20	22.92	6.23	Dark1	Dark	413
2015/09/21/17:40:21	22.92	6.22	Dark1	Dark	414
2015/09/21/17:40:22	22.93	6.21	Dark1	Dark	415
2015/09/21/17:40:23	22.93	6.2	Dark1	Dark	416
2015/09/21/17:40:24	22.92	6.22	Dark1	Dark	417
2015/09/21/17:40:25	22.92	6.2	Dark1	Dark	418
2015/09/21/17:40:27	22.92	6.19	Dark1	Dark	419
2015/09/21/17:40:27	22.92	6.18	Dark1	Dark	420
2015/09/21/17:40:28	22.92	6.19	Dark1	Dark	421
2015/09/21/17:40:29	22.92	6.19	Dark1	Dark	422
2015/09/21/17:40:30	22.93	6.2	Dark1	Dark	423
2015/09/21/17:40:31	22.92	6.2	Dark1	Dark	424
2015/09/21/17:40:32	22.92	6.18	Dark1	Dark	425
2015/09/21/17:40:33	22.92	6.2	Dark1	Dark	426
2015/09/21/17:40:34	22.92	6.21	Dark1	Dark	427
2015/09/21/17:40:35	22.92	6.19	Dark1	Dark	428
2015/09/21/17:40:36	22.92	6.2	Dark1	Dark	429
2015/09/21/17:40:37	22.92	6.19	Dark1	Dark	430
2015/09/21/17:40:38	22.93	6.2	Dark1	Dark	431
2015/09/21/17:40:39	22.93	6.19	Dark1	Dark	432
2015/09/21/17:40:40	22.93	6.19	Dark1	Dark	433
2015/09/21/17:40:41	22.93	6.18	Dark1	Dark	434
2015/09/21/17:40:42	22.93	6.16	Dark1	Dark	435
2015/09/21/17:40:43	22.93	6.19	Dark1	Dark	436
2015/09/21/17:40:44	22.93	6.2	Dark1	Dark	437
2015/09/21/17:40:45	22.93	6.18	Dark1	Dark	438
2015/09/21/17:40:46	22.93	6.16	Dark1	Dark	439
2015/09/21/17:40:47	22.93	6.17	Dark1	Dark	440
2015/09/21/17:40:48	22.93	6.18	Dark1	Dark	441
2015/09/21/17:40:49	22.92	6.16	Dark1	Dark	442
2015/09/21/17:40:50	22.93	6.17	Dark1	Dark	443
2015/09/21/17:40:52	22.93	6.16	Dark1	Dark	444
2015/09/21/17:40:52	22.93	6.18	Dark1	Dark	445
2015/09/21/17:40:53	22.93	6.18	Dark1	Dark	446
2015/09/21/17:40:55	22.93	6.18	Dark1	Dark	447
2015/09/21/17:40:55	22.93	6.18	Dark1	Dark	448
2015/09/21/17:40:56	22.93	6.18	Dark1	Dark	449
2015/09/21/17:40:57	22.93	6.17	Dark1	Dark	450
2015/09/21/17:40:58	22.93	6.16	Dark1	Dark	451
2015/09/21/17:40:59	22.93	6.16	Dark1	Dark	452
2015/09/21/17:41:00	22.93	6.17	Dark1	Dark	453
2015/09/21/17:41:01	22.93	6.18	Dark1	Dark	454
2015/09/21/17:41:02	22.93	6.18	Dark1	Dark	455
2015/09/21/17:41:03	22.94	6.18	Dark1	Dark	456
2015/09/21/17:41:04	22.94	6.18	Dark1	Dark	457
2015/09/21/17:41:05	22.94	6.18	Dark1	Dark	458
2015/09/21/17:41:06	22.93	6.18	Dark1	Dark	459
2015/09/21/17:41:07	22.94	6.18	Dark1	Dark	460
2015/09/21/17:41:08	22.93	6.18	Dark1	Dark	461
2015/09/21/17:41:09	22.93	6.16	Dark1	Dark	462
2015/09/21/17:41:11	22.93	6.16	Dark1	Dark	463
2015/09/21/17:41:11	22.94	6.15	Dark1	Dark	464
2015/09/21/17:41:12	22.93	6.14	Dark1	Dark	465
2015/09/21/17:41:13	22.94	6.17	Dark1	Dark	466
2015/09/21/17:41:14	22.94	6.17	Dark1	Dark	467
2015/09/21/17:41:15	22.94	6.18	Dark1	Dark	468
2015/09/21/17:41:16	22.93	6.16	Dark1	Dark	469
2015/09/21/17:41:17	22.93	6.17	Dark1	Dark	470
2015/09/21/17:41:18	22.94	6.15	Dark1	Dark	471
2015/09/21/17:41:20	22.93	6.13	Dark1	Dark	472
2015/09/21/17:41:20	22.94	6.15	Dark1	Dark	473
2015/09/21/17:41:22	22.94	6.15	Dark1	Dark	474
2015/09/21/17:41:22	22.95	6.15	Dark1	Dark	475
2015/09/21/17:41:23	22.94	6.16	Dark1	Dark	476
2015/09/21/17:41:24	22.95	6.15	Dark1	Dark	477
2015/09/21/17:41:25	22.95	6.16	Dark1	Dark	478
2015/09/21/17:41:26	22.95	6.15	Dark1	Dark	479
2015/09/21/17:41:27	22.95	6.15	Dark1	Dark	480
2015/09/21/17:41:28	22.94	6.14	Dark1	Dark	481
2015/09/21/17:41:30	22.94	6.13	Dark1	Dark	482
2015/09/21/17:41:30	22.94	6.16	Dark1	Dark	483
2015/09/21/17:41:31	22.94	6.16	Dark1	Dark	484
2015/09/21/17:41:32	22.94	6.14	Dark1	Dark	485
2015/09/21/17:41:33	22.95	6.14	Dark1	Dark	486
2015/09/21/17:41:35	22.95	6.15	Dark1	Dark	487
2015/09/21/17:41:35	22.95	6.12	Dark1	Dark	488
2015/09/21/17:41:37	22.95	6.13	Dark1	Dark	489
2015/09/21/17:41:37	22.94	6.14	Dark1	Dark	490
2015/09/21/17:41:38	22.95	6.16	Dark1	Dark	491
2015/09/21/17:41:39	22.95	6.15	Dark1	Dark	492
2015/09/21/17:41:40	22.94	6.13	Dark1	Dark	493
2015/09/21/17:41:41	22.94	6.15	Dark1	Dark	494
2015/09/21/17:41:42	22.95	6.13	Dark1	Dark	495
2015/09/21/17:41:43	22.95	6.11	Dark1	Dark	496
2015/09/21/17:41:44	22.95	6.11	Dark1	Dark	497
2015/09/21/17:41:45	22.94	6.11	Dark1	Dark	498
2015/09/21/17:41:47	22.94	6.12	Dark1	Dark	499
2015/09/21/17:41:47	22.94	6.12	Dark1	Dark	500
2015/09/21/17:41:48	22.94	6.11	Dark1	Dark	501
2015/09/21/17:41:50	22.94	6.11	Dark1	Dark	502
2015/09/21/17:41:51	22.94	6.12	Dark1	Dark	503
2015/09/21/17:41:51	22.94	6.11	Dark1	Dark	504
2015/09/21/17:41:52	22.94	6.11	Dark1	Dark	505
2015/09/21/17:41:53	22.94	6.09	Dark1	Dark	506
2015/09/21/17:41:54	22.94	6.1	Dark1	Dark	507
2015/09/21/17:41:55	22.95	6.1	Dark1	Dark	508
2015/09/21/17:41:56	22.95	6.11	Dark1	Dark	509
2015/09/21/17:41:57	22.95	6.1	Dark1	Dark	510
2015/09/21/17:41:58	22.95	6.11	Dark1	Dark	511
2015/09/21/17:41:59	22.95	6.1	Dark1	Dark	512
2015/09/21/17:42:01	22.95	6.09	Dark1	Dark	513
2015/09/21/17:42:01	22.95	6.09	Dark1	Dark	514
2015/09/21/17:42:02	22.95	6.09	Dark1	Dark	515
2015/09/21/17:42:03	22.95	6.1	Dark1	Dark	516
2015/09/21/17:42:04	22.95	6.08	Dark1	Dark	517
2015/09/21/17:42:05	22.95	6.08	Dark1	Dark	518
2015/09/21/17:42:07	22.95	6.1	Dark1	Dark	519
2015/09/21/17:42:07	22.95	6.08	Dark1	Dark	520
2015/09/21/17:42:08	22.95	6.09	Dark1	Dark	521
2015/09/21/17:42:09	22.96	6.07	Dark1	Dark	522
2015/09/21/17:42:10	22.96	6.1	Dark1	Dark	523
2015/09/21/17:42:11	22.96	6.11	Dark1	Dark	524
2015/09/21/17:42:12	22.96	6.07	Dark1	Dark	525
2015/09/21/17:42:13	22.96	6.06	Dark1	Dark	526
2015/09/21/17:42:14	22.95	6.07	Dark1	Dark	527
2015/09/21/17:42:15	22.95	6.08	Dark1	Dark	528
2015/09/21/17:42:17	22.95	6.07	Dark1	Dark	529
2015/09/21/17:42:17	22.95	6.07	Dark1	Dark	530
2015/09/21/17:42:18	22.94	6.07	Dark1	Dark	531
2015/09/21/17:42:19	22.95	6.07	Dark1	Dark	532
2015/09/21/17:42:20	22.95	6.09	Dark1	Dark	533
2015/09/21/17:42:21	22.95	6.07	Dark1	Dark	534
2015/09/21/17:42:22	22.95	6.08	Dark1	Dark	535
2015/09/21/17:42:23	22.95	6.08	Dark1	Dark	536
2015/09/21/17:42:24	22.96	6.07	Dark1	Dark	537
2015/09/21/17:42:25	22.95	6.09	Dark1	Dark	538
2015/09/21/17:42:26	22.95	6.07	Dark1	Dark	539
2015/09/21/17:42:27	22.95	6.08	Dark1	Dark	540
2015/09/21/17:42:28	22.95	6.1	Dark1	Dark	541
2015/09/21/17:42:29	22.95	6.08	Dark1	Dark	542
2015/09/21/17:42:30	22.95	6.08	Dark1	Dark	543
2015/09/21/17:42:31	22.96	6.09	Dark1	Dark	544
2015/09/21/17:42:32	22.96	6.1	Dark1	Dark	545
2015/09/21/17:42:33	22.96	6.09	Dark1	Dark	546
2015/09/21/17:42:34	22.96	6.08	Dark1	Dark	547
2015/09/21/17:42:36	22.96	6.07	Dark1	Dark	548
2015/09/21/17:42:36	22.96	6.08	Dark1	Dark	549
2015/09/21/17:42:38	22.96	6.07	Dark1	Dark	550
2015/09/21/17:42:38	22.96	6.08	Dark1	Dark	551
2015/09/21/17:42:39	22.96	6.09	Dark1	Dark	552
2015/09/21/17:42:40	22.96	6.08	Dark1	Dark	553
2015/09/21/17:42:41	22.96	6.09	Dark1	Dark	554
2015/09/21/17:42:42	22.96	6.08	Dark1	Dark	555
2015/09/21/17:42:43	22.96	6.09	Dark1	Dark	556
2015/09/21/17:42:44	22.96	6.06	Dark1	Dark	557
2015/09/21/17:42:45	22.96	6.09	Dark1	Dark	558
2015/09/21/17:42:47	22.96	6.07	Dark1	Dark	559
2015/09/21/17:42:47	22.95	6.08	Dark1	Dark	560
2015/09/21/17:42:48	22.96	6.08	Dark1	Dark	561
2015/09/21/17:42:49	22.96	6.08	Dark1	Dark	562
2015/09/21/17:42:51	22.96	6.07	Dark1	Dark	563
2015/09/21/17:42:51	22.96	6.08	Dark1	Dark	564
2015/09/21/17:42:52	22.96	6.07	Dark1	Dark	565
2015/09/21/17:42:53	22.96	6.08	Dark1	Dark	566
2015/09/21/17:42:55	22.96	6.06	Dark1	Dark	567
2015/09/21/17:42:55	22.96	6.06	Dark1	Dark	568
2015/09/21/17:42:56	22.96	6.04	Dark1	Dark	569
2015/09/21/17:42:57	22.96	6.06	Dark1	Dark	570
2015/09/21/17:42:58	22.96	6.07	Dark1	Dark	571
2015/09/21/17:42:59	22.96	6.03	Dark1	Dark	572
2015/09/21/17:43:00	22.96	6.05	Dark1	Dark	573
2015/09/21/17:43:01	22.96	6.04	Dark1	Dark	574
2015/09/21/17:43:02	22.97	6.04	Dark1	Dark	575
2015/09/21/17:43:03	22.97	6.05	Dark1	Dark	576
2015/09/21/17:43:05	22.97	6.04	Dark1	Dark	577
2015/09/21/17:43:05	22.97	6.04	Dark1	Dark	578
2015/09/21/17:43:06	22.97	6.02	Dark1	Dark	579
2015/09/21/17:43:07	22.97	6.03	Dark1	Dark	580
2015/09/21/17:43:08	22.96	6.03	Dark1	Dark	581
2015/09/21/17:43:09	22.96	6.03	Dark1	Dark	582
2015/09/21/17:43:10	22.96	6.03	Dark1	Dark	583
2015/09/21/17:43:11	22.96	6.04	Dark1	Dark	584
2015/09/21/17:43:12	22.96	6.02	Dark1	Dark	585
2015/09/21/17:43:13	22.97	6	Dark1	Dark	586
2015/09/21/17:43:15	22.97	6.03	Dark1	Dark	587
2015/09/21/17:43:15	22.97	6	Dark1	Dark	588
2015/09/21/17:43:16	22.97	6	Dark1	Dark	589
2015/09/21/17:43:17	22.97	6	Dark1	Dark	590
2015/09/21/17:43:18	22.97	6.01	Dark1	Dark	591
2015/09/21/17:43:19	22.97	6.04	Dark1	Dark	592
2015/09/21/17:43:20	22.97	6.03	Dark1	Dark	593
2015/09/21/17:43:21	22.97	6.02	Dark1	Dark	594
2015/09/21/17:43:22	22.96	6.01	Dark1	Dark	595
2015/09/21/17:43:23	22.96	6.02	Dark1	Dark	596
2015/09/21/17:43:24	22.96	6.01	Dark1	Dark	597
2015/09/21/17:43:25	22.96	6.02	Dark1	Dark	598
2015/09/21/17:43:26	22.97	6.02	Dark1	Dark	599
2015/09/21/17:43:27	22.97	6	Dark1	Dark	600
2015/09/21/17:43:28	22.97	5.99	Dark1	Dark	601
2015/09/21/17:43:29	22.97	6.01	Dark1	Dark	602
2015/09/21/17:43:30	22.97	6.01	Dark1	Dark	603
2015/09/21/17:43:31	22.97	5.99	Dark1	Dark	604
2015/09/21/17:43:32	22.97	5.99	Dark1	Dark	605
2015/09/21/17:43:33	22.97	6	Dark1	Dark	606
2015/09/21/17:43:34	22.97	6.01	Dark1	Dark	607
2015/09/21/17:43:35	22.97	6	Dark1	Dark	608
2015/09/21/17:43:36	22.97	5.98	Dark1	Dark	609
2015/09/21/17:43:37	22.97	6.01	Dark1	Dark	610
2015/09/21/17:43:38	22.97	5.98	Dark1	Dark	611
2015/09/21/17:43:39	22.97	5.98	Dark1	Dark	612
2015/09/21/17:43:40	22.97	5.99	Dark1	Dark	613
2015/09/21/17:43:41	22.97	6.01	Dark1	Dark	614
2015/09/21/17:43:42	22.97	6.01	Dark1	Dark	615
2015/09/21/17:43:43	22.97	6.01	Dark1	Dark	616
2015/09/21/17:43:44	22.97	6.03	Dark1	Dark	617
2015/09/21/17:43:45	22.97	6.01	Dark1	Dark	618
2015/09/21/17:43:46	22.98	6	Dark1	Dark	619
2015/09/21/17:43:48	22.98	5.99	Dark1	Dark	620
2015/09/21/17:43:48	22.98	5.99	Dark1	Dark	621
2015/09/21/17:43:49	22.98	5.99	Dark1	Dark	622
2015/09/21/17:43:50	22.98	6.01	Dark1	Dark	623
2015/09/21/17:43:51	22.98	6	Dark1	Dark	624
2015/09/21/17:43:52	22.98	5.99	Dark1	Dark	625
2015/09/21/17:43:53	22.98	5.99	Dark1	Dark	626
2015/09/21/17:43:54	22.98	5.98	Dark1	Dark	627
2015/09/21/17:43:55	22.98	5.99	Dark1	Dark	628
2015/09/21/17:43:57	22.98	5.98	Dark1	Dark	629
2015/09/21/17:43:57	22.98	5.99	Dark1	Dark	630
2015/09/21/17:43:58	22.98	5.97	Dark1	Dark	631
2015/09/21/17:43:59	22.98	5.97	Dark1	Dark	632
2015/09/21/17:44:00	22.98	5.99	Dark1	Dark	633
2015/09/21/17:44:01	22.98	5.98	Dark1	Dark	634
2015/09/21/17:44:02	22.98	5.97	Dark1	Dark	635
2015/09/21/17:44:03	22.98	5.98	Dark1	Dark	636
2015/09/21/17:44:04	22.98	5.96	Dark1	Dark	637
2015/09/21/17:44:06	22.98	5.96	Dark1	Dark	638
2015/09/21/17:44:06	22.98	5.97	Dark1	Dark	639
2015/09/21/17:44:07	22.98	5.96	Dark1	Dark	640
2015/09/21/17:44:08	22.98	5.94	Dark1	Dark	641
2015/09/21/17:44:09	22.99	5.96	Dark1	Dark	642
2015/09/21/17:44:10	22.98	5.96	Dark1	Dark	643
2015/09/21/17:44:11	22.98	5.97	Dark1	Dark	644
2015/09/21/17:44:12	22.98	5.97	Dark1	Dark	645
2015/09/21/17:44:13	22.97	5.96	Dark1	Dark	646
2015/09/21/17:44:14	22.97	5.95	Dark1	Dark	647
2015/09/21/17:44:15	22.97	5.97	Dark1	Dark	648
2015/09/21/17:44:17	22.97	5.96	Dark1	Dark	649
2015/09/21/17:44:17	22.98	5.95	Dark1	Dark	650
2015/09/21/17:44:18	22.98	5.95	Dark1	Dark	651
2015/09/21/17:44:19	22.99	5.94	Dark1	Dark	652
2015/09/21/17:44:21	22.99	5.94	Dark1	Dark	653
2015/09/21/17:44:21	22.99	5.93	Dark1	Dark	654
2015/09/21/17:44:22	22.99	5.95	Dark1	Dark	655
2015/09/21/17:44:23	22.99	5.94	Dark1	Dark	656
2015/09/21/17:44:24	22.99	5.93	Dark1	Dark	657
2015/09/21/17:44:25	22.99	5.93	Dark1	Dark	658
2015/09/21/17:44:26	22.99	5.93	Dark1	Dark	659
2015/09/21/17:44:27	22.99	5.93	Dark1	Dark	660
2015/09/21/17:44:28	22.99	5.94	Dark1	Dark	661
2015/09/21/17:44:30	22.99	5.92	Dark1	Dark	662
2015/09/21/17:44:31	22.99	5.94	Dark1	Dark	663
2015/09/21/17:44:31	22.99	5.94	Dark1	Dark	664
2015/09/21/17:44:32	22.99	5.92	Dark1	Dark	665
2015/09/21/17:44:33	22.99	5.93	Dark1	Dark	666
2015/09/21/17:44:34	22.99	5.93	Dark1	Dark	667
2015/09/21/17:44:35	22.99	5.92	Dark1	Dark	668
2015/09/21/17:44:37	22.99	5.92	Dark1	Dark	669
2015/09/21/17:44:38	22.99	5.91	Dark1	Dark	670
2015/09/21/17:44:38	22.99	5.91	Dark1	Dark	671
2015/09/21/17:44:39	22.99	5.92	Dark1	Dark	672
2015/09/21/17:44:40	22.99	5.92	Dark1	Dark	673
2015/09/21/17:44:41	22.99	5.92	Dark1	Dark	674
2015/09/21/17:44:42	22.99	5.92	Dark1	Dark	675
2015/09/21/17:44:43	22.99	5.91	Dark1	Dark	676
2015/09/21/17:44:44	22.99	5.91	Dark1	Dark	677
2015/09/21/17:44:45	22.99	5.9	Dark1	Dark	678
2015/09/21/17:44:46	22.99	5.91	Dark1	Dark	679
2015/09/21/17:44:47	22.99	5.92	Dark1	Dark	680
2015/09/21/17:44:48	22.98	5.91	Dark1	Dark	681
2015/09/21/17:44:49	22.98	5.91	Dark1	Dark	682
2015/09/21/17:44:50	22.98	5.9	Dark1	Dark	683
2015/09/21/17:44:52	22.98	5.91	Dark1	Dark	684
2015/09/21/17:44:52	22.99	5.9	Dark1	Dark	685
2015/09/21/17:44:53	22.99	5.91	Dark1	Dark	686
2015/09/21/17:44:54	22.99	5.89	Dark1	Dark	687
2015/09/21/17:44:55	23	5.89	Dark1	Dark	688
2015/09/21/17:44:56	22.99	5.89	Dark1	Dark	689
2015/09/21/17:44:57	22.99	5.88	Dark1	Dark	690
2015/09/21/17:44:58	22.99	5.89	Dark1	Dark	691
2015/09/21/17:44:59	22.98	5.9	Dark1	Dark	692
2015/09/21/17:45:00	22.98	5.9	Dark1	Dark	693
2015/09/21/17:45:01	22.99	5.9	Dark1	Dark	694
2015/09/21/17:45:02	22.99	5.9	Dark1	Dark	695
2015/09/21/17:45:03	22.99	5.88	Dark1	Dark	696
2015/09/21/17:45:04	22.99	5.89	Dark1	Dark	697
2015/09/21/17:45:05	22.99	5.89	Dark1	Dark	698
2015/09/21/17:45:06	22.99	5.9	Dark1	Dark	699
2015/09/21/17:45:07	22.99	5.88	Dark1	Dark	700
2015/09/21/17:45:09	22.99	5.89	Dark1	Dark	701
2015/09/21/17:45:09	22.99	5.89	Dark1	Dark	702
2015/09/21/17:45:10	22.99	5.88	Dark1	Dark	703
2015/09/21/17:45:11	22.99	5.88	Dark1	Dark	704
2015/09/21/17:45:12	22.99	5.88	Dark1	Dark	705
2015/09/21/17:45:13	22.99	5.86	Dark1	Dark	706
2015/09/21/17:45:14	22.99	5.85	Dark1	Dark	707
2015/09/21/17:45:15	23	5.85	Dark1	Dark	708
2015/09/21/17:45:16	22.99	5.85	Dark1	Dark	709
2015/09/21/17:45:17	23	5.84	Dark1	Dark	710
2015/09/21/17:45:18	23	5.85	Dark1	Dark	711
2015/09/21/17:45:19	22.99	5.85	Dark1	Dark	712
2015/09/21/17:45:21	22.99	5.85	Dark1	Dark	713
2015/09/21/17:45:21	22.99	5.83	Dark1	Dark	714
2015/09/21/17:45:22	22.99	5.83	Dark1	Dark	715
2015/09/21/17:45:23	22.99	5.84	Dark1	Dark	716
2015/09/21/17:45:24	22.99	5.85	Dark1	Dark	717
2015/09/21/17:45:25	22.99	5.84	Dark1	Dark	718
2015/09/21/17:45:26	22.99	5.84	Dark1	Dark	719
2015/09/21/17:45:27	22.99	5.85	Dark1	Dark	720
2015/09/21/17:45:28	22.99	5.85	Dark1	Dark	721
2015/09/21/17:45:29	22.99	5.84	Dark1	Dark	722
2015/09/21/17:45:30	23	5.83	Dark1	Dark	723
2015/09/21/17:45:31	22.99	5.85	Dark1	Dark	724
2015/09/21/17:45:32	22.99	5.83	Dark1	Dark	725
2015/09/21/17:45:33	22.99	5.84	Dark1	Dark	726
2015/09/21/17:45:34	22.99	5.83	Dark1	Dark	727
2015/09/21/17:45:35	22.99	5.83	Dark1	Dark	728
2015/09/21/17:45:36	22.99	5.83	Dark1	Dark	729
2015/09/21/17:45:37	22.99	5.84	Dark1	Dark	730
2015/09/21/17:45:38	22.99	5.85	Dark1	Dark	731
2015/09/21/17:45:39	23	5.84	Dark1	Dark	732
2015/09/21/17:45:40	23	5.83	Dark1	Dark	733
2015/09/21/17:45:41	23	5.85	Dark1	Dark	734
2015/09/21/17:45:42	23	5.84	Dark1	Dark	735
2015/09/21/17:45:43	23	5.84	Dark1	Dark	736
2015/09/21/17:45:44	23	5.84	Dark1	Dark	737
2015/09/21/17:45:45	23	5.82	Dark1	Dark	738
2015/09/21/17:45:46	23	5.84	Dark1	Dark	739
2015/09/21/17:45:47	23	5.84	Dark1	Dark	740
2015/09/21/17:45:48	23	5.84	Dark1	Dark	741
2015/09/21/17:45:49	23	5.82	Dark1	Dark	742
2015/09/21/17:45:50	23	5.84	Dark1	Dark	743
2015/09/21/17:45:52	22.99	5.84	Dark1	Dark	744
2015/09/21/17:45:52	22.99	5.83	Dark1	Dark	745
2015/09/21/17:45:53	22.99	5.83	Dark1	Dark	746
2015/09/21/17:45:54	23	5.84	Dark1	Dark	747
2015/09/21/17:45:56	23	5.84	Dark1	Dark	748
2015/09/21/17:45:56	23.01	5.85	Dark1	Dark	749
2015/09/21/17:45:57	23.01	5.84	Dark1	Dark	750
2015/09/21/17:45:58	23	5.85	Dark1	Dark	751
2015/09/21/17:45:59	23	5.85	Dark1	Dark	752
2015/09/21/17:46:00	23	5.84	Dark1	Dark	753
2015/09/21/17:46:01	22.99	5.84	Dark1	Dark	754
2015/09/21/17:46:02	22.99	5.81	Dark1	Dark	755
2015/09/21/17:46:03	23	5.82	Dark1	Dark	756
2015/09/21/17:46:04	23	5.83	Dark1	Dark	757
2015/09/21/17:46:05	23	5.83	Dark1	Dark	758
2015/09/21/17:46:06	23	5.84	Dark1	Dark	759
2015/09/21/17:46:07	23	5.85	Dark1	Dark	760
2015/09/21/17:46:08	23.01	5.83	Dark1	Dark	761
2015/09/21/17:46:09	23	5.83	Dark1	Dark	762
2015/09/21/17:46:10	23	5.84	Dark1	Dark	763
2015/09/21/17:46:11	23	5.84	Dark1	Dark	764
2015/09/21/17:46:12	23	5.83	Dark1	Dark	765
2015/09/21/17:46:13	23	5.82	Dark1	Dark	766
2015/09/21/17:46:14	23	5.82	Dark1	Dark	767
2015/09/21/17:46:15	23	5.82	Dark1	Dark	768
2015/09/21/17:46:16	23	5.82	Dark1	Dark	769
2015/09/21/17:46:18	23	5.81	Dark1	Dark	770
2015/09/21/17:46:19	23	5.83	Dark1	Dark	771
2015/09/21/17:46:20	23.01	5.81	Dark1	Dark	772
2015/09/21/17:46:20	23.01	5.8	Dark1	Dark	773
2015/09/21/17:46:21	23	5.8	Dark1	Dark	774
2015/09/21/17:46:22	23.01	5.81	Dark1	Dark	775
2015/09/21/17:46:23	23.01	5.82	Dark1	Dark	776
2015/09/21/17:46:24	23.01	5.81	Dark1	Dark	777
2015/09/21/17:46:25	23.01	5.8	Dark1	Dark	778
2015/09/21/17:46:27	23.01	5.79	Dark1	Dark	779
2015/09/21/17:46:27	23.01	5.75	Dark1	Dark	780
2015/09/21/17:46:28	23.01	5.75	Dark1	Dark	781
2015/09/21/17:46:29	23.01	5.75	Dark1	Dark	782
2015/09/21/17:46:30	23.01	5.76	Dark1	Dark	783
2015/09/21/17:46:31	23.01	5.78	Dark1	Dark	784
2015/09/21/17:46:32	23.01	5.76	Dark1	Dark	785
2015/09/21/17:46:33	23.01	5.77	Dark1	Dark	786
2015/09/21/17:46:34	23.01	5.76	Dark1	Dark	787
2015/09/21/17:46:35	23.01	5.78	Dark1	Dark	788
2015/09/21/17:46:36	23.01	5.78	Dark1	Dark	789
2015/09/21/17:46:37	23.01	5.78	Dark1	Dark	790
2015/09/21/17:46:38	23.01	5.78	Dark1	Dark	791
2015/09/21/17:46:39	23.01	5.78	Dark1	Dark	792
2015/09/21/17:46:40	23	5.78	Dark1	Dark	793
2015/09/21/17:46:41	23	5.79	Dark1	Dark	794
2015/09/21/17:46:43	23.01	5.79	Dark1	Dark	795
2015/09/21/17:46:43	23.01	5.8	Dark1	Dark	796
2015/09/21/17:46:44	23.01	5.79	Dark1	Dark	797
2015/09/21/17:46:45	23.01	5.81	Dark1	Dark	798
2015/09/21/17:46:46	23.01	5.81	Dark1	Dark	799
2015/09/21/17:46:47	23.01	5.79	Dark1	Dark	800
2015/09/21/17:46:48	23	5.78	Dark1	Dark	801
2015/09/21/17:46:50	23.01	5.78	Dark1	Dark	802
2015/09/21/17:46:50	23.01	5.8	Dark1	Dark	803
2015/09/21/17:46:52	23.01	5.77	Dark1	Dark	804
2015/09/21/17:46:52	23.02	5.8	Dark1	Dark	805
2015/09/21/17:46:53	23.02	5.8	Dark1	Dark	806
2015/09/21/17:46:54	23.01	5.82	Dark1	Dark	807
2015/09/21/17:46:56	23.01	5.8	Dark1	Dark	808
2015/09/21/17:46:57	23	5.79	Dark1	Dark	809
2015/09/21/17:46:57	23	5.8	Dark1	Dark	810
2015/09/21/17:46:58	23	5.8	Dark1	Dark	811
2015/09/21/17:46:59	23	5.79	Dark1	Dark	812
2015/09/21/17:47:00	23.01	5.8	Dark1	Dark	813
2015/09/21/17:47:01	23.01	5.8	Dark1	Dark	814
2015/09/21/17:47:02	23.01	5.78	Dark1	Dark	815
2015/09/21/17:47:03	23.01	5.79	Dark1	Dark	816
2015/09/21/17:47:04	23.01	5.8	Dark1	Dark	817
2015/09/21/17:47:06	23	5.79	Dark1	Dark	818
2015/09/21/17:47:06	23	5.78	Dark1	Dark	819
2015/09/21/17:47:08	23.01	5.79	Dark1	Dark	820
2015/09/21/17:47:08	23.01	5.78	Dark1	Dark	821
2015/09/21/17:47:09	23.01	5.79	Dark1	Dark	822
2015/09/21/17:47:10	23.01	5.79	Dark1	Dark	823
2015/09/21/17:47:11	23.01	5.8	Dark1	Dark	824
2015/09/21/17:47:12	23.01	5.78	Dark1	Dark	825
2015/09/21/17:47:13	23.01	5.76	Dark1	Dark	826
2015/09/21/17:47:14	23.01	5.76	Dark1	Dark	827
2015/09/21/17:47:15	23.01	5.78	Dark1	Dark	828
2015/09/21/17:47:16	23.01	5.79	Dark1	Dark	829
2015/09/21/17:47:17	23.01	5.77	Dark1	Dark	830
2015/09/21/17:47:18	23.01	5.77	Dark1	Dark	831
2015/09/21/17:47:19	23.01	5.78	Dark1	Dark	832
2015/09/21/17:47:20	23.02	5.78	Dark1	Dark	833
2015/09/21/17:47:21	23.01	5.79	Dark1	Dark	834
2015/09/21/17:47:22	23.01	5.8	Dark1	Dark	835
2015/09/21/17:47:23	23.02	5.78	Dark1	Dark	836
2015/09/21/17:47:24	23.01	5.78	Dark1	Dark	837
2015/09/21/17:47:26	23.01	5.78	Dark1	Dark	838
2015/09/21/17:47:26	23.01	5.76	Dark1	Dark	839
2015/09/21/17:47:27	23.01	5.77	Dark1	Dark	840
2015/09/21/17:47:28	23.01	5.76	Dark1	Dark	841
2015/09/21/17:47:29	23.01	5.75	Dark1	Dark	842
2015/09/21/17:47:30	23.01	5.76	Dark1	Dark	843
2015/09/21/17:47:31	23.01	5.76	Dark1	Dark	844
2015/09/21/17:47:32	23.01	5.78	Dark1	Dark	845
2015/09/21/17:47:33	23.02	5.77	Dark1	Dark	846
2015/09/21/17:47:34	23.02	5.75	Dark1	Dark	847
2015/09/21/17:47:36	23.02	5.76	Dark1	Dark	848
2015/09/21/17:47:36	23.03	5.77	Dark1	Dark	849
2015/09/21/17:47:37	23.02	5.78	Dark1	Dark	850
2015/09/21/17:47:38	23.02	5.77	Dark1	Dark	851
2015/09/21/17:47:39	23.02	5.75	Dark1	Dark	852
2015/09/21/17:47:40	23.02	5.76	Dark1	Dark	853
2015/09/21/17:47:41	23.02	5.75	Dark1	Dark	854
2015/09/21/17:47:42	23.02	5.74	Dark1	Dark	855
2015/09/21/17:47:43	23.02	5.77	Dark1	Dark	856
2015/09/21/17:47:44	23.02	5.77	Dark1	Dark	857
2015/09/21/17:47:45	23.02	5.75	Dark1	Dark	858
2015/09/21/17:47:46	23.02	5.78	Dark1	Dark	859
2015/09/21/17:47:47	23.02	5.77	Dark1	Dark	860
2015/09/21/17:47:48	23.02	5.75	Dark1	Dark	861
2015/09/21/17:47:49	23.02	5.76	Dark1	Dark	862
2015/09/21/17:47:50	23.02	5.77	Dark1	Dark	863
2015/09/21/17:47:51	23.02	5.78	Dark1	Dark	864
2015/09/21/17:47:52	23.02	5.77	Dark1	Dark	865
2015/09/21/17:47:53	23.02	5.77	Dark1	Dark	866
2015/09/21/17:47:54	23.02	5.75	Dark1	Dark	867
2015/09/21/17:47:55	23.02	5.74	Dark1	Dark	868
2015/09/21/17:47:56	23.02	5.71	Dark1	Dark	869
2015/09/21/17:47:57	23.02	5.7	Dark1	Dark	870
2015/09/21/17:47:58	23.03	5.69	Dark1	Dark	871
2015/09/21/17:47:59	23.03	5.7	Dark1	Dark	872
2015/09/21/17:48:00	23.03	5.7	Dark1	Dark	873
2015/09/21/17:48:01	23.03	5.7	Dark1	Dark	874
2015/09/21/17:48:02	23.03	5.7	Dark1	Dark	875
2015/09/21/17:48:03	23.02	5.69	Dark1	Dark	876
2015/09/21/17:48:04	23.02	5.7	Dark1	Dark	877
2015/09/21/17:48:05	23.02	5.69	Dark1	Dark	878
2015/09/21/17:48:06	23.02	5.69	Dark1	Dark	879
2015/09/21/17:48:07	23.01	5.7	Dark1	Dark	880
2015/09/21/17:48:08	23.01	5.7	Dark1	Dark	881
2015/09/21/17:48:09	23.02	5.68	Dark1	Dark	882
2015/09/21/17:48:10	23.02	5.69	Dark1	Dark	883
2015/09/21/17:48:11	23.02	5.69	Dark1	Dark	884
2015/09/21/17:48:12	23.02	5.7	Dark1	Dark	885
2015/09/21/17:48:13	23.03	5.7	Dark1	Dark	886
2015/09/21/17:48:14	23.03	5.7	Dark1	Dark	887
2015/09/21/17:48:15	23.02	5.72	Dark1	Dark	888
2015/09/21/17:48:16	23.02	5.73	Dark1	Dark	889
2015/09/21/17:48:18	23.03	5.71	Dark1	Dark	890
2015/09/21/17:48:18	23.02	5.72	Dark1	Dark	891
2015/09/21/17:48:19	23.02	5.73	Dark1	Dark	892
2015/09/21/17:48:20	23.03	5.72	Dark1	Dark	893
2015/09/21/17:48:21	23.03	5.73	Dark1	Dark	894
2015/09/21/17:48:22	23.03	5.73	Dark1	Dark	895
2015/09/21/17:48:23	23.03	5.73	Dark1	Dark	896
2015/09/21/17:48:24	23.03	5.73	Dark1	Dark	897
2015/09/21/17:48:25	23.03	5.73	Dark1	Dark	898
2015/09/21/17:48:26	23.03	5.72	Dark1	Dark	899
2015/09/21/17:48:27	23.03	5.7	Dark1	Dark	900
2015/09/21/17:48:29	23.03	5.69	Dark1	Dark	901
2015/09/21/17:48:29	23.02	5.71	Dark1	Dark	902
2015/09/21/17:48:30	23.03	5.71	Dark1	Dark	903
2015/09/21/17:48:31	23.02	5.71	Dark1	Dark	904
2015/09/21/17:48:33	23.02	5.69	Dark1	Dark	905
2015/09/21/17:48:33	23.02	5.71	Dark1	Dark	906
2015/09/21/17:48:34	23.03	5.7	Dark1	Dark	907
2015/09/21/17:48:35	23.03	5.69	Dark1	Dark	908
2015/09/21/17:48:36	23.03	5.68	Dark1	Dark	909
2015/09/21/17:48:37	23.02	5.68	Dark1	Dark	910
2015/09/21/17:48:38	23.02	5.69	Dark1	Dark	911
2015/09/21/17:48:39	23.03	5.69	Dark1	Dark	912
2015/09/21/17:48:40	23.03	5.69	Dark1	Dark	913
2015/09/21/17:48:41	23.03	5.69	Dark1	Dark	914
2015/09/21/17:48:42	23.03	5.7	Dark1	Dark	915
2015/09/21/17:48:43	23.03	5.7	Dark1	Dark	916
2015/09/21/17:48:44	23.03	5.71	Dark1	Dark	917
2015/09/21/17:48:45	23.02	5.72	Dark1	Dark	918
2015/09/21/17:48:47	23.02	5.69	Dark1	Dark	919
2015/09/21/17:48:47	23.02	5.69	Dark1	Dark	920
2015/09/21/17:48:48	23.02	5.71	Dark1	Dark	921
2015/09/21/17:48:49	23.02	5.7	Dark1	Dark	922
2015/09/21/17:48:50	23.02	5.7	Dark1	Dark	923
2015/09/21/17:48:51	23.02	5.69	Dark1	Dark	924
2015/09/21/17:48:52	23.02	5.68	Dark1	Dark	925
2015/09/21/17:48:53	23.03	5.7	Dark1	Dark	926
2015/09/21/17:48:54	23.03	5.69	Dark1	Dark	927
2015/09/21/17:48:55	23.03	5.68	Dark1	Dark	928
2015/09/21/17:48:56	23.03	5.68	Dark1	Dark	929
2015/09/21/17:48:57	23.03	5.68	Dark1	Dark	930
2015/09/21/17:48:58	23.04	5.68	Dark1	Dark	931
2015/09/21/17:48:59	23.03	5.67	Dark1	Dark	932
2015/09/21/17:49:00	23.04	5.68	junk	Dark	933
2015/09/21/17:49:02	23.04	5.69	junk	Dark	934
2015/09/21/17:49:02	23.03	5.7	junk	Dark	935
2015/09/21/17:49:03	23.03	5.69	junk	Dark	936
2015/09/21/17:49:04	23.03	5.68	junk	Dark	937
2015/09/21/17:49:05	23.03	5.7	junk	Dark	938
2015/09/21/17:49:06	23.03	5.71	junk	Dark	939
2015/09/21/17:49:07	23.03	5.71	junk	Dark	940
2015/09/21/17:49:09	23.03	5.69	junk	Dark	941
2015/09/21/17:49:09	23.04	5.68	junk	Dark	942
2015/09/21/17:49:10	23.04	5.67	junk	Dark	943
2015/09/21/17:49:11	23.04	5.7	junk	Dark	944
2015/09/21/17:49:12	23.04	5.71	junk	Dark	945
2015/09/21/17:49:14	23.04	5.69	junk	Dark	946
2015/09/21/17:49:14	23.04	5.7	junk	Dark	947
2015/09/21/17:49:15	23.03	5.7	junk	Dark	948
2015/09/21/17:49:17	23.04	5.66	junk	Dark	949
2015/09/21/17:49:17	23.04	5.68	junk	Dark	950
2015/09/21/17:49:18	23.04	5.69	junk	Dark	951
2015/09/21/17:49:19	23.04	5.67	junk	Dark	952
2015/09/21/17:49:20	23.03	5.7	junk	Dark	953
2015/09/21/17:49:21	23.03	5.68	junk	Dark	954
2015/09/21/17:49:22	23.04	5.67	junk	light	955
2015/09/21/17:49:23	23.04	5.64	junk	light	956
2015/09/21/17:49:24	23.04	5.67	junk	light	957
2015/09/21/17:49:25	23.04	5.67	junk	light	958
2015/09/21/17:49:27	23.04	5.67	junk	light	959
2015/09/21/17:49:27	23.04	5.66	junk	light	960
2015/09/21/17:49:28	23.05	5.66	junk	light	961
2015/09/21/17:49:29	23.05	5.66	junk	light	962
2015/09/21/17:49:30	23.05	5.67	junk	light	963
2015/09/21/17:49:31	23.05	5.67	junk	light	964
2015/09/21/17:49:32	23.05	5.67	junk	light	965
2015/09/21/17:49:33	23.05	5.68	junk	light	966
2015/09/21/17:49:34	23.06	5.68	junk	light	967
2015/09/21/17:49:35	23.06	5.69	junk	light	968
2015/09/21/17:49:36	23.05	5.66	junk	light	969
2015/09/21/17:49:37	23.06	5.65	junk	light	970
2015/09/21/17:49:38	23.06	5.64	junk	light	971
2015/09/21/17:49:39	23.05	5.64	junk	light	972
2015/09/21/17:49:40	23.05	5.61	junk	light	973
2015/09/21/17:49:41	23.06	5.62	junk	light	974
2015/09/21/17:49:42	23.06	5.6	junk	light	975
2015/09/21/17:49:43	23.06	5.61	junk	light	976
2015/09/21/17:49:44	23.06	5.61	junk	light	977
2015/09/21/17:49:46	23.06	5.63	junk	light	978
2015/09/21/17:49:46	23.06	5.63	junk	light	979
2015/09/21/17:49:47	23.06	5.65	junk	light	980
2015/09/21/17:49:48	23.06	5.63	junk	light	981
2015/09/21/17:49:49	23.06	5.64	junk	light	982
2015/09/21/17:49:50	23.06	5.63	junk	light	983
2015/09/21/17:49:51	23.06	5.65	junk	light	984
2015/09/21/17:49:52	23.06	5.64	junk	light	985
2015/09/21/17:49:53	23.06	5.65	junk	light	986
2015/09/21/17:49:54	23.07	5.65	junk	light	987
2015/09/21/17:49:55	23.07	5.65	junk	light	988
2015/09/21/17:49:56	23.08	5.64	junk	light	989
2015/09/21/17:49:57	23.07	5.64	junk	light	990
2015/09/21/17:49:58	23.07	5.64	junk	light	991
2015/09/21/17:49:59	23.07	5.64	junk	light	992
2015/09/21/17:50:00	23.07	5.67	junk	light	993
2015/09/21/17:50:01	23.07	5.66	junk	light	994
2015/09/21/17:50:02	23.07	5.67	junk	light	995
2015/09/21/17:50:03	23.07	5.67	junk	light	996
2015/09/21/17:50:04	23.06	5.67	junk	light	997
2015/09/21/17:50:05	23.07	5.65	junk	light	998
2015/09/21/17:50:07	23.06	5.68	junk	light	999
2015/09/21/17:50:07	23.06	5.64	junk	light	1000
2015/09/21/17:50:08	23.06	5.67	junk	light	1001
2015/09/21/17:50:09	23.06	5.65	junk	light	1002
2015/09/21/17:50:10	23.07	5.65	junk	light	1003
2015/09/21/17:50:11	23.07	5.67	junk	light	1004
2015/09/21/17:50:12	23.07	5.68	junk	light	1005
2015/09/21/17:50:13	23.07	5.68	junk	light	1006
2015/09/21/17:50:14	23.07	5.73	junk	light	1007
2015/09/21/17:50:15	23.07	5.72	junk	light	1008
2015/09/21/17:50:16	23.07	5.72	junk	light	1009
2015/09/21/17:50:17	23.08	5.73	junk	light	1010
2015/09/21/17:50:18	23.08	5.71	junk	light	1011
2015/09/21/17:50:19	23.08	5.66	junk	light	1012
2015/09/21/17:50:20	23.08	5.65	junk	light	1013
2015/09/21/17:50:22	23.08	5.68	junk	light	1014
2015/09/21/17:50:22	23.08	5.68	junk	light	1015
2015/09/21/17:50:23	23.07	5.66	junk	light	1016
2015/09/21/17:50:24	23.07	5.71	junk	light	1017
2015/09/21/17:50:25	23.07	5.73	junk	light	1018
2015/09/21/17:50:26	23.07	5.72	junk	light	1019
2015/09/21/17:50:27	23.07	5.73	junk	light	1020
2015/09/21/17:50:28	23.07	5.73	junk	light	1021
2015/09/21/17:50:29	23.07	5.72	junk	light	1022
2015/09/21/17:50:30	23.07	5.74	junk	light	1023
2015/09/21/17:50:31	23.07	5.72	junk	light	1024
2015/09/21/17:50:32	23.08	5.74	junk	light	1025
2015/09/21/17:50:33	23.08	5.75	junk	light	1026
2015/09/21/17:50:34	23.08	5.75	junk	light	1027
2015/09/21/17:50:35	23.09	5.73	junk	light	1028
2015/09/21/17:50:36	23.09	5.72	junk	light	1029
2015/09/21/17:50:37	23.09	5.76	junk	light	1030
2015/09/21/17:50:38	23.09	5.76	junk	light	1031
2015/09/21/17:50:40	23.08	5.73	junk	light	1032
2015/09/21/17:50:40	23.08	5.76	junk	light	1033
2015/09/21/17:50:41	23.08	5.75	junk	light	1034
2015/09/21/17:50:43	23.07	5.71	junk	light	1035
2015/09/21/17:50:43	23.08	5.72	junk	light	1036
2015/09/21/17:50:44	23.08	5.73	junk	light	1037
2015/09/21/17:50:45	23.08	5.76	junk	light	1038
2015/09/21/17:50:46	23.08	5.74	junk	light	1039
2015/09/21/17:50:47	23.09	5.69	junk	light	1040
2015/09/21/17:50:48	23.09	5.72	junk	light	1041
2015/09/21/17:50:49	23.09	5.71	junk	light	1042
2015/09/21/17:50:51	23.08	5.74	junk	light	1043
2015/09/21/17:50:51	23.08	5.74	junk	light	1044
2015/09/21/17:50:52	23.09	5.71	junk	light	1045
2015/09/21/17:50:53	23.09	5.75	junk	light	1046
2015/09/21/17:50:54	23.09	5.73	junk	light	1047
2015/09/21/17:50:55	23.09	5.75	junk	light	1048
2015/09/21/17:50:56	23.09	5.73	junk	light	1049
2015/09/21/17:50:57	23.09	5.74	junk	light	1050
2015/09/21/17:50:58	23.08	5.78	junk	light	1051
2015/09/21/17:51:00	23.09	5.77	junk	light	1052
2015/09/21/17:51:01	23.09	5.77	junk	light	1053
2015/09/21/17:51:01	23.08	5.77	junk	light	1054
2015/09/21/17:51:02	23.08	5.73	junk	light	1055
2015/09/21/17:51:04	23.08	5.77	junk	light	1056
2015/09/21/17:51:04	23.08	5.76	junk	light	1057
2015/09/21/17:51:05	23.08	5.75	junk	light	1058
2015/09/21/17:51:06	23.08	5.74	junk	light	1059
2015/09/21/17:51:08	23.09	5.71	junk	light	1060
2015/09/21/17:51:08	23.09	5.71	junk	light	1061
2015/09/21/17:51:09	23.09	5.77	junk	light	1062
2015/09/21/17:51:10	23.09	5.75	junk	light	1063
2015/09/21/17:51:11	23.09	5.75	junk	light	1064
2015/09/21/17:51:12	23.09	5.76	junk	light	1065
2015/09/21/17:51:13	23.09	5.75	junk	light	1066
2015/09/21/17:51:14	23.09	5.72	junk	light	1067
2015/09/21/17:51:15	23.09	5.74	junk	light	1068
2015/09/21/17:51:16	23.09	5.74	junk	light	1069
2015/09/21/17:51:17	23.09	5.76	junk	light	1070
2015/09/21/17:51:18	23.09	5.75	junk	light	1071
2015/09/21/17:51:19	23.09	5.74	junk	light	1072
2015/09/21/17:51:20	23.09	5.73	junk	light	1073
2015/09/21/17:51:21	23.09	5.72	junk	light	1074
2015/09/21/17:51:22	23.09	5.74	junk	light	1075
2015/09/21/17:51:23	23.09	5.75	junk	light	1076
2015/09/21/17:51:24	23.09	5.72	junk	light	1077
2015/09/21/17:51:25	23.09	5.75	junk	light	1078
2015/09/21/17:51:27	23.09	5.72	junk	light	1079
2015/09/21/17:51:27	23.09	5.75	junk	light	1080
2015/09/21/17:51:28	23.09	5.76	junk	light	1081
2015/09/21/17:51:29	23.09	5.76	junk	light	1082
2015/09/21/17:51:30	23.09	5.76	junk	light	1083
2015/09/21/17:51:31	23.09	5.78	junk	light	1084
2015/09/21/17:51:32	23.09	5.75	junk	light	1085
2015/09/21/17:51:33	23.09	5.74	junk	light	1086
2015/09/21/17:51:34	23.09	5.72	junk	light	1087
2015/09/21/17:51:35	23.09	5.76	junk	light	1088
2015/09/21/17:51:36	23.09	5.71	junk	light	1089
2015/09/21/17:51:37	23.09	5.72	junk	light	1090
2015/09/21/17:51:38	23.09	5.71	junk	light	1091
2015/09/21/17:51:39	23.1	5.71	junk	light	1092
2015/09/21/17:51:40	23.09	5.73	junk	light	1093
2015/09/21/17:51:41	23.09	5.74	junk	light	1094
2015/09/21/17:51:42	23.09	5.71	junk	light	1095
2015/09/21/17:51:43	23.09	5.72	junk	light	1096
2015/09/21/17:51:44	23.09	5.71	junk	light	1097
2015/09/21/17:51:45	23.09	5.75	junk	light	1098
2015/09/21/17:51:47	23.1	5.77	junk	light	1099
2015/09/21/17:51:47	23.1	5.74	junk	light	1100
2015/09/21/17:51:48	23.1	5.72	junk	light	1101
2015/09/21/17:51:49	23.1	5.72	junk	light	1102
2015/09/21/17:51:50	23.1	5.72	junk	light	1103
2015/09/21/17:51:51	23.1	5.74	junk	light	1104
2015/09/21/17:51:52	23.1	5.74	junk	light	1105
2015/09/21/17:51:53	23.1	5.74	junk	light	1106
2015/09/21/17:51:54	23.1	5.75	junk	light	1107
2015/09/21/17:51:55	23.1	5.73	junk	light	1108
2015/09/21/17:51:56	23.1	5.73	junk	light	1109
2015/09/21/17:51:57	23.1	5.74	junk	light	1110
2015/09/21/17:51:58	23.1	5.73	junk	light	1111
2015/09/21/17:51:59	23.1	5.73	junk	light	1112
2015/09/21/17:52:00	23.1	5.72	junk	light	1113
2015/09/21/17:52:01	23.1	5.74	junk	light	1114
2015/09/21/17:52:02	23.1	5.72	junk	light	1115
2015/09/21/17:52:03	23.1	5.72	junk	light	1116
2015/09/21/17:52:04	23.1	5.73	junk	light	1117
2015/09/21/17:52:05	23.1	5.71	junk	light	1118
2015/09/21/17:52:06	23.1	5.71	junk	light	1119
2015/09/21/17:52:08	23.1	5.71	junk	light	1120
2015/09/21/17:52:08	23.1	5.72	junk	light	1121
2015/09/21/17:52:09	23.1	5.71	junk	light	1122
2015/09/21/17:52:10	23.11	5.71	junk	light	1123
2015/09/21/17:52:11	23.11	5.73	junk	light	1124
2015/09/21/17:52:12	23.11	5.72	junk	light	1125
2015/09/21/17:52:13	23.11	5.67	junk	light	1126
2015/09/21/17:52:14	23.11	5.67	junk	light	1127
2015/09/21/17:52:15	23.11	5.69	junk	light	1128
2015/09/21/17:52:16	23.11	5.67	junk	light	1129
2015/09/21/17:52:18	23.11	5.68	junk	light	1130
2015/09/21/17:52:18	23.11	5.68	junk	light	1131
2015/09/21/17:52:20	23.11	5.66	junk	light	1132
2015/09/21/17:52:20	23.1	5.64	junk	light	1133
2015/09/21/17:52:21	23.11	5.61	junk	light	1134
2015/09/21/17:52:22	23.11	5.64	junk	light	1135
2015/09/21/17:52:23	23.1	5.66	junk	light	1136
2015/09/21/17:52:24	23.11	5.68	junk	light	1137
2015/09/21/17:52:25	23.11	5.66	junk	light	1138
2015/09/21/17:52:26	23.11	5.68	junk	light	1139
2015/09/21/17:52:27	23.11	5.66	junk	light	1140
2015/09/21/17:52:28	23.11	5.67	junk	light	1141
2015/09/21/17:52:29	23.11	5.67	junk	light	1142
2015/09/21/17:52:30	23.12	5.68	junk	light	1143
2015/09/21/17:52:31	23.12	5.69	junk	light	1144
2015/09/21/17:52:32	23.11	5.69	junk	light	1145
2015/09/21/17:52:33	23.11	5.65	junk	light	1146
2015/09/21/17:52:34	23.11	5.7	junk	light	1147
2015/09/21/17:52:35	23.11	5.72	junk	light	1148
2015/09/21/17:52:36	23.11	5.7	junk	light	1149
2015/09/21/17:52:37	23.12	5.7	junk	light	1150
2015/09/21/17:52:38	23.12	5.72	junk	light	1151
2015/09/21/17:52:39	23.12	5.71	junk	light	1152
2015/09/21/17:52:40	23.12	5.7	junk	light	1153
2015/09/21/17:52:41	23.12	5.71	junk	light	1154
2015/09/21/17:52:42	23.12	5.73	junk	light	1155
2015/09/21/17:52:43	23.11	5.71	junk	light	1156
2015/09/21/17:52:44	23.11	5.71	junk	light	1157
2015/09/21/17:52:45	23.11	5.72	junk	light	1158
2015/09/21/17:52:46	23.1	5.71	junk	light	1159
2015/09/21/17:52:47	23.11	5.7	junk	light	1160
2015/09/21/17:52:48	23.11	5.69	junk	light	1161
2015/09/21/17:52:49	23.12	5.74	junk	light	1162
2015/09/21/17:52:50	23.12	5.71	junk	light	1163
2015/09/21/17:52:51	23.12	5.7	junk	light	1164
2015/09/21/17:52:52	23.11	5.74	junk	light	1165
2015/09/21/17:52:53	23.11	5.72	junk	light	1166
2015/09/21/17:52:54	23.11	5.71	junk	light	1167
2015/09/21/17:52:55	23.12	5.75	junk	light	1168
2015/09/21/17:52:56	23.12	5.74	junk	light	1169
2015/09/21/17:52:57	23.12	5.73	junk	light	1170
2015/09/21/17:52:58	23.12	5.73	junk	light	1171
2015/09/21/17:52:59	23.12	5.72	junk	light	1172
2015/09/21/17:53:00	23.11	5.7	junk	light	1173
2015/09/21/17:53:01	23.11	5.72	junk	light	1174
2015/09/21/17:53:02	23.11	5.71	junk	light	1175
2015/09/21/17:53:03	23.11	5.69	junk	light	1176
2015/09/21/17:53:04	23.11	5.7	junk	light	1177
2015/09/21/17:53:05	23.12	5.73	junk	light	1178
2015/09/21/17:53:06	23.11	5.7	junk	light	1179
2015/09/21/17:53:07	23.11	5.71	junk	light	1180
2015/09/21/17:53:08	23.12	5.72	junk	light	1181
2015/09/21/17:53:09	23.12	5.69	junk	light	1182
2015/09/21/17:53:10	23.12	5.74	junk	light	1183
2015/09/21/17:53:11	23.12	5.77	junk	light	1184
2015/09/21/17:53:12	23.13	5.73	junk	light	1185
2015/09/21/17:53:13	23.12	5.73	junk	light	1186
2015/09/21/17:53:14	23.12	5.71	junk	light	1187
2015/09/21/17:53:15	23.12	5.74	junk	light	1188
2015/09/21/17:53:16	23.12	5.77	junk	light	1189
2015/09/21/17:53:17	23.12	5.71	junk	light	1190
2015/09/21/17:53:19	23.12	5.69	junk	light	1191
2015/09/21/17:53:19	23.12	5.72	junk	light	1192
2015/09/21/17:53:20	23.12	5.7	junk	light	1193
2015/09/21/17:53:21	23.12	5.71	junk	light	1194
2015/09/21/17:53:22	23.13	5.73	junk	light	1195
2015/09/21/17:53:24	23.12	5.73	junk	light	1196
2015/09/21/17:53:24	23.13	5.69	junk	light	1197
2015/09/21/17:53:25	23.13	5.72	junk	light	1198
2015/09/21/17:53:27	23.13	5.73	junk	light	1199
2015/09/21/17:53:28	23.13	5.69	junk	light	1200
2015/09/21/17:53:28	23.14	5.7	junk	light	1201
2015/09/21/17:53:29	23.14	5.72	junk	light	1202
2015/09/21/17:53:30	23.13	5.72	junk	light	1203
2015/09/21/17:53:31	23.13	5.67	junk	light	1204
2015/09/21/17:53:32	23.13	5.67	junk	light	1205
2015/09/21/17:53:33	23.13	5.72	junk	light	1206
2015/09/21/17:53:34	23.13	5.71	junk	light	1207
2015/09/21/17:53:35	23.13	5.71	junk	light	1208
2015/09/21/17:53:36	23.13	5.69	junk	light	1209
2015/09/21/17:53:37	23.13	5.71	junk	light	1210
2015/09/21/17:53:38	23.13	5.69	junk	light	1211
2015/09/21/17:53:39	23.13	5.72	junk	light	1212
2015/09/21/17:53:41	23.13	5.72	junk	light	1213
2015/09/21/17:53:41	23.13	5.69	junk	light	1214
2015/09/21/17:53:42	23.13	5.7	junk	light	1215
2015/09/21/17:53:43	23.13	5.71	junk	light	1216
2015/09/21/17:53:44	23.13	5.71	junk	light	1217
2015/09/21/17:53:45	23.13	5.7	junk	light	1218
2015/09/21/17:53:46	23.13	5.67	junk	light	1219
2015/09/21/17:53:47	23.13	5.66	junk	light	1220
2015/09/21/17:53:49	23.14	5.67	junk	light	1221
2015/09/21/17:53:49	23.13	5.71	junk	light	1222
2015/09/21/17:53:50	23.13	5.69	junk	light	1223
2015/09/21/17:53:51	23.13	5.69	junk	light	1224
2015/09/21/17:53:52	23.13	5.68	junk	light	1225
2015/09/21/17:53:53	23.13	5.67	junk	light	1226
2015/09/21/17:53:54	23.14	5.71	junk	light	1227
2015/09/21/17:53:56	23.14	5.71	junk	light	1228
2015/09/21/17:53:56	23.14	5.69	junk	light	1229
2015/09/21/17:53:58	23.14	5.69	junk	light	1230
2015/09/21/17:53:58	23.14	5.68	junk	light	1231
2015/09/21/17:53:59	23.13	5.69	junk	light	1232
2015/09/21/17:54:00	23.13	5.71	junk	light	1233
2015/09/21/17:54:01	23.13	5.71	junk	light	1234
2015/09/21/17:54:02	23.13	5.7	junk	light	1235
2015/09/21/17:54:03	23.13	5.7	junk	light	1236
2015/09/21/17:54:04	23.14	5.68	junk	light	1237
2015/09/21/17:54:05	23.13	5.68	junk	light	1238
2015/09/21/17:54:06	23.13	5.71	junk	light	1239
2015/09/21/17:54:07	23.13	5.69	junk	light	1240
2015/09/21/17:54:09	23.14	5.71	junk	light	1241
2015/09/21/17:54:09	23.14	5.67	junk	light	1242
2015/09/21/17:54:11	23.14	5.69	junk	light	1243
2015/09/21/17:54:11	23.14	5.69	junk	light	1244
2015/09/21/17:54:13	23.14	5.69	junk	light	1245
2015/09/21/17:54:14	23.14	5.71	junk	light	1246
2015/09/21/17:54:15	23.13	5.7	junk	light	1247
2015/09/21/17:54:15	23.14	5.71	junk	light	1248
2015/09/21/17:54:16	23.14	5.67	junk	light	1249
2015/09/21/17:54:17	23.14	5.69	junk	light	1250
2015/09/21/17:54:18	23.14	5.7	junk	light	1251
2015/09/21/17:54:19	23.14	5.69	junk	light	1252
2015/09/21/17:54:20	23.14	5.69	junk	light	1253
2015/09/21/17:54:21	23.14	5.69	junk	light	1254
2015/09/21/17:54:22	23.14	5.7	junk	light	1255
2015/09/21/17:54:23	23.14	5.72	junk	light	1256
2015/09/21/17:54:24	23.14	5.72	junk	light	1257
2015/09/21/17:54:25	23.13	5.69	junk	light	1258
2015/09/21/17:54:26	23.14	5.7	junk	light	1259
2015/09/21/17:54:27	23.14	5.69	junk	light	1260
2015/09/21/17:54:28	23.13	5.71	junk	light	1261
2015/09/21/17:54:29	23.13	5.69	junk	light	1262
2015/09/21/17:54:30	23.14	5.72	junk	light	1263
2015/09/21/17:54:31	23.14	5.73	junk	light	1264
2015/09/21/17:54:33	23.14	5.72	junk	light	1265
2015/09/21/17:54:33	23.14	5.68	junk	light	1266
2015/09/21/17:54:34	23.14	5.72	junk	light	1267
2015/09/21/17:54:35	23.14	5.7	junk	light	1268
2015/09/21/17:54:36	23.14	5.71	junk	light	1269
2015/09/21/17:54:37	23.14	5.71	junk	light	1270
2015/09/21/17:54:38	23.14	5.73	junk	light	1271
2015/09/21/17:54:39	23.14	5.74	junk	light	1272
2015/09/21/17:54:40	23.14	5.74	junk	light	1273
2015/09/21/17:54:41	23.14	5.74	junk	light	1274
2015/09/21/17:54:42	23.14	5.72	junk	light	1275
2015/09/21/17:54:43	23.14	5.75	junk	light	1276
2015/09/21/17:54:44	23.14	5.72	junk	light	1277
2015/09/21/17:54:45	23.14	5.69	junk	light	1278
2015/09/21/17:54:46	23.14	5.7	junk	light	1279
2015/09/21/17:54:47	23.15	5.68	junk	light	1280
2015/09/21/17:54:48	23.15	5.71	junk	light	1281
2015/09/21/17:54:49	23.16	5.7	junk	light	1282
2015/09/21/17:54:50	23.15	5.69	junk	light	1283
2015/09/21/17:54:51	23.15	5.71	junk	light	1284
2015/09/21/17:54:52	23.15	5.72	junk	light	1285
2015/09/21/17:54:53	23.15	5.67	junk	light	1286
2015/09/21/17:54:54	23.15	5.72	junk	light	1287
2015/09/21/17:54:55	23.15	5.68	junk	light	1288
2015/09/21/17:54:56	23.15	5.66	junk	light	1289
2015/09/21/17:54:57	23.15	5.68	junk	light	1290
2015/09/21/17:54:58	23.15	5.68	junk	light	1291
2015/09/21/17:54:59	23.15	5.69	junk	light	1292
2015/09/21/17:55:00	23.15	5.7	Light1	light	1293
2015/09/21/17:55:01	23.15	5.7	Light1	light	1294
2015/09/21/17:55:02	23.15	5.73	Light1	light	1295
2015/09/21/17:55:03	23.14	5.75	Light1	light	1296
2015/09/21/17:55:04	23.14	5.72	Light1	light	1297
2015/09/21/17:55:06	23.14	5.71	Light1	light	1298
2015/09/21/17:55:06	23.14	5.77	Light1	light	1299
2015/09/21/17:55:07	23.14	5.74	Light1	light	1300
2015/09/21/17:55:08	23.15	5.72	Light1	light	1301
2015/09/21/17:55:09	23.15	5.72	Light1	light	1302
2015/09/21/17:55:10	23.15	5.72	Light1	light	1303
2015/09/21/17:55:11	23.15	5.72	Light1	light	1304
2015/09/21/17:55:12	23.15	5.72	Light1	light	1305
2015/09/21/17:55:13	23.15	5.72	Light1	light	1306
2015/09/21/17:55:14	23.15	5.7	Light1	light	1307
2015/09/21/17:55:15	23.15	5.71	Light1	light	1308
2015/09/21/17:55:16	23.15	5.72	Light1	light	1309
2015/09/21/17:55:17	23.15	5.72	Light1	light	1310
2015/09/21/17:55:18	23.16	5.66	Light1	light	1311
2015/09/21/17:55:19	23.16	5.69	Light1	light	1312
2015/09/21/17:55:21	23.16	5.67	Light1	light	1313
2015/09/21/17:55:21	23.16	5.69	Light1	light	1314
2015/09/21/17:55:22	23.16	5.74	Light1	light	1315
2015/09/21/17:55:23	23.15	5.75	Light1	light	1316
2015/09/21/17:55:24	23.15	5.7	Light1	light	1317
2015/09/21/17:55:25	23.15	5.73	Light1	light	1318
2015/09/21/17:55:26	23.15	5.72	Light1	light	1319
2015/09/21/17:55:27	23.15	5.71	Light1	light	1320
2015/09/21/17:55:28	23.15	5.67	Light1	light	1321
2015/09/21/17:55:29	23.15	5.7	Light1	light	1322
2015/09/21/17:55:30	23.15	5.73	Light1	light	1323
2015/09/21/17:55:31	23.15	5.73	Light1	light	1324
2015/09/21/17:55:32	23.15	5.7	Light1	light	1325
2015/09/21/17:55:33	23.16	5.73	Light1	light	1326
2015/09/21/17:55:34	23.15	5.73	Light1	light	1327
2015/09/21/17:55:36	23.16	5.72	Light1	light	1328
2015/09/21/17:55:36	23.15	5.75	Light1	light	1329
2015/09/21/17:55:37	23.15	5.76	Light1	light	1330
2015/09/21/17:55:38	23.14	5.75	Light1	light	1331
2015/09/21/17:55:39	23.14	5.74	Light1	light	1332
2015/09/21/17:55:40	23.14	5.75	Light1	light	1333
2015/09/21/17:55:41	23.14	5.7	Light1	light	1334
2015/09/21/17:55:42	23.15	5.7	Light1	light	1335
2015/09/21/17:55:43	23.15	5.73	Light1	light	1336
2015/09/21/17:55:44	23.15	5.71	Light1	light	1337
2015/09/21/17:55:46	23.15	5.71	Light1	light	1338
2015/09/21/17:55:46	23.14	5.72	Light1	light	1339
2015/09/21/17:55:47	23.14	5.71	Light1	light	1340
2015/09/21/17:55:49	23.14	5.74	Light1	light	1341
2015/09/21/17:55:49	23.14	5.73	Light1	light	1342
2015/09/21/17:55:50	23.14	5.73	Light1	light	1343
2015/09/21/17:55:51	23.14	5.74	Light1	light	1344
2015/09/21/17:55:52	23.15	5.73	Light1	light	1345
2015/09/21/17:55:53	23.15	5.72	Light1	light	1346
2015/09/21/17:55:54	23.14	5.7	Light1	light	1347
2015/09/21/17:55:55	23.15	5.69	Light1	light	1348
2015/09/21/17:55:56	23.15	5.68	Light1	light	1349
2015/09/21/17:55:57	23.15	5.71	Light1	light	1350
2015/09/21/17:55:58	23.15	5.7	Light1	light	1351
2015/09/21/17:55:59	23.15	5.69	Light1	light	1352
2015/09/21/17:56:00	23.15	5.73	Light1	light	1353
2015/09/21/17:56:02	23.15	5.72	Light1	light	1354
2015/09/21/17:56:02	23.14	5.71	Light1	light	1355
2015/09/21/17:56:03	23.14	5.72	Light1	light	1356
2015/09/21/17:56:04	23.15	5.7	Light1	light	1357
2015/09/21/17:56:05	23.15	5.69	Light1	light	1358
2015/09/21/17:56:06	23.14	5.74	Light1	light	1359
2015/09/21/17:56:07	23.15	5.72	Light1	light	1360
2015/09/21/17:56:08	23.15	5.76	Light1	light	1361
2015/09/21/17:56:09	23.15	5.75	Light1	light	1362
2015/09/21/17:56:10	23.15	5.71	Light1	light	1363
2015/09/21/17:56:11	23.15	5.73	Light1	light	1364
2015/09/21/17:56:12	23.15	5.73	Light1	light	1365
2015/09/21/17:56:13	23.14	5.73	Light1	light	1366
2015/09/21/17:56:15	23.14	5.75	Light1	light	1367
2015/09/21/17:56:15	23.14	5.75	Light1	light	1368
2015/09/21/17:56:16	23.14	5.74	Light1	light	1369
2015/09/21/17:56:17	23.13	5.73	Light1	light	1370
2015/09/21/17:56:18	23.14	5.73	Light1	light	1371
2015/09/21/17:56:19	23.14	5.73	Light1	light	1372
2015/09/21/17:56:20	23.14	5.7	Light1	light	1373
2015/09/21/17:56:21	23.14	5.73	Light1	light	1374
2015/09/21/17:56:22	23.15	5.71	Light1	light	1375
2015/09/21/17:56:23	23.15	5.71	Light1	light	1376
2015/09/21/17:56:24	23.15	5.7	Light1	light	1377
2015/09/21/17:56:25	23.14	5.7	Light1	light	1378
2015/09/21/17:56:26	23.14	5.71	Light1	light	1379
2015/09/21/17:56:27	23.14	5.7	Light1	light	1380
2015/09/21/17:56:28	23.14	5.7	Light1	light	1381
2015/09/21/17:56:30	23.14	5.73	Light1	light	1382
2015/09/21/17:56:30	23.14	5.72	Light1	light	1383
2015/09/21/17:56:31	23.14	5.7	Light1	light	1384
2015/09/21/17:56:32	23.14	5.66	Light1	light	1385
2015/09/21/17:56:33	23.14	5.68	Light1	light	1386
2015/09/21/17:56:35	23.14	5.71	Light1	light	1387
2015/09/21/17:56:35	23.15	5.68	Light1	light	1388
2015/09/21/17:56:36	23.15	5.69	Light1	light	1389
2015/09/21/17:56:37	23.15	5.67	Light1	light	1390
2015/09/21/17:56:38	23.15	5.72	Light1	light	1391
2015/09/21/17:56:39	23.15	5.73	Light1	light	1392
2015/09/21/17:56:40	23.15	5.71	Light1	light	1393
2015/09/21/17:56:41	23.15	5.7	Light1	light	1394
2015/09/21/17:56:42	23.15	5.69	Light1	light	1395
2015/09/21/17:56:43	23.15	5.7	Light1	light	1396
2015/09/21/17:56:45	23.15	5.71	Light1	light	1397
2015/09/21/17:56:45	23.15	5.72	Light1	light	1398
2015/09/21/17:56:46	23.15	5.72	Light1	light	1399
2015/09/21/17:56:47	23.14	5.7	Light1	light	1400
2015/09/21/17:56:49	23.14	5.69	Light1	light	1401
2015/09/21/17:56:49	23.14	5.68	Light1	light	1402
2015/09/21/17:56:50	23.15	5.72	Light1	light	1403
2015/09/21/17:56:51	23.15	5.7	Light1	light	1404
2015/09/21/17:56:52	23.15	5.67	Light1	light	1405
2015/09/21/17:56:53	23.15	5.69	Light1	light	1406
2015/09/21/17:56:54	23.15	5.7	Light1	light	1407
2015/09/21/17:56:55	23.16	5.72	Light1	light	1408
2015/09/21/17:56:56	23.16	5.72	Light1	light	1409
2015/09/21/17:56:58	23.16	5.68	Light1	light	1410
2015/09/21/17:56:58	23.16	5.71	Light1	light	1411
2015/09/21/17:56:59	23.16	5.73	Light1	light	1412
2015/09/21/17:57:00	23.16	5.67	Light1	light	1413
2015/09/21/17:57:01	23.15	5.68	Light1	light	1414
2015/09/21/17:57:02	23.15	5.72	Light1	light	1415
2015/09/21/17:57:03	23.15	5.72	Light1	light	1416
2015/09/21/17:57:04	23.15	5.72	Light1	light	1417
2015/09/21/17:57:05	23.15	5.74	Light1	light	1418
2015/09/21/17:57:06	23.15	5.71	Light1	light	1419
2015/09/21/17:57:07	23.15	5.69	Light1	light	1420
2015/09/21/17:57:08	23.15	5.7	Light1	light	1421
2015/09/21/17:57:09	23.15	5.71	Light1	light	1422
2015/09/21/17:57:10	23.16	5.74	Light1	light	1423
2015/09/21/17:57:11	23.16	5.76	Light1	light	1424
2015/09/21/17:57:12	23.15	5.73	Light1	light	1425
2015/09/21/17:57:13	23.16	5.7	Light1	light	1426
2015/09/21/17:57:14	23.16	5.73	Light1	light	1427
2015/09/21/17:57:15	23.16	5.72	Light1	light	1428
2015/09/21/17:57:16	23.16	5.72	Light1	light	1429
2015/09/21/17:57:17	23.16	5.71	Light1	light	1430
2015/09/21/17:57:18	23.15	5.72	Light1	light	1431
2015/09/21/17:57:19	23.16	5.72	Light1	light	1432
2015/09/21/17:57:20	23.16	5.72	Light1	light	1433
2015/09/21/17:57:21	23.16	5.7	Light1	light	1434
2015/09/21/17:57:22	23.16	5.67	Light1	light	1435
2015/09/21/17:57:23	23.16	5.71	Light1	light	1436
2015/09/21/17:57:25	23.16	5.73	Light1	light	1437
2015/09/21/17:57:25	23.16	5.76	Light1	light	1438
2015/09/21/17:57:26	23.16	5.69	Light1	light	1439
2015/09/21/17:57:27	23.16	5.72	Light1	light	1440
2015/09/21/17:57:28	23.15	5.73	Light1	light	1441
2015/09/21/17:57:29	23.15	5.73	Light1	light	1442
2015/09/21/17:57:30	23.15	5.73	Light1	light	1443
2015/09/21/17:57:31	23.16	5.73	Light1	light	1444
2015/09/21/17:57:32	23.16	5.74	Light1	light	1445
2015/09/21/17:57:33	23.16	5.73	Light1	light	1446
2015/09/21/17:57:34	23.16	5.71	Light1	light	1447
2015/09/21/17:57:35	23.16	5.71	Light1	light	1448
2015/09/21/17:57:36	23.16	5.7	Light1	light	1449
2015/09/21/17:57:37	23.16	5.68	Light1	light	1450
2015/09/21/17:57:39	23.16	5.71	Light1	light	1451
2015/09/21/17:57:39	23.16	5.73	Light1	light	1452
2015/09/21/17:57:40	23.16	5.72	Light1	light	1453
2015/09/21/17:57:41	23.16	5.68	Light1	light	1454
2015/09/21/17:57:42	23.16	5.69	Light1	light	1455
2015/09/21/17:57:43	23.16	5.7	Light1	light	1456
2015/09/21/17:57:44	23.16	5.72	Light1	light	1457
2015/09/21/17:57:45	23.16	5.72	Light1	light	1458
2015/09/21/17:57:46	23.16	5.72	Light1	light	1459
2015/09/21/17:57:47	23.16	5.73	Light1	light	1460
2015/09/21/17:57:48	23.15	5.72	Light1	light	1461
2015/09/21/17:57:49	23.15	5.73	Light1	light	1462
2015/09/21/17:57:50	23.15	5.69	Light1	light	1463
2015/09/21/17:57:51	23.16	5.71	Light1	light	1464
2015/09/21/17:57:52	23.16	5.68	Light1	light	1465
2015/09/21/17:57:53	23.16	5.7	Light1	light	1466
2015/09/21/17:57:54	23.16	5.73	Light1	light	1467
2015/09/21/17:57:55	23.15	5.71	Light1	light	1468
2015/09/21/17:57:56	23.15	5.73	Light1	light	1469
2015/09/21/17:57:58	23.15	5.72	Light1	light	1470
2015/09/21/17:57:58	23.15	5.72	Light1	light	1471
2015/09/21/17:57:59	23.16	5.71	Light1	light	1472
2015/09/21/17:58:00	23.16	5.73	Light1	light	1473
2015/09/21/17:58:01	23.16	5.73	Light1	light	1474
2015/09/21/17:58:03	23.16	5.72	Light1	light	1475
2015/09/21/17:58:03	23.16	5.74	Light1	light	1476
2015/09/21/17:58:05	23.16	5.72	Light1	light	1477
2015/09/21/17:58:05	23.16	5.71	Light1	light	1478
2015/09/21/17:58:07	23.16	5.73	Light1	light	1479
2015/09/21/17:58:07	23.16	5.73	Light1	light	1480
2015/09/21/17:58:08	23.16	5.72	Light1	light	1481
2015/09/21/17:58:09	23.16	5.71	Light1	light	1482
2015/09/21/17:58:10	23.16	5.73	Light1	light	1483
2015/09/21/17:58:11	23.16	5.75	Light1	light	1484
2015/09/21/17:58:13	23.16	5.74	Light1	light	1485
2015/09/21/17:58:13	23.16	5.7	Light1	light	1486
2015/09/21/17:58:14	23.16	5.7	Light1	light	1487
2015/09/21/17:58:15	23.16	5.73	Light1	light	1488
2015/09/21/17:58:16	23.16	5.72	Light1	light	1489
2015/09/21/17:58:17	23.16	5.7	Light1	light	1490
2015/09/21/17:58:18	23.16	5.72	Light1	light	1491
2015/09/21/17:58:19	23.17	5.72	Light1	light	1492
2015/09/21/17:58:20	23.16	5.69	Light1	light	1493
2015/09/21/17:58:21	23.16	5.71	Light1	light	1494
2015/09/21/17:58:22	23.16	5.72	Light1	light	1495
2015/09/21/17:58:23	23.17	5.74	Light1	light	1496
2015/09/21/17:58:24	23.16	5.74	Light1	light	1497
2015/09/21/17:58:25	23.16	5.75	Light1	light	1498
2015/09/21/17:58:26	23.16	5.74	Light1	light	1499
2015/09/21/17:58:27	23.17	5.71	Light1	light	1500
2015/09/21/17:58:28	23.17	5.71	Light1	light	1501
2015/09/21/17:58:29	23.17	5.71	Light1	light	1502
2015/09/21/17:58:30	23.17	5.73	Light1	light	1503
2015/09/21/17:58:31	23.17	5.71	Light1	light	1504
2015/09/21/17:58:32	23.17	5.72	Light1	light	1505
2015/09/21/17:58:33	23.17	5.72	Light1	light	1506
2015/09/21/17:58:34	23.18	5.7	Light1	light	1507
2015/09/21/17:58:35	23.17	5.72	Light1	light	1508
2015/09/21/17:58:36	23.17	5.74	Light1	light	1509
2015/09/21/17:58:37	23.17	5.73	Light1	light	1510
2015/09/21/17:58:38	23.17	5.73	Light1	light	1511
2015/09/21/17:58:39	23.17	5.73	Light1	light	1512
2015/09/21/17:58:40	23.17	5.71	Light1	light	1513
2015/09/21/17:58:41	23.17	5.74	Light1	light	1514
2015/09/21/17:58:42	23.18	5.71	Light1	light	1515
2015/09/21/17:58:44	23.18	5.72	Light1	light	1516
2015/09/21/17:58:44	23.18	5.74	Light1	light	1517
2015/09/21/17:58:45	23.18	5.74	Light1	light	1518
2015/09/21/17:58:46	23.18	5.72	Light1	light	1519
2015/09/21/17:58:47	23.18	5.74	Light1	light	1520
2015/09/21/17:58:48	23.18	5.71	Light1	light	1521
2015/09/21/17:58:49	23.18	5.71	Light1	light	1522
2015/09/21/17:58:50	23.18	5.73	Light1	light	1523
2015/09/21/17:58:52	23.17	5.75	Light1	light	1524
2015/09/21/17:58:52	23.17	5.73	Light1	light	1525
2015/09/21/17:58:53	23.17	5.75	Light1	light	1526
2015/09/21/17:58:54	23.17	5.71	Light1	light	1527
2015/09/21/17:58:55	23.16	5.71	Light1	light	1528
2015/09/21/17:58:56	23.16	5.7	Light1	light	1529
2015/09/21/17:58:58	23.16	5.69	Light1	light	1530
2015/09/21/17:58:58	23.16	5.75	Light1	light	1531
2015/09/21/17:58:59	23.16	5.73	Light1	light	1532
2015/09/21/17:59:01	23.16	5.77	Light1	light	1533
2015/09/21/17:59:01	23.16	5.68	Light1	light	1534
2015/09/21/17:59:02	23.15	5.71	Light1	light	1535
2015/09/21/17:59:04	23.16	5.73	Light1	light	1536
2015/09/21/17:59:04	23.16	5.71	Light1	light	1537
2015/09/21/17:59:05	23.15	5.73	Light1	light	1538
2015/09/21/17:59:06	23.16	5.7	Light1	light	1539
2015/09/21/17:59:07	23.16	5.74	Light1	light	1540
2015/09/21/17:59:08	23.16	5.72	Light1	light	1541
2015/09/21/17:59:09	23.16	5.69	Light1	light	1542
2015/09/21/17:59:10	23.16	5.71	Light1	light	1543
2015/09/21/17:59:11	23.16	5.73	Light1	light	1544
2015/09/21/17:59:12	23.16	5.72	Light1	light	1545
2015/09/21/17:59:13	23.16	5.71	Light1	light	1546
2015/09/21/17:59:14	23.15	5.75	Light1	light	1547
2015/09/21/17:59:15	23.15	5.74	Light1	light	1548
2015/09/21/17:59:16	23.15	5.73	Light1	light	1549
2015/09/21/17:59:17	23.15	5.75	Light1	light	1550
2015/09/21/17:59:18	23.15	5.71	Light1	light	1551
2015/09/21/17:59:20	23.15	5.73	Light1	light	1552
2015/09/21/17:59:20	23.15	5.72	Light1	light	1553
2015/09/21/17:59:21	23.15	5.73	Light1	light	1554
2015/09/21/17:59:23	23.16	5.75	Light1	light	1555
2015/09/21/17:59:23	23.15	5.72	Light1	light	1556
2015/09/21/17:59:24	23.15	5.75	Light1	light	1557
2015/09/21/17:59:25	23.15	5.71	Light1	light	1558
2015/09/21/17:59:26	23.16	5.74	Light1	light	1559
2015/09/21/17:59:27	23.15	5.75	Light1	light	1560
2015/09/21/17:59:28	23.15	5.73	Light1	light	1561
2015/09/21/17:59:29	23.15	5.77	Light1	light	1562
2015/09/21/17:59:30	23.15	5.75	Light1	light	1563
2015/09/21/17:59:31	23.15	5.71	Light1	light	1564
2015/09/21/17:59:32	23.15	5.75	Light1	light	1565
2015/09/21/17:59:33	23.16	5.77	Light1	light	1566
2015/09/21/17:59:35	23.15	5.73	Light1	light	1567
2015/09/21/17:59:35	23.16	5.75	Light1	light	1568
2015/09/21/17:59:36	23.16	5.72	Light1	light	1569
2015/09/21/17:59:37	23.16	5.74	Light1	light	1570
2015/09/21/17:59:38	23.16	5.73	Light1	light	1571
2015/09/21/17:59:39	23.16	5.75	Light1	light	1572
2015/09/21/17:59:41	23.16	5.75	Light1	light	1573
2015/09/21/17:59:41	23.16	5.72	Light1	light	1574
2015/09/21/17:59:42	23.15	5.71	Light1	light	1575
2015/09/21/17:59:43	23.15	5.74	Light1	light	1576
2015/09/21/17:59:44	23.15	5.7	Light1	light	1577
2015/09/21/17:59:46	23.15	5.73	Light1	light	1578
2015/09/21/17:59:46	23.15	5.73	Light1	light	1579
2015/09/21/17:59:47	23.15	5.7	Light1	light	1580
2015/09/21/17:59:48	23.15	5.73	Light1	light	1581
2015/09/21/17:59:49	23.15	5.73	Light1	light	1582
2015/09/21/17:59:50	23.15	5.71	Light1	light	1583
2015/09/21/17:59:51	23.15	5.72	Light1	light	1584
2015/09/21/17:59:52	23.15	5.74	Light1	light	1585
2015/09/21/17:59:53	23.16	5.75	Light1	light	1586
2015/09/21/17:59:54	23.16	5.77	Light1	light	1587
2015/09/21/17:59:55	23.15	5.71	Light1	light	1588
2015/09/21/17:59:57	23.16	5.71	Light1	light	1589
2015/09/21/17:59:57	23.16	5.71	Light1	light	1590
2015/09/21/17:59:58	23.16	5.74	Light1	light	1591
2015/09/21/17:59:59	23.16	5.75	Light1	light	1592
2015/09/21/18:00:00	23.16	5.76	Light1	light	1593
2015/09/21/18:00:01	23.16	5.72	Light1	light	1594
2015/09/21/18:00:02	23.16	5.71	Light1	light	1595
2015/09/21/18:00:03	23.15	5.72	Light1	light	1596
2015/09/21/18:00:05	23.15	5.74	Light1	light	1597
2015/09/21/18:00:05	23.15	5.72	Light1	light	1598
2015/09/21/18:00:06	23.15	5.73	Light1	light	1599
2015/09/21/18:00:07	23.15	5.73	Light1	light	1600
2015/09/21/18:00:08	23.15	5.7	Light1	light	1601
2015/09/21/18:00:09	23.15	5.73	Light1	light	1602
2015/09/21/18:00:10	23.15	5.76	Light1	light	1603
2015/09/21/18:00:12	23.15	5.72	Light1	light	1604
2015/09/21/18:00:12	23.15	5.76	Light1	light	1605
2015/09/21/18:00:13	23.15	5.76	Light1	light	1606
2015/09/21/18:00:14	23.15	5.7	Light1	light	1607
2015/09/21/18:00:15	23.15	5.72	Light1	light	1608
2015/09/21/18:00:16	23.15	5.75	Light1	light	1609
2015/09/21/18:00:17	23.15	5.75	Light1	light	1610
2015/09/21/18:00:18	23.16	5.73	Light1	light	1611
2015/09/21/18:00:19	23.16	5.71	Light1	light	1612
2015/09/21/18:00:20	23.16	5.68	Light1	light	1613
2015/09/21/18:00:21	23.16	5.74	Light1	light	1614
2015/09/21/18:00:22	23.15	5.72	Light1	light	1615
2015/09/21/18:00:24	23.15	5.74	Light1	light	1616
2015/09/21/18:00:24	23.15	5.71	Light1	light	1617
2015/09/21/18:00:25	23.15	5.75	Light1	light	1618
2015/09/21/18:00:26	23.16	5.72	Light1	light	1619
2015/09/21/18:00:27	23.15	5.72	Light1	light	1620
2015/09/21/18:00:29	23.15	5.71	Light1	light	1621
2015/09/21/18:00:29	23.15	5.7	Light1	light	1622
2015/09/21/18:00:31	23.15	5.72	Light1	light	1623
2015/09/21/18:00:32	23.15	5.77	Light1	light	1624
2015/09/21/18:00:32	23.15	5.7	Light1	light	1625
2015/09/21/18:00:33	23.15	5.73	Light1	light	1626
2015/09/21/18:00:34	23.15	5.74	Light1	light	1627
2015/09/21/18:00:35	23.16	5.73	Light1	light	1628
2015/09/21/18:00:36	23.16	5.71	Light1	light	1629
2015/09/21/18:00:37	23.16	5.7	Light1	light	1630
2015/09/21/18:00:38	23.16	5.71	Light1	light	1631
2015/09/21/18:00:39	23.16	5.72	Light1	light	1632
2015/09/21/18:00:40	23.16	5.68	Light1	light	1633
2015/09/21/18:00:41	23.16	5.71	Light1	light	1634
2015/09/21/18:00:42	23.15	5.75	Light1	light	1635
2015/09/21/18:00:43	23.16	5.75	Light1	light	1636
2015/09/21/18:00:45	23.15	5.76	Light1	light	1637
2015/09/21/18:00:45	23.16	5.72	Light1	light	1638
2015/09/21/18:00:46	23.16	5.72	Light1	light	1639
2015/09/21/18:00:47	23.16	5.73	Light1	light	1640
2015/09/21/18:00:48	23.15	5.76	Light1	light	1641
2015/09/21/18:00:49	23.16	5.74	Light1	light	1642
2015/09/21/18:00:50	23.16	5.75	Light1	light	1643
2015/09/21/18:00:51	23.15	5.76	Light1	light	1644
2015/09/21/18:00:52	23.15	5.73	Light1	light	1645
2015/09/21/18:00:53	23.15	5.72	Light1	light	1646
2015/09/21/18:00:54	23.15	5.73	Light1	light	1647
2015/09/21/18:00:56	23.15	5.75	Light1	light	1648
2015/09/21/18:00:56	23.15	5.76	Light1	light	1649
2015/09/21/18:00:57	23.15	5.73	Light1	light	1650
2015/09/21/18:00:58	23.15	5.73	Light1	light	1651
2015/09/21/18:00:59	23.15	5.75	Light1	light	1652
2015/09/21/18:01:00	23.15	5.72	Light1	light	1653
2015/09/21/18:01:01	23.15	5.7	Light1	light	1654
2015/09/21/18:01:02	23.15	5.7	Light1	light	1655
2015/09/21/18:01:03	23.15	5.7	Light1	light	1656
2015/09/21/18:01:04	23.15	5.72	Light1	light	1657
2015/09/21/18:01:05	23.15	5.75	Light1	light	1658
2015/09/21/18:01:06	23.15	5.77	Light1	light	1659
2015/09/21/18:01:07	23.16	5.73	Light1	light	1660
2015/09/21/18:01:08	23.16	5.76	Light1	light	1661
2015/09/21/18:01:09	23.15	5.73	Light1	light	1662
2015/09/21/18:01:10	23.15	5.74	Light1	light	1663
2015/09/21/18:01:11	23.15	5.75	Light1	light	1664
2015/09/21/18:01:12	23.15	5.72	Light1	light	1665
2015/09/21/18:01:14	23.15	5.75	Light1	light	1666
2015/09/21/18:01:14	23.15	5.74	Light1	light	1667
2015/09/21/18:01:15	23.15	5.75	Light1	light	1668
2015/09/21/18:01:16	23.15	5.72	Light1	light	1669
2015/09/21/18:01:17	23.15	5.72	Light1	light	1670
2015/09/21/18:01:18	23.15	5.73	Light1	light	1671
2015/09/21/18:01:19	23.15	5.76	Light1	light	1672
2015/09/21/18:01:20	23.15	5.77	Light1	light	1673
2015/09/21/18:01:21	23.16	5.77	Light1	light	1674
2015/09/21/18:01:22	23.16	5.73	Light1	light	1675
2015/09/21/18:01:23	23.16	5.71	Light1	light	1676
2015/09/21/18:01:24	23.16	5.74	Light1	light	1677
2015/09/21/18:01:25	23.16	5.75	Light1	light	1678
2015/09/21/18:01:26	23.16	5.74	Light1	light	1679
2015/09/21/18:01:27	23.16	5.74	Light1	light	1680
2015/09/21/18:01:28	23.16	5.73	Light1	light	1681
2015/09/21/18:01:29	23.17	5.7	Light1	light	1682
2015/09/21/18:01:30	23.17	5.72	Light1	light	1683
2015/09/21/18:01:31	23.17	5.75	Light1	light	1684
2015/09/21/18:01:33	23.17	5.75	Light1	light	1685
2015/09/21/18:01:33	23.17	5.69	Light1	light	1686
2015/09/21/18:01:34	23.17	5.71	Light1	light	1687
2015/09/21/18:01:35	23.17	5.69	Light1	light	1688
2015/09/21/18:01:36	23.17	5.67	Light1	light	1689
2015/09/21/18:01:37	23.18	5.69	Light1	light	1690
2015/09/21/18:01:38	23.17	5.7	Light1	light	1691
2015/09/21/18:01:39	23.17	5.69	Light1	light	1692
2015/09/21/18:01:40	23.17	5.72	Light1	light	1693
2015/09/21/18:01:41	23.17	5.72	Light1	light	1694
2015/09/21/18:01:42	23.17	5.73	Light1	light	1695
2015/09/21/18:01:43	23.18	5.72	Light1	light	1696
2015/09/21/18:01:44	23.18	5.73	Light1	light	1697
2015/09/21/18:01:45	23.18	5.73	Light1	light	1698
2015/09/21/18:01:46	23.18	5.73	Light1	light	1699
2015/09/21/18:01:47	23.18	5.7	Light1	light	1700
2015/09/21/18:01:48	23.18	5.68	Light1	light	1701
2015/09/21/18:01:49	23.18	5.69	Light1	light	1702
2015/09/21/18:01:50	23.18	5.72	Light1	light	1703
2015/09/21/18:01:51	23.18	5.74	Light1	light	1704
2015/09/21/18:01:52	23.18	5.7	Light1	light	1705
2015/09/21/18:01:53	23.18	5.69	Light1	light	1706
2015/09/21/18:01:54	23.18	5.69	Light1	light	1707
2015/09/21/18:01:55	23.17	5.69	Light1	light	1708
2015/09/21/18:01:56	23.18	5.69	Light1	light	1709
2015/09/21/18:01:57	23.18	5.7	Light1	light	1710
2015/09/21/18:01:58	23.18	5.72	Light1	light	1711
2015/09/21/18:01:59	23.18	5.71	Light1	light	1712
2015/09/21/18:02:01	23.18	5.73	Light1	light	1713
2015/09/21/18:02:01	23.17	5.73	Light1	light	1714
2015/09/21/18:02:02	23.17	5.73	Light1	light	1715
2015/09/21/18:02:03	23.17	5.75	Light1	light	1716
2015/09/21/18:02:04	23.17	5.73	Light1	light	1717
2015/09/21/18:02:05	23.17	5.67	Light1	light	1718
2015/09/21/18:02:06	23.17	5.71	Light1	light	1719
2015/09/21/18:02:07	23.17	5.71	Light1	light	1720
2015/09/21/18:02:08	23.17	5.71	Light1	light	1721
2015/09/21/18:02:09	23.17	5.7	Light1	light	1722
2015/09/21/18:02:10	23.17	5.73	Light1	light	1723
2015/09/21/18:02:11	23.17	5.71	Light1	light	1724
2015/09/21/18:02:12	23.17	5.72	Light1	light	1725
2015/09/21/18:02:14	23.17	5.71	Light1	light	1726
2015/09/21/18:02:14	23.17	5.72	Light1	light	1727
2015/09/21/18:02:15	23.17	5.7	Light1	light	1728
2015/09/21/18:02:16	23.17	5.72	Light1	light	1729
2015/09/21/18:02:17	23.17	5.69	Light1	light	1730
2015/09/21/18:02:18	23.17	5.67	Light1	light	1731
2015/09/21/18:02:19	23.17	5.69	Light1	light	1732
2015/09/21/18:02:20	23.17	5.71	Light1	light	1733
2015/09/21/18:02:21	23.16	5.76	Light1	light	1734
2015/09/21/18:02:22	23.17	5.72	Light1	light	1735
2015/09/21/18:02:23	23.17	5.71	Light1	light	1736
2015/09/21/18:02:24	23.17	5.72	Light1	light	1737
2015/09/21/18:02:25	23.17	5.74	Light1	light	1738
2015/09/21/18:02:26	23.17	5.71	Light1	light	1739
2015/09/21/18:02:28	23.17	5.71	Light1	light	1740
2015/09/21/18:02:28	23.17	5.7	Light1	light	1741
2015/09/21/18:02:29	23.16	5.67	Light1	light	1742
2015/09/21/18:02:30	23.16	5.7	Light1	light	1743
2015/09/21/18:02:31	23.16	5.68	Light1	light	1744
2015/09/21/18:02:32	23.16	5.68	Light1	light	1745
2015/09/21/18:02:33	23.16	5.71	Light1	light	1746
2015/09/21/18:02:35	23.16	5.68	Light1	light	1747
2015/09/21/18:02:35	23.16	5.72	Light1	light	1748
2015/09/21/18:02:36	23.17	5.69	Light1	light	1749
2015/09/21/18:02:37	23.17	5.71	Light1	light	1750
2015/09/21/18:02:39	23.17	5.67	Light1	light	1751
2015/09/21/18:02:40	23.17	5.71	Light1	light	1752
2015/09/21/18:02:40	23.16	5.72	Light1	light	1753
2015/09/21/18:02:41	23.16	5.7	Light1	light	1754
2015/09/21/18:02:42	23.16	5.75	Light1	light	1755
2015/09/21/18:02:43	23.16	5.73	Light1	light	1756
2015/09/21/18:02:44	23.16	5.71	Light1	light	1757
2015/09/21/18:02:45	23.16	5.73	Light1	light	1758
2015/09/21/18:02:46	23.16	5.71	Light1	light	1759
2015/09/21/18:02:47	23.16	5.72	Light1	light	1760
2015/09/21/18:02:48	23.16	5.73	Light1	light	1761
2015/09/21/18:02:49	23.16	5.68	Light1	light	1762
2015/09/21/18:02:50	23.16	5.74	Light1	light	1763
2015/09/21/18:02:51	23.16	5.76	Light1	light	1764
2015/09/21/18:02:52	23.16	5.74	Light1	light	1765
2015/09/21/18:02:53	23.16	5.75	Light1	light	1766
2015/09/21/18:02:54	23.16	5.74	Light1	light	1767
2015/09/21/18:02:55	23.16	5.74	Light1	light	1768
2015/09/21/18:02:56	23.16	5.72	Light1	light	1769
2015/09/21/18:02:58	23.16	5.73	Light1	light	1770
2015/09/21/18:02:58	23.16	5.73	Light1	light	1771
2015/09/21/18:02:59	23.16	5.76	Light1	light	1772
2015/09/21/18:03:00	23.16	5.77	Light1	light	1773
2015/09/21/18:03:01	23.15	5.75	Light1	light	1774
2015/09/21/18:03:02	23.15	5.72	Light1	light	1775
2015/09/21/18:03:03	23.15	5.74	Light1	light	1776
2015/09/21/18:03:04	23.15	5.71	Light1	light	1777
2015/09/21/18:03:05	23.15	5.75	Light1	light	1778
2015/09/21/18:03:06	23.16	5.74	Light1	light	1779
2015/09/21/18:03:07	23.16	5.71	Light1	light	1780
2015/09/21/18:03:08	23.16	5.74	Light1	light	1781
2015/09/21/18:03:09	23.16	5.73	Light1	light	1782
2015/09/21/18:03:10	23.16	5.73	Light1	light	1783
2015/09/21/18:03:11	23.16	5.72	Light1	light	1784
2015/09/21/18:03:12	23.16	5.73	Light1	light	1785
2015/09/21/18:03:13	23.16	5.73	Light1	light	1786
2015/09/21/18:03:14	23.17	5.71	Light1	light	1787
2015/09/21/18:03:15	23.17	5.73	Light1	light	1788
2015/09/21/18:03:16	23.16	5.71	Light1	light	1789
2015/09/21/18:03:18	23.17	5.74	Light1	light	1790
2015/09/21/18:03:18	23.17	5.74	Light1	light	1791
2015/09/21/18:03:19	23.16	5.76	Light1	light	1792
2015/09/21/18:03:20	23.17	5.74	Light1	light	1793
2015/09/21/18:03:21	23.17	5.74	Light1	light	1794
2015/09/21/18:03:22	23.17	5.74	Light1	light	1795
2015/09/21/18:03:23	23.17	5.72	Light1	light	1796
2015/09/21/18:03:24	23.17	5.69	Light1	light	1797
2015/09/21/18:03:25	23.17	5.74	Light1	light	1798
2015/09/21/18:03:26	23.17	5.72	Light1	light	1799
2015/09/21/18:03:27	23.17	5.77	Light1	light	1800
2015/09/21/18:03:28	23.17	5.75	Light1	light	1801
2015/09/21/18:03:29	23.17	5.72	Light1	light	1802
2015/09/21/18:03:30	23.17	5.74	Light1	light	1803
2015/09/21/18:03:32	23.17	5.76	Light1	light	1804
2015/09/21/18:03:32	23.17	5.76	Light1	light	1805
2015/09/21/18:03:33	23.17	5.73	Light1	light	1806
2015/09/21/18:03:34	23.17	5.7	Light1	light	1807
2015/09/21/18:03:35	23.18	5.75	Light1	light	1808
2015/09/21/18:03:37	23.17	5.77	Light1	light	1809
2015/09/21/18:03:37	23.17	5.74	Light1	light	1810
2015/09/21/18:03:38	23.17	5.7	Light1	light	1811
2015/09/21/18:03:40	23.17	5.74	Light1	light	1812
2015/09/21/18:03:40	23.18	5.74	Light1	light	1813
2015/09/21/18:03:41	23.18	5.74	Light1	light	1814
2015/09/21/18:03:42	23.18	5.72	Light1	light	1815
2015/09/21/18:03:44	23.18	5.71	Light1	light	1816
2015/09/21/18:03:45	23.18	5.74	Light1	light	1817
2015/09/21/18:03:45	23.18	5.76	Light1	light	1818
2015/09/21/18:03:46	23.18	5.75	Light1	light	1819
2015/09/21/18:03:47	23.19	5.75	Light1	light	1820
2015/09/21/18:03:48	23.19	5.73	Light1	light	1821
2015/09/21/18:03:49	23.19	5.71	Light1	light	1822
2015/09/21/18:03:50	23.19	5.7	Light1	light	1823
2015/09/21/18:03:51	23.19	5.75	Light1	light	1824
2015/09/21/18:03:52	23.2	5.74	Light1	light	1825
2015/09/21/18:03:53	23.2	5.72	Light1	light	1826
2015/09/21/18:03:54	23.2	5.73	Light1	light	1827
2015/09/21/18:03:55	23.2	5.73	Light1	light	1828
2015/09/21/18:03:56	23.2	5.71	Light1	light	1829
2015/09/21/18:03:58	23.19	5.76	Light1	light	1830
2015/09/21/18:03:58	23.19	5.71	Light1	light	1831
2015/09/21/18:03:59	23.19	5.72	Light1	light	1832
2015/09/21/18:04:00	23.19	5.72	Light1	light	1833
2015/09/21/18:04:01	23.19	5.74	Light1	light	1834
2015/09/21/18:04:02	23.19	5.7	Light1	light	1835
2015/09/21/18:04:03	23.19	5.7	Light1	light	1836
2015/09/21/18:04:04	23.19	5.74	Light1	light	1837
2015/09/21/18:04:06	23.19	5.74	Light1	light	1838
2015/09/21/18:04:06	23.19	5.74	Light1	light	1839
2015/09/21/18:04:07	23.19	5.71	Light1	light	1840
2015/09/21/18:04:08	23.19	5.71	Light1	light	1841
2015/09/21/18:04:09	23.19	5.74	Light1	light	1842
2015/09/21/18:04:10	23.19	5.75	Light1	light	1843
2015/09/21/18:04:11	23.19	5.72	Light1	light	1844
2015/09/21/18:04:12	23.19	5.72	Light1	light	1845
2015/09/21/18:04:13	23.19	5.74	Light1	light	1846
2015/09/21/18:04:14	23.19	5.69	Light1	light	1847
2015/09/21/18:04:15	23.19	5.71	Light1	light	1848
2015/09/21/18:04:16	23.18	5.74	Light1	light	1849
2015/09/21/18:04:17	23.18	5.74	Light1	light	1850
2015/09/21/18:04:18	23.18	5.74	Light1	light	1851
2015/09/21/18:04:19	23.18	5.73	Light1	light	1852
2015/09/21/18:04:20	23.18	5.71	Light1	light	1853
2015/09/21/18:04:21	23.18	5.71	Light1	light	1854
2015/09/21/18:04:22	23.18	5.73	Light1	light	1855
2015/09/21/18:04:23	23.18	5.73	Light1	light	1856
2015/09/21/18:04:24	23.18	5.75	Light1	light	1857
2015/09/21/18:04:26	23.18	5.69	Light1	light	1858
2015/09/21/18:04:26	23.18	5.74	Light1	light	1859
2015/09/21/18:04:27	23.17	5.71	Light1	light	1860
2015/09/21/18:04:28	23.18	5.69	Light1	light	1861
2015/09/21/18:04:29	23.18	5.7	Light1	light	1862
2015/09/21/18:04:31	23.18	5.73	Light1	light	1863
2015/09/21/18:04:31	23.18	5.7	Light1	light	1864
2015/09/21/18:04:32	23.18	5.72	Light1	light	1865
2015/09/21/18:04:33	23.18	5.72	Light1	light	1866
2015/09/21/18:04:34	23.17	5.7	Light1	light	1867
2015/09/21/18:04:35	23.17	5.7	Light1	light	1868
2015/09/21/18:04:36	23.17	5.7	Light1	light	1869
2015/09/21/18:04:37	23.17	5.74	Light1	light	1870
2015/09/21/18:04:38	23.17	5.72	Light1	light	1871
2015/09/21/18:04:39	23.17	5.69	Light1	light	1872
2015/09/21/18:04:40	23.17	5.75	Light1	light	1873
2015/09/21/18:04:42	23.17	5.74	Light1	light	1874
2015/09/21/18:04:42	23.17	5.7	Light1	light	1875
2015/09/21/18:04:43	23.17	5.72	Light1	light	1876
2015/09/21/18:04:44	23.18	5.74	Light1	light	1877
2015/09/21/18:04:46	23.18	5.69	Light1	light	1878
2015/09/21/18:04:46	23.18	5.74	Light1	light	1879
2015/09/21/18:04:47	23.18	5.75	Light1	light	1880
2015/09/21/18:04:49	23.18	5.76	Light1	light	1881
2015/09/21/18:04:49	23.18	5.73	Light1	light	1882
2015/09/21/18:04:50	23.18	5.74	Light1	light	1883
2015/09/21/18:04:51	23.18	5.73	Light1	light	1884
2015/09/21/18:04:52	23.18	5.74	Light1	light	1885
2015/09/21/18:04:53	23.17	5.73	Light1	light	1886
2015/09/21/18:04:54	23.17	5.71	Light1	light	1887
2015/09/21/18:04:55	23.17	5.72	Light1	light	1888
2015/09/21/18:04:56	23.18	5.73	Light1	light	1889
2015/09/21/18:04:57	23.18	5.73	Light1	light	1890
2015/09/21/18:04:59	23.18	5.74	Light1	light	1891
2015/09/21/18:04:59	23.18	5.69	Light1	light	1892
2015/09/21/18:05:00	23.18	5.69	Light1	light	1893
2015/09/21/18:05:01	23.18	5.71	junk	light	1894
2015/09/21/18:05:02	23.18	5.73	junk	light	1895
2015/09/21/18:05:03	23.18	5.72	junk	light	1896
2015/09/21/18:05:04	23.18	5.73	junk	light	1897
2015/09/21/18:05:06	23.18	5.74	junk	light	1898
2015/09/21/18:05:06	23.18	5.7	junk	light	1899
2015/09/21/18:05:07	23.18	5.74	junk	light	1900
2015/09/21/18:05:08	23.17	5.73	junk	light	1901
2015/09/21/18:05:09	23.17	5.73	junk	light	1902
2015/09/21/18:05:11	23.17	5.73	junk	light	1903
2015/09/21/18:05:11	23.17	5.75	junk	light	1904
2015/09/21/18:05:12	23.17	5.72	junk	light	1905
2015/09/21/18:05:13	23.17	5.73	junk	light	1906
2015/09/21/18:05:14	23.17	5.71	junk	light	1907
2015/09/21/18:05:15	23.17	5.7	junk	light	1908
2015/09/21/18:05:16	23.18	5.69	junk	light	1909
2015/09/21/18:05:17	23.18	5.73	junk	light	1910
2015/09/21/18:05:18	23.18	5.72	junk	light	1911
2015/09/21/18:05:19	23.18	5.73	junk	light	1912
2015/09/21/18:05:20	23.18	5.75	junk	light	1913
2015/09/21/18:05:21	23.18	5.74	junk	light	1914
2015/09/21/18:05:22	23.17	5.72	junk	light	1915
2015/09/21/18:05:23	23.17	5.73	junk	light	1916
2015/09/21/18:05:24	23.17	5.75	junk	light	1917
2015/09/21/18:05:25	23.17	5.72	junk	light	1918
2015/09/21/18:05:26	23.17	5.74	junk	light	1919
2015/09/21/18:05:27	23.17	5.71	junk	light	1920
2015/09/21/18:05:29	23.17	5.73	junk	light	1921
2015/09/21/18:05:29	23.17	5.77	junk	light	1922
2015/09/21/18:05:30	23.17	5.74	junk	light	1923
2015/09/21/18:05:31	23.17	5.72	junk	light	1924
2015/09/21/18:05:32	23.17	5.76	junk	light	1925
2015/09/21/18:05:33	23.17	5.74	junk	light	1926
2015/09/21/18:05:34	23.17	5.73	junk	light	1927
2015/09/21/18:05:35	23.17	5.77	junk	light	1928
2015/09/21/18:05:36	23.17	5.75	junk	light	1929
2015/09/21/18:05:37	23.17	5.72	junk	light	1930
2015/09/21/18:05:38	23.17	5.71	junk	light	1931
2015/09/21/18:05:39	23.17	5.72	junk	light	1932
2015/09/21/18:05:40	23.17	5.75	junk	light	1933
2015/09/21/18:05:41	23.17	5.75	junk	light	1934
2015/09/21/18:05:42	23.17	5.74	junk	light	1935
2015/09/21/18:05:43	23.17	5.74	junk	light	1936
2015/09/21/18:05:44	23.17	5.74	junk	light	1937
2015/09/21/18:05:45	23.17	5.73	junk	light	1938
2015/09/21/18:05:46	23.17	5.74	junk	light	1939
2015/09/21/18:05:47	23.16	5.75	junk	light	1940
2015/09/21/18:05:48	23.17	5.75	junk	light	1941
2015/09/21/18:05:50	23.16	5.74	junk	dark	1942
2015/09/21/18:05:50	23.16	5.74	junk	dark	1943
2015/09/21/18:05:51	23.16	5.73	junk	dark	1944
2015/09/21/18:05:52	23.16	5.74	junk	dark	1945
2015/09/21/18:05:53	23.16	5.73	junk	dark	1946
2015/09/21/18:05:55	23.16	5.74	junk	dark	1947
2015/09/21/18:05:55	23.16	5.76	junk	dark	1948
2015/09/21/18:05:56	23.16	5.74	junk	dark	1949
2015/09/21/18:05:57	23.16	5.75	junk	dark	1950
2015/09/21/18:05:59	23.16	5.74	junk	dark	1951
2015/09/21/18:05:59	23.16	5.74	junk	dark	1952
2015/09/21/18:06:01	23.16	5.75	junk	dark	1953
2015/09/21/18:06:01	23.16	5.73	junk	dark	1954
2015/09/21/18:06:03	23.16	5.74	junk	dark	1955
2015/09/21/18:06:03	23.16	5.73	junk	dark	1956
2015/09/21/18:06:04	23.16	5.74	junk	dark	1957
2015/09/21/18:06:05	23.16	5.77	junk	dark	1958
2015/09/21/18:06:06	23.16	5.76	junk	dark	1959
2015/09/21/18:06:08	23.16	5.73	junk	dark	1960
2015/09/21/18:06:08	23.16	5.73	junk	dark	1961
2015/09/21/18:06:09	23.16	5.75	junk	dark	1962
2015/09/21/18:06:10	23.15	5.75	junk	dark	1963
2015/09/21/18:06:11	23.16	5.74	junk	dark	1964
2015/09/21/18:06:12	23.16	5.74	junk	dark	1965
2015/09/21/18:06:13	23.16	5.75	junk	dark	1966
2015/09/21/18:06:14	23.16	5.75	junk	dark	1967
2015/09/21/18:06:16	23.16	5.74	junk	dark	1968
2015/09/21/18:06:17	23.16	5.73	junk	dark	1969
2015/09/21/18:06:18	23.16	5.74	junk	dark	1970
2015/09/21/18:06:18	23.17	5.74	junk	dark	1971
2015/09/21/18:06:19	23.17	5.73	junk	dark	1972
2015/09/21/18:06:20	23.17	5.74	junk	dark	1973
2015/09/21/18:06:21	23.18	5.74	junk	dark	1974
2015/09/21/18:06:22	23.18	5.73	junk	dark	1975
2015/09/21/18:06:23	23.18	5.73	junk	dark	1976
2015/09/21/18:06:24	23.18	5.73	junk	dark	1977
2015/09/21/18:06:25	23.18	5.73	junk	dark	1978
2015/09/21/18:06:26	23.18	5.73	junk	dark	1979
2015/09/21/18:06:27	23.17	5.73	junk	dark	1980
2015/09/21/18:06:28	23.17	5.75	junk	dark	1981
2015/09/21/18:06:29	23.18	5.72	junk	dark	1982
2015/09/21/18:06:30	23.18	5.74	junk	dark	1983
2015/09/21/18:06:31	23.18	5.75	junk	dark	1984
2015/09/21/18:06:32	23.18	5.76	junk	dark	1985
2015/09/21/18:06:33	23.18	5.75	junk	dark	1986
2015/09/21/18:06:34	23.19	5.74	junk	dark	1987
2015/09/21/18:06:35	23.18	5.74	junk	dark	1988
2015/09/21/18:06:36	23.18	5.74	junk	dark	1989
2015/09/21/18:06:37	23.19	5.74	junk	dark	1990
2015/09/21/18:06:38	23.18	5.75	junk	dark	1991
2015/09/21/18:06:39	23.18	5.74	junk	dark	1992
2015/09/21/18:06:40	23.18	5.73	junk	dark	1993
2015/09/21/18:06:41	23.18	5.74	junk	dark	1994
2015/09/21/18:06:42	23.18	5.74	junk	dark	1995
2015/09/21/18:06:43	23.18	5.75	junk	dark	1996
2015/09/21/18:06:44	23.18	5.75	junk	dark	1997
2015/09/21/18:06:45	23.18	5.73	junk	dark	1998
2015/09/21/18:06:46	23.18	5.74	junk	dark	1999
[truncated: 1,828 more rows]
