# Supplementary material for: Chloroplast acquisition without the gene transfer in kleptoplastic sea slugs, Plakobranchus ocellatus
Source: eLife. 2021 Apr 27;10:e60176. doi: 10.7554/eLife.60176 (PMC8079154; doi:10.7554/eLife.60176)
Supplement: Figure 2—source data 2. — This zip archive contains raw data of oxygen concentration dynamics. The measurement data for each time series are stored in separate files, with the experiment ID (ID1–6) and types of the experiment (mock or P. ocellatus sample) indicated in the name. [file elife-60176-fig2-data2.zip › Figure_2_source_data_2/readme.txt]

Oxygen concentration change in seawater sealed in a glass bottle measured by a fluorescent oxygen meter.


Time: Time at which the measurement was taken
light : Light condition
Mesure : Indicates whether the measurement was used for oxygen evolution rate or not. The part not used for the calculation of the oxygen evolution rate is recorded as Junk。
Tmpe: Water temperature of the water jacket.
Sec: Elapsed time from the start of measurement.
mgO2/L: Measured oxygen concentration.
