# Supplementary material for: Chloroplast acquisition without the gene transfer in kleptoplastic sea slugs, Plakobranchus ocellatus
Source: eLife. 2021 Apr 27;10:e60176. doi: 10.7554/eLife.60176 (PMC8079154; doi:10.7554/eLife.60176)
Supplement: Figure 2—source data 2. — This zip archive contains raw data of oxygen concentration dynamics. The measurement data for each time series are stored in separate files, with the experiment ID (ID1–6) and types of the experiment (mock or P. ocellatus sample) indicated in the name. [file elife-60176-fig2-data2.zip › Figure_2_source_data_2/ID5__P_ocellatus_110days.tsv]

Time	Temp	mgO2/L	Sec	Mesure	light
2015/09/22/17:38:54	23.33	6.68	1	junk	Dark
2015/09/22/17:38:56	23.33	6.61	2	junk	Dark
2015/09/22/17:38:57	23.33	6.64	3	junk	Dark
2015/09/22/17:38:58	23.33	6.65	4	junk	Dark
2015/09/22/17:38:59	23.33	6.65	5	junk	Dark
2015/09/22/17:39:00	23.34	6.64	6	junk	Dark
2015/09/22/17:39:01	23.34	6.63	7	junk	Dark
2015/09/22/17:39:02	23.34	6.64	8	junk	Dark
2015/09/22/17:39:03	23.34	6.63	9	junk	Dark
2015/09/22/17:39:04	23.33	6.67	10	junk	Dark
2015/09/22/17:39:05	23.33	6.68	11	junk	Dark
2015/09/22/17:39:06	23.33	6.66	12	junk	Dark
2015/09/22/17:39:07	23.33	6.66	13	junk	Dark
2015/09/22/17:39:08	23.33	6.7	14	junk	Dark
2015/09/22/17:39:09	23.33	6.7	15	junk	Dark
2015/09/22/17:39:10	23.33	6.69	16	junk	Dark
2015/09/22/17:39:11	23.33	6.66	17	junk	Dark
2015/09/22/17:39:12	23.34	6.67	18	junk	Dark
2015/09/22/17:39:13	23.34	6.64	19	junk	Dark
2015/09/22/17:39:14	23.34	6.65	20	junk	Dark
2015/09/22/17:39:15	23.34	6.69	21	junk	Dark
2015/09/22/17:39:16	23.34	6.69	22	junk	Dark
2015/09/22/17:39:17	23.34	6.68	23	junk	Dark
2015/09/22/17:39:18	23.33	6.67	24	junk	Dark
2015/09/22/17:39:19	23.33	6.72	25	junk	Dark
2015/09/22/17:39:20	23.33	6.74	26	junk	Dark
2015/09/22/17:39:21	23.33	6.72	27	junk	Dark
2015/09/22/17:39:22	23.33	6.7	28	junk	Dark
2015/09/22/17:39:23	23.32	6.7	29	junk	Dark
2015/09/22/17:39:24	23.32	6.7	30	junk	Dark
2015/09/22/17:39:25	23.32	6.71	31	junk	Dark
2015/09/22/17:39:26	23.32	6.72	32	junk	Dark
2015/09/22/17:39:27	23.32	6.73	33	junk	Dark
2015/09/22/17:39:28	23.32	6.71	34	junk	Dark
2015/09/22/17:39:29	23.32	6.7	35	junk	Dark
2015/09/22/17:39:30	23.32	6.72	36	junk	Dark
2015/09/22/17:39:31	23.32	6.74	37	junk	Dark
2015/09/22/17:39:32	23.32	6.75	38	junk	Dark
2015/09/22/17:39:33	23.32	6.71	39	junk	Dark
2015/09/22/17:39:34	23.32	6.7	40	junk	Dark
2015/09/22/17:39:35	23.32	6.7	41	junk	Dark
2015/09/22/17:39:36	23.32	6.72	42	junk	Dark
2015/09/22/17:39:37	23.31	6.72	43	junk	Dark
2015/09/22/17:39:38	23.31	6.69	44	junk	Dark
2015/09/22/17:39:39	23.31	6.69	45	junk	Dark
2015/09/22/17:39:40	23.31	6.69	46	junk	Dark
2015/09/22/17:39:41	23.32	6.7	47	junk	Dark
2015/09/22/17:39:42	23.32	6.7	48	junk	Dark
2015/09/22/17:39:43	23.31	6.72	49	junk	Dark
2015/09/22/17:39:44	23.31	6.75	50	junk	Dark
2015/09/22/17:39:45	23.31	6.73	51	junk	Dark
2015/09/22/17:39:46	23.31	6.69	52	junk	Dark
2015/09/22/17:39:47	23.31	6.73	53	junk	Dark
2015/09/22/17:39:48	23.31	6.74	54	junk	Dark
2015/09/22/17:39:49	23.31	6.76	55	junk	Dark
2015/09/22/17:39:50	23.31	6.75	56	junk	Dark
2015/09/22/17:39:51	23.31	6.74	57	junk	Dark
2015/09/22/17:39:52	23.31	6.77	58	junk	Dark
2015/09/22/17:39:53	23.31	6.74	59	junk	Dark
2015/09/22/17:39:54	23.31	6.73	60	junk	Dark
2015/09/22/17:39:55	23.31	6.74	61	junk	Dark
2015/09/22/17:39:56	23.31	6.74	62	junk	Dark
2015/09/22/17:39:57	23.31	6.74	63	junk	Dark
2015/09/22/17:39:58	23.31	6.73	64	junk	Dark
2015/09/22/17:39:59	23.31	6.75	65	junk	Dark
2015/09/22/17:40:00	23.31	6.73	66	junk	Dark
2015/09/22/17:40:01	23.3	6.72	67	junk	Dark
2015/09/22/17:40:02	23.3	6.75	68	junk	Dark
2015/09/22/17:40:03	23.3	6.75	69	junk	Dark
2015/09/22/17:40:04	23.3	6.76	70	junk	Dark
2015/09/22/17:40:05	23.3	6.75	71	junk	Dark
2015/09/22/17:40:06	23.3	6.71	72	junk	Dark
2015/09/22/17:40:07	23.3	6.71	73	junk	Dark
2015/09/22/17:40:08	23.3	6.73	74	junk	Dark
2015/09/22/17:40:09	23.3	6.73	75	junk	Dark
2015/09/22/17:40:10	23.3	6.73	76	junk	Dark
2015/09/22/17:40:11	23.3	6.74	77	junk	Dark
2015/09/22/17:40:12	23.3	6.73	78	junk	Dark
2015/09/22/17:40:13	23.3	6.74	79	junk	Dark
2015/09/22/17:40:14	23.29	6.77	80	junk	Dark
2015/09/22/17:40:15	23.29	6.77	81	junk	Dark
2015/09/22/17:40:16	23.29	6.74	82	junk	Dark
2015/09/22/17:40:17	23.29	6.73	83	junk	Dark
2015/09/22/17:40:18	23.29	6.76	84	junk	Dark
2015/09/22/17:40:19	23.29	6.77	85	junk	Dark
2015/09/22/17:40:20	23.29	6.75	86	junk	Dark
2015/09/22/17:40:21	23.29	6.73	87	junk	Dark
2015/09/22/17:40:22	23.29	6.75	88	junk	Dark
2015/09/22/17:40:23	23.29	6.77	89	junk	Dark
2015/09/22/17:40:24	23.3	6.74	90	junk	Dark
2015/09/22/17:40:25	23.3	6.73	91	junk	Dark
2015/09/22/17:40:26	23.3	6.74	92	junk	Dark
2015/09/22/17:40:27	23.3	6.73	93	junk	Dark
2015/09/22/17:40:28	23.29	6.73	94	junk	Dark
2015/09/22/17:40:29	23.29	6.74	95	junk	Dark
2015/09/22/17:40:30	23.29	6.77	96	junk	Dark
2015/09/22/17:40:31	23.28	6.77	97	junk	Dark
2015/09/22/17:40:32	23.28	6.77	98	junk	Dark
2015/09/22/17:40:33	23.28	6.75	99	junk	Dark
2015/09/22/17:40:34	23.29	6.74	100	junk	Dark
2015/09/22/17:40:35	23.29	6.77	101	junk	Dark
2015/09/22/17:40:36	23.29	6.75	102	junk	Dark
2015/09/22/17:40:37	23.28	6.74	103	junk	Dark
2015/09/22/17:40:38	23.28	6.77	104	junk	Dark
2015/09/22/17:40:39	23.28	6.77	105	junk	Dark
2015/09/22/17:40:40	23.28	6.75	106	junk	Dark
2015/09/22/17:40:41	23.28	6.75	107	junk	Dark
2015/09/22/17:40:42	23.29	6.76	108	junk	Dark
2015/09/22/17:40:43	23.29	6.74	109	junk	Dark
2015/09/22/17:40:44	23.29	6.75	110	junk	Dark
2015/09/22/17:40:45	23.28	6.77	111	junk	Dark
2015/09/22/17:40:46	23.28	6.79	112	junk	Dark
2015/09/22/17:40:47	23.28	6.76	113	junk	Dark
2015/09/22/17:40:48	23.27	6.71	114	junk	Dark
2015/09/22/17:40:49	23.27	6.74	115	junk	Dark
2015/09/22/17:40:50	23.28	6.77	116	junk	Dark
2015/09/22/17:40:51	23.28	6.77	117	junk	Dark
2015/09/22/17:40:52	23.28	6.77	118	junk	Dark
2015/09/22/17:40:53	23.28	6.79	119	junk	Dark
2015/09/22/17:40:54	23.28	6.77	120	junk	Dark
2015/09/22/17:40:55	23.28	6.76	121	junk	Dark
2015/09/22/17:40:56	23.28	6.73	122	junk	Dark
2015/09/22/17:40:57	23.28	6.73	123	junk	Dark
2015/09/22/17:40:58	23.28	6.76	124	junk	Dark
2015/09/22/17:40:59	23.27	6.78	125	junk	Dark
2015/09/22/17:41:00	23.27	6.78	126	junk	Dark
2015/09/22/17:41:01	23.28	6.8	127	junk	Dark
2015/09/22/17:41:02	23.28	6.78	128	junk	Dark
2015/09/22/17:41:03	23.28	6.74	129	junk	Dark
2015/09/22/17:41:04	23.28	6.76	130	junk	Dark
2015/09/22/17:41:05	23.28	6.79	131	junk	Dark
2015/09/22/17:41:06	23.28	6.8	132	junk	Dark
2015/09/22/17:41:07	23.28	6.78	133	junk	Dark
2015/09/22/17:41:08	23.28	6.75	134	junk	Dark
2015/09/22/17:41:09	23.28	6.77	135	junk	Dark
2015/09/22/17:41:10	23.28	6.79	136	junk	Dark
2015/09/22/17:41:11	23.28	6.79	137	junk	Dark
2015/09/22/17:41:12	23.27	6.78	138	junk	Dark
2015/09/22/17:41:13	23.27	6.77	139	junk	Dark
2015/09/22/17:41:14	23.27	6.78	140	junk	Dark
2015/09/22/17:41:15	23.27	6.78	141	junk	Dark
2015/09/22/17:41:16	23.27	6.76	142	junk	Dark
2015/09/22/17:41:17	23.27	6.76	143	junk	Dark
2015/09/22/17:41:18	23.27	6.77	144	junk	Dark
2015/09/22/17:41:19	23.27	6.78	145	junk	Dark
2015/09/22/17:41:20	23.27	6.77	146	junk	Dark
2015/09/22/17:41:21	23.27	6.76	147	junk	Dark
2015/09/22/17:41:22	23.27	6.75	148	junk	Dark
2015/09/22/17:41:23	23.27	6.75	149	junk	Dark
2015/09/22/17:41:24	23.27	6.75	150	junk	Dark
2015/09/22/17:41:25	23.27	6.75	151	junk	Dark
2015/09/22/17:41:26	23.27	6.74	152	junk	Dark
2015/09/22/17:41:27	23.27	6.72	153	junk	Dark
2015/09/22/17:41:28	23.27	6.71	154	junk	Dark
2015/09/22/17:41:29	23.27	6.73	155	junk	Dark
2015/09/22/17:41:30	23.27	6.75	156	junk	Dark
2015/09/22/17:41:31	23.27	6.75	157	junk	Dark
2015/09/22/17:41:32	23.27	6.75	158	junk	Dark
2015/09/22/17:41:33	23.27	6.74	159	junk	Dark
2015/09/22/17:41:34	23.27	6.75	160	junk	Dark
2015/09/22/17:41:35	23.27	6.74	161	junk	Dark
2015/09/22/17:41:36	23.27	6.74	162	junk	Dark
2015/09/22/17:41:37	23.27	6.75	163	junk	Dark
2015/09/22/17:41:38	23.27	6.75	164	junk	Dark
2015/09/22/17:41:39	23.27	6.75	165	junk	Dark
2015/09/22/17:41:40	23.27	6.74	166	junk	Dark
2015/09/22/17:41:41	23.27	6.73	167	junk	Dark
2015/09/22/17:41:42	23.27	6.78	168	junk	Dark
2015/09/22/17:41:43	23.27	6.77	169	junk	Dark
2015/09/22/17:41:44	23.27	6.73	170	junk	Dark
2015/09/22/17:41:45	23.27	6.75	171	junk	Dark
2015/09/22/17:41:46	23.27	6.78	172	junk	Dark
2015/09/22/17:41:47	23.27	6.76	173	junk	Dark
2015/09/22/17:41:48	23.27	6.78	174	junk	Dark
2015/09/22/17:41:49	23.27	6.75	175	junk	Dark
2015/09/22/17:41:50	23.27	6.75	176	junk	Dark
2015/09/22/17:41:51	23.27	6.78	177	junk	Dark
2015/09/22/17:41:52	23.27	6.77	178	junk	Dark
2015/09/22/17:41:53	23.27	6.75	179	junk	Dark
2015/09/22/17:41:54	23.27	6.77	180	junk	Dark
2015/09/22/17:41:55	23.27	6.78	181	junk	Dark
2015/09/22/17:41:56	23.27	6.77	182	junk	Dark
2015/09/22/17:41:57	23.27	6.77	183	junk	Dark
2015/09/22/17:41:58	23.27	6.75	184	junk	Dark
2015/09/22/17:41:59	23.27	6.74	185	junk	Dark
2015/09/22/17:42:00	23.27	6.77	186	junk	Dark
2015/09/22/17:42:01	23.27	6.77	187	junk	Dark
2015/09/22/17:42:02	23.27	6.74	188	junk	Dark
2015/09/22/17:42:03	23.27	6.75	189	junk	Dark
2015/09/22/17:42:04	23.27	6.76	190	junk	Dark
2015/09/22/17:42:05	23.27	6.74	191	junk	Dark
2015/09/22/17:42:06	23.27	6.76	192	junk	Dark
2015/09/22/17:42:07	23.27	6.78	193	junk	Dark
2015/09/22/17:42:08	23.27	6.75	194	junk	Dark
2015/09/22/17:42:09	23.27	6.74	195	junk	Dark
2015/09/22/17:42:10	23.27	6.72	196	junk	Dark
2015/09/22/17:42:11	23.27	6.75	197	junk	Dark
2015/09/22/17:42:12	23.27	6.77	198	junk	Dark
2015/09/22/17:42:13	23.28	6.76	199	junk	Dark
2015/09/22/17:42:14	23.28	6.74	200	junk	Dark
2015/09/22/17:42:15	23.27	6.72	201	junk	Dark
2015/09/22/17:42:16	23.27	6.72	202	junk	Dark
2015/09/22/17:42:17	23.27	6.71	203	junk	Dark
2015/09/22/17:42:18	23.27	6.72	204	junk	Dark
2015/09/22/17:42:19	23.27	6.75	205	junk	Dark
2015/09/22/17:42:20	23.27	6.76	206	junk	Dark
2015/09/22/17:42:21	23.27	6.74	207	junk	Dark
2015/09/22/17:42:22	23.27	6.75	208	junk	Dark
2015/09/22/17:42:23	23.28	6.75	209	junk	Dark
2015/09/22/17:42:24	23.27	6.74	210	junk	Dark
2015/09/22/17:42:25	23.27	6.71	211	junk	Dark
2015/09/22/17:42:26	23.27	6.7	212	junk	Dark
2015/09/22/17:42:27	23.27	6.75	213	junk	Dark
2015/09/22/17:42:28	23.27	6.76	214	junk	Dark
2015/09/22/17:42:29	23.27	6.74	215	junk	Dark
2015/09/22/17:42:30	23.27	6.74	216	junk	Dark
2015/09/22/17:42:31	23.27	6.77	217	junk	Dark
2015/09/22/17:42:32	23.27	6.75	218	junk	Dark
2015/09/22/17:42:33	23.27	6.74	219	junk	Dark
2015/09/22/17:42:34	23.27	6.75	220	junk	Dark
2015/09/22/17:42:35	23.27	6.73	221	junk	Dark
2015/09/22/17:42:36	23.27	6.72	222	junk	Dark
2015/09/22/17:42:37	23.27	6.74	223	junk	Dark
2015/09/22/17:42:38	23.27	6.74	224	junk	Dark
2015/09/22/17:42:39	23.27	6.72	225	junk	Dark
2015/09/22/17:42:40	23.27	6.71	226	junk	Dark
2015/09/22/17:42:41	23.27	6.72	227	junk	Dark
2015/09/22/17:42:42	23.27	6.75	228	junk	Dark
2015/09/22/17:42:43	23.27	6.74	229	junk	Dark
2015/09/22/17:42:44	23.28	6.71	230	junk	Dark
2015/09/22/17:42:45	23.28	6.72	231	junk	Dark
2015/09/22/17:42:46	23.27	6.73	232	junk	Dark
2015/09/22/17:42:47	23.27	6.73	233	junk	Dark
2015/09/22/17:42:48	23.27	6.73	234	junk	Dark
2015/09/22/17:42:49	23.27	6.74	235	junk	Dark
2015/09/22/17:42:50	23.27	6.73	236	junk	Dark
2015/09/22/17:42:51	23.27	6.72	237	junk	Dark
2015/09/22/17:42:52	23.27	6.7	238	junk	Dark
2015/09/22/17:42:53	23.27	6.68	239	junk	Dark
2015/09/22/17:42:54	23.27	6.71	240	junk	Dark
2015/09/22/17:42:55	23.27	6.7	241	junk	Dark
2015/09/22/17:42:56	23.27	6.7	242	junk	Dark
2015/09/22/17:42:57	23.27	6.73	243	junk	Dark
2015/09/22/17:42:58	23.27	6.72	244	junk	Dark
2015/09/22/17:42:59	23.27	6.72	245	junk	Dark
2015/09/22/17:43:00	23.27	6.73	246	Dark1	Dark
2015/09/22/17:43:01	23.27	6.71	247	Dark1	Dark
2015/09/22/17:43:02	23.27	6.7	248	Dark1	Dark
2015/09/22/17:43:03	23.27	6.69	249	Dark1	Dark
2015/09/22/17:43:04	23.27	6.7	250	Dark1	Dark
2015/09/22/17:43:05	23.27	6.72	251	Dark1	Dark
2015/09/22/17:43:06	23.27	6.73	252	Dark1	Dark
2015/09/22/17:43:07	23.27	6.71	253	Dark1	Dark
2015/09/22/17:43:08	23.27	6.71	254	Dark1	Dark
2015/09/22/17:43:09	23.27	6.72	255	Dark1	Dark
2015/09/22/17:43:10	23.27	6.72	256	Dark1	Dark
2015/09/22/17:43:11	23.27	6.74	257	Dark1	Dark
2015/09/22/17:43:12	23.27	6.75	258	Dark1	Dark
2015/09/22/17:43:13	23.27	6.73	259	Dark1	Dark
2015/09/22/17:43:14	23.26	6.73	260	Dark1	Dark
2015/09/22/17:43:15	23.26	6.71	261	Dark1	Dark
2015/09/22/17:43:16	23.26	6.71	262	Dark1	Dark
2015/09/22/17:43:17	23.26	6.74	263	Dark1	Dark
2015/09/22/17:43:18	23.26	6.71	264	Dark1	Dark
2015/09/22/17:43:19	23.26	6.69	265	Dark1	Dark
2015/09/22/17:43:20	23.26	6.7	266	Dark1	Dark
2015/09/22/17:43:21	23.27	6.7	267	Dark1	Dark
2015/09/22/17:43:22	23.26	6.7	268	Dark1	Dark
2015/09/22/17:43:23	23.27	6.7	269	Dark1	Dark
2015/09/22/17:43:24	23.27	6.71	270	Dark1	Dark
2015/09/22/17:43:25	23.26	6.74	271	Dark1	Dark
2015/09/22/17:43:26	23.26	6.7	272	Dark1	Dark
2015/09/22/17:43:27	23.26	6.67	273	Dark1	Dark
2015/09/22/17:43:28	23.26	6.71	274	Dark1	Dark
2015/09/22/17:43:29	23.26	6.71	275	Dark1	Dark
2015/09/22/17:43:30	23.26	6.72	276	Dark1	Dark
2015/09/22/17:43:31	23.26	6.71	277	Dark1	Dark
2015/09/22/17:43:32	23.26	6.71	278	Dark1	Dark
2015/09/22/17:43:33	23.26	6.74	279	Dark1	Dark
2015/09/22/17:43:34	23.26	6.71	280	Dark1	Dark
2015/09/22/17:43:35	23.26	6.67	281	Dark1	Dark
2015/09/22/17:43:36	23.26	6.69	282	Dark1	Dark
2015/09/22/17:43:37	23.26	6.69	283	Dark1	Dark
2015/09/22/17:43:38	23.26	6.68	284	Dark1	Dark
2015/09/22/17:43:39	23.26	6.71	285	Dark1	Dark
2015/09/22/17:43:40	23.25	6.72	286	Dark1	Dark
2015/09/22/17:43:41	23.25	6.73	287	Dark1	Dark
2015/09/22/17:43:42	23.26	6.73	288	Dark1	Dark
2015/09/22/17:43:43	23.26	6.73	289	Dark1	Dark
2015/09/22/17:43:44	23.26	6.74	290	Dark1	Dark
2015/09/22/17:43:45	23.26	6.74	291	Dark1	Dark
2015/09/22/17:43:46	23.26	6.74	292	Dark1	Dark
2015/09/22/17:43:47	23.26	6.72	293	Dark1	Dark
2015/09/22/17:43:48	23.25	6.72	294	Dark1	Dark
2015/09/22/17:43:49	23.25	6.74	295	Dark1	Dark
2015/09/22/17:43:50	23.25	6.73	296	Dark1	Dark
2015/09/22/17:43:51	23.26	6.71	297	Dark1	Dark
2015/09/22/17:43:52	23.26	6.71	298	Dark1	Dark
2015/09/22/17:43:53	23.26	6.7	299	Dark1	Dark
2015/09/22/17:43:54	23.26	6.69	300	Dark1	Dark
2015/09/22/17:43:55	23.26	6.67	301	Dark1	Dark
2015/09/22/17:43:56	23.26	6.69	302	Dark1	Dark
2015/09/22/17:43:57	23.26	6.72	303	Dark1	Dark
2015/09/22/17:43:58	23.26	6.71	304	Dark1	Dark
2015/09/22/17:43:59	23.26	6.7	305	Dark1	Dark
2015/09/22/17:44:00	23.26	6.7	306	Dark1	Dark
2015/09/22/17:44:01	23.26	6.7	307	Dark1	Dark
2015/09/22/17:44:02	23.26	6.69	308	Dark1	Dark
2015/09/22/17:44:03	23.26	6.7	309	Dark1	Dark
2015/09/22/17:44:04	23.26	6.7	310	Dark1	Dark
2015/09/22/17:44:05	23.26	6.75	311	Dark1	Dark
2015/09/22/17:44:06	23.26	6.71	312	Dark1	Dark
2015/09/22/17:44:07	23.26	6.68	313	Dark1	Dark
2015/09/22/17:44:08	23.26	6.68	314	Dark1	Dark
2015/09/22/17:44:09	23.26	6.68	315	Dark1	Dark
2015/09/22/17:44:10	23.26	6.67	316	Dark1	Dark
2015/09/22/17:44:11	23.26	6.7	317	Dark1	Dark
2015/09/22/17:44:12	23.26	6.7	318	Dark1	Dark
2015/09/22/17:44:13	23.27	6.71	319	Dark1	Dark
2015/09/22/17:44:14	23.27	6.72	320	Dark1	Dark
2015/09/22/17:44:15	23.26	6.7	321	Dark1	Dark
2015/09/22/17:44:16	23.26	6.7	322	Dark1	Dark
2015/09/22/17:44:17	23.26	6.72	323	Dark1	Dark
2015/09/22/17:44:18	23.26	6.69	324	Dark1	Dark
2015/09/22/17:44:19	23.27	6.68	325	Dark1	Dark
2015/09/22/17:44:20	23.27	6.69	326	Dark1	Dark
2015/09/22/17:44:21	23.27	6.69	327	Dark1	Dark
2015/09/22/17:44:22	23.27	6.69	328	Dark1	Dark
2015/09/22/17:44:23	23.26	6.71	329	Dark1	Dark
2015/09/22/17:44:24	23.27	6.73	330	Dark1	Dark
2015/09/22/17:44:25	23.27	6.69	331	Dark1	Dark
2015/09/22/17:44:26	23.27	6.64	332	Dark1	Dark
2015/09/22/17:44:27	23.27	6.66	333	Dark1	Dark
2015/09/22/17:44:28	23.27	6.68	334	Dark1	Dark
2015/09/22/17:44:29	23.27	6.67	335	Dark1	Dark
2015/09/22/17:44:30	23.27	6.66	336	Dark1	Dark
2015/09/22/17:44:31	23.27	6.67	337	Dark1	Dark
2015/09/22/17:44:32	23.27	6.69	338	Dark1	Dark
2015/09/22/17:44:33	23.26	6.68	339	Dark1	Dark
2015/09/22/17:44:34	23.26	6.66	340	Dark1	Dark
2015/09/22/17:44:35	23.26	6.68	341	Dark1	Dark
2015/09/22/17:44:36	23.26	6.69	342	Dark1	Dark
2015/09/22/17:44:37	23.27	6.67	343	Dark1	Dark
2015/09/22/17:44:38	23.27	6.67	344	Dark1	Dark
2015/09/22/17:44:39	23.27	6.67	345	Dark1	Dark
2015/09/22/17:44:40	23.26	6.68	346	Dark1	Dark
2015/09/22/17:44:41	23.26	6.67	347	Dark1	Dark
2015/09/22/17:44:42	23.27	6.65	348	Dark1	Dark
2015/09/22/17:44:43	23.26	6.67	349	Dark1	Dark
2015/09/22/17:44:44	23.27	6.71	350	Dark1	Dark
2015/09/22/17:44:45	23.27	6.69	351	Dark1	Dark
2015/09/22/17:44:46	23.27	6.67	352	Dark1	Dark
2015/09/22/17:44:47	23.27	6.66	353	Dark1	Dark
2015/09/22/17:44:48	23.27	6.67	354	Dark1	Dark
2015/09/22/17:44:49	23.27	6.67	355	Dark1	Dark
2015/09/22/17:44:50	23.27	6.66	356	Dark1	Dark
2015/09/22/17:44:51	23.27	6.66	357	Dark1	Dark
2015/09/22/17:44:52	23.27	6.66	358	Dark1	Dark
2015/09/22/17:44:53	23.27	6.68	359	Dark1	Dark
2015/09/22/17:44:54	23.27	6.68	360	Dark1	Dark
2015/09/22/17:44:55	23.27	6.67	361	Dark1	Dark
2015/09/22/17:44:56	23.27	6.65	362	Dark1	Dark
2015/09/22/17:44:57	23.27	6.65	363	Dark1	Dark
2015/09/22/17:44:58	23.27	6.65	364	Dark1	Dark
2015/09/22/17:44:59	23.27	6.65	365	Dark1	Dark
2015/09/22/17:45:00	23.27	6.65	366	Dark1	Dark
2015/09/22/17:45:01	23.27	6.67	367	Dark1	Dark
2015/09/22/17:45:02	23.27	6.66	368	Dark1	Dark
2015/09/22/17:45:03	23.27	6.67	369	Dark1	Dark
2015/09/22/17:45:04	23.27	6.66	370	Dark1	Dark
2015/09/22/17:45:05	23.27	6.64	371	Dark1	Dark
2015/09/22/17:45:06	23.27	6.67	372	Dark1	Dark
2015/09/22/17:45:07	23.27	6.66	373	Dark1	Dark
2015/09/22/17:45:08	23.27	6.64	374	Dark1	Dark
2015/09/22/17:45:09	23.27	6.63	375	Dark1	Dark
2015/09/22/17:45:10	23.27	6.64	376	Dark1	Dark
2015/09/22/17:45:11	23.27	6.67	377	Dark1	Dark
2015/09/22/17:45:12	23.27	6.67	378	Dark1	Dark
2015/09/22/17:45:13	23.27	6.65	379	Dark1	Dark
2015/09/22/17:45:14	23.27	6.67	380	Dark1	Dark
2015/09/22/17:45:15	23.27	6.65	381	Dark1	Dark
2015/09/22/17:45:16	23.27	6.66	382	Dark1	Dark
2015/09/22/17:45:17	23.27	6.68	383	Dark1	Dark
2015/09/22/17:45:18	23.27	6.68	384	Dark1	Dark
2015/09/22/17:45:19	23.28	6.71	385	Dark1	Dark
2015/09/22/17:45:20	23.27	6.69	386	Dark1	Dark
2015/09/22/17:45:21	23.27	6.65	387	Dark1	Dark
2015/09/22/17:45:22	23.27	6.67	388	Dark1	Dark
2015/09/22/17:45:23	23.27	6.66	389	Dark1	Dark
2015/09/22/17:45:24	23.27	6.65	390	Dark1	Dark
2015/09/22/17:45:25	23.27	6.65	391	Dark1	Dark
2015/09/22/17:45:26	23.27	6.65	392	Dark1	Dark
2015/09/22/17:45:27	23.27	6.67	393	Dark1	Dark
2015/09/22/17:45:28	23.27	6.64	394	Dark1	Dark
2015/09/22/17:45:29	23.27	6.64	395	Dark1	Dark
2015/09/22/17:45:30	23.27	6.65	396	Dark1	Dark
2015/09/22/17:45:31	23.27	6.63	397	Dark1	Dark
2015/09/22/17:45:32	23.28	6.65	398	Dark1	Dark
2015/09/22/17:45:33	23.28	6.66	399	Dark1	Dark
2015/09/22/17:45:34	23.28	6.64	400	Dark1	Dark
2015/09/22/17:45:35	23.28	6.6	401	Dark1	Dark
2015/09/22/17:45:36	23.28	6.63	402	Dark1	Dark
2015/09/22/17:45:37	23.28	6.64	403	Dark1	Dark
2015/09/22/17:45:38	23.28	6.65	404	Dark1	Dark
2015/09/22/17:45:39	23.28	6.64	405	Dark1	Dark
2015/09/22/17:45:40	23.28	6.65	406	Dark1	Dark
2015/09/22/17:45:41	23.28	6.66	407	Dark1	Dark
2015/09/22/17:45:42	23.28	6.63	408	Dark1	Dark
2015/09/22/17:45:43	23.28	6.65	409	Dark1	Dark
2015/09/22/17:45:44	23.28	6.64	410	Dark1	Dark
2015/09/22/17:45:45	23.28	6.6	411	Dark1	Dark
2015/09/22/17:45:46	23.28	6.6	412	Dark1	Dark
2015/09/22/17:45:47	23.28	6.59	413	Dark1	Dark
2015/09/22/17:45:48	23.28	6.62	414	Dark1	Dark
2015/09/22/17:45:49	23.28	6.65	415	Dark1	Dark
2015/09/22/17:45:50	23.28	6.64	416	Dark1	Dark
2015/09/22/17:45:51	23.27	6.64	417	Dark1	Dark
2015/09/22/17:45:52	23.27	6.63	418	Dark1	Dark
2015/09/22/17:45:53	23.27	6.64	419	Dark1	Dark
2015/09/22/17:45:54	23.27	6.64	420	Dark1	Dark
2015/09/22/17:45:55	23.27	6.63	421	Dark1	Dark
2015/09/22/17:45:56	23.28	6.62	422	Dark1	Dark
2015/09/22/17:45:57	23.28	6.65	423	Dark1	Dark
2015/09/22/17:45:58	23.28	6.63	424	Dark1	Dark
2015/09/22/17:45:59	23.28	6.59	425	Dark1	Dark
2015/09/22/17:46:00	23.28	6.64	426	Dark1	Dark
2015/09/22/17:46:01	23.28	6.65	427	Dark1	Dark
2015/09/22/17:46:02	23.28	6.62	428	Dark1	Dark
2015/09/22/17:46:03	23.27	6.63	429	Dark1	Dark
2015/09/22/17:46:04	23.27	6.62	430	Dark1	Dark
2015/09/22/17:46:05	23.27	6.61	431	Dark1	Dark
2015/09/22/17:46:06	23.27	6.62	432	Dark1	Dark
2015/09/22/17:46:07	23.27	6.62	433	Dark1	Dark
2015/09/22/17:46:08	23.27	6.65	434	Dark1	Dark
2015/09/22/17:46:09	23.27	6.67	435	Dark1	Dark
2015/09/22/17:46:10	23.27	6.66	436	Dark1	Dark
2015/09/22/17:46:11	23.28	6.63	437	Dark1	Dark
2015/09/22/17:46:12	23.28	6.62	438	Dark1	Dark
2015/09/22/17:46:13	23.28	6.63	439	Dark1	Dark
2015/09/22/17:46:14	23.28	6.64	440	Dark1	Dark
2015/09/22/17:46:15	23.28	6.62	441	Dark1	Dark
2015/09/22/17:46:16	23.28	6.62	442	Dark1	Dark
2015/09/22/17:46:17	23.28	6.65	443	Dark1	Dark
2015/09/22/17:46:18	23.28	6.65	444	Dark1	Dark
2015/09/22/17:46:19	23.28	6.63	445	Dark1	Dark
2015/09/22/17:46:20	23.28	6.64	446	Dark1	Dark
2015/09/22/17:46:21	23.28	6.62	447	Dark1	Dark
2015/09/22/17:46:22	23.28	6.62	448	Dark1	Dark
2015/09/22/17:46:23	23.28	6.61	449	Dark1	Dark
2015/09/22/17:46:24	23.28	6.62	450	Dark1	Dark
2015/09/22/17:46:25	23.28	6.63	451	Dark1	Dark
2015/09/22/17:46:26	23.28	6.65	452	Dark1	Dark
2015/09/22/17:46:27	23.28	6.65	453	Dark1	Dark
2015/09/22/17:46:28	23.28	6.61	454	Dark1	Dark
2015/09/22/17:46:29	23.28	6.61	455	Dark1	Dark
2015/09/22/17:46:30	23.28	6.64	456	Dark1	Dark
2015/09/22/17:46:31	23.28	6.63	457	Dark1	Dark
2015/09/22/17:46:32	23.28	6.63	458	Dark1	Dark
2015/09/22/17:46:33	23.28	6.62	459	Dark1	Dark
2015/09/22/17:46:34	23.28	6.62	460	Dark1	Dark
2015/09/22/17:46:35	23.28	6.62	461	Dark1	Dark
2015/09/22/17:46:36	23.28	6.61	462	Dark1	Dark
2015/09/22/17:46:37	23.28	6.58	463	Dark1	Dark
2015/09/22/17:46:38	23.28	6.61	464	Dark1	Dark
2015/09/22/17:46:39	23.28	6.62	465	Dark1	Dark
2015/09/22/17:46:40	23.27	6.62	466	Dark1	Dark
2015/09/22/17:46:41	23.27	6.64	467	Dark1	Dark
2015/09/22/17:46:42	23.27	6.63	468	Dark1	Dark
2015/09/22/17:46:43	23.27	6.63	469	Dark1	Dark
2015/09/22/17:46:44	23.27	6.63	470	Dark1	Dark
2015/09/22/17:46:45	23.27	6.64	471	Dark1	Dark
2015/09/22/17:46:46	23.27	6.64	472	Dark1	Dark
2015/09/22/17:46:47	23.27	6.63	473	Dark1	Dark
2015/09/22/17:46:48	23.27	6.59	474	Dark1	Dark
2015/09/22/17:46:49	23.27	6.58	475	Dark1	Dark
2015/09/22/17:46:50	23.27	6.61	476	Dark1	Dark
2015/09/22/17:46:51	23.28	6.62	477	Dark1	Dark
2015/09/22/17:46:52	23.28	6.63	478	Dark1	Dark
2015/09/22/17:46:53	23.28	6.63	479	Dark1	Dark
2015/09/22/17:46:54	23.28	6.62	480	Dark1	Dark
2015/09/22/17:46:55	23.28	6.6	481	Dark1	Dark
2015/09/22/17:46:56	23.28	6.57	482	Dark1	Dark
2015/09/22/17:46:57	23.28	6.57	483	Dark1	Dark
2015/09/22/17:46:58	23.28	6.58	484	Dark1	Dark
2015/09/22/17:46:59	23.28	6.56	485	Dark1	Dark
2015/09/22/17:47:00	23.28	6.56	486	Dark1	Dark
2015/09/22/17:47:01	23.28	6.59	487	Dark1	Dark
2015/09/22/17:47:02	23.28	6.59	488	Dark1	Dark
2015/09/22/17:47:03	23.28	6.6	489	Dark1	Dark
2015/09/22/17:47:04	23.27	6.62	490	Dark1	Dark
2015/09/22/17:47:05	23.27	6.57	491	Dark1	Dark
2015/09/22/17:47:06	23.27	6.59	492	Dark1	Dark
2015/09/22/17:47:07	23.27	6.6	493	Dark1	Dark
2015/09/22/17:47:08	23.27	6.58	494	Dark1	Dark
2015/09/22/17:47:09	23.28	6.59	495	Dark1	Dark
2015/09/22/17:47:10	23.28	6.61	496	Dark1	Dark
2015/09/22/17:47:11	23.28	6.61	497	Dark1	Dark
2015/09/22/17:47:12	23.28	6.58	498	Dark1	Dark
2015/09/22/17:47:13	23.28	6.57	499	Dark1	Dark
2015/09/22/17:47:14	23.28	6.57	500	Dark1	Dark
2015/09/22/17:47:15	23.28	6.57	501	Dark1	Dark
2015/09/22/17:47:16	23.28	6.56	502	Dark1	Dark
2015/09/22/17:47:17	23.28	6.56	503	Dark1	Dark
2015/09/22/17:47:18	23.28	6.58	504	Dark1	Dark
2015/09/22/17:47:19	23.27	6.6	505	Dark1	Dark
2015/09/22/17:47:20	23.28	6.59	506	Dark1	Dark
2015/09/22/17:47:21	23.27	6.61	507	Dark1	Dark
2015/09/22/17:47:22	23.27	6.62	508	Dark1	Dark
2015/09/22/17:47:23	23.28	6.55	509	Dark1	Dark
2015/09/22/17:47:24	23.28	6.53	510	Dark1	Dark
2015/09/22/17:47:25	23.28	6.56	511	Dark1	Dark
2015/09/22/17:47:26	23.28	6.58	512	Dark1	Dark
2015/09/22/17:47:27	23.28	6.58	513	Dark1	Dark
2015/09/22/17:47:28	23.28	6.59	514	Dark1	Dark
2015/09/22/17:47:29	23.28	6.57	515	Dark1	Dark
2015/09/22/17:47:30	23.27	6.54	516	Dark1	Dark
2015/09/22/17:47:31	23.27	6.57	517	Dark1	Dark
2015/09/22/17:47:32	23.27	6.57	518	Dark1	Dark
2015/09/22/17:47:33	23.27	6.57	519	Dark1	Dark
2015/09/22/17:47:34	23.27	6.58	520	Dark1	Dark
2015/09/22/17:47:35	23.28	6.57	521	Dark1	Dark
2015/09/22/17:47:36	23.28	6.58	522	Dark1	Dark
2015/09/22/17:47:37	23.28	6.58	523	Dark1	Dark
2015/09/22/17:47:38	23.28	6.56	524	Dark1	Dark
2015/09/22/17:47:39	23.28	6.56	525	Dark1	Dark
2015/09/22/17:47:40	23.28	6.56	526	Dark1	Dark
2015/09/22/17:47:41	23.28	6.56	527	Dark1	Dark
2015/09/22/17:47:42	23.28	6.57	528	Dark1	Dark
2015/09/22/17:47:43	23.28	6.57	529	Dark1	Dark
2015/09/22/17:47:44	23.28	6.58	530	Dark1	Dark
2015/09/22/17:47:45	23.28	6.56	531	Dark1	Dark
2015/09/22/17:47:46	23.27	6.55	532	Dark1	Dark
2015/09/22/17:47:47	23.27	6.56	533	Dark1	Dark
2015/09/22/17:47:48	23.28	6.54	534	Dark1	Dark
2015/09/22/17:47:49	23.27	6.56	535	Dark1	Dark
2015/09/22/17:47:50	23.28	6.57	536	Dark1	Dark
2015/09/22/17:47:51	23.27	6.54	537	Dark1	Dark
2015/09/22/17:47:52	23.27	6.57	538	Dark1	Dark
2015/09/22/17:47:53	23.27	6.57	539	Dark1	Dark
2015/09/22/17:47:54	23.27	6.56	540	Dark1	Dark
2015/09/22/17:47:55	23.27	6.58	541	Dark1	Dark
2015/09/22/17:47:56	23.27	6.57	542	Dark1	Dark
2015/09/22/17:47:57	23.27	6.55	543	Dark1	Dark
2015/09/22/17:47:58	23.27	6.55	544	Dark1	Dark
2015/09/22/17:47:59	23.27	6.54	545	Dark1	Dark
2015/09/22/17:48:00	23.26	6.56	546	Dark1	Dark
2015/09/22/17:48:01	23.27	6.57	547	Dark1	Dark
2015/09/22/17:48:02	23.27	6.59	548	Dark1	Dark
2015/09/22/17:48:03	23.27	6.58	549	Dark1	Dark
2015/09/22/17:48:04	23.27	6.55	550	Dark1	Dark
2015/09/22/17:48:05	23.27	6.57	551	Dark1	Dark
2015/09/22/17:48:06	23.27	6.56	552	Dark1	Dark
2015/09/22/17:48:07	23.27	6.55	553	Dark1	Dark
2015/09/22/17:48:08	23.27	6.57	554	Dark1	Dark
2015/09/22/17:48:09	23.27	6.57	555	Dark1	Dark
2015/09/22/17:48:10	23.27	6.57	556	Dark1	Dark
2015/09/22/17:48:11	23.27	6.54	557	Dark1	Dark
2015/09/22/17:48:12	23.27	6.53	558	Dark1	Dark
2015/09/22/17:48:13	23.27	6.55	559	Dark1	Dark
2015/09/22/17:48:14	23.27	6.57	560	Dark1	Dark
2015/09/22/17:48:15	23.27	6.55	561	Dark1	Dark
2015/09/22/17:48:16	23.26	6.55	562	Dark1	Dark
2015/09/22/17:48:17	23.26	6.55	563	Dark1	Dark
2015/09/22/17:48:18	23.26	6.55	564	Dark1	Dark
2015/09/22/17:48:19	23.26	6.54	565	Dark1	Dark
2015/09/22/17:48:20	23.26	6.55	566	Dark1	Dark
2015/09/22/17:48:21	23.26	6.56	567	Dark1	Dark
2015/09/22/17:48:22	23.26	6.56	568	Dark1	Dark
2015/09/22/17:48:23	23.26	6.56	569	Dark1	Dark
2015/09/22/17:48:24	23.26	6.56	570	Dark1	Dark
2015/09/22/17:48:25	23.26	6.53	571	Dark1	Dark
2015/09/22/17:48:26	23.26	6.55	572	Dark1	Dark
2015/09/22/17:48:27	23.26	6.57	573	Dark1	Dark
2015/09/22/17:48:28	23.26	6.55	574	Dark1	Dark
2015/09/22/17:48:29	23.26	6.55	575	Dark1	Dark
2015/09/22/17:48:30	23.26	6.54	576	Dark1	Dark
2015/09/22/17:48:31	23.26	6.56	577	Dark1	Dark
2015/09/22/17:48:32	23.26	6.56	578	Dark1	Dark
2015/09/22/17:48:33	23.26	6.54	579	Dark1	Dark
2015/09/22/17:48:34	23.25	6.52	580	Dark1	Dark
2015/09/22/17:48:35	23.25	6.52	581	Dark1	Dark
2015/09/22/17:48:36	23.25	6.56	582	Dark1	Dark
2015/09/22/17:48:37	23.25	6.58	583	Dark1	Dark
2015/09/22/17:48:38	23.25	6.55	584	Dark1	Dark
2015/09/22/17:48:39	23.25	6.56	585	Dark1	Dark
2015/09/22/17:48:40	23.25	6.59	586	Dark1	Dark
2015/09/22/17:48:41	23.25	6.55	587	Dark1	Dark
2015/09/22/17:48:42	23.25	6.54	588	Dark1	Dark
2015/09/22/17:48:43	23.25	6.54	589	Dark1	Dark
2015/09/22/17:48:44	23.24	6.55	590	Dark1	Dark
2015/09/22/17:48:45	23.24	6.57	591	Dark1	Dark
2015/09/22/17:48:46	23.24	6.55	592	Dark1	Dark
2015/09/22/17:48:47	23.24	6.53	593	Dark1	Dark
2015/09/22/17:48:48	23.24	6.53	594	Dark1	Dark
2015/09/22/17:48:49	23.25	6.54	595	Dark1	Dark
2015/09/22/17:48:50	23.25	6.55	596	Dark1	Dark
2015/09/22/17:48:51	23.25	6.56	597	Dark1	Dark
2015/09/22/17:48:52	23.25	6.55	598	Dark1	Dark
2015/09/22/17:48:53	23.25	6.54	599	Dark1	Dark
2015/09/22/17:48:54	23.25	6.54	600	Dark1	Dark
2015/09/22/17:48:55	23.25	6.52	601	Dark1	Dark
2015/09/22/17:48:56	23.25	6.52	602	Dark1	Dark
2015/09/22/17:48:57	23.25	6.57	603	Dark1	Dark
2015/09/22/17:48:58	23.25	6.55	604	Dark1	Dark
2015/09/22/17:48:59	23.25	6.53	605	Dark1	Dark
2015/09/22/17:49:00	23.25	6.53	606	Dark1	Dark
2015/09/22/17:49:01	23.24	6.56	607	Dark1	Dark
2015/09/22/17:49:02	23.24	6.56	608	Dark1	Dark
2015/09/22/17:49:03	23.24	6.54	609	Dark1	Dark
2015/09/22/17:49:04	23.24	6.52	610	Dark1	Dark
2015/09/22/17:49:05	23.24	6.55	611	Dark1	Dark
2015/09/22/17:49:06	23.24	6.56	612	Dark1	Dark
2015/09/22/17:49:07	23.24	6.53	613	Dark1	Dark
2015/09/22/17:49:08	23.24	6.54	614	Dark1	Dark
2015/09/22/17:49:09	23.24	6.53	615	Dark1	Dark
2015/09/22/17:49:10	23.24	6.54	616	Dark1	Dark
2015/09/22/17:49:11	23.24	6.55	617	Dark1	Dark
2015/09/22/17:49:12	23.24	6.54	618	Dark1	Dark
2015/09/22/17:49:13	23.24	6.55	619	Dark1	Dark
2015/09/22/17:49:14	23.24	6.55	620	Dark1	Dark
2015/09/22/17:49:15	23.24	6.55	621	Dark1	Dark
2015/09/22/17:49:16	23.24	6.57	622	Dark1	Dark
2015/09/22/17:49:17	23.23	6.56	623	Dark1	Dark
2015/09/22/17:49:18	23.23	6.54	624	Dark1	Dark
2015/09/22/17:49:19	23.24	6.53	625	Dark1	Dark
2015/09/22/17:49:20	23.24	6.54	626	Dark1	Dark
2015/09/22/17:49:21	23.24	6.54	627	Dark1	Dark
2015/09/22/17:49:22	23.24	6.53	628	Dark1	Dark
2015/09/22/17:49:23	23.24	6.56	629	Dark1	Dark
2015/09/22/17:49:24	23.24	6.53	630	Dark1	Dark
2015/09/22/17:49:25	23.24	6.49	631	Dark1	Dark
2015/09/22/17:49:26	23.24	6.52	632	Dark1	Dark
2015/09/22/17:49:27	23.23	6.54	633	Dark1	Dark
2015/09/22/17:49:28	23.23	6.55	634	Dark1	Dark
2015/09/22/17:49:29	23.24	6.53	635	Dark1	Dark
2015/09/22/17:49:30	23.24	6.53	636	Dark1	Dark
2015/09/22/17:49:31	23.24	6.53	637	Dark1	Dark
2015/09/22/17:49:32	23.24	6.51	638	Dark1	Dark
2015/09/22/17:49:33	23.23	6.5	639	Dark1	Dark
2015/09/22/17:49:34	23.23	6.52	640	Dark1	Dark
2015/09/22/17:49:35	23.23	6.54	641	Dark1	Dark
2015/09/22/17:49:36	23.24	6.54	642	Dark1	Dark
2015/09/22/17:49:37	23.24	6.54	643	Dark1	Dark
2015/09/22/17:49:38	23.24	6.51	644	Dark1	Dark
2015/09/22/17:49:39	23.24	6.53	645	Dark1	Dark
2015/09/22/17:49:40	23.24	6.54	646	Dark1	Dark
2015/09/22/17:49:41	23.23	6.52	647	Dark1	Dark
2015/09/22/17:49:42	23.23	6.52	648	Dark1	Dark
2015/09/22/17:49:43	23.23	6.51	649	Dark1	Dark
2015/09/22/17:49:44	23.24	6.53	650	Dark1	Dark
2015/09/22/17:49:45	23.24	6.53	651	Dark1	Dark
2015/09/22/17:49:46	23.24	6.52	652	Dark1	Dark
2015/09/22/17:49:47	23.24	6.53	653	Dark1	Dark
2015/09/22/17:49:48	23.24	6.55	654	Dark1	Dark
2015/09/22/17:49:49	23.24	6.54	655	Dark1	Dark
2015/09/22/17:49:50	23.24	6.53	656	Dark1	Dark
2015/09/22/17:49:51	23.24	6.54	657	Dark1	Dark
2015/09/22/17:49:52	23.23	6.54	658	Dark1	Dark
2015/09/22/17:49:53	23.23	6.53	659	Dark1	Dark
2015/09/22/17:49:54	23.23	6.54	660	Dark1	Dark
2015/09/22/17:49:55	23.23	6.58	661	Dark1	Dark
2015/09/22/17:49:56	23.24	6.56	662	Dark1	Dark
2015/09/22/17:49:57	23.24	6.52	663	Dark1	Dark
2015/09/22/17:49:58	23.24	6.51	664	Dark1	Dark
2015/09/22/17:49:59	23.24	6.51	665	Dark1	Dark
2015/09/22/17:50:00	23.24	6.49	666	Dark1	Dark
2015/09/22/17:50:01	23.24	6.51	667	Dark1	Dark
2015/09/22/17:50:02	23.24	6.49	668	Dark1	Dark
2015/09/22/17:50:03	23.24	6.49	669	Dark1	Dark
2015/09/22/17:50:04	23.24	6.49	670	Dark1	Dark
2015/09/22/17:50:05	23.24	6.54	671	Dark1	Dark
2015/09/22/17:50:06	23.24	6.55	672	Dark1	Dark
2015/09/22/17:50:07	23.24	6.53	673	Dark1	Dark
2015/09/22/17:50:08	23.24	6.54	674	Dark1	Dark
2015/09/22/17:50:09	23.24	6.53	675	Dark1	Dark
2015/09/22/17:50:10	23.24	6.54	676	Dark1	Dark
2015/09/22/17:50:11	23.24	6.57	677	Dark1	Dark
2015/09/22/17:50:12	23.24	6.54	678	Dark1	Dark
2015/09/22/17:50:13	23.25	6.53	679	Dark1	Dark
2015/09/22/17:50:14	23.25	6.52	680	Dark1	Dark
2015/09/22/17:50:15	23.25	6.52	681	Dark1	Dark
2015/09/22/17:50:16	23.25	6.51	682	Dark1	Dark
2015/09/22/17:50:17	23.25	6.48	683	Dark1	Dark
2015/09/22/17:50:18	23.24	6.49	684	Dark1	Dark
2015/09/22/17:50:19	23.25	6.54	685	Dark1	Dark
2015/09/22/17:50:20	23.25	6.53	686	Dark1	Dark
2015/09/22/17:50:21	23.25	6.52	687	Dark1	Dark
2015/09/22/17:50:22	23.25	6.52	688	Dark1	Dark
2015/09/22/17:50:23	23.25	6.51	689	Dark1	Dark
2015/09/22/17:50:24	23.24	6.51	690	Dark1	Dark
2015/09/22/17:50:25	23.24	6.51	691	Dark1	Dark
2015/09/22/17:50:26	23.25	6.52	692	Dark1	Dark
2015/09/22/17:50:27	23.25	6.5	693	Dark1	Dark
2015/09/22/17:50:28	23.25	6.49	694	Dark1	Dark
2015/09/22/17:50:29	23.25	6.5	695	Dark1	Dark
2015/09/22/17:50:30	23.25	6.52	696	Dark1	Dark
2015/09/22/17:50:31	23.25	6.52	697	Dark1	Dark
2015/09/22/17:50:32	23.25	6.5	698	Dark1	Dark
2015/09/22/17:50:33	23.25	6.52	699	Dark1	Dark
2015/09/22/17:50:34	23.25	6.51	700	Dark1	Dark
2015/09/22/17:50:35	23.25	6.51	701	Dark1	Dark
2015/09/22/17:50:36	23.25	6.5	702	Dark1	Dark
2015/09/22/17:50:37	23.26	6.5	703	Dark1	Dark
2015/09/22/17:50:38	23.26	6.5	704	Dark1	Dark
2015/09/22/17:50:39	23.26	6.5	705	Dark1	Dark
2015/09/22/17:50:40	23.26	6.5	706	Dark1	Dark
2015/09/22/17:50:41	23.26	6.5	707	Dark1	Dark
2015/09/22/17:50:42	23.25	6.51	708	Dark1	Dark
2015/09/22/17:50:43	23.25	6.51	709	Dark1	Dark
2015/09/22/17:50:44	23.25	6.5	710	Dark1	Dark
2015/09/22/17:50:45	23.25	6.5	711	Dark1	Dark
2015/09/22/17:50:46	23.25	6.49	712	Dark1	Dark
2015/09/22/17:50:47	23.25	6.47	713	Dark1	Dark
2015/09/22/17:50:48	23.25	6.47	714	Dark1	Dark
2015/09/22/17:50:49	23.25	6.48	715	Dark1	Dark
2015/09/22/17:50:50	23.25	6.48	716	Dark1	Dark
2015/09/22/17:50:51	23.25	6.49	717	Dark1	Dark
2015/09/22/17:50:52	23.25	6.49	718	Dark1	Dark
2015/09/22/17:50:53	23.25	6.5	719	Dark1	Dark
2015/09/22/17:50:54	23.25	6.5	720	Dark1	Dark
2015/09/22/17:50:55	23.25	6.47	721	Dark1	Dark
2015/09/22/17:50:56	23.25	6.47	722	Dark1	Dark
2015/09/22/17:50:57	23.24	6.49	723	Dark1	Dark
2015/09/22/17:50:58	23.24	6.49	724	Dark1	Dark
2015/09/22/17:50:59	23.24	6.54	725	Dark1	Dark
2015/09/22/17:51:00	23.24	6.47	726	Dark1	Dark
2015/09/22/17:51:01	23.25	6.48	727	Dark1	Dark
2015/09/22/17:51:02	23.25	6.48	728	Dark1	Dark
2015/09/22/17:51:03	23.25	6.48	729	Dark1	Dark
2015/09/22/17:51:04	23.25	6.5	730	Dark1	Dark
2015/09/22/17:51:05	23.25	6.5	731	Dark1	Dark
2015/09/22/17:51:06	23.24	6.48	732	Dark1	Dark
2015/09/22/17:51:07	23.24	6.49	733	Dark1	Dark
2015/09/22/17:51:08	23.25	6.52	734	Dark1	Dark
2015/09/22/17:51:09	23.25	6.52	735	Dark1	Dark
2015/09/22/17:51:10	23.25	6.5	736	Dark1	Dark
2015/09/22/17:51:11	23.25	6.5	737	Dark1	Dark
2015/09/22/17:51:12	23.25	6.49	738	Dark1	Dark
2015/09/22/17:51:13	23.25	6.48	739	Dark1	Dark
2015/09/22/17:51:14	23.24	6.53	740	Dark1	Dark
2015/09/22/17:51:15	23.24	6.5	741	Dark1	Dark
2015/09/22/17:51:16	23.25	6.46	742	Dark1	Dark
2015/09/22/17:51:17	23.24	6.48	743	Dark1	Dark
2015/09/22/17:51:18	23.25	6.49	744	Dark1	Dark
2015/09/22/17:51:19	23.25	6.5	745	Dark1	Dark
2015/09/22/17:51:20	23.25	6.48	746	Dark1	Dark
2015/09/22/17:51:21	23.25	6.45	747	Dark1	Dark
2015/09/22/17:51:22	23.25	6.51	748	Dark1	Dark
2015/09/22/17:51:23	23.25	6.53	749	Dark1	Dark
2015/09/22/17:51:24	23.25	6.48	750	Dark1	Dark
2015/09/22/17:51:25	23.24	6.5	751	Dark1	Dark
2015/09/22/17:51:26	23.25	6.49	752	Dark1	Dark
2015/09/22/17:51:27	23.24	6.52	753	Dark1	Dark
2015/09/22/17:51:28	23.25	6.51	754	Dark1	Dark
2015/09/22/17:51:29	23.25	6.47	755	Dark1	Dark
2015/09/22/17:51:30	23.25	6.46	756	Dark1	Dark
2015/09/22/17:51:31	23.25	6.47	757	Dark1	Dark
2015/09/22/17:51:32	23.25	6.46	758	Dark1	Dark
2015/09/22/17:51:33	23.25	6.49	759	Dark1	Dark
2015/09/22/17:51:34	23.25	6.47	760	Dark1	Dark
2015/09/22/17:51:35	23.25	6.46	761	Dark1	Dark
2015/09/22/17:51:36	23.25	6.47	762	Dark1	Dark
2015/09/22/17:51:37	23.25	6.48	763	Dark1	Dark
2015/09/22/17:51:38	23.25	6.5	764	Dark1	Dark
2015/09/22/17:51:39	23.25	6.48	765	Dark1	Dark
2015/09/22/17:51:40	23.25	6.47	766	Dark1	Dark
2015/09/22/17:51:41	23.25	6.5	767	Dark1	Dark
2015/09/22/17:51:42	23.25	6.49	768	Dark1	Dark
2015/09/22/17:51:43	23.25	6.49	769	Dark1	Dark
2015/09/22/17:51:44	23.25	6.46	770	Dark1	Dark
2015/09/22/17:51:45	23.25	6.48	771	Dark1	Dark
2015/09/22/17:51:46	23.25	6.5	772	Dark1	Dark
2015/09/22/17:51:47	23.25	6.52	773	Dark1	Dark
2015/09/22/17:51:48	23.26	6.49	774	Dark1	Dark
2015/09/22/17:51:49	23.25	6.47	775	Dark1	Dark
2015/09/22/17:51:50	23.26	6.5	776	Dark1	Dark
2015/09/22/17:51:51	23.26	6.49	777	Dark1	Dark
2015/09/22/17:51:52	23.25	6.43	778	Dark1	Dark
2015/09/22/17:51:53	23.25	6.46	779	Dark1	Dark
2015/09/22/17:51:54	23.25	6.5	780	Dark1	Dark
2015/09/22/17:51:55	23.25	6.49	781	Dark1	Dark
2015/09/22/17:51:56	23.25	6.5	782	Dark1	Dark
2015/09/22/17:51:57	23.25	6.49	783	Dark1	Dark
2015/09/22/17:51:58	23.25	6.51	784	Dark1	Dark
2015/09/22/17:51:59	23.24	6.52	785	Dark1	Dark
2015/09/22/17:52:00	23.24	6.48	786	Dark1	Dark
2015/09/22/17:52:01	23.25	6.46	787	Dark1	Dark
2015/09/22/17:52:02	23.25	6.47	788	Dark1	Dark
2015/09/22/17:52:03	23.25	6.49	789	Dark1	Dark
2015/09/22/17:52:04	23.25	6.48	790	Dark1	Dark
2015/09/22/17:52:05	23.25	6.48	791	Dark1	Dark
2015/09/22/17:52:06	23.25	6.49	792	Dark1	Dark
2015/09/22/17:52:07	23.25	6.47	793	Dark1	Dark
2015/09/22/17:52:08	23.25	6.52	794	Dark1	Dark
2015/09/22/17:52:09	23.25	6.48	795	Dark1	Dark
2015/09/22/17:52:10	23.24	6.47	796	Dark1	Dark
2015/09/22/17:52:11	23.24	6.48	797	Dark1	Dark
2015/09/22/17:52:12	23.24	6.45	798	Dark1	Dark
2015/09/22/17:52:13	23.24	6.44	799	Dark1	Dark
2015/09/22/17:52:14	23.24	6.44	800	Dark1	Dark
2015/09/22/17:52:15	23.24	6.44	801	Dark1	Dark
2015/09/22/17:52:16	23.24	6.44	802	Dark1	Dark
2015/09/22/17:52:17	23.25	6.47	803	Dark1	Dark
2015/09/22/17:52:18	23.25	6.48	804	Dark1	Dark
2015/09/22/17:52:19	23.25	6.47	805	Dark1	Dark
2015/09/22/17:52:20	23.24	6.5	806	Dark1	Dark
2015/09/22/17:52:21	23.24	6.49	807	Dark1	Dark
2015/09/22/17:52:22	23.25	6.47	808	Dark1	Dark
2015/09/22/17:52:23	23.25	6.43	809	Dark1	Dark
2015/09/22/17:52:24	23.25	6.43	810	Dark1	Dark
2015/09/22/17:52:25	23.25	6.46	811	Dark1	Dark
2015/09/22/17:52:26	23.24	6.47	812	Dark1	Dark
2015/09/22/17:52:27	23.24	6.46	813	Dark1	Dark
2015/09/22/17:52:28	23.24	6.48	814	Dark1	Dark
2015/09/22/17:52:29	23.24	6.48	815	Dark1	Dark
2015/09/22/17:52:30	23.24	6.45	816	Dark1	Dark
2015/09/22/17:52:31	23.24	6.44	817	Dark1	Dark
2015/09/22/17:52:32	23.24	6.45	818	Dark1	Dark
2015/09/22/17:52:33	23.24	6.46	819	Dark1	Dark
2015/09/22/17:52:34	23.24	6.48	820	Dark1	Dark
2015/09/22/17:52:35	23.24	6.46	821	Dark1	Dark
2015/09/22/17:52:36	23.24	6.46	822	Dark1	Dark
2015/09/22/17:52:37	23.24	6.47	823	Dark1	Dark
2015/09/22/17:52:38	23.25	6.44	824	Dark1	Dark
2015/09/22/17:52:39	23.25	6.45	825	Dark1	Dark
2015/09/22/17:52:40	23.24	6.47	826	Dark1	Dark
2015/09/22/17:52:41	23.24	6.46	827	Dark1	Dark
2015/09/22/17:52:42	23.24	6.44	828	Dark1	Dark
2015/09/22/17:52:43	23.24	6.46	829	Dark1	Dark
2015/09/22/17:52:44	23.24	6.45	830	Dark1	Dark
2015/09/22/17:52:45	23.24	6.44	831	Dark1	Dark
2015/09/22/17:52:46	23.25	6.45	832	Dark1	Dark
2015/09/22/17:52:47	23.25	6.44	833	Dark1	Dark
2015/09/22/17:52:48	23.25	6.46	834	Dark1	Dark
2015/09/22/17:52:49	23.25	6.47	835	Dark1	Dark
2015/09/22/17:52:50	23.25	6.47	836	Dark1	Dark
2015/09/22/17:52:51	23.25	6.46	837	Dark1	Dark
2015/09/22/17:52:52	23.25	6.46	838	Dark1	Dark
2015/09/22/17:52:53	23.25	6.48	839	Dark1	Dark
2015/09/22/17:52:54	23.24	6.47	840	Dark1	Dark
2015/09/22/17:52:55	23.24	6.46	841	Dark1	Dark
2015/09/22/17:52:56	23.24	6.44	842	Dark1	Dark
2015/09/22/17:52:57	23.24	6.42	843	Dark1	Dark
2015/09/22/17:52:58	23.24	6.45	844	Dark1	Dark
2015/09/22/17:52:59	23.24	6.47	845	Dark1	Dark
2015/09/22/17:53:00	23.24	6.49	846	Dark1	Dark
2015/09/22/17:53:01	23.24	6.47	847	junk	Dark
2015/09/22/17:53:02	23.24	6.45	848	junk	Dark
2015/09/22/17:53:03	23.24	6.48	849	junk	Dark
2015/09/22/17:53:04	23.24	6.51	850	junk	Dark
2015/09/22/17:53:05	23.24	6.48	851	junk	Dark
2015/09/22/17:53:06	23.24	6.48	852	junk	Dark
2015/09/22/17:53:07	23.24	6.48	853	junk	Dark
2015/09/22/17:53:08	23.24	6.47	854	junk	Dark
2015/09/22/17:53:09	23.24	6.44	855	junk	Dark
2015/09/22/17:53:10	23.24	6.44	856	junk	Dark
2015/09/22/17:53:11	23.25	6.47	857	junk	light
2015/09/22/17:53:12	23.25	6.48	858	junk	light
2015/09/22/17:53:13	23.25	6.45	859	junk	light
2015/09/22/17:53:14	23.25	6.45	860	junk	light
2015/09/22/17:53:15	23.26	6.47	861	junk	light
2015/09/22/17:53:16	23.26	6.45	862	junk	light
2015/09/22/17:53:17	23.26	6.45	863	junk	light
2015/09/22/17:53:18	23.26	6.45	864	junk	light
2015/09/22/17:53:19	23.26	6.53	865	junk	light
2015/09/22/17:53:20	23.27	6.52	866	junk	light
2015/09/22/17:53:21	23.27	6.45	867	junk	light
2015/09/22/17:53:22	23.27	6.42	868	junk	light
2015/09/22/17:53:23	23.27	6.43	869	junk	light
2015/09/22/17:53:24	23.28	6.46	870	junk	light
2015/09/22/17:53:25	23.28	6.51	871	junk	light
2015/09/22/17:53:26	23.28	6.44	872	junk	light
2015/09/22/17:53:27	23.28	6.43	873	junk	light
2015/09/22/17:53:28	23.29	6.48	874	junk	light
2015/09/22/17:53:29	23.29	6.48	875	junk	light
2015/09/22/17:53:30	23.28	6.42	876	junk	light
2015/09/22/17:53:31	23.29	6.45	877	junk	light
2015/09/22/17:53:32	23.28	6.53	878	junk	light
2015/09/22/17:53:33	23.28	6.5	879	junk	light
2015/09/22/17:53:34	23.28	6.47	880	junk	light
2015/09/22/17:53:35	23.28	6.52	881	junk	light
2015/09/22/17:53:36	23.28	6.5	882	junk	light
2015/09/22/17:53:37	23.29	6.48	883	junk	light
2015/09/22/17:53:38	23.29	6.53	884	junk	light
2015/09/22/17:53:39	23.29	6.44	885	junk	light
2015/09/22/17:53:40	23.29	6.41	886	junk	light
2015/09/22/17:53:41	23.29	6.44	887	junk	light
2015/09/22/17:53:42	23.29	6.41	888	junk	light
2015/09/22/17:53:43	23.29	6.46	889	junk	light
2015/09/22/17:53:44	23.29	6.52	890	junk	light
2015/09/22/17:53:45	23.29	6.52	891	junk	light
2015/09/22/17:53:46	23.29	6.46	892	junk	light
2015/09/22/17:53:47	23.29	6.47	893	junk	light
2015/09/22/17:53:48	23.3	6.51	894	junk	light
2015/09/22/17:53:49	23.29	6.5	895	junk	light
2015/09/22/17:53:50	23.3	6.47	896	junk	light
2015/09/22/17:53:51	23.3	6.49	897	junk	light
2015/09/22/17:53:52	23.3	6.38	898	junk	light
2015/09/22/17:53:53	23.3	6.37	899	junk	light
2015/09/22/17:53:54	23.3	6.52	900	junk	light
2015/09/22/17:53:55	23.29	6.51	901	junk	light
2015/09/22/17:53:56	23.3	6.5	902	junk	light
2015/09/22/17:53:57	23.3	6.46	903	junk	light
2015/09/22/17:53:58	23.3	6.49	904	junk	light
2015/09/22/17:53:59	23.3	6.52	905	junk	light
2015/09/22/17:54:00	23.31	6.45	906	junk	light
2015/09/22/17:54:01	23.3	6.49	907	junk	light
2015/09/22/17:54:02	23.31	6.43	908	junk	light
2015/09/22/17:54:03	23.31	6.43	909	junk	light
2015/09/22/17:54:04	23.31	6.38	910	junk	light
2015/09/22/17:54:05	23.3	6.42	911	junk	light
2015/09/22/17:54:06	23.3	6.37	912	junk	light
2015/09/22/17:54:07	23.3	6.41	913	junk	light
2015/09/22/17:54:08	23.3	6.44	914	junk	light
2015/09/22/17:54:09	23.3	6.44	915	junk	light
2015/09/22/17:54:10	23.3	6.41	916	junk	light
2015/09/22/17:54:11	23.31	6.42	917	junk	light
2015/09/22/17:54:12	23.31	6.43	918	junk	light
2015/09/22/17:54:13	23.31	6.43	919	junk	light
2015/09/22/17:54:14	23.31	6.44	920	junk	light
2015/09/22/17:54:15	23.31	6.48	921	junk	light
2015/09/22/17:54:16	23.31	6.49	922	junk	light
2015/09/22/17:54:17	23.31	6.43	923	junk	light
2015/09/22/17:54:18	23.31	6.42	924	junk	light
2015/09/22/17:54:19	23.31	6.48	925	junk	light
2015/09/22/17:54:20	23.31	6.43	926	junk	light
2015/09/22/17:54:21	23.31	6.44	927	junk	light
2015/09/22/17:54:22	23.31	6.41	928	junk	light
2015/09/22/17:54:23	23.32	6.45	929	junk	light
2015/09/22/17:54:24	23.32	6.47	930	junk	light
2015/09/22/17:54:25	23.31	6.39	931	junk	light
2015/09/22/17:54:26	23.31	6.37	932	junk	light
2015/09/22/17:54:27	23.32	6.41	933	junk	light
2015/09/22/17:54:28	23.32	6.47	934	junk	light
2015/09/22/17:54:29	23.32	6.51	935	junk	light
2015/09/22/17:54:30	23.32	6.51	936	junk	light
2015/09/22/17:54:31	23.32	6.5	937	junk	light
2015/09/22/17:54:32	23.31	6.45	938	junk	light
2015/09/22/17:54:33	23.32	6.43	939	junk	light
2015/09/22/17:54:34	23.32	6.43	940	junk	light
2015/09/22/17:54:35	23.32	6.41	941	junk	light
2015/09/22/17:54:36	23.32	6.43	942	junk	light
2015/09/22/17:54:37	23.32	6.44	943	junk	light
2015/09/22/17:54:38	23.32	6.44	944	junk	light
2015/09/22/17:54:39	23.31	6.48	945	junk	light
2015/09/22/17:54:40	23.31	6.46	946	junk	light
2015/09/22/17:54:41	23.31	6.51	947	junk	light
2015/09/22/17:54:42	23.31	6.48	948	junk	light
2015/09/22/17:54:43	23.32	6.44	949	junk	light
2015/09/22/17:54:44	23.32	6.37	950	junk	light
2015/09/22/17:54:45	23.32	6.38	951	junk	light
2015/09/22/17:54:46	23.32	6.43	952	junk	light
2015/09/22/17:54:47	23.32	6.47	953	junk	light
2015/09/22/17:54:48	23.32	6.46	954	junk	light
2015/09/22/17:54:49	23.32	6.38	955	junk	light
2015/09/22/17:54:50	23.32	6.41	956	junk	light
2015/09/22/17:54:51	23.32	6.42	957	junk	light
2015/09/22/17:54:52	23.32	6.45	958	junk	light
2015/09/22/17:54:53	23.32	6.46	959	junk	light
2015/09/22/17:54:54	23.32	6.45	960	junk	light
2015/09/22/17:54:55	23.32	6.49	961	junk	light
2015/09/22/17:54:56	23.33	6.44	962	junk	light
2015/09/22/17:54:57	23.33	6.37	963	junk	light
2015/09/22/17:54:58	23.32	6.35	964	junk	light
2015/09/22/17:54:59	23.32	6.48	965	junk	light
2015/09/22/17:55:00	23.32	6.5	966	junk	light
2015/09/22/17:55:01	23.32	6.5	967	junk	light
2015/09/22/17:55:02	23.32	6.47	968	junk	light
2015/09/22/17:55:03	23.33	6.4	969	junk	light
2015/09/22/17:55:04	23.32	6.36	970	junk	light
2015/09/22/17:55:05	23.32	6.38	971	junk	light
2015/09/22/17:55:06	23.33	6.41	972	junk	light
2015/09/22/17:55:07	23.33	6.45	973	junk	light
2015/09/22/17:55:08	23.33	6.44	974	junk	light
2015/09/22/17:55:09	23.33	6.44	975	junk	light
2015/09/22/17:55:10	23.33	6.43	976	junk	light
2015/09/22/17:55:11	23.33	6.37	977	junk	light
2015/09/22/17:55:12	23.33	6.41	978	junk	light
2015/09/22/17:55:13	23.33	6.42	979	junk	light
2015/09/22/17:55:14	23.33	6.51	980	junk	light
2015/09/22/17:55:15	23.33	6.43	981	junk	light
2015/09/22/17:55:16	23.33	6.34	982	junk	light
2015/09/22/17:55:17	23.33	6.42	983	junk	light
2015/09/22/17:55:18	23.33	6.41	984	junk	light
2015/09/22/17:55:19	23.33	6.37	985	junk	light
2015/09/22/17:55:20	23.33	6.4	986	junk	light
2015/09/22/17:55:21	23.33	6.43	987	junk	light
2015/09/22/17:55:22	23.33	6.41	988	junk	light
2015/09/22/17:55:23	23.33	6.4	989	junk	light
2015/09/22/17:55:24	23.33	6.46	990	junk	light
2015/09/22/17:55:25	23.33	6.47	991	junk	light
2015/09/22/17:55:26	23.33	6.41	992	junk	light
2015/09/22/17:55:27	23.33	6.39	993	junk	light
2015/09/22/17:55:28	23.34	6.44	994	junk	light
2015/09/22/17:55:29	23.33	6.42	995	junk	light
2015/09/22/17:55:30	23.33	6.43	996	junk	light
2015/09/22/17:55:31	23.33	6.46	997	junk	light
2015/09/22/17:55:32	23.33	6.4	998	junk	light
2015/09/22/17:55:33	23.33	6.42	999	junk	light
2015/09/22/17:55:34	23.33	6.37	1000	junk	light
2015/09/22/17:55:35	23.33	6.37	1001	junk	light
2015/09/22/17:55:36	23.33	6.4	1002	junk	light
2015/09/22/17:55:37	23.33	6.43	1003	junk	light
2015/09/22/17:55:38	23.33	6.38	1004	junk	light
2015/09/22/17:55:39	23.33	6.43	1005	junk	light
2015/09/22/17:55:40	23.33	6.41	1006	junk	light
2015/09/22/17:55:41	23.33	6.39	1007	junk	light
2015/09/22/17:55:42	23.33	6.48	1008	junk	light
2015/09/22/17:55:43	23.33	6.4	1009	junk	light
2015/09/22/17:55:44	23.33	6.38	1010	junk	light
2015/09/22/17:55:45	23.33	6.43	1011	junk	light
2015/09/22/17:55:46	23.34	6.39	1012	junk	light
2015/09/22/17:55:47	23.34	6.4	1013	junk	light
2015/09/22/17:55:48	23.34	6.44	1014	junk	light
2015/09/22/17:55:49	23.34	6.39	1015	junk	light
2015/09/22/17:55:50	23.34	6.4	1016	junk	light
2015/09/22/17:55:51	23.34	6.39	1017	junk	light
2015/09/22/17:55:52	23.34	6.41	1018	junk	light
2015/09/22/17:55:53	23.33	6.41	1019	junk	light
2015/09/22/17:55:54	23.33	6.39	1020	junk	light
2015/09/22/17:55:55	23.33	6.42	1021	junk	light
2015/09/22/17:55:56	23.33	6.45	1022	junk	light
2015/09/22/17:55:57	23.34	6.38	1023	junk	light
2015/09/22/17:55:58	23.34	6.34	1024	junk	light
2015/09/22/17:55:59	23.34	6.33	1025	junk	light
2015/09/22/17:56:00	23.34	6.38	1026	junk	light
2015/09/22/17:56:01	23.34	6.37	1027	junk	light
2015/09/22/17:56:02	23.34	6.39	1028	junk	light
2015/09/22/17:56:03	23.34	6.46	1029	junk	light
2015/09/22/17:56:04	23.34	6.47	1030	junk	light
2015/09/22/17:56:05	23.34	6.41	1031	junk	light
2015/09/22/17:56:06	23.34	6.4	1032	junk	light
2015/09/22/17:56:07	23.34	6.44	1033	junk	light
2015/09/22/17:56:08	23.34	6.47	1034	junk	light
2015/09/22/17:56:09	23.34	6.45	1035	junk	light
2015/09/22/17:56:10	23.34	6.4	1036	junk	light
2015/09/22/17:56:11	23.34	6.38	1037	junk	light
2015/09/22/17:56:12	23.35	6.42	1038	junk	light
2015/09/22/17:56:13	23.34	6.37	1039	junk	light
2015/09/22/17:56:14	23.34	6.31	1040	junk	light
2015/09/22/17:56:15	23.34	6.38	1041	junk	light
2015/09/22/17:56:16	23.34	6.46	1042	junk	light
2015/09/22/17:56:17	23.34	6.4	1043	junk	light
2015/09/22/17:56:18	23.34	6.41	1044	junk	light
2015/09/22/17:56:19	23.34	6.43	1045	junk	light
2015/09/22/17:56:20	23.34	6.42	1046	junk	light
2015/09/22/17:56:21	23.34	6.38	1047	junk	light
2015/09/22/17:56:22	23.34	6.42	1048	junk	light
2015/09/22/17:56:23	23.34	6.43	1049	junk	light
2015/09/22/17:56:24	23.34	6.36	1050	junk	light
2015/09/22/17:56:25	23.34	6.4	1051	junk	light
2015/09/22/17:56:26	23.35	6.37	1052	junk	light
2015/09/22/17:56:27	23.35	6.39	1053	junk	light
2015/09/22/17:56:28	23.35	6.44	1054	junk	light
2015/09/22/17:56:29	23.35	6.4	1055	junk	light
2015/09/22/17:56:30	23.35	6.32	1056	junk	light
2015/09/22/17:56:31	23.35	6.38	1057	junk	light
2015/09/22/17:56:32	23.35	6.4	1058	junk	light
2015/09/22/17:56:33	23.34	6.44	1059	junk	light
2015/09/22/17:56:34	23.34	6.4	1060	junk	light
2015/09/22/17:56:35	23.34	6.38	1061	junk	light
2015/09/22/17:56:36	23.34	6.39	1062	junk	light
2015/09/22/17:56:37	23.34	6.37	1063	junk	light
2015/09/22/17:56:38	23.34	6.37	1064	junk	light
2015/09/22/17:56:39	23.34	6.42	1065	junk	light
2015/09/22/17:56:40	23.34	6.39	1066	junk	light
2015/09/22/17:56:41	23.34	6.37	1067	junk	light
2015/09/22/17:56:42	23.34	6.44	1068	junk	light
2015/09/22/17:56:43	23.34	6.4	1069	junk	light
2015/09/22/17:56:44	23.34	6.35	1070	junk	light
2015/09/22/17:56:45	23.34	6.38	1071	junk	light
2015/09/22/17:56:46	23.34	6.42	1072	junk	light
2015/09/22/17:56:47	23.35	6.45	1073	junk	light
2015/09/22/17:56:48	23.35	6.39	1074	junk	light
2015/09/22/17:56:49	23.35	6.45	1075	junk	light
2015/09/22/17:56:50	23.35	6.49	1076	junk	light
2015/09/22/17:56:51	23.35	6.42	1077	junk	light
2015/09/22/17:56:52	23.35	6.39	1078	junk	light
2015/09/22/17:56:53	23.35	6.39	1079	junk	light
2015/09/22/17:56:54	23.35	6.42	1080	junk	light
2015/09/22/17:56:55	23.35	6.42	1081	junk	light
2015/09/22/17:56:56	23.35	6.42	1082	junk	light
2015/09/22/17:56:57	23.35	6.41	1083	junk	light
2015/09/22/17:56:58	23.34	6.38	1084	junk	light
2015/09/22/17:56:59	23.34	6.44	1085	junk	light
2015/09/22/17:57:00	23.34	6.41	1086	junk	light
2015/09/22/17:57:01	23.34	6.38	1087	junk	light
2015/09/22/17:57:02	23.34	6.38	1088	junk	light
2015/09/22/17:57:03	23.35	6.45	1089	junk	light
2015/09/22/17:57:04	23.35	6.45	1090	junk	light
2015/09/22/17:57:05	23.34	6.38	1091	junk	light
2015/09/22/17:57:06	23.34	6.4	1092	junk	light
2015/09/22/17:57:07	23.34	6.35	1093	junk	light
2015/09/22/17:57:08	23.34	6.36	1094	junk	light
2015/09/22/17:57:09	23.34	6.43	1095	junk	light
2015/09/22/17:57:10	23.34	6.41	1096	junk	light
2015/09/22/17:57:11	23.34	6.36	1097	junk	light
2015/09/22/17:57:12	23.34	6.38	1098	junk	light
2015/09/22/17:57:13	23.34	6.44	1099	junk	light
2015/09/22/17:57:14	23.34	6.39	1100	junk	light
2015/09/22/17:57:15	23.34	6.38	1101	junk	light
2015/09/22/17:57:16	23.34	6.43	1102	junk	light
2015/09/22/17:57:17	23.34	6.32	1103	junk	light
2015/09/22/17:57:18	23.34	6.38	1104	junk	light
2015/09/22/17:57:19	23.34	6.39	1105	junk	light
2015/09/22/17:57:20	23.34	6.35	1106	junk	light
2015/09/22/17:57:21	23.35	6.41	1107	junk	light
2015/09/22/17:57:22	23.35	6.41	1108	junk	light
2015/09/22/17:57:23	23.35	6.36	1109	junk	light
2015/09/22/17:57:24	23.35	6.35	1110	junk	light
2015/09/22/17:57:25	23.35	6.37	1111	junk	light
2015/09/22/17:57:26	23.35	6.39	1112	junk	light
2015/09/22/17:57:27	23.35	6.37	1113	junk	light
2015/09/22/17:57:28	23.35	6.37	1114	junk	light
2015/09/22/17:57:29	23.35	6.38	1115	junk	light
2015/09/22/17:57:30	23.34	6.37	1116	junk	light
2015/09/22/17:57:31	23.35	6.39	1117	junk	light
2015/09/22/17:57:32	23.34	6.41	1118	junk	light
2015/09/22/17:57:33	23.34	6.36	1119	junk	light
2015/09/22/17:57:34	23.34	6.41	1120	junk	light
2015/09/22/17:57:35	23.34	6.39	1121	junk	light
2015/09/22/17:57:36	23.34	6.41	1122	junk	light
2015/09/22/17:57:37	23.34	6.43	1123	junk	light
2015/09/22/17:57:38	23.34	6.45	1124	junk	light
2015/09/22/17:57:39	23.34	6.41	1125	junk	light
2015/09/22/17:57:40	23.34	6.39	1126	junk	light
2015/09/22/17:57:41	23.34	6.36	1127	junk	light
2015/09/22/17:57:42	23.34	6.41	1128	junk	light
2015/09/22/17:57:43	23.34	6.35	1129	junk	light
2015/09/22/17:57:44	23.34	6.35	1130	junk	light
2015/09/22/17:57:45	23.34	6.42	1131	junk	light
2015/09/22/17:57:46	23.34	6.38	1132	junk	light
2015/09/22/17:57:47	23.34	6.33	1133	junk	light
2015/09/22/17:57:48	23.34	6.34	1134	junk	light
2015/09/22/17:57:49	23.34	6.36	1135	junk	light
2015/09/22/17:57:50	23.34	6.41	1136	junk	light
2015/09/22/17:57:51	23.34	6.35	1137	junk	light
2015/09/22/17:57:52	23.34	6.4	1138	junk	light
2015/09/22/17:57:53	23.34	6.41	1139	junk	light
2015/09/22/17:57:54	23.34	6.32	1140	junk	light
2015/09/22/17:57:55	23.34	6.35	1141	junk	light
2015/09/22/17:57:56	23.34	6.4	1142	junk	light
2015/09/22/17:57:57	23.33	6.4	1143	junk	light
2015/09/22/17:57:58	23.34	6.42	1144	junk	light
2015/09/22/17:57:59	23.34	6.39	1145	junk	light
2015/09/22/17:58:00	23.35	6.36	1146	Light1	light
2015/09/22/17:58:01	23.35	6.4	1147	Light1	light
2015/09/22/17:58:02	23.35	6.42	1148	Light1	light
2015/09/22/17:58:03	23.35	6.43	1149	Light1	light
2015/09/22/17:58:04	23.35	6.38	1150	Light1	light
2015/09/22/17:58:05	23.34	6.41	1151	Light1	light
2015/09/22/17:58:06	23.34	6.42	1152	Light1	light
2015/09/22/17:58:07	23.34	6.37	1153	Light1	light
2015/09/22/17:58:08	23.34	6.4	1154	Light1	light
2015/09/22/17:58:09	23.34	6.38	1155	Light1	light
2015/09/22/17:58:10	23.34	6.35	1156	Light1	light
2015/09/22/17:58:11	23.35	6.39	1157	Light1	light
2015/09/22/17:58:12	23.34	6.42	1158	Light1	light
2015/09/22/17:58:13	23.35	6.42	1159	Light1	light
2015/09/22/17:58:14	23.35	6.4	1160	Light1	light
2015/09/22/17:58:15	23.35	6.38	1161	Light1	light
2015/09/22/17:58:16	23.35	6.37	1162	Light1	light
2015/09/22/17:58:17	23.35	6.36	1163	Light1	light
2015/09/22/17:58:18	23.35	6.36	1164	Light1	light
2015/09/22/17:58:19	23.35	6.36	1165	Light1	light
2015/09/22/17:58:20	23.35	6.37	1166	Light1	light
2015/09/22/17:58:21	23.34	6.42	1167	Light1	light
2015/09/22/17:58:22	23.35	6.38	1168	Light1	light
2015/09/22/17:58:23	23.34	6.4	1169	Light1	light
2015/09/22/17:58:24	23.34	6.37	1170	Light1	light
2015/09/22/17:58:25	23.34	6.38	1171	Light1	light
2015/09/22/17:58:26	23.34	6.41	1172	Light1	light
2015/09/22/17:58:27	23.34	6.42	1173	Light1	light
2015/09/22/17:58:28	23.34	6.34	1174	Light1	light
2015/09/22/17:58:29	23.34	6.39	1175	Light1	light
2015/09/22/17:58:30	23.34	6.41	1176	Light1	light
2015/09/22/17:58:31	23.35	6.34	1177	Light1	light
2015/09/22/17:58:32	23.35	6.32	1178	Light1	light
2015/09/22/17:58:33	23.35	6.39	1179	Light1	light
2015/09/22/17:58:34	23.35	6.36	1180	Light1	light
2015/09/22/17:58:35	23.35	6.39	1181	Light1	light
2015/09/22/17:58:36	23.35	6.4	1182	Light1	light
2015/09/22/17:58:37	23.35	6.37	1183	Light1	light
2015/09/22/17:58:38	23.35	6.37	1184	Light1	light
2015/09/22/17:58:39	23.35	6.36	1185	Light1	light
2015/09/22/17:58:40	23.36	6.34	1186	Light1	light
2015/09/22/17:58:41	23.36	6.38	1187	Light1	light
2015/09/22/17:58:43	23.36	6.4	1188	Light1	light
2015/09/22/17:58:44	23.36	6.32	1189	Light1	light
2015/09/22/17:58:45	23.36	6.4	1190	Light1	light
2015/09/22/17:58:46	23.36	6.34	1191	Light1	light
2015/09/22/17:58:47	23.36	6.37	1192	Light1	light
2015/09/22/17:58:48	23.36	6.37	1193	Light1	light
2015/09/22/17:58:49	23.36	6.38	1194	Light1	light
2015/09/22/17:58:50	23.36	6.4	1195	Light1	light
2015/09/22/17:58:51	23.36	6.41	1196	Light1	light
2015/09/22/17:58:52	23.36	6.41	1197	Light1	light
2015/09/22/17:58:53	23.36	6.41	1198	Light1	light
2015/09/22/17:58:54	23.35	6.4	1199	Light1	light
2015/09/22/17:58:55	23.35	6.36	1200	Light1	light
2015/09/22/17:58:56	23.35	6.33	1201	Light1	light
2015/09/22/17:58:57	23.35	6.37	1202	Light1	light
2015/09/22/17:58:58	23.35	6.41	1203	Light1	light
2015/09/22/17:58:59	23.35	6.39	1204	Light1	light
2015/09/22/17:59:00	23.35	6.37	1205	Light1	light
2015/09/22/17:59:01	23.35	6.4	1206	Light1	light
2015/09/22/17:59:02	23.35	6.36	1207	Light1	light
2015/09/22/17:59:03	23.36	6.36	1208	Light1	light
2015/09/22/17:59:04	23.36	6.4	1209	Light1	light
2015/09/22/17:59:05	23.36	6.38	1210	Light1	light
2015/09/22/17:59:06	23.36	6.4	1211	Light1	light
2015/09/22/17:59:07	23.36	6.44	1212	Light1	light
2015/09/22/17:59:08	23.36	6.36	1213	Light1	light
2015/09/22/17:59:09	23.36	6.35	1214	Light1	light
2015/09/22/17:59:10	23.36	6.36	1215	Light1	light
2015/09/22/17:59:11	23.37	6.35	1216	Light1	light
2015/09/22/17:59:12	23.37	6.4	1217	Light1	light
2015/09/22/17:59:13	23.37	6.4	1218	Light1	light
2015/09/22/17:59:14	23.37	6.39	1219	Light1	light
2015/09/22/17:59:15	23.37	6.33	1220	Light1	light
2015/09/22/17:59:16	23.37	6.41	1221	Light1	light
2015/09/22/17:59:17	23.37	6.39	1222	Light1	light
2015/09/22/17:59:18	23.37	6.36	1223	Light1	light
2015/09/22/17:59:19	23.37	6.33	1224	Light1	light
2015/09/22/17:59:20	23.37	6.39	1225	Light1	light
2015/09/22/17:59:21	23.37	6.35	1226	Light1	light
2015/09/22/17:59:22	23.37	6.34	1227	Light1	light
2015/09/22/17:59:23	23.37	6.35	1228	Light1	light
2015/09/22/17:59:24	23.37	6.35	1229	Light1	light
2015/09/22/17:59:25	23.37	6.35	1230	Light1	light
2015/09/22/17:59:26	23.37	6.37	1231	Light1	light
2015/09/22/17:59:27	23.37	6.36	1232	Light1	light
2015/09/22/17:59:28	23.37	6.33	1233	Light1	light
2015/09/22/17:59:29	23.37	6.35	1234	Light1	light
2015/09/22/17:59:30	23.37	6.41	1235	Light1	light
2015/09/22/17:59:31	23.38	6.39	1236	Light1	light
2015/09/22/17:59:32	23.38	6.37	1237	Light1	light
2015/09/22/17:59:33	23.38	6.37	1238	Light1	light
2015/09/22/17:59:34	23.38	6.34	1239	Light1	light
2015/09/22/17:59:35	23.38	6.31	1240	Light1	light
2015/09/22/17:59:36	23.38	6.34	1241	Light1	light
2015/09/22/17:59:37	23.38	6.38	1242	Light1	light
2015/09/22/17:59:38	23.37	6.32	1243	Light1	light
2015/09/22/17:59:39	23.37	6.31	1244	Light1	light
2015/09/22/17:59:40	23.37	6.35	1245	Light1	light
2015/09/22/17:59:41	23.38	6.38	1246	Light1	light
2015/09/22/17:59:42	23.38	6.3	1247	Light1	light
2015/09/22/17:59:43	23.39	6.31	1248	Light1	light
2015/09/22/17:59:44	23.39	6.35	1249	Light1	light
2015/09/22/17:59:45	23.39	6.37	1250	Light1	light
2015/09/22/17:59:46	23.39	6.41	1251	Light1	light
2015/09/22/17:59:47	23.39	6.34	1252	Light1	light
2015/09/22/17:59:48	23.39	6.31	1253	Light1	light
2015/09/22/17:59:49	23.39	6.33	1254	Light1	light
2015/09/22/17:59:50	23.38	6.41	1255	Light1	light
2015/09/22/17:59:51	23.38	6.36	1256	Light1	light
2015/09/22/17:59:52	23.39	6.36	1257	Light1	light
2015/09/22/17:59:53	23.39	6.33	1258	Light1	light
2015/09/22/17:59:54	23.39	6.33	1259	Light1	light
2015/09/22/17:59:55	23.39	6.33	1260	Light1	light
2015/09/22/17:59:56	23.39	6.35	1261	Light1	light
2015/09/22/17:59:57	23.39	6.37	1262	Light1	light
2015/09/22/17:59:58	23.39	6.33	1263	Light1	light
2015/09/22/17:59:59	23.39	6.32	1264	Light1	light
2015/09/22/18:00:00	23.4	6.34	1265	Light1	light
2015/09/22/18:00:01	23.39	6.32	1266	Light1	light
2015/09/22/18:00:02	23.4	6.35	1267	Light1	light
2015/09/22/18:00:03	23.4	6.37	1268	Light1	light
2015/09/22/18:00:04	23.4	6.36	1269	Light1	light
2015/09/22/18:00:05	23.4	6.37	1270	Light1	light
2015/09/22/18:00:06	23.4	6.37	1271	Light1	light
2015/09/22/18:00:07	23.4	6.35	1272	Light1	light
2015/09/22/18:00:08	23.4	6.37	1273	Light1	light
2015/09/22/18:00:09	23.4	6.37	1274	Light1	light
2015/09/22/18:00:10	23.4	6.32	1275	Light1	light
2015/09/22/18:00:11	23.4	6.33	1276	Light1	light
2015/09/22/18:00:12	23.4	6.34	1277	Light1	light
2015/09/22/18:00:13	23.4	6.37	1278	Light1	light
2015/09/22/18:00:14	23.4	6.34	1279	Light1	light
2015/09/22/18:00:15	23.4	6.34	1280	Light1	light
2015/09/22/18:00:16	23.4	6.34	1281	Light1	light
2015/09/22/18:00:17	23.4	6.34	1282	Light1	light
2015/09/22/18:00:18	23.4	6.36	1283	Light1	light
2015/09/22/18:00:19	23.4	6.38	1284	Light1	light
2015/09/22/18:00:20	23.4	6.38	1285	Light1	light
2015/09/22/18:00:21	23.4	6.36	1286	Light1	light
2015/09/22/18:00:22	23.4	6.38	1287	Light1	light
2015/09/22/18:00:23	23.4	6.37	1288	Light1	light
2015/09/22/18:00:24	23.4	6.4	1289	Light1	light
2015/09/22/18:00:25	23.41	6.36	1290	Light1	light
2015/09/22/18:00:26	23.41	6.28	1291	Light1	light
2015/09/22/18:00:27	23.41	6.36	1292	Light1	light
2015/09/22/18:00:28	23.41	6.36	1293	Light1	light
2015/09/22/18:00:29	23.41	6.35	1294	Light1	light
2015/09/22/18:00:30	23.41	6.35	1295	Light1	light
2015/09/22/18:00:31	23.41	6.35	1296	Light1	light
2015/09/22/18:00:32	23.41	6.36	1297	Light1	light
2015/09/22/18:00:33	23.41	6.35	1298	Light1	light
2015/09/22/18:00:34	23.41	6.37	1299	Light1	light
2015/09/22/18:00:35	23.41	6.36	1300	Light1	light
2015/09/22/18:00:36	23.41	6.35	1301	Light1	light
2015/09/22/18:00:37	23.41	6.34	1302	Light1	light
2015/09/22/18:00:38	23.41	6.37	1303	Light1	light
2015/09/22/18:00:39	23.42	6.39	1304	Light1	light
2015/09/22/18:00:40	23.42	6.36	1305	Light1	light
2015/09/22/18:00:41	23.42	6.3	1306	Light1	light
2015/09/22/18:00:42	23.42	6.38	1307	Light1	light
2015/09/22/18:00:43	23.42	6.35	1308	Light1	light
2015/09/22/18:00:44	23.42	6.33	1309	Light1	light
2015/09/22/18:00:45	23.41	6.35	1310	Light1	light
2015/09/22/18:00:46	23.41	6.32	1311	Light1	light
2015/09/22/18:00:47	23.42	6.32	1312	Light1	light
2015/09/22/18:00:48	23.42	6.35	1313	Light1	light
2015/09/22/18:00:49	23.42	6.35	1314	Light1	light
2015/09/22/18:00:50	23.41	6.28	1315	Light1	light
2015/09/22/18:00:51	23.41	6.31	1316	Light1	light
2015/09/22/18:00:52	23.41	6.32	1317	Light1	light
2015/09/22/18:00:53	23.41	6.34	1318	Light1	light
2015/09/22/18:00:54	23.41	6.38	1319	Light1	light
2015/09/22/18:00:55	23.42	6.34	1320	Light1	light
2015/09/22/18:00:56	23.42	6.29	1321	Light1	light
2015/09/22/18:00:57	23.42	6.3	1322	Light1	light
2015/09/22/18:00:58	23.42	6.31	1323	Light1	light
2015/09/22/18:00:59	23.42	6.32	1324	Light1	light
2015/09/22/18:01:00	23.42	6.32	1325	Light1	light
2015/09/22/18:01:01	23.42	6.36	1326	Light1	light
2015/09/22/18:01:02	23.42	6.35	1327	Light1	light
2015/09/22/18:01:03	23.42	6.36	1328	Light1	light
2015/09/22/18:01:04	23.42	6.35	1329	Light1	light
2015/09/22/18:01:05	23.42	6.32	1330	Light1	light
2015/09/22/18:01:06	23.42	6.33	1331	Light1	light
2015/09/22/18:01:07	23.42	6.31	1332	Light1	light
2015/09/22/18:01:08	23.43	6.31	1333	Light1	light
2015/09/22/18:01:09	23.42	6.32	1334	Light1	light
2015/09/22/18:01:10	23.42	6.35	1335	Light1	light
2015/09/22/18:01:11	23.42	6.34	1336	Light1	light
2015/09/22/18:01:12	23.42	6.34	1337	Light1	light
2015/09/22/18:01:13	23.42	6.31	1338	Light1	light
2015/09/22/18:01:14	23.42	6.33	1339	Light1	light
2015/09/22/18:01:15	23.42	6.31	1340	Light1	light
2015/09/22/18:01:16	23.42	6.29	1341	Light1	light
2015/09/22/18:01:17	23.43	6.35	1342	Light1	light
2015/09/22/18:01:18	23.43	6.39	1343	Light1	light
2015/09/22/18:01:19	23.43	6.34	1344	Light1	light
2015/09/22/18:01:20	23.43	6.36	1345	Light1	light
2015/09/22/18:01:21	23.43	6.34	1346	Light1	light
2015/09/22/18:01:22	23.43	6.34	1347	Light1	light
2015/09/22/18:01:23	23.43	6.33	1348	Light1	light
2015/09/22/18:01:24	23.43	6.32	1349	Light1	light
2015/09/22/18:01:25	23.43	6.34	1350	Light1	light
2015/09/22/18:01:26	23.43	6.41	1351	Light1	light
2015/09/22/18:01:27	23.43	6.38	1352	Light1	light
2015/09/22/18:01:28	23.43	6.28	1353	Light1	light
2015/09/22/18:01:29	23.43	6.29	1354	Light1	light
2015/09/22/18:01:30	23.42	6.32	1355	Light1	light
2015/09/22/18:01:31	23.43	6.3	1356	Light1	light
2015/09/22/18:01:32	23.43	6.36	1357	Light1	light
2015/09/22/18:01:33	23.43	6.33	1358	Light1	light
2015/09/22/18:01:34	23.43	6.34	1359	Light1	light
2015/09/22/18:01:35	23.43	6.28	1360	Light1	light
2015/09/22/18:01:36	23.43	6.27	1361	Light1	light
2015/09/22/18:01:37	23.43	6.27	1362	Light1	light
2015/09/22/18:01:38	23.43	6.32	1363	Light1	light
2015/09/22/18:01:39	23.43	6.29	1364	Light1	light
2015/09/22/18:01:40	23.43	6.33	1365	Light1	light
2015/09/22/18:01:41	23.43	6.33	1366	Light1	light
2015/09/22/18:01:42	23.43	6.32	1367	Light1	light
2015/09/22/18:01:43	23.43	6.35	1368	Light1	light
2015/09/22/18:01:44	23.43	6.35	1369	Light1	light
2015/09/22/18:01:45	23.43	6.28	1370	Light1	light
2015/09/22/18:01:46	23.43	6.32	1371	Light1	light
2015/09/22/18:01:47	23.43	6.35	1372	Light1	light
2015/09/22/18:01:48	23.43	6.35	1373	Light1	light
2015/09/22/18:01:49	23.43	6.34	1374	Light1	light
2015/09/22/18:01:50	23.44	6.31	1375	Light1	light
2015/09/22/18:01:51	23.43	6.29	1376	Light1	light
2015/09/22/18:01:52	23.43	6.33	1377	Light1	light
2015/09/22/18:01:53	23.43	6.31	1378	Light1	light
2015/09/22/18:01:54	23.43	6.29	1379	Light1	light
2015/09/22/18:01:55	23.43	6.39	1380	Light1	light
2015/09/22/18:01:56	23.43	6.36	1381	Light1	light
2015/09/22/18:01:57	23.43	6.37	1382	Light1	light
2015/09/22/18:01:58	23.43	6.4	1383	Light1	light
2015/09/22/18:01:59	23.43	6.35	1384	Light1	light
2015/09/22/18:02:00	23.43	6.34	1385	Light1	light
2015/09/22/18:02:01	23.43	6.31	1386	Light1	light
2015/09/22/18:02:02	23.43	6.36	1387	Light1	light
2015/09/22/18:02:03	23.44	6.34	1388	Light1	light
2015/09/22/18:02:04	23.44	6.31	1389	Light1	light
2015/09/22/18:02:05	23.44	6.32	1390	Light1	light
2015/09/22/18:02:06	23.44	6.35	1391	Light1	light
2015/09/22/18:02:07	23.43	6.37	1392	Light1	light
2015/09/22/18:02:08	23.43	6.35	1393	Light1	light
2015/09/22/18:02:09	23.43	6.33	1394	Light1	light
2015/09/22/18:02:10	23.43	6.33	1395	Light1	light
2015/09/22/18:02:11	23.43	6.33	1396	Light1	light
2015/09/22/18:02:12	23.44	6.33	1397	Light1	light
2015/09/22/18:02:13	23.44	6.27	1398	Light1	light
2015/09/22/18:02:14	23.44	6.27	1399	Light1	light
2015/09/22/18:02:15	23.44	6.31	1400	Light1	light
2015/09/22/18:02:16	23.43	6.3	1401	Light1	light
2015/09/22/18:02:17	23.43	6.37	1402	Light1	light
2015/09/22/18:02:18	23.43	6.41	1403	Light1	light
2015/09/22/18:02:19	23.43	6.36	1404	Light1	light
2015/09/22/18:02:20	23.43	6.33	1405	Light1	light
2015/09/22/18:02:21	23.44	6.34	1406	Light1	light
2015/09/22/18:02:22	23.44	6.31	1407	Light1	light
2015/09/22/18:02:23	23.44	6.31	1408	Light1	light
2015/09/22/18:02:24	23.44	6.32	1409	Light1	light
2015/09/22/18:02:25	23.44	6.37	1410	Light1	light
2015/09/22/18:02:26	23.44	6.31	1411	Light1	light
2015/09/22/18:02:27	23.44	6.3	1412	Light1	light
2015/09/22/18:02:28	23.44	6.31	1413	Light1	light
2015/09/22/18:02:29	23.44	6.3	1414	Light1	light
2015/09/22/18:02:30	23.44	6.29	1415	Light1	light
2015/09/22/18:02:31	23.44	6.31	1416	Light1	light
2015/09/22/18:02:32	23.44	6.31	1417	Light1	light
2015/09/22/18:02:33	23.44	6.33	1418	Light1	light
2015/09/22/18:02:34	23.44	6.3	1419	Light1	light
2015/09/22/18:02:35	23.44	6.3	1420	Light1	light
2015/09/22/18:02:36	23.44	6.34	1421	Light1	light
2015/09/22/18:02:37	23.44	6.29	1422	Light1	light
2015/09/22/18:02:38	23.45	6.28	1423	Light1	light
2015/09/22/18:02:39	23.44	6.29	1424	Light1	light
2015/09/22/18:02:40	23.44	6.32	1425	Light1	light
2015/09/22/18:02:41	23.44	6.31	1426	Light1	light
2015/09/22/18:02:42	23.44	6.33	1427	Light1	light
2015/09/22/18:02:43	23.44	6.28	1428	Light1	light
2015/09/22/18:02:44	23.44	6.34	1429	Light1	light
2015/09/22/18:02:45	23.44	6.34	1430	Light1	light
2015/09/22/18:02:46	23.44	6.34	1431	Light1	light
2015/09/22/18:02:47	23.44	6.37	1432	Light1	light
2015/09/22/18:02:48	23.44	6.28	1433	Light1	light
2015/09/22/18:02:49	23.44	6.28	1434	Light1	light
2015/09/22/18:02:50	23.44	6.35	1435	Light1	light
2015/09/22/18:02:51	23.44	6.32	1436	Light1	light
2015/09/22/18:02:52	23.44	6.3	1437	Light1	light
2015/09/22/18:02:53	23.44	6.36	1438	Light1	light
2015/09/22/18:02:54	23.44	6.31	1439	Light1	light
2015/09/22/18:02:55	23.45	6.29	1440	Light1	light
2015/09/22/18:02:56	23.45	6.28	1441	Light1	light
2015/09/22/18:02:57	23.45	6.33	1442	Light1	light
2015/09/22/18:02:58	23.45	6.3	1443	Light1	light
2015/09/22/18:02:59	23.45	6.31	1444	Light1	light
2015/09/22/18:03:00	23.44	6.33	1445	Light1	light
2015/09/22/18:03:01	23.44	6.35	1446	Light1	light
2015/09/22/18:03:02	23.45	6.37	1447	Light1	light
2015/09/22/18:03:03	23.45	6.34	1448	Light1	light
2015/09/22/18:03:04	23.45	6.34	1449	Light1	light
2015/09/22/18:03:05	23.45	6.27	1450	Light1	light
2015/09/22/18:03:06	23.44	6.29	1451	Light1	light
2015/09/22/18:03:07	23.44	6.32	1452	Light1	light
2015/09/22/18:03:08	23.44	6.29	1453	Light1	light
2015/09/22/18:03:09	23.45	6.29	1454	Light1	light
2015/09/22/18:03:10	23.44	6.36	1455	Light1	light
2015/09/22/18:03:11	23.44	6.37	1456	Light1	light
2015/09/22/18:03:12	23.45	6.33	1457	Light1	light
2015/09/22/18:03:13	23.45	6.36	1458	Light1	light
2015/09/22/18:03:14	23.44	6.35	1459	Light1	light
2015/09/22/18:03:15	23.45	6.28	1460	Light1	light
2015/09/22/18:03:16	23.44	6.31	1461	Light1	light
2015/09/22/18:03:17	23.44	6.32	1462	Light1	light
2015/09/22/18:03:18	23.45	6.29	1463	Light1	light
2015/09/22/18:03:19	23.44	6.3	1464	Light1	light
2015/09/22/18:03:20	23.44	6.36	1465	Light1	light
2015/09/22/18:03:21	23.45	6.31	1466	Light1	light
2015/09/22/18:03:22	23.45	6.31	1467	Light1	light
2015/09/22/18:03:23	23.45	6.35	1468	Light1	light
2015/09/22/18:03:24	23.45	6.36	1469	Light1	light
2015/09/22/18:03:25	23.45	6.3	1470	Light1	light
2015/09/22/18:03:26	23.45	6.31	1471	Light1	light
2015/09/22/18:03:27	23.45	6.28	1472	Light1	light
2015/09/22/18:03:28	23.44	6.28	1473	Light1	light
2015/09/22/18:03:29	23.45	6.3	1474	Light1	light
2015/09/22/18:03:30	23.45	6.36	1475	Light1	light
2015/09/22/18:03:31	23.45	6.35	1476	Light1	light
2015/09/22/18:03:32	23.45	6.29	1477	Light1	light
2015/09/22/18:03:33	23.45	6.29	1478	Light1	light
2015/09/22/18:03:34	23.45	6.31	1479	Light1	light
2015/09/22/18:03:35	23.45	6.29	1480	Light1	light
2015/09/22/18:03:36	23.45	6.25	1481	Light1	light
2015/09/22/18:03:37	23.44	6.32	1482	Light1	light
2015/09/22/18:03:38	23.45	6.36	1483	Light1	light
2015/09/22/18:03:39	23.45	6.32	1484	Light1	light
2015/09/22/18:03:40	23.45	6.34	1485	Light1	light
2015/09/22/18:03:41	23.45	6.32	1486	Light1	light
2015/09/22/18:03:42	23.45	6.32	1487	Light1	light
2015/09/22/18:03:43	23.45	6.34	1488	Light1	light
2015/09/22/18:03:44	23.46	6.27	1489	Light1	light
2015/09/22/18:03:45	23.45	6.28	1490	Light1	light
2015/09/22/18:03:46	23.45	6.31	1491	Light1	light
2015/09/22/18:03:47	23.46	6.3	1492	Light1	light
2015/09/22/18:03:48	23.46	6.27	1493	Light1	light
2015/09/22/18:03:49	23.46	6.29	1494	Light1	light
2015/09/22/18:03:50	23.46	6.34	1495	Light1	light
2015/09/22/18:03:51	23.45	6.32	1496	Light1	light
2015/09/22/18:03:52	23.45	6.33	1497	Light1	light
2015/09/22/18:03:53	23.45	6.32	1498	Light1	light
2015/09/22/18:03:54	23.45	6.32	1499	Light1	light
2015/09/22/18:03:55	23.45	6.3	1500	Light1	light
2015/09/22/18:03:56	23.45	6.31	1501	Light1	light
2015/09/22/18:03:57	23.46	6.31	1502	Light1	light
2015/09/22/18:03:58	23.46	6.3	1503	Light1	light
2015/09/22/18:03:59	23.46	6.31	1504	Light1	light
2015/09/22/18:04:00	23.46	6.3	1505	Light1	light
2015/09/22/18:04:01	23.46	6.28	1506	Light1	light
2015/09/22/18:04:02	23.46	6.28	1507	Light1	light
2015/09/22/18:04:03	23.46	6.3	1508	Light1	light
2015/09/22/18:04:04	23.46	6.34	1509	Light1	light
2015/09/22/18:04:05	23.46	6.33	1510	Light1	light
2015/09/22/18:04:06	23.45	6.3	1511	Light1	light
2015/09/22/18:04:07	23.45	6.33	1512	Light1	light
2015/09/22/18:04:08	23.45	6.3	1513	Light1	light
2015/09/22/18:04:09	23.45	6.31	1514	Light1	light
2015/09/22/18:04:10	23.45	6.31	1515	Light1	light
2015/09/22/18:04:11	23.46	6.32	1516	Light1	light
2015/09/22/18:04:12	23.46	6.34	1517	Light1	light
2015/09/22/18:04:13	23.46	6.32	1518	Light1	light
2015/09/22/18:04:14	23.46	6.34	1519	Light1	light
2015/09/22/18:04:15	23.46	6.38	1520	Light1	light
2015/09/22/18:04:16	23.46	6.36	1521	Light1	light
2015/09/22/18:04:17	23.46	6.29	1522	Light1	light
2015/09/22/18:04:18	23.46	6.25	1523	Light1	light
2015/09/22/18:04:19	23.46	6.29	1524	Light1	light
2015/09/22/18:04:20	23.46	6.31	1525	Light1	light
2015/09/22/18:04:21	23.46	6.33	1526	Light1	light
2015/09/22/18:04:22	23.46	6.36	1527	Light1	light
2015/09/22/18:04:23	23.46	6.35	1528	Light1	light
2015/09/22/18:04:24	23.46	6.3	1529	Light1	light
2015/09/22/18:04:25	23.46	6.33	1530	Light1	light
2015/09/22/18:04:26	23.46	6.31	1531	Light1	light
2015/09/22/18:04:27	23.46	6.3	1532	Light1	light
2015/09/22/18:04:28	23.46	6.3	1533	Light1	light
2015/09/22/18:04:29	23.46	6.32	1534	Light1	light
2015/09/22/18:04:30	23.46	6.36	1535	Light1	light
2015/09/22/18:04:31	23.46	6.31	1536	Light1	light
2015/09/22/18:04:32	23.46	6.3	1537	Light1	light
2015/09/22/18:04:33	23.46	6.3	1538	Light1	light
2015/09/22/18:04:34	23.46	6.35	1539	Light1	light
2015/09/22/18:04:35	23.46	6.29	1540	Light1	light
2015/09/22/18:04:36	23.46	6.33	1541	Light1	light
2015/09/22/18:04:37	23.46	6.35	1542	Light1	light
2015/09/22/18:04:38	23.46	6.3	1543	Light1	light
2015/09/22/18:04:39	23.46	6.31	1544	Light1	light
2015/09/22/18:04:40	23.47	6.34	1545	Light1	light
2015/09/22/18:04:41	23.47	6.31	1546	Light1	light
2015/09/22/18:04:42	23.47	6.3	1547	Light1	light
2015/09/22/18:04:43	23.47	6.31	1548	Light1	light
2015/09/22/18:04:44	23.47	6.31	1549	Light1	light
2015/09/22/18:04:45	23.47	6.33	1550	Light1	light
2015/09/22/18:04:46	23.46	6.31	1551	Light1	light
2015/09/22/18:04:47	23.46	6.29	1552	Light1	light
2015/09/22/18:04:48	23.46	6.29	1553	Light1	light
2015/09/22/18:04:49	23.46	6.31	1554	Light1	light
2015/09/22/18:04:50	23.46	6.27	1555	Light1	light
2015/09/22/18:04:51	23.46	6.28	1556	Light1	light
2015/09/22/18:04:52	23.46	6.33	1557	Light1	light
2015/09/22/18:04:53	23.46	6.29	1558	Light1	light
2015/09/22/18:04:54	23.46	6.26	1559	Light1	light
2015/09/22/18:04:55	23.46	6.29	1560	Light1	light
2015/09/22/18:04:56	23.46	6.29	1561	Light1	light
2015/09/22/18:04:57	23.47	6.25	1562	Light1	light
2015/09/22/18:04:58	23.46	6.32	1563	Light1	light
2015/09/22/18:04:59	23.47	6.31	1564	Light1	light
2015/09/22/18:05:00	23.47	6.29	1565	Light1	light
2015/09/22/18:05:01	23.47	6.3	1566	Light1	light
2015/09/22/18:05:02	23.47	6.34	1567	Light1	light
2015/09/22/18:05:03	23.47	6.37	1568	Light1	light
2015/09/22/18:05:04	23.47	6.31	1569	Light1	light
2015/09/22/18:05:05	23.47	6.26	1570	Light1	light
2015/09/22/18:05:06	23.47	6.28	1571	Light1	light
2015/09/22/18:05:07	23.47	6.32	1572	Light1	light
2015/09/22/18:05:08	23.47	6.31	1573	Light1	light
2015/09/22/18:05:09	23.47	6.27	1574	Light1	light
2015/09/22/18:05:10	23.47	6.34	1575	Light1	light
2015/09/22/18:05:11	23.47	6.33	1576	Light1	light
2015/09/22/18:05:12	23.47	6.3	1577	Light1	light
2015/09/22/18:05:13	23.47	6.3	1578	Light1	light
2015/09/22/18:05:14	23.47	6.27	1579	Light1	light
2015/09/22/18:05:15	23.47	6.29	1580	Light1	light
2015/09/22/18:05:16	23.47	6.3	1581	Light1	light
2015/09/22/18:05:17	23.47	6.3	1582	Light1	light
2015/09/22/18:05:18	23.47	6.3	1583	Light1	light
2015/09/22/18:05:19	23.47	6.26	1584	Light1	light
2015/09/22/18:05:20	23.47	6.27	1585	Light1	light
2015/09/22/18:05:21	23.47	6.24	1586	Light1	light
2015/09/22/18:05:22	23.47	6.22	1587	Light1	light
2015/09/22/18:05:23	23.47	6.31	1588	Light1	light
2015/09/22/18:05:24	23.47	6.3	1589	Light1	light
2015/09/22/18:05:25	23.47	6.21	1590	Light1	light
2015/09/22/18:05:26	23.47	6.26	1591	Light1	light
2015/09/22/18:05:27	23.47	6.3	1592	Light1	light
2015/09/22/18:05:28	23.47	6.28	1593	Light1	light
2015/09/22/18:05:29	23.47	6.29	1594	Light1	light
2015/09/22/18:05:30	23.46	6.32	1595	Light1	light
2015/09/22/18:05:31	23.47	6.28	1596	Light1	light
2015/09/22/18:05:32	23.47	6.27	1597	Light1	light
2015/09/22/18:05:33	23.47	6.33	1598	Light1	light
2015/09/22/18:05:34	23.47	6.32	1599	Light1	light
2015/09/22/18:05:35	23.47	6.28	1600	Light1	light
2015/09/22/18:05:36	23.47	6.28	1601	Light1	light
2015/09/22/18:05:37	23.47	6.28	1602	Light1	light
2015/09/22/18:05:38	23.47	6.29	1603	Light1	light
2015/09/22/18:05:39	23.47	6.31	1604	Light1	light
2015/09/22/18:05:40	23.47	6.3	1605	Light1	light
2015/09/22/18:05:41	23.47	6.27	1606	Light1	light
2015/09/22/18:05:42	23.47	6.27	1607	Light1	light
2015/09/22/18:05:43	23.47	6.28	1608	Light1	light
2015/09/22/18:05:44	23.47	6.28	1609	Light1	light
2015/09/22/18:05:45	23.47	6.35	1610	Light1	light
2015/09/22/18:05:46	23.47	6.31	1611	Light1	light
2015/09/22/18:05:47	23.47	6.35	1612	Light1	light
2015/09/22/18:05:48	23.47	6.32	1613	Light1	light
2015/09/22/18:05:49	23.47	6.29	1614	Light1	light
2015/09/22/18:05:50	23.47	6.3	1615	Light1	light
2015/09/22/18:05:51	23.47	6.32	1616	Light1	light
2015/09/22/18:05:52	23.47	6.29	1617	Light1	light
2015/09/22/18:05:53	23.47	6.3	1618	Light1	light
2015/09/22/18:05:54	23.47	6.26	1619	Light1	light
2015/09/22/18:05:55	23.47	6.26	1620	Light1	light
2015/09/22/18:05:56	23.47	6.32	1621	Light1	light
2015/09/22/18:05:57	23.47	6.35	1622	Light1	light
2015/09/22/18:05:58	23.47	6.35	1623	Light1	light
2015/09/22/18:05:59	23.47	6.3	1624	Light1	light
2015/09/22/18:06:00	23.47	6.33	1625	Light1	light
2015/09/22/18:06:01	23.47	6.3	1626	Light1	light
2015/09/22/18:06:02	23.47	6.26	1627	Light1	light
2015/09/22/18:06:03	23.47	6.27	1628	Light1	light
2015/09/22/18:06:04	23.47	6.27	1629	Light1	light
2015/09/22/18:06:05	23.47	6.37	1630	Light1	light
2015/09/22/18:06:06	23.47	6.33	1631	Light1	light
2015/09/22/18:06:07	23.48	6.33	1632	Light1	light
2015/09/22/18:06:08	23.48	6.32	1633	Light1	light
2015/09/22/18:06:09	23.48	6.26	1634	Light1	light
2015/09/22/18:06:10	23.47	6.3	1635	Light1	light
2015/09/22/18:06:11	23.47	6.32	1636	Light1	light
2015/09/22/18:06:12	23.47	6.29	1637	Light1	light
2015/09/22/18:06:13	23.47	6.3	1638	Light1	light
2015/09/22/18:06:14	23.47	6.28	1639	Light1	light
2015/09/22/18:06:15	23.48	6.22	1640	Light1	light
2015/09/22/18:06:16	23.47	6.28	1641	Light1	light
2015/09/22/18:06:17	23.47	6.3	1642	Light1	light
2015/09/22/18:06:18	23.47	6.27	1643	Light1	light
2015/09/22/18:06:19	23.47	6.3	1644	Light1	light
2015/09/22/18:06:20	23.47	6.32	1645	Light1	light
2015/09/22/18:06:21	23.47	6.29	1646	Light1	light
2015/09/22/18:06:22	23.47	6.31	1647	Light1	light
2015/09/22/18:06:23	23.47	6.34	1648	Light1	light
2015/09/22/18:06:24	23.47	6.34	1649	Light1	light
2015/09/22/18:06:25	23.47	6.3	1650	Light1	light
2015/09/22/18:06:26	23.47	6.35	1651	Light1	light
2015/09/22/18:06:27	23.47	6.23	1652	Light1	light
2015/09/22/18:06:28	23.47	6.37	1653	Light1	light
2015/09/22/18:06:29	23.47	6.29	1654	Light1	light
2015/09/22/18:06:30	23.47	6.24	1655	Light1	light
2015/09/22/18:06:31	23.47	6.26	1656	Light1	light
2015/09/22/18:06:32	23.47	6.27	1657	Light1	light
2015/09/22/18:06:33	23.47	6.26	1658	Light1	light
2015/09/22/18:06:34	23.47	6.34	1659	Light1	light
2015/09/22/18:06:35	23.48	6.31	1660	Light1	light
2015/09/22/18:06:36	23.48	6.28	1661	Light1	light
2015/09/22/18:06:37	23.48	6.28	1662	Light1	light
2015/09/22/18:06:38	23.48	6.27	1663	Light1	light
2015/09/22/18:06:39	23.48	6.29	1664	Light1	light
2015/09/22/18:06:40	23.47	6.3	1665	Light1	light
2015/09/22/18:06:41	23.47	6.31	1666	Light1	light
2015/09/22/18:06:42	23.47	6.3	1667	Light1	light
2015/09/22/18:06:43	23.47	6.29	1668	Light1	light
2015/09/22/18:06:44	23.48	6.31	1669	Light1	light
2015/09/22/18:06:45	23.48	6.35	1670	Light1	light
2015/09/22/18:06:46	23.48	6.32	1671	Light1	light
2015/09/22/18:06:47	23.48	6.31	1672	Light1	light
2015/09/22/18:06:48	23.48	6.33	1673	Light1	light
2015/09/22/18:06:49	23.48	6.34	1674	Light1	light
2015/09/22/18:06:50	23.48	6.32	1675	Light1	light
2015/09/22/18:06:51	23.48	6.26	1676	Light1	light
2015/09/22/18:06:52	23.48	6.28	1677	Light1	light
2015/09/22/18:06:53	23.47	6.33	1678	Light1	light
2015/09/22/18:06:54	23.47	6.33	1679	Light1	light
2015/09/22/18:06:55	23.47	6.3	1680	Light1	light
2015/09/22/18:06:56	23.47	6.31	1681	Light1	light
2015/09/22/18:06:57	23.47	6.34	1682	Light1	light
2015/09/22/18:06:58	23.48	6.35	1683	Light1	light
2015/09/22/18:06:59	23.48	6.32	1684	Light1	light
2015/09/22/18:07:00	23.48	6.27	1685	Light1	light
2015/09/22/18:07:01	23.47	6.27	1686	Light1	light
2015/09/22/18:07:02	23.47	6.28	1687	Light1	light
2015/09/22/18:07:03	23.47	6.28	1688	Light1	light
2015/09/22/18:07:04	23.47	6.32	1689	Light1	light
2015/09/22/18:07:05	23.47	6.29	1690	Light1	light
2015/09/22/18:07:06	23.47	6.3	1691	Light1	light
2015/09/22/18:07:07	23.47	6.3	1692	Light1	light
2015/09/22/18:07:08	23.48	6.32	1693	Light1	light
2015/09/22/18:07:09	23.48	6.29	1694	Light1	light
2015/09/22/18:07:10	23.48	6.31	1695	Light1	light
2015/09/22/18:07:11	23.48	6.36	1696	Light1	light
2015/09/22/18:07:12	23.48	6.31	1697	Light1	light
2015/09/22/18:07:13	23.47	6.32	1698	Light1	light
2015/09/22/18:07:14	23.47	6.26	1699	Light1	light
2015/09/22/18:07:15	23.47	6.25	1700	Light1	light
2015/09/22/18:07:16	23.47	6.32	1701	Light1	light
2015/09/22/18:07:17	23.47	6.32	1702	Light1	light
2015/09/22/18:07:18	23.47	6.3	1703	Light1	light
2015/09/22/18:07:19	23.47	6.31	1704	Light1	light
2015/09/22/18:07:20	23.47	6.31	1705	Light1	light
2015/09/22/18:07:21	23.48	6.33	1706	Light1	light
2015/09/22/18:07:22	23.47	6.37	1707	Light1	light
2015/09/22/18:07:23	23.47	6.34	1708	Light1	light
2015/09/22/18:07:24	23.48	6.24	1709	Light1	light
2015/09/22/18:07:25	23.48	6.28	1710	Light1	light
2015/09/22/18:07:26	23.48	6.33	1711	Light1	light
2015/09/22/18:07:27	23.48	6.31	1712	Light1	light
2015/09/22/18:07:28	23.48	6.27	1713	Light1	light
2015/09/22/18:07:29	23.48	6.27	1714	Light1	light
2015/09/22/18:07:30	23.47	6.3	1715	Light1	light
2015/09/22/18:07:31	23.47	6.33	1716	Light1	light
2015/09/22/18:07:32	23.47	6.29	1717	Light1	light
2015/09/22/18:07:33	23.47	6.27	1718	Light1	light
2015/09/22/18:07:34	23.47	6.33	1719	Light1	light
2015/09/22/18:07:35	23.47	6.32	1720	Light1	light
2015/09/22/18:07:36	23.48	6.28	1721	Light1	light
2015/09/22/18:07:37	23.48	6.32	1722	Light1	light
2015/09/22/18:07:38	23.48	6.31	1723	Light1	light
2015/09/22/18:07:39	23.48	6.28	1724	Light1	light
2015/09/22/18:07:40	23.48	6.3	1725	Light1	light
2015/09/22/18:07:41	23.48	6.29	1726	Light1	light
2015/09/22/18:07:42	23.48	6.31	1727	Light1	light
2015/09/22/18:07:43	23.48	6.3	1728	Light1	light
2015/09/22/18:07:44	23.48	6.34	1729	Light1	light
2015/09/22/18:07:45	23.48	6.29	1730	Light1	light
2015/09/22/18:07:46	23.48	6.29	1731	Light1	light
2015/09/22/18:07:47	23.48	6.35	1732	Light1	light
2015/09/22/18:07:48	23.48	6.33	1733	Light1	light
2015/09/22/18:07:49	23.48	6.31	1734	Light1	light
2015/09/22/18:07:50	23.48	6.29	1735	Light1	light
2015/09/22/18:07:51	23.48	6.3	1736	Light1	light
2015/09/22/18:07:52	23.48	6.28	1737	Light1	light
2015/09/22/18:07:53	23.48	6.32	1738	Light1	light
2015/09/22/18:07:54	23.48	6.29	1739	Light1	light
2015/09/22/18:07:55	23.47	6.23	1740	Light1	light
2015/09/22/18:07:56	23.47	6.25	1741	Light1	light
2015/09/22/18:07:57	23.47	6.28	1742	Light1	light
2015/09/22/18:07:58	23.47	6.27	1743	Light1	light
2015/09/22/18:07:59	23.48	6.25	1744	Light1	light
2015/09/22/18:08:00	23.48	6.24	1745	Light1	light
2015/09/22/18:08:01	23.48	6.28	1746	junk	light
2015/09/22/18:08:02	23.48	6.29	1747	junk	light
2015/09/22/18:08:03	23.48	6.31	1748	junk	light
2015/09/22/18:08:04	23.48	6.32	1749	junk	light
2015/09/22/18:08:05	23.48	6.36	1750	junk	light
2015/09/22/18:08:06	23.48	6.38	1751	junk	light
2015/09/22/18:08:07	23.48	6.31	1752	junk	light
2015/09/22/18:08:08	23.48	6.29	1753	junk	light
2015/09/22/18:08:09	23.48	6.3	1754	junk	light
2015/09/22/18:08:10	23.48	6.26	1755	junk	light
2015/09/22/18:08:11	23.48	6.28	1756	junk	light
2015/09/22/18:08:12	23.48	6.28	1757	junk	light
2015/09/22/18:08:13	23.48	6.3	1758	junk	light
2015/09/22/18:08:14	23.48	6.29	1759	junk	light
2015/09/22/18:08:15	23.48	6.3	1760	junk	light
2015/09/22/18:08:16	23.48	6.28	1761	junk	light
2015/09/22/18:08:17	23.48	6.26	1762	junk	light
2015/09/22/18:08:18	23.48	6.26	1763	junk	light
2015/09/22/18:08:19	23.47	6.3	1764	junk	light
2015/09/22/18:08:20	23.48	6.29	1765	junk	light
2015/09/22/18:08:21	23.47	6.32	1766	junk	light
2015/09/22/18:08:22	23.48	6.28	1767	junk	light
2015/09/22/18:08:23	23.48	6.27	1768	junk	light
2015/09/22/18:08:24	23.48	6.29	1769	junk	light
2015/09/22/18:08:25	23.48	6.32	1770	junk	light
2015/09/22/18:08:26	23.48	6.3	1771	junk	light
2015/09/22/18:08:27	23.48	6.3	1772	junk	light
2015/09/22/18:08:28	23.48	6.29	1773	junk	light
2015/09/22/18:08:29	23.48	6.28	1774	junk	light
2015/09/22/18:08:30	23.48	6.29	1775	junk	light
2015/09/22/18:08:31	23.47	6.32	1776	junk	light
2015/09/22/18:08:32	23.47	6.28	1777	junk	light
2015/09/22/18:08:33	23.47	6.26	1778	junk	light
2015/09/22/18:08:34	23.46	6.27	1779	junk	light
2015/09/22/18:08:35	23.46	6.3	1780	junk	dark
2015/09/22/18:08:36	23.46	6.28	1781	junk	dark
2015/09/22/18:08:37	23.47	6.29	1782	junk	dark
2015/09/22/18:08:38	23.47	6.28	1783	junk	dark
2015/09/22/18:08:39	23.47	6.29	1784	junk	dark
2015/09/22/18:08:40	23.46	6.27	1785	junk	dark
2015/09/22/18:08:41	23.46	6.28	1786	junk	dark
2015/09/22/18:08:42	23.46	6.28	1787	junk	dark
2015/09/22/18:08:43	23.45	6.29	1788	junk	dark
2015/09/22/18:08:44	23.45	6.27	1789	junk	dark
2015/09/22/18:08:45	23.45	6.31	1790	junk	dark
2015/09/22/18:08:46	23.45	6.31	1791	junk	dark
2015/09/22/18:08:47	23.45	6.29	1792	junk	dark
2015/09/22/18:08:48	23.45	6.29	1793	junk	dark
2015/09/22/18:08:49	23.45	6.29	1794	junk	dark
2015/09/22/18:08:50	23.45	6.28	1795	junk	dark
2015/09/22/18:08:51	23.45	6.3	1796	junk	dark
2015/09/22/18:08:52	23.45	6.27	1797	junk	dark
2015/09/22/18:08:53	23.45	6.25	1798	junk	dark
2015/09/22/18:08:54	23.45	6.28	1799	junk	dark
2015/09/22/18:08:55	23.45	6.27	1800	junk	dark
2015/09/22/18:08:56	23.45	6.27	1801	junk	dark
2015/09/22/18:08:57	23.44	6.27	1802	junk	dark
2015/09/22/18:08:58	23.44	6.28	1803	junk	dark
2015/09/22/18:08:59	23.44	6.31	1804	junk	dark
2015/09/22/18:09:00	23.44	6.3	1805	junk	dark
2015/09/22/18:09:01	23.44	6.3	1806	junk	dark
2015/09/22/18:09:02	23.44	6.29	1807	junk	dark
2015/09/22/18:09:03	23.44	6.27	1808	junk	dark
2015/09/22/18:09:04	23.44	6.26	1809	junk	dark
2015/09/22/18:09:05	23.44	6.28	1810	junk	dark
2015/09/22/18:09:06	23.44	6.25	1811	junk	dark
2015/09/22/18:09:07	23.44	6.26	1812	junk	dark
2015/09/22/18:09:08	23.44	6.28	1813	junk	dark
2015/09/22/18:09:09	23.44	6.29	1814	junk	dark
2015/09/22/18:09:10	23.44	6.3	1815	junk	dark
2015/09/22/18:09:11	23.44	6.29	1816	junk	dark
2015/09/22/18:09:12	23.44	6.28	1817	junk	dark
2015/09/22/18:09:13	23.44	6.29	1818	junk	dark
2015/09/22/18:09:14	23.44	6.3	1819	junk	dark
2015/09/22/18:09:15	23.44	6.27	1820	junk	dark
2015/09/22/18:09:16	23.44	6.26	1821	junk	dark
2015/09/22/18:09:17	23.44	6.29	1822	junk	dark
2015/09/22/18:09:18	23.44	6.31	1823	junk	dark
2015/09/22/18:09:19	23.43	6.29	1824	junk	dark
2015/09/22/18:09:20	23.43	6.27	1825	junk	dark
2015/09/22/18:09:21	23.43	6.28	1826	junk	dark
2015/09/22/18:09:22	23.43	6.25	1827	junk	dark
2015/09/22/18:09:23	23.43	6.28	1828	junk	dark
2015/09/22/18:09:24	23.43	6.28	1829	junk	dark
2015/09/22/18:09:25	23.43	6.28	1830	junk	dark
2015/09/22/18:09:26	23.43	6.27	1831	junk	dark
2015/09/22/18:09:27	23.43	6.27	1832	junk	dark
2015/09/22/18:09:28	23.43	6.28	1833	junk	dark
2015/09/22/18:09:29	23.43	6.28	1834	junk	dark
2015/09/22/18:09:30	23.43	6.31	1835	junk	dark
2015/09/22/18:09:31	23.43	6.29	1836	junk	dark
2015/09/22/18:09:32	23.44	6.29	1837	junk	dark
2015/09/22/18:09:33	23.43	6.3	1838	junk	dark
2015/09/22/18:09:34	23.43	6.28	1839	junk	dark
2015/09/22/18:09:35	23.43	6.27	1840	junk	dark
2015/09/22/18:09:36	23.43	6.28	1841	junk	dark
2015/09/22/18:09:37	23.43	6.27	1842	junk	dark
2015/09/22/18:09:38	23.43	6.31	1843	junk	dark
2015/09/22/18:09:39	23.43	6.28	1844	junk	dark
2015/09/22/18:09:40	23.43	6.27	1845	junk	dark
2015/09/22/18:09:41	23.43	6.29	1846	junk	dark
2015/09/22/18:09:42	23.43	6.27	1847	junk	dark
2015/09/22/18:09:43	23.43	6.29	1848	junk	dark
2015/09/22/18:09:44	23.43	6.29	1849	junk	dark
2015/09/22/18:09:45	23.43	6.26	1850	junk	dark
2015/09/22/18:09:46	23.43	6.28	1851	junk	dark
2015/09/22/18:09:47	23.43	6.27	1852	junk	dark
2015/09/22/18:09:48	23.43	6.28	1853	junk	dark
2015/09/22/18:09:49	23.43	6.28	1854	junk	dark
2015/09/22/18:09:50	23.43	6.27	1855	junk	dark
2015/09/22/18:09:51	23.43	6.25	1856	junk	dark
2015/09/22/18:09:52	23.43	6.27	1857	junk	dark
2015/09/22/18:09:53	23.43	6.28	1858	junk	dark
2015/09/22/18:09:54	23.43	6.29	1859	junk	dark
2015/09/22/18:09:55	23.43	6.27	1860	junk	dark
2015/09/22/18:09:56	23.43	6.28	1861	junk	dark
2015/09/22/18:09:57	23.43	6.27	1862	junk	dark
2015/09/22/18:09:58	23.43	6.27	1863	junk	dark
2015/09/22/18:09:59	23.43	6.3	1864	junk	dark
2015/09/22/18:10:00	23.43	6.29	1865	junk	dark
2015/09/22/18:10:01	23.43	6.29	1866	junk	dark
2015/09/22/18:10:02	23.43	6.28	1867	junk	dark
2015/09/22/18:10:03	23.43	6.27	1868	junk	dark
2015/09/22/18:10:04	23.43	6.29	1869	junk	dark
2015/09/22/18:10:05	23.43	6.29	1870	junk	dark
2015/09/22/18:10:06	23.43	6.3	1871	junk	dark
2015/09/22/18:10:07	23.43	6.3	1872	junk	dark
2015/09/22/18:10:08	23.43	6.28	1873	junk	dark
2015/09/22/18:10:09	23.43	6.29	1874	junk	dark
2015/09/22/18:10:10	23.43	6.29	1875	junk	dark
2015/09/22/18:10:11	23.43	6.28	1876	junk	dark
2015/09/22/18:10:12	23.43	6.29	1877	junk	dark
2015/09/22/18:10:13	23.43	6.28	1878	junk	dark
2015/09/22/18:10:14	23.43	6.25	1879	junk	dark
2015/09/22/18:10:15	23.43	6.26	1880	junk	dark
2015/09/22/18:10:16	23.43	6.25	1881	junk	dark
2015/09/22/18:10:17	23.43	6.26	1882	junk	dark
2015/09/22/18:10:18	23.43	6.26	1883	junk	dark
2015/09/22/18:10:19	23.43	6.28	1884	junk	dark
2015/09/22/18:10:20	23.43	6.28	1885	junk	dark
2015/09/22/18:10:21	23.43	6.29	1886	junk	dark
2015/09/22/18:10:22	23.43	6.29	1887	junk	dark
2015/09/22/18:10:23	23.43	6.29	1888	junk	dark
2015/09/22/18:10:24	23.43	6.3	1889	junk	dark
2015/09/22/18:10:25	23.43	6.29	1890	junk	dark
2015/09/22/18:10:26	23.42	6.28	1891	junk	dark
2015/09/22/18:10:27	23.43	6.3	1892	junk	dark
2015/09/22/18:10:28	23.42	6.24	1893	junk	dark
2015/09/22/18:10:29	23.42	6.23	1894	junk	dark
2015/09/22/18:10:30	23.42	6.28	1895	junk	dark
2015/09/22/18:10:31	23.43	6.29	1896	junk	dark
2015/09/22/18:10:32	23.42	6.25	1897	junk	dark
2015/09/22/18:10:33	23.43	6.27	1898	junk	dark
2015/09/22/18:10:34	23.43	6.3	1899	junk	dark
2015/09/22/18:10:35	23.43	6.27	1900	junk	dark
2015/09/22/18:10:36	23.42	6.26	1901	junk	dark
2015/09/22/18:10:37	23.42	6.27	1902	junk	dark
2015/09/22/18:10:38	23.42	6.28	1903	junk	dark
2015/09/22/18:10:39	23.42	6.27	1904	junk	dark
2015/09/22/18:10:40	23.42	6.26	1905	junk	dark
2015/09/22/18:10:41	23.42	6.28	1906	junk	dark
2015/09/22/18:10:42	23.43	6.26	1907	junk	dark
2015/09/22/18:10:43	23.43	6.27	1908	junk	dark
2015/09/22/18:10:44	23.42	6.27	1909	junk	dark
2015/09/22/18:10:45	23.42	6.28	1910	junk	dark
2015/09/22/18:10:46	23.42	6.27	1911	junk	dark
2015/09/22/18:10:47	23.43	6.25	1912	junk	dark
2015/09/22/18:10:48	23.42	6.25	1913	junk	dark
2015/09/22/18:10:49	23.43	6.29	1914	junk	dark
2015/09/22/18:10:50	23.43	6.29	1915	junk	dark
2015/09/22/18:10:51	23.42	6.28	1916	junk	dark
2015/09/22/18:10:52	23.42	6.27	1917	junk	dark
2015/09/22/18:10:53	23.42	6.29	1918	junk	dark
2015/09/22/18:10:54	23.42	6.28	1919	junk	dark
2015/09/22/18:10:55	23.42	6.26	1920	junk	dark
2015/09/22/18:10:56	23.42	6.28	1921	junk	dark
2015/09/22/18:10:57	23.42	6.27	1922	junk	dark
2015/09/22/18:10:58	23.42	6.26	1923	junk	dark
2015/09/22/18:10:59	23.42	6.29	1924	junk	dark
2015/09/22/18:11:00	23.42	6.28	1925	junk	dark
2015/09/22/18:11:01	23.42	6.28	1926	junk	dark
2015/09/22/18:11:02	23.42	6.27	1927	junk	dark
2015/09/22/18:11:03	23.42	6.26	1928	junk	dark
2015/09/22/18:11:04	23.42	6.26	1929	junk	dark
2015/09/22/18:11:05	23.42	6.26	1930	junk	dark
2015/09/22/18:11:06	23.42	6.26	1931	junk	dark
2015/09/22/18:11:07	23.42	6.24	1932	junk	dark
2015/09/22/18:11:08	23.42	6.26	1933	junk	dark
2015/09/22/18:11:09	23.42	6.27	1934	junk	dark
2015/09/22/18:11:10	23.42	6.27	1935	junk	dark
2015/09/22/18:11:11	23.42	6.29	1936	junk	dark
2015/09/22/18:11:12	23.42	6.29	1937	junk	dark
2015/09/22/18:11:13	23.42	6.28	1938	junk	dark
2015/09/22/18:11:14	23.42	6.27	1939	junk	dark
2015/09/22/18:11:15	23.42	6.27	1940	junk	dark
2015/09/22/18:11:16	23.42	6.27	1941	junk	dark
2015/09/22/18:11:17	23.42	6.25	1942	junk	dark
2015/09/22/18:11:18	23.42	6.26	1943	junk	dark
2015/09/22/18:11:19	23.42	6.29	1944	junk	dark
2015/09/22/18:11:20	23.42	6.27	1945	junk	dark
2015/09/22/18:11:21	23.42	6.26	1946	junk	dark
2015/09/22/18:11:22	23.42	6.26	1947	junk	dark
2015/09/22/18:11:23	23.42	6.25	1948	junk	dark
2015/09/22/18:11:24	23.42	6.25	1949	junk	dark
2015/09/22/18:11:25	23.42	6.27	1950	junk	dark
2015/09/22/18:11:26	23.42	6.25	1951	junk	dark
2015/09/22/18:11:27	23.42	6.26	1952	junk	dark
2015/09/22/18:11:28	23.42	6.26	1953	junk	dark
2015/09/22/18:11:29	23.42	6.26	1954	junk	dark
2015/09/22/18:11:30	23.42	6.24	1955	junk	dark
2015/09/22/18:11:31	23.42	6.25	1956	junk	dark
2015/09/22/18:11:32	23.42	6.26	1957	junk	dark
2015/09/22/18:11:33	23.42	6.26	1958	junk	dark
2015/09/22/18:11:34	23.42	6.25	1959	junk	dark
2015/09/22/18:11:35	23.42	6.28	1960	junk	dark
2015/09/22/18:11:36	23.42	6.25	1961	junk	dark
2015/09/22/18:11:37	23.42	6.26	1962	junk	dark
2015/09/22/18:11:38	23.42	6.26	1963	junk	dark
2015/09/22/18:11:39	23.42	6.3	1964	junk	dark
2015/09/22/18:11:40	23.42	6.28	1965	junk	dark
2015/09/22/18:11:41	23.42	6.25	1966	junk	dark
2015/09/22/18:11:42	23.42	6.26	1967	junk	dark
2015/09/22/18:11:43	23.42	6.25	1968	junk	dark
2015/09/22/18:11:44	23.42	6.28	1969	junk	dark
2015/09/22/18:11:45	23.42	6.26	1970	junk	dark
2015/09/22/18:11:46	23.42	6.24	1971	junk	dark
2015/09/22/18:11:47	23.42	6.28	1972	junk	dark
2015/09/22/18:11:48	23.42	6.28	1973	junk	dark
2015/09/22/18:11:49	23.42	6.25	1974	junk	dark
2015/09/22/18:11:50	23.42	6.27	1975	junk	dark
2015/09/22/18:11:51	23.42	6.26	1976	junk	dark
2015/09/22/18:11:52	23.42	6.26	1977	junk	dark
2015/09/22/18:11:53	23.42	6.25	1978	junk	dark
2015/09/22/18:11:54	23.42	6.24	1979	junk	dark
2015/09/22/18:11:55	23.42	6.26	1980	junk	dark
2015/09/22/18:11:56	23.42	6.27	1981	junk	dark
2015/09/22/18:11:57	23.42	6.24	1982	junk	dark
2015/09/22/18:11:58	23.42	6.24	1983	junk	dark
2015/09/22/18:11:59	23.43	6.26	1984	junk	dark
2015/09/22/18:12:00	23.43	6.26	1985	junk	dark
2015/09/22/18:12:01	23.42	6.23	1986	junk	dark
2015/09/22/18:12:02	23.42	6.25	1987	junk	dark
2015/09/22/18:12:03	23.42	6.25	1988	junk	dark
2015/09/22/18:12:04	23.42	6.25	1989	junk	dark
2015/09/22/18:12:05	23.42	6.25	1990	junk	dark
2015/09/22/18:12:06	23.42	6.26	1991	junk	dark
2015/09/22/18:12:07	23.42	6.26	1992	junk	dark
2015/09/22/18:12:08	23.42	6.27	1993	junk	dark
2015/09/22/18:12:09	23.42	6.28	1994	junk	dark
2015/09/22/18:12:10	23.42	6.28	1995	junk	dark
2015/09/22/18:12:11	23.42	6.25	1996	junk	dark
2015/09/22/18:12:12	23.42	6.24	1997	junk	dark
2015/09/22/18:12:13	23.41	6.27	1998	junk	dark
2015/09/22/18:12:14	23.41	6.25	1999	junk	dark
[truncated: 1,871 more rows]
