# Supplementary material for: Chloroplast acquisition without the gene transfer in kleptoplastic sea slugs, Plakobranchus ocellatus
Source: eLife. 2021 Apr 27;10:e60176. doi: 10.7554/eLife.60176 (PMC8079154; doi:10.7554/eLife.60176)
Supplement: Figure 3—source data 1. — This zip archive contains source files of plastid gene composition and of orthologous analysis. [file elife-60176-fig3-data1.zip]

Archive with 7 entries (6 files):
- Figure_3_source_data_1/
- Figure_3_source_data_1/Plastidial_DNAs.xlsx
- __MACOSX/Figure_3_source_data_1/._Plastidial_DNAs.xlsx
- Figure_3_source_data_1/Encoded_genes_on_kleptoplast_DNA.xlsx
- __MACOSX/Figure_3_source_data_1/._Encoded_genes_on_kleptoplast_DNA.xlsx
- Figure_3_source_data_1/Orthologous_relationship.xlsx
- __MACOSX/Figure_3_source_data_1/._Orthologous_relationship.xlsx
