# Supplementary material for: Chloroplast acquisition without the gene transfer in kleptoplastic sea slugs, Plakobranchus ocellatus
Source: eLife. 2021 Apr 27;10:e60176. doi: 10.7554/eLife.60176 (PMC8079154; doi:10.7554/eLife.60176)
Supplement: Figure 3—source data 2. — This zip archive contains source and result files of tblastn analysis of kleptoplast/chloroplast DNA. [file elife-60176-fig3-data2.zip]

Archive with 5 entries (4 files):
- Figure_3_source_data_2/
- Figure_3_source_data_2/TBLASTN hit result .xlsx
- __MACOSX/Figure_3_source_data_2/._TBLASTN hit result .xlsx
- Figure_3_source_data_2/TBLASTN E-values for Figure 3E.xlsx
- __MACOSX/Figure_3_source_data_2/._TBLASTN E-values for Figure 3E.xlsx
