# Supplementary material for: Chloroplast acquisition without the gene transfer in kleptoplastic sea slugs, Plakobranchus ocellatus
Source: eLife. 2021 Apr 27;10:e60176. doi: 10.7554/eLife.60176 (PMC8079154; doi:10.7554/eLife.60176)
Supplement: Figure 4—source data 1. — This zip archive contains source files of algal gene searching from PoB genome and pre-assembled reads. [file elife-60176-fig4-data1.zip]

Archive with 28 entries (27 files):
- Figure_4_source_data_1/
- Figure_4_source_data_1/ML_tree_for_orthologous_group65.contree
- Figure_4_source_data_1/ML_tree_for_orthologous_group456.contree
- __MACOSX/Figure_4_source_data_1/._ML_tree_for_orthologous_group456.contree
- Figure_4_source_data_1/ML_tree_for_orthologous_group501.contree
- __MACOSX/Figure_4_source_data_1/._ML_tree_for_orthologous_group501.contree
- Figure_4_source_data_1/3_mmseq2_result.xlsx
- __MACOSX/Figure_4_source_data_1/._3_mmseq2_result.xlsx
- Figure_4_source_data_1/.DS_Store
- __MACOSX/Figure_4_source_data_1/._.DS_Store
- Figure_4_source_data_1/7_Orthogroups_by_SonicParanoid.xlsx
- __MACOSX/Figure_4_source_data_1/._7_Orthogroups_by_SonicParanoid.xlsx
- Figure_4_source_data_1/8_tblastn_search_of_kpDNA_scaffolds_from_POB.xlsx
- __MACOSX/Figure_4_source_data_1/._8_tblastn_search_of_kpDNA_scaffolds_from_POB.xlsx
- Figure_4_source_data_1/1_Genes_assigned_for_the_GO_Plastid.xlsx
- __MACOSX/Figure_4_source_data_1/._1_Genes_assigned_for_the_GO_Plastid.xlsx
- Figure_4_source_data_1/5_HGT_index_result_data.xlsx
- __MACOSX/Figure_4_source_data_1/._5_HGT_index_result_data.xlsx
- Figure_4_source_data_1/2_Exonerate_searches_against_P_ocellatus.xlsx
- __MACOSX/Figure_4_source_data_1/._2_Exonerate_searches_against_P_ocellatus.xlsx
- Figure_4_source_data_1/ML_tree_for_orthologous_group501.iqtree
- __MACOSX/Figure_4_source_data_1/._ML_tree_for_orthologous_group501.iqtree
- Figure_4_source_data_1/ML_tree_for_orthologous_group456.iqtree
- __MACOSX/Figure_4_source_data_1/._ML_tree_for_orthologous_group456.iqtree
- Figure_4_source_data_1/ML_tree_for_orthologous_group65.iqtree
- __MACOSX/Figure_4_source_data_1/._ML_tree_for_orthologous_group65.iqtree
- Figure_4_source_data_1/4_HGT_index_adopted_species.xlsx
- __MACOSX/Figure_4_source_data_1/._4_HGT_index_adopted_species.xlsx
