# Supplementary material for: Chloroplast acquisition without the gene transfer in kleptoplastic sea slugs, Plakobranchus ocellatus
Source: eLife. 2021 Apr 27;10:e60176. doi: 10.7554/eLife.60176 (PMC8079154; doi:10.7554/eLife.60176)
Supplement: Figure 4—source data 1. — This zip archive contains source files of algal gene searching from PoB genome and pre-assembled reads. [file elife-60176-fig4-data1.zip › Figure_4_source_data_1/7_Orthogroups_by_SonicParanoid.xlsx]

## Sheet: Sheet1
Orthogroups constructed by SonicParanoid
Group id	Group size	Number of species in each group		Assigned genes from each species																											Gene number from each species
				Api	Aca	Bfl	Bgl	Bmo	Brhy	Cte	Cale	Chre	Cgi	Cyme	Dme	Ema	Habo	Hdi	Lan	Lgi	Mmu	Obi	PoB	Sysp	Sace	Dre	Gga	Hsa	Pfu		Api	Aca	Bfl	Bgl	Bmo	Brhy	Cte	Cale	Chre	Cgi	Cyme	Dme	Ema	Habo	Hdi	Lan	Lgi	Mmu	Obi
1	260	26		J9JTG2,J9K4Q1,J9JXN3,J9JPH6,J9K468:0.659,J9KYQ7,J9K9B1,J9JP96,J9JKL8,J9JR46	Aplysia_XP_005099844.1:0.982,Aplysia_XP_012938793.1,Aplysia_XP_012938794.1:0.994,Aplysia_XP_012938795.1:0.976,Aplysia_XP_005089274.2:0.317,Aplysia_XP_005097728.1,Aplysia_XP_012937272.1,Aplysia_XP_012940947.1,Aplysia_XP_012937339.1,Aplysia_XP_005091552.1	C3YWV5,C3Z109,C3XV30,C3Y8Y3,C3YFZ1,C3Z5D7,C3YYR4,C3XZF9,C3YIU9,C3YE32	Biomphalaria_XP_013068368.1,Biomphalaria_XP_013060690.1,Biomphalaria_XP_013086880.1,Biomphalaria_XP_013086881.1,Biomphalaria_XP_013086882.1:0.992,Biomphalaria_XP_013094946.1,Biomphalaria_XP_013094947.1:0.992,Biomphalaria_XP_013070306.1,Biomphalaria_XP_013070307.1,Biomphalaria_XP_013070308.1:0.992	H9JT39:0.825,Q0KIX8,H9IX86,H9J0K2,B7XFU6,H9JKX0,H9J285,H9IX76,H9J6A7:0.197,H9IWA9	Brhy_TRINITY_DN8653_c0_g1_i1_m.11181,Brhy_TRINITY_DN15846_c0_g1_i1_m.20597,Brhy_TRINITY_DN15527_c0_g1_i1_m.12019,Brhy_TRINITY_DN14981_c2_g1_i2_m.56286,Brhy_TRINITY_DN16055_c0_g1_i2_m.55013,Brhy_TRINITY_DN16055_c0_g1_i4_m.55030,Brhy_TRINITY_DN16055_c0_g1_i6_m.55043,Brhy_TRINITY_DN15933_c0_g2_i2_m.34832:0.991,Brhy_TRINITY_DN15933_c0_g2_i1_m.34828,Brhy_TRINITY_DN16055_c0_g1_i7_m.55058:0.219	Capitella_R7UWA6,Capitella_R7UMY7,Capitella_R7TTV6,Capitella_R7T4G3,Capitella_R7V7Y7,Capitella_R7V2A9,Capitella_R7TYY9,Capitella_R7T9C7,Capitella_R7UNW5,Capitella_R7UM87	g5050.t1,g4949.t1,g7633.t1,g4855.t1,g3598.t1,g5333.t1,g4578.t1,g1527.t1,g1201.t1,g3076.t1	Chlamy_A8JHU7,Chlamy_Q9SMH3:0.999,Chlamy_A8J063,Chlamy_A8JFP1:0.204,Chlamy_Q39575,Chlamy_A8J1M5,Chlamy_Q39565:0.998,Chlamy_A8I5C3,Chlamy_Q9SMH5,Chlamy_A8IV22	Crassostrea_XP_011448902.1,Crassostrea_XP_011448903.1:0.983,Crassostrea_XP_011448904.1,Crassostrea_XP_011424894.1:0.998,Crassostrea_XP_011424896.1,Crassostrea_XP_011424900.1:0.984,Crassostrea_XP_019922037.1:0.998,Crassostrea_XP_019922038.1:0.985,Crassostrea_XP_019922039.1:0.983,Crassostrea_XP_011448830.1:0.28	Cyanidio_tr_M1UVS2_M1UVS2_CYAM1,Cyanidio_tr_M1VB59_M1VB59_CYAM1,Cyanidio_tr_Q85G46_Q85G46_CYAM1,Cyanidio_tr_M1VBY6_M1VBY6_CYAM1,Cyanidio_tr_M1V502_M1V502_CYAM1,Cyanidio_tr_M1VKV9_M1VKV9_CYAM1,Cyanidio_tr_M1VFI7_M1VFI7_CYAM1,Cyanidio_tr_M1V5V6_M1V5V6_CYAM1,Cyanidio_tr_M1VG25_M1VG25_CYAM1,Cyanidio_tr_M1VKK8_M1VKK8_CYAM1	P05990,X2JFG0,P29742,X2JC31,M9NFH8:0.998,M9PCU8:0.065,Q9VVA4,A0A0B4KF46:0.634,O46111:0.609,Q8T0L3	e10047c44.35,e139c43.57,e1252c41.33,e1375c46.13,e2751c44.9,e862c35.3,e515c37.5,e306c40.5,e223988c62.8,e14078c37.6	Habo_c12632_g1_i1_m.52532:0.474,Habo_c12632_g1_i4_m.52555,Habo_c12632_g1_i5_m.52558:0.787,Habo_c10649_g1_i1_m.17153,Habo_c12318_g1_i2_m.42570,Habo_c11074_g1_i2_m.21494,Habo_c11074_g1_i3_m.21504,Habo_c10019_g1_i1_m.12672,Habo_c10567_g1_i1_m.16358,Habo_c10567_g1_i2_m.16368	Haliotis_HDSC02156CG00060,Haliotis_HDSC05954CG00030,Haliotis_HDSC00742CG00040,Haliotis_HDSC01398CG00060,Haliotis_HDSC00401CG00040,Haliotis_HDSC00936CG00050,Haliotis_HDSC00212CG00060,Haliotis_HDSC02050CG00010,Haliotis_HDSC01582CG00080,Haliotis_HDSC00628CG00090	Lingula_A0A1S3JEF3,Lingula_A0A1S3K0Z9:0.067,Lingula_A0A2R2MR46:0.063,Lingula_A0A2R2MRH6:0.064,Lingula_A0A2R2MTI0,Lingula_A0A1S3IVU4,Lingula_A0A1S3IPI7,Lingula_A0A1S3HCI7,Lingula_A0A1S3IEF9:0.984,Lingula_A0A1S3IEP7	Lottia_XP_009043632.1,Lottia_XP_009059549.1,Lottia_XP_009045490.1,Lottia_XP_009044468.1,Lottia_XP_009055556.1,Lottia_XP_009060374.1,Lottia_XP_009060130.1,Lottia_XP_009055300.1,Lottia_XP_009059781.1,Lottia_XP_009060099.1	Q9JHU4,Q8VHE6,Q69Z23,P0C6F1,Q91XQ0,E9Q8T7,Q8BW94,Q45VK7,Q4U2R1,Q6VNB8	Octopus_XP_014790627.1,Octopus_XP_014787553.1,Octopus_XP_014781659.1,Octopus_XP_014772088.1,Octopus_XP_014772387.1,Octopus_XP_014791307.1:0.992,Octopus_XP_014791308.1,Octopus_XP_014781277.1,Octopus_XP_014779882.1,Octopus_XP_014771089.1:0.978	p258755_cov69.215,p812_cov68.24,p703_cov61.13,p608_cov59.2,p117_cov71.215,p128_cov64.34,p466_cov59.72,p280_cov67.148,p3664_cov62.19,p45_cov69.14	Synecho_sp_P55037_GLTB_SYNY3,Synecho_sp_Q55756_CARB_SYNY3,Synecho_sp_P74361_CLPB2_SYNY3:0.583,Synecho_sp_P74459_CLPB1_SYNY3,Synecho_sp_Q55404_ACSA_SYNY3,tr_P73375_P73375_SYNY3,Synecho_sp_Q55694_MNMG_SYNY3,tr_Q55602_Q55602_SYNY3,Synecho_sp_P73290_PURA_SYNY3,tr_P73043_P73043_SYNY3	Yeast_YDL171C,Yeast_YJL130C,Yeast_YDR258C:0.251,Yeast_YAL054C:0.228,Yeast_YLR153C,Yeast_YER086W,Yeast_YGL236C,Yeast_YCL017C,Yeast_YNL220W,Yeast_YMR250W	Zebrafish_Q2LEK1,Zebrafish_E7EYK8,Zebrafish_F1QI76,Zebrafish_F1RD40:0.928,Zebrafish_Q5IBM5:0.927,Zebrafish_A0A0R4IAG0:0.995,Zebrafish_A0A0R4IVD8,Zebrafish_A0A0R4IVL1:0.868,Zebrafish_A0A0R4IYF9,Zebrafish_E0AE56:0.997	Chiken_A0A1D5PDH9:0.933,Chiken_A0A1D5PWZ1:0.848,Chiken_F1NKL4,Chiken_E1BW48,Chiken_A0A1D5P7R9:0.995,Chiken_A0A1D5PAH0:0.984,Chiken_A0A1D5PPJ8,Chiken_A0A1D5PSR1:0.971,Chiken_A0A1D5PSW1:0.961,Chiken_F1NZF2:0.89	Human_Q14204,Human_Q9P225,Human_O95714,Human_Q8TE73,Human_Q96JB1,Human_Q9P2D7,Human_Q9C0G6,Human_Q8WXX0,Human_Q96DT5:0.387,Human_Q9NYC9	pfu_aug2.0_1633.1_11782.t1,pfu_aug2.0_124.1_13632.t1,pfu_aug2.0_94.1_13580.t1,pfu_aug2.0_40.1_00112.t2,pfu_aug2.0_653.1_11045.t1,pfu_aug2.0_803.1_11193.t1,pfu_aug2.0_45.1_16772.t1,pfu_aug2.0_5921.1_06178.t1,pfu_aug2.0_52.1_06828.t3,pfu_aug2.0_1209.1_31524.t1		10	10	10	10	10	10	10	10	10	10	10	10	10	10	10	10	10	10	10
2	36	25		J9JKP1	Aplysia_XP_012945127.1	C3ZKZ3,C3ZKZ1	Biomphalaria_XP_013060897.1	H9JJW5	Brhy_TRINITY_DN15956_c0_g1_i1_m.35012	Capitella_R7U6L0	g8921.t1	Chlamy_A8HPL0	Crassostrea_XP_019924588.1,Crassostrea_XP_011423729.1	Cyanidio_tr_M1V7K2_M1V7K2_CYAM1	A1Z8U0,Q960V2:0.144,Q6NLN4	e13028c45.19,e13028c45.22	Habo_c12196_g1_i1_m.39061	Haliotis_HDSC11812CG00010	Lingula_A0A1S3J6F6:0.999,Lingula_A0A1S3J6W7,Lingula_A0A1S3JAT1	Lottia_XP_009057657.1	Q99PV0	Octopus_XP_014790116.1	p698_cov62.102	*	Yeast_YHR165C	Zebrafish_A0A0R4J8E6,Zebrafish_F1R7K1:0.984,Zebrafish_A0A286YA65:0.448,Zebrafish_Q7ZWD6	Chiken_E1BZT5	Human_Q6P2Q9	pfu_aug2.0_3103.1_12377.t1,pfu_aug2.0_6551.1_06234.t1		1	1	2	1	1	1	1	1	1	2	1	3	2	1	1	3	1	1	1
3	65	20		J9JN14,J9JVA0	Aplysia_XP_012942410.1,Aplysia_XP_005112876.1,Aplysia_XP_005099940.1	C3ZHY2,C3ZLU5,C3XXD3	Biomphalaria_XP_013063670.1,Biomphalaria_XP_013060714.1,Biomphalaria_XP_013074657.1,Biomphalaria_XP_013074658.1	H9JEF9,H9JTV7,H9JEF8	*	Capitella_R7V3P2,Capitella_R7UM80,Capitella_X1Z362:0.977,Capitella_R7TXH6	*	*	Crassostrea_XP_019929255.1,Crassostrea_XP_011418411.1,Crassostrea_XP_019929029.1	*	M9PB68,Q9VLT5,H1UUJ5,Q7KRZ3:0.991,Q8SWU0:0.565,Q9VBI4:0.997	e9195c40.52,e787c38.4,e2076c39.3,e787c38.5	*	Haliotis_HDSC17163CG00010,Haliotis_HDSC03168CG00010	Lingula_A0A1S3IFG4,Lingula_A0A1S3JRZ1,Lingula_A0A1S3HX88:0.892,Lingula_A0A1S3JCI7	Lottia_XP_009044389.1,Lottia_XP_009061807.1,Lottia_XP_009051233.1,Lottia_XP_009044388.1	A2AN08,Q6PGF7	Octopus_XP_014787709.1,Octopus_XP_014775458.1,Octopus_XP_014779081.1	p1876_cov72.14,p621_cov60.21,p1391_cov61.105,p695_cov59.52:0.171	*	Yeast_YBR102C	Zebrafish_F1R984:0.977,Zebrafish_X1WEL5,Zebrafish_A4IG64:0.999,Zebrafish_F1QE13	Chiken_A0A1D5PSB4,Chiken_A0A1D5P0R2:0.994,Chiken_Q5ZJ43	Human_Q5T4S7,Human_Q8IYI6	pfu_aug2.0_3646.1_22421.t1,pfu_aug2.0_1566.1_21687.t1,pfu_aug2.0_489.1_30826.t1,pfu_aug2.0_561.1_04338.t1		2	3	3	4	3	0	4	0	0	3	0	6	4	0	2	4	4	2	3
4	156	26		J9JZ55,J9JSI7,J9K280	Aplysia_XP_012942196.1,Aplysia_XP_005101885.1:0.994,Aplysia_XP_005101886.1:0.994,Aplysia_XP_005101887.1:0.994,Aplysia_XP_005101888.1,Aplysia_XP_005102546.1,Aplysia_XP_005106149.2,Aplysia_XP_005106150.1:0.888,Aplysia_XP_005106151.1:0.888	C3Z4S2,C3ZQ79,C3ZEU8,C3ZE42,C3ZPP4	Biomphalaria_XP_013087883.1,Biomphalaria_XP_013063823.1,Biomphalaria_XP_013082732.1,Biomphalaria_XP_013069693.1	H9JFZ5,H9JNW8,H9JDA0,H9JNW9	Brhy_TRINITY_DN35023_c0_g1_i1_m.48949,Brhy_TRINITY_DN16036_c0_g1_i1_m.54610,Brhy_TRINITY_DN13012_c0_g1_i1_m.46556,Brhy_TRINITY_DN24073_c0_g1_i1_m.43170,Brhy_TRINITY_DN15170_c0_g1_i1_m.21867	Capitella_R7U617,Capitella_R7UFY7:0.112,Capitella_R7VGT1:0.253,Capitella_R7UHT9,Capitella_R7V6J4,Capitella_R7VIA4:0.442,Capitella_R7VKM2	g2948.t1,g6460.t1,g3703.t1,g9263.t1,g3966.t1	Chlamy_A8HXT4,Chlamy_A8J979,Chlamy_A8JEW0,Chlamy_A8JGF4,Chlamy_A8JGG4	Crassostrea_XP_011424654.1:0.984,Crassostrea_XP_011424655.1:0.984,Crassostrea_XP_011424656.1:0.984,Crassostrea_XP_011424657.1:0.986,Crassostrea_XP_011424658.1:0.991,Crassostrea_XP_011424659.1,Crassostrea_XP_011452090.1,Crassostrea_XP_019928908.1,Crassostrea_XP_019928909.1,Crassostrea_XP_019928910.1:0.965	Cyanidio_tr_M1V8X5_M1V8X5_CYAM1,Cyanidio_tr_M1V7A2_M1V7A2_CYAM1,Cyanidio_tr_M1VHZ3_M1VHZ3_CYAM1	A1Z784,A8DY67:0.811,Q7JV23:0.867,Q0E9E2:0.989,Q7KN97,Q86NV1:0.082,Q8I0S9:0.806,Q9V9T5,D0IQ86	e5481c46.8,e11561c44.3,e227732c77.3,e1488c36.28,e11561c44.2,e4101c41.8	Habo_c11896_g1_i1_m.32699,Habo_c11896_g1_i2_m.32712,Habo_c1525_g1_i1_m.682,Habo_c12581_g1_i1_m.50414:0.069,Habo_c12581_g1_i5_m.50470,Habo_c12581_g1_i8_m.50488:0.083,Habo_c12443_g4_i1_m.45745,Habo_c12443_g4_i2_m.45752	Haliotis_HDSC01621CG00010,Haliotis_HDSC05390CG00010,Haliotis_HDSC07670CG00010	Lingula_A0A1S3IQL2:0.992,Lingula_A0A1S3IR12,Lingula_A0A1S3J5V5,Lingula_A0A1S3J8E9,Lingula_A0A1S3I9H5,Lingula_A0A1S3IAM3:0.93,Lingula_A0A2R2MLT5:0.709,Lingula_A0A1S3KA75,Lingula_A0A1S3KEC1	Lottia_XP_009046184.1,Lottia_XP_009055015.1,Lottia_XP_009047079.1,Lottia_XP_009051720.1	E9Q4Z2:0.21,Q5SWU9,Q05920,Q91ZA3,Q99MR8	Octopus_XP_014784494.1:0.973,Octopus_XP_014784503.1:0.961,Octopus_XP_014784510.1,Octopus_XP_014780343.1,Octopus_XP_014780344.1,Octopus_XP_014780345.1,Octopus_XP_014783025.1,Octopus_XP_014783026.1,Octopus_XP_014790954.1	p197_cov68.75,p12_cov69.58,p4000_cov64.1,p53_cov61.105,p197_cov68.76,p53_cov61.102	tr_Q55160_Q55160_SYNY3	Yeast_YBR218C,Yeast_YGL062W:0.88,Yeast_YMR207C:0.199,Yeast_YNR016C,Yeast_YBR208C	Zebrafish_F1QH12:0.996,Zebrafish_F6P055,Zebrafish_F1QM37:0.237,Zebrafish_F1QX79:0.229,Zebrafish_A0A0R4IFJ4:0.723,Zebrafish_B3DGZ9,Zebrafish_F1QYZ6:0.993,Zebrafish_Q9DDT1:0.989,Zebrafish_F1QPL7,Zebrafish_Q6DGE2:0.961	Chiken_A0A1D5NTV3:0.993,Chiken_A0A1D5PBX7:0.989,Chiken_A0A1D5PL68:0.902,Chiken_F1NWT0,Chiken_P11029:0.999,Chiken_F1P1B5:0.264,Chiken_Q8JHF6,Chiken_F1P0M2,Chiken_F1NYK3,Chiken_Q5ZK45:0.98	Human_P11498,Human_Q96RQ3,Human_P05165,Human_O00763:0.256,Human_Q13085	pfu_aug2.0_139.1_30271.t1,pfu_aug2.0_2903.1_12310.t1,pfu_aug2.0_227.1_23699.t1,pfu_aug2.0_155.1_17027.t1,pfu_aug2.0_6200.1_02823.t1:0.893,pfu_aug2.0_155.1_17028.t1		3	9	5	4	4	5	7	5	5	10	3	9	6	8	3	9	4	5	9
5	206	24		J9K7H6,J9JUV1,J9K5P5,J9K3L7,J9K806,X1WUL2,J9K624,J9JZ97,J9KPG7:0.062,J9JLC9	Aplysia_XP_012942008.1,Aplysia_XP_005096511.1,Aplysia_XP_012936858.1:0.991,Aplysia_XP_012936859.1:0.988,Aplysia_XP_012936860.1:0.984,Aplysia_XP_012936861.1:0.981,Aplysia_XP_012936862.1:0.978,Aplysia_XP_012936863.1:0.974,Aplysia_XP_012936864.1:0.967,Aplysia_XP_012936865.1:0.995	C3ZEG6,C3XS63,C3Z699,C3Y094,C3ZAJ9,C3ZAL1:0.253,C3ZAL3:0.249,C3ZAM1:0.253,C3ZAM5:0.177,C3ZAN0:0.25	Biomphalaria_XP_013068548.1:0.996,Biomphalaria_XP_013068549.1:0.99,Biomphalaria_XP_013068550.1:0.99,Biomphalaria_XP_013068551.1:0.99,Biomphalaria_XP_013068552.1,Biomphalaria_XP_013068207.1:0.986,Biomphalaria_XP_013068279.1:0.97,Biomphalaria_XP_013068356.1,Biomphalaria_XP_013068443.1:0.971,Biomphalaria_XP_013068518.1:0.97	H9JJS8,H9J0K7,H9JC82,B5M9A0:0.063,C4P7H2:0.061,H9JXG0,H9JFT1,H9J5Q5,H9JXG1:0.558,B3VTP0:0.077	Brhy_TRINITY_DN15798_c0_g1_i1_m.25432,Brhy_TRINITY_DN12145_c1_g2_i1_m.22671,Brhy_TRINITY_DN26486_c0_g1_i1_m.60613,Brhy_TRINITY_DN26545_c0_g1_i1_m.61171:0.234,Brhy_TRINITY_DN3661_c0_g1_i1_m.26352	Capitella_R7T565,Capitella_R7U082,Capitella_R7U7V2,Capitella_R7VEH4,Capitella_X2B6P0,Capitella_R7VEH1,Capitella_R7TY12,Capitella_R7U928,Capitella_X2AIS4,Capitella_R7UVZ7	g1097.t1:0.811,g1097.t2:0.831,g8617.t1	Chlamy_A8J8K0,Chlamy_O81486:0.999,Chlamy_A8J510,Chlamy_A8IWW9	Crassostrea_XP_011431173.1,Crassostrea_XP_019923945.1,Crassostrea_XP_019923946.1:0.993,Crassostrea_XP_019923947.1:0.99,Crassostrea_XP_019923948.1:0.988,Crassostrea_XP_019923949.1:0.988,Crassostrea_XP_019923950.1:0.981,Crassostrea_XP_019923951.1:0.978,Crassostrea_XP_011424609.1,Crassostrea_XP_011433201.2	*	A1Z6Z8,A1Z6Z9:0.992,A1Z700:0.318,O97417:0.992,Q7YU40:0.549,Q94882:0.95,U3R9T8,G7H829,Q9V3Z6,A0A0B4JD57	e13601c41.12,e8256c41.4,e8256c41.6,e2776c41.5,e374c43.41,e20579c44.2,e21829c35.3,e13601c41.13,e64c41.40,e3172c37.2	Habo_c11364_g1_i2_m.24681	Haliotis_HDSC01700CG00030,Haliotis_HDSC00967CG00050,Haliotis_HDSC00130CG00090,Haliotis_HDSC00791CG00060,Haliotis_HDSC01010CG00050,Haliotis_HDSC00127CG00220,Haliotis_HDSC02905CG00040,Haliotis_HDSC01010CG00040,Haliotis_HDSC12558CG00010,Haliotis_HDSC00967CG00040	Lingula_A0A2R2MNA5,Lingula_A0A1S3IWU7:0.978,Lingula_A0A1S3IWU9:0.98,Lingula_A0A1S3IWV2:0.965,Lingula_A0A1S3IWV4,Lingula_A0A1S3IWV9:0.97,Lingula_A0A1S3IWW1:0.943,Lingula_A0A1S3IWW4:0.896,Lingula_A0A1S3IWW5:0.892,Lingula_A0A1S3IWW9:0.985	Lottia_XP_009050513.1,Lottia_XP_009058228.1,Lottia_XP_009067308.1,Lottia_XP_009067310.1:0.157,Lottia_XP_009055830.1,Lottia_XP_009062087.1,Lottia_XP_009062088.1,Lottia_XP_009061129.1,Lottia_XP_009067311.1,Lottia_XP_009055395.1	P97479,P21271:0.214,Q99104,A2AQP0:0.338,O08638:0.329,P13541:0.572,P13542:0.626,Q02566:0.864,Q5SX39:0.629,Q5SX40:0.633	Octopus_XP_014786283.1,Octopus_XP_014785856.1,Octopus_XP_014785857.1:0.972,Octopus_XP_014785858.1:0.971,Octopus_XP_014774805.1,Octopus_XP_014776940.1,Octopus_XP_014776941.1:0.997,Octopus_XP_014776942.1:0.993,Octopus_XP_014776943.1:0.823,Octopus_XP_014786951.1	p947_cov59.160,p59_cov63.111,p1299_cov74.83,p1481_cov68.23,p429_cov63.207,p329_cov71.114,p466_cov59.1,p7675_cov57.16,p429_cov63.205,p11_cov67.23	*	Yeast_YAL029C:0.199,Yeast_YOR326W,Yeast_YHR023W	Zebrafish_A0A0R4IM58:0.992,Zebrafish_A0A286Y9F5:0.912,Zebrafish_B3DJQ7:0.997,Zebrafish_Q9DGG8,Zebrafish_Q9DGG9:0.995,Zebrafish_F1R3G4:0.996,Zebrafish_I3ISA3,Zebrafish_A2BGX6:0.509,Zebrafish_B3DJM6:0.509,Zebrafish_B8A561:0.508	Chiken_A0A1D5NT59,Chiken_Q02015:0.97,Chiken_Q789A4:0.991,Chiken_Q789A5,Chiken_Q789A6:0.979,Chiken_A0A1D5NVW6:0.465,Chiken_A0A1D5NX68:0.349,Chiken_A0A1D5NYC2:0.456,Chiken_A0A1D5NZH0:0.376,Chiken_A0A1D5P1H6:0.356	Human_Q13402,Human_P12883,Human_P35580,Human_P13533:0.842,Human_P12882:0.623,Human_Q9UKX2:0.614,Human_Q9Y623:0.601,Human_P13535:0.6,Human_P11055:0.554,Human_Q9UKX3:0.514	pfu_aug2.0_275.1_17229.t1,pfu_aug2.0_1967.1_25227.t1,pfu_aug2.0_981.1_04737.t1,pfu_aug2.0_2374.1_15503.t1,pfu_aug2.0_3884.1_15876.t1,pfu_aug2.0_311.1_03978.t1,pfu_aug2.0_311.1_03979.t1,pfu_aug2.0_816.1_21178.t6,pfu_aug2.0_754.1_14524.t1,pfu_aug2.0_68.1_26787.t1		10	10	10	10	10	5	10	3	4	10	0	10	10	1	10	10	10	10	10
6	190	26		J9JT31,J9JV55:0.892,J9K837,J9JM38,J9K0J8,J9K336,J9K6G2,X1WZS2	Aplysia_XP_005100330.1,Aplysia_XP_005104919.1,Aplysia_XP_005098920.1,Aplysia_XP_005110595.1,Aplysia_XP_005110596.1:0.911,Aplysia_XP_005101550.1,Aplysia_XP_005098273.1	C3ZES3,C3Y5U9,C3YYC3,C3ZBW5,C3YW52,C3YEB3	Biomphalaria_XP_013074505.1,Biomphalaria_XP_013080539.1,Biomphalaria_XP_013080765.1,Biomphalaria_XP_013080766.1,Biomphalaria_XP_013074824.1,Biomphalaria_XP_013090850.1,Biomphalaria_XP_013084133.1,Biomphalaria_XP_013084134.1,Biomphalaria_XP_013078512.1,Biomphalaria_XP_013074594.1	H9J1U7,H9J0I1,H9JWY0,H9IU30,H9JX68,H9JMQ1,H9JX69,H9JMQ2	Brhy_TRINITY_DN13302_c0_g1_i1_m.31354,Brhy_TRINITY_DN23794_c0_g1_i1_m.8133,Brhy_TRINITY_DN15903_c0_g1_i1_m.34318,Brhy_TRINITY_DN14401_c0_g1_i1_m.3448,Brhy_TRINITY_DN9450_c0_g1_i1_m.19051,Brhy_TRINITY_DN10645_c0_g1_i1_m.35656	Capitella_R7VH83,Capitella_R7VDQ3,Capitella_R7TT13,Capitella_R7V9P7,Capitella_R7V0U1,Capitella_R7TEI7	g4331.t1,g5407.t1,g8039.t1,g2228.t1,g2790.t1,g3559.t1,g2769.t1,g8532.t1,g8531.t1	Chlamy_A8IRZ2,Chlamy_A8I9Z6:0.955,Chlamy_Q1L5X1,Chlamy_A8IY03,Chlamy_A8J568,Chlamy_A8I793,Chlamy_A0A218N8D6,Chlamy_A0A218N8Q6,Chlamy_Q8HTL7,Chlamy_A0A218N995	Crassostrea_XP_011450258.1,Crassostrea_XP_011448602.1,Crassostrea_XP_011429085.1,Crassostrea_XP_011429086.1:0.342,Crassostrea_XP_011429087.1:0.333,Crassostrea_XP_019923305.1:0.347,Crassostrea_XP_011435124.1,Crassostrea_XP_011446725.1,Crassostrea_XP_011417016.1	Cyanidio_tr_A0A125YLI6_A0A125YLI6_CYAM1,Cyanidio_tr_M1V7I5_M1V7I5_CYAM1,Cyanidio_tr_M1VFL8_M1VFL8_CYAM1,Cyanidio_tr_M1VBH9_M1VBH9_CYAM1,Cyanidio_tr_M1VCS1_M1VCS1_CYAM1,Cyanidio_tr_M1UWS4_M1UWS4_CYAM1,Cyanidio_sp_Q85FR6_RPOC_CYAM1,Cyanidio_sp_Q85FR7_RPOB_CYAM1	A9UNH9:0.999,D0Z769,P04052,Q8SXM3:0.431,A0A0B4LI86,P08266,P25167,A8JUY3,A9UN86:0.998,I0EZ84	e23930c37.5,e9930c40.2,e13669c36.5,e5930c43.12,e9002c45.19,e7581c42.6,e25863c72.23,e25863c72.24	Habo_c10874_g1_i1_m.19366,Habo_c11142_g1_i1_m.22221:0.994,Habo_c11142_g1_i2_m.22227,Habo_c11815_g1_i1_m.31091,Habo_c12489_g1_i2_m.47300,Habo_c12489_g1_i4_m.47318,Habo_c12489_g1_i5_m.47345,Habo_c12489_g1_i6_m.47368:0.116,Habo_c12489_g1_i9_m.47392,Habo_c12178_g2_i2_m.38585	Haliotis_HDSC14715CG00010,Haliotis_HDSC00664CG00040,Haliotis_HDSC06950CG00020	Lingula_A0A1S3ISH6,Lingula_A0A2R2MQ79,Lingula_A0A1S3KAM9:0.999,Lingula_A0A1S3KBV7,Lingula_A0A1S3KC99:0.983,Lingula_A0A1S3IR94,Lingula_A0A1S3I0L3:0.605,Lingula_A0A1S3JDS3,Lingula_A0A1S3IY11,Lingula_A0A2R2MKN0:0.078	Lottia_XP_009044952.1,Lottia_XP_009064271.1,Lottia_XP_009057176.1,Lottia_XP_009043757.1,Lottia_XP_009047742.1,Lottia_XP_009045244.1	P08775,Q8CFI7,P59470,O35134,P70700	Octopus_XP_014783250.1,Octopus_XP_014777723.1,Octopus_XP_014776079.1,Octopus_XP_014772412.1,Octopus_XP_014778568.1,Octopus_XP_014774734.1	p1015_cov69.206,p959_cov67.18,p7_cov70.40,p266_cov63.98,p1345_cov75.30,p146_cov67.31	Synecho_sp_P77965_RPOB_SYNY3,Synecho_sp_P73334_RPOC2_SYNY3,Synecho_sp_P74177_RPOC1_SYNY3	Yeast_YOR151C,Yeast_YOR207C,Yeast_YPR010C,Yeast_YDL140C,Yeast_YOR116C,Yeast_YOR341W	Zebrafish_A0A0R4II33:0.993,Zebrafish_A0A0R4IV41,Zebrafish_A0A0R4IXL0,Zebrafish_A0A0R4I9V4,Zebrafish_A0A0R4IPG4:0.986,Zebrafish_F1QQA2,Zebrafish_A2VCY0,Zebrafish_B8JKD7:0.998,Zebrafish_Q4V967:0.997,Zebrafish_A0A0R4IMA8:0.913	Chiken_F1NIK7,Chiken_Q5ZL98:0.997,Chiken_F1NCB0,Chiken_Q5ZMN9:0.971,Chiken_A0A1D5NY28,Chiken_E1BRJ4,Chiken_A0A1D5PW04,Chiken_A0A1D5P3V7	Human_O14802,Human_P24928,Human_P30876,Human_Q9NW08,Human_Q9H9Y6,Human_O95602	pfu_aug2.0_646.1_21015.t1,pfu_aug2.0_1180.1_01450.t1,pfu_aug2.0_54.1_13492.t2,pfu_aug2.0_402.1_07457.t1,pfu_aug2.0_221.1_03812.t1,pfu_aug2.0_888.1_27880.t1		8	7	6	10	8	6	6	9	10	9	8	10	8	10	3	10	6	5	6
7	46	25		J9JW15	Aplysia_XP_012935637.1	C3ZLL7,C3ZLL3	Biomphalaria_XP_013090189.1:0.995,Biomphalaria_XP_013090190.1:0.995,Biomphalaria_XP_013090191.1	D6N9W5:0.25,D6N9W6,H9JHC7:0.673,H9JHF5:0.136	Brhy_TRINITY_DN11340_c0_g1_i1_m.53406	Capitella_R7U6N2	g6773.t1	Chlamy_A8J7V3:0.195,Chlamy_Q38GA3	Crassostrea_XP_011432165.1:0.996,Crassostrea_XP_019924209.1:0.996,Crassostrea_XP_019924211.1,Crassostrea_XP_019924212.1:0.424	Cyanidio_tr_M1VGL7_M1VGL7_CYAM1	H1ZYB5,H1ZYB7,H1ZYC1,M9PFS0:0.999,Q9VK45	e5105c43.2	Habo_c10895_g2_i1_m.19608	Haliotis_HDSC04725CG00040	Lingula_A0A1S3IBX8,Lingula_A0A1S3K1L6:0.68	Lottia_XP_009053542.1	Q9JLN9	Octopus_XP_014771975.1,Octopus_XP_014771977.1:0.971	p1128_cov67.31	*	Yeast_YJR066W:0.48,Yeast_YKL203C	Zebrafish_A1IMA9:0.996,Zebrafish_B0UX67:0.982,Zebrafish_F1Q9H9,Zebrafish_Q06RG6:0.997	Chiken_A0A1D5P858,Chiken_F1NUX4:0.976	Human_P42345	pfu_aug2.0_303.1_10594.t2		1	1	2	3	4	1	1	1	2	4	1	5	1	1	1	2	1	1	2
8	56	20		J9K2G3	Aplysia_XP_012944361.1	C3ZSY9,C3ZSY8	Biomphalaria_XP_013069948.1	H9J2P6,H9J2P7	*	Capitella_R7TPZ7,Capitella_R7TPA9	*	*	Crassostrea_XP_011451101.1:0.999,Crassostrea_XP_011451103.1,Crassostrea_XP_019929495.1:0.998,Crassostrea_XP_019929496.1:0.997,Crassostrea_XP_019929497.1:0.999,Crassostrea_XP_019929498.1:0.976,Crassostrea_XP_019929499.1:0.923	*	M9MRK7,M9MRP6:0.994,M9MRV1:0.995,M9MSI8:0.989,X2JA38:0.996,X2JAP2:0.988,Q8T620	e6397c43.1,e14415c44.8,e14415c44.14,e14415c44.10	*	Haliotis_HDSC14396CG00010,Haliotis_HDSC02052CG00040	Lingula_A0A1S3JR09,Lingula_A0A1S3JRT6:0.999	Lottia_XP_009059810.1	A2AAE1	Octopus_XP_014791086.1:0.997,Octopus_XP_014791095.1:0.998,Octopus_XP_014791104.1,Octopus_XP_014791113.1:0.983,Octopus_XP_014791122.1:0.955,Octopus_XP_014791128.1:0.954,Octopus_XP_014791137.1:0.954,Octopus_XP_014791146.1:0.974	p45802_cov62.11,p45802_cov62.12	*	Yeast_YLR087C	Zebrafish_Q1LY47,Zebrafish_A0A0R4IES7,Zebrafish_B8JIA1:0.999,Zebrafish_F1R6K6:0.974	Chiken_A0A1D5NUV1,Chiken_A0A1D5P583,Chiken_A0A1L1RJ96,Chiken_A0A1L1RS41	Human_Q2LD37	pfu_aug2.0_1124.1_14806.t1,pfu_aug2.0_1124.1_14804.t1,pfu_aug2.0_207.1_23675.t1		1	1	2	1	2	0	2	0	0	7	0	7	4	0	2	2	1	1	8
9	143	20		X1X3C6,J9LPE0,J9K143,J9JKQ6	Aplysia_XP_012941654.1,Aplysia_XP_012942698.1,Aplysia_XP_005092400.1,Aplysia_XP_012935610.1,Aplysia_XP_012943596.1,Aplysia_XP_005091891.2,Aplysia_XP_012936419.1,Aplysia_XP_005094419.1,Aplysia_XP_005094420.1,Aplysia_XP_005094421.1:0.685	C3ZUH9,C3Y3A1,C3XX25,C3ZWI6,C3ZFS0,C3Y3A0,C3XZY6,C3Z5C4:0.076	Biomphalaria_XP_013069934.1,Biomphalaria_XP_013071304.1:0.999,Biomphalaria_XP_013071305.1,Biomphalaria_XP_013071306.1:0.996,Biomphalaria_XP_013071307.1:0.993,Biomphalaria_XP_013068914.1,Biomphalaria_XP_013064169.1,Biomphalaria_XP_013064170.1:0.994,Biomphalaria_XP_013064171.1:0.855,Biomphalaria_XP_013064172.1:0.834	H9JW17,H9JLQ1,H9JM45,H9JLL4	*	Capitella_R7UQ35,Capitella_R7U5L3,Capitella_R7VDI9,Capitella_R7VD16,Capitella_R7TF58	*	*	Crassostrea_XP_011445615.1,Crassostrea_XP_011438309.1:0.997,Crassostrea_XP_011438310.1,Crassostrea_XP_011438311.1:0.993,Crassostrea_XP_011438312.1:0.993,Crassostrea_XP_011434320.1,Crassostrea_XP_011427485.1,Crassostrea_XP_011427486.1,Crassostrea_XP_011427489.1,Crassostrea_XP_019922833.1	*	P33450,Q9VW71,X2JCN4:0.996,A0A0S1RUS1:0.164,Q24292,X2J8E9,Q9VFH5	e2432c41.44,e2424c42.41,e2269c37.9,e2424c42.34,e3981c38.15,e2432c41.31,e374c43.28,e16036c43.3,e19016c39.1	*	Haliotis_HDSC00330CG00030,Haliotis_HDSC03280CG00030,Haliotis_HDSC01624CG00020	Lingula_A0A1S3K010,Lingula_A0A1S3I7B9,Lingula_A0A1S3I5K2,Lingula_A0A1S3HY51,Lingula_A0A1S3HZW8:0.866,Lingula_A0A1S3I146:0.864,Lingula_A0A1S3I2I9:0.781,Lingula_A0A2R2MKY7,Lingula_A0A1S3ITP4:0.07,Lingula_A0A1S3ITP8:0.068	Lottia_XP_009055414.1,Lottia_XP_009055664.1,Lottia_XP_009051188.1,Lottia_XP_009062011.1,Lottia_XP_009059370.1:0.244,Lottia_XP_009059371.1:0.726,Lottia_XP_009059372.1:0.233,Lottia_XP_009059373.1,Lottia_XP_009059329.1,Lottia_XP_009059328.1:0.067	Q2PZL6,Q5F226:0.058,Q8BNA6,E9PVD3,Q99PF4	Octopus_XP_014780822.1,Octopus_XP_014775136.1,Octopus_XP_014789284.1,Octopus_XP_014770790.1,Octopus_XP_014770934.1	p105_cov62.15,p1161_cov60.9,p1120_cov60.75,p1120_cov60.58,p429_cov63.258,p333_cov67.8,p333_cov67.246,p105_cov62.8,p826_cov64.223:0.054	tr_P73089_P73089_SYNY3	*	Zebrafish_A0A0R4IRC6:0.992,Zebrafish_A0A0R4IZI3:0.998,Zebrafish_A2BGT8,Zebrafish_E9QCG2:0.994,Zebrafish_F1QPR9:0.989,Zebrafish_Q8AXB7:0.978,Zebrafish_X1WCY4:0.147,Zebrafish_F1QA09:0.15,Zebrafish_E7FB42:0.308,Zebrafish_A0A0G2KQY7	Chiken_F1NWW5,Chiken_F1NXZ3:0.254,Chiken_A0A1D5P4M0:0.258,Chiken_A0A1D5PJF9:0.252,Chiken_F1NXZ5:0.255,Chiken_A0A1D5P2W6:0.132,Chiken_A0A1D5PDL6:0.122,Chiken_F1NWT2:0.133,Chiken_F1NLP0,Chiken_F1NG38	Human_Q14517,Human_Q8TDW7:0.227,Human_Q9NYQ8:0.328,Human_Q6V0I7,Human_Q96JQ0,Human_Q9H251,Human_Q6V1P9:0.053	pfu_aug2.0_81.1_03564.t1,pfu_aug2.0_100.1_00244.t1,pfu_aug2.0_977.1_24573.t1,pfu_aug2.0_2394.1_15510.t1,pfu_aug2.0_1840.1_01865.t1,pfu_aug2.0_251.1_03885.t1		4	10	8	10	4	0	5	0	0	10	0	7	9	0	3	10	10	5	5
10	176	26		J9JWD4,X1WXB1,J9JKH0	Aplysia_NP_001191618.1,Aplysia_XP_012945787.1,Aplysia_XP_005089394.1,Aplysia_XP_005089395.1,Aplysia_XP_005089396.1,Aplysia_XP_005089398.1:0.971,Aplysia_XP_012935770.1:0.521,Aplysia_XP_012937590.1,Aplysia_XP_012936331.1,Aplysia_XP_005096332.1	C3YV88,C3Z2B1,C3YJ03,C3ZII0,C3Z2A8,C3Z2B0,C3Z2B2,Q8IS05	Biomphalaria_XP_013068041.1:0.981,Biomphalaria_XP_013068042.1:0.981,Biomphalaria_XP_013068043.1:0.978,Biomphalaria_XP_013068044.1,Biomphalaria_XP_013068045.1:0.966,Biomphalaria_XP_013068046.1:0.965,Biomphalaria_XP_013068047.1:0.964,Biomphalaria_XP_013068048.1:0.984,Biomphalaria_XP_013068049.1:0.981,Biomphalaria_XP_013068050.1:0.983	H9JNG1,H9JV29,H9JUT4,H9JUT5	Brhy_TRINITY_DN28299_c0_g1_i1_m.42430,Brhy_TRINITY_DN2369_c0_g1_i1_m.49346,Brhy_TRINITY_DN2369_c0_g2_i1_m.49351	Capitella_R7TSW8,Capitella_R7TPP2,Capitella_X1Z8I7:0.959,Capitella_R7TPX0,Capitella_R7TCA6,Capitella_R7TCC2,Capitella_R7TZS6,Capitella_R7U6V9,Capitella_R7U611,Capitella_R7UKV8:0.101	g7913.t1	Chlamy_A8J2W0,Chlamy_A8JF83	Crassostrea_XP_019917995.1,Crassostrea_XP_019921645.1,Crassostrea_XP_011434545.1:0.989,Crassostrea_XP_011434547.1:0.99,Crassostrea_XP_011434548.1,Crassostrea_XP_011434550.1:0.992,Crassostrea_XP_011434551.1:0.97,Crassostrea_XP_011434552.1:0.98,Crassostrea_XP_011434553.1:0.96,Crassostrea_XP_011434554.1	Cyanidio_tr_M1V688_M1V688_CYAM1	Q9VNW6,A0A0B4LGN1,P29993:0.993,A0A0B4K6T5:0.981,A0A0B4K715:0.977,A0A0B4K719:0.985,A0A0B4K7K0:0.99,A0A0B4K7U9:0.987,A0A0B4K837,Q24498:0.989	e2891c46.99,e11355c36.9,e5765c46.11,e8840c40.23,e224110c41.16,e5765c46.15,e11355c36.8,e11355c36.6,e317c38.33,e224110c41.14	Habo_c12818_g1_i1_m.53055	Haliotis_HDSC02174CG00030,Haliotis_HDSC09078CG00020,Haliotis_HDSC03610CG00010,Haliotis_HDSC11789CG00010,Haliotis_HDSC00148CG00010,Haliotis_HDSC30128CG00010,Haliotis_HDSC33612CG00010,Haliotis_HDSC68541CG00010	Lingula_A0A1S3JYY5,Lingula_A0A1S3H407,Lingula_A0A1S3I400:0.153,Lingula_A0A1S3I436,Lingula_A0A1S3I1E5,Lingula_A0A1S3H6H0:0.991,Lingula_A0A1S3H6H5:0.968,Lingula_A0A1S3H6U3:0.977,Lingula_A0A1S3H6U8:0.985,Lingula_A0A1S3H6V5:0.981	Lottia_XP_009059256.1,Lottia_XP_009046787.1,Lottia_XP_009048879.1,Lottia_XP_009058280.1,Lottia_XP_009065456.1,Lottia_XP_009061236.1,Lottia_XP_009052203.1,Lottia_XP_009064181.1,Lottia_XP_009046786.1	A2AGL3:0.489,E9PZQ0:0.448,E9Q401,P11881,P70227:0.065,Q9Z329:0.24,Q9Z110	Octopus_XP_014787737.1:0.99,Octopus_XP_014787738.1:0.994,Octopus_XP_014787740.1:0.989,Octopus_XP_014787741.1:0.989,Octopus_XP_014787742.1:0.991,Octopus_XP_014787743.1:0.991,Octopus_XP_014787744.1:0.991,Octopus_XP_014787745.1:0.995,Octopus_XP_014787746.1:0.985,Octopus_XP_014787747.1:0.992	p638_cov73.172,p333_cov67.298,p2054_cov67.24,p431_cov71.30,p4347_cov73.2,p431_cov71.31,p2054_cov67.29,p422_cov65.142,p638_cov73.168,p638_cov73.169	Synecho_sp_P54902_PROA1_SYNY3	Yeast_YOR323C	Zebrafish_A0A0R4IA72:0.432,Zebrafish_Q5RGQ4:0.429,Zebrafish_A0A0G2KQB9:0.298,Zebrafish_A0A0R4IX04,Zebrafish_E7FB06:0.998,Zebrafish_A0A0R4IH08:0.449,Zebrafish_F1R1L5:0.337,Zebrafish_A4IGC8,Zebrafish_A7M795:0.519,Zebrafish_A7M794	Chiken_A0A1D5PCL0:0.496,Chiken_A0A1D5PDP0:0.496,Chiken_A0A1L1RP70:0.495,Chiken_F1NSR9:0.496,Chiken_Q90985:0.487,Chiken_A0A1D5PAZ1:0.988,Chiken_F1NLZ9,Chiken_A0A1D5PJB1:0.996,Chiken_A0A1D5PP03,Chiken_F1NZV1:0.996	Human_P21817:0.451,Human_Q15413:0.49,Human_Q92736,Human_Q14571:0.241,Human_Q14573:0.069,Human_Q14643,Human_P54886	pfu_aug2.0_139.1_30269.t1,pfu_aug2.0_53.1_10180.t1,pfu_aug2.0_4712.1_09368.t1:0.148,pfu_aug2.0_9.1_29944.t2,pfu_aug2.0_3.1_10023.t1,pfu_aug2.0_3000.1_02311.t1,pfu_aug2.0_245.1_17174.t1,pfu_aug2.0_362.1_07418.t1,pfu_aug2.0_8740.1_02987.t1,pfu_aug2.0_18366.1_23127.t1		3	10	8	10	4	3	10	1	2	10	1	10	10	1	8	10	9	7	10
11	44	23		X1WLW6	Aplysia_XP_012936738.1,Aplysia_XP_012946675.1	C3ZUA9,C3ZUB0	Biomphalaria_XP_013063059.1:0.993,Biomphalaria_XP_013063060.1,Biomphalaria_XP_013063061.1:0.988	H9IVY5	Brhy_TRINITY_DN14886_c0_g1_i1_m.37261	Capitella_R7UUF5	g4615.t1	*	Crassostrea_XP_011457048.1:0.973,Crassostrea_XP_011457049.1:0.973,Crassostrea_XP_019918202.1:0.996,Crassostrea_XP_019918203.1:0.993,Crassostrea_XP_019918204.1:0.993,Crassostrea_XP_019918205.1:0.991,Crassostrea_XP_019918207.1:0.986,Crassostrea_XP_019918208.1:0.984,Crassostrea_XP_019918209.1:0.98,Crassostrea_XP_019918210.1	*	Q24593:0.985,Q9W425	e4686c43.9	Habo_c6758_g1_i1_m.3709	Haliotis_HDSC00023CG00150	Lingula_A0A2R2ML26	Lottia_XP_009062683.1,Lottia_XP_009062682.1	Q6PNC0:0.264,Q8BPN8	Octopus_XP_014783172.1	p4907_cov66.9	*	Yeast_YJR033C	Zebrafish_A0A0R4IWM7:0.984,Zebrafish_F1QJW1:0.995,Zebrafish_U5U756,Zebrafish_F8W4U2	Chiken_A0A1D5P4D1,Chiken_F1NV65	Human_Q8TDJ6,Human_Q9Y485:0.269	pfu_aug2.0_935.1_17951.t1		1	2	2	3	1	1	1	1	0	10	0	2	1	1	1	1	2	2	1
12	33	20		J9K735	Aplysia_XP_005092835.1:0.993,Aplysia_XP_005092836.1	C3ZZF0	Biomphalaria_XP_013088935.1:0.992,Biomphalaria_XP_013088936.1:0.992,Biomphalaria_XP_013088937.1:0.992,Biomphalaria_XP_013088938.1	H9J3Q0	Brhy_TRINITY_DN10416_c0_g2_i1_m.45168	Capitella_R7VIE7	g7188.t1	Chlamy_A8IL24	Crassostrea_XP_011440645.1:0.97,Crassostrea_XP_011440646.1:0.977,Crassostrea_XP_011440647.1:0.978,Crassostrea_XP_011440649.1:0.983,Crassostrea_XP_011440650.1:0.99,Crassostrea_XP_011440651.1:0.992,Crassostrea_XP_011440652.1	*	A0A0B4LFW6,A1Z7S0:0.998,C7LAD8:0.347	e1946c37.42	Habo_c12140_g1_i1_m.37941	*	Lingula_A0A2R2MTA1	Lottia_XP_009047402.1	*	Octopus_XP_014772581.1	p1391_cov61.84	*	*	*	Chiken_A0A1D5NZ71,Chiken_A0A1D5PM56:0.996	Human_O75165	pfu_aug2.0_429.1_30747.t1		1	2	1	4	1	1	1	1	1	7	0	3	1	1	0	1	1	0	1
13	94	22		J9K5U3,X1WZM1,J9K4J1	Aplysia_XP_012945538.1,Aplysia_XP_012941309.1,Aplysia_XP_012944185.1	C3ZE43,C3ZKQ3,C3YCE1	Biomphalaria_XP_013067372.1:0.998,Biomphalaria_XP_013067373.1,Biomphalaria_XP_013080245.1,Biomphalaria_XP_013080246.1:0.995,Biomphalaria_XP_013080247.1:0.927,Biomphalaria_XP_013080248.1:0.578,Biomphalaria_XP_013074231.1,Biomphalaria_XP_013074237.1:0.997,Biomphalaria_XP_013074244.1:0.991	H9JAX4,H9JDB0	Brhy_TRINITY_DN15532_c0_g1_i2_m.11986,Brhy_TRINITY_DN15541_c0_g1_i2_m.11980	Capitella_R7T4B3,Capitella_R7VLC1,Capitella_R7UCV4	g597.t1	*	Crassostrea_XP_019923734.1,Crassostrea_XP_011437552.2,Crassostrea_XP_019922073.1:0.997,Crassostrea_XP_019922074.1,Crassostrea_XP_019922075.1:0.968,Crassostrea_XP_011414140.1,Crassostrea_XP_019921808.1	*	A0A0B4K6W2,A0A0B4K7S0:0.968,P55824:0.972,A0A0B4KHF3,A0A0B4KI06:0.996,A0A0B4LIK5,Q8IMW2:0.996,Q9VC56:0.996	e363c43.63,e1879c47.10,e1896c46.6	Habo_c11605_g1_i1_m.27718	Haliotis_HDSC00635CG00010	Lingula_A0A1S3IUS1:0.699,Lingula_A0A1S3IWL8:0.3,Lingula_A0A2R2MQM1,Lingula_A0A2R2MIT7:0.463,Lingula_A0A2R2MJB4,Lingula_A0A1S3JH12	Lottia_XP_009053261.1,Lottia_XP_009056691.1,Lottia_XP_009059220.1,Lottia_XP_009059219.1	P70398,B1AY13,Q6ZQ93	Octopus_XP_014781351.1,Octopus_XP_014777145.1,Octopus_XP_014789395.1:0.995,Octopus_XP_014789396.1:0.995,Octopus_XP_014789397.1:0.995,Octopus_XP_014789398.1:0.995,Octopus_XP_014789399.1:0.995,Octopus_XP_014789401.1:0.995,Octopus_XP_014789402.1:0.995,Octopus_XP_014789403.1:0.995	p1114_cov62.20,p761_cov66.62,p1015_cov69.195	*	*	Zebrafish_A0A0G2KYP4,Zebrafish_E7EXC7:0.981,Zebrafish_F6NXT7:0.997,Zebrafish_Q4FE55,Zebrafish_F1Q6K1,Zebrafish_F6NGH0:0.162	Chiken_A0A1D5PF19:0.994,Chiken_F1NSF6,Chiken_A0A1D5PF76,Chiken_E1BWJ5:0.997,Chiken_V9GVG9:0.992,Chiken_A0A1D5P9F2:0.997,Chiken_E1BZL0,Chiken_A0A1D5PDR5:0.076	Human_O00507:0.757,Human_Q93008,Human_Q9UPU5,Human_Q70CQ2	pfu_aug2.0_248.1_27111.t1,pfu_aug2.0_4.1_13363.t1,pfu_aug2.0_58.1_26751.t1,pfu_aug2.0_58.1_26752.t1		3	3	3	9	2	2	3	1	0	7	0	8	3	1	1	6	4	3	10
14	27	25		J9JV30	Aplysia_XP_005111057.1	C3YVY7	Biomphalaria_XP_013073006.1	H9J005	Brhy_TRINITY_DN15946_c0_g1_i1_m.34334	Capitella_X1ZCN2	g1730.t1	Chlamy_A8HPJ7	Crassostrea_XP_011422354.1	Cyanidio_tr_M1VBT4_M1VBT4_CYAM1	Q7PLL6	e4242c41.5	Habo_c12511_g1_i3_m.48121	Haliotis_HDSC06662CG00010	Lingula_A0A1S3JLR5	Lottia_XP_009066930.1	E9PVA8	Octopus_XP_014775091.1	p2687_cov64.14	*	Yeast_YGL195W	Zebrafish_B5DE37,Zebrafish_F1R8B4:0.913,Zebrafish_Q7T160:0.712	Chiken_F1NAK4	Human_Q92616	pfu_aug2.0_1750.1_01809.t1		1	1	1	1	1	1	1	1	1	1	1	1	1	1	1	1	1	1	1
15	50	25		J9JJV5:0.76,X1WUZ7	Aplysia_XP_005094444.1:0.997,Aplysia_XP_005094445.1:0.995,Aplysia_XP_005094446.1,Aplysia_XP_012935778.1:0.998	C3ZB90,C3ZB91	Biomphalaria_XP_013090971.1,Biomphalaria_XP_013085418.1,Biomphalaria_XP_013075595.1	H9JRS0	Brhy_TRINITY_DN13478_c0_g1_i1_m.56430,Brhy_TRINITY_DN13478_c0_g2_i3_m.56439,Brhy_TRINITY_DN35422_c0_g1_i1_m.33029	Capitella_R7U146	g3440.t1	Chlamy_A8IUN1	Crassostrea_XP_011422455.1:0.998,Crassostrea_XP_011422456.1:0.993,Crassostrea_XP_011422457.1,Crassostrea_XP_019921321.1:0.809,Crassostrea_XP_019925098.1	Cyanidio_tr_M1VFZ3_M1VFZ3_CYAM1	A0A0B4LEZ3:0.982,A8DY80,A8DY81:0.999,A8DY82:0.83,E2QCN4:0.982,C0PUX1:0.932,Q8IH39,Q95TG6:0.665	e8989c38.12,e8312c40.1	Habo_c12533_g2_i1_m.48794,Habo_c12533_g2_i3_m.48822,Habo_c12533_g2_i4_m.48849	Haliotis_HDSC02585CG00070	Lingula_A0A1S3K5X9	Lottia_XP_009055214.1	Q6ZQ08	Octopus_XP_014774476.1	p1947_cov65.70	*	Yeast_YCR093W	Zebrafish_A1A5H6:0.995,Zebrafish_F1QFA6	Chiken_E1C1B8	Human_A5YKK6	pfu_aug2.0_1645.1_18453.t1,pfu_aug2.0_1645.1_18454.t1		2	4	2	3	1	3	1	1	1	5	1	8	2	3	1	1	1	1	1
16	33	24		J9JS90	Aplysia_XP_005106456.1,Aplysia_XP_012942450.1:0.856	C3Z8J1	Biomphalaria_XP_013080110.1,Biomphalaria_XP_013080111.1:0.812	H9JBF6	Brhy_TRINITY_DN4232_c0_g1_i1_m.50770	Capitella_R7VLY7	g6412.t1	Chlamy_A8JDP3	Crassostrea_XP_011434242.1,Crassostrea_XP_011434250.1:0.79,Crassostrea_XP_019924757.1:0.79	Cyanidio_tr_M1V3N9_M1V3N9_CYAM1	Q4V5E9,Q9VPR5:0.953	e1438c44.6	Habo_c11864_g1_i1_m.32118	*	Lingula_A0A1S3JUG6	Lottia_XP_009046097.1	Q99NB9	Octopus_XP_014778561.1,Octopus_XP_014778562.1:0.396,Octopus_XP_014778563.1:0.396	p17_cov67.165	*	Yeast_YMR288W	Zebrafish_F1QQZ1,Zebrafish_Q6DRD6:0.225	Chiken_E1C2C3	Human_O75533	pfu_aug2.0_1326.1_21547.t1,pfu_aug2.0_1326.1_21548.t1		1	2	1	2	1	1	1	1	1	3	1	2	1	1	0	1	1	1	3
17	47	18		X1WW11	Aplysia_XP_005112406.2:0.132,Aplysia_XP_012944799.1,Aplysia_XP_012944800.1:0.981	C3YJ92:0.081,C3ZKJ5	Biomphalaria_XP_013091038.1	M4B149,H9JI76	*	Capitella_R7VL69	*	*	Crassostrea_XP_011448006.1,Crassostrea_XP_019928648.1:0.995,Crassostrea_XP_019928649.1:0.97,Crassostrea_XP_019928650.1:0.943,Crassostrea_XP_019928651.1:0.922,Crassostrea_XP_019928652.1:0.922	*	O96610:0.74,Q7KSP6,Q960A9:0.776,Q9VGH9:0.996	e212993c43.12,e10128c39.1	*	*	Lingula_A0A2R2MIH5,Lingula_A0A2R2MIH7:0.969,Lingula_A0A2R2MIJ5:0.941,Lingula_A0A2R2MIK7:0.984,Lingula_A0A2R2MIZ0:0.96	Lottia_XP_009053810.1	Q6ZPE2	Octopus_XP_014773071.1	p2532_cov67.6	*	*	Zebrafish_A0A0R4IGU8:0.219,Zebrafish_A0A0R4IHD2:0.2,Zebrafish_F1QFF3:0.203,Zebrafish_Q1LXZ0:0.205,Zebrafish_E7F4G2	Chiken_A0A1D5NV84:0.952,Chiken_A0A1D5P7E6:0.992,Chiken_A0A1D5PEM8,Chiken_A0A1D5PSZ3:0.984,Chiken_A0A1D5PQ67:0.269,Chiken_A0A1D5PUY9:0.268,Chiken_A0A1D5PWT3:0.274,Chiken_E1C7M2:0.268	Human_O95248:0.215,Human_Q86WG5	pfu_aug2.0_1144.1_14821.t1		1	3	2	1	2	0	1	0	0	6	0	4	2	0	0	5	1	1	1
18	58	24		J9K572	Aplysia_XP_005095829.1,Aplysia_XP_005095830.1:0.995	C3Y297,C3Y296,C3Y294:0.522,C3Y295	Biomphalaria_XP_013083902.1,Biomphalaria_XP_013083903.1:0.445	H9J557	Brhy_TRINITY_DN8739_c0_g1_i1_m.602,Brhy_TRINITY_DN12567_c0_g1_i1_m.42319:0.059	Capitella_R7UPR4	g1715.t1,g1320.t1:0.054	Chlamy_A8J189,Chlamy_A8IEI2	Crassostrea_XP_011448118.1:0.977,Crassostrea_XP_011448119.1:0.977,Crassostrea_XP_011448120.1:0.978,Crassostrea_XP_011448121.1:0.986,Crassostrea_XP_011448122.1:0.992,Crassostrea_XP_011448123.1,Crassostrea_XP_011448124.1:0.849,Crassostrea_XP_019928706.1:0.98	Cyanidio_tr_M1V624_M1V624_CYAM1	Q9VJW1	e231c41.2	Habo_c9242_g1_i1_m.8973,Habo_c12267_g2_i1_m.40972:0.054,Habo_c12267_g2_i3_m.40993:0.054,Habo_c12267_g2_i4_m.41015:0.054	*	Lingula_A0A1S3GXV1:0.994,Lingula_A0A1S3GYF6,Lingula_A0A1S3GZN7:0.996,Lingula_A0A1S3H0J7:0.99,Lingula_A0A2R2MTQ2:0.977	Lottia_XP_009045701.1,Lottia_XP_009045702.1	A2A5R2:0.202,G3X9K3	Octopus_XP_014773848.1,Octopus_XP_014773849.1,Octopus_XP_014773850.1:0.987,Octopus_XP_014773851.1:0.975,Octopus_XP_014773852.1:0.962,Octopus_XP_014773853.1:0.955,Octopus_XP_014773854.1:0.922	p258731_cov69.131	*	Yeast_YDR170C	Zebrafish_E7FGL2,Zebrafish_E7FCG1:0.192,Zebrafish_E9QF76:0.185	Chiken_A0A1D5P6U6,Chiken_E1BVQ3:0.232	Human_Q9Y6D5:0.217,Human_Q9Y6D6	pfu_aug2.0_27.1_23273.t1		1	2	4	2	1	2	1	2	2	8	1	1	1	4	0	5	2	2	7
19	32	25		X1X363	Aplysia_XP_005093288.1	C3YFK7	Biomphalaria_XP_013074665.1	H9IU99	Brhy_TRINITY_DN11418_c0_g1_i1_m.26725	Capitella_R7TX32	g2742.t1	Chlamy_A8JEV6	Crassostrea_XP_011450897.1	Cyanidio_tr_M1USN7_M1USN7_CYAM1	Q8T9L6:0.144,Q9W0M7	e5065c47.18	Habo_c11824_g1_i1_m.31240,Habo_c11824_g1_i2_m.31245	Haliotis_HDSC00652CG00030,Haliotis_HDSC26029CG00010	Lingula_A0A1S3JK09	Lottia_XP_009054213.1	Q921M3	Octopus_XP_014768160.1	p455_cov66.97	*	Yeast_YML049C	Zebrafish_Q1LVE8	Chiken_A0A1D6UPS9,Chiken_A0A1D5P7M1:0.103,Chiken_A0A1L1RLV8,Chiken_Q5ZMP0:0.744	Human_Q15393	pfu_aug2.0_264.1_13903.t2,pfu_aug2.0_264.1_13904.t1		1	1	1	1	1	1	1	1	1	1	1	2	1	2	2	1	1	1	1
20	81	22		J9JIX6,J9JZ96	Aplysia_XP_012934698.1,Aplysia_XP_005106965.1,Aplysia_XP_005097349.1	C3Z401,C3YS16,C3Y719,C3Z7Y7	Biomphalaria_XP_013068213.1,Biomphalaria_XP_013068949.1,Biomphalaria_XP_013068950.1,Biomphalaria_XP_013084991.1	H9J2Y0	Brhy_TRINITY_DN4577_c0_g1_i1_m.29461,Brhy_TRINITY_DN4577_c0_g2_i1_m.29463:0.258	Capitella_X1Z5E4,Capitella_R7T566	*	Chlamy_A9ZPM1,Chlamy_A8IZG1	Crassostrea_XP_011414591.1,Crassostrea_XP_011414592.1:0.869,Crassostrea_XP_011414593.1:0.867,Crassostrea_XP_011440171.1,Crassostrea_XP_019926594.1,Crassostrea_XP_011430469.1	*	D0IQH5:0.194,Q9VSK6,Q9NFR7,Q9NH88:0.984,Q9VB22:0.988	e4331c42.6,e104664c38.4,e7141c37.1,e104664c38.5	*	Haliotis_HDSC03426CG00030	Lingula_A0A1S3JCG3,Lingula_A0A1S3JDQ3:0.982,Lingula_A0A1S3KCE9,Lingula_A0A1S3HYE6,Lingula_A0A1S3IPJ3:0.969	Lottia_XP_009066899.1,Lottia_XP_009065586.1,Lottia_XP_009059799.1	Q80XJ3,Q6IR34:0.174,Q8VDU0,Q80VM3,Q3U1Z5	Octopus_XP_014776257.1,Octopus_XP_014790024.1,Octopus_XP_014778925.1,Octopus_XP_014778926.1,Octopus_XP_014778927.1	p1525_cov58.16,p2492_cov65.55,p2015_cov61.24	tr_Q55489_Q55489_SYNY3	*	Zebrafish_A0A0R4INR8:0.318,Zebrafish_E7F564:0.284,Zebrafish_F1QUW2:0.327,Zebrafish_F1QYP9:0.275,Zebrafish_F1R646:0.327,Zebrafish_Q283H6:0.327,Zebrafish_Q64HS6:0.289,Zebrafish_Q7SYC6:0.325,Zebrafish_A0A0R4IID1:0.368,Zebrafish_F1QMV4:0.364	Chiken_E1BR28,Chiken_E1BS79:0.119,Chiken_F1NFX0,Chiken_A0A1D5P904,Chiken_F1NG87:0.997	Human_Q96AY4,Human_P81274,Human_Q86YR5:0.148,Human_Q8NA56,Human_Q9Y4H4	pfu_aug2.0_1436.1_21616.t2,pfu_aug2.0_1752.1_08558.t1,pfu_aug2.0_551.1_04331.t1		2	3	4	4	1	2	2	0	2	6	0	5	4	0	1	5	3	5	5
21	67	22		J9JL00	Aplysia_NP_001191572.1,Aplysia_XP_012945775.1	C3XWM2,C3Z596,C3XPR6	Biomphalaria_XP_013092802.1:0.523,Biomphalaria_XP_013092807.1:0.523,Biomphalaria_XP_013092814.1:0.523,Biomphalaria_XP_013092820.1:0.523,Biomphalaria_XP_013092862.1,Biomphalaria_XP_013092827.1:0.311,Biomphalaria_XP_013080747.1	H9IWN8	Brhy_TRINITY_DN15270_c0_g1_i1_m.5950,Brhy_TRINITY_DN20154_c0_g1_i1_m.5613,Brhy_TRINITY_DN36774_c0_g1_i1_m.51697	Capitella_R7UKT3,Capitella_R7UW64:0.207,Capitella_R7TY70:0.053,Capitella_R7VB68	g1721.t1	*	Crassostrea_XP_011429009.1,Crassostrea_XP_011429018.1,Crassostrea_XP_019921472.1,Crassostrea_XP_011452878.1	*	Q9VF87,U3PXB4,B7FNQ8:0.172	e636c43.16,e21741c36.3	Habo_c10844_g1_i1_m.19127	Haliotis_HDSC06900CG00020	Lingula_A0A1S3HX08,Lingula_A0A1S3HX24:0.642,Lingula_A0A1S3HX39:0.983,Lingula_A0A1S3HYD3:0.993,Lingula_A0A1S3HYD8:0.649,Lingula_A0A1S3HZR1:0.651,Lingula_A0A2R2MQP6	Lottia_XP_009059833.1,Lottia_XP_009049960.1	Q5SQX6,Q7TMB8:0.621	Octopus_XP_014791056.1,Octopus_XP_014791066.1,Octopus_XP_014791074.1	p29_cov70.46,p247_cov57.2	*	*	Zebrafish_A5A5E1:0.995,Zebrafish_B3DIT1,Zebrafish_E7FE42:0.579,Zebrafish_F1QE65:0.585,Zebrafish_Q90YM8:0.579,Zebrafish_A4IGB8,Zebrafish_A8WGM8,Zebrafish_F1R468:0.901,Zebrafish_Q0V931:0.994,Zebrafish_Q6DC26:0.896	Chiken_F1NE09,Chiken_E1BW56:0.65,Chiken_A0A1D5P655:0.816	Human_Q7L576:0.57,Human_Q96F07	pfu_aug2.0_1692.1_08524.t1,pfu_aug2.0_1692.1_08525.t1,pfu_aug2.0_2700.1_02224.t1:0.254		1	2	3	7	1	3	4	1	0	4	0	3	2	1	1	7	2	2	3
22	91	23		J9L180,J9K5Z7	Aplysia_XP_005107698.1,Aplysia_XP_012943117.1:0.996,Aplysia_XP_005093408.1,Aplysia_XP_005093409.1,Aplysia_XP_005093410.1:0.971,Aplysia_XP_005093411.1,Aplysia_XP_012946593.1	C3ZCW1,C3XYT6,C3XYT7	Biomphalaria_XP_013082180.1:0.993,Biomphalaria_XP_013082187.1,Biomphalaria_XP_013081982.1:0.981,Biomphalaria_XP_013081983.1:0.981,Biomphalaria_XP_013081984.1,Biomphalaria_XP_013081986.1:0.975	H9JTK7,H9JQE4	Brhy_TRINITY_DN8361_c0_g1_i1_m.22268,Brhy_TRINITY_DN8361_c0_g1_i2_m.22270:0.51,Brhy_TRINITY_DN8361_c0_g1_i2_m.22271,Brhy_TRINITY_DN8361_c0_g1_i4_m.22277,Brhy_TRINITY_DN8361_c0_g1_i3_m.22274:0.806,Brhy_TRINITY_DN27107_c0_g1_i1_m.8325,Brhy_TRINITY_DN36200_c0_g1_i1_m.43938	Capitella_R7TM65,Capitella_R7UKJ9	g3472.t1	Chlamy_Q5DM57,Chlamy_A8IA34	Crassostrea_XP_011421156.2,Crassostrea_XP_011456307.1,Crassostrea_XP_011416936.1,Crassostrea_XP_011433187.1:0.622,Crassostrea_XP_019927281.1:0.757,Crassostrea_XP_011435269.1:0.201,Crassostrea_XP_011435262.1,Crassostrea_XP_019921197.1,Crassostrea_XP_019923769.1:0.062,Crassostrea_XP_019928431.1:0.068	*	Q9W040,Q86P67:0.22,Q8IQI4:0.727,Q8IQI5	e5081c40.16,e2934c46.10	Habo_c11986_g2_i1_m.34453,Habo_c11986_g2_i2_m.34469,Habo_c12179_g1_i1_m.38601,Habo_c12179_g1_i4_m.38617,Habo_c12179_g1_i5_m.38636,Habo_c12179_g1_i1_m.38593,Habo_c12179_g1_i4_m.38610,Habo_c12179_g1_i5_m.38628,Habo_c12179_g1_i1_m.38595,Habo_c12179_g1_i4_m.38612	Haliotis_HDSC01080CG00070,Haliotis_HDSC00055CG00290,Haliotis_HDSC23580CG00010	Lingula_A0A1S3H5L7,Lingula_A0A1S3IJ99	Lottia_XP_009043991.1,Lottia_XP_009049204.1,Lottia_XP_009043990.1	Q6VH22,Q8C1A9	Octopus_XP_014776893.1,Octopus_XP_014785178.1,Octopus_XP_014785179.1	p379_cov75.350,p2015_cov61.20	*	*	Zebrafish_B3DK94:0.988,Zebrafish_Q5RHH4,Zebrafish_A0A0N5E896:0.983,Zebrafish_F1Q676,Zebrafish_Q5CZU3:0.331,Zebrafish_A0A0G2L1M8,Zebrafish_A0A0R4IW29	Chiken_E1BVT1,Chiken_F1NBQ9,Chiken_A0A1D5NXA8:0.082,Chiken_A0A1L1RX43:0.197,Chiken_Q5F467:0.193	Human_Q9UG01,Human_Q0P651	pfu_aug2.0_32.1_06798.t2,pfu_aug2.0_541.1_04309.t1,pfu_aug2.0_2462.1_08876.t1:0.073,pfu_aug2.0_2614.1_15582.t1		2	7	3	6	2	7	2	1	2	10	0	4	2	10	3	2	3	2	3
23	237	25		J9K3N8,J9JJR6,J9K2F5,J9K8T9,J9K190,J9K976:0.926,X1WNA0,J9JSC1,C4WVV6:0.995,J9K5V3	Aplysia_XP_005102617.1,Aplysia_XP_005098572.1,Aplysia_XP_005098573.1,Aplysia_XP_012944760.1,Aplysia_XP_005092719.1,Aplysia_XP_012945126.1,Aplysia_XP_005109120.1,Aplysia_XP_005110898.1,Aplysia_XP_005109975.2,Aplysia_XP_005097228.2	C3YQ05,C3Z422:0.231,C3ZR58,C3Z8K9,C3YDH0,C3Z0K4,C3YL93:0.217,C3YMZ9,C3ZJA8:0.091,C3ZN02	Biomphalaria_XP_013089844.1,Biomphalaria_XP_013089362.1:0.443,Biomphalaria_XP_013089370.1:0.443,Biomphalaria_XP_013089377.1:0.443,Biomphalaria_XP_013089425.1,Biomphalaria_XP_013089434.1,Biomphalaria_XP_013087821.1,Biomphalaria_XP_013087822.1,Biomphalaria_XP_013087823.1:0.578,Biomphalaria_XP_013096469.1	D2Y4R2,H9JMH2:0.885,H9IVU8,H9JE18,H9JX65,H9JS81,G1UHW6,Q1HPJ8:0.912,G1UHW3:0.945,H9J529	Brhy_TRINITY_DN16178_c0_g1_i1_m.33282,Brhy_TRINITY_DN23883_c0_g2_i1_m.10484:0.077,Brhy_TRINITY_DN4414_c0_g1_i1_m.53804,Brhy_TRINITY_DN11873_c0_g1_i1_m.30160,Brhy_TRINITY_DN11873_c0_g1_i2_m.30163,Brhy_TRINITY_DN6854_c0_g1_i1_m.58724,Brhy_TRINITY_DN15639_c0_g2_i1_m.50258:0.158,Brhy_TRINITY_DN15639_c0_g2_i4_m.50264:0.162,Brhy_TRINITY_DN15639_c0_g2_i7_m.50266:0.153,Brhy_TRINITY_DN1824_c0_g2_i1_m.58189	Capitella_R7TX75,Capitella_R7U4R2,Capitella_R7V1B1,Capitella_R7T5U9:0.071,Capitella_R7T5N6:0.069,Capitella_R7UK00:0.273,Capitella_R7UCX2:0.27,Capitella_R7T5R8:0.265,Capitella_R7TS10:0.208,Capitella_R7TS25:0.205	g8582.t1:0.145,g8615.t1:0.234,g9114.t1:0.658,g9130.t1,g3523.t1,g5551.t1,g4738.t1,g8878.t1:0.334,g3840.t1:0.192,g5992.t1	Chlamy_A8HRR9,Chlamy_A8IN65,Chlamy_A8JGR5:0.053,Chlamy_A8JH93,Chlamy_A8IXP0:0.051,Chlamy_A8J2L6,Chlamy_A8J3P9:0.194,Chlamy_A8J3Q4:0.171,Chlamy_A8J528:0.058	Crassostrea_XP_011420529.1,Crassostrea_XP_011440368.1,Crassostrea_XP_019926630.1:0.988,Crassostrea_XP_011412202.1:0.172,Crassostrea_XP_011412660.1:0.181,Crassostrea_XP_011412668.1:0.181,Crassostrea_XP_011412675.1:0.181,Crassostrea_XP_011414832.1:0.088,Crassostrea_XP_011415703.1,Crassostrea_XP_011415763.1:0.135	Cyanidio_tr_M1VAP0_M1VAP0_CYAM1,Cyanidio_tr_M1V8M2_M1V8M2_CYAM1,Cyanidio_tr_M1USK0_M1USK0_CYAM1,Cyanidio_tr_M1UXZ7_M1UXZ7_CYAM1,Cyanidio_tr_M1V6K0_M1V6K0_CYAM1:0.096	O77285:0.995,Q9W0B8,Q95T34:0.163,Q9VMJ0,X2JDC2:0.99,A1Z8R4,A1Z8R5:0.416,A1Z8R6,B3DN04:0.161,Q4V4D5:0.961	e3552c39.10,e5168c41.15,e1258c36.32,e1013c41.13:0.051,e1538c37.9,e1799c38.25,e2040c43.12:0.078,e214854c36.4,e2940c43.17:0.525,e3359c41.31	Habo_c13753_g1_i1_m.53426,Habo_c10577_g1_i2_m.16439,Habo_c10577_g1_i3_m.16450,Habo_c10577_g1_i4_m.16461,Habo_c9793_g1_i1_m.11507,Habo_c11827_g1_i1_m.31292,Habo_c10602_g1_i1_m.16712:0.154,Habo_c10602_g1_i2_m.16725:0.154,Habo_c10602_g1_i3_m.16738:0.154,Habo_c12533_g1_i1_m.48785	Haliotis_HDSC00137CG00200,Haliotis_HDSC00510CG00280:0.245,Haliotis_HDSC02224CG00040,Haliotis_HDSC01719CG00070,Haliotis_HDSC01017CG00080,Haliotis_HDSC01624CG00010,Haliotis_HDSC02678CG00020,Haliotis_HDSC17329CG00010:0.865,Haliotis_HDSC03606CG00030,Haliotis_HDSC00067CG00180:0.129	Lingula_A0A1S3JT82,Lingula_A0A1S3J4G7,Lingula_A0A1S3K9Z6:0.993,Lingula_A0A1S3IM64,Lingula_A0A1S3I6U7,Lingula_A0A1S3H1H8:0.196,Lingula_A0A2R2MSB3,Lingula_A0A1S3JI20,Lingula_A0A1S3JNE9:0.617,Lingula_A0A1S3GXK0	Lottia_XP_009059178.1,Lottia_XP_009043898.1,Lottia_XP_009064455.1:0.143,Lottia_XP_009046762.1,Lottia_XP_009047075.1,Lottia_XP_009052057.1,Lottia_XP_009064777.1,Lottia_XP_009060537.1,Lottia_XP_009052805.1,Lottia_XP_009046272.1	Q8CIE6,Q5DTK1:0.355,Q6ZQ11,Q8BHT6,Q6IQX7,Q6PDI6,Q9JJ06,Q91Z92,O54904,O54905:0.162	Octopus_XP_014790530.1,Octopus_XP_014771225.1,Octopus_XP_014767751.1,Octopus_XP_014786164.1,Octopus_XP_014779548.1,Octopus_XP_014783746.1,Octopus_XP_014783747.1:0.874,Octopus_XP_014783748.1:0.866,Octopus_XP_014788404.1,Octopus_XP_014786935.1	p438_cov70.128,p329_cov71.129,p639_cov70.109,p987_cov70.74,p53_cov61.12,p66_cov69.189,p2176_cov61.45,p807_cov65.186,p639_cov70.110,p339_cov68.127	*	Yeast_YDL145C,Yeast_YGL082W:0.278,Yeast_YPL191C	Zebrafish_B3DGP8:0.988,Zebrafish_F1QDQ1,Zebrafish_Q6DRK5:0.998,Zebrafish_Q6JWU9:0.954,Zebrafish_Q6P296,Zebrafish_F1R7L6,Zebrafish_F1RBY0,Zebrafish_A0A068F9P7,Zebrafish_E7FGS9,Zebrafish_A0A0R4IW37:0.15	Chiken_H9L3L2,Chiken_Q5F354:0.993,Chiken_R4GL94,Chiken_A0A1D5PA74:0.79,Chiken_A0A1D5PYY1,Chiken_F6VFQ9,Chiken_F1P3A0,Chiken_E1C4T5,Chiken_A5YM36:0.189,Chiken_F1NVX0	Human_P53621,Human_Q8NBR6,Human_Q6Y288,Human_Q70JA7:0.381,Human_Q86X52,Human_Q9NS00,Human_Q96L58,Human_O43825:0.057,Human_Q9Y2C3,Human_Q9Y5Z6	pfu_aug2.0_343.1_10639.t1,pfu_aug2.0_600.1_00933.t1,pfu_aug2.0_317.1_23854.t1,pfu_aug2.0_1485.1_18362.t1,pfu_aug2.0_4691.1_06034.t1,pfu_aug2.0_855.1_17892.t1,pfu_aug2.0_2328.1_28754.t1,pfu_aug2.0_577.1_24192.t1,pfu_aug2.0_699.1_31071.t1:0.24,pfu_aug2.0_9715.1_19693.t1:0.24		10	10	10	10	10	10	10	10	9	10	5	10	10	10	10	10	10	10	10
24	69	24		X1XEQ7,J9K9Z9	Aplysia_XP_005090788.1:0.993,Aplysia_XP_012942946.1:0.996,Aplysia_XP_012942953.1:0.996,Aplysia_XP_012942955.1:0.996,Aplysia_XP_012942960.1:0.986,Aplysia_XP_012942967.1:0.988,Aplysia_XP_012942972.1,Aplysia_XP_012942976.1:0.99,Aplysia_XP_012945308.1	C3YK34	Biomphalaria_XP_013084618.1:0.998,Biomphalaria_XP_013084619.1:0.992,Biomphalaria_XP_013084620.1,Biomphalaria_XP_013063492.1	H9JDE2,H9JM75	Brhy_TRINITY_DN15788_c0_g1_i1_m.25698	Capitella_R7VG07	g3349.t1	Chlamy_A8I5Z4	Crassostrea_XP_011436309.1,Crassostrea_XP_011414030.1:0.997,Crassostrea_XP_011414031.1	Cyanidio_tr_M1V553_M1V553_CYAM1	A0A0B4JCV6:0.902,A0A0B4JCW5:0.901,A0A0B4JD62:0.769,A0A0B4JDA1:0.997,A0A0B4JDB5:0.769,A0A0B4LGQ5:0.883,A0A0B4LGR2:0.984,A0A0B4LHQ4:0.743,F6M9W0,F6M9W1:0.744	e2757c42.5,e400c43.23	Habo_c13710_g1_i1_m.53364	*	Lingula_A0A1S3ISZ7:0.989,Lingula_A0A1S3IT09,Lingula_A0A1S3K657:0.967,Lingula_A0A1S3K662:0.998,Lingula_A0A1S3K667:0.966,Lingula_A0A1S3K6I9,Lingula_A0A1S3K781:0.999,Lingula_A0A1S3K8Y0:0.237	Lottia_XP_009045126.1	G5E870,Q69ZR2	Octopus_XP_014790157.1,Octopus_XP_014788309.1	p47_cov72.96,p171_cov61.105	*	Yeast_YKL010C	Zebrafish_A0A0R4IGL6,Zebrafish_Q8JFV5,Zebrafish_F1Q529,Zebrafish_F1RCR6:0.902	Chiken_A0A1D5PMI4,Chiken_E1C040:0.978,Chiken_A0A1D5PCA7,Chiken_A0A1D5PFC0:0.989,Chiken_A0A1D5PPB9:0.91,Chiken_E1BZV7:0.982	Human_Q9ULT8,Human_Q14669	pfu_aug2.0_892.1_07988.t1,pfu_aug2.0_56.1_20126.t1		2	9	1	4	2	1	1	1	1	3	1	10	2	1	0	8	1	2	2
25	47	23		J9M470	Aplysia_XP_012944399.1,Aplysia_XP_012941045.1,Aplysia_XP_005113562.2	C3YEL6,C3YEL7	Biomphalaria_XP_013060985.1	H9J5N5,H9J5N6	Brhy_TRINITY_DN13691_c0_g1_i1_m.39831	Capitella_R7V3G1,Capitella_R7UDQ3	*	Chlamy_A8IDG4	Crassostrea_XP_011428004.1,Crassostrea_XP_011412371.2	Cyanidio_tr_M1VKI4_M1VKI4_CYAM1	G3M399,Q9GV40,Q9VCN1:0.999,C6TP90,Q95R46	e6333c44.15	*	Haliotis_HDSC08053CG00020,Haliotis_HDSC16780CG00010	Lingula_A0A1S3INV5,Lingula_A0A2R2MT89:0.979	Lottia_XP_009058679.1	Q9WVF7	Octopus_XP_014791093.1,Octopus_XP_014789214.1	p189_cov72.129,p189_cov72.132,p189_cov72.131	*	Yeast_YNL262W	Zebrafish_B0V351,Zebrafish_A8WFY0,Zebrafish_Q561Q1:0.947	Chiken_E1C5P2,Chiken_A0A1D5PPC3:0.081,Chiken_Q5F3Q4:0.085,Chiken_A0A1D5PSG2:0.514,Chiken_A0A1L1RYU2	Human_Q07864	pfu_aug2.0_2298.1_28739.t1,pfu_aug2.0_2298.1_28738.t1,pfu_aug2.0_1026.1_21347.t1,pfu_aug2.0_6211.1_06200.t1		1	3	2	1	2	1	2	0	1	2	1	5	1	0	2	2	1	1	2
26	41	25		J9JV32	Aplysia_XP_005089828.1	C3XU57	Biomphalaria_XP_013073114.1	H9J4K7	Brhy_TRINITY_DN14646_c0_g1_i1_m.31716,Brhy_TRINITY_DN14646_c0_g1_i2_m.31726,Brhy_TRINITY_DN14646_c0_g1_i3_m.31736	Capitella_R7T326,Capitella_R7UL46	g1336.t1	Chlamy_A8JH01	Crassostrea_XP_011443271.1,Crassostrea_XP_011443272.1:0.995	Cyanidio_tr_M1V640_M1V640_CYAM1	Q8MS45:0.999,Q9W247	e2088c41.31,e2088c41.33	Habo_c11954_g1_i2_m.33798,Habo_c11954_g1_i4_m.33811,Habo_c11954_g1_i5_m.33822,Habo_c11954_g1_i7_m.33834:0.779,Habo_c11954_g1_i8_m.33847,Habo_c11954_g1_i7_m.33837	Haliotis_HDSC04698CG00020:0.482,Haliotis_HDSC26517CG00010	Lingula_A0A1S3K6G8,Lingula_A0A1S3K6H7	Lottia_XP_009067053.1,Lottia_XP_009067054.1	Q8K010	Octopus_XP_014768195.1,Octopus_XP_014767587.1	p189_cov72.10,p189_cov72.9	tr_Q55959_Q55959_SYNY3	Yeast_YKL215C	Zebrafish_E7F6Z6	*	Human_O14841	pfu_aug2.0_1586.1_21693.t1		1	1	1	1	1	3	2	1	1	2	1	2	2	6	2	2	2	1	2
27	26	19		J9K4E9	Aplysia_XP_012944995.1	C3ZS25	Biomphalaria_XP_013073769.1	H9JDC2	*	Capitella_R7TG72	*	*	Crassostrea_XP_011423442.1	*	A0A0B4LGZ6,A0A0H4Y1G5:0.998,N0D584:0.264,P51592:0.998	e4443c40.14	*	Haliotis_HDSC00014CG00040	Lingula_A0A1S3K5S0,Lingula_A0A1S3K5S8	Lottia_XP_009063257.1	Q80TP3	Octopus_XP_014767471.1	p2834_cov67.1	*	*	Zebrafish_F1Q8J2,Zebrafish_F1QT71:0.996,Zebrafish_Q642I4:0.251	Chiken_A0A1D5PGS8	Human_O95071	pfu_aug2.0_1.1_03344.t1,pfu_aug2.0_5164.1_16077.t1		1	1	1	1	1	0	1	0	0	1	0	4	1	0	1	2	1	1	1
28	35	23		J9K825	Aplysia_XP_005109242.1,Aplysia_XP_005109243.1	C3XRY9	Biomphalaria_XP_013067229.1,Biomphalaria_XP_013064367.1	H9J622	Brhy_TRINITY_DN6362_c0_g1_i1_m.32480	Capitella_R7TQ39	g3624.t1	Chlamy_A8INS0	Crassostrea_XP_019918854.1	*	Q7KSN8:0.575,Q8MQK8,Q8MSA2:0.718,Q9VGG9:0.57	e1605c40.4,e1605c40.3	Habo_c10954_g2_i1_m.20114	Haliotis_HDSC34223CG00010	Lingula_A0A1S3H887,Lingula_A0A1S3HAQ4:0.981,Lingula_A0A1S3HH49:0.246	Lottia_XP_009043888.1	Q8CFQ3	Octopus_XP_014782615.1	p1206_cov67.11	*	*	Zebrafish_A0A0R4ITK8:0.728,Zebrafish_B1H1M2,Zebrafish_E7F9S7:0.904,Zebrafish_F1QQV6:0.938	Chiken_A0A1D5NX78:0.79,Chiken_F1NPB8	Human_O60306	pfu_aug2.0_14.1_13383.t1		1	2	1	2	1	1	1	1	1	1	0	4	2	1	1	3	1	1	1
29	93	25		J9K579,J9K217,J9K200,J9K4C8	Aplysia_XP_005108328.2,Aplysia_XP_012939452.1,Aplysia_XP_005090962.1,Aplysia_XP_005092201.1	C3YIP4,C3ZBS1	Biomphalaria_XP_013068145.1,Biomphalaria_XP_013086241.1,Biomphalaria_XP_013091415.1,Biomphalaria_XP_013086894.1	H9J060,H9JJ77,H9J108	Brhy_TRINITY_DN4683_c0_g1_i1_m.51976,Brhy_TRINITY_DN14644_c0_g1_i1_m.31772,Brhy_TRINITY_DN23965_c0_g1_i1_m.4016,Brhy_TRINITY_DN9455_c0_g1_i1_m.18973	Capitella_R7V5B5	g7081.t1,g2817.t1,g6612.t1,g318.t1	Chlamy_A8JGB2:0.565,Chlamy_Q9FPR8,Chlamy_A8JH75	Crassostrea_XP_011422436.2,Crassostrea_XP_011421637.1,Crassostrea_XP_011430854.1:0.911,Crassostrea_XP_019922133.1,Crassostrea_XP_011443346.1	Cyanidio_tr_M1VDP4_M1VDP4_CYAM1	Q7K3M5,Q9VY54,A1Z9L3,Q9VIZ3	e3175c45.11,e11536c39.8,e212970c47.21,e1189c45.23	Habo_c12463_g2_i1_m.46484,Habo_c11800_g3_i1_m.30867,Habo_c11800_g3_i2_m.30880,Habo_c12184_g1_i1_m.38673:0.099,Habo_c12184_g1_i3_m.38690,Habo_c12184_g1_i2_m.38681:0.378,Habo_c12184_g1_i4_m.38697:0.378,Habo_c7590_g1_i1_m.4657	Haliotis_HDSC02908CG00060	Lingula_A0A1S3KAH2,Lingula_A0A1S3IC07:0.287,Lingula_A0A2R2MM66,Lingula_A0A1S3J8P6,Lingula_A0A1S3I5D7,Lingula_A0A1S3I6W3:0.052	Lottia_XP_009058973.1,Lottia_XP_009066601.1,Lottia_XP_009065582.1	O35286,A2A4P0	Octopus_XP_014773501.1,Octopus_XP_014781219.1,Octopus_XP_014781058.1,Octopus_XP_014783168.1	p329_cov71.162,p359_cov67.64,p4347_cov73.32,p2120_cov64.63	*	Yeast_YER013W,Yeast_YGL120C,Yeast_YKR086W	Zebrafish_A0A286Y8Y8:0.906,Zebrafish_E7F7E3,Zebrafish_F1QND0,Zebrafish_Q6P404:0.999,Zebrafish_E7F3I8,Zebrafish_F1QU72,Zebrafish_Q7ZVV8:0.987	Chiken_A0A1D5P3Z4,Chiken_Q5ZLE8,Chiken_F1NHI3,Chiken_Q5F3A9:0.99	Human_Q14562,Human_O60231,Human_Q92620,Human_O43143	pfu_aug2.0_1549.1_31749.t1,pfu_aug2.0_440.1_00747.t1,pfu_aug2.0_1094.1_14783.t1,pfu_aug2.0_1525.1_18387.t1		4	4	2	4	3	4	1	4	3	5	1	4	4	8	1	6	3	2	4
30	54	22		X1WV43	Aplysia_XP_005110073.1,Aplysia_XP_012944403.1:0.981,Aplysia_XP_012944404.1:0.992	C3YNY7	Biomphalaria_XP_013071113.1:0.991,Biomphalaria_XP_013071114.1:0.991,Biomphalaria_XP_013071115.1:0.992,Biomphalaria_XP_013071116.1:0.993,Biomphalaria_XP_013071117.1	H9JXM7,H9JY28	Brhy_TRINITY_DN20194_c0_g1_i1_m.5637,Brhy_TRINITY_DN8019_c0_g1_i1_m.28891	Capitella_R7UXV8	*	Chlamy_A8I8X8,Chlamy_A8I523	Crassostrea_XP_011438344.1:0.982,Crassostrea_XP_011438345.1:0.982,Crassostrea_XP_011438347.1:0.992,Crassostrea_XP_011438348.1	Cyanidio_tr_M1VA42_M1VA42_CYAM1,Cyanidio_tr_M1VEJ3_M1VEJ3_CYAM1	A0A0B4LFH8:0.995,E2QCF1,Q6AWP8:0.985,Q7KN85:0.988	e2581c44.38	*	Haliotis_HDSC38195CG00010	Lingula_A0A1S3HRN3,Lingula_A0A1S3HRN4:0.99,Lingula_A0A1S3HUG0:0.992,Lingula_A0A1S3IJ94:0.222	Lottia_XP_009052272.1	Q91V92	Octopus_XP_014784565.1:0.985,Octopus_XP_014784566.1:0.985,Octopus_XP_014784567.1:0.985,Octopus_XP_014784568.1:0.985,Octopus_XP_014784570.1:0.975,Octopus_XP_014784571.1,Octopus_XP_014784572.1	p1076_cov71.120	*	*	Zebrafish_F1QZ09:0.982,Zebrafish_Q6DG67,Zebrafish_F1R515:0.441,Zebrafish_R4GEU0:0.42	Chiken_A0A1D5PSE5,Chiken_F1P269:0.956,Chiken_Q5F3V2:0.992,Chiken_Q9PU50	Human_P53396	pfu_aug2.0_434.1_14154.t1,pfu_aug2.0_12537.1_26435.t1		1	3	1	5	2	2	1	0	2	4	2	4	1	0	1	4	1	1	7
31	74	25		J9K4Y7,X1X0Z2	Aplysia_XP_005106531.1,Aplysia_XP_005106532.1:0.963	C3YYJ6	Biomphalaria_XP_013095376.1,Biomphalaria_XP_013095378.1:0.987,Biomphalaria_XP_013095379.1:0.991,Biomphalaria_XP_013095380.1:0.783,Biomphalaria_XP_013078504.1,Biomphalaria_XP_013077933.1,Biomphalaria_XP_013078468.1	H9JQ10,O16140:0.955	Brhy_TRINITY_DN15245_c0_g1_i1_m.5973,Brhy_TRINITY_DN1759_c0_g1_i1_m.7650,Brhy_TRINITY_DN12290_c0_g1_i1_m.17482,Brhy_TRINITY_DN12290_c0_g1_i2_m.17486,Brhy_TRINITY_DN15245_c0_g2_i1_m.5978	Capitella_X1Z8P6,Capitella_R7UBY0,Capitella_R7UHP5	g1670.t1,g1685.t1:0.968,g4270.t1,g8366.t1:0.057,g2850.t1	Chlamy_A8JD08,Chlamy_A8IIG8,Chlamy_A8ISW5	Crassostrea_XP_011449277.1,Crassostrea_XP_011421264.1	Cyanidio_tr_M1V3P5_M1V3P5_CYAM1,Cyanidio_tr_M1VGL3_M1VGL3_CYAM1,Cyanidio_tr_M1UWZ2_M1UWZ2_CYAM1,Cyanidio_tr_M1VDM3_M1VDM3_CYAM1:0.121	P15348	e9258c34.1,e21857c63.38,e21857c63.85,e94355c8.1,e3634c13.3:0.134	Habo_c11353_g2_i1_m.24601,Habo_c12463_g2_i1_m.46485,Habo_c12227_g1_i1_m.39946	*	Lingula_A0A2R2MQU0	Lottia_XP_009067108.1,Lottia_XP_009047630.1	Q01320,Q64511:0.197	Octopus_XP_014790219.1	p368_cov71.26	Synecho_sp_P77966_GYRB_SYNY3,Synecho_sp_P73077_PARC_SYNY3:0.186,Synecho_sp_Q55738_GYRA_SYNY3	Yeast_YNL088W	Zebrafish_Q1LUT2,Zebrafish_A0A0R4IEZ8:0.134,Zebrafish_A0A0R4IH80:0.123,Zebrafish_A0A0R4IUF0:0.127,Zebrafish_Q5PQY4:0.132,Zebrafish_Q6DRC7:0.113,Zebrafish_A8E7K3:0.073	Chiken_E1BZ19,Chiken_O42131:0.984,Chiken_A0A1D5P1T6:0.207,Chiken_A0A1D5P9E6:0.21,Chiken_A0A1D5PJE8:0.083,Chiken_F1NZF0:0.184,Chiken_O42130:0.206,Chiken_Q9DFB7:0.179	Human_P11388:0.195,Human_Q02880	pfu_aug2.0_1331.1_04970.t1		2	2	1	7	2	5	3	5	3	2	4	1	5	3	0	1	2	2	1
32	31	23		X1XTS4	Aplysia_XP_012946001.1	C3Y3A3	Biomphalaria_XP_013085335.1	H9JC07	Brhy_TRINITY_DN15320_c0_g1_i1_m.8675	Capitella_R7UK52	g3378.t1	Chlamy_A8IC67	Crassostrea_XP_011443588.1	*	A0A0B4K602,A0A0B4LGU9:0.944,E1JJ72:0.946,P51123:0.969,Q29R44:0.831	e96c43.14	Habo_c11112_g1_i1_m.21901	*	Lingula_A0A1S3JV52	Lottia_XP_009047347.1	Q80UV9	Octopus_XP_014782403.1,Octopus_XP_014782404.1,Octopus_XP_014782405.1:0.959	p525_cov63.129	*	Yeast_YGR274C	Zebrafish_E7F8U5,Zebrafish_Q1LYC2:0.974	Chiken_F1P5U7	Human_P21675,Human_Q8IZX4:0.799	pfu_aug2.0_391.1_04098.t1		1	1	1	1	1	1	1	1	1	1	0	5	1	1	0	1	1	1	3
33	31	24		J9K1D3	Aplysia_XP_005111754.1,Aplysia_XP_005111755.1	C3Y073	Biomphalaria_XP_013069551.1	H9JMA4	Brhy_TRINITY_DN242_c0_g1_i1_m.18118	Capitella_R7TSF2	g3212.t1	Chlamy_A8J2W2	Crassostrea_XP_011451739.1	Cyanidio_tr_M1VBW1_M1VBW1_CYAM1	A0A0S0WNN6,Q8IH79:0.227,Q9TVM2	e8322c47.12	Habo_c6534_g1_i1_m.3461	*	Lingula_A0A1S3IRI2,Lingula_A0A1S3JY87:0.987,Lingula_A0A1S3JZ12:0.971	Lottia_XP_009046981.1	Q6P5F9	Octopus_XP_014782256.1	p13454_cov78.8	*	Yeast_YGR218W	Zebrafish_E7FBU7,Zebrafish_A0A0R4IA10:0.148,Zebrafish_E7F0E8:0.709	Chiken_A0A1D5P8H7	Human_O14980	pfu_aug2.0_860.1_01198.t1		1	2	1	1	1	1	1	1	1	1	1	3	1	1	0	3	1	1	1
34	32	22		J9KB53	Aplysia_XP_005098211.1	C3Y9D0	Biomphalaria_XP_013080441.1,Biomphalaria_XP_013080442.1:0.999	H9JR18,H9JR19	Brhy_TRINITY_DN15169_c0_g1_i2_m.21809	Capitella_R7VDZ7	g2731.t1	Chlamy_A8HSL4	Crassostrea_XP_011454765.1	*	Q70PP2,X2JDZ8	e3606c43.13	Habo_c12562_g1_i1_m.49842,Habo_c12562_g1_i5_m.49862:0.999	*	Lingula_A0A1S3K5B9	Lottia_XP_009065256.1	Q8BKX6	Octopus_XP_014789097.1:0.998,Octopus_XP_014789098.1	p543_cov70.22	*	*	Zebrafish_C5J7W8:0.999,Zebrafish_F1QLT4,Zebrafish_F6NHQ0:0.998	Chiken_A0A1D5NWB7:0.968,Chiken_A0A1D5PE85,Chiken_E1BW33:0.998	Human_Q96Q15	pfu_aug2.0_2849.1_32325.t1,pfu_aug2.0_345.1_17312.t1		1	1	1	2	2	1	1	1	1	1	0	2	1	2	0	1	1	1	2
35	117	24		J9K7Q7,J9JMP1,J9JND1	Aplysia_XP_012940011.1:0.993,Aplysia_XP_012940013.1:0.997,Aplysia_XP_012940014.1:0.997,Aplysia_XP_012940015.1,Aplysia_XP_012940016.1:0.956,Aplysia_XP_012940017.1:0.951,Aplysia_XP_012934627.1,Aplysia_XP_005101730.1	C3Y5V8,C3Z2X0	Biomphalaria_XP_013071444.1,Biomphalaria_XP_013069461.1,Biomphalaria_XP_013095198.1	H9ISL5,H9IYI8:0.11,H9ISL4,H9IYI7,H9JKK6	Brhy_TRINITY_DN28105_c0_g1_i1_m.55268,Brhy_TRINITY_DN16299_c0_g1_i1_m.18525	Capitella_R7U9R4,Capitella_R7TLL6,Capitella_R7UP59,Capitella_R7TTZ8	g6394.t1	Chlamy_A8IU13	Crassostrea_XP_011442160.1:0.993,Crassostrea_XP_019927139.1:0.997,Crassostrea_XP_019927140.1:0.993,Crassostrea_XP_019927141.1,Crassostrea_XP_019927142.1:0.977,Crassostrea_XP_011446756.1,Crassostrea_XP_011446757.1,Crassostrea_XP_011415314.1:0.215,Crassostrea_XP_011421507.1,Crassostrea_XP_011432190.2	*	A0A0B4K7Q6:0.993,D0IQF0:0.333,Q8MQW7:0.265,Q8MQY7:0.528,Q9VCH4,V5NZW8,Q9W3C2,A0A0B4KHD2:0.998,B7Z0R2,Q9VAS8:0.991	e1130c38.3,e1356c45.28,e9105c42.22,e4783c41.1	Habo_c10869_g1_i2_m.19319:0.163,Habo_c10869_g1_i3_m.19327	Haliotis_HDSC23418CG00010	Lingula_A0A1S3GZQ7,Lingula_A0A1S3ITV7:0.643,Lingula_A0A1S3JFC0,Lingula_A0A1S3I963,Lingula_A0A1S3K6I7:0.612	Lottia_XP_009056417.1,Lottia_XP_009046431.1,Lottia_XP_009058773.1,Lottia_XP_009058745.1	B2RY04:0.307,Q8BUR4,Q8C3J5:0.193,Q8BK35,P59764:0.344,Q8CIQ7	Octopus_XP_014787426.1:0.998,Octopus_XP_014787427.1:0.998,Octopus_XP_014787428.1,Octopus_XP_014787429.1:0.873,Octopus_XP_014772010.1:0.993,Octopus_XP_014772011.1:0.98,Octopus_XP_014772012.1:0.995,Octopus_XP_014772013.1:0.971,Octopus_XP_014772014.1:0.995,Octopus_XP_014772015.1:0.964	p329_cov71.65,p759_cov76.33,p6257_cov70.68,p759_cov76.30,p329_cov71.64	*	Yeast_YLR422W,Yeast_YPL146C	Zebrafish_A8E1V6,Zebrafish_F8W4T6:0.198,Zebrafish_A0A0R4IX96:0.213,Zebrafish_A8E1V7:0.216,Zebrafish_B8JID6:0.216,Zebrafish_A0A0R4IEI5,Zebrafish_Q32LR6:0.95,Zebrafish_A0A0R4IEH3:0.987,Zebrafish_A0A0R4IT43:0.997,Zebrafish_A0A286Y8M9	Chiken_A0A1D5NWG7,Chiken_A0A1D5PMB7,Chiken_F1P160:0.966,Chiken_F1NUU0:0.334,Chiken_A0A1D5P5Y3,Chiken_A0A1D5PV90,Chiken_A0A1D5PF69:0.165,Chiken_E1BR42:0.195,Chiken_F1NKB3:0.052	Human_Q14185,Human_Q8IZD9,Human_Q8N1I0:0.337,Human_Q9NZM5,Human_Q92608:0.201,Human_Q9H7D0:0.307	pfu_aug2.0_1457.1_24932.t1,pfu_aug2.0_58.1_26754.t1,pfu_aug2.0_704.1_14481.t1,pfu_aug2.0_704.1_14479.t2		3	8	2	3	5	2	4	1	1	10	0	10	4	2	1	5	4	6	10
36	67	18		J9JMB1,X1WZK2:0.107	Aplysia_XP_012939558.1	C3YZB2	Biomphalaria_XP_013078398.1	H9IV16,H9IUN4	*	Capitella_R7UQU7	*	*	Crassostrea_XP_011421885.1:0.997,Crassostrea_XP_011421893.1:0.997,Crassostrea_XP_011421907.1:0.997,Crassostrea_XP_011421915.1:0.997,Crassostrea_XP_011421923.1:0.997,Crassostrea_XP_011421929.1:0.997,Crassostrea_XP_011421937.1:0.997,Crassostrea_XP_011421944.1:0.997,Crassostrea_XP_011421953.1:0.997,Crassostrea_XP_011421970.1:0.993	*	M9PGF7:0.798,O61307,B7Z145:0.101,E1JJM6:0.122,M9NF26:0.119,M9PJK5:0.12,Q9VYN8:0.12	e3970c41.27	*	*	Lingula_A0A1S3JQZ0:0.999,Lingula_A0A1S3JR43:0.873,Lingula_A0A1S3JR48:0.825,Lingula_A0A1S3JS29:0.796,Lingula_A0A2R2ML83:0.983,Lingula_A0A2R2MLA0:0.999,Lingula_A0A2R2MLA5:0.873,Lingula_A0A2R2MLQ1,Lingula_A0A2R2MLQ6:0.984	Lottia_XP_009049293.1	Q3UHK6:0.576,Q9WTS4:0.451,Q9WTS5:0.59,Q9WTS6	Octopus_XP_014789755.1	p367_cov62.137	*	*	Zebrafish_A0A286Y8U1:0.998,Zebrafish_A2BG74,Zebrafish_D0EY69:0.997,Zebrafish_F8W4C5:0.968,Zebrafish_Q9W7R4,Zebrafish_A0A0H2UKW9:0.51,Zebrafish_A0A286Y8V4:0.51,Zebrafish_B8A5G1:0.452,Zebrafish_F1Q4Y7:0.474,Zebrafish_F1R1T0:0.514	Chiken_A0A1D5NYG2,Chiken_A0A1D5PZ74:0.899,Chiken_A0A1L1RXD4:0.935,Chiken_A0A1L1S023:0.992,Chiken_G3CAT9:0.99,Chiken_G3CAU0:0.934,Chiken_E1C414:0.555,Chiken_F1NGZ7:0.6,Chiken_Q9DER5:0.598,Chiken_A0A1D5PJD9:0.517	Human_Q6N022:0.573,Human_Q9NT68:0.596,Human_Q9P273,Human_Q9UKZ4:0.454	pfu_aug2.0_86.1_20195.t1		2	1	1	1	2	0	1	0	0	10	0	7	1	0	0	9	1	4	1
37	112	26		J9JZF5,J9K7N4,J9K9F0	Aplysia_XP_005101105.1,Aplysia_XP_005101106.1,Aplysia_XP_005108543.1,Aplysia_XP_005104612.1,Aplysia_XP_012943430.1	C3Z382,C3ZR10:0.706,C3Y1W0,C3Z671	Biomphalaria_XP_013082103.1,Biomphalaria_XP_013096019.1,Biomphalaria_XP_013091168.1,Biomphalaria_XP_013091379.1	H9JEK7,F8SKB6,H9J3S8:0.967,Q1HPK6,H9IW91	Brhy_TRINITY_DN14153_c0_g1_i1_m.1994,Brhy_TRINITY_DN11372_c0_g1_i1_m.53277,Brhy_TRINITY_DN10100_c0_g1_i1_m.32370,Brhy_TRINITY_DN14806_c0_g1_i1_m.37276:0.287,Brhy_TRINITY_DN13131_c0_g1_i1_m.7134,Brhy_TRINITY_DN4464_c0_g1_i1_m.53585:0.227	Capitella_R7UIG8,Capitella_R7UF47,Capitella_R7T9H3,Capitella_R7VAA8	g5507.t1,g5774.t1,g2187.t1,g133.t1	Chlamy_A8JCA8,Chlamy_A8JHX9,Chlamy_A8JCK3,Chlamy_A8JAY4:0.145	Crassostrea_XP_011417506.1,Crassostrea_XP_011419427.1,Crassostrea_XP_011449976.1:0.793,Crassostrea_XP_011444661.1	Cyanidio_tr_A0A125YKY8_A0A125YKY8_CYAM1,Cyanidio_tr_M1V537_M1V537_CYAM1,Cyanidio_tr_M1VL45_M1VL45_CYAM1	P13060,Q95TH3,Q9VV61:0.991,Q86NS3:0.393,Q9VAX8	e2041c44.6,e437c47.15,e3249c42.6,e1389c45.56	Habo_c10729_g1_i2_m.18027,Habo_c15950_g1_i1_m.54433,Habo_c8188_g1_i2_m.5818,Habo_c8188_g1_i1_m.5812:0.184,Habo_c8188_g1_i3_m.5825:0.163,Habo_c9039_g1_i1_m.8194	Haliotis_HDSC02736CG00030,Haliotis_HDSC01944CG00040,Haliotis_HDSC20031CG00010	Lingula_A0A1S3IA50,Lingula_A0A1S3KA13,Lingula_A0A1S3JT90,Lingula_A0A1S3JTA9:0.99	Lottia_XP_009047785.1,Lottia_XP_009045693.1,Lottia_XP_009057767.1,Lottia_XP_009054439.1	O08810,P58252,Q8C0D5	Octopus_XP_014768275.1,Octopus_XP_014767759.1,Octopus_XP_014786297.1	p124_cov71.293,p2_cov67.111,p906_cov62.76	Synecho_sp_P72749_TYPA_SYNY3	Yeast_YDR385W,Yeast_YOR133W,Yeast_YNL163C	Zebrafish_A8WFS1:0.986,Zebrafish_E9QH15:0.975,Zebrafish_F1Q6N0,Zebrafish_A0A286Y8X9:0.631,Zebrafish_Q6P3J5:0.771,Zebrafish_Q7ZVM3:0.761,Zebrafish_A0A0R4ITN4,Zebrafish_A2CE51,Zebrafish_F1RBB9:0.217,Zebrafish_Q1LXS9:0.201	Chiken_Q5F3X4,Chiken_A0A1D5PS29,Chiken_A0A1D5PZV6:0.978,Chiken_Q90705:0.992,Chiken_F1NZK8,Chiken_A0A1D5PWP9:0.171,Chiken_Q5F430:0.074,Chiken_A0A1L1RPZ1:0.119,Chiken_A0A1L1RSV0:0.065,Chiken_A0A1L1RXY9:0.141	Human_P13639,Human_Q7Z2Z2,Human_Q15029	pfu_aug2.0_493.1_10850.t1,pfu_aug2.0_9735.1_19694.t1,pfu_aug2.0_299.1_30582.t1,pfu_aug2.0_7778.1_29599.t1:0.798		3	5	4	4	5	6	4	4	4	4	3	5	4	6	3	4	4	3	3
38	38	18		J9JPV5	Aplysia_XP_012936159.1:0.999,Aplysia_XP_012936160.1	C3XZ45	Biomphalaria_XP_013069447.1:0.997,Biomphalaria_XP_013069448.1,Biomphalaria_XP_013069449.1:0.941,Biomphalaria_XP_013069450.1:0.859	H9JFW0	*	Capitella_R7VJ19	*	*	Crassostrea_XP_011428852.1	*	M9PGB7,M9PGU2:0.999,P18490	e3275c48.18	*	*	Lingula_A0A1S3I3B7:0.993,Lingula_A0A1S3II93	Lottia_XP_009061618.1	Q8VI59:0.057,Q9QYC1,Q5DU28:0.097	Octopus_XP_014787543.1:0.979,Octopus_XP_014787545.1:0.977,Octopus_XP_014787546.1:0.975,Octopus_XP_014787547.1,Octopus_XP_014787548.1:0.694	p638_cov73.248	*	*	Zebrafish_B8JHS9,Zebrafish_F1Q4S9:0.998,Zebrafish_E9QG95:0.08,Zebrafish_F1R033	Chiken_E1C7I6,Chiken_A0A1D5PND3:0.437,Chiken_E1BQS3	Human_A6NKB5:0.061,Human_Q96RV3,Human_Q9H6A9:0.056	pfu_aug2.0_611.1_04400.t1		1	2	1	4	1	0	1	0	0	1	0	3	1	0	0	2	1	3	5
39	32	24		J9JW70	Aplysia_XP_005089174.1:0.997,Aplysia_XP_005089175.1	C3YD45	Biomphalaria_XP_013074073.1	H9J7N1,H9J7N0	Brhy_TRINITY_DN20130_c0_g1_i1_m.5671	Capitella_R7U5N8	g2595.t1	Chlamy_A8J804	Crassostrea_XP_011441942.1	Cyanidio_tr_M1UNH4_M1UNH4_CYAM1	B6IDH0:0.998,N0D8I3,Q9W420	e3590c44.43	Habo_c12376_g1_i1_m.43987,Habo_c12376_g1_i2_m.44019	*	Lingula_A0A1S3IFV7:0.996,Lingula_A0A1S3IFZ8:0.996,Lingula_A0A1S3IH00,Lingula_A0A1S3II18:0.996	Lottia_XP_009051772.1	Q62383	Octopus_XP_014787232.1	p286_cov65.87	*	Yeast_YGR116W	Zebrafish_Q8UVK2	Chiken_E1C1S5	Human_Q7KZ85	pfu_aug2.0_1459.1_31695.t1		1	2	1	1	2	1	1	1	1	1	1	3	1	2	0	4	1	1	1
40	30	22		J9JLT5	Aplysia_XP_012944580.1	C3YTV2	Biomphalaria_XP_013067312.1	H9IZG4	Brhy_TRINITY_DN11692_c0_g1_i1_m.46936	Capitella_R7U6A8	g4049.t1	Chlamy_A8IDU2	Crassostrea_XP_011423826.1,Crassostrea_XP_011423827.1	*	M9PB90,Q7KMK9:0.273,Q9VKY2	e1956c38.9	Habo_c11944_g1_i1_m.33508	*	Lingula_A0A1S3IUS4	Lottia_XP_009053100.1	Q6ZQ38,Q6ZQ73:0.468	Octopus_XP_014767494.1	p258741_cov65.18	*	*	Zebrafish_Q5TYZ5,Zebrafish_Q802V5:0.981,Zebrafish_A8E7M5:0.573	Chiken_A0A1D5P2A5:0.939,Chiken_E1BVC2	Human_O75155:0.485,Human_Q86VP6	pfu_aug2.0_2074.1_15387.t1		1	1	1	1	1	1	1	1	1	2	0	3	1	1	0	1	1	2	1
41	149	26		J9K6M4,J9K6W8,J9JVN5,J9K3E1:0.486	Aplysia_XP_012940855.1,Aplysia_XP_005093050.1,Aplysia_XP_012935027.1,Aplysia_XP_005099465.1,Aplysia_XP_012938576.1:0.877,Aplysia_XP_012938577.1:0.877	C3XZC5,C3XVK9,C3XTY9	Biomphalaria_XP_013071165.1,Biomphalaria_XP_013071166.1:0.844,Biomphalaria_XP_013071167.1:0.642,Biomphalaria_XP_013072796.1:0.054,Biomphalaria_XP_013087479.1,Biomphalaria_XP_013063771.1,Biomphalaria_XP_013069688.1:0.496	C7AQP4,H9JAQ8:0.79,A0A0K2S4Y7,H9J6B6:0.888,H9JQR6,H9J7Y8:0.233	Brhy_TRINITY_DN27847_c0_g1_i1_m.60839,Brhy_TRINITY_DN35016_c0_g1_i1_m.48867,Brhy_TRINITY_DN29405_c0_g1_i1_m.16241,Brhy_TRINITY_DN14282_c0_g1_i2_m.60308,Brhy_TRINITY_DN34179_c0_g1_i1_m.33791,Brhy_TRINITY_DN6299_c0_g1_i1_m.45911,Brhy_TRINITY_DN23954_c0_g1_i1_m.3998,Brhy_TRINITY_DN28683_c0_g1_i1_m.44125:0.128	Capitella_R7UQP2,Capitella_R7V8F1,Capitella_R7VBZ9:0.744,Capitella_R7VEJ7	g6431.t1,g8858.t1:0.29,g9010.t1:0.186,g9147.t1,g4236.t1:0.25,g5530.t1,g8872.t1:0.328	Chlamy_A8I542,Chlamy_A8HX15,Chlamy_A8J4M4,Chlamy_A8J4M6:0.699,Chlamy_A8JJH7	Crassostrea_XP_019922302.1,Crassostrea_XP_011441273.2,Crassostrea_XP_011428934.1,Crassostrea_XP_019923242.1:0.972	Cyanidio_tr_M1VI70_M1VI70_CYAM1,Cyanidio_tr_M1V8V6_M1V8V6_CYAM1:0.102	A0A0B4LGB7,E8NHA8:0.977,P22700:0.977,A0A0B4KGG8:0.952,A8QI34:0.554,B5RIT8:0.63,C8VUY7:0.945,E1JIR4,E6PBW0:0.452,H9ZJM5:0.952	e4009c38.62:0.388,e729c39.2,e1370c42.3,e4371c46.1	Habo_c9956_g1_i1_m.12347,Habo_c10136_g1_i1_m.13175,Habo_c10136_g1_i2_m.13181,Habo_c11827_g1_i1_m.31298,Habo_c12584_g1_i13_m.50646,Habo_c12584_g1_i8_m.50612:0.265	Haliotis_HDSC01884CG00030,Haliotis_HDSC00714CG00020	Lingula_A0A1S3H0T7,Lingula_A0A1S3H3A4:0.995,Lingula_A0A1S3J559:0.996,Lingula_A0A1S3J5I5:0.993,Lingula_A0A1S3KFT3:0.933,Lingula_A0A1S3KFT4:0.865,Lingula_A0A1S3KFT9,Lingula_A0A1S3KGB0:0.914,Lingula_A0A1S3KGB5:0.933,Lingula_A0A1S3KH06:0.936	Lottia_XP_009065938.1,Lottia_XP_009051621.1,Lottia_XP_009066496.1	Q6PIC6,Q6PIE5:0.496,Q8VDN2:0.467,Q9WV27:0.086,O55143,Q64518:0.137,Q8R429:0.349,Q80XR2,A7L9Z8:0.079,Q64436:0.443	Octopus_XP_014785615.1:0.961,Octopus_XP_014785623.1,Octopus_XP_014783175.1,Octopus_XP_014783176.1:0.961,Octopus_XP_014786351.1	p1505_cov58.24,p1749_cov74.26,p226_cov65.34,p1015_cov69.21:0.274	Synecho_sp_P37367_ATA1_SYNY3,tr_P74062_P74062_SYNY3,tr_Q59999_Q59999_SYNY3:0.358,tr_P73273_P73273_SYNY3	Yeast_YGL167C	Zebrafish_Q4KMK4:0.992,Zebrafish_Q6P271:0.837,Zebrafish_Q9DEU2,Zebrafish_Q9DEY2:0.825,Zebrafish_A0A0R4IQS8,Zebrafish_Q6ZM60:0.972,Zebrafish_A0A0R4IRT1:0.385,Zebrafish_B0R068:0.423,Zebrafish_B8JKS7:0.417,Zebrafish_Q7ZU25:0.421	Chiken_P24798:0.487,Chiken_A0A1L1RKB7:0.997,Chiken_A0A1D5PN02:0.968,Chiken_Q03669,Chiken_A0A1D5PP56:0.86,Chiken_A0A1L1RRK7:0.82,Chiken_A0A1D5P0G4,Chiken_A0A1D5PE50:0.786,Chiken_A0A1D5PU80:0.982,Chiken_P09572:0.936	Human_O14983:0.335,Human_P16615,Human_Q93084:0.11,Human_P05023:0.504,Human_P13637,Human_P50993:0.508,Human_Q13733:0.096,Human_P98194,Human_P20648:0.442,Human_P54707:0.444	pfu_aug2.0_204.1_13794.t2,pfu_aug2.0_418.1_27369.t1,pfu_aug2.0_418.1_27371.t1,pfu_aug2.0_3495.1_19127.t1:0.073		4	6	3	7	6	8	4	7	5	4	2	10	4	6	2	10	3	10	5
42	26	18		J9M970	Aplysia_XP_012943470.1	C3ZN80	Biomphalaria_XP_013080777.1	H9JA22	*	Capitella_R7T6S3	*	*	Crassostrea_XP_011445403.1:0.994,Crassostrea_XP_011445404.1,Crassostrea_XP_011445406.1:0.99,Crassostrea_XP_011445407.1:0.969	*	A0A0B4KH56,A0A0B4KHA4:0.975,A0A0B4KHR1:0.996,A0A0B4KI46:0.994,Q9VB11:0.994	e6477c48.2	*	*	Lingula_A0A2R2MLK7:0.998,Lingula_A0A2R2MLL0	Lottia_XP_009056524.1	Q8BLN6	Octopus_XP_014788604.1	p258734_cov62.62	*	*	Zebrafish_A0A0R4IUG6	Chiken_A0A1D5PE70	Human_Q8N2C7	pfu_aug2.0_29.1_30032.t1		1	1	1	1	1	0	1	0	0	4	0	5	1	0	0	2	1	1	1
43	145	23		J9JY79,C4WV10:0.112,J9K5M7	Aplysia_XP_005097729.1,Aplysia_XP_005097730.1,Aplysia_XP_012935427.1,Aplysia_XP_012936181.1,Aplysia_NP_001191425.1:0.974,Aplysia_XP_012939052.1,Aplysia_XP_012939053.1,Aplysia_XP_012939054.1,Aplysia_XP_005105454.1,Aplysia_XP_005105455.1	C3YF92,C3YDZ9,C3Z4R2	Biomphalaria_XP_013086652.1,Biomphalaria_XP_013084383.1,Biomphalaria_XP_013066201.1,Biomphalaria_XP_013068775.1,Biomphalaria_XP_013089012.1:0.093,Biomphalaria_XP_013089175.1:0.053,Biomphalaria_XP_013094309.1:0.059,Biomphalaria_XP_013075190.1,Biomphalaria_XP_013075191.1:0.987,Biomphalaria_XP_013093443.1	H9IWU7,H9J7M7,H9IWX1:0.111,H9IWX2	Brhy_TRINITY_DN28439_c0_g1_i1_m.12793,Brhy_TRINITY_DN4631_c0_g1_i2_m.52044:0.056,Brhy_TRINITY_DN24231_c0_g1_i1_m.7008,Brhy_TRINITY_DN4631_c0_g1_i2_m.52047,Brhy_TRINITY_DN25332_c0_g1_i1_m.47719	Capitella_R7UAU9,Capitella_R7ULW4,Capitella_R7VD90,Capitella_R7U815	g6366.t1,g8427.t1:0.668	Chlamy_A8IYR2	Crassostrea_XP_011417460.1,Crassostrea_XP_011417461.1:0.964,Crassostrea_XP_011450395.1,Crassostrea_XP_011450402.1:0.968,Crassostrea_XP_011450410.1:0.968,Crassostrea_XP_019929222.1:0.971,Crassostrea_XP_011418448.1,Crassostrea_XP_011418457.1,Crassostrea_XP_011444992.1:0.15,Crassostrea_XP_011444993.1:0.15	*	A0A0C4DHG2,A0A0C4DHG6:0.908,Q07171,Q24020,D0IQH1,M9NF69:0.995,Q23989	e673c40.9,e1141c37.38,e214725c37.3,e1446c44.11,e1453c42.18,e925c43.6,e5458c43.10,e224112c40.4	Habo_c9532_g7_i1_m.10374,Habo_c1850_g1_i1_m.859:0.076,Habo_c1850_g2_i1_m.860,Habo_c12995_g1_i1_m.53148	Haliotis_HDSC07583CG00010,Haliotis_HDSC00625CG00010:0.05,Haliotis_HDSC01121CG00070	Lingula_A0A1S3H0Q1:0.293,Lingula_A0A1S3JA07,Lingula_A0A1S3JKV5:0.295,Lingula_A0A1S3J8W7:0.303,Lingula_A0A1S3J944,Lingula_A0A1S3JPD7,Lingula_A0A1S3JQI1	Lottia_XP_009055857.1,Lottia_XP_009064502.1,Lottia_XP_009053796.1,Lottia_XP_009047917.1:0.056,Lottia_XP_009054672.1,Lottia_XP_009059473.1:0.178,Lottia_XP_009058073.1:0.053	Q9JJ28,O88398,Q62468:0.347,Q91YD6:0.06,P13020:0.303,Q60604:0.302,P24452	Octopus_XP_014776838.1:0.99,Octopus_XP_014776839.1,Octopus_XP_014778679.1,Octopus_XP_014779512.1,Octopus_XP_014772820.1,Octopus_XP_014773122.1,Octopus_XP_014767646.1:0.067	p3364_cov73.19,p310_cov70.32:0.12,p240_cov62.216,p1425_cov64.211,p5_cov67.66,p69_cov69.46,p333_cov67.260:0.144,p180_cov68.10	*	*	Zebrafish_F8WK50:0.997,Zebrafish_X1WE86,Zebrafish_F1QVU3,Zebrafish_Q802V3:0.999,Zebrafish_A0A0R4IZW1:0.266,Zebrafish_A0A286YAZ1:0.288,Zebrafish_A0JMI5:0.303,Zebrafish_F1QNL5:0.266,Zebrafish_F1QUM3:0.288,Zebrafish_Q5XWB3:0.263	Chiken_A0A1D5PBF6:0.945,Chiken_E1C6H2,Chiken_Q5ZLR0:0.995,Chiken_A0A1D5PZ07,Chiken_P02640:0.996,Chiken_A0A1D5PH32:0.326,Chiken_A0A1D5PNS4:0.334,Chiken_F1NKF3:0.334,Chiken_O93510:0.333,Chiken_A0A1D5PBC3:0.278	Human_Q13045,Human_O15195:0.083,Human_O75366,Human_P06396:0.297,Human_P09327:0.37,Human_Q9Y6U3:0.305,Human_P40121	pfu_aug2.0_209.1_30431.t1,pfu_aug2.0_4009.1_32597.t1,pfu_aug2.0_442.1_07520.t1,pfu_aug2.0_4333.1_12635.t1,pfu_aug2.0_4687.1_25973.t1:0.168,pfu_aug2.0_3067.1_25624.t1:0.177,pfu_aug2.0_442.1_07521.t1,pfu_aug2.0_3067.1_25626.t1:0.089		3	10	3	10	4	5	4	2	1	10	0	7	8	4	3	7	7	7	7
44	85	23		J9JLF0,J9JVS3,C4WXV7,J9KHW4:0.35	Aplysia_XP_012940174.1,Aplysia_XP_012940207.1:0.977,Aplysia_XP_005108222.1,Aplysia_XP_012943432.1:0.966	C3YR77,C3ZWA5,C3ZWA6	Biomphalaria_XP_013078957.1:0.966,Biomphalaria_XP_013078958.1,Biomphalaria_XP_013063935.1,Biomphalaria_XP_013093128.1	H9JNC7,H9JH04	Brhy_TRINITY_DN31823_c0_g1_i1_m.22425,Brhy_TRINITY_DN14552_c0_g1_i3_m.14652:0.923,Brhy_TRINITY_DN14552_c0_g1_i4_m.14656	Capitella_R7UUM7,Capitella_R7UT10	g5577.t1,g956.t1	Chlamy_A8JI44,Chlamy_A8JJ37,Chlamy_A8J1N6	Crassostrea_XP_019928192.1,Crassostrea_XP_011450632.1	*	M9MS57:0.93,M9MSB0:0.661,M9MSD3,M9MSN9:0.932,Q9GQN0:0.93,X2JFC3:0.93	e22085c47.12,e437c47.14,e22085c47.11,e437c47.12	Habo_c9237_g1_i2_m.8949:0.122,Habo_c9237_g1_i3_m.8955:0.676,Habo_c9237_g1_i4_m.8960,Habo_c12156_g1_i1_m.38241,Habo_c12156_g1_i4_m.38253:0.163,Habo_c9237_g1_i2_m.8950:0.096	Haliotis_HDSC04369CG00020	Lingula_A0A1S3K8L2,Lingula_A0A1S3K900:0.934,Lingula_A0A1S3K9P5:0.979,Lingula_A0A1S3JVF4	Lottia_XP_009054295.1,Lottia_XP_009060331.1	Q9EPK7,Q9ESJ0,Q99NF8:0.629	Octopus_XP_014789024.1,Octopus_XP_014777276.1,Octopus_XP_014777277.1:0.829,Octopus_XP_014777278.1:0.921,Octopus_XP_014777279.1:0.921	p906_cov62.78,p440_cov72.304,p440_cov72.303	*	*	Zebrafish_A0A0R4IWU7:0.976,Zebrafish_B1H1M7:0.996,Zebrafish_F1Q5C6,Zebrafish_F1RDC5,Zebrafish_A0A0R4IGB7:0.985,Zebrafish_B0S8I3,Zebrafish_F1Q5M6:0.996,Zebrafish_Q802D3:0.989,Zebrafish_B3DLK1:0.256,Zebrafish_Q6NUU3:0.128	Chiken_A0A1D5PBZ5,Chiken_A0A1D5PMG4:0.837,Chiken_A0A1D5PWR9,Chiken_F1NFR4:0.907,Chiken_Q5ZLT0:0.933,Chiken_F1P157:0.994,Chiken_Q5ZMR9	Human_Q9UIA9,Human_Q9C0E2,Human_Q9H2T7:0.634	pfu_aug2.0_30.1_00089.t1,pfu_aug2.0_2605.1_18875.t1		4	4	3	4	2	3	2	2	3	2	0	6	4	6	1	4	2	3	5
45	157	23		J9K2Z4,J9K5F3,J9LGC7:0.154,X1WN06:0.223,J9JU50:0.357,J9JWH1,J9JYB0:0.85,J9JZ66:0.167,J9K2G8:0.336,J9K6E7:0.361	Aplysia_XP_005107586.1,Aplysia_XP_005107587.1:0.945,Aplysia_XP_005107588.1:0.964,Aplysia_XP_005107589.1:0.909,Aplysia_XP_012942742.1:0.138,Aplysia_XP_012943067.1:0.97,Aplysia_XP_012943068.1:0.923,Aplysia_XP_012940110.1,Aplysia_XP_005096149.1	C3ZN91,C3ZQ22,C3XV20:0.077,M9SWK5:0.074,C3Z5S8:0.601,M9T4E3,M9T2N1:0.195	Biomphalaria_XP_013068459.1,Biomphalaria_XP_013068460.1:0.928,Biomphalaria_XP_013068462.1:0.964,Biomphalaria_XP_013068463.1:0.962,Biomphalaria_XP_013068464.1:0.889,Biomphalaria_XP_013089248.1,Biomphalaria_XP_013089249.1,Biomphalaria_XP_013092444.1	A7BJS5,A9ZSZ2,A8D8P8,H9JLK5:0.952,Q59HV7,A7LNN5	Brhy_TRINITY_DN15914_c0_g1_i1_m.35422:0.088,Brhy_TRINITY_DN31286_c0_g1_i1_m.817:0.08,Brhy_TRINITY_DN9326_c0_g1_i1_m.58517,Brhy_TRINITY_DN15630_c1_g1_i2_m.49847:0.078,Brhy_TRINITY_DN15630_c1_g1_i1_m.49842:0.052,Brhy_TRINITY_DN11317_c0_g1_i2_m.53293,Brhy_TRINITY_DN11317_c0_g1_i1_m.53290,Brhy_TRINITY_DN14648_c0_g1_i1_m.32126:0.169	Capitella_R7U9I3,Capitella_F9W2Z9:0.132,Capitella_R7T852,Capitella_F9W300	g1641.t1,g4397.t1:0.558,g3401.t1:0.053,g6054.t1:0.072,g6072.t1:0.074,g6107.t1:0.078,g7245.t1:0.082,g7282.t1:0.541	Chlamy_A8JAG8,Chlamy_A8J0M9:0.071,Chlamy_A8J0N0:0.068,Chlamy_A8J9T3:0.088	Crassostrea_XP_011417884.1:0.316,Crassostrea_XP_011417885.1:0.321,Crassostrea_XP_011417886.1:0.324,Crassostrea_XP_011417887.1:0.307,Crassostrea_XP_011417888.1:0.313,Crassostrea_XP_011429115.1,Crassostrea_XP_011429116.1:0.907,Crassostrea_XP_011442942.1,Crassostrea_XP_019926523.1,Crassostrea_XP_019926528.1	*	Q27IR0:0.558,Q32KD4,Q7KY08:0.877,Q960T1:0.212,Q7PLK0,A0A075BJ89:0.1,A0A075BJ92:0.103,A0A075BJD5:0.103,A0A075BJD6:0.103,A0A075BJU3:0.105	e6680c38.22,e17975c49.5	Habo_c11083_g1_i1_m.21618:0.979,Habo_c11083_g1_i2_m.21628,Habo_c10221_g2_i2_m.13849:0.074,Habo_c10221_g2_i3_m.13853:0.074,Habo_c10484_g1_i1_m.15666:0.059,Habo_c10484_g1_i2_m.15680:0.059,Habo_c10484_g1_i3_m.15694:0.059,Habo_c12033_g1_i1_m.35495:0.078,Habo_c12034_g1_i1_m.35502:0.059,Habo_c8044_g1_i1_m.5445	Haliotis_HDSC07612CG00020,Haliotis_HDSC35347CG00010,Haliotis_HDSC36436CG00010:0.991	Lingula_A0A1S3J512,Lingula_A0A1S3KFP2,Lingula_A0A1S3HC55:0.308,Lingula_A0A1S3JM11,Lingula_A0A1S3IUM0	Lottia_XP_009064000.1,Lottia_XP_009064630.1,Lottia_XP_009065055.1	Q8CJF8:0.145,Q8CJF9:0.194,Q8CJG0,Q8CJG1:0.318,Q9JMB7,Q8CDG1,Q8CGT6:0.112	Octopus_XP_014782490.1,Octopus_XP_014782617.1:0.661,Octopus_XP_014773732.1,Octopus_XP_014773733.1:0.986,Octopus_XP_014773734.1:0.986	p60_cov59.90,p8290_cov76.10,p8290_cov76.8:0.313,p117_cov71.235,p60_cov59.88	*	*	Zebrafish_K4IAH1:0.333,Zebrafish_F1Q7S8:0.37,Zebrafish_K4I722:0.361,Zebrafish_K4IKE9:0.37,Zebrafish_K4I6K9:0.989,Zebrafish_X1WG39,Zebrafish_E7EXY4:0.315,Zebrafish_K4I874:0.308,Zebrafish_Q8UVX0,Zebrafish_A0A0R4IAN2:0.124	Chiken_A0A1D5PZS8:0.352,Chiken_F1P3Z0:0.416,Chiken_Q5ZLG4:0.405,Chiken_A0A1D5PXD8,Chiken_A0A1D5NTU6:0.305,Chiken_A6N7Y9,Chiken_A0A1D5PIT3:0.174,Chiken_A0A1D5PQI6:0.325,Chiken_F1P3Y9:0.855,Chiken_Q5ZMW0:0.133	Human_Q9H9G7:0.187,Human_Q9HCK5:0.143,Human_Q9UKV8,Human_Q9UL18:0.316,Human_Q8TC59,Human_Q96J94,Human_Q7Z3Z4:0.102,Human_Q7Z3Z3:0.053	pfu_aug2.0_890.1_01226.t1:0.693,pfu_aug2.0_98.1_26831.t1,pfu_aug2.0_267.1_23780.t1,pfu_aug2.0_3100.1_02326.t1,pfu_aug2.0_976.1_21304.t1		10	9	7	8	6	8	4	8	4	10	0	10	2	10	3	5	3	7	5
46	64	18		J9JVV8	Aplysia_XP_012941836.1	C3ZF31,C3ZF33	Biomphalaria_XP_013080967.1,Biomphalaria_XP_013080968.1:0.99,Biomphalaria_XP_013080969.1:0.995,Biomphalaria_XP_013080970.1:0.979,Biomphalaria_XP_013080971.1:0.971,Biomphalaria_XP_013080972.1:0.754	H9J8Y1,H9J8Y2	*	Capitella_R7VFQ8	*	*	Crassostrea_XP_011443147.1:0.979,Crassostrea_XP_011443148.1,Crassostrea_XP_011443149.1,Crassostrea_XP_011443150.1:0.975,Crassostrea_XP_011443151.1:0.973,Crassostrea_XP_011443152.1:0.971,Crassostrea_XP_011443153.1:0.973,Crassostrea_XP_011443154.1:0.973,Crassostrea_XP_011443155.1:0.97,Crassostrea_XP_011443156.1:0.968	*	M9PB64:0.985,M9PB65:0.981,M9PCA8:0.984,M9PCG3,M9PCG7:0.983,M9PCU9:0.982,M9PF26:0.98,M9PF31:0.983,Q9VM04:0.986,Q8MYS5	e5076c35.31,e5076c35.33	*	*	Lingula_A0A1S3K6E8,Lingula_A0A2R2MQ19:0.952	Lottia_XP_009047586.1	A2AF47:0.227,Q8BIK4,Q8BZN6:0.119	Octopus_XP_014785614.1	p971_cov64.52,p971_cov64.55	*	*	Zebrafish_E7F0I2:0.927,Zebrafish_X1WEB9,Zebrafish_F1QAS2:0.107,Zebrafish_X1WF60:0.097,Zebrafish_A0A0R4IBT6:0.183,Zebrafish_A0A0R4ILW7:0.183,Zebrafish_B0R034:0.181,Zebrafish_F1Q4T0:0.174,Zebrafish_A0A0R4ILI3,Zebrafish_F1RB11	Chiken_A0A1D5P0V2:0.971,Chiken_E1BR01,Chiken_F1P1E8:0.122,Chiken_A0A1D5PB65:0.236,Chiken_F1N9K4:0.241	Human_Q5JSL3:0.231,Human_Q96BY6:0.123,Human_Q9BZ29	pfu_aug2.0_1090.1_01380.t1,pfu_aug2.0_1090.1_01377.t1		1	1	2	6	2	0	1	0	0	10	0	10	2	0	0	2	1	3	1
47	32	18		J9JL61	Aplysia_XP_012941435.1	C3YID9	Biomphalaria_XP_013072118.1	H9JMY5	*	Capitella_R7UWR3	*	*	Crassostrea_XP_011420399.2	*	A8WHE8:0.459,C7LAB1,C7LAD6:0.932,E1JGQ5:0.927,Q7KVP4:0.93,Q86BS7:0.93,Q9W2H8:0.989	e1321c44.56	*	*	Lingula_A0A1S3HNH7,Lingula_A0A1S3HNI7:0.997	Lottia_XP_009054790.1	*	Octopus_XP_014783675.1	p258736_cov67.26	*	Yeast_YPR184W	Zebrafish_A0A0R4IV67:0.996,Zebrafish_A0A0R4IF54:0.989,Zebrafish_A0A0R4IU33,Zebrafish_A0A0R4IZH8:0.987,Zebrafish_A0A286Y922:0.982,Zebrafish_A0A0R4IH04:0.066	Chiken_A0A1D5PF87,Chiken_F1NX83:0.985	Human_P35573	pfu_aug2.0_138.1_26916.t1,pfu_aug2.0_7776.1_22846.t1		1	1	1	1	1	0	1	0	0	1	0	7	1	0	0	2	1	0	1
48	43	25		J9JLP0	Aplysia_XP_005098812.2:0.987,Aplysia_XP_012941878.1	C3Y5K6,C3YI97	Biomphalaria_XP_013089336.1,Biomphalaria_XP_013092774.1,Biomphalaria_XP_013093730.1	H9JBP4:0.084,W6AQI8	Brhy_TRINITY_DN14190_c0_g1_i1_m.2012,Brhy_TRINITY_DN4726_c0_g1_i1_m.33996,Brhy_TRINITY_DN18746_c0_g1_i1_m.20111,Brhy_TRINITY_DN14383_c0_g1_i2_m.14004	Capitella_R7TGI4,Capitella_R7V0Y9	g40.t1	Chlamy_A8HPJ0,Chlamy_A8IZI7	Crassostrea_XP_011419387.2	Cyanidio_tr_M1V994_M1V994_CYAM1	P54358	e785c40.23,e2781c44.52	Habo_c12133_g1_i1_m.37768:0.905,Habo_c12133_g1_i3_m.37775	Haliotis_HDSC20939CG00010	Lingula_A0A1S3K9S8	Lottia_XP_009062309.1,Lottia_XP_009062238.1	P52431	Octopus_XP_014787230.1,Octopus_XP_014783409.1	p775_cov64.32,p258734_cov62.137,p258734_cov62.139,p775_cov64.38	*	Yeast_YDL102W	Zebrafish_B3DKJ9,Zebrafish_Q2KNE0:0.996	Chiken_A0A1D5PA46	Human_P28340	pfu_aug2.0_3512.1_09165.t1		1	2	2	3	2	4	2	1	2	1	1	1	2	2	1	1	2	1	2
49	81	26		J9JM24:0.225,J9K0I1,J9K2Q4	Aplysia_XP_012942923.1,Aplysia_XP_012941867.1	C3XZ88	Biomphalaria_XP_013080627.1,Biomphalaria_XP_013093812.1,Biomphalaria_XP_013093813.1,Biomphalaria_XP_013093814.1	H9J6H5,H9J6H4,H9JJB1,H9JJB2	Brhy_TRINITY_DN7814_c0_g1_i1_m.15903,Brhy_TRINITY_DN23872_c0_g1_i1_m.10322,Brhy_TRINITY_DN9341_c0_g1_i1_m.58406	Capitella_R7U613,Capitella_N1PBE0	g2341.t1,g8691.t1,g7370.t1	Chlamy_A8JF35,Chlamy_A8IBN3,Chlamy_A8J827	Crassostrea_XP_011419437.1,Crassostrea_XP_019929472.1	Cyanidio_tr_M1VBH7_M1VBH7_CYAM1,Cyanidio_tr_M1V3Y5_M1V3Y5_CYAM1,Cyanidio_tr_M1VHB1_M1VHB1_CYAM1:0.231	H8F4R5:0.071,P28668,Q6NQW5,Q86P96:0.658,Q9VZY9:0.661,M9PBJ9	e2396c41.2,e231090c78.1,e2500c44.36,e2500c44.37	Habo_c12702_g1_i1_m.52959,Habo_c12063_g1_i1_m.36256,Habo_c12063_g1_i2_m.36272:0.157,Habo_c9530_g1_i1_m.10340,Habo_c9530_g1_i2_m.10342:0.57	Haliotis_HDSC07129CG00020,Haliotis_HDSC01096CG00070,Haliotis_HDSC13459CG00010:0.211,Haliotis_HDSC01096CG00050	Lingula_A0A1S3J8F1,Lingula_A0A1S3J8N8:0.985,Lingula_A0A2R2MP49:0.296,Lingula_A0A1S3HHE4:0.918,Lingula_A0A1S3HJ75	Lottia_XP_009063700.1,Lottia_XP_009061211.1	Q8CGC7,Q8CFI5	Octopus_XP_014769145.1,Octopus_XP_014773563.1	p400_cov61.2,p37404_cov69.110	Synecho_sp_P73942_SYP_SYNY3	Yeast_YER087W,Yeast_YHR020W,Yeast_YGL245W	Zebrafish_F1QP23:0.974,Zebrafish_X1WGZ7,Zebrafish_F1QHZ4,Zebrafish_Q6P0C4:0.973,Zebrafish_A8WG07	Chiken_F1P179,Chiken_Q5ZJ86:0.997,Chiken_E1BZP0	Human_P07814,Human_Q7L3T8	pfu_aug2.0_748.1_27735.t1,pfu_aug2.0_9306.1_22910.t1,pfu_aug2.0_655.1_17688.t1,pfu_aug2.0_18244.1_16597.t1,pfu_aug2.0_11081.1_06458.t1		3	2	1	4	4	3	2	3	3	2	3	6	4	5	4	5	2	2	2
50	76	26		J9K111,J9K444,X1X8U7	Aplysia_XP_005110126.1,Aplysia_XP_005110127.1,Aplysia_XP_005110128.1,Aplysia_XP_005110129.1,Aplysia_XP_012935792.1	C3ZIS2,C3Z2H8,C3ZZI6	Biomphalaria_XP_013065177.1,Biomphalaria_XP_013065184.1,Biomphalaria_XP_013065186.1,Biomphalaria_XP_013065187.1,Biomphalaria_XP_013067889.1,Biomphalaria_XP_013072460.1,Biomphalaria_XP_013072461.1:0.995	H9IWC7,H9JX85	Brhy_TRINITY_DN31398_c0_g1_i1_m.12506,Brhy_TRINITY_DN200_c0_g1_i1_m.18141,Brhy_TRINITY_DN28904_c0_g1_i1_m.20263	Capitella_R7TMI2,Capitella_R7TSU7,Capitella_R7UPP8,Capitella_R7TKS0	g3651.t1,g7014.t1	Chlamy_A8J9F3,Chlamy_A8JAG5	Crassostrea_XP_011416491.1,Crassostrea_XP_011434582.1	Cyanidio_tr_M1VMI6_M1VMI6_CYAM1,Cyanidio_tr_M1VAS9_M1VAS9_CYAM1	Q8MSW0,C4XVL0:0.987,Q9VUY4	e3615c36.2,e34507c9.7,e223988c62.4:0.068,e4508c47.7	Habo_c11660_g1_i2_m.28486,Habo_c11660_g1_i3_m.28493,Habo_c11660_g1_i4_m.28499:0.883,Habo_c6600_g1_i1_m.3552	Haliotis_HDSC04038CG00040,Haliotis_HDSC15501CG00010,Haliotis_HDSC55665CG00010:0.067	Lingula_A0A1S3IKM0,Lingula_A0A1S3JPM9:0.686,Lingula_A0A1S3HVA8	Lottia_XP_009045737.1,Lottia_XP_009059206.1	Q8BU30,Q8BIJ6	Octopus_XP_014785277.1,Octopus_XP_014786350.1	p4035_cov66.148,p47_cov72.122	Synecho_sp_P73505_SYI_SYNY3	Yeast_YPL040C,Yeast_YBL076C	Zebrafish_A0A0H2UKP5:0.974,Zebrafish_F1QSY7:0.987,Zebrafish_Q6PGU7,Zebrafish_F1QUQ0	Chiken_A0A1D5P2D5,Chiken_E1BQH2:0.962,Chiken_F1P399,Chiken_Q5ZKA2:0.998	Human_P41252,Human_Q9NSE4	pfu_aug2.0_1087.1_24675.t1,pfu_aug2.0_207.1_23657.t1,pfu_aug2.0_1566.1_21691.t1:0.117		3	5	3	7	2	3	4	2	2	2	2	3	4	4	3	3	2	2	2
51	45	23		J9KAZ8	Aplysia_XP_005107700.1	C3XXY8	Biomphalaria_XP_013084996.1,Biomphalaria_XP_013084997.1:0.264	H9J298	Brhy_TRINITY_DN15341_c0_g1_i1_m.9052:0.411,Brhy_TRINITY_DN15341_c0_g1_i3_m.9068:0.165,Brhy_TRINITY_DN15341_c0_g1_i4_m.9076	Capitella_R7UAA4	g7222.t1	Chlamy_A8J5Y9	Crassostrea_XP_011413958.1:0.36,Crassostrea_XP_011413959.1:0.377,Crassostrea_XP_011413960.1:0.377,Crassostrea_XP_011413961.1	*	O76331:0.973,Q86PD5:0.993,Q8MSM3:0.572,Q8SX88:0.407,Q9VRV8,Q9VRV9:0.574,V5P017:0.574	e7395c42.15	Habo_c11959_g1_i1_m.33889,Habo_c11959_g1_i2_m.33892:0.175	*	Lingula_A0A1S3JGK2:0.97,Lingula_A0A1S3JGP1	Lottia_XP_009048643.1	Q8BFY9,Q99LG2:0.232	Octopus_XP_014772650.1,Octopus_XP_014772651.1,Octopus_XP_014772652.1:0.772	p2053_cov66.120	*	Yeast_YBR017C	Zebrafish_F1RDR1,Zebrafish_E7F948:0.102,Zebrafish_Q68EK8:0.252	Chiken_A0A1D5PZB8,Chiken_F1NSW3:0.964,Chiken_A0A1D5PDG3:0.732	Human_O14787:0.208,Human_Q92973	pfu_aug2.0_342.1_07385.t1		1	1	1	2	1	3	1	1	1	4	0	7	1	2	0	2	1	2	3
52	43	23		X1WJ20	Aplysia_XP_005090101.1,Aplysia_XP_012939339.1:0.997,Aplysia_XP_012939341.1:0.997	C3ZVX7	Biomphalaria_XP_013073331.1	H9JBD5	Brhy_TRINITY_DN14016_c0_g2_i2_m.9843	Capitella_R7V8M4	g1166.t1	Chlamy_A8J8U5	Crassostrea_XP_011431039.1,Crassostrea_XP_011431041.1,Crassostrea_XP_011431043.1:0.997,Crassostrea_XP_019923903.1:0.668,Crassostrea_XP_019923904.1:0.665	*	A0A0B4KF23,A8WHK9:0.983,E1JGX3:0.985,Q7PLI2:0.979	e8723c46.5	Habo_c11306_g1_i1_m.23967	*	Lingula_A0A1S3JAG3,Lingula_A0A1S3JAN9:0.996,Lingula_A0A1S3JB42:0.965,Lingula_A0A1S3JBZ3:0.977	Lottia_XP_009053583.1	Q6KCD5	Octopus_XP_014776342.1,Octopus_XP_014781721.1:0.315	p123_cov64.86	*	Yeast_YDR180W	Zebrafish_F1QBY1,Zebrafish_A0A0R4IGM2:0.293,Zebrafish_F5HSE3:0.294	Chiken_A0A182C5V8:0.91,Chiken_A0A182C6G1,Chiken_A0A1D5PGU3:0.762,Chiken_A0A1D5PIN0:0.683,Chiken_A0A1D5PVC0:0.863,Chiken_F1NJ66	Human_Q6KC79	pfu_aug2.0_366.1_20668.t1		1	3	1	1	1	1	1	1	1	5	0	4	1	1	0	4	1	1	2
53	34	20		J9K5B4	Aplysia_XP_005096448.1,Aplysia_XP_012936828.1:0.971,Aplysia_XP_012936829.1:0.971,Aplysia_XP_012936830.1:0.972,Aplysia_XP_012936831.1:0.971,Aplysia_XP_012936832.1:0.941,Aplysia_XP_012936833.1:0.877	C3YGF7	Biomphalaria_XP_013072356.1	H9J1D0	*	Capitella_R7TC63	*	*	Crassostrea_XP_011417630.1	Cyanidio_tr_M1VC09_M1VC09_CYAM1	Q4V5C6,Q9VK04:0.983,Q9VK06:0.771,X2J9M9:0.845,X2JDZ6:0.938	e4632c47.2	*	*	Lingula_A0A1S3HSR6:0.611,Lingula_A0A1S3ISB6	Lottia_XP_009045585.1	O70228:0.107,P98195	Octopus_XP_014788458.1	p455_cov66.67	*	Yeast_YIL048W	Zebrafish_F1Q4S1,Zebrafish_F6NZZ2:0.982	Chiken_F1NUR8	Human_O43861,Human_O75110:0.13	pfu_aug2.0_8859.1_33023.t1		1	7	1	1	1	0	1	0	0	1	1	5	1	0	0	2	1	2	1
54	39	24		J9JPU1	Aplysia_XP_005111198.1:0.993,Aplysia_XP_005111199.1	C3YTH4	Biomphalaria_XP_013096895.1	H9J398:0.898,Q2V0H5	Brhy_TRINITY_DN12616_c0_g1_i1_m.23951,Brhy_TRINITY_DN10449_c0_g1_i1_m.45204:0.48	Capitella_R7TPA8	g7817.t1	Chlamy_A8HW56	Crassostrea_XP_011424321.1,Crassostrea_XP_011449213.2:0.129	Cyanidio_tr_M1VI15_M1VI15_CYAM1	A0A0B4LFZ4:0.98,D0IQG4:0.987,Q7KN62	e2934c46.1	Habo_c12533_g1_i1_m.48781	*	Lingula_A0A1S3IK25,Lingula_A0A1S3IKE0:0.968,Lingula_A0A1S3IKZ6:0.983	Lottia_XP_009056899.1	Q01853	Octopus_XP_014782760.1	p258731_cov69.160	*	Yeast_YDL126C	Zebrafish_Q7ZU99,Zebrafish_Q29RA2:0.456	Chiken_A0A182C5X0:0.989,Chiken_A0A182C6H1,Chiken_A0A1D5NTY5:0.915,Chiken_A0A1D5PF52:0.926,Chiken_A0A1D5PXG2:0.989,Chiken_Q5ZMU9,Chiken_A0A1D5P8L6:0.139	Human_P55072	pfu_aug2.0_815.1_17861.t1		1	2	1	1	2	2	1	1	1	2	1	3	1	1	0	3	1	1	1
55	33	24		J9JSC5	Aplysia_XP_005100215.1,Aplysia_XP_012938970.1	C3ZE29	Biomphalaria_XP_013061997.1	H9JDB5	Brhy_TRINITY_DN28596_c0_g1_i1_m.15280	Capitella_R7V1K9	g643.t1	*	Crassostrea_XP_019930582.1,Crassostrea_XP_019930583.1:0.994	Cyanidio_tr_M1VKZ8_M1VKZ8_CYAM1	Q09332	e6719c27.1	Habo_c11271_g1_i1_m.23652	Haliotis_HDSC05869CG00020	Lingula_A0A1S3JKQ6:0.995,Lingula_A0A1S3JM24	Lottia_XP_009046073.1	Q6P5E4	Octopus_XP_014777012.1	p915_cov65.28	*	Yeast_YOR336W	Zebrafish_A0JMD3:0.966,Zebrafish_F1R7F6,Zebrafish_E7F6G9:0.187	Chiken_A0A1D5NZ55:0.996,Chiken_A0A1D5PIH4,Chiken_F1NTV6:0.934,Chiken_E1BQH9:0.179	Human_Q9NYU1:0.102,Human_Q9NYU2	pfu_aug2.0_1217.1_24782.t1		1	2	1	1	1	1	1	1	0	2	1	1	1	1	1	2	1	1	1
56	43	25		J9JXS8	Aplysia_XP_005104027.1,Aplysia_XP_012941165.1,Aplysia_XP_012941166.1,Aplysia_XP_012941167.1	C3XXL0	Biomphalaria_XP_013070289.1,Biomphalaria_XP_013089981.1	H9IUV7	Brhy_TRINITY_DN15225_c0_g2_i1_m.6229,Brhy_TRINITY_DN15225_c0_g2_i1_m.6231	Capitella_R7V1P3	g165.t1	Chlamy_A8JFL2,Chlamy_A8JFL1	Crassostrea_XP_019927053.1	Cyanidio_tr_M1VGD5_M1VGD5_CYAM1	Q8MRF8,Q9VQR8:0.998,T2FFJ2:0.998	e5077c39.53,e5077c39.51:0.05	Habo_c9048_g1_i1_m.8234	Haliotis_HDSC13257CG00010,Haliotis_HDSC04824CG00010	Lingula_A0A1S3HS35,Lingula_A0A1S3HTH1:0.994	Lottia_XP_009055523.1	Q8BMJ2	Octopus_XP_014779256.1,Octopus_XP_014779257.1	p1259_cov74.175,p1259_cov74.185,p1259_cov74.184:0.263,p55170_cov50.1	*	Yeast_YPL160W	Zebrafish_F1QFN3,Zebrafish_F1RAQ9:0.811,Zebrafish_E7F679,Zebrafish_E7F9F1	Chiken_E1C2I9	Human_Q9P2J5	pfu_aug2.0_1933.1_11950.t1		1	4	1	2	1	2	1	1	2	1	1	3	2	1	2	2	1	1	2
57	71	25		J9K6T5,C4WWQ5	Aplysia_XP_012944461.1,Aplysia_XP_005112036.1,Aplysia_XP_005112038.1:0.74	C3XY98,C3YGG4	Biomphalaria_XP_013089878.1,Biomphalaria_XP_013068694.1	H9JTR0	Brhy_TRINITY_DN20393_c0_g1_i1_m.9610,Brhy_TRINITY_DN9466_c0_g1_i1_m.18888:0.07,Brhy_TRINITY_DN36897_c0_g1_i1_m.16300,Brhy_TRINITY_DN4024_c0_g1_i1_m.31071,Brhy_TRINITY_DN8910_c0_g2_i1_m.24849	Capitella_R7UCL7,Capitella_R7THZ4	g1938.t1,g2892.t1	Chlamy_A8JDY3,Chlamy_A8J729	Crassostrea_XP_011431346.1,Crassostrea_XP_011446677.1,Crassostrea_XP_011446678.1,Crassostrea_XP_011456638.1	Cyanidio_tr_M1VAW6_M1VAW6_CYAM1	Q24253,Q960F2:0.285	e3590c44.56,e21531c43.1	Habo_c1443_g1_i1_m.591,Habo_c12634_g3_i1_m.52618,Habo_c12634_g3_i2_m.52621:0.061,Habo_c12634_g3_i3_m.52625,Habo_c12634_g3_i4_m.52628:0.108,Habo_c12634_g3_i5_m.52632:0.108	Haliotis_HDSC00798CG00110,Haliotis_HDSC27873CG00010	Lingula_A0A1S3HIJ4:0.872,Lingula_A0A1S3HK51,Lingula_A0A1S3HAT9:0.965,Lingula_A0A1S3HCF7	Lottia_XP_009045136.1	O35643,Q9DBG3:0.402,Q9WV76	Octopus_XP_014773111.1:0.98,Octopus_XP_014773112.1,Octopus_XP_014773113.1:0.635,Octopus_XP_014787962.1	p286_cov65.79,p2081_cov70.35	*	Yeast_YKL135C	Zebrafish_A0A0R4IC49:0.359,Zebrafish_Q6NYJ9:0.369,Zebrafish_Q7ZUF4:0.361,Zebrafish_A5PMS9,Zebrafish_F1QV11,Zebrafish_Q7T3G3:0.994,Zebrafish_E9QC84:0.1	Chiken_A0A1D5P7Y8:0.426,Chiken_A0A1D5NZQ6,Chiken_A0A1D5P8N3:0.982,Chiken_A0A1D5PXH0:0.978,Chiken_A0A1D5P0F5,Chiken_A0A1D5PQH0:0.895,Chiken_Q5ZJB3:0.999	Human_P63010:0.388,Human_Q10567,Human_Q9Y6B7	pfu_aug2.0_2425.1_18811.t2		2	3	2	2	1	5	2	2	2	4	1	2	2	6	2	4	1	3	4
58	25	17		J9JVC7	Aplysia_XP_012946012.1	C3Y082	Biomphalaria_XP_013070407.1	H9JKH7	*	Capitella_R7UY84	*	*	Crassostrea_XP_011447907.1,Crassostrea_XP_011446363.1	*	A0A0B4LHB4:0.986,A0A0B4LID2,E1JIP9:0.984,Q06AJ1:0.98,Q9VDY5:0.968	e224110c41.7	*	*	Lingula_A0A1S3H1C4:0.797,Lingula_A0A1S3HC14	Lottia_XP_009063609.1	Q0KK59	Octopus_XP_014786428.1,Octopus_XP_014787513.1	p638_cov73.180	*	*	*	Chiken_A0A1D5P1R5:0.847,Chiken_F1NJ76	Human_Q9P2D8	pfu_aug2.0_997.1_24598.t1		1	1	1	1	1	0	1	0	0	2	0	5	1	0	0	2	1	1	2
59	45	18		J9K3A4	Aplysia_XP_012945131.1	C3ZLF8,C3ZLF7	Biomphalaria_XP_013063524.1:0.998,Biomphalaria_XP_013063525.1,Biomphalaria_XP_013063526.1:0.992,Biomphalaria_XP_013063527.1:0.992,Biomphalaria_XP_013063528.1:0.992,Biomphalaria_XP_013063529.1:0.847	*	*	Capitella_R7VE65	*	*	Crassostrea_XP_011456460.1:0.998,Crassostrea_XP_011456462.1:0.998,Crassostrea_XP_011456463.1:0.993,Crassostrea_XP_011456464.1,Crassostrea_XP_011456465.1:0.99,Crassostrea_XP_011456466.1:0.99,Crassostrea_XP_011456467.1:0.989	*	A0A0B4KG81,A1ZBE8:0.964	e14231c44.7,e14231c44.2	*	*	Lingula_A0A1S3HV30	Lottia_XP_009060003.1	Q8BL99,Q3UHQ6:0.181	Octopus_XP_014791222.1,Octopus_XP_014791230.1:0.994,Octopus_XP_014791237.1:0.99	p906_cov62.46,p906_cov62.41	*	Yeast_YDR141C	Zebrafish_F1R226,Zebrafish_E7F4W9:0.156,Zebrafish_F1RCS4:0.145,Zebrafish_E9QFE4,Zebrafish_Q6PGX9:0.166	Chiken_A0A1D5NWL5:0.974,Chiken_A0A1D5P0I4:0.943,Chiken_A0A1D5PNH8,Chiken_E1BQT3:0.99,Chiken_E1BU62:0.194	Human_Q5JWR5,Human_Q9Y3R5:0.179	pfu_aug2.0_3027.1_25613.t1		1	1	2	6	0	0	1	0	0	7	0	2	2	0	0	1	1	2	3
60	116	24		J9KB00,J9K6K2	Aplysia_XP_005100823.2,Aplysia_XP_012944327.1,Aplysia_XP_012935864.1,Aplysia_XP_012937020.1:0.072	C3ZCQ1,C3Z5P2,C3Z5P3	Biomphalaria_XP_013086501.1,Biomphalaria_XP_013068763.1:0.193,Biomphalaria_XP_013068787.1,Biomphalaria_XP_013068796.1:0.97,Biomphalaria_XP_013068805.1:0.973,Biomphalaria_XP_013068814.1:0.958,Biomphalaria_XP_013068823.1:0.983,Biomphalaria_XP_013068831.1:0.97,Biomphalaria_XP_013068838.1:0.954,Biomphalaria_XP_013068846.1:0.969	H9ITX5,H9IYR6	Brhy_TRINITY_DN9812_c0_g1_i1_m.40501,Brhy_TRINITY_DN20509_c0_g1_i1_m.51621	Capitella_R7TT70:0.121,Capitella_R7UY67,Capitella_R7VC65:0.053,Capitella_R7V9X8	g4045.t1,g2479.t1	Chlamy_A8J0X8	Crassostrea_XP_011441999.1,Crassostrea_XP_011442001.1:0.962,Crassostrea_XP_011442002.1:0.989,Crassostrea_XP_011442003.1:0.985,Crassostrea_XP_011442004.1:0.981,Crassostrea_XP_011442005.1:0.965,Crassostrea_XP_011442006.1:0.945,Crassostrea_XP_011442007.1:0.964,Crassostrea_XP_011442008.1:0.962,Crassostrea_XP_011442009.1:0.954	Cyanidio_tr_M1V5T2_M1V5T2_CYAM1	A0A0B4KGV3,A0A0B4KGZ3:0.979,A0A0B4KHF8:0.992,A0A0B4KHT2:0.947,A0A0B4KI08:0.994,E1JIV7:0.938,Q03720:0.973,A0A0B4JD38:0.734,A0A0B4K738,A0A0B4KEJ9:0.811	e3964c43.7,e14242c38.2,e7090c40.2,e8650c39.11,e3964c43.6	Habo_c8506_g1_i1_m.6953,Habo_c8506_g1_i3_m.6956:0.583,Habo_c12514_g1_i5_m.48239,Habo_c12514_g1_i8_m.48256	Haliotis_HDSC08170CG00010,Haliotis_HDSC10591CG00010	Lingula_A0A2R2MTW0,Lingula_A0A1S3JTT8,Lingula_A0A1S3JTX7:0.946,Lingula_A0A1S3JUL2:0.948,Lingula_A0A1S3JUL6:0.991	Lottia_XP_009048035.1,Lottia_XP_009050341.1,Lottia_XP_009055095.1,Lottia_XP_009066709.1:0.252	Q08460,Q6ZPR4,O54982:0.172	Octopus_XP_014782999.1:0.931,Octopus_XP_014783000.1:0.987,Octopus_XP_014783001.1:0.993,Octopus_XP_014783002.1,Octopus_XP_014783004.1,Octopus_XP_014783518.1:0.838,Octopus_XP_014783521.1,Octopus_XP_014783522.1:0.836,Octopus_XP_014783425.1	p457_cov71.97,p501_cov63.13,p256_cov68.52	*	*	Zebrafish_B7ZC96,Zebrafish_F1QYL4,Zebrafish_A0A0R4IAI5,Zebrafish_A0A0R4IBC0:0.915,Zebrafish_A0A0R4INH1:0.925,Zebrafish_E7FA05:0.556,Zebrafish_I3ITD4:0.493,Zebrafish_X1WEB3:0.15,Zebrafish_B7TLZ0,Zebrafish_B7TLZ1:0.986	Chiken_A0A1L1RN69,Chiken_D3X739,Chiken_D3X734:0.884,Chiken_D3X738:0.89,Chiken_D3X737:0.882,Chiken_D3X753:0.881,Chiken_D3X736:0.87,Chiken_D3X742:0.877,Chiken_A0A1L1RVH2:0.874,Chiken_D3X741:0.875	Human_Q5JUK3:0.506,Human_Q6UVM3,Human_A8MYU2:0.173,Human_Q12791	pfu_aug2.0_942.1_08024.t1,pfu_aug2.0_194.1_13772.t1,pfu_aug2.0_132.1_07020.t1,pfu_aug2.0_2444.1_15527.t2:0.627,pfu_aug2.0_194.1_13771.t1,pfu_aug2.0_3245.1_19068.t1:0.068		2	4	3	10	2	2	4	2	1	10	1	10	5	4	2	5	4	3	9
61	44	26		X1XTU3,C4WXD5	Aplysia_XP_012937741.1,Aplysia_XP_012939234.1:0.068	C3XX99	Biomphalaria_XP_013078397.1	H9IT11	Brhy_TRINITY_DN15896_c0_g1_i1_m.21086	Capitella_R7TFX7:0.994,Capitella_R7UFJ6:0.284,Capitella_X1ZKR9,Capitella_R7U2Y3,Capitella_R7U9V9	g7879.t1	Chlamy_A8J3Y6	Crassostrea_XP_011453116.1,Crassostrea_XP_011453117.1,Crassostrea_XP_011453119.1,Crassostrea_XP_011453120.1:0.996,Crassostrea_XP_011453121.1:0.991	Cyanidio_tr_M1V6I8_M1V6I8_CYAM1	P35421	e73c45.4,e102818c73.9:0.072	Habo_c11125_g1_i2_m.22049	Haliotis_HDSC00067CG00170	Lingula_A0A1S3HUZ4,Lingula_A0A2R2MPD1,Lingula_A0A2R2MP78	Lottia_XP_009047509.1,Lottia_XP_009047508.1	Q5SUR0	Octopus_XP_014783999.1	p363_cov79.18,p363_cov79.31,p363_cov79.22	Synecho_sp_P72644_PURL_SYNY3,Synecho_sp_Q55843_PURQ_SYNY3	Yeast_YGR061C	Zebrafish_Q5TZ72	Chiken_A0A1D5PW56	Human_O15067	pfu_aug2.0_71.1_03559.t1,pfu_aug2.0_71.1_03560.t1		2	2	1	1	1	1	5	1	1	5	1	1	2	1	1	3	2	1	1
62	29	23		J9K297,J9JKM2:0.384	Aplysia_XP_005106308.1,Aplysia_XP_012942382.1:0.148	C3ZMJ6	Biomphalaria_XP_013063729.1	H9J5F0	Brhy_TRINITY_DN14432_c0_g1_i1_m.3452	Capitella_R7UIH1	g4928.t1	Chlamy_A8IB70	Crassostrea_XP_011443823.1	Cyanidio_tr_M1VB67_M1VB67_CYAM1	Q9XYZ5	e5155c43.2	Habo_c11164_g1_i1_m.22450,Habo_c11164_g1_i2_m.22469	*	Lingula_A0A1S3IIM7,Lingula_A0A1S3IIX8:0.977	Lottia_XP_009051803.1	Q3U1J4	Octopus_XP_014788650.1	p1097_cov64.12	*	*	Zebrafish_I1XUS8,Zebrafish_Q6PGT6:0.534	Chiken_A0A1D5PBI5:0.867,Chiken_Q805F9	Human_Q16531	pfu_aug2.0_233.1_10474.t1		2	2	1	1	1	1	1	1	1	1	1	1	1	2	0	2	1	1	1
63	69	24		J9K7C2	Aplysia_XP_012945931.1,Aplysia_XP_005105660.1	C3Z4P9,C3XZI3	Biomphalaria_XP_013087759.1:0.965,Biomphalaria_XP_013087830.1,Biomphalaria_XP_013067887.1	H9JKC3,H9J9W6	Brhy_TRINITY_DN35181_c0_g1_i1_m.17340	Capitella_R7VL21,Capitella_R7TK32	g4557.t1	Chlamy_A8IVG0	Crassostrea_XP_011435606.1:0.995,Crassostrea_XP_011435608.1:0.951,Crassostrea_XP_011435609.1,Crassostrea_XP_011435610.1:0.957,Crassostrea_XP_019925212.1:0.607,Crassostrea_XP_019925213.1:0.362,Crassostrea_XP_011413066.1	Cyanidio_tr_M1V738_M1V738_CYAM1	A8JNU6:0.949,E1JHW5:0.264,Q0E8J6:0.264,Q8IGI6:0.328,Q8IQQ0:0.952,Q95T35:0.244,Q9VVC5,Q9VA02,T2FGC6	e3086c39.13,e5481c46.2	Habo_c10632_g1_i1_m.16942	*	Lingula_A0A1S3I2F0:0.442,Lingula_A0A1S3I2G4:0.557,Lingula_A0A1S3I2G7,Lingula_A0A1S3I3Q2:0.748,Lingula_A0A1S3J2Z6,Lingula_A0A1S3JUK7:0.758,Lingula_A0A1S3K495:0.232	Lottia_XP_009051281.1,Lottia_XP_009060035.1:0.416,Lottia_XP_009055016.1	Q60597,A2ATU0	Octopus_XP_014777041.1,Octopus_XP_014777605.1,Octopus_XP_014777606.1:0.948	p12_cov69.51,p310_cov70.48	*	Yeast_YIL125W	Zebrafish_A0A0R4IP01:0.75,Zebrafish_B8JI08:0.754,Zebrafish_E7EZ05,Zebrafish_F1Q5B8:0.737,Zebrafish_E7FGK9:0.433,Zebrafish_F1R838,Zebrafish_Q5PRA2:0.985	Chiken_A0A1D5P975:0.981,Chiken_Q5ZJA7,Chiken_E1BTL0:0.488,Chiken_F1NQC6,Chiken_A0A1D5P8W7:0.164	Human_Q02218:0.507,Human_Q9ULD0,Human_Q96HY7	pfu_aug2.0_69.1_30130.t1		1	2	2	3	2	1	2	1	1	7	1	9	2	1	0	7	3	2	3
64	57	21		J9JKY2	Aplysia_XP_012940832.1	C3XVJ9,C3Y7S4,C3Y7S2	Biomphalaria_XP_013085665.1	H9JU67	Brhy_TRINITY_DN14655_c0_g1_i1_m.31755,Brhy_TRINITY_DN15177_c0_g1_i2_m.21762:0.111,Brhy_TRINITY_DN13942_c0_g1_i3_m.2667,Brhy_TRINITY_DN13942_c0_g1_i2_m.2661,Brhy_TRINITY_DN13942_c0_g1_i3_m.2666:0.422	Capitella_X1ZVF2,Capitella_R7U7D3	*	Chlamy_A8HNN9,Chlamy_A8IU58,Chlamy_A8JG19,Chlamy_A8HTJ6,Chlamy_A8HTJ3	Crassostrea_XP_011414176.1,Crassostrea_XP_011454983.1,Crassostrea_XP_011454984.1:0.995,Crassostrea_XP_011421518.1	*	A8JUV0,Q8MSP6:0.137,Q9V453:0.145	e3630c44.56,e10074c43.27	Habo_c12392_g1_i2_m.44521	*	Lingula_A0A1S3I6U0,Lingula_A0A1S3HY22:0.158,Lingula_A0A1S3JG68,Lingula_A0A1S3IHU9	Lottia_XP_009054022.1,Lottia_XP_009050378.1,Lottia_XP_009050379.1	Q689Z5,Q7TNB8:0.294	Octopus_XP_014776172.1,Octopus_XP_014774794.1,Octopus_XP_014774795.1,Octopus_XP_014774796.1	p6430_cov70.40	*	*	Zebrafish_D6RUV3,Zebrafish_A0A0G2KGP5:0.525,Zebrafish_D6RUV4,Zebrafish_E7F5T6:0.564,Zebrafish_A0A0G2L9F7:0.05,Zebrafish_A0A286YA80:0.988	Chiken_F1NSR1,Chiken_Q5F371:0.976,Chiken_A0A1D5NY24,Chiken_A0A1D5PRM4:0.958	Human_A3KN83,Human_Q9Y2G9:0.301	pfu_aug2.0_244.1_13870.t1,pfu_aug2.0_1123.1_11452.t1		1	1	3	1	1	5	2	0	5	4	0	3	2	1	0	4	3	2	4
65	47	24		J9K2D2	Aplysia_XP_012941160.1,Aplysia_XP_005099547.2	C3YX59	Biomphalaria_XP_013086066.1,Biomphalaria_XP_013086068.1:0.838	H9J3K3	Brhy_TRINITY_DN15712_c0_g3_i1_m.25561,Brhy_TRINITY_DN15712_c0_g2_i1_m.25540,Brhy_TRINITY_DN15712_c0_g2_i2_m.25550:0.156,Brhy_TRINITY_DN15712_c0_g2_i2_m.25551:0.155	Capitella_R7TC54,Capitella_R7TRQ8,Capitella_R7VEA1:0.053	g2233.t1	Chlamy_A8IFY3	Crassostrea_XP_019929326.1,Crassostrea_XP_011433686.1:0.999,Crassostrea_XP_019924656.1:0.999,Crassostrea_XP_019924657.1,Crassostrea_XP_019924658.1:0.83	Cyanidio_tr_M1V583_M1V583_CYAM1	A8DYB0,Q95TG7	e4271c37.7,e4271c37.1	Habo_c12624_g1_i1_m.52286	Haliotis_HDSC49952CG00010	Lingula_A0A1S3H6C9,Lingula_A0A1S3IXZ2:0.539,Lingula_A0A1S3H4V0,Lingula_A0A1S3H4I4:0.405,Lingula_A0A1S3H7D6	Lottia_XP_009045461.1,Lottia_XP_009045458.1	*	Octopus_XP_014789895.1	p258757_cov71.61,p258757_cov71.57	*	Yeast_YLR106C	Zebrafish_E7F4D6:0.851,Zebrafish_F1QMM1	Chiken_E1C4X6,Chiken_A0A1D5PNK8,Chiken_A0A1D5P4E1	Human_Q9NU22	pfu_aug2.0_176.1_20367.t1,pfu_aug2.0_10247.1_26360.t1		1	2	1	2	1	4	3	1	1	5	1	2	2	1	1	5	2	0	1
66	39	23		J9JS99	Aplysia_XP_012946471.1	C3YQ60	Biomphalaria_XP_013086616.1	H9JDA5,W8FSN6	Brhy_TRINITY_DN15895_c2_g1_i1_m.20524,Brhy_TRINITY_DN15895_c2_g3_i1_m.20530,Brhy_TRINITY_DN15895_c2_g3_i5_m.20535	Capitella_R7US16,Capitella_R7UN09	g3407.t1	Chlamy_A8JCP5	Crassostrea_XP_011449049.1,Crassostrea_XP_019921093.1	*	*	e160c39.45,e160c39.46	Habo_c12414_g1_i1_m.44875,Habo_c12414_g1_i2_m.44882,Habo_c12414_g1_i6_m.44890,Habo_c12414_g1_i7_m.44897	Haliotis_HDSC00225CG00110	Lingula_A0A1S3J2L3,Lingula_A0A1S3JIE8:0.487,Lingula_A0A2R2MSF4	Lottia_XP_009063245.1	Q61941	Octopus_XP_014775184.1	p1890_cov66.11	tr_P73496_P73496_SYNY3,tr_P73500_P73500_SYNY3	*	Zebrafish_Q6NYQ7,Zebrafish_E9QDE7:0.232,Zebrafish_F1Q9P7	Chiken_A0A1D5NYT2,Chiken_A0A1D5P4P5:0.643,Chiken_E1C6A1:0.607	Human_Q13423	pfu_aug2.0_341.1_04020.t1		1	1	1	1	2	3	2	1	1	2	0	0	2	4	1	3	1	1	1
67	37	24		J9K5D3	Aplysia_XP_005099692.1,Aplysia_XP_012937820.1:0.383	C3YRJ2	Biomphalaria_XP_013080254.1,Biomphalaria_XP_013085659.1:0.054,Biomphalaria_XP_013085660.1	D2Y4R4:0.99,H9J305	Brhy_TRINITY_DN20398_c0_g1_i1_m.9428,Brhy_TRINITY_DN35383_c0_g1_i1_m.35989:0.171	Capitella_R7V8G1	g3110.t1	Chlamy_A8JGS8	Crassostrea_XP_011455031.1,Crassostrea_XP_019929791.1	Cyanidio_tr_M1UY38_M1UY38_CYAM1	O62621	e4146c43.9	Habo_c12427_g1_i2_m.45180,Habo_c12427_g1_i5_m.45205,Habo_c12427_g1_i6_m.45224	*	Lingula_A0A1S3J1H1,Lingula_A0A1S3J2M3:0.986	Lottia_XP_009057822.1	O55029	Octopus_XP_014782030.1	p258759_cov63.12,p644_cov67.107:0.196	*	Yeast_YGL137W	Zebrafish_B0R171:0.985,Zebrafish_B3DH83,Zebrafish_Q6JWU7:0.968	Chiken_E1C016,Chiken_A0A1L1RUT1:0.096	Human_P35606	pfu_aug2.0_327.1_23879.t1		1	2	1	3	2	2	1	1	1	2	1	1	1	3	0	2	1	1	1
68	29	24		J9JZ16	Aplysia_XP_005097164.1:0.985,Aplysia_XP_005097165.1	C3Y7L1	Biomphalaria_XP_013079645.1	A0A023SG69,D2Y4R3:0.082,H9JW04:0.515	Brhy_TRINITY_DN2232_c0_g1_i1_m.10933	Capitella_X1ZGX3	g2931.t1	Chlamy_A8JEP9	Crassostrea_XP_011427298.1,Crassostrea_XP_019922793.1	Cyanidio_tr_M1V4P4_M1V4P4_CYAM1	P45437	e11222c42.8	Habo_c9173_g2_i1_m.8726	*	Lingula_A0A1S3I2X3	Lottia_XP_009062188.1	Q9JIF7	Octopus_XP_014785919.1	p22531_cov73.25	*	Yeast_YDR238C	Zebrafish_Q66HV4	Chiken_Q5ZIA5	Human_P53618	pfu_aug2.0_1277.1_24835.t1,pfu_aug2.0_9962.1_09746.t1:0.095		1	2	1	1	3	1	1	1	1	2	1	1	1	1	0	1	1	1	1
69	44	22		J9JSK5	Aplysia_NP_001191640.1	C3ZUG6	Biomphalaria_XP_013076882.1	H9IUC3	Brhy_TRINITY_DN12883_c0_g2_i1_m.4393	Capitella_R7V4Z9	g7675.t1	Chlamy_A8IRU2	Crassostrea_XP_011427368.1:0.996,Crassostrea_XP_011427369.1:0.994,Crassostrea_XP_011427370.1,Crassostrea_XP_011427372.1:0.976,Crassostrea_XP_019922813.1:0.922	*	M9MS40:0.997,M9PH39,O01368:0.946,Q9W321:0.998	e212669c42.24	Habo_c12290_g1_i1_m.41806,Habo_c12290_g1_i4_m.41841	*	Lingula_A0A2R2MSZ8	Lottia_XP_009044885.1	B2RWS6:0.288,P45481	Octopus_XP_014780232.1	p1043_cov67.8	*	*	Zebrafish_A0A0R4IVZ7,Zebrafish_X1WG57:0.166,Zebrafish_A0A0R4IY90:0.997,Zebrafish_A0A286Y8K1:0.162,Zebrafish_F1R259:0.156,Zebrafish_A0A0R4IPF3:0.151,Zebrafish_A0A0R4IUG1:0.146,Zebrafish_A0A0R4IPF2:0.459,Zebrafish_A0A0R4INM9:0.441	Chiken_F1NGB5:0.336,Chiken_E1BSS0,Chiken_A0A1D5PPD0:0.336,Chiken_A0A1D5NX39:0.969,Chiken_A0A1D5P8H8:0.32	Human_Q09472:0.304,Human_Q92793	pfu_aug2.0_86.1_20186.t1		1	1	1	1	1	1	1	1	1	5	0	4	1	2	0	1	1	2	1
70	41	18		J9KB75	Aplysia_XP_012937095.1	C3ZF98,C3ZF99	Biomphalaria_XP_013067515.1:0.996,Biomphalaria_XP_013067516.1:0.993,Biomphalaria_XP_013067517.1	H9JDF7,H9JXL1	*	Capitella_R7TG52	*	*	Crassostrea_XP_011456743.1,Crassostrea_XP_011456744.1:0.962,Crassostrea_XP_019918131.1:0.955,Crassostrea_XP_019918132.1:0.94,Crassostrea_XP_019918133.1:0.958,Crassostrea_XP_011436466.1	*	Q9VW47	e4170c41.7	*	*	Lingula_A0A1S3JEX8,Lingula_A0A1S3J133,Lingula_A0A1S3J296:0.976,Lingula_A0A1S3JFG2:0.874,Lingula_A0A1S3JEQ2	Lottia_XP_009063409.1	A2AGH6:0.465,Q8BQM9	Octopus_XP_014791213.1	p4212_cov67.59	*	*	Zebrafish_A0A0R4IBL3:0.996,Zebrafish_A0A0R4ILZ5:0.995,Zebrafish_G3KFY4,Zebrafish_Q2QCI8:0.994	Chiken_A0A1D5PKY6:0.286,Chiken_A0A1D5PME8:0.303,Chiken_A0A1D5PIR5,Chiken_A0A1D5PL51:0.619,Chiken_F1NB33:0.581	Human_Q86YW9,Human_Q93074:0.476	pfu_aug2.0_549.1_30905.t1,pfu_aug2.0_12103.1_13128.t1		1	1	2	3	2	0	1	0	0	6	0	1	1	0	0	5	1	2	1
71	27	19		J9K128	Aplysia_XP_005096163.1,Aplysia_XP_005096164.1:0.998	C3ZHT1	Biomphalaria_XP_013074132.1,Biomphalaria_XP_013093440.1	H9JAV9	*	Capitella_R7UPK4	*	*	Crassostrea_XP_011451778.1	*	Q9VZS7,C5WLS9	e5739c41.5,e5739c41.6	*	*	Lingula_A0A1S3K1X6	Lottia_XP_009051737.1	Q5SYL3	Octopus_XP_014770089.1	p3295_cov71.14,p3295_cov71.17	*	Yeast_YLR454W:0.071,Yeast_YPR117W	Zebrafish_X1WB96	Chiken_A0A1D5P367:0.891,Chiken_F1NMK5	Human_Q14667	pfu_aug2.0_2407.1_25414.t1,pfu_aug2.0_575.1_17599.t1		1	2	1	2	1	0	1	0	0	1	0	2	2	0	0	1	1	1	1
72	69	25		J9JJC7,X1WTU7:0.099	Aplysia_XP_012938411.1,Aplysia_XP_012941415.1	C3YTK3	Biomphalaria_XP_013083126.1,Biomphalaria_XP_013083127.1:0.983,Biomphalaria_XP_013087503.1,Biomphalaria_XP_013087459.1	H9JK00,H9ISA4:0.163	Brhy_TRINITY_DN31880_c0_g1_i1_m.22349,Brhy_TRINITY_DN31300_c0_g1_i1_m.12705,Brhy_TRINITY_DN34219_c0_g1_i1_m.47406	Capitella_R7TK59,Capitella_R7TCM8:0.2	g3898.t1,g1676.t1	Chlamy_A8IU68,Chlamy_A8IVG7,Chlamy_A8IVG5	Crassostrea_XP_011439421.1:0.218,Crassostrea_XP_011455348.1:0.99,Crassostrea_XP_011455349.1:0.983,Crassostrea_XP_011455350.1	Cyanidio_tr_M1VKC6_M1VKC6_CYAM1,Cyanidio_tr_M1VCK4_M1VCK4_CYAM1	A0A0B4KF06:0.993,Q0E993,Q960E6:0.991,T2GFI6:0.998,Q9VSR7	e2655c40.1,e21315c69.38,e5512c38.14	Habo_c10885_g1_i1_m.19483,Habo_c12016_g1_i1_m.35076,Habo_c12016_g1_i2_m.35094,Habo_c12016_g1_i3_m.35112	Haliotis_HDSC17225CG00010	Lingula_A0A1S3H453,Lingula_A0A1S3JUI6:0.99,Lingula_A0A2R2MSV3,Lingula_A0A2R2MSW2:0.766	Lottia_XP_009048434.1,Lottia_XP_009054823.1:0.235	Q9Z1Q9,Q3U2A8	Octopus_XP_014784316.1:0.304,Octopus_XP_014784317.1:0.305,Octopus_XP_014784201.1,Octopus_XP_014784202.1:0.919,Octopus_XP_014784203.1:0.919	p1118_cov65.46,p1321_cov62.82,p1321_cov62.81	Synecho_sp_Q55522_SYV_SYNY3	Yeast_YGR094W	Zebrafish_A3KQ02:0.648,Zebrafish_B3DIT4,Zebrafish_F1Q740,Zebrafish_F1QSW0:0.987,Zebrafish_Q5BLI2:0.086,Zebrafish_Q8JHH6:0.221,Zebrafish_Q9IAB3	*	Human_P26640,Human_Q5ST30	pfu_aug2.0_368.1_27307.t1,pfu_aug2.0_1585.1_18426.t1:0.075		2	2	1	4	2	3	2	2	3	4	2	5	3	4	1	4	2	2	5
73	196	26		J9K1R0,J9JLR6,J9K578,J9K528,J9K5U8,X1WPP4	Aplysia_XP_005100871.1,Aplysia_XP_005104521.1,Aplysia_XP_005096159.2,Aplysia_XP_005102663.1,Aplysia_XP_005105320.1,Aplysia_XP_005102626.1,Aplysia_XP_005102627.1:0.969	C3ZDB3,C3YDK8,C3XXK6,C3ZL26,C3Z899,C3YGI0,C3ZDB4	Biomphalaria_XP_013071109.1,Biomphalaria_XP_013088973.1,Biomphalaria_XP_013069956.1,Biomphalaria_XP_013070748.1,Biomphalaria_XP_013078985.1,Biomphalaria_XP_013078986.1:0.993,Biomphalaria_XP_013078988.1:0.984,Biomphalaria_XP_013078989.1:0.984,Biomphalaria_XP_013078990.1:0.984,Biomphalaria_XP_013078991.1:0.984	H9JIZ4,Q60GE7:0.942,H9JPK6,Q1HPL1,H9J7J6:0.463,Q2F659,H9JK95,H9J0H3,H9JK94	Brhy_TRINITY_DN12003_c0_g2_i2_m.48018,Brhy_TRINITY_DN35630_c0_g1_i1_m.44703,Brhy_TRINITY_DN9010_c0_g1_i1_m.1583:0.293,Brhy_TRINITY_DN9010_c0_g2_i1_m.1584,Brhy_TRINITY_DN24068_c0_g1_i1_m.43370,Brhy_TRINITY_DN16228_c0_g1_i1_m.18481,Brhy_TRINITY_DN24443_c0_g1_i1_m.1326,Brhy_TRINITY_DN10178_c1_g1_i1_m.32272	Capitella_R7ULZ2,Capitella_R7UZN3,Capitella_R7U5X9,Capitella_R7U6M6,Capitella_R7VKU2,Capitella_R7V762,Capitella_R7UQ01,Capitella_R7U7A5	g6494.t1,g7421.t1,g2858.t1,g941.t1,g1526.t1,g8369.t1	Chlamy_A8JCG5,Chlamy_A8J5E0:0.1,Chlamy_A8J3U8,Chlamy_A8HYL2,Chlamy_D5LAY6:0.996,Chlamy_A8I2F7,Chlamy_A8I2H3:0.951,Chlamy_A8JE34	Crassostrea_XP_011412426.1,Crassostrea_XP_011432739.1,Crassostrea_XP_011432740.1:0.428,Crassostrea_XP_011442696.1,Crassostrea_XP_019924652.1,Crassostrea_XP_019924653.1,Crassostrea_XP_019919370.1	Cyanidio_tr_M1VB62_M1VB62_CYAM1,Cyanidio_tr_M1VEY8_M1VEY8_CYAM1:0.09,Cyanidio_tr_M1VJY9_M1VJY9_CYAM1,Cyanidio_tr_M1VIF9_M1VIF9_CYAM1	P53034,Q9VKW3,Q7KLW6,Q9U9Q1:0.757,Q9VX15,M9PHH0:0.993,Q9NHX8:0.118,Q9W347,A2VEG7	e488c40.28,e23325c44.5,e2017c46.5,e22540c42.4,e4271c37.2,e4004c44.17,e9123c38.8,e4271c37.4,e214845c63.21:0.069,e20273c69.56	Habo_c12151_g1_i1_m.38142,Habo_c12151_g1_i2_m.38156:0.476,Habo_c12151_g1_i4_m.38169:0.505,Habo_c12445_g1_i1_m.45795:0.059,Habo_c12445_g1_i2_m.45803:0.059,Habo_c9311_g1_i2_m.9385,Habo_c9311_g1_i3_m.9387,Habo_c9311_g1_i4_m.9389:0.577,Habo_c5698_g1_i1_m.2458,Habo_c5624_g1_i1_m.2403	Haliotis_HDSC05322CG00010,Haliotis_HDSC00836CG00100,Haliotis_HDSC01309CG00040,Haliotis_HDSC06316CG00010,Haliotis_HDSC03974CG00020,Haliotis_HDSC01309CG00030,Haliotis_HDSC32125CG00010	Lingula_A0A2R2MIY4,Lingula_A0A1S3HZ03,Lingula_A0A1S3I3M2,Lingula_A0A1S3J4Y9,Lingula_A0A1S3KC08,Lingula_A0A1S3JZ97,Lingula_A0A2R2MKN6,Lingula_A0A1S3I3J2	Lottia_XP_009050586.1,Lottia_XP_009051764.1,Lottia_XP_009055394.1,Lottia_XP_009066230.1,Lottia_XP_009051697.1,Lottia_XP_009067161.1,Lottia_XP_009045459.1	Q8CC88,Q9WUK4,Q8R323,Q91XU0,Q9D0F6,Q99J62	Octopus_XP_014773011.1,Octopus_XP_014774067.1,Octopus_XP_014775281.1,Octopus_XP_014788076.1,Octopus_XP_014772174.1,Octopus_XP_014775292.1,Octopus_XP_014785020.1	p259_cov66.16,p238_cov64.122,p114_cov62.22,p3230_cov72.149,p586_cov60.44,p258633_cov66.23,p258757_cov71.59	Synecho_sp_Q57396_RUVB_SYNY3,tr_P74389_P74389_SYNY3,tr_P73507_P73507_SYNY3,tr_P72730_P72730_SYNY3,tr_Q55419_Q55419_SYNY3,tr_Q6ZEG9_Q6ZEG9_SYNY3	Yeast_YNL218W,Yeast_YOL094C,Yeast_YNL290W,Yeast_YJR068W,Yeast_YBR087W	Zebrafish_B0R0T1,Zebrafish_G1K2V6:0.997,Zebrafish_Q6NW46,Zebrafish_A7MCR5,Zebrafish_Q8AW06:0.957,Zebrafish_F1R0T0,Zebrafish_Q5CZN5:0.653,Zebrafish_A0A0R4IAU3:0.715,Zebrafish_A0A0R4IUY4:0.662,Zebrafish_F1QJ14:0.533	Chiken_A0A1D5P8Q8:0.915,Chiken_F1NXF1,Chiken_F1P1N3,Chiken_F1P3C0,Chiken_Q5ZJP0:0.971,Chiken_A0A1D5NWK4,Chiken_A0A1D5PYS3:0.398,Chiken_P53033:0.803,Chiken_F1NIY0,Chiken_Q5ZHL1:0.955	Human_A3KMH1,Human_P35250,Human_Q96S55,Human_P35249,Human_P40937,Human_P40938	pfu_aug2.0_2029.1_32013.t1,pfu_aug2.0_300.1_00562.t2,pfu_aug2.0_232.1_07196.t1,pfu_aug2.0_916.1_21269.t2,pfu_aug2.0_616.1_20987.t1,pfu_aug2.0_8447.1_26280.t1:0.097,pfu_aug2.0_15204.1_16540.t1:0.136,pfu_aug2.0_616.1_20986.t1		6	7	7	10	9	8	8	6	8	7	4	9	10	10	7	8	7	6	7
74	33	24		J9JQ89:0.912,J9JX94:0.802,J9K8R6,X1XCQ6:0.779	Aplysia_XP_005089414.1,Aplysia_XP_005089415.1	C3Y529	Biomphalaria_XP_013065798.1	H9JNG6	Brhy_TRINITY_DN28008_c0_g1_i1_m.17717	Capitella_R7TRP7	g5326.t1	Chlamy_A8IRU1	Crassostrea_XP_011413020.1	Cyanidio_tr_M1VB27_M1VB27_CYAM1	Q6NNX1:0.063,Q7K0X3,Q9W1T9:0.07	e8773c45.3,e8773c45.1	Habo_c10783_g1_i1_m.18541,Habo_c10783_g1_i2_m.18552:0.621	*	Lingula_A0A1S3JYR4,Lingula_A0A1S3JBX9:0.157	Lottia_XP_009051363.1	Q62018	Octopus_XP_014781827.1	p51_cov65.138	*	Yeast_YOL145C	Zebrafish_A3KDM3	Chiken_E1C9K0	Human_Q6PD62	pfu_aug2.0_460.1_00770.t1		4	2	1	1	1	1	1	1	1	1	1	3	2	2	0	2	1	1	1
75	139	20		J9KAA3	Aplysia_XP_012937557.1:0.811,Aplysia_XP_012939897.1,Aplysia_XP_005106599.1:0.967,Aplysia_XP_005106600.1,Aplysia_XP_005106601.1:0.994,Aplysia_XP_012937306.1:0.25,Aplysia_XP_012937727.1,Aplysia_XP_012938611.1:0.348,Aplysia_XP_012939364.1:0.42,Aplysia_XP_012939555.1:0.188	C3XZ64:0.699,C3ZM22,C3Z421,C3ZSV2,C4A0Z7,C3ZM21,C4A0Z8	Biomphalaria_XP_013067115.1,Biomphalaria_XP_013065611.1:0.138,Biomphalaria_XP_013065773.1:0.069,Biomphalaria_XP_013069115.1,Biomphalaria_XP_013072821.1,Biomphalaria_XP_013072819.1:0.125,Biomphalaria_XP_013075570.1:0.066,Biomphalaria_XP_013069258.1:0.148,Biomphalaria_XP_013064168.1,Biomphalaria_XP_013075571.1:0.503	H9JLH6:0.343,O17505:0.172,O17506,Q17209:0.979,Q17250:0.358,Q95PE2:0.359,H9JFH2,A0A1U9X1S0:0.199,A8TUB4,A8TUC0:0.513	Brhy_TRINITY_DN15240_c0_g1_i2_m.6215,Brhy_TRINITY_DN34751_c0_g1_i1_m.46448,Brhy_TRINITY_DN32328_c0_g1_i1_m.3770:0.052	Capitella_R7V9A5,Capitella_R7TQM4,Capitella_R7TRM7:0.133,Capitella_R7VDL7:0.34,Capitella_R7V331,Capitella_R7VL06:0.055	*	Chlamy_A8IY70	Crassostrea_XP_011417276.1,Crassostrea_XP_011442604.1,Crassostrea_XP_011416739.1,Crassostrea_XP_011416771.2:0.305,Crassostrea_XP_011418935.1	*	P10351,Q86NS1:0.748,Q8IND5:0.435,Q8SXA6:0.465,Q9VF50,Q9VF51:0.748,Q9VF53:0.427,Q1EBZ1	e15c44.20:0.087,e15c44.9:0.071,e214705c44.19,e2946c45.8:0.188,e308c40.36,e1088c39.44:0.094,e15c44.16,e308c40.43,e1088c39.40,e1945c37.16:0.137	*	Haliotis_HDSC00008CG00050,Haliotis_HDSC03302CG00020,Haliotis_HDSC02103CG00050,Haliotis_HDSC00753CG00070,Haliotis_HDSC00753CG00100:0.051,Haliotis_HDSC06226CG00010:0.05,Haliotis_HDSC08927CG00010	Lingula_A0A2R2MNX2:0.054,Lingula_A0A2R2MQ71:0.266,Lingula_A0A1S3J976,Lingula_A0A1S3H0K4:0.067,Lingula_A0A1S3J9R6:0.998,Lingula_A0A1S3IWX9,Lingula_A0A1S3HFF9,Lingula_A0A1S3IQ03:0.288,Lingula_A0A2R2MQV9:0.801,Lingula_A0A1S3HCR4:0.751	Lottia_XP_009050834.1:0.722,Lottia_XP_009050838.1:0.235,Lottia_XP_009054011.1:0.067,Lottia_XP_009063387.1,Lottia_XP_009064668.1:0.056,Lottia_XP_009053544.1,Lottia_XP_009065181.1,Lottia_XP_009065183.1,Lottia_XP_009056123.1	Q00519,G3X982,O54754:0.592,Q3TYQ9:0.632,Q5SGK3:0.648	*	p509_cov73.132,p6257_cov70.22,p6257_cov70.27:0.086,p1947_cov65.74,p1947_cov65.72,p257_cov63.9:0.345,p429_cov63.38:0.23,p353_cov75.8:0.317,p353_cov75.24:0.503,p71_cov65.10:0.151	*	*	Zebrafish_E7F022,Zebrafish_A0A0G2KU15,Zebrafish_A0A0G2KW58:0.098,Zebrafish_F1Q5R8:0.402,Zebrafish_Q1LVZ9:0.395,Zebrafish_M1ZMM0:0.379,Zebrafish_Q1LW04:0.341	Chiken_F1NIY2:0.993,Chiken_P47990,Chiken_F1NE67:0.384,Chiken_F1NE68:0.42,Chiken_M1ZMM1:0.385,Chiken_M1ZMR1:0.417,Chiken_Q2QB49:0.385,Chiken_Q2QB50:0.411,Chiken_A0A1D5P5Z3	Human_P47989,Human_Q06278:0.377	pfu_aug2.0_3119.1_32386.t1:0.314,pfu_aug2.0_67.1_23374.t1,pfu_aug2.0_383.1_10701.t1,pfu_aug2.0_95.1_16907.t2,pfu_aug2.0_3119.1_32385.t1:0.526,pfu_aug2.0_3610.1_02453.t1,pfu_aug2.0_2478.1_28823.t1,pfu_aug2.0_4356.1_22547.t1,pfu_aug2.0_2512.1_08897.t1:0.133		1	10	7	10	10	3	6	0	1	5	0	8	10	0	7	10	9	5	0
76	38	22		J9JL77	Aplysia_XP_012936931.1	C3Z642	Biomphalaria_XP_013091441.1	H9JCY3	Brhy_TRINITY_DN16039_c3_g1_i2_m.54739	Capitella_R7UJM2	g7224.t1	Chlamy_A8JCM5	Crassostrea_XP_011447083.1,Crassostrea_XP_011447084.1:0.839,Crassostrea_XP_019928385.1:0.853	*	A0A0B4K7N0:0.731,A1Z8W8,A1Z8W9:0.731	e3253c46.10	Habo_c12048_g1_i1_m.35960,Habo_c12048_g1_i2_m.35973:0.982,Habo_c12048_g1_i3_m.35986	*	Lingula_A0A1S3IAA3:0.56,Lingula_A0A1S3IAA4:0.56,Lingula_A0A1S3IAK1:0.56,Lingula_A0A1S3IBF7:0.56,Lingula_A0A1S3IVX3,Lingula_A0A1S3IW93:0.992,Lingula_A0A1S3IWK2:0.939,Lingula_A0A1S3J088:0.553	Lottia_XP_009063550.1	*	Octopus_XP_014784265.1	p36_cov66.79	*	Yeast_YEL022W,Yeast_YJR031C:0.424	Zebrafish_A0A0R4I9B8:0.996,Zebrafish_A0A0R4I9G6:0.872,Zebrafish_A0A286Y9X1	Chiken_F1NGJ3	Human_Q92538	pfu_aug2.0_253.1_10504.t1		1	1	1	1	1	1	1	1	1	3	0	3	1	3	0	8	1	0	1
77	27	23		J9JJG3	Aplysia_XP_005102634.1	C3YLD4	Biomphalaria_XP_013085522.1,Biomphalaria_XP_013085528.1:0.995	H9IZU4	Brhy_TRINITY_DN15108_c0_g1_i1_m.21942	Capitella_R7U923	g2426.t1	Chlamy_A8JHE3	Crassostrea_XP_011445672.1	Cyanidio_tr_M1VHQ6_M1VHQ6_CYAM1	Q8IRG6	e6253c44.23	Habo_c12490_g2_i1_m.47432,Habo_c12490_g2_i2_m.47443	*	Lingula_A0A1S3H8S5	Lottia_XP_009059560.1	Q920B9	Octopus_XP_014768353.1	p258633_cov66.79	*	Yeast_YGL207W	Zebrafish_A5A4L9,Zebrafish_F6P4V6:0.992	*	Human_Q9Y5B9	pfu_aug2.0_1052.1_08133.t1,pfu_aug2.0_5170.1_02713.t1		1	1	1	2	1	1	1	1	1	1	1	1	1	2	0	1	1	1	1
78	63	26		J9JLP6	Aplysia_XP_012946529.1	C3XRL1	Biomphalaria_XP_013075469.1	B2CMB5,H9JLG0:0.993	Brhy_TRINITY_DN4450_c0_g1_i1_m.53850,Brhy_TRINITY_DN6452_c1_g1_i1_m.4873:0.095	Capitella_R7TUW0	g3681.t1:0.802,g37.t1,g5797.t1:0.058,g6957.t1:0.065	Chlamy_A8IYK1:0.998,Chlamy_Q2VA40:0.12,Chlamy_Q2VA41	Crassostrea_NP_001292270.1:0.827,Crassostrea_XP_011427303.1,Crassostrea_XP_011432878.1:0.893,Crassostrea_XP_011432879.1:0.98,Crassostrea_XP_011432881.1	Cyanidio_tr_M1VAQ4_M1VAQ4_CYAM1	A4UZZ4,Q9XTL9	e9460c40.20	Habo_c12247_g1_i1_m.40399:0.054,Habo_c12363_g1_i1_m.43640,Habo_c12363_g1_i3_m.43660,Habo_c12363_g1_i6_m.43677,Habo_c12363_g1_i8_m.43697,Habo_c12363_g1_i9_m.43716	Haliotis_HDSC01239CG00050	Lingula_A0A1S3HRB1:0.923,Lingula_A0A1S3HSP6	Lottia_XP_009051312.1	Q8CI94:0.447,Q9ET01:0.294,Q9WUB3	Octopus_XP_014774569.1	p638_cov73.354	Synecho_sp_P73511_PHSG_SYNY3:0.215,tr_P73546_P73546_SYNY3	Yeast_YPR160W	Zebrafish_A4IG19:0.998,Zebrafish_F1R5X0,Zebrafish_Q6PUS4:0.995,Zebrafish_A0A286YC03:0.222,Zebrafish_F8W5B8:0.223,Zebrafish_E7EXT3:0.287,Zebrafish_E7F2Z5:0.559,Zebrafish_Q503C7:0.325,Zebrafish_Q5RKM9:0.539,Zebrafish_Q7SXV3:0.25	Chiken_E1BSN7,Chiken_Q5ZME4:0.991,Chiken_F1NAD9:0.375,Chiken_Q5ZJ15:0.358,Chiken_Q7ZZK3:0.37	Human_P06737:0.283,Human_P11216:0.448,Human_P11217	pfu_aug2.0_1583.1_11745.t1,pfu_aug2.0_1660.1_01752.t1		1	1	1	1	2	2	1	4	3	5	1	2	1	6	1	2	1	3	1
79	44	23		J9K0E1	Aplysia_XP_005093575.1,Aplysia_XP_012942372.1	C3Z2K0	Biomphalaria_XP_013097028.1:0.994,Biomphalaria_XP_013097029.1,Biomphalaria_XP_013071876.1	H9J662	Brhy_TRINITY_DN12438_c1_g1_i1_m.11552	Capitella_R7TZZ6,Capitella_R7UI98	g5636.t1:0.773,g7774.t1	Chlamy_A8JFF3	Crassostrea_XP_011420082.1,Crassostrea_XP_019918943.1	*	Q6NQY0,Q9VH60:0.937	e301c43.20,e5578c37.9	Habo_c17140_g1_i1_m.55011	Haliotis_HDSC00034CG00150	Lingula_A0A1S3HIX8	Lottia_XP_009055070.1,Lottia_XP_009058370.1	Q7TPD1,Q7TQF2	Octopus_XP_014772083.1	p928_cov68.98,p639_cov70.13	*	*	Zebrafish_U3JA39:0.932,Zebrafish_A0A0R4IJR2:0.846,Zebrafish_A0A0R4IXA1,Zebrafish_A0JMF3:0.716,Zebrafish_A8WG32:0.187,Zebrafish_B8A5L2:0.985,Zebrafish_E7F5M1,Zebrafish_F1QMC2:0.182	Chiken_F1NV53,Chiken_A0A1D5P2Q5:0.846	Human_Q86XK2,Human_Q9UK96	pfu_aug2.0_1707.1_25098.t1,pfu_aug2.0_138.1_26913.t1		1	2	1	3	1	1	2	2	1	2	0	2	2	1	1	1	2	2	1
80	32	17		J9K5I2	Aplysia_XP_012942932.1	*	Biomphalaria_XP_013089383.1	H9JCF8	*	Capitella_R7TQP0	*	*	Crassostrea_XP_011454062.1:0.996,Crassostrea_XP_011454063.1:0.985,Crassostrea_XP_011454064.1,Crassostrea_XP_011454066.1:0.975,Crassostrea_XP_011454067.1:0.97,Crassostrea_XP_019930372.1:0.996	*	*	e4835c46.14	*	Haliotis_HDSC04330CG00030	Lingula_A0A1S3IZJ0	Lottia_XP_009044156.1	P27671,P70392:0.33	Octopus_XP_014779889.1:0.989,Octopus_XP_014779891.1:0.992,Octopus_XP_014779892.1:0.996,Octopus_XP_014779893.1,Octopus_XP_014779894.1:0.853	p329_cov71.49	*	*	Zebrafish_A0A0R4IX73:0.367,Zebrafish_A2CEA7:0.378,Zebrafish_E7F7V2,Zebrafish_E7FBN7:0.332	Chiken_F1ND09,Chiken_F1P3U7:0.304	Human_O14827:0.367,Human_Q13972	pfu_aug2.0_336.1_20625.t1		1	1	0	1	1	0	1	0	0	6	0	0	1	0	1	1	1	2	5
81	148	25		X1XPM3,X1XQ40,X1XA01,X1X3A1,X1WJ01:0.08	Aplysia_XP_005107403.2,Aplysia_XP_012941171.1:0.908,Aplysia_XP_012941172.1:0.987,Aplysia_XP_012941173.1,Aplysia_XP_012939199.1,Aplysia_XP_012946720.1	C3YZU3,C3Y3P9,C3Y260,C3ZE95	Biomphalaria_XP_013091291.1,Biomphalaria_XP_013086119.1,Biomphalaria_XP_013089015.1,Biomphalaria_XP_013067589.1,Biomphalaria_XP_013067590.1,Biomphalaria_XP_013067591.1,Biomphalaria_XP_013067592.1,Biomphalaria_XP_013067593.1,Biomphalaria_XP_013067594.1,Biomphalaria_XP_013067596.1	H9IUZ4,H9IUW2,H9IWC1,H9J8N8,H9IWC2	Brhy_TRINITY_DN15475_c0_g1_i1_m.41297,Brhy_TRINITY_DN29992_c0_g1_i1_m.3844	Capitella_R7V464,Capitella_R7TC98,Capitella_R7UQ02,Capitella_R7VCU0	g8756.t1:0.618,g9080.t1,g9080.t2:0.994	Chlamy_A8IVJ3:0.393,Chlamy_A8IVJ6,Chlamy_A8J8G9	Crassostrea_XP_011456581.1:0.839,Crassostrea_XP_019918062.1:0.869,Crassostrea_XP_019918063.1:0.892,Crassostrea_XP_019918064.1:0.816,Crassostrea_XP_019918065.1:0.869,Crassostrea_XP_019918066.1:0.951,Crassostrea_XP_019918067.1:0.982,Crassostrea_XP_019918068.1:0.766,Crassostrea_XP_019918069.1:0.954,Crassostrea_XP_019918070.1:0.957	Cyanidio_tr_M1VLE5_M1VLE5_CYAM1	A0A0B4JD16:0.543,A0A0B4K7Y0:0.616,A1Z9C8:0.619,B7YZF5,B7YZF6:0.73,B7YZF7:0.555,B7YZF8:0.915,B7YZF9:0.542,B7YZG0:0.915,D0Z766:0.628	e1323c44.19,e14974c44.1,e212970c47.9,e53c40.11,e6398c40.3	Habo_c6249_g1_i1_m.2997	Haliotis_HDSC25025CG00010,Haliotis_HDSC02871CG00010,Haliotis_HDSC00047CG00150:0.089	Lingula_A0A1S3J8V9,Lingula_A0A1S3K0W2:0.679,Lingula_A0A2R2MLG1:0.056,Lingula_A0A2R2MQE5,Lingula_A0A1S3IF50,Lingula_A0A1S3IFH4:0.978,Lingula_A0A2R2MQN3:0.959,Lingula_A0A1S3ID71:0.071,Lingula_A0A1S3IF69:0.059,Lingula_A0A2R2MTF3	Lottia_XP_009047501.1,Lottia_XP_009059643.1,Lottia_XP_009062868.1,Lottia_XP_009060887.1,Lottia_XP_009060888.1	P70704,P98200:0.246,P98199,P98197,Q9QZW0:0.317,O54827,Q8K2X1:0.167,A3FIN4:0.069,Q148W0:0.285,Q6UQ17:0.098	Octopus_XP_014790376.1,Octopus_XP_014790377.1,Octopus_XP_014790378.1,Octopus_XP_014790379.1:0.944,Octopus_XP_014790380.1:0.974,Octopus_XP_014790381.1:0.902,Octopus_XP_014790382.1:0.93,Octopus_XP_014790384.1:0.48,Octopus_XP_014790385.1:0.48,Octopus_XP_014775533.1:0.983	p1162_cov70.53,p275_cov64.142,p1085_cov60.32,p45803_cov44.1,p896_cov59.1:0.415,p896_cov59.2	*	Yeast_YAL026C	Zebrafish_A0A286Y9U6,Zebrafish_F1RDE6:0.677,Zebrafish_X1WCP3:0.92,Zebrafish_E7FFH9,Zebrafish_B7ZDE2,Zebrafish_F8W2B0:0.961,Zebrafish_E7FFK0:0.217,Zebrafish_E9QJN9:0.259,Zebrafish_A0A0R4IEB1:0.345,Zebrafish_A0A286Y8A8:0.345	Chiken_A0A1D5P6U3,Chiken_F1P2K5:0.954,Chiken_A0A1D5PHS1,Chiken_A0A1D5PVD3:0.19,Chiken_A0A1D5PRN3:0.302,Chiken_A0A1D5P3D7:0.149,Chiken_A0A1D5NTS3:0.149,Chiken_A0A1D5NVY1:0.149,Chiken_A0A1D5P076:0.149,Chiken_F1P438:0.149	Human_Q9NTI2:0.245,Human_Q9Y2Q0,Human_O43520:0.281,Human_P98198,Human_Q8TF62:0.378,Human_O60312,Human_O94823:0.137,Human_Q9P241:0.17,Human_P98196:0.183,Human_Q8NB49:0.113	pfu_aug2.0_1868.1_28573.t1,pfu_aug2.0_105.1_16926.t1,pfu_aug2.0_681.1_04473.t1,pfu_aug2.0_21047.1_26573.t1		5	6	4	10	5	2	4	3	3	10	1	10	5	1	3	10	5	10	10
82	28	18		J9K0B7	Aplysia_XP_012943009.1	C3ZD36	Biomphalaria_XP_013074488.1,Biomphalaria_XP_013074495.1:0.993,Biomphalaria_XP_013074503.1:0.988,Biomphalaria_XP_013074511.1:0.988,Biomphalaria_XP_013074519.1:0.988,Biomphalaria_XP_013074529.1:0.988,Biomphalaria_XP_013074537.1:0.988	H9ITH0	*	Capitella_R7TT05	*	*	Crassostrea_XP_011413989.1,Crassostrea_XP_019918946.1	*	Q9W1X7	e1652c45.9	*	*	Lingula_A0A1S3J3J4	Lottia_XP_009063262.1	Q80YQ2	Octopus_XP_014786047.1	p65_cov70.40	*	*	Zebrafish_A0A0R4ICY8:0.922,Zebrafish_B8A4G4:0.98,Zebrafish_Q5RIW8	Chiken_A0A1D5P2K7,Chiken_A0A1D5PXY4:0.379	Human_Q9ULK4	pfu_aug2.0_1497.1_24957.t1		1	1	1	7	1	0	1	0	0	2	0	1	1	0	0	1	1	1	1
83	44	23		J9K044	Aplysia_XP_005092153.1,Aplysia_XP_012947010.1	C3XUG8,C3XUG9	Biomphalaria_XP_013065024.1	H9JWC8,H9JWC9	Brhy_TRINITY_DN15925_c0_g1_i1_m.34202	Capitella_R7T9L6	g287.t1	Chlamy_A8HSV2,Chlamy_A8HSV6,Chlamy_A8HSV8	Crassostrea_XP_011447279.1:0.998,Crassostrea_XP_011447280.1	Cyanidio_tr_M1VM14_M1VM14_CYAM1	Q9V726	e6333c44.17	Habo_c11000_g1_i1_m.20580,Habo_c11000_g1_i2_m.20594,Habo_c11000_g1_i3_m.20609,Habo_c11000_g1_i4_m.20622,Habo_c11099_g1_i1_m.21777:0.131,Habo_c11099_g1_i1_m.21778:0.366,Habo_c11099_g1_i2_m.21784,Habo_c11099_g1_i4_m.21791:0.494	*	Lingula_A0A2R2MN31	Lottia_XP_009062759.1	Q9EPU4	Octopus_XP_014773551.1	p189_cov72.111,p189_cov72.116,p189_cov72.107	*	Yeast_YDR301W	Zebrafish_F6NXE7,Zebrafish_Q6DRG0:0.303,Zebrafish_A4IGB2,Zebrafish_Q5EB13:0.86,Zebrafish_Q6DRG2:0.85	*	Human_Q10570	pfu_aug2.0_467.1_24066.t1,pfu_aug2.0_451.1_04191.t1,pfu_aug2.0_467.1_24065.t1:0.46		1	2	2	1	2	1	1	1	3	2	1	1	1	8	0	1	1	1	1
84	33	17		J9JYZ1	Aplysia_XP_005101541.1	*	Biomphalaria_XP_013074900.1,Biomphalaria_XP_013074907.1:0.945	H9IXJ8	*	Capitella_R7U4D9	*	*	Crassostrea_XP_011428604.2	*	*	e2393c45.3	*	Haliotis_HDSC00035CG00160	Lingula_A0A1S3JKI3:0.502,Lingula_A0A1S3JKI8,Lingula_A0A1S3JL69:0.956,Lingula_A0A1S3JLV0:0.734	Lottia_XP_009043703.1	Q80TB7:0.337,Q80TC6,Q8C7B8:0.095	Octopus_XP_014778427.1	p772_cov66.7	*	*	Zebrafish_Q4VBG8:0.334,Zebrafish_B8JLP8,Zebrafish_A0A0G2KMA7:0.083	Chiken_A0A182C5V4:0.579,Chiken_A0A182C6F9:0.838,Chiken_A0A1D5PX77:0.835,Chiken_F1NAZ8,Chiken_F1NBI1,Chiken_A0A1D5PX60:0.124,Chiken_R4GK61:0.064	Human_Q9H7M6:0.256,Human_Q9HCJ5:0.343,Human_Q9P217	pfu_aug2.0_2647.1_25482.t1		1	1	0	2	1	0	1	0	0	1	0	0	1	0	1	4	1	3	1
85	47	23		J9K1V0,J9KAB8	Aplysia_XP_012945430.1:0.998,Aplysia_XP_012945431.1:0.998,Aplysia_XP_012945432.1,Aplysia_XP_012945433.1:0.975	C3XXI5	Biomphalaria_XP_013077840.1	H9J303	Brhy_TRINITY_DN12100_c0_g1_i1_m.22823	Capitella_R7UQS6	g1818.t1	Chlamy_A8IQ02	Crassostrea_XP_011432402.1:0.997,Crassostrea_XP_011432404.1,Crassostrea_XP_011432400.1:0.994,Crassostrea_XP_011432401.1:0.994,Crassostrea_XP_011432403.1:0.997	*	M9NFQ5:0.991,M9PC07,M9PEP1:0.987,M9PF44:0.992,Q9VT28:0.994,M9ND72:0.986,E2QCY4:0.989,M9NE70:0.993	e7811c45.5	Habo_c10246_g4_i1_m.14041	*	Lingula_A0A1S3GZ79	Lottia_XP_009055561.1	E9Q8I9	Octopus_XP_014782417.1:0.247,Octopus_XP_014783664.1	p11_cov67.162	*	Yeast_YIL129C	Zebrafish_B8JMD7,Zebrafish_F1R737:0.97,Zebrafish_E7FE96:0.375,Zebrafish_E9QHC8:0.367,Zebrafish_E7F8H1:0.372,Zebrafish_X1WE04:0.374	Chiken_F1P1A1,Chiken_A0A1D5P5H9:0.434,Chiken_F1P3B0:0.448	Human_O94915,Human_Q5TBA9:0.436	pfu_aug2.0_350.1_00640.t1		2	4	1	1	1	1	1	1	1	5	0	8	1	1	0	1	1	1	2
86	206	25		J9JNN3,J9KER3,X1WI89,J9L355,C4WXA5:0.346,J9JU64,J9JSR3,J9KD03:0.071,J9L354	Aplysia_XP_005092773.1,Aplysia_XP_012940106.1,Aplysia_XP_005101581.2,Aplysia_XP_005092728.1,Aplysia_XP_005092648.1,Aplysia_XP_005093059.1,Aplysia_XP_005093061.1,Aplysia_XP_012934992.1,Aplysia_XP_012934993.1:0.102,Aplysia_XP_012941626.1:0.061	C3Z0T8,C3ZDJ4,C3Y960,C3ZDX0,C3YWC8,C3Y4R5:0.084,C3YJ16,C3ZCM8:0.083	Biomphalaria_XP_013080907.1,Biomphalaria_XP_013067721.1,Biomphalaria_XP_013067114.1:0.476,Biomphalaria_XP_013067121.1:0.476,Biomphalaria_XP_013067130.1:0.479,Biomphalaria_XP_013067139.1,Biomphalaria_XP_013084681.1,Biomphalaria_XP_013088308.1,Biomphalaria_XP_013094756.1,Biomphalaria_XP_013063872.1	H9J0R3,H9IVL4,H9IVL3,H9JCN1,H9JC30:0.116,H9JU45,H9JE60,H9J020:0.068	Brhy_TRINITY_DN28441_c0_g1_i1_m.12811,Brhy_TRINITY_DN15335_c0_g1_i1_m.8817,Brhy_TRINITY_DN15335_c0_g2_i1_m.8821,Brhy_TRINITY_DN20397_c0_g1_i1_m.9557,Brhy_TRINITY_DN11741_c0_g1_i1_m.52929,Brhy_TRINITY_DN6460_c0_g2_i1_m.4775:0.138,Brhy_TRINITY_DN8626_c1_g2_i1_m.11218:0.149,Brhy_TRINITY_DN9683_c0_g3_i1_m.52331:0.105,Brhy_TRINITY_DN3996_c0_g1_i1_m.38074,Brhy_TRINITY_DN16141_c0_g1_i1_m.33357	Capitella_R7TJJ1,Capitella_R7TDL0,Capitella_R7TRT7:0.108,Capitella_R7U9X6:0.167,Capitella_R7VJN0,Capitella_R7TGY5,Capitella_R7UWL5,Capitella_R7T6W9,Capitella_R7UN23	g5844.t1,g328.t1,g2938.t1,g8040.t1,g5244.t1:0.285,g7674.t1	Chlamy_A8HSQ2:0.927,Chlamy_A9XPA7,Chlamy_A5Z0S9,Chlamy_A8IXE2:0.931,Chlamy_A8J380,Chlamy_A8JBF0:0.063,Chlamy_A8JF94,Chlamy_A8J309,Chlamy_A8I5H3	Crassostrea_XP_019927641.1,Crassostrea_XP_011442136.1:0.98,Crassostrea_XP_011442138.1,Crassostrea_XP_011421848.2,Crassostrea_XP_011419537.1,Crassostrea_XP_011423267.1,Crassostrea_XP_011423269.1:0.083,Crassostrea_XP_011423270.1:0.083,Crassostrea_XP_011433805.1,Crassostrea_XP_011434329.1:0.144	Cyanidio_tr_M1VA02_M1VA02_CYAM1,Cyanidio_tr_M1UNE5_M1UNE5_CYAM1,Cyanidio_tr_M1UT47_M1UT47_CYAM1:0.064	A1Z8R8,Q8MQY3:0.991,C0H6Z5:0.079,G2J602:0.081,P20350:0.138,Q540V7:0.138,Q86BL6:0.075,Q9VYW6:0.08,Q9W0F1:0.536,Q9W0F8:0.112	e4092c45.12,e20090c40.20,e2694c35.3,e763c37.8,e488c40.24,e1879c47.26,e9375c45.11,e64c41.30,e32370c40.1	Habo_c3910_g1_i1_m.1854,Habo_c11027_g1_i1_m.20833,Habo_c11027_g1_i2_m.20843,Habo_c12290_g1_i1_m.41807,Habo_c12290_g1_i4_m.41842,Habo_c3910_g1_i1_m.1855,Habo_c10880_g1_i1_m.19431,Habo_c1501_g1_i1_m.624,Habo_c10628_g1_i1_m.16881,Habo_c3910_g1_i1_m.1856	Haliotis_HDSC00020CG00120,Haliotis_HDSC00338CG00050,Haliotis_HDSC31690CG00010,Haliotis_HDSC16517CG00010,Haliotis_HDSC10069CG00010,Haliotis_HDSC00213CG00060,Haliotis_HDSC09681CG00010:0.051	Lingula_A0A1S3KCF1,Lingula_A0A1S3IYA1:0.551,Lingula_A0A1S3K3V2:0.948,Lingula_A0A1S3K455,Lingula_A0A1S3K4G1:0.844,Lingula_A0A1S3K4W8:0.957,Lingula_A0A1S3K567,Lingula_A0A1S3HK11,Lingula_A0A1S3HLL6:0.987,Lingula_A0A1S3JZ54:0.995	Lottia_XP_009059897.1,Lottia_XP_009049061.1,Lottia_XP_009056071.1,Lottia_XP_009062119.1,Lottia_XP_009053233.1,Lottia_XP_009044507.1,Lottia_XP_009044482.1:0.138,Lottia_XP_009056070.1,Lottia_XP_009048882.1	Q3UGF1,Q8K057,Q6PIX5,Q80WQ6:0.311,P58873,Q8VC82:0.399,Q5XJY4,A2AGA4	Octopus_XP_014791262.1,Octopus_XP_014786779.1,Octopus_XP_014768365.1,Octopus_XP_014787063.1,Octopus_XP_014777461.1,Octopus_XP_014774201.1,Octopus_XP_014789289.1,Octopus_XP_014787556.1	p129_cov72.109,p947_cov59.102,p543_cov70.210,p957_cov71.40,p1015_cov69.193,p72_cov61.41,p510_cov68.25	*	Yeast_YGR101W	Zebrafish_E7FGG5,Zebrafish_A0A0R4INE1,Zebrafish_Q6GMF8:0.928,Zebrafish_F1QXI6,Zebrafish_Q5PRA9:0.986,Zebrafish_E7FCU6:0.095,Zebrafish_A0A0R4IRL0:0.081,Zebrafish_A2BHW3:0.093,Zebrafish_Q2A943:0.093,Zebrafish_B2GQL1:0.378	Chiken_A0A1D5PZZ6:0.564,Chiken_E1C1Y1,Chiken_E1C4R0,Chiken_A0A1D5PH70,Chiken_E1BT30:0.97,Chiken_R4GHB5:0.412,Chiken_F1NQJ7,Chiken_F1NUI6,Chiken_E1BVU5:0.328	Human_Q8NEZ3,Human_Q9P2H3,Human_Q96CC6,Human_Q6PJF5:0.318,Human_Q9H300,Human_O75783:0.386,Human_P58872,Human_Q9NX52	pfu_aug2.0_546.1_20889.t1,pfu_aug2.0_505.1_17500.t1,pfu_aug2.0_1700.1_01781.t1,pfu_aug2.0_1190.1_01459.t1,pfu_aug2.0_362.1_07406.t1,pfu_aug2.0_400.1_00702.t1,pfu_aug2.0_5828.1_29464.t1,pfu_aug2.0_23.1_10118.t1		9	10	8	10	8	10	9	6	9	10	3	10	9	10	7	10	9	8	8
87	72	19		J9JLI5,J9JKY8	Aplysia_XP_005107156.1,Aplysia_XP_005107157.1:0.981,Aplysia_XP_005107158.1,Aplysia_XP_012946928.1	C3XRV1,C3ZHL3,C3ZHM0	Biomphalaria_XP_013077887.1,Biomphalaria_XP_013094415.1,Biomphalaria_XP_013094416.1:0.997	H9JI75,H9JXG8,H9JXG6,H9JI74	*	Capitella_R7TCM7,Capitella_R7UWL9,Capitella_R7TBG8	*	*	Crassostrea_XP_019921854.1,Crassostrea_XP_011419935.1:0.998,Crassostrea_XP_011419937.1:0.971,Crassostrea_XP_011419938.1,Crassostrea_XP_011431014.2	*	M9PDZ8,Q9W3M3:0.992,M9NFA7,Q9VX91	e1119c45.17,e999c46.14,e999c46.16	*	*	Lingula_A0A1S3K9Z4,Lingula_A0A1S3KAI7:0.786,Lingula_A0A1S3KCU6,Lingula_A0A1S3KD88:0.997,Lingula_A0A1S3KDX9:0.986,Lingula_A0A1S3IXK9,Lingula_A0A1S3KAB9	Lottia_XP_009052822.1,Lottia_XP_009052103.1	O70481:0.239,Q6WKZ8,Q5U430	Octopus_XP_014780844.1,Octopus_XP_014773171.1	p6257_cov70.168,p781_cov74.67,p781_cov74.65	*	Yeast_YGR184C,Yeast_YLR024C	Zebrafish_F1Q745,Zebrafish_A0A240I9X0:0.075,Zebrafish_F1QJX5,Zebrafish_A0A0G2L3N5:0.101,Zebrafish_A2RV49:0.066,Zebrafish_B7ZDA3:0.429,Zebrafish_A0A2Q0QGK2:0.311	Chiken_A0A1D5P284,Chiken_E1C1D2:0.99,Chiken_A0A1D5P5E4,Chiken_F1P164:0.98,Chiken_F1P5I1:0.247,Chiken_A0A1L1RTV3:0.113,Chiken_A0A1D5PJ67,Chiken_A0A1D5PVH9:0.333,Chiken_A0A1L1RV01:0.511	Human_Q8IWV7:0.056,Human_Q8IWV8,Human_Q6ZT12	pfu_aug2.0_1626.1_21718.t1,pfu_aug2.0_1108.1_28062.t1,pfu_aug2.0_1108.1_28061.t1		2	4	3	3	4	0	3	0	0	5	0	4	3	0	0	7	2	3	2
88	85	19		J9JPT1,J9KAI6,X1WXF2	Aplysia_XP_012937079.1,Aplysia_XP_005101953.1,Aplysia_XP_012940031.1:0.995	C3Y5U8,C3ZT92	Biomphalaria_XP_013065971.1:0.974,Biomphalaria_XP_013065972.1:0.986,Biomphalaria_XP_013065973.1:0.988,Biomphalaria_XP_013065974.1,Biomphalaria_XP_013095395.1	H9JQT2,H9J1R8,H9JQT4	*	Capitella_R7TYL0,Capitella_R7V6A7	*	*	Crassostrea_XP_011440176.1:0.899,Crassostrea_XP_011440177.1:0.966,Crassostrea_XP_011440178.1:0.913,Crassostrea_XP_011440179.1:0.98,Crassostrea_XP_011440180.1:0.919,Crassostrea_XP_011440181.1:0.933,Crassostrea_XP_011440182.1,Crassostrea_XP_011434303.1,Crassostrea_XP_019924826.1:0.619,Crassostrea_XP_019927063.1	*	I1WYI4,P35220:0.978,A0A0C4DHD7,C6TP52:0.967,Q29QH9:0.958,Q9U523:0.751,Q9W1F1:0.967,X2JBG9,G7H851:0.093	e7450c39.5,e99933c33.1,e46c45.10	*	Haliotis_HDSC04151CG00030,Haliotis_HDSC22754CG00010,Haliotis_HDSC34104CG00010	Lingula_A0A1S3JDR4,Lingula_A0A1S3JE76:0.992,Lingula_A0A1S3JF05:0.952,Lingula_A0A1S3J6F1:0.948,Lingula_A0A1S3J6H8:0.894,Lingula_A0A1S3J6Q8,Lingula_A0A1S3J808:0.955	Lottia_XP_009056332.1,Lottia_XP_009050102.1	P26231:0.339,Q61301,O88327,Q65CL1:0.344	Octopus_XP_014786715.1,Octopus_XP_014782025.1,Octopus_XP_014785920.1	p459_cov71.91,p1739_cov63.11	*	*	Zebrafish_A0A0R4IF47:0.441,Zebrafish_A9JRW0:0.402,Zebrafish_Q9PVF8:0.404,Zebrafish_B7ZC77,Zebrafish_Q1LU92,Zebrafish_A0A286Y8G3,Zebrafish_B8A6A9:0.867,Zebrafish_F1Q548:0.915,Zebrafish_Q4V9D9:0.912,Zebrafish_Q5XJV0:0.907	Chiken_A0A1D5P7X0:0.414,Chiken_P30997,Chiken_F1NMC0,Chiken_E1C7E9,Chiken_F1N9R1:0.407,Chiken_F1P510,Chiken_E1C7M7:0.437	Human_P26232,Human_P35221:0.344,Human_Q9UI47:0.358,Human_Q9UBT7	pfu_aug2.0_1177.1_24748.t1,pfu_aug2.0_1228.1_28134.t1,pfu_aug2.0_10596.1_22954.t1		3	3	2	5	3	0	2	0	0	10	0	9	3	0	3	7	2	4	3
89	38	25		J9JRM2,J9JK60:0.209	Aplysia_XP_005095836.1	C3ZF97	Biomphalaria_XP_013079329.1	H9JFX9,H9JFX8	Brhy_TRINITY_DN23809_c0_g1_i1_m.10455	Capitella_R7TGD2	g7577.t1	Chlamy_A8J6S7	Crassostrea_XP_011430857.1	Cyanidio_tr_M1VGB3_M1VGB3_CYAM1	A0A0B4KHE9,A0A0B4KI10,Q9V3P6	e10918c39.1	Habo_c9190_g1_i1_m.8776,Habo_c9190_g1_i2_m.8783:0.261	Haliotis_HDSC33988CG00010	Lingula_A0A2R2ML44:0.051,Lingula_A0A2R2MPW1,Lingula_A0A1S3I5U9,Lingula_A0A1S3JEQ4:0.4	Lottia_XP_009053862.1	Q3TXS7	Octopus_XP_014778273.1	p925_cov66.51	*	Yeast_YIL075C	Zebrafish_A0A0R4IJ38,Zebrafish_F1QY43:0.989,Zebrafish_F1QK93:0.727,Zebrafish_Q7ZVP5:0.725	Chiken_A0A1D5PI39,Chiken_F1NUT6:0.99,Chiken_Q5F418:0.998	Human_Q99460	pfu_aug2.0_605.1_17630.t1		2	1	1	1	2	1	1	1	1	1	1	3	1	2	1	4	1	1	1
90	97	26		J9KAT0,J9K5S7	Aplysia_XP_012940046.1,Aplysia_XP_012940716.1	C3ZJJ5,C3Y932	Biomphalaria_XP_013094158.1:0.911,Biomphalaria_XP_013094160.1,Biomphalaria_XP_013064516.1,Biomphalaria_XP_013092356.1	H9JC76,H9IWU2,H9IWU3	Brhy_TRINITY_DN31497_c0_g1_i1_m.38839,Brhy_TRINITY_DN5908_c0_g1_i1_m.8140,Brhy_TRINITY_DN28093_c0_g1_i1_m.17814,Brhy_TRINITY_DN15346_c0_g1_i1_m.9088,Brhy_TRINITY_DN20965_c0_g1_i1_m.44888:0.052	Capitella_R7T614,Capitella_R7TWZ4,Capitella_R7UCI6	g3909.t1,g7933.t1	Chlamy_A8HMQ1,Chlamy_A8JG03	Crassostrea_XP_011442376.1,Crassostrea_XP_011411872.1:0.943,Crassostrea_XP_011411873.1,Crassostrea_XP_011411874.1:0.428,Crassostrea_XP_011427123.1:0.102	Cyanidio_tr_M1VD04_M1VD04_CYAM1,Cyanidio_tr_M1VLS0_M1VLS0_CYAM1	Q8T4D6:0.729,Q9VIE8,C7LA95,O76934:0.64,O76935:0.882,Q9NFX2:0.914,Q9NFX3:0.649,Q9VCV4:0.648,Q9VGZ3:0.915,B5T1X0	e64c41.36,e93143c73.2,e9467c33.4,e9467c33.7,e21315c69.44:0.35	Habo_c7602_g1_i1_m.4682,Habo_c7602_g1_i3_m.4685:0.655,Habo_c3094_g1_i1_m.1498	Haliotis_HDSC02513CG00020,Haliotis_HDSC02275CG00040,Haliotis_HDSC25649CG00010	Lingula_A0A1S3JL73,Lingula_A0A1S3JL81:0.742,Lingula_A0A1S3JLX8:0.751,Lingula_A0A1S3JHA3,Lingula_A0A1S3JHF3:0.954	Lottia_XP_009044065.1,Lottia_XP_009064545.1	P28271,Q99KI0,Q811J3:0.472	Octopus_XP_014771485.1,Octopus_XP_014780464.1,Octopus_XP_014786572.1,Octopus_XP_014786573.1:0.8	p59_cov63.31,p2786_cov58.26	Synecho_sp_P54384_LEUC_SYNY3	Yeast_YGL009C,Yeast_YLR304C,Yeast_YJL200C:0.054,Yeast_YDR234W	Zebrafish_F1QM42,Zebrafish_Q3YMK9:0.986,Zebrafish_F8W4M7,Zebrafish_Q6PEI6:0.959,Zebrafish_A0A0R4IGA5:0.413,Zebrafish_F1QNR8:0.431,Zebrafish_Q3YMK8,Zebrafish_Q5CZN7	Chiken_A0A1D5PQV0:0.998,Chiken_F1NY25:0.998,Chiken_Q90875,Chiken_A0A1D5NWW1:0.727,Chiken_A0A1D5PZ66:0.724,Chiken_Q5ZMW1:0.976,Chiken_Q8AYI3,Chiken_A0A1D5PQ17:0.453,Chiken_A0A1L1RPQ4:0.288,Chiken_Q5ZLQ4:0.454	Human_P21399,Human_Q99798,Human_P48200:0.461	pfu_aug2.0_2549.1_32227.t1,pfu_aug2.0_211.1_03804.t1		2	2	2	4	3	5	3	2	2	5	2	10	5	3	3	5	2	3	4
91	73	26		J9JJR7,J9JU81	Aplysia_XP_005095875.2,Aplysia_XP_005103863.1	C3YT18,C3ZRQ2	Biomphalaria_XP_013074790.1,Biomphalaria_XP_013074801.1,Biomphalaria_XP_013096692.1,Biomphalaria_XP_013076384.1	H9J202,H9J6M6	Brhy_TRINITY_DN179_c0_g1_i1_m.27019,Brhy_TRINITY_DN4336_c0_g1_i1_m.10684,Brhy_TRINITY_DN1091_c0_g1_i1_m.33477,Brhy_TRINITY_DN15931_c1_g1_i1_m.34123:0.15,Brhy_TRINITY_DN4513_c0_g1_i1_m.29286	Capitella_R7UIK5,Capitella_R7UXM7,Capitella_R7UPP1	g1585.t1,g6792.t1,g2416.t1,g6766.t1	Chlamy_A8JGT9,Chlamy_A8HQ86,Chlamy_A8J2H2	Crassostrea_XP_011445940.1,Crassostrea_XP_011445941.1:0.996,Crassostrea_XP_011438724.1:0.994,Crassostrea_XP_019926149.1:0.994,Crassostrea_XP_019926150.1	Cyanidio_tr_M1UN15_M1UN15_CYAM1,Cyanidio_tr_M1V6A9_M1V6A9_CYAM1,Cyanidio_tr_M1V9P8_M1V9P8_CYAM1	Q9Y134,Q9BI21:0.999,Q9VCH8	e2627c36.17,e2023c43.1	Habo_c12606_g2_i1_m.51588,Habo_c11274_g2_i1_m.23667,Habo_c11274_g2_i2_m.23672,Habo_c10697_g1_i1_m.17683	Haliotis_HDSC01739CG00050	Lingula_A0A1S3K3W1,Lingula_A0A1S3K4H1:0.997,Lingula_A0A1S3I5P2	Lottia_XP_009056760.1,Lottia_XP_009056510.1,Lottia_XP_009052681.1	Q9CZU3	Octopus_XP_014788018.1,Octopus_XP_014780595.1	p218_cov60.123,p258764_cov69.29	tr_P74686_P74686_SYNY3	Yeast_YJL050W,Yeast_YLR398C	Zebrafish_A0A286Y859:0.945,Zebrafish_F1QD61,Zebrafish_Q6P7X6:0.993,Zebrafish_B7ZUW9,Zebrafish_F1R881:0.992,Zebrafish_Q1LWQ1:0.948	Chiken_F1N993,Chiken_Q5ZMQ1:0.577,Chiken_A0A1D5P4Y1	Human_P42285,Human_Q15477	pfu_aug2.0_337.1_23895.t1,pfu_aug2.0_713.1_11120.t1,pfu_aug2.0_713.1_11118.t1		2	2	2	4	2	5	3	4	3	5	3	3	2	4	1	3	3	1	2
92	46	24		J9K556	Aplysia_XP_005095979.1,Aplysia_XP_005095980.1,Aplysia_XP_012936590.1:0.918	C3XZI4	Biomphalaria_XP_013076311.1	H9J5R2	Brhy_TRINITY_DN35481_c0_g1_i1_m.32956	Capitella_R7UY61	g3849.t1	Chlamy_A8JH39	Crassostrea_XP_011416352.1,Crassostrea_XP_019919604.1:0.925,Crassostrea_XP_019919605.1:0.894	Cyanidio_tr_M1V763_M1V763_CYAM1	A0A0B4K5Z8,A0A0B4K6T4:0.989,Q8IGT0:0.946,Q9NFN9:0.914,Q9VNF8:0.957	e119c39.16	Habo_c11326_g1_i1_m.24248	*	Lingula_A0A1S3JW15:0.964,Lingula_A0A1S3JX15	Lottia_XP_009046400.1	Q01405,Q9D662:0.433	Octopus_XP_014786984.1,Octopus_XP_014786985.1:0.767	p630_cov60.95	*	Yeast_YPR181C	Zebrafish_B2GSV7,Zebrafish_Q7SZE5,Zebrafish_A0A0R4ILW9:0.297,Zebrafish_F1R7W8:0.201,Zebrafish_Q6AZ98:0.297,Zebrafish_Q6TNV9:0.247,Zebrafish_Q7ZVV7:0.282	Chiken_A0A1D5P0E2,Chiken_E1C3Y5:0.715,Chiken_A0A1I7Q406:0.419,Chiken_Q5ZK03:0.404	Human_Q15436,Human_Q15437:0.401	pfu_aug2.0_1118.1_28065.t1:0.555,pfu_aug2.0_1442.1_08381.t1		1	3	1	1	1	1	1	1	1	3	1	5	1	1	0	2	1	2	2
93	87	25		X1XNU7,J9JLZ1	Aplysia_XP_012934614.1,Aplysia_XP_005091257.1:0.991,Aplysia_XP_005091258.1:0.991,Aplysia_XP_005091259.1	C3Z1G4,C3XTT3	Biomphalaria_XP_013065693.1,Biomphalaria_XP_013085786.1:0.993,Biomphalaria_XP_013085794.1:0.993,Biomphalaria_XP_013085800.1:0.993,Biomphalaria_XP_013085806.1	H9J079,I6VP81:0.814,I6W7L0,H9J7H4	Brhy_TRINITY_DN12448_c0_g1_i1_m.11419,Brhy_TRINITY_DN14987_c0_g1_i1_m.56169	Capitella_R7US87,Capitella_R7UKL9	g728.t1,g410.t1	Chlamy_A8J3N8,Chlamy_A8ILF4	Crassostrea_XP_011429304.1:0.911,Crassostrea_XP_011429306.1:0.91,Crassostrea_XP_011429307.1:0.904,Crassostrea_XP_011429308.1:0.904,Crassostrea_XP_019923360.1:0.987,Crassostrea_XP_019923361.1,Crassostrea_XP_019924855.1	Cyanidio_tr_M1VB50_M1VB50_CYAM1	Q494L9,Q7KVR7:0.999,Q7KVR8:0.993,Q86B59:0.956,Q9W388:0.962,E8NH12,P91926:0.953	e1504c44.87,e1860c37.13	Habo_c12212_g1_i2_m.39667,Habo_c12212_g1_i3_m.39674,Habo_c11514_g1_i1_m.26576	Haliotis_HDSC00294CG00070	Lingula_A0A1S3GZY0:0.978,Lingula_A0A1S3GZY5:0.963,Lingula_A0A1S3H052:0.993,Lingula_A0A1S3H1F4:0.969,Lingula_A0A1S3H2E0,Lingula_A0A1S3J1I8,Lingula_A0A1S3J345:0.991	Lottia_XP_009051374.1,Lottia_XP_009061449.1	P17426:0.367,P17427,O88512:0.283,P22892	Octopus_XP_014790879.1,Octopus_XP_014784171.1:0.974,Octopus_XP_014784172.1:0.948,Octopus_XP_014784173.1:0.937,Octopus_XP_014784174.1,Octopus_XP_014784175.1	p1548_cov63.2,p890_cov63.83	*	Yeast_YPR029C,Yeast_YBL037W	Zebrafish_F1QZ45:0.958,Zebrafish_X1WD71,Zebrafish_A0A0R4IJN1,Zebrafish_A0A0R4IU05:0.998,Zebrafish_Q7ZUU8:0.988,Zebrafish_B0R024:0.32,Zebrafish_F1QYF4:0.316	Chiken_A0A1D5NV94:0.815,Chiken_E1C866,Chiken_Q5F3T4:0.992,Chiken_F1NDA9,Chiken_Q5ZJ83	Human_O43747,Human_O75843:0.295,Human_O94973,Human_O95782	pfu_aug2.0_12.1_06739.t1,pfu_aug2.0_1677.1_25077.t1		2	4	2	5	4	2	2	2	2	7	1	7	2	3	1	7	2	4	6
94	59	22		X1X3C9	Aplysia_XP_005099155.1,Aplysia_XP_012938420.1:0.964,Aplysia_XP_012938421.1:0.984	C3ZLE6	Biomphalaria_XP_013073832.1:0.959,Biomphalaria_XP_013073833.1,Biomphalaria_XP_013073834.1:0.981,Biomphalaria_XP_013073835.1:0.977,Biomphalaria_XP_013066276.1:0.091	H9IYU3	Brhy_TRINITY_DN15894_c0_g1_i1_m.20929	Capitella_R7VJ75	g4816.t1	*	Crassostrea_XP_011437042.1:0.888,Crassostrea_XP_011437199.1:0.924,Crassostrea_XP_011437205.1:0.932,Crassostrea_XP_011437222.1:0.942,Crassostrea_XP_011437231.1,Crassostrea_XP_019925520.1:0.888,Crassostrea_XP_019925523.1:0.944,Crassostrea_XP_019925527.1:0.889,Crassostrea_XP_019925529.1:0.889,Crassostrea_XP_019925532.1:0.946	*	P55162	e224117c41.3	Habo_c12374_g1_i1_m.43943,Habo_c12374_g1_i2_m.43951:0.924,Habo_c12374_g1_i5_m.43956:0.569,Habo_c12374_g1_i6_m.43960	Haliotis_HDSC02280CG00020	Lingula_A0A1S3IFI1:0.982,Lingula_A0A1S3IFM2:0.96,Lingula_A0A1S3IFV3,Lingula_A0A1S3IGN4:0.978,Lingula_A0A1S3IHR0,Lingula_A0A1S3IHR5:0.46	Lottia_XP_009057727.1	P28660,Q8K1X4:0.323	Octopus_XP_014787841.1,Octopus_XP_014787842.1,Octopus_XP_014787844.1,Octopus_XP_014787845.1	p1595_cov62.8,p1595_cov62.7	*	*	Zebrafish_B0S6R1,Zebrafish_A0A0R4IER8:0.403,Zebrafish_A9JRH8:0.403,Zebrafish_F1Q6L5:0.403,Zebrafish_A0A140LH13	Chiken_E1C6G9,Chiken_A0A1D5PAV1:0.604,Chiken_A0A1D5PV09:0.596,Chiken_Q5F3Q2:0.602	Human_P55160:0.608,Human_Q9Y2A7	pfu_aug2.0_1431.1_05041.t1,pfu_aug2.0_1431.1_05042.t1		1	3	1	5	1	1	1	1	0	10	0	1	1	4	1	6	1	2	4
95	65	24		J9K859	Aplysia_XP_005104563.1	C3YJJ7:0.961,C3YJL1	Biomphalaria_XP_013067415.1:0.996,Biomphalaria_XP_013067416.1:0.996,Biomphalaria_XP_013067417.1,Biomphalaria_XP_013067418.1:0.987,Biomphalaria_XP_013067419.1:0.968	H9J568	Brhy_TRINITY_DN27963_c0_g1_i1_m.61093	Capitella_R7UG08	*	Chlamy_A8JC92	Crassostrea_XP_011441918.1:0.99,Crassostrea_XP_011441919.1:0.924,Crassostrea_XP_011441920.1,Crassostrea_XP_011441921.1:0.985	Cyanidio_tr_M1UUT8_M1UUT8_CYAM1	O18415:0.978,Q3S4X5:0.12,Q9VM62,Q9W0F4:0.121	e35338c37.3	Habo_c11411_g1_i2_m.25181,Habo_c11411_g1_i3_m.25187:0.332,Habo_c11411_g1_i5_m.25193:0.778,Habo_c11411_g1_i8_m.25198:0.89,Habo_c11411_g1_i3_m.25188	Haliotis_HDSC02314CG00020	Lingula_A0A1S3GZT5:0.997,Lingula_A0A1S3H292,Lingula_A0A1S3H709:0.991,Lingula_A0A1S3H824:0.994	Lottia_XP_009050389.1	O35638:0.43,Q9D3E6,O70576:0.403	Octopus_XP_014781928.1,Octopus_XP_014781929.1:0.966,Octopus_XP_014781930.1:0.952,Octopus_XP_014776184.1	p171_cov61.184	*	Yeast_YIL026C	Zebrafish_B0V0X2:0.789,Zebrafish_E7FC33,Zebrafish_F1QNA7:0.796,Zebrafish_A0A0R4IZR5:0.408,Zebrafish_E7FE97:0.409,Zebrafish_A5WV17:0.327,Zebrafish_B0S5T4:0.324,Zebrafish_A0A0R4IAV1	Chiken_A0A1D5NY78:0.936,Chiken_A0A1D5NZ60,Chiken_A0A1D5P492:0.418,Chiken_A0A1D5PY29:0.462,Chiken_E1BSU3:0.465,Chiken_F1NEZ8:0.372	Human_Q8N3U4:0.431,Human_Q8WVM7,Human_Q9UJ98:0.412,Human_P0CL83,Human_P0CL84:0.216,Human_P0CL85:0.209	pfu_aug2.0_1303.1_11583.t1,pfu_aug2.0_9505.1_19687.t1		1	1	2	5	1	1	1	0	1	4	1	4	1	5	1	4	1	3	4
96	56	19		J9JWG7	Aplysia_XP_005110883.1,Aplysia_XP_005110884.1:0.99,Aplysia_XP_012944890.1:0.993,Aplysia_XP_012944891.1:0.993,Aplysia_XP_012944892.1:0.99,Aplysia_XP_012944893.1:0.983	C3ZKQ9	Biomphalaria_XP_013085192.1,Biomphalaria_XP_013085193.1:0.953,Biomphalaria_XP_013085194.1:0.95,Biomphalaria_XP_013085195.1:0.811,Biomphalaria_XP_013096172.1	H9JS92	*	Capitella_R7TM01	*	*	Crassostrea_XP_011428858.1,Crassostrea_XP_019923222.1,Crassostrea_XP_019923223.1:0.978,Crassostrea_XP_011435698.1:0.987,Crassostrea_XP_011435699.1,Crassostrea_XP_011428798.1	*	B7Z138,B7Z140:0.587,Q8IRL5:0.857,Q9U4G6:0.986,Q9W2X2:0.987,X2JB32:0.869,X2JB38:0.112,X2JD61:0.855,X2JEC6:0.853,X2JEP7:0.927	e4897c45.5,e4897c45.1	*	Haliotis_HDSC00613CG00010,Haliotis_HDSC00613CG00030	Lingula_A0A1S3I095:0.995,Lingula_A0A1S3I098:0.985,Lingula_A0A1S3I0A0:0.963,Lingula_A0A1S3I1I6:0.955,Lingula_A0A1S3I2W0	Lottia_XP_009059254.1	Q8BQZ4	Octopus_XP_014774728.1,Octopus_XP_014782894.1	p304_cov69.61	*	*	Zebrafish_A0A286Y9P2:0.97,Zebrafish_E7F7C2,Zebrafish_X1WG78:0.778	Chiken_A0A1D5PI37:0.952,Chiken_F1NIY9,Chiken_Q5F3J7:0.998,Chiken_R4GK99:0.993	Human_Q86X10	pfu_aug2.0_61.1_03538.t3,pfu_aug2.0_28610.1_03314.t1,pfu_aug2.0_19954.1_16615.t1		1	6	1	5	1	0	1	0	0	6	0	10	2	0	2	5	1	1	2
97	112	25		X1XTW3,J9K4A0,J9JPM0:0.148,J9JVU8:0.06,J9JYI9:0.218,J9JYW4:0.209,J9K0Z5:0.222,J9K389:0.226,J9K3X2:0.21,J9K9Q4:0.187	Aplysia_XP_012946174.1,Aplysia_XP_005106578.1:0.984,Aplysia_XP_005106579.1,Aplysia_XP_005106581.1:0.93,Aplysia_XP_005106582.1:0.905,Aplysia_XP_005106583.1:0.893,Aplysia_XP_005106584.1:0.874	C3Z576,C3ZAE2,C3Y4M1,C3Z3S4:0.208	Biomphalaria_XP_013073443.1,Biomphalaria_XP_013060510.1,Biomphalaria_XP_013060511.1:0.87,Biomphalaria_XP_013060512.1:0.882	H9IV85	Brhy_TRINITY_DN11766_c0_g1_i1_m.52732,Brhy_TRINITY_DN16849_c0_g1_i1_m.17145:0.083,Brhy_TRINITY_DN14045_c0_g1_i1_m.10008	Capitella_R7TPJ6,Capitella_R7V4V6	g1758.t1,g6550.t1:0.195,g6550.t2:0.195,g5512.t1	Chlamy_A8J6K6,Chlamy_A8I5K1	Crassostrea_XP_011428083.1,Crassostrea_XP_011441169.1,Crassostrea_XP_011441170.1:0.495	Cyanidio_tr_A0A125YLX6_A0A125YLX6_CYAM1	A4V4I8:0.974,A4V4J0:0.978,E1JJA4:0.985,E1JJA5:0.991,M9PHQ0:0.948,M9PJN9,P27619:0.974,X2JE15:0.996,Q8IHG0,Q9VQE0:0.996	e7868c41.2,e25013c35.3	Habo_c11839_g1_i2_m.31619,Habo_c11839_g1_i3_m.31634,Habo_c9745_g1_i1_m.11237	Haliotis_HDSC00555CG00140	Lingula_A0A1S3IMI4,Lingula_A0A1S3K8Q9:0.978,Lingula_A0A1S3KBQ1:0.95,Lingula_A0A1S3KBV8:0.965,Lingula_A0A2R2MMG7:0.965,Lingula_A0A2R2MMH2:0.985,Lingula_A0A2R2MMI8,Lingula_A0A2R2MMK3:0.985,Lingula_A0A2R2MMX9:0.905,Lingula_A0A2R2MNP5:0.937	Lottia_XP_009044349.1,Lottia_XP_009066970.1	P39053,P39054:0.317,Q8BZ98:0.265,Q8K1M6,P09922:0.629,Q9WVP9	Octopus_XP_014767853.1:0.931,Octopus_XP_014767854.1:0.818,Octopus_XP_014767855.1,Octopus_XP_014767856.1:0.934,Octopus_XP_014768496.1	p1326_cov64.96,p826_cov64.99	*	Yeast_YLL001W,Yeast_YKR001C	Zebrafish_A0A0R4ICZ1:0.626,Zebrafish_A0A0R4IG45,Zebrafish_A0A286Y7Z1:0.908,Zebrafish_E4VNZ2:0.618,Zebrafish_E7FC95,Zebrafish_E9QF63:0.925,Zebrafish_F8W3A5:0.617,Zebrafish_F8W429:0.682,Zebrafish_A0A0R4IES3:0.878,Zebrafish_A0A140LH30:0.969	Chiken_E1BXY4,Chiken_F1NPT0:0.993,Chiken_Q5F469,Chiken_A0A140KDZ1:0.989,Chiken_A0A140KDZ3:0.991,Chiken_A0A140KDZ4:0.985,Chiken_A0A140KDZ7:0.131,Chiken_A0A140KDZ9:0.987,Chiken_A0A140KE00:0.944,Chiken_A0A140KE01:0.977	Human_P50570:0.315,Human_Q05193,Human_Q9UQ16:0.277,Human_O00429,Human_P20591,Human_P20592:0.477	pfu_aug2.0_470.1_00782.t1,pfu_aug2.0_3607.1_25796.t1		10	7	4	4	1	3	2	4	2	3	1	10	2	3	1	10	2	6	5
98	48	25		J9JJK9	Aplysia_XP_005095135.1,Aplysia_XP_005095136.1:0.917	C3ZPX7	Biomphalaria_XP_013066181.1	H9JCR8	Brhy_TRINITY_DN13920_c0_g1_i1_m.2524,Brhy_TRINITY_DN13879_c0_g1_i1_m.12917:0.06,Brhy_TRINITY_DN13879_c0_g1_i2_m.12919:0.065,Brhy_TRINITY_DN32285_c0_g1_i1_m.47208	Capitella_R7TEG5	g6458.t1:0.73,g6459.t1:0.334,g6471.t1	Chlamy_A8JCI5	Crassostrea_XP_011456912.1:0.98,Crassostrea_XP_011456913.1:0.963,Crassostrea_XP_011456914.1,Crassostrea_XP_011456916.1:0.856	Cyanidio_tr_M1VBC0_M1VBC0_CYAM1	Q9VYQ8,X2JEX7:0.989	e1868c42.40	Habo_c11437_g2_i1_m.25473:0.089,Habo_c11951_g1_i1_m.33772:0.44,Habo_c11951_g1_i2_m.33775:0.772,Habo_c11951_g1_i5_m.33782:0.757,Habo_c11951_g1_i6_m.33785,Habo_c11951_g1_i8_m.33791:0.765,Habo_c12322_g4_i1_m.42697:0.075,Habo_c12322_g4_i2_m.42702:0.075,Habo_c11951_g1_i3_m.33778:0.098,Habo_c11951_g1_i3_m.33779:0.279	Haliotis_HDSC23789CG00010	Lingula_A0A1S3HQU7	Lottia_XP_009065155.1	Q6A4J8	Octopus_XP_014780543.1	p543_cov70.228	*	Yeast_YMR304W	Zebrafish_F1QUS9:0.992,Zebrafish_I3ISS5,Zebrafish_A6H8T9	Chiken_A0A1D5PPD3,Chiken_F1P4U4:0.947,Chiken_Q6U7I1:0.97	Human_Q93009	pfu_aug2.0_14.1_13370.t1		1	2	1	1	1	4	1	3	1	4	1	2	1	10	1	1	1	1	1
99	62	19		J9JZH7	Aplysia_XP_012939718.1,Aplysia_XP_012946946.1:0.155	C3Y0A9	Biomphalaria_XP_013069645.1,Biomphalaria_XP_013069647.1:0.936,Biomphalaria_XP_013069648.1:0.931,Biomphalaria_XP_013069649.1:0.932,Biomphalaria_XP_013069650.1:0.932,Biomphalaria_XP_013069651.1:0.932,Biomphalaria_XP_013069652.1:0.932,Biomphalaria_XP_013069653.1:0.935,Biomphalaria_XP_013069654.1:0.931,Biomphalaria_XP_013069655.1:0.929	H9J6A8,H9J6A9	*	Capitella_R7U439	*	*	Crassostrea_XP_011441073.1:0.986,Crassostrea_XP_011441074.1:0.979,Crassostrea_XP_019926849.1,Crassostrea_XP_019926850.1:0.986,Crassostrea_XP_019926851.1:0.961,Crassostrea_XP_019926852.1:0.952,Crassostrea_XP_019926853.1:0.985,Crassostrea_XP_019926854.1:0.985,Crassostrea_XP_019926855.1:0.985	*	E1JIZ3,Q9VB98:0.994	e3623c44.27	*	Haliotis_HDSC01557CG00010,Haliotis_HDSC06532CG00020	Lingula_A0A2R2MIV3,Lingula_A0A1S3IPB2:0.998,Lingula_A0A1S3IPB9:0.998,Lingula_A0A1S3IQ71	Lottia_XP_009063937.1	A3KGS3:0.164,Q6GYP7	Octopus_XP_014789511.1	p258749_cov70.31	*	*	Zebrafish_C0SU62:0.993,Zebrafish_C0SU61,Zebrafish_F1QRR8:0.988,Zebrafish_F1R073:0.99,Zebrafish_X1WFB2:0.996,Zebrafish_A0A286YB67:0.136,Zebrafish_E7EYV1:0.136,Zebrafish_X1WEX8:0.136	Chiken_G0ZS66:0.997,Chiken_E1C5Y3,Chiken_A0A1L1RP94:0.989,Chiken_G0ZS67:0.989,Chiken_A0A1D5NYF5:0.968,Chiken_G0ZS69:0.968,Chiken_G0ZS65,Chiken_A0A1D5PW03:0.924,Chiken_A0A1D5NZU1:0.955,Chiken_G0ZS68:0.954	Human_Q2PPJ7:0.172,Human_Q6GYQ0	pfu_aug2.0_1634.1_15162.t1,pfu_aug2.0_1634.1_15161.t1		1	2	1	10	2	0	1	0	0	9	0	2	1	0	2	4	1	2	1
100	58	22		J9JVV5	Aplysia_XP_005092746.1:0.898,Aplysia_XP_005092747.1:0.882,Aplysia_XP_005092748.1:0.876,Aplysia_XP_005092749.1:0.879,Aplysia_XP_005092750.1,Aplysia_XP_005092751.1:0.948,Aplysia_XP_005092752.1:0.941	C3ZJB1	Biomphalaria_XP_013061415.1,Biomphalaria_XP_013081029.1	H9JJF6,H9JJF7	Brhy_TRINITY_DN11959_c0_g2_i1_m.20077	Capitella_R7TSQ1,Capitella_R7T6Z3	g2861.t1	*	Crassostrea_XP_011425781.1:0.993,Crassostrea_XP_011425782.1	*	O46092:0.94,Q2XXU2:0.98,Q9W543,Q960M9	e16350c43.2,e212327c42.1	Habo_c12077_g1_i1_m.36535,Habo_c12077_g1_i2_m.36556:0.786,Habo_c12077_g1_i3_m.36578,Habo_c12077_g1_i4_m.36598,Habo_c12077_g1_i5_m.36620,Habo_c12077_g1_i6_m.36642	Haliotis_HDSC00415CG00020	Lingula_A0A1S3HFQ3:0.978,Lingula_A0A1S3JAL7:0.994,Lingula_A0A1S3JB78:0.976,Lingula_A0A1S3JB83,Lingula_A0A1S3JC39:0.988,Lingula_A0A2R2MRY1:0.988,Lingula_A0A2R2ML42	Lottia_XP_009052404.1	Q920I9,D3YYM4:0.113	Octopus_XP_014785349.1,Octopus_XP_014783805.1	p1153_cov68.16,p1153_cov68.14	*	*	Zebrafish_E7EYD9,Zebrafish_A0A286YAW8	Chiken_A0A1D5PJ83:0.871,Chiken_A0A1D5PRZ9,Chiken_A0A1D5PTF9:0.977,Chiken_A0A1D5PPU5,Chiken_A0A1D5PWS4:0.082,Chiken_E1BQP5:0.155	Human_Q9Y4E6,Human_Q3MJ13:0.121	pfu_aug2.0_1186.1_21453.t1,pfu_aug2.0_976.1_21311.t1		1	7	1	2	2	1	2	1	0	2	0	4	2	6	1	7	1	2	2
101	31	25		J9JXC3	Aplysia_XP_012939778.1	C3ZZF6	Biomphalaria_XP_013078307.1	H9IT12	Brhy_TRINITY_DN13828_c0_g1_i1_m.13185	Capitella_X1ZD57	g6797.t1	Chlamy_A8IVM9	Crassostrea_XP_019925034.1,Crassostrea_XP_019925035.1:0.996	Cyanidio_tr_M1V6U1_M1V6U1_CYAM1	Q9VH09	e21315c69.47	Habo_c17132_g1_i1_m.54987	*	Lingula_A0A1S3IIE5:0.577,Lingula_A0A1S3IXV5,Lingula_A0A1S3IYD6:0.701	Lottia_XP_009056743.1	Q91W43	Octopus_XP_014785832.1	p258731_cov69.72	Synecho_sp_P74416_GCSP_SYNY3	Yeast_YMR189W	Zebrafish_A0A0G2KSN1:0.464,Zebrafish_Q6PFN9,Zebrafish_E7FAR0:0.409	Chiken_F1NX32,Chiken_P15505:0.99	Human_P23378	pfu_aug2.0_664.1_14436.t1		1	1	1	1	1	1	1	1	1	2	1	1	1	1	0	3	1	1	1
102	25	19		J9K290	Aplysia_XP_012941080.1	C3Y1H4	Biomphalaria_XP_013091196.1	H9JQ70	Brhy_TRINITY_DN10130_c0_g1_i1_m.32315,Brhy_TRINITY_DN13592_c0_g1_i1_m.39270	Capitella_R7V166	g4695.t1	*	*	*	M9PCR4:0.958,Q9VUY8	e3351c44.25	Habo_c10297_g1_i1_m.14427,Habo_c10297_g1_i3_m.14430,Habo_c1965_g1_i1_m.898	*	Lingula_A0A1S3J3K4	Lottia_XP_009043763.1	Q8C2E7	Octopus_XP_014770384.1	p258731_cov69.252	*	*	Zebrafish_Q7ZVM1,Zebrafish_A0A0R4IF25:0.551	Chiken_A0A1D5PIR3,Chiken_A0A1D5PNG4:0.666	Human_Q12768	*		1	1	1	1	1	2	1	1	0	0	0	2	1	3	0	1	1	1	1
103	37	21		J9JVN0	Aplysia_XP_012935250.1	C3YV44	Biomphalaria_XP_013078015.1	H9IT97,H9IT98	*	Capitella_R7V7Z8	g3672.t1:0.141,g3672.t2,g9278.t1:0.072	Chlamy_A8JCU1:0.947,Chlamy_H9CTG6	Crassostrea_XP_011451083.1:0.975,Crassostrea_XP_011451084.1:0.987,Crassostrea_XP_011451085.1,Crassostrea_XP_011451086.1:0.97,Crassostrea_XP_011451088.1:0.967,Crassostrea_XP_019929492.1:0.987	*	Q8T9D3:0.998,Q9VSJ6	e4557c45.13,e18857c42.1	Habo_c12363_g1_i1_m.43641,Habo_c12363_g1_i6_m.43678,Habo_c12363_g1_i8_m.43698,Habo_c12363_g1_i9_m.43717	*	Lingula_A0A1S3ICX5:0.226,Lingula_A0A1S3IDD7,Lingula_A0A1S3IEG8:0.991	Lottia_XP_009052213.1	Q6NWV3	Octopus_XP_014773302.1	p826_cov64.234	*	*	Zebrafish_Q6NYH1	Chiken_F1P3M3	Human_Q9HBG6	pfu_aug2.0_104.1_13595.t1		1	1	1	1	2	0	1	3	2	6	0	2	2	4	0	3	1	1	1
104	87	25		J9K4U1,J9JY75	Aplysia_XP_005095912.1,Aplysia_XP_005092550.1,Aplysia_XP_012934751.1:0.739,Aplysia_XP_012934752.1:0.739	C3Z3N4,C3ZZU2:0.429,C3XQB2	Biomphalaria_XP_013069562.1,Biomphalaria_XP_013084915.1,Biomphalaria_XP_013084916.1,Biomphalaria_XP_013084917.1,Biomphalaria_XP_013084918.1:0.78,Biomphalaria_XP_013093958.1	A0A1S6PVE1:0.992,H9J609,H9IYM1	Brhy_TRINITY_DN15362_c1_g1_i1_m.9154,Brhy_TRINITY_DN16502_c0_g1_i1_m.14212,Brhy_TRINITY_DN4429_c0_g1_i1_m.53668	Capitella_R7UBL5,Capitella_R7TMV7,Capitella_R7UT61:0.79	g7673.t1,g972.t1,g2043.t1	Chlamy_A8HRS5,Chlamy_A8JH65,Chlamy_A8IFV5	Crassostrea_XP_011452618.1,Crassostrea_XP_011439166.1	Cyanidio_tr_M1V817_M1V817_CYAM1,Cyanidio_tr_M1VB28_M1VB28_CYAM1	A0A0B4K623:0.952,E8NH74,I1WYH4:0.948,O96553,A0A0B4KFE5,Q04448	e436c45.14,e8596c43.21	Habo_c5046_g1_i1_m.2217,Habo_c5046_g1_i2_m.2223,Habo_c3106_g1_i1_m.1516,Habo_c3106_g1_i2_m.1526,Habo_c9986_g1_i2_m.12508,Habo_c9986_g1_i3_m.12513:0.259	*	Lingula_A0A1S3JNT6,Lingula_A0A1S3HGZ1	Lottia_XP_009049161.1,Lottia_XP_009061994.1	Q922D8,D3YZG8,P18155:0.254,Q3V3R1:0.31	Octopus_XP_014771316.1,Octopus_XP_014768406.1,Octopus_XP_014768407.1:0.303	p943_cov68.75,p762_cov66.6	Synecho_sp_Q55626_FOLD_SYNY3	Yeast_YBR084W:0.363,Yeast_YGR204W	Zebrafish_A0A0R4IMA6:0.935,Zebrafish_F1QXP5:0.993,Zebrafish_Q6DI12,Zebrafish_Q7ZVV5:0.985,Zebrafish_F1QQ79,Zebrafish_Q4F8H3:0.986,Zebrafish_Q6GMK2,Zebrafish_A0A0R4IRF7:0.129,Zebrafish_E9QC23:0.072,Zebrafish_F1QXT9:0.207	Chiken_F1NMC3,Chiken_Q5ZI76:0.996,Chiken_A0A1D5P3X8,Chiken_F1NCS6:0.617,Chiken_A0A1D5PVQ2,Chiken_Q5ZKA5:0.996,Chiken_F1NJT7:0.245	Human_P11586,Human_Q6UB35:0.311,Human_P13995,Human_Q9H903:0.253	pfu_aug2.0_1616.1_21715.t1,pfu_aug2.0_340.1_00623.t1		2	4	3	6	3	3	3	3	3	2	2	6	2	6	0	2	2	4	3
105	54	25		J9JV03,J9K9D5:0.146	Aplysia_XP_005095973.2:0.955,Aplysia_XP_005095974.1,Aplysia_XP_005108238.1	C3Y141,C3Y8C9	Biomphalaria_XP_013066363.1,Biomphalaria_XP_013072167.1	H9J1P1:0.135,H9J5V8	Brhy_TRINITY_DN11659_c0_g1_i1_m.47142	Capitella_R7V5P9,Capitella_R7V8E3:0.114	g8618.t1	Chlamy_A8IH85	Crassostrea_XP_011414451.1,Crassostrea_XP_011434154.1	Cyanidio_tr_M1V604_M1V604_CYAM1	B3DN57:0.164,Q7KN63,Q9VRE0:0.162,Q9XZ53:0.943	e2578c39.16,e875c39.10	Habo_c9327_g1_i1_m.9433	Haliotis_HDSC00051CG00070,Haliotis_HDSC00051CG00110	Lingula_A0A1S3IB61:0.086,Lingula_A0A1S3IGG3,Lingula_A0A2R2MPA9:0.058	Lottia_XP_009059058.1,Lottia_XP_009046220.1	P46978,Q3TDQ1	Octopus_XP_014777969.1,Octopus_XP_014777970.1:0.923,Octopus_XP_014786844.1	p1557_cov70.21,p1662_cov68.45	*	Yeast_YGL022W	Zebrafish_E7EZE2,Zebrafish_A0A0R4IR75:0.892,Zebrafish_Q7ZUY9,Zebrafish_A0A0R4IRD0:0.471	Chiken_A0A1D5PHU5:0.71,Chiken_E1BTD5,Chiken_Q5ZKX0:0.9,Chiken_Q5ZLA7	Human_P46977,Human_Q8TCJ2	pfu_aug2.0_706.1_21081.t1,pfu_aug2.0_1641.1_05155.t1,pfu_aug2.0_1641.1_05156.t1		2	3	2	2	2	1	2	1	1	2	1	4	2	1	2	3	2	2	3
106	72	26		J9JR38	Aplysia_XP_005102630.1,Aplysia_XP_005102631.1,Aplysia_XP_005102632.1,Aplysia_XP_005102633.1,Aplysia_XP_005112564.1	C3ZVA7,C3YAA3	Biomphalaria_XP_013083042.1,Biomphalaria_XP_013064484.1:0.996,Biomphalaria_XP_013064485.1:0.996,Biomphalaria_XP_013064486.1:0.996,Biomphalaria_XP_013064487.1:0.996,Biomphalaria_XP_013064488.1,Biomphalaria_XP_013064489.1:0.594	H9J9M3,P21894	Brhy_TRINITY_DN8036_c0_g1_i1_m.28895,Brhy_TRINITY_DN15992_c0_g1_i2_m.34839	Capitella_R7VC27,Capitella_R7UW27	g5942.t1,g5104.t1,g8339.t1:0.076	Chlamy_A8J0R6,Chlamy_A8J462	Crassostrea_XP_011438498.1,Crassostrea_XP_011438499.1,Crassostrea_XP_011426498.1	Cyanidio_tr_M1V5R6_M1V5R6_CYAM1,Cyanidio_tr_M1UQ42_M1UQ42_CYAM1	K7ZI11:0.092,Q8T9G8:0.051,Q9VLM8,T2FFB7	e7132c43.17,e1242c36.11,e214845c63.39	Habo_c10768_g1_i1_m.18408,Habo_c10768_g1_i2_m.18418:0.862,Habo_c10768_g1_i3_m.18426:0.903,Habo_c10996_g1_i1_m.20542	Haliotis_HDSC01534CG00100	Lingula_A0A1S3HSL5,Lingula_A0A1S3KB54	Lottia_XP_009066253.1	Q8BGQ7,Q14CH7:0.27	Octopus_XP_014789488.1,Octopus_XP_014790754.1:0.084	p455_cov66.54,p14_cov62.11	Synecho_sp_P74423_SYA_SYNY3	Yeast_YOR335C	Zebrafish_A1A5T1:0.914,Zebrafish_B0S708,Zebrafish_B0S709:0.925,Zebrafish_Q1LVL2:0.913,Zebrafish_Q1LVL3:0.988,Zebrafish_A3KQB6:0.257,Zebrafish_F1RAH7:0.286,Zebrafish_Q6IQM6:0.237	Chiken_F1P5J5,Chiken_Q5ZKF3:0.806,Chiken_A0A1D5PKH7:0.304,Chiken_A0A1D5PMY4:0.312,Chiken_Q5ZIA1:0.237,Chiken_A0A1L1RKX1:0.164	Human_P49588,Human_Q5JTZ9:0.271	pfu_aug2.0_165.1_17046.t1,pfu_aug2.0_135.1_16983.t1		1	5	2	7	2	2	2	3	2	3	2	4	3	4	1	2	1	2	2
107	50	18		J9K8P4	Aplysia_XP_005089589.1:0.998,Aplysia_XP_005089590.1,Aplysia_XP_005089591.1:0.987,Aplysia_XP_005089592.1:0.986,Aplysia_XP_005089594.1:0.877	C3Y9Z3,C3Y9Z2	Biomphalaria_XP_013090348.1,Biomphalaria_XP_013074025.1	H9J946	*	Capitella_N1PBB6	*	*	Crassostrea_XP_011423340.1,Crassostrea_XP_011423350.1,Crassostrea_XP_011423363.1:0.906	*	Q9VPI9	e1121c45.11	*	*	Lingula_A0A1S3HQ94:0.943,Lingula_A0A1S3HRM9,Lingula_A0A1S3HT23:0.987,Lingula_A0A2R2MJC3:0.993,Lingula_A0A2R2MJD8:0.936,Lingula_A0A2R2MJT0:0.995	Lottia_XP_009046844.1	Q8R1A4,Q8VDR9:0.231,Q8C147:0.085	Octopus_XP_014768923.1:0.974,Octopus_XP_014768924.1:0.953,Octopus_XP_014768925.1:0.989,Octopus_XP_014768926.1:0.989,Octopus_XP_014768927.1:0.992,Octopus_XP_014768928.1:0.992,Octopus_XP_014768929.1:0.994,Octopus_XP_014768930.1:0.995,Octopus_XP_014768933.1:0.997,Octopus_XP_014768934.1	p218_cov60.65	*	*	Zebrafish_F1Q8Z1,Zebrafish_B0V2T6:0.134,Zebrafish_A0A0R4IYH6:0.979,Zebrafish_F1Q4R1:0.359,Zebrafish_F1QJ79:0.145	Chiken_E1C218,Chiken_E1C3X1:0.16,Chiken_A0A1D5PGL5	Human_Q8NF50:0.079,Human_Q96HP0:0.237,Human_Q96N67	pfu_aug2.0_82.1_06895.t1		1	5	2	2	1	0	1	0	0	3	0	1	1	0	0	6	1	3	10
108	59	25		J9JJF5	Aplysia_XP_005089375.2	C3ZTH7	Biomphalaria_XP_013086875.1	H9JAR4	Brhy_TRINITY_DN8494_c0_g1_i1_m.48248:0.989,Brhy_TRINITY_DN8494_c0_g2_i1_m.48254	Capitella_R7TB70	g5484.t1	Chlamy_A8IRK2,Chlamy_A8HNM2	Crassostrea_XP_019924693.1,Crassostrea_XP_011421311.1	Cyanidio_tr_M1UR61_M1UR61_CYAM1,Cyanidio_tr_M1UR79_M1UR79_CYAM1:0.944	Q9VR59:0.639,X2JCY0:0.628,X2JEN2:0.581,X2JG41:0.979,X2JGE9:0.659,X2JLN4	e1618c46.1,e99965c50.1,e1618c46.2	Habo_c11832_g2_i1_m.31395:0.995,Habo_c11832_g2_i2_m.31413	Haliotis_HDSC01541CG00020	Lingula_A0A1S3HL80:0.986,Lingula_A0A1S3HL86:0.992,Lingula_A0A1S3HL92:0.935,Lingula_A0A1S3HLG7:0.99,Lingula_A0A1S3HLH2,Lingula_A0A1S3HMY0:0.979,Lingula_A0A1S3HMY6:0.937,Lingula_A0A1S3HPA5:0.996	Lottia_XP_009059555.1	A2ARP1:0.196,Q6ZQB6	Octopus_XP_014778590.1,Octopus_XP_014787301.1	p461_cov66.8	*	Yeast_YLR410W	Zebrafish_E9QG38,Zebrafish_E7F712:0.965,Zebrafish_E7FFN5:0.314,Zebrafish_E7F4I8:0.293,Zebrafish_X1WGR2:0.274	Chiken_A0A1D5P1M9,Chiken_A0A1D5PRC7:0.952,Chiken_F1NQL7:0.984,Chiken_A0A1D5NVZ6:0.912,Chiken_A0A1D5PRG9:0.897,Chiken_A0A1D5PHN7:0.762,Chiken_A0A1D5P3Z0:0.574,Chiken_E1BXR8:0.506	Human_O43314,Human_Q6PFW1:0.232	pfu_aug2.0_3.1_10037.t1,pfu_aug2.0_13503.1_13156.t1		1	1	1	1	1	2	1	1	2	2	2	6	3	2	1	8	1	2	2
109	35	25		J9JSG2	Aplysia_XP_005108123.1	C3YAI9	Biomphalaria_XP_013093517.1,Biomphalaria_XP_013078729.1	H9JGH8	Brhy_TRINITY_DN15665_c0_g1_i1_m.50294	Capitella_R7V6X5	g530.t1	Chlamy_A8JCF0	Crassostrea_XP_019922980.1	Cyanidio_tr_M1VAH3_M1VAH3_CYAM1	P49735	e7785c43.24	Habo_c9473_g1_i1_m.10167:0.19,Habo_c9473_g1_i2_m.10172,Habo_c9473_g1_i1_m.10168	Haliotis_HDSC06901CG00030	Lingula_A0A1S3KHA0	Lottia_XP_009065011.1	P97310	Octopus_XP_014768763.1,Octopus_XP_014768764.1:0.905	p826_cov64.217	*	Yeast_YBL023C	Zebrafish_A0A0R4IF65:0.995,Zebrafish_A0A0R4ILD2:0.7,Zebrafish_A0A0R4ILW1:0.72,Zebrafish_A0A0R4IXY8:0.72,Zebrafish_Q7ZUR0,Zebrafish_Q8JGR5:0.68	Chiken_F1NB20,Chiken_Q5ZLZ1:0.825	Human_P49736	pfu_aug2.0_210.1_00430.t1		1	1	1	2	1	1	1	1	1	1	1	1	1	3	1	1	1	1	2
110	58	18		J9K713	Aplysia_XP_012938179.1	C3XXS1,C3YGB7:0.084	Biomphalaria_XP_013072489.1:0.969,Biomphalaria_XP_013072490.1:0.983,Biomphalaria_XP_013072491.1:0.986,Biomphalaria_XP_013072492.1:0.964,Biomphalaria_XP_013072493.1:0.988,Biomphalaria_XP_013072494.1:0.796,Biomphalaria_XP_013072496.1:0.992,Biomphalaria_XP_013072497.1:0.969,Biomphalaria_XP_013072498.1:0.972,Biomphalaria_XP_013072499.1	H9IUG2	*	Capitella_R7T8L0	*	*	Crassostrea_XP_011449353.1:0.897,Crassostrea_XP_011449363.1:0.92,Crassostrea_XP_011449351.1:0.903,Crassostrea_XP_011449352.1:0.914,Crassostrea_XP_011449350.1:0.984,Crassostrea_XP_011449355.1:0.962,Crassostrea_XP_011449356.1:0.99,Crassostrea_XP_011449357.1:0.941,Crassostrea_XP_011449354.1:0.987,Crassostrea_XP_011449358.1:0.991	*	X2JJ32,B7Z134:0.929,M9NGW5:0.931,Q9W391:0.92,M9NDS5:0.914,Q6IDE0:0.899,D0IQI4:0.83	e10869c40.8	*	*	Lingula_A0A1S3GZL6	Lottia_XP_009060891.1	P18826:0.351,Q8BWJ3	Octopus_XP_014776193.1:0.933,Octopus_XP_014776194.1,Octopus_XP_014776195.1:0.927,Octopus_XP_014776196.1:0.917,Octopus_XP_014776197.1:0.894	p1410_cov65.11	*	*	Zebrafish_F1R3D9,Zebrafish_E7F4R5:0.27,Zebrafish_A0A286YAZ5:0.268,Zebrafish_A0A286YBM7:0.201,Zebrafish_A0A0M3HEN7:0.16	Chiken_A0A1D5PWP5,Chiken_E1BTZ6:0.991,Chiken_A0A1D5PVZ4:0.33,Chiken_E1BQZ7:0.328,Chiken_A0A1D5P061:0.107,Chiken_A0A1D5NYT9:0.118	Human_P46019,Human_P46020:0.368	pfu_aug2.0_1507.1_24966.t1		1	1	2	10	1	0	1	0	0	10	0	7	1	0	0	1	1	2	5
111	184	26		J9JJY7,J9JWP2:0.825,J9K309,J9JWD2,J9JMZ6,J9K546:0.725,J9K785:0.15,J9K878,J9JL44:0.445,X1WV06:0.08	Aplysia_XP_005098012.1,Aplysia_NP_001191581.1,Aplysia_XP_005098119.1,Aplysia_XP_005100353.1:0.996,Aplysia_XP_005100354.1,Aplysia_XP_005100356.1,Aplysia_XP_005103834.1:0.399	C3YL39,C3ZTF9,C3ZGI8,C3XS36	Biomphalaria_XP_013082114.1,Biomphalaria_XP_013082115.1,Biomphalaria_XP_013083694.1,Biomphalaria_XP_013062306.1,Biomphalaria_XP_013072147.1,Biomphalaria_XP_013081556.1:0.603,Biomphalaria_XP_013096383.1:0.527,Biomphalaria_XP_013096384.1:0.527,Biomphalaria_XP_013096386.1:0.527,Biomphalaria_XP_013091813.1:0.361	Q8N0P2,F8UN44,L0GD06:0.969,O76180:0.972,I6XKQ0,A6P319:0.964,F8UN42,F8UN43:0.468,Q2F683:0.9	Brhy_TRINITY_DN13139_c0_g1_i1_m.7367,Brhy_TRINITY_DN6224_c0_g1_i1_m.45893,Brhy_TRINITY_DN16264_c0_g1_i1_m.18521,Brhy_TRINITY_DN15438_c0_g1_i1_m.41406:0.203,Brhy_TRINITY_DN31315_c0_g1_i1_m.12630	Capitella_R7THL5,Capitella_R7T7U0,Capitella_R7UUB1,Capitella_R7UJA2:0.321,Capitella_R7UME6:0.654,Capitella_R7VE96,Capitella_R7UHW4:0.075	g4437.t1,g3009.t1,g4047.t1:0.925,g9138.t1,g3296.t1,g2087.t1	Chlamy_A8I7S9:0.674,Chlamy_A8I7T8,Chlamy_A8JEU4,Chlamy_P25840:0.955,Chlamy_A8IZU0,Chlamy_A8HYV3,Chlamy_Q39603:0.995	Crassostrea_NP_001292291.1,Crassostrea_XP_011420631.1:0.221,Crassostrea_XP_011420632.1:0.221,Crassostrea_NP_001295842.1:0.926,Crassostrea_XP_011435905.1:0.2,Crassostrea_XP_011436292.1,Crassostrea_XP_011455958.2:0.966,Crassostrea_XP_011454535.1,Crassostrea_XP_011454536.1:0.983	Cyanidio_tr_M1VK46_M1VK46_CYAM1,Cyanidio_tr_M1VD13_M1VD13_CYAM1,Cyanidio_tr_M1VIC6_M1VIC6_CYAM1,Cyanidio_sp_Q85FW4_DNAK_CYAM1	C7LA75,C7LA76:0.277,F3YDH1:0.27,F3YDH5:0.329,F3YDI6:0.28,O97125,P02825:0.291,P11147,P29843:0.329,P82910:0.291	e1260c39.1,e18327c25.1:0.056,e5042c38.3,e9c41.4:0.186,e5508c45.25,e21390c64.43	Habo_c8003_g1_i1_m.5376,Habo_c11304_g1_i1_m.23951,Habo_c10287_g1_i2_m.14270,Habo_c10287_g1_i1_m.14265:0.356	Haliotis_HDSC01586CG00080,Haliotis_HDSC05236CG00010,Haliotis_HDSC00042CG00030,Haliotis_HDSC00042CG00040,Haliotis_HDSC00286CG00050:0.146,Haliotis_HDSC00653CG00030:0.199,Haliotis_HDSC02218CG00030:0.05	Lingula_A0A1S3I736:0.965,Lingula_A0A1S3I9K6,Lingula_A0A1S3HGK6,Lingula_A0A1S3HBD9:0.905,Lingula_A0A1S3KDM5:0.992,Lingula_A0A1S3KE53,Lingula_A0A1S3JWL3,Lingula_A0A1S3H455,Lingula_A0A1S3IRS4:0.993	Lottia_XP_009046364.1,Lottia_XP_009056443.1,Lottia_XP_009048924.1,Lottia_XP_009051716.1:0.581,Lottia_XP_009051717.1:0.595,Lottia_XP_009045593.1,Lottia_XP_009056460.1:0.055	P17156:0.437,P63017,P20029,P38647,P16627:0.362,P17879:0.414,Q61696:0.401	Octopus_XP_014783074.1,Octopus_XP_014784774.1:0.187,Octopus_XP_014785400.1,Octopus_XP_014775850.1	p51_cov65.54,p1113_cov64.43,p639_cov70.44,p337_cov54.19:0.676,p258740_cov66.41,p258748_cov66.21:0.899,p415_cov66.45:0.701,p412_cov65.30:0.133	Synecho_sp_P22358_DNAK2_SYNY3,Synecho_sp_P73098_DNAK3_SYNY3:0.153,Synecho_sp_Q55154_DNAK1_SYNY3:0.148	Yeast_YEL030W:0.487,Yeast_YJR045C,Yeast_YAL005C,Yeast_YBL075C:0.206,Yeast_YER103W:0.227,Yeast_YLL024C:0.909,Yeast_YJL034W	Zebrafish_A0A0R4IMF8:0.828,Zebrafish_A0A0R4IVB0:0.676,Zebrafish_Q6NYR4,Zebrafish_Q6TEQ5:0.972,Zebrafish_Q7ZVJ1:0.972,Zebrafish_Q90473:0.89,Zebrafish_Q6P3L3,Zebrafish_Q7SZD3:0.989,Zebrafish_F1QFC0,Zebrafish_Q5XJ12:0.988	Chiken_A0A1D5PFJ6:0.965,Chiken_F1NWP3,Chiken_O73885:0.873,Chiken_Q90593,Chiken_F1NZ86,Chiken_Q5ZM98:0.99,Chiken_A0A1L1RPG0:0.146,Chiken_B3VHV2:0.462,Chiken_B6EAX2:0.475,Chiken_P08106:0.446	Human_P11021,Human_P0DMV8:0.442,Human_P0DMV9:0.442,Human_P11142,Human_P17066:0.155,Human_P34931:0.319,Human_P54652:0.465,Human_P38646	pfu_aug2.0_1389.1_31660.t1,pfu_aug2.0_3146.1_22294.t1:0.694,pfu_aug2.0_546.1_20890.t1,pfu_aug2.0_120.1_00273.t1,pfu_aug2.0_1305.1_18246.t1:0.292,pfu_aug2.0_267.1_23771.t1:0.178		10	7	4	10	9	5	7	6	7	9	4	10	6	4	7	9	7	7	4
112	41	19		J9JYL7	Aplysia_XP_012941999.1	C3XTE8	Biomphalaria_XP_013071637.1,Biomphalaria_XP_013071638.1,Biomphalaria_XP_013071639.1	H9JEV4	*	Capitella_R7U9G6	*	*	Crassostrea_XP_011440762.1:0.997,Crassostrea_XP_011440763.1:0.997,Crassostrea_XP_011440764.1,Crassostrea_XP_011440765.1:0.985,Crassostrea_XP_011440767.1:0.988	*	A0A0B4KGX1,A0A0B4LHV4:0.961,H1UUJ8:0.979,Q01989:0.979	e5569c39.4	*	Haliotis_HDSC01614CG00030	Lingula_A0A1S3JT35	Lottia_XP_009065879.1	Q64331	Octopus_XP_014771808.1	p3219_cov67.40	*	*	Zebrafish_A0A286YAA1:0.985,Zebrafish_E7FGA0:0.98,Zebrafish_E9QFU5,Zebrafish_F1Q6Q6:0.641,Zebrafish_F1R4R9:0.989,Zebrafish_Q68RJ3:0.97,Zebrafish_Q6B334:0.639,Zebrafish_Q6B335:0.985,Zebrafish_A0A0R4IAN8:0.568,Zebrafish_E9QCU8:0.619	Chiken_A0A1D5P839:0.986,Chiken_A0A1D5PQ16,Chiken_A0A1D5PU33:0.958,Chiken_F1NWJ9:0.955,Chiken_Q9I8D1:0.95	Human_Q9UM54	pfu_aug2.0_312.1_07336.t1		1	1	1	3	1	0	1	0	0	5	0	4	1	0	1	1	1	1	1
113	110	26		J9JP34,J9K8X4:0.694,J9KAD3,J9JQ49	Aplysia_XP_005102885.1,Aplysia_XP_012940482.1:0.721,Aplysia_XP_012938988.1,Aplysia_XP_012945462.1	C3XRA3:0.507,C3XS32,C3XX79	Biomphalaria_XP_013072750.1,Biomphalaria_XP_013078392.1,Biomphalaria_XP_013075873.1	F5ANK0:0.807,Q9BLC5,H9JT91:0.826,H9U396,H9IVG1,H9U397:0.981	Brhy_TRINITY_DN13931_c0_g1_i1_m.2573:0.259,Brhy_TRINITY_DN13931_c0_g2_i1_m.2577:0.256,Brhy_TRINITY_DN15344_c0_g1_i2_m.9010,Brhy_TRINITY_DN14068_c0_g1_i1_m.9827,Brhy_TRINITY_DN13962_c0_g1_i2_m.2704:0.216	Capitella_R7V3K1,Capitella_R7U2A8,Capitella_R7U6F3,Capitella_R7USG3	g9277.t1,g8690.t1:0.309,g4048.t1:0.275	Chlamy_A8J1U1,Chlamy_A8I7T1,Chlamy_Q66T67:0.24	Crassostrea_NP_001292284.1,Crassostrea_XP_019927759.1,Crassostrea_XP_019927760.1:0.904,Crassostrea_XP_011418207.2	Cyanidio_tr_A0A125YJF5_A0A125YJF5_CYAM1,Cyanidio_tr_M1UN02_M1UN02_CYAM1	M9PBL3,P02828,Q9VAY2,A1Z6L9:0.989,Q7KNF3:0.976,Q8IHC2,Q8MSU6:0.135	e428c41.32,e1933c43.9,e136c40.7,e1933c43.10,e21857c63.86	Habo_c11658_g3_i1_m.28419,Habo_c11658_g3_i2_m.28433,Habo_c8321_g1_i1_m.6415:0.989,Habo_c8321_g1_i2_m.6417	Haliotis_HDSC00143CG00040	Lingula_A0A1S3JGM6,Lingula_A0A2R2MPV7,Lingula_A0A1S3HXU5:0.306,Lingula_A0A1S3K3R1,Lingula_A0A1S3K4I4:0.992,Lingula_A0A1S3HH65,Lingula_A0A2R2MJM1:0.059	Lottia_XP_009055707.1,Lottia_XP_009065664.1,Lottia_XP_009045629.1	P07901,P11499:0.273,P08113,Q9CQN1	Octopus_XP_014780250.1,Octopus_XP_014770417.1,Octopus_XP_014780246.1	p885_cov70.19,p1851_cov72.24,p304_cov69.14,p885_cov70.20	tr_P74702_P74702_SYNY3	Yeast_YMR186W:0.924,Yeast_YPL240C	Zebrafish_A0A286YAP4,Zebrafish_Q7T3L3:0.916,Zebrafish_Q5RG12:0.354,Zebrafish_O57521,Zebrafish_A0A0R4IR98,Zebrafish_A8WFV1:0.981,Zebrafish_F1Q9X9:0.991,Zebrafish_A0A0R4ISA3:0.227,Zebrafish_Q90474:0.173	Chiken_A0A1D5PPN9,Chiken_A0A1L1S093:0.937,Chiken_B5AAV6:0.932,Chiken_P08110:0.996,Chiken_Q90WA6:0.949,Chiken_A0A1D5P5R0:0.904,Chiken_A0A1D5PUL6,Chiken_P11501:0.987,Chiken_A0A1D5PHC5:0.079,Chiken_F1NC33:0.268	Human_P07900,Human_P08238:0.268,Human_P14625,Human_Q12931,Human_Q58FF7:0.069	pfu_aug2.0_2308.1_28743.t1,pfu_aug2.0_2113.1_12026.t1,pfu_aug2.0_144.1_13679.t1,pfu_aug2.0_2113.1_12025.t1		4	4	3	3	6	5	4	3	3	4	2	7	5	4	1	7	3	4	3
114	40	24		X1X1W9	Aplysia_XP_005111844.1,Aplysia_XP_012945500.1:0.865	C3ZEE6	Biomphalaria_XP_013067541.1	H9J1K9	Brhy_TRINITY_DN15116_c0_g1_i7_m.21775,Brhy_TRINITY_DN15116_c0_g1_i7_m.21776,Brhy_TRINITY_DN15116_c0_g1_i8_m.21788	Capitella_R7VF06	g7782.t1	Chlamy_A8J9T2	Crassostrea_XP_011448540.1:0.996,Crassostrea_XP_011448541.1	Cyanidio_tr_M1V7S7_M1V7S7_CYAM1	P26019	e3702c38.15	Habo_c12457_g2_i1_m.46201:0.526,Habo_c12457_g2_i2_m.46207:0.114,Habo_c12457_g2_i4_m.46221:0.529,Habo_c12457_g2_i5_m.46227:0.114,Habo_c12457_g2_i6_m.46241,Habo_c12457_g2_i6_m.46242:0.399,Habo_c12457_g2_i2_m.46208:0.135,Habo_c12457_g2_i5_m.46228:0.135	*	Lingula_A0A2R2MIF8,Lingula_A0A1S3HJH0	Lottia_XP_009044411.1	P33609	Octopus_XP_014788943.1	p1015_cov69.32	*	Yeast_YNL102W	Zebrafish_E7FB68:0.989,Zebrafish_E9QIM3,Zebrafish_Q6DRM6:0.851,Zebrafish_F1QNV6:0.117	Chiken_F1NR19,Chiken_Q59J86:0.957	Human_P09884	pfu_aug2.0_143.1_10353.t1		1	2	1	1	1	3	1	1	1	2	1	1	1	8	0	2	1	1	1
115	221	23		X1WJ65,X1WJ38,J9JWT8,J9K7S3,J9K3P2,J9KZ43,X1XJY8,J9LGJ9,J9JPH8,J9JKE2	Aplysia_XP_005089075.2:0.114,Aplysia_XP_005106527.1,Aplysia_XP_012943771.1,Aplysia_XP_012936512.1,Aplysia_XP_005090907.1,Aplysia_XP_005112575.2,Aplysia_XP_012944350.1,Aplysia_XP_012944847.1,Aplysia_XP_012940635.1,Aplysia_XP_005091108.1	C3ZBW0,C3XXC1,C3XXE1:0.071,C3ZE81,C3ZP56,C3XX24,C3XQB0,C3ZL86,C3YE37:0.096,C3YVE3:0.227	Biomphalaria_XP_013069254.1,Biomphalaria_XP_013072228.1,Biomphalaria_XP_013090790.1,Biomphalaria_XP_013067479.1,Biomphalaria_XP_013067480.1,Biomphalaria_XP_013067481.1,Biomphalaria_XP_013061309.1,Biomphalaria_XP_013062006.1,Biomphalaria_XP_013062008.1,Biomphalaria_XP_013066113.1	H9JLQ0,H9JQL5,H9J0B6,H9JLP9,H9IY29,H9JDB8,H9JDZ3,H9J9Q7,H9IZG7,H9J3P1	Brhy_TRINITY_DN34282_c0_g1_i1_m.47375:0.089,Brhy_TRINITY_DN15750_c0_g1_i10_m.25256:0.455,Brhy_TRINITY_DN15750_c0_g1_i11_m.25261,Brhy_TRINITY_DN15750_c0_g1_i3_m.25230:0.542,Brhy_TRINITY_DN15750_c0_g1_i4_m.25235:0.455,Brhy_TRINITY_DN15750_c0_g1_i6_m.25239:0.542,Brhy_TRINITY_DN15750_c0_g1_i7_m.25242,Brhy_TRINITY_DN15750_c0_g1_i8_m.25247:0.455,Brhy_TRINITY_DN15750_c0_g1_i9_m.25252:0.455,Brhy_TRINITY_…	Capitella_R7V8F4,Capitella_R7VGG3:0.061,Capitella_R7U4U5,Capitella_R7T474,Capitella_R7UX32,Capitella_R7U2E9,Capitella_R7U6U8,Capitella_R7T4Z2:0.13,Capitella_R7US18,Capitella_R7T9Z7:0.152	g234.t1,g5659.t1,g1246.t1,g3423.t1,g4013.t1,g2904.t1:0.421,g4121.t1	Chlamy_A8ID55:0.998,Chlamy_Q764P7,Chlamy_A8I563,Chlamy_A8IRW0:0.052	Crassostrea_XP_011438805.1,Crassostrea_XP_019926176.1,Crassostrea_XP_019926177.1:0.48,Crassostrea_XP_019926178.1:0.418,Crassostrea_XP_019926179.1:0.418,Crassostrea_XP_011416906.1,Crassostrea_XP_019929876.1,Crassostrea_XP_011415952.1,Crassostrea_XP_011415953.1,Crassostrea_XP_011415956.1	*	O15943,Q4ABE7:0.988,Q4ABE8:0.964,Q4ABE9:0.953,Q4ABF0:0.977,Q9VJB6:0.134,M9NCS3,M9PCE3:0.971,M9PCS5:0.994,Q9VM67:0.965	e5034c38.11,e8055c43.14,e1689c35.15,e405c43.34,e8277c44.7,e4126c42.15,e833c42.15,e1470c43.19,e3981c38.6,e3389c43.24	Habo_c8154_g1_i1_m.5692,Habo_c2024_g1_i2_m.1015,Habo_c12449_g1_i13_m.45907,Habo_c12449_g1_i16_m.45912,Habo_c12449_g1_i3_m.45886,Habo_c12449_g1_i4_m.45891:0.836,Habo_c12449_g1_i6_m.45896,Habo_c12449_g1_i7_m.45901,Habo_c12123_g1_i1_m.37605,Habo_c11445_g1_i1_m.25555	Haliotis_HDSC00001CG00220,Haliotis_HDSC00010CG00120:0.204,Haliotis_HDSC00010CG00160:0.125,Haliotis_HDSC00010CG00230:0.173,Haliotis_HDSC00618CG00090,Haliotis_HDSC01936CG00040,Haliotis_HDSC00802CG00020,Haliotis_HDSC00153CG00020:0.189,Haliotis_HDSC00930CG00030,Haliotis_HDSC02350CG00020	Lingula_A0A1S3JSL1,Lingula_A0A1S3HQ13,Lingula_A0A1S3HR49,Lingula_A0A1S3K587:0.301,Lingula_A0A1S3HUI4,Lingula_A0A2R2MSF1:0.146,Lingula_A0A1S3JE81:0.999,Lingula_A0A1S3JFH3,Lingula_A0A1S3I289,Lingula_A0A1S3JPB2:0.404	Lottia_XP_009049245.1,Lottia_XP_009055580.1:0.107,Lottia_XP_009055256.1,Lottia_XP_009055581.1:0.068,Lottia_XP_009055278.1,Lottia_XP_009047484.1:0.209,Lottia_XP_009047485.1,Lottia_XP_009055583.1:0.38,Lottia_XP_009055257.1:0.063,Lottia_XP_009055266.1:0.1	Q6PB90:0.145,Q8VHR0:0.117,Q80TF3,Q91XZ4:0.147,Q91XZ2:0.144,Q91Y02:0.144,Q91XY4:0.053,Q91Y13:0.767,O88689,Q91Y11:0.724	Octopus_XP_014777593.1,Octopus_XP_014768657.1,Octopus_XP_014768659.1:0.499,Octopus_XP_014768836.1,Octopus_XP_014774158.1:0.088,Octopus_XP_014774903.1,Octopus_XP_014774904.1:0.853,Octopus_XP_014774905.1:0.847,Octopus_XP_014774906.1:0.741,Octopus_XP_014774907.1:0.561	p117_cov71.249,p854_cov69.73,p14_cov62.103,p987_cov70.140:0.054,p128_cov64.256:0.057,p1015_cov69.86,p525_cov63.71,p2015_cov61.43,p493_cov59.29,p1161_cov60.24	*	*	Zebrafish_A0A0R4IM59:0.113,Zebrafish_A0A0R4IVM3:0.274,Zebrafish_A0A0R4IE01,Zebrafish_A0A0R4IP13:0.997,Zebrafish_A0A0R4IZF0:0.995,Zebrafish_F1QVE2:0.959,Zebrafish_Q5ICW5:0.995,Zebrafish_E7FBE3,Zebrafish_I3ISE5:0.95,Zebrafish_C4P342:0.15	Chiken_A0A1D5P1E6:0.996,Chiken_Q6W4W6,Chiken_Q0ZM14,Chiken_R4GFD8,Chiken_A0A1D5PMG0:0.575,Chiken_E1BQF1:0.575,Chiken_F1NXI0:0.074,Chiken_A0A1D5NT53,Chiken_A0A1D5NTP6:0.909,Chiken_E1BVK1:0.974	Human_Q66GS9,Human_O60245:0.137,Human_Q08174:0.13,Human_Q8N6Y1:0.097,Human_Q9BZA7:0.423,Human_Q9BZA8:0.419,Human_Q9HC56,Human_Q8IWJ2,Human_Q13439,Human_P49454	pfu_aug2.0_161.1_03729.t1,pfu_aug2.0_1300.1_01530.t1,pfu_aug2.0_333.1_10626.t1,pfu_aug2.0_333.1_10627.t1:0.056,pfu_aug2.0_231.1_03843.t1,pfu_aug2.0_570.1_00904.t1,pfu_aug2.0_1694.1_15202.t1,pfu_aug2.0_294.1_13959.t1,pfu_aug2.0_908.1_27904.t1,pfu_aug2.0_114.1_13626.t1		10	10	10	10	10	10	10	7	4	10	0	10	10	10	10	10	10	10	10
116	136	25		J9JPI2,J9K1Q5,J9K5M1,J9JVS0,J9JQY8:0.41,J9JZH3,J9JLI0:0.512	Aplysia_XP_005105674.1,Aplysia_XP_005103119.1,Aplysia_XP_012940669.1:0.902,Aplysia_XP_005106158.1,Aplysia_XP_012935903.1,Aplysia_XP_005109508.1,Aplysia_XP_012944094.1:0.993	C3ZDY2,C3YI37,C3ZF52,C3YB87,C3Y4H3	Biomphalaria_XP_013068554.1,Biomphalaria_XP_013073063.1,Biomphalaria_XP_013084680.1,Biomphalaria_XP_013095907.1,Biomphalaria_XP_013074013.1	H9J8B6,H9JVI5,H9JPQ6,H9JJH3	Brhy_TRINITY_DN24503_c0_g1_i1_m.51827,Brhy_TRINITY_DN25334_c0_g1_i1_m.47696,Brhy_TRINITY_DN16332_c0_g1_i1_m.1060:0.177,Brhy_TRINITY_DN9014_c0_g1_i1_m.1559:0.171,Brhy_TRINITY_DN9014_c0_g2_i1_m.1561:0.171,Brhy_TRINITY_DN9014_c0_g3_i1_m.1563:0.171	Capitella_R7TLY6,Capitella_R7UNK8,Capitella_X2AMG5:0.983,Capitella_R7T491,Capitella_R7U038,Capitella_R7TBZ7	g1542.t1,g2022.t1,g4343.t1	Chlamy_A8JHY5,Chlamy_A8I7H0,Chlamy_A8IW43	Crassostrea_XP_011420105.1,Crassostrea_XP_019926566.1:0.081,Crassostrea_XP_011447228.1,Crassostrea_XP_011439151.1,Crassostrea_XP_011422829.1,Crassostrea_XP_011422830.1,Crassostrea_XP_011440559.1,Crassostrea_XP_011440560.1	Cyanidio_tr_M1VIU5_M1VIU5_CYAM1,Cyanidio_tr_M1V962_M1V962_CYAM1,Cyanidio_tr_M1UXA5_M1UXA5_CYAM1	C3KGQ1,Q5BI50,Q8IP45:0.934,Q9V475:0.902,Q961E0:0.357,Q8SYJ7:0.354,Q9VAQ0,D3DMX2:0.997,Q24311,Q9V9R2	e18445c39.3,e159c45.3,e1277c44.30,e1941c38.10,e5681c43.27	Habo_c10720_g1_i1_m.17966,Habo_c11046_g1_i1_m.21105,Habo_c9790_g1_i2_m.11477	Haliotis_HDSC00420CG00040	Lingula_A0A1S3IZ68,Lingula_A0A2R2MTH8,Lingula_A0A1S3JBC6,Lingula_A0A1S3J5F6,Lingula_A0A1S3KAN3	Lottia_XP_009055098.1,Lottia_XP_009050563.1,Lottia_XP_009050939.1,Lottia_XP_009050443.1,Lottia_XP_009047088.1	Q9WTX6,Q9JLV5,Q9D5V5,A2A432,Q3TCH7:0.146,Q9D4H8	Octopus_XP_014781406.1,Octopus_XP_014772938.1,Octopus_XP_014772273.1,Octopus_XP_014789803.1,Octopus_XP_014787001.1,Octopus_XP_014786021.1	p258776_cov68.50,p38_cov58.199,p1222_cov59.2,p69_cov69.225,p1015_cov69.153	*	Yeast_YGR003W,Yeast_YDL132W	Zebrafish_F1REN0,Zebrafish_B3DIU1:0.781,Zebrafish_Q6NYS3,Zebrafish_Q7ZVR2:0.985,Zebrafish_F1R029:0.972,Zebrafish_F8W428,Zebrafish_A0A286Y8D7,Zebrafish_E9QCA9:0.957,Zebrafish_F6NVK8,Zebrafish_Q6P0Z1:0.954	Chiken_A0A1D5PWI8:0.805,Chiken_A0A1D5PY23,Chiken_E1BYQ3,Chiken_A0A1D5P2L3,Chiken_A0A1D5P7M3,Chiken_E1BQK9:0.989,Chiken_A0A1D5PDA2:0.971,Chiken_F1N829,Chiken_F1P2U1:0.29,Chiken_A0A1D5NYI5:0.599	Human_Q93034,Human_Q13616,Human_Q13619:0.191,Human_Q13620,Human_Q13618,Human_Q13617	pfu_aug2.0_1059.1_31399.t1,pfu_aug2.0_625.1_17656.t1,pfu_aug2.0_1800.1_01841.t1,pfu_aug2.0_1317.1_24855.t1,pfu_aug2.0_41.1_03488.t1		7	7	5	5	4	6	6	3	3	8	3	10	5	3	1	5	5	6	6
117	39	25		J9K6N0	Aplysia_XP_012935233.1	C3Y0L2	Biomphalaria_XP_013094509.1,Biomphalaria_XP_013094514.1	H9JFH8,H9JFI0,H9JFH9	Brhy_TRINITY_DN4225_c0_g1_i1_m.50690	Capitella_R7TJ69	g7764.t1	Chlamy_A8HTM4	Crassostrea_XP_011417929.1:0.989,Crassostrea_XP_011417930.1,Crassostrea_XP_019919724.1,Crassostrea_XP_019926013.1:0.219	Cyanidio_tr_M1UW62_M1UW62_CYAM1	Q9VXV3,Q960S7	e1187c40.10,e1187c40.13	Habo_c12513_g1_i11_m.48229:0.138,Habo_c12513_g1_i2_m.48199,Habo_c12513_g1_i3_m.48202:0.138,Habo_c12513_g1_i7_m.48211:0.138,Habo_c12513_g1_i8_m.48219:0.138	Haliotis_HDSC01230CG00010	Lingula_A0A1S3ICG9,Lingula_A0A1S3J8W8:0.169	Lottia_XP_009055808.1	P53995	Octopus_XP_014771835.1	p601_cov72.20	*	Yeast_YNL172W	Zebrafish_B7ZCI7:0.294,Zebrafish_F1QTM8	Chiken_E1C2U7	Human_Q9H1A4	pfu_aug2.0_2278.1_28735.t1		1	1	1	2	3	1	1	1	1	4	1	2	2	5	1	2	1	1	1
118	73	26		J9K7K9,J9K335,X1WUB7	Aplysia_XP_005107460.1,Aplysia_XP_005107461.1,Aplysia_XP_005098681.1	C3Z1Q7,C3Z742,C3Z741	Biomphalaria_XP_013087373.1,Biomphalaria_XP_013065284.1,Biomphalaria_XP_013065292.1	H9JJ16,H9JC36	Brhy_TRINITY_DN14748_c0_g1_i1_m.30316,Brhy_TRINITY_DN6827_c0_g1_i1_m.58699,Brhy_TRINITY_DN11865_c0_g1_i1_m.30027	Capitella_R7VCK8,Capitella_R7TJU1,Capitella_R7TCT6	g3551.t1,g3435.t1,g3513.t1:0.149,g6527.t1	Chlamy_A8J6M3,Chlamy_A8II62	Crassostrea_XP_011443037.1,Crassostrea_XP_011455651.2,Crassostrea_XP_011455652.2:0.983,Crassostrea_XP_011455653.2:0.879,Crassostrea_XP_011455654.2:0.866,Crassostrea_XP_019930785.1:0.996,Crassostrea_XP_019930786.1:0.871	Cyanidio_tr_M1UQ11_M1UQ11_CYAM1,Cyanidio_tr_M1VH35_M1VH35_CYAM1	Q9NG98,O96651,Q95R42:0.075,X2JEB4	e856c36.26,e225951c82.3,e224091c43.14,e224091c43.15	Habo_c12088_g2_i1_m.36913,Habo_c12258_g1_i2_m.40763,Habo_c12537_g1_i1_m.48946,Habo_c12537_g1_i2_m.48967,Habo_c12537_g1_i3_m.48988,Habo_c12537_g1_i4_m.49008	Haliotis_HDSC00987CG00080	Lingula_A0A1S3JW12,Lingula_A0A1S3K1C6	Lottia_XP_009057639.1,Lottia_XP_009064575.1	Q9Z321,O70157	Octopus_XP_014787778.1,Octopus_XP_014774146.1	p457_cov71.102,p1987_cov67.135,p1987_cov67.133	Synecho_sp_P73810_TOP1_SYNY3	Yeast_YLR234W	Zebrafish_F1QNX4,Zebrafish_X1WCF3	Chiken_Q5ZK71,Chiken_A0A1D5PZI7:0.94,Chiken_F1P1F3,Chiken_Q4W5X0:0.994	Human_O95985,Human_Q13472	pfu_aug2.0_122.1_06981.t1,pfu_aug2.0_750.1_01097.t1		3	3	3	3	2	3	3	4	2	7	2	4	4	6	1	2	2	2	2
119	60	18		J9JK20	Aplysia_XP_012935840.1,Aplysia_XP_005093233.1:0.086,Aplysia_XP_012935124.1:0.086	C3Y8H6	Biomphalaria_XP_013083672.1:0.997,Biomphalaria_XP_013083678.1,Biomphalaria_XP_013083684.1:0.962,Biomphalaria_XP_013083693.1:0.859,Biomphalaria_XP_013083700.1:0.826,Biomphalaria_XP_013095654.1	H9J292	*	Capitella_R7TDZ3:0.215,Capitella_R7TH37	*	*	Crassostrea_XP_019928193.1	*	A0A0B4LGD3,A0A0B4LHE0:0.934,Q8MKK5:0.921,Q8MLQ5:0.934,Q9W1G5:0.971,Q9W1G6:0.885	e98c39.5,e6444c46.13	*	*	Lingula_A0A1S3I9F1,Lingula_A0A1S3I9F5:0.936,Lingula_A0A1S3I9G0:0.935,Lingula_A0A1S3IAK2:0.994,Lingula_A0A1S3IAK7:0.984,Lingula_A0A1S3IBT6:0.982,Lingula_A0A2R2MMR4:0.935	Lottia_XP_009059565.1,Lottia_XP_009059566.1:0.326	Q91V14:0.319,Q924N4,Q9JIS8:0.431,Q9WVL3:0.288	Octopus_XP_014772950.1,Octopus_XP_014772959.1:0.971,Octopus_XP_014772969.1:0.596	p2051_cov59.82,p812_cov68.180	*	*	Zebrafish_F1QBW2,Zebrafish_E7FDX8:0.285,Zebrafish_E9QJH0:0.305,Zebrafish_B0V137:0.171,Zebrafish_E7FA28:0.241,Zebrafish_E9QC71:0.244,Zebrafish_F1R5T1:0.231,Zebrafish_M1EVR1:0.241,Zebrafish_X1WED4:0.245,Zebrafish_X1WH55:0.188	Chiken_A0A1D5P2F9,Chiken_A0A1D5PMQ8:0.883,Chiken_A0A1D5P9V5:0.319,Chiken_A0A1D5PPW3:0.378	Human_Q9H2X9:0.328,Human_Q9UHW9,Human_Q9UP95:0.433,Human_Q9Y666:0.287	pfu_aug2.0_165.1_17042.t1		1	3	1	6	1	0	2	0	0	1	0	6	2	0	0	7	2	4	3
120	105	25		J9JZE5:0.768,J9K3R8,J9JQN3:0.311	Aplysia_XP_012938016.1:0.954,Aplysia_XP_012938017.1:0.961,Aplysia_XP_012938018.1,Aplysia_XP_005109230.1:0.243,Aplysia_XP_005109231.1:0.252,Aplysia_XP_005109232.1:0.259,Aplysia_XP_012943960.1:0.25	C3ZH23	Biomphalaria_XP_013062481.1,Biomphalaria_XP_013069538.1,Biomphalaria_XP_013069548.1,Biomphalaria_XP_013069561.1:0.955,Biomphalaria_XP_013069570.1:0.909,Biomphalaria_XP_013069554.1:0.961,Biomphalaria_XP_013069580.1:0.656	H9IYU7,H9IZ54:0.122,H9JES2:0.099	Brhy_TRINITY_DN8433_c0_g1_i1_m.48088,Brhy_TRINITY_DN8433_c0_g1_i2_m.48093:0.96	Capitella_R7TH93,Capitella_R7U194:0.305	g2669.t1,g4693.t1:0.5,g4693.t2:0.786	Chlamy_A8IST3:0.356,Chlamy_A8J1K0,Chlamy_A8J9X3:0.492	Crassostrea_XP_011421167.1,Crassostrea_XP_011421174.1,Crassostrea_XP_011421180.1,Crassostrea_XP_011428145.1,Crassostrea_XP_011428146.1,Crassostrea_XP_011428147.1,Crassostrea_XP_011428149.1:0.855,Crassostrea_XP_011428150.1:0.962,Crassostrea_XP_011428151.1:0.827,Crassostrea_XP_019920861.1:0.982	Cyanidio_tr_M1V6S0_M1V6S0_CYAM1	Q6NLA3:0.904,Q86M57:0.99,Q86P41:0.899,Q8IML3:0.922,Q8IML4:0.91,Q8IML5,Q9VE75:0.075,Q9VE77,Q9VKF6:0.319,Q9XZ10:0.983	e4076c45.17,e13210c42.1,e29516c43.1,e4076c45.16	Habo_c11407_g1_i1_m.25139,Habo_c11407_g1_i2_m.25142,Habo_c11407_g1_i3_m.25144:0.961,Habo_c11407_g1_i1_m.25141	Haliotis_HDSC20433CG00010,Haliotis_HDSC08439CG00010	Lingula_A0A1S3JU42:0.987,Lingula_A0A1S3JU85:0.876,Lingula_A0A1S3JUW3:0.892,Lingula_A0A1S3JUX8,Lingula_A0A1S3K8S8:0.306	Lottia_XP_009046497.1,Lottia_XP_009065338.1	Q9Z1G4,Q920R6:0.391,P15920:0.229	Octopus_XP_014775364.1,Octopus_XP_014781420.1:0.142	p70_cov62.93,p38_cov58.135,p70_cov62.94	*	Yeast_YMR054W:0.209,Yeast_YOR270C	Zebrafish_A0A0R4IBK9,Zebrafish_F1QE30:0.698,Zebrafish_F1QEY7:0.975,Zebrafish_Q502H9:0.694,Zebrafish_Q6NY92:0.97,Zebrafish_A0A286Y8R2:0.238,Zebrafish_A2BEG0:0.285,Zebrafish_E7F7W2:0.271,Zebrafish_A0A0R4IKP2:0.181,Zebrafish_B8A655:0.216	Chiken_A0A1D5P5R9:0.98,Chiken_A0A1D5PJS2:0.953,Chiken_E1C8Q5,Chiken_Q9I8D0:0.988,Chiken_F1NNN8:0.227,Chiken_Q9I8C9:0.226,Chiken_A0A1D5P1Y9:0.19,Chiken_A0A1D5P456:0.196,Chiken_Q9I8C8:0.197,Chiken_A0A1D5PCU0:0.395	Human_Q93050,Human_Q9HBG4:0.389,Human_Q9Y487:0.232,Human_Q13488:0.106	pfu_aug2.0_586.1_20943.t1,pfu_aug2.0_115.1_16953.t5		3	7	1	7	3	2	2	3	3	10	1	10	4	4	2	5	2	3	2
121	100	19		J9K2W0,X1WZV4,J9K962	Aplysia_XP_012934852.1,Aplysia_XP_012937154.1,Aplysia_XP_012939709.1	C3Y1M1,C3ZR39,C3Z8D6,C3Z403	Biomphalaria_XP_013063603.1,Biomphalaria_XP_013063604.1:0.981,Biomphalaria_XP_013070548.1,Biomphalaria_XP_013068978.1	H9JK06	*	Capitella_R7UDC9,Capitella_X1ZB29,Capitella_R7TWD0,Capitella_R7URK0	*	*	Crassostrea_XP_011452322.1:0.99,Crassostrea_XP_011452323.1:0.964,Crassostrea_XP_011452324.1,Crassostrea_XP_011452325.1:0.964,Crassostrea_XP_011452326.1:0.962,Crassostrea_XP_011452327.1:0.934,Crassostrea_XP_011452328.1:0.944,Crassostrea_XP_011434424.1:0.985,Crassostrea_XP_011434425.1:0.985,Crassostrea_XP_011434426.1:0.985	*	M9MRS7,Q23978,H8F4R0,Q23979:0.937,Q4AB27,Q8T6L6:0.954,Q8T6L7:0.985,Q961G2:0.142	e1034c46.19,e1816c44.11,e2031c39.5	*	*	Lingula_A0A1S3H0H8,Lingula_A0A1S3ITX2,Lingula_A0A1S3HQK3,Lingula_A0A1S3HRA3:0.604,Lingula_A0A1S3K280	Lottia_XP_009044066.1,Lottia_XP_009046365.1,Lottia_XP_009052270.1,Lottia_XP_009048386.1	E9Q634,P70248:0.089,O88329:0.09,P46735,Q5SUA5:0.068,Q5SYD0,Q9WTI7,Q9D6A1:0.095	Octopus_XP_014788800.1,Octopus_XP_014772775.1,Octopus_XP_014772537.1,Octopus_XP_014788763.1,Octopus_XP_014788764.1:0.965,Octopus_XP_014788765.1:0.827	p1662_cov68.86,p781_cov74.16,p1301_cov73.56	*	Yeast_YKL129C:0.635,Yeast_YMR109W	Zebrafish_A0A0R4IR90:0.975,Zebrafish_F1R617,Zebrafish_Q7T158:0.822,Zebrafish_E7FDV0:0.231,Zebrafish_A0A286Y9H2,Zebrafish_E7F5R7:0.988,Zebrafish_R4GDM7:0.972,Zebrafish_B0S6F2:0.142,Zebrafish_E7F9L8,Zebrafish_B8JLK6:0.237	Chiken_A0A1D5NUK6,Chiken_A0A1D5PJ65:0.973,Chiken_F1NTJ5:0.968,Chiken_F1P4D9,Chiken_A0A1D5NWY3,Chiken_A0A1D5PLI4:0.857,Chiken_F1NG39:0.97,Chiken_Q5ZLA6:0.968,Chiken_F1NNT7:0.188,Chiken_Q90748:0.184	Human_O00160:0.138,Human_Q12965,Human_O00159,Human_Q8N1T3:0.21,Human_B0I1T2:0.065,Human_O94832,Human_O43795,Human_Q9UBC5:0.068	pfu_aug2.0_111.1_03629.t1,pfu_aug2.0_553.1_10919.t1,pfu_aug2.0_1053.1_11400.t1,pfu_aug2.0_639.1_31018.t1		3	3	4	4	1	0	4	0	0	10	0	8	3	0	0	5	4	8	6
122	127	25		J9K0Z3,J9JW22,J9JTB9,X1WJ61:0.107,X1X8G6:0.129,J9JXR8:0.126	Aplysia_XP_005095597.1,Aplysia_XP_005089033.1,Aplysia_XP_012943455.1,Aplysia_XP_012943485.1,Aplysia_XP_012943513.1,Aplysia_XP_012943544.1,Aplysia_NP_001191665.1,Aplysia_XP_005098512.1:0.312,Aplysia_XP_005098513.1:0.327,Aplysia_XP_012944604.1:0.99	C3Z5X4,C3YBX5,C3YW27,C3YWS3:0.347	Biomphalaria_XP_013070147.1,Biomphalaria_XP_013064804.1,Biomphalaria_XP_013095513.1,Biomphalaria_XP_013095586.1:0.994,Biomphalaria_XP_013067530.1:0.069	H9JHB7,H9J1P2,H9JQE0,H9JQE8:0.071,H9JR08:0.167,Q1HQ28:0.763,Q1HQ29:0.901	Brhy_TRINITY_DN13881_c0_g1_i1_m.13316,Brhy_TRINITY_DN13881_c0_g1_i2_m.13320:0.182,Brhy_TRINITY_DN13881_c0_g1_i3_m.13324:0.2,Brhy_TRINITY_DN10752_c0_g1_i2_m.16879,Brhy_TRINITY_DN12035_c0_g2_i1_m.47811:0.3,Brhy_TRINITY_DN12460_c0_g1_i1_m.11439	Capitella_R7V9R1,Capitella_R7VA84,Capitella_R7TJ92	g3299.t1,g4.t1,g1256.t1,g1256.t2:0.434,g1256.t3:0.541,g678.t1:0.085	Chlamy_A8J3N3,Chlamy_A8IWA5,Chlamy_A8HQA8	Crassostrea_XP_011451912.1,Crassostrea_XP_011438707.1,Crassostrea_XP_011435319.1	Cyanidio_tr_M1VLN7_M1VLN7_CYAM1	A0A0B4K624:0.491,A0A0B4K6A3:0.533,A0A0B4K6K1:0.541,A0A0B4K6T7:0.556,C7LAE4,E1JJ68:0.988,P19109:0.792,Q8MZI3:0.125,C5I7A3:0.991,C5I7B1:0.989	e234c42.3,e4131c45.20,e1240c41.2:0.235,e9103c39.5	Habo_c12041_g1_i1_m.35792,Habo_c12041_g1_i2_m.35805:0.93,Habo_c12041_g1_i3_m.35817,Habo_c11561_g1_i1_m.27229,Habo_c12436_g1_i1_m.45385,Habo_c12436_g1_i2_m.45398:0.565,Habo_c12436_g1_i3_m.45411:0.565,Habo_c11115_g1_i1_m.21919:0.153,Habo_c11115_g1_i2_m.21937:0.153	Haliotis_HDSC02790CG00050	Lingula_A0A1S3IPV0,Lingula_A0A1S3JX53,Lingula_A0A1S3JXV8:0.993,Lingula_A0A1S3JXW0:0.991,Lingula_A0A1S3H2D1,Lingula_A0A1S3H4W2:0.973	Lottia_XP_009063537.1,Lottia_XP_009045278.1	Q569Z5,Q501J6,Q61656:0.153	Octopus_XP_014770569.1:0.978,Octopus_XP_014770570.1:0.961,Octopus_XP_014770571.1,Octopus_XP_014769614.1,Octopus_XP_014786133.1,Octopus_XP_014786134.1:0.956	p9919_cov76.2,p3_cov66.74,p117_cov71.1,p2197_cov68.77:0.078	*	Yeast_YNL112W,Yeast_YDR243C,Yeast_YBR237W	Zebrafish_A0A0R4IB68,Zebrafish_A0A0R4IEX5:0.987,Zebrafish_A0A0R4IL10:0.988,Zebrafish_A3KMS1:0.97,Zebrafish_Q4TVV3:0.977,Zebrafish_Q6P9Z2,Zebrafish_A0A0R4IDH0:0.251,Zebrafish_F1Q5L6:0.222,Zebrafish_Q6NWH7:0.251,Zebrafish_Q6TNU9:0.249	Chiken_E1BSC0,Chiken_A0A1D5PUG6,Chiken_A0A1D5PBA9:0.159,Chiken_Q9W744:0.159,Chiken_A0A1D5PD32,Chiken_A0A1L1RNN7:0.106,Chiken_A0A1L1RUB6:0.074	Human_Q9BUQ8,Human_Q7L014,Human_P17844:0.105,Human_Q92841	pfu_aug2.0_4696.1_22595.t1,pfu_aug2.0_281.1_03930.t1,pfu_aug2.0_679.1_31051.t2,pfu_aug2.0_281.1_03928.t1		6	10	4	5	7	6	3	6	3	3	1	10	4	9	1	6	2	3	6
123	23	17		J9K3B6	Aplysia_XP_005093474.1,Aplysia_XP_005093475.1	C3Y3T9	Biomphalaria_XP_013084923.1	H9IWE1	*	*	*	Chlamy_A8HNH0,Chlamy_A8HNH3:0.295	Crassostrea_XP_011450079.1	*	Q9VWI5	e25055c42.1	*	*	Lingula_A0A1S3H0X2:0.78,Lingula_A0A1S3IJ72	*	Q9DBV3	Octopus_XP_014778663.1,Octopus_XP_014778664.1:0.918,Octopus_XP_014778665.1:0.756	p258767_cov72.18	*	*	Zebrafish_A0A286YAG0,Zebrafish_A2BIE5:0.988	Chiken_A0A1D5P3I4	Human_Q14147	pfu_aug2.0_2516.1_22093.t1		1	2	1	1	1	0	0	0	2	1	0	1	1	0	0	2	0	1	3
124	72	23		X1WQ75,X1XEE0,J9JVQ2	Aplysia_XP_012934776.1,Aplysia_XP_012937499.1	*	Biomphalaria_XP_013070573.1:0.995,Biomphalaria_XP_013070574.1,Biomphalaria_XP_013086644.1,Biomphalaria_XP_013070567.1	H9IT93,H9IU78,H9IU79	Brhy_TRINITY_DN13334_c0_g1_i2_m.31379,Brhy_TRINITY_DN11296_c0_g1_i1_m.23228,Brhy_TRINITY_DN11296_c0_g1_i2_m.23237,Brhy_TRINITY_DN11296_c0_g1_i1_m.23227,Brhy_TRINITY_DN11296_c0_g1_i2_m.23236:0.99,Brhy_TRINITY_DN14874_c0_g1_i1_m.36925,Brhy_TRINITY_DN14874_c0_g1_i2_m.36931:0.945,Brhy_TRINITY_DN12721_c0_g2_i1_m.55591:0.111,Brhy_TRINITY_DN12721_c0_g2_i2_m.55595:0.525,Brhy_TRINITY_DN12721_c0_g2_i4_m.55…	*	g1229.t1,g8800.t1,g3231.t1,g7257.t1	Chlamy_A8J1Z6	Crassostrea_XP_011444428.1,Crassostrea_XP_011451785.1	Cyanidio_tr_M1VGC6_M1VGC6_CYAM1,Cyanidio_tr_M1VHN0_M1VHN0_CYAM1,Cyanidio_tr_M1V6Y2_M1V6Y2_CYAM1,Cyanidio_tr_M1US37_M1US37_CYAM1	E1JJR3,Q9VWI1:0.998,Q9XZU2:0.915,M9PEY6,Q9VM71	e2076c39.23,e5897c38.5,e5897c38.6	Habo_c12094_g1_i1_m.36997,Habo_c10051_g1_i3_m.12793,Habo_c12571_g2_i3_m.50116,Habo_c10807_g1_i1_m.18766,Habo_c10807_g1_i2_m.18775,Habo_c12571_g2_i2_m.50111,Habo_c12571_g2_i3_m.50115:0.114	Haliotis_HDSC30016CG00010	Lingula_A0A1S3J3Y8,Lingula_A0A1S3IY18	Lottia_XP_009060560.1	P97789,Q9DBR1	Octopus_XP_014787510.1,Octopus_XP_014770252.1	p462_cov63.44,p988_cov67.53	*	Yeast_YGL173C,Yeast_YOR048C	Zebrafish_F1Q4U5,Zebrafish_A0A0R4ISJ3,Zebrafish_Q802V7:0.191,Zebrafish_A0A0R4IMS1:0.11,Zebrafish_A0A0R4IYZ5:0.095,Zebrafish_Q7SY05:0.095	Chiken_E1C8R7,Chiken_Q5ZIP4	Human_Q8IZH2,Human_Q9H0D6	pfu_aug2.0_1080.1_01368.t1,pfu_aug2.0_1445.1_18336.t1		3	2	0	4	3	10	0	4	1	2	4	5	3	7	1	2	1	2	2
125	218	26		J9JXM4:0.19,J9K7J1,J9JTT9,J9JYE2,X1WID1,J9K9R9,X1X343,X1WLT4	Aplysia_XP_005095479.1:0.31,Aplysia_XP_005111509.1:0.968,Aplysia_XP_012936141.1:0.377,Aplysia_XP_012936334.1:0.39,Aplysia_XP_012936336.1:0.756,Aplysia_XP_012936337.1:0.751,Aplysia_XP_012945285.1:0.96,Aplysia_XP_012945286.1,Aplysia_XP_012945287.1:0.967,Aplysia_XP_012945288.1:0.964	C3Y4D0:0.433,C3ZC24,C3Z367,C3Z387,C3XRZ3,C3YH68,C3YCQ1,C3YCU8:0.347,C3YCV1,C3YCV8:0.32	Biomphalaria_XP_013089925.1,Biomphalaria_XP_013089926.1:0.278,Biomphalaria_XP_013063640.1,Biomphalaria_XP_013063642.1:0.274,Biomphalaria_XP_013063643.1:0.274,Biomphalaria_XP_013065801.1,Biomphalaria_XP_013065802.1,Biomphalaria_XP_013086757.1,Biomphalaria_XP_013081849.1,Biomphalaria_XP_013076738.1:0.116	H9JT81,F2YDQ5:0.994,H9J7I1,H9J3Q5,H9JG76,H9JIV1:0.26,H9JD97,H9ITZ4:0.189,H9ITZ5:0.205,H9JNX4:0.208	Brhy_TRINITY_DN6151_c0_g1_i1_m.16104,Brhy_TRINITY_DN6151_c0_g2_i1_m.16106:0.246,Brhy_TRINITY_DN12737_c0_g1_i1_m.55711,Brhy_TRINITY_DN12737_c0_g2_i2_m.55714:0.064,Brhy_TRINITY_DN28347_c0_g1_i1_m.23811,Brhy_TRINITY_DN1739_c0_g2_i1_m.7758,Brhy_TRINITY_DN15008_c0_g1_i1_m.27104:0.071	Capitella_R7VA42,Capitella_R7TN43,Capitella_R7U8L9,Capitella_R7UCX4,Capitella_R7T3N8:0.365,Capitella_R7U0L8:0.317,Capitella_R7UD20:0.265,Capitella_R7UEG6:0.111,Capitella_R7V654:0.077,Capitella_R7V9Z8	g3232.t1,g5459.t1,g2389.t1,g4474.t1	Chlamy_A8J6M4,Chlamy_A8J6M5:0.771,Chlamy_Q6VTH1,Chlamy_A8J6S4,Chlamy_A8JBH0,Chlamy_A8I872,Chlamy_A8II54:0.083	Crassostrea_XP_011412608.1:0.169,Crassostrea_XP_011412611.1:0.169,Crassostrea_XP_011412612.1:0.169,Crassostrea_XP_011412613.1:0.169,Crassostrea_XP_011428864.2,Crassostrea_XP_011448242.1,Crassostrea_XP_011448243.1:0.953,Crassostrea_XP_019918505.1:0.171,Crassostrea_XP_019918506.1:0.169,Crassostrea_XP_019918507.1:0.17	Cyanidio_tr_M1UVM8_M1UVM8_CYAM1,Cyanidio_tr_M1UXB5_M1UXB5_CYAM1,Cyanidio_tr_M1V9C8_M1V9C8_CYAM1,Cyanidio_tr_M1VAN7_M1VAN7_CYAM1,Cyanidio_tr_M1VEA4_M1VEA4_CYAM1,Cyanidio_tr_M1V5Y5_M1V5Y5_CYAM1	E6PBW9,F3YDP0:0.97,Q7KVA9:0.689,Q7KVB1:0.994,Q9W0C5:0.975,Q9VF20,Q8SWW9,Q9W5F6:0.687,E1JH49:0.193,M9PEB5:0.19	e3949c37.3,e1131c43.81,e1156c38.24,e915c44.40,e1055c45.31,e6882c40.4,e5466c40.27:0.303,e9591c39.5,e1006c44.33:0.065,e1244c41.8:0.104	Habo_c10246_g2_i2_m.14033,Habo_c11143_g1_i1_m.22233,Habo_c11143_g1_i2_m.22244,Habo_c12531_g1_i1_m.48747,Habo_c12531_g1_i2_m.48753,Habo_c12531_g1_i3_m.48759	Haliotis_HDSC03400CG00040,Haliotis_HDSC01622CG00030	Lingula_A0A1S3HU55:0.275,Lingula_A0A1S3ISW5,Lingula_A0A1S3IUF9:0.935,Lingula_A0A1S3HEC4:0.07,Lingula_A0A1S3JZY4:0.94,Lingula_A0A1S3K0Q3,Lingula_A0A1S3K8D6:0.409,Lingula_A0A2R2MPB5:0.978,Lingula_A0A2R2MPB8:0.993,Lingula_A0A2R2MPB9	Lottia_XP_009055194.1,Lottia_XP_009061328.1:0.198,Lottia_XP_009067104.1,Lottia_XP_009060152.1,Lottia_XP_009051635.1,Lottia_XP_009064643.1,Lottia_XP_009052754.1,Lottia_XP_009046752.1,Lottia_XP_009057947.1,Lottia_XP_009049523.1:0.072	P06795:0.675,P21440:0.411,P21447,Q9DC29,Q61102,Q9CXJ4,Q9JJ59,Q9JI39,B5X0E4:0.104,Q9QY30:0.117	Octopus_XP_014772296.1,Octopus_XP_014772784.1,Octopus_XP_014772785.1,Octopus_XP_014772786.1,Octopus_XP_014781834.1,Octopus_XP_014781835.1:0.784,Octopus_XP_014780030.1,Octopus_XP_014768555.1,Octopus_XP_014780305.1:0.143	p263_cov67.20:0.151,p329_cov71.55,p440_cov72.349:0.616,p440_cov72.350,p838_cov70.170,p786_cov63.52,p1724_cov64.6,p3388_cov67.44,p178_cov62.24,p775_cov64.184	tr_P73239_P73239_SYNY3:0.053,tr_P73400_P73400_SYNY3,tr_P73533_P73533_SYNY3,tr_P73278_P73278_SYNY3:0.056,tr_P74176_P74176_SYNY3	Yeast_YMR301C,Yeast_YLR188W,Yeast_YPL270W:0.073,Yeast_YKL209C	Zebrafish_A0A0R4IVE7:0.118,Zebrafish_A0A286Y8Y3:0.128,Zebrafish_E7EZD3:0.119,Zebrafish_F1R7A8:0.201,Zebrafish_E7F1E3,Zebrafish_K9M7F0:0.993,Zebrafish_A9JTH5:0.892,Zebrafish_F1QCK2,Zebrafish_E7F6F7,Zebrafish_B0V0U7:0.509	Chiken_E1C757:0.077,Chiken_F1NTA4:0.061,Chiken_A0A1D5PCB3,Chiken_E1BS63:0.634,Chiken_F1NKW0:0.627,Chiken_O93437:0.623,Chiken_W6RT25:0.627,Chiken_A0A1D5NXP7,Chiken_E1C0W9,Chiken_F1NDU4	Human_P08183,Human_P21439:0.456,Human_Q2M3G0:0.166,Human_Q9NP58,Human_Q9NRK6,Human_Q9NUT2,Human_O75027,Human_Q9NP78,Human_O95342:0.078,Human_Q03519:0.102	pfu_aug2.0_1213.1_11520.t2,pfu_aug2.0_1572.1_08449.t1:0.237,pfu_aug2.0_1572.1_08450.t1,pfu_aug2.0_1446.1_21626.t1,pfu_aug2.0_5033.1_12744.t1,pfu_aug2.0_231.1_03851.t1,pfu_aug2.0_322.1_07360.t1,pfu_aug2.0_1121.1_04831.t1,pfu_aug2.0_2245.1_18742.t1,pfu_aug2.0_5815.1_19466.t1		8	10	10	10	10	7	10	4	7	10	6	10	10	6	2	10	10	10	9
126	45	20		J9JX08,X1WRQ7:0.974	Aplysia_XP_005100303.1,Aplysia_XP_005100304.1,Aplysia_XP_005100305.1,Aplysia_XP_005100306.1,Aplysia_XP_005100311.2	C3YJJ0,C3YNF4:0.941,C3YNX0,C3YNF8,C3YNX3:0.925,C3ZFX2:0.168	Biomphalaria_XP_013092879.1,Biomphalaria_XP_013088844.1,Biomphalaria_XP_013076476.1:0.094	H9JLD7	*	Capitella_R7TXE5	*	*	Crassostrea_XP_019920430.1,Crassostrea_XP_019920432.1:0.653	*	Q6NP53,Q9VLX0:0.937	e7122c38.6	*	Haliotis_HDSC00274CG00130,Haliotis_HDSC50441CG00010,Haliotis_HDSC01451CG00030	Lingula_A0A1S3JQA6,Lingula_A0A1S3JRD0:0.998,Lingula_A0A1S3JQB0	Lottia_XP_009059445.1	Q99K67	Octopus_XP_014770248.1:0.992,Octopus_XP_014770249.1:0.992,Octopus_XP_014770250.1:0.992,Octopus_XP_014770251.1	p800_cov68.31,p800_cov68.32	*	Yeast_YNR050C,Yeast_YIR034C	Zebrafish_A0A0R4IV50:0.997,Zebrafish_E7FD66	Chiken_E1BWX4	Human_Q9UDR5	pfu_aug2.0_677.1_24297.t1,pfu_aug2.0_677.1_24298.t1		2	5	6	3	1	0	1	0	0	2	0	2	1	0	3	3	1	1	4
127	41	25		J9JUD2:0.997,J9K800:0.859,J9K831,J9K304:0.259,X1WQC6:0.247,X1XBV6:0.2	Aplysia_XP_005108363.1	C3ZNF9	Biomphalaria_XP_013071754.1,Biomphalaria_XP_013071782.1:0.478	H9JM68	Brhy_TRINITY_DN5023_c0_g1_i1_m.8072	Capitella_R7TB05	g3185.t1	Chlamy_A8JDR3,Chlamy_Q65Z21:0.997	Crassostrea_XP_011456604.1,Crassostrea_XP_011456605.1,Crassostrea_XP_011421900.1	Cyanidio_tr_M1VE31_M1VE31_CYAM1	P48591	e228295c78.2,e53738c41.4	Habo_c10350_g1_i1_m.14850	*	Lingula_A0A1S3HES5,Lingula_A0A1S3J4B3:0.987	Lottia_XP_009059909.1	P07742	Octopus_XP_014779581.1	p129_cov72.27	Synecho_sp_P74240_RIR1_SYNY3	Yeast_YER070W,Yeast_YIL066C:0.545	Zebrafish_F1R2K9,Zebrafish_P79732:0.893,Zebrafish_B5DDQ3:0.276,Zebrafish_Q803S6:0.268	Chiken_E1C4Q0,Chiken_Q5ZM69:0.993	Human_P23921	pfu_aug2.0_2428.1_28807.t1		6	1	1	2	1	1	1	1	2	3	1	1	2	1	0	2	1	1	1
128	78	23		J9JKR6,J9JXB1	Aplysia_XP_005089334.1:0.995,Aplysia_XP_005089335.1,Aplysia_XP_012939798.1,Aplysia_XP_012939799.1,Aplysia_XP_012939800.1:0.865	C3ZLI2,C3Z7S5	Biomphalaria_XP_013071470.1,Biomphalaria_XP_013071471.1:0.909,Biomphalaria_XP_013066219.1	H9JP86,H9J7S8,H9JP87	Brhy_TRINITY_DN9151_c0_g1_i1_m.58839	Capitella_R7UCB4,Capitella_R7TAS0	g4961.t1	Chlamy_A8JGX3	Crassostrea_XP_011418811.1:0.418,Crassostrea_XP_011418808.1,Crassostrea_XP_011418810.1:0.441,Crassostrea_XP_011418809.1:0.977,Crassostrea_XP_011418806.1:0.995,Crassostrea_XP_011418807.1:0.995,Crassostrea_XP_019920310.1:0.995,Crassostrea_XP_011454118.1,Crassostrea_XP_011454121.1:0.828	*	A4V4D2:0.645,Q9VYK6,Q9VYK5:0.727,Q86NY8:0.109,M9NCX1,M9PBJ2:0.926,P08111	e8496c43.50,e5077c39.9,e5077c39.7	Habo_c11974_g1_i1_m.34145,Habo_c11974_g1_i2_m.34169,Habo_c11974_g1_i4_m.34193	*	Lingula_A0A1S3H3V3,Lingula_A0A1S3KH99	Lottia_XP_009062192.1,Lottia_XP_009048092.1	Q5DQR4:0.37,Q8K400,Q3TJ91:0.155,Q80Y17	Octopus_XP_014785852.1,Octopus_XP_014780529.1,Octopus_XP_014773117.1	p72_cov61.61,p197_cov68.105	*	Yeast_YBL106C,Yeast_YPR032W:0.539	Zebrafish_A0A286Y9V5:0.992,Zebrafish_Q5RGD1,Zebrafish_Q5SQE2:0.34,Zebrafish_E7FD67,Zebrafish_F1QPI4:0.953,Zebrafish_I0BWE2:0.991,Zebrafish_B7ZVM2:0.144,Zebrafish_Q7SZE3:0.144,Zebrafish_E7F0C0:0.632	Chiken_E1C3U0,Chiken_A0A1D5P543:0.429,Chiken_A0A1D5P9W8:0.419,Chiken_A0A1D5PEN4:0.157,Chiken_F1NHH2,Chiken_E1C296:0.201	Human_Q5T5C0,Human_Q9Y2K9:0.37,Human_Q15334,Human_Q6P1M3:0.163	pfu_aug2.0_1322.1_08316.t1,pfu_aug2.0_496.1_20836.t1		2	5	2	3	3	1	2	1	1	9	0	7	3	3	0	2	2	4	3
129	23	18		J9JU52	Aplysia_XP_012937595.1	C3Z5X8	Biomphalaria_XP_013069785.1:0.996,Biomphalaria_XP_013069793.1	H9JSL4,H9IXJ7	*	Capitella_R7UG37	*	*	Crassostrea_XP_011443902.1	*	Q9VWN9:0.998,R9PY27	e4674c39.1,e6202c46.6	*	*	Lingula_A0A1S3H4R7	Lottia_XP_009060084.1	Q3UHH1	Octopus_XP_014788436.1	p134_cov65.31	*	*	Zebrafish_A0A0R4IMH7:0.995,Zebrafish_B8A5T6	Chiken_E1BWU8	Human_A7E2V4	pfu_aug2.0_1211.1_04890.t1		1	1	1	2	2	0	1	0	0	1	0	2	2	0	0	1	1	1	1
130	33	25		J9JQ83	Aplysia_XP_005098095.1	C3YBY7	Biomphalaria_XP_013094754.1	H9JQJ1	Brhy_TRINITY_DN27770_c0_g1_i1_m.16414	Capitella_R7VGS7	g6659.t1	Chlamy_A8JK41	Crassostrea_XP_019919839.1	Cyanidio_tr_M1VGQ1_M1VGQ1_CYAM1	B7Z0G1,Q02870	e4154c44.47	Habo_c12462_g2_i1_m.46446,Habo_c12462_g2_i2_m.46449:0.399,Habo_c12462_g2_i3_m.46456:0.788,Habo_c12462_g2_i7_m.46473	Haliotis_HDSC41838CG00010	Lingula_A0A1S3H3A6,Lingula_A0A1S3K8D1:0.831	Lottia_XP_009063345.1	P49135	Octopus_XP_014788094.1	p3_cov66.107	*	Yeast_YIL143C	Zebrafish_B2GSW0:0.995,Zebrafish_F1R685,Zebrafish_Q7ZVV1:0.995	Chiken_F1NZ23,Chiken_Q5ZKK7:0.993	Human_P19447	pfu_aug2.0_439.1_30757.t1		1	1	1	1	1	1	1	1	1	1	1	2	1	4	1	2	1	1	1
131	82	26		J9JKM9	Aplysia_XP_005093402.1,Aplysia_XP_005093403.1:0.987,Aplysia_XP_012935210.1:0.984	C3XW99	Biomphalaria_XP_013080885.1:0.409,Biomphalaria_XP_013080886.1:0.996,Biomphalaria_XP_013080887.1,Biomphalaria_XP_013080888.1:0.954,Biomphalaria_XP_013080890.1:0.913,Biomphalaria_XP_013080891.1:0.913	H9JNY1	Brhy_TRINITY_DN13987_c0_g1_i1_m.2468,Brhy_TRINITY_DN15779_c0_g2_i4_m.26093,Brhy_TRINITY_DN27842_c0_g2_i1_m.60832:0.274,Brhy_TRINITY_DN8404_c0_g1_i1_m.48391,Brhy_TRINITY_DN24043_c0_g1_i1_m.43237,Brhy_TRINITY_DN15779_c0_g2_i1_m.26087:0.229	Capitella_R7UM05,Capitella_R7UR39	g2260.t1:0.711,g456.t1,g1782.t1:0.494,g8952.t1:0.583,g8953.t1,g3348.t1	Chlamy_A8JBB5,Chlamy_A8J829:0.057,Chlamy_A8J6D5,Chlamy_A8IC93	Crassostrea_XP_011429769.1:0.993,Crassostrea_XP_011429770.1:0.938,Crassostrea_XP_011442669.1,Crassostrea_XP_011442670.1:0.992,Crassostrea_XP_011442673.1:0.942,Crassostrea_XP_019929475.1:0.287	Cyanidio_tr_M1VFS2_M1VFS2_CYAM1,Cyanidio_tr_M1VM24_M1VM24_CYAM1	Q6IDF6:0.999,Q9VYT4	e4590c38.4	Habo_c11420_g1_i1_m.25282,Habo_c11420_g1_i2_m.25287,Habo_c10755_g1_i3_m.18269,Habo_c12076_g1_i3_m.36523,Habo_c12076_g1_i4_m.36528:0.473,Habo_c10755_g1_i1_m.18263:0.63,Habo_c10755_g1_i2_m.18266:0.721,Habo_c10755_g1_i4_m.18272:0.721	Haliotis_HDSC11139CG00010	Lingula_A0A1S3JD93,Lingula_A0A1S3JT41:0.96,Lingula_A0A1S3JTE7:0.865,Lingula_A0A1S3JU04:0.865,Lingula_A0A1S3JU05:0.957,Lingula_A0A1S3JU27:0.889,Lingula_A0A1S3JPI9:0.109,Lingula_A0A1S3JPJ4:0.108,Lingula_A0A1S3JQ48:0.109	Lottia_XP_009044906.1	Q64430,Q64446:0.157	Octopus_XP_014781705.1,Octopus_XP_014781706.1:0.95,Octopus_XP_014781708.1:0.904	p128_cov64.124	Synecho_sp_P73241_ATCS_SYNY3,tr_P74512_P74512_SYNY3:0.054,Synecho_sp_Q59998_ATZN_SYNY3,tr_Q59997_Q59997_SYNY3	Yeast_YDR270W	Zebrafish_F1Q5B3:0.988,Zebrafish_F1QEG1:0.995,Zebrafish_Q4F8H5,Zebrafish_A0A0R4IHI0:0.05,Zebrafish_E7FDM8:0.076,Zebrafish_I3ITM6:0.088	Chiken_F1NJ24,Chiken_F1P5C8:0.17	Human_P35670:0.167,Human_Q04656	pfu_aug2.0_86.1_20184.t1		1	3	1	6	1	6	2	6	4	6	2	2	1	8	1	9	1	2	3
132	24	20		J9KB63	Aplysia_XP_012940253.1	C3Z701	Biomphalaria_XP_013077027.1	H9JK47	Brhy_TRINITY_DN5383_c0_g1_i1_m.59697	Capitella_R7VDZ0	*	*	Crassostrea_XP_011441693.1,Crassostrea_XP_011445530.1:0.16	*	Q0E9B5,Q52KA6:0.995	e6871c42.1	*	Haliotis_HDSC10314CG00010	Lingula_A0A1S3HIK8:0.977,Lingula_A0A1S3HIM0	Lottia_XP_009067324.1	Q8R1F6	Octopus_XP_014788685.1	p2530_cov72.8	*	*	Zebrafish_A0A0R4IXG4,Zebrafish_Q6DGD7:0.986	Chiken_E1C0V2	Human_Q8IV36	pfu_aug2.0_21.1_03429.t1		1	1	1	1	1	1	1	0	0	2	0	2	1	0	1	2	1	1	1
133	40	24		J9JR13	Aplysia_XP_012945955.1	C3YX15,C3YXI9:0.916	Biomphalaria_XP_013068884.1	H9JBS2	Brhy_TRINITY_DN15833_c0_g1_i1_m.21205,Brhy_TRINITY_DN15833_c0_g1_i2_m.21210,Brhy_TRINITY_DN15833_c0_g1_i3_m.21214:0.65,Brhy_TRINITY_DN15833_c0_g1_i4_m.21220:0.65	Capitella_R7TJ58	g9068.t1	Chlamy_A8HU61	Crassostrea_XP_011413290.1,Crassostrea_XP_011413372.1:0.985,Crassostrea_XP_011413449.1:0.942,Crassostrea_XP_011413521.1:0.93	Cyanidio_tr_M1VD07_M1VD07_CYAM1	E8NHB1,Q24325	e4054c39.22	Habo_c10281_g1_i1_m.14198	*	Lingula_A0A1S3IY75,Lingula_A0A1S3K3G0:0.935,Lingula_A0A1S3K3G1:0.887	Lottia_XP_009044111.1	Q8C176	Octopus_XP_014776896.1	p23_cov62.22	*	Yeast_YCR042C	Zebrafish_A0A0R4IXB0:0.993,Zebrafish_Q32PW3	Chiken_A0A1D5NWD9:0.892,Chiken_A0A1D5PDY6,Chiken_A0A1D5PX65:0.948,Chiken_Q5ZIT8:0.94	Human_Q6P1X5	pfu_aug2.0_10166.1_22939.t1:0.246,pfu_aug2.0_14.1_13378.t1,pfu_aug2.0_14.1_13379.t1		1	1	2	1	1	4	1	1	1	4	1	2	1	1	0	3	1	1	1
134	38	19		J9K997	Aplysia_XP_012936187.1	C3ZP73	Biomphalaria_XP_013069072.1	H9JEI1,H9JEI0	*	Capitella_R7VCY2	*	*	Crassostrea_XP_011417260.1:0.99,Crassostrea_XP_011417261.1:0.973,Crassostrea_XP_011417262.1:0.97,Crassostrea_XP_011417263.1,Crassostrea_XP_019919866.1:0.962	*	E1JJF4:0.988,Q9U969	e3217c43.18,e3217c43.20	*	*	Lingula_A0A1S3H5F7	Lottia_XP_009044525.1	A2AJ88,Q3TRM4:0.209	Octopus_XP_014779885.1	p1001_cov63.57	*	Yeast_YML059C	Zebrafish_F1R844:0.262,Zebrafish_B0S7I0:0.92,Zebrafish_E7F4S2:0.549,Zebrafish_F1R677	Chiken_A0A1D5PBU3:0.919,Chiken_A0A1D5PGA8,Chiken_B0FLU6:0.996,Chiken_B3TZC0:0.483,Chiken_A0A1D5NTC9:0.314,Chiken_A0A1D5PG49:0.314,Chiken_A0A1D6UPS6:0.314,Chiken_B3TZC1:0.315	Human_Q6ZV29,Human_Q8IY17:0.238	pfu_aug2.0_1784.1_15247.t1		1	1	1	1	2	0	1	0	0	5	0	2	2	0	0	1	1	2	1
135	34	17		X1WJA9	Aplysia_XP_012945255.1	C3XVT4	Biomphalaria_XP_013075599.1,Biomphalaria_XP_013075600.1:0.975	H9JTV9	*	Capitella_R7TEE5,Capitella_R7VHV1:0.081	*	*	Crassostrea_XP_011415095.1:0.993,Crassostrea_XP_011415096.1:0.981,Crassostrea_XP_011415097.1:0.977,Crassostrea_XP_011415098.1,Crassostrea_XP_011415099.1:0.967,Crassostrea_XP_011415100.1:0.975	*	E1NZD0:0.376,Q8IQ30:0.397,Q8IQ31	e25066c37.7	*	*	Lingula_A0A1S3GZV3	Lottia_XP_009065585.1	Q80U12:0.23,Q8BPQ7	*	p2538_cov67.43	*	*	Zebrafish_A0A0R4IVP6:0.063,Zebrafish_E7FBB4:0.061,Zebrafish_F1QP87,Zebrafish_E7F2K9:0.32	Chiken_A0A1D5P1Z8:0.262,Chiken_F1N8F2:0.261,Chiken_A0A1D5PVW0:0.887,Chiken_F1NXW4	Human_O43147:0.182,Human_Q2NKQ1	pfu_aug2.0_317.1_23861.t1		1	1	1	2	1	0	2	0	0	6	0	3	1	0	0	1	1	2	0
136	178	25		J9JP72,J9K3U7,J9JM92,J9JNL6,J9LEU0,J9JMX5	Aplysia_XP_005110760.2,Aplysia_XP_012944798.1,Aplysia_XP_005106443.1,Aplysia_XP_012943910.1,Aplysia_XP_005094115.1,Aplysia_XP_012935557.1,Aplysia_XP_012945848.1,Aplysia_XP_012942394.1	C3Y0J7,C3YMZ3,C3Y1V6,C3ZMJ4,C3XYJ1,C3Y8C0,C3Y918	Biomphalaria_XP_013082740.1,Biomphalaria_XP_013082249.1,Biomphalaria_XP_013082250.1,Biomphalaria_XP_013082251.1:0.975,Biomphalaria_XP_013096629.1,Biomphalaria_XP_013085118.1,Biomphalaria_XP_013091707.1:0.994,Biomphalaria_XP_013091708.1:0.994,Biomphalaria_XP_013091709.1:0.994,Biomphalaria_XP_013091710.1	H9JCB3,H9JTG8,H9JEN9,H9J086,H9IVI8,H9JTG6,H9JEN8	Brhy_TRINITY_DN20317_c0_g2_i1_m.9634,Brhy_TRINITY_DN15447_c0_g1_i7_m.41091,Brhy_TRINITY_DN12047_c0_g1_i1_m.47937,Brhy_TRINITY_DN15447_c0_g1_i8_m.41094	Capitella_R7UFF2,Capitella_R7UPJ7,Capitella_R7UW34,Capitella_R7VIY3,Capitella_R7U2Z9,Capitella_R7U1H6,Capitella_R7TX72	g4065.t1,g1111.t1,g2585.t1	Chlamy_A8IN76,Chlamy_A8HM38,Chlamy_O04269:0.34,Chlamy_A8I5I4	Crassostrea_XP_011446903.1,Crassostrea_XP_011446904.1,Crassostrea_XP_011436592.1,Crassostrea_XP_011429782.1:0.993,Crassostrea_XP_019923513.1:0.985,Crassostrea_XP_019923514.1,Crassostrea_XP_011440470.2:0.987,Crassostrea_XP_011444180.1:0.071,Crassostrea_XP_019926578.1,Crassostrea_XP_011416284.1	Cyanidio_tr_M1VC27_M1VC27_CYAM1,Cyanidio_tr_M1VHL3_M1VHL3_CYAM1:0.057	Q9BKJ2,Q9W0R8:0.802,P91635:0.994,Q9W1M7,M9PDM4:0.47,Q8MYR7,Q9U1K8:0.47,Q9W4X4:0.47,Q7JNX6:0.996,Q7K3H0:0.996	e4251c43.11,e2097c39.25,e4101c41.5,e4600c40.25,e3076c39.43,e3364c36.12	Habo_c1496_g1_i1_m.617,Habo_c6758_g1_i1_m.3710,Habo_c12535_g1_i1_m.48880:0.809,Habo_c12535_g1_i2_m.48886,Habo_c12535_g1_i3_m.48893:0.4,Habo_c12535_g1_i5_m.48899	Haliotis_HDSC05376CG00010,Haliotis_HDSC03163CG00010,Haliotis_HDSC12778CG00010,Haliotis_HDSC02934CG00010,Haliotis_HDSC08641CG00020:0.357,Haliotis_HDSC26601CG00010	Lingula_A0A1S3JCP9,Lingula_A0A1S3I277,Lingula_A0A1S3HZK1:0.074,Lingula_A0A1S3I9B1,Lingula_A0A1S3HP62:0.995,Lingula_A0A1S3HRA2,Lingula_A0A1S3HHC1,Lingula_A0A1S3J4R7,Lingula_A0A1S3I6N7:0.239	Lottia_XP_009051548.1,Lottia_XP_009058178.1,Lottia_XP_009044003.1,Lottia_XP_009063347.1,Lottia_XP_009060457.1,Lottia_XP_009062327.1,Lottia_XP_009057773.1	E9Q3L2,P42337,Q6PF93,Q8BKC8,O35904:0.272,Q8BTI9,Q61194,Q9JHG7:0.052,O70167	Octopus_XP_014774593.1:0.992,Octopus_XP_014774594.1:0.987,Octopus_XP_014774595.1:0.995,Octopus_XP_014774597.1,Octopus_XP_014774598.1:0.931,Octopus_XP_014774599.1:0.928,Octopus_XP_014774600.1:0.884,Octopus_XP_014774601.1:0.881,Octopus_XP_014771078.1,Octopus_XP_014779198.1:0.983	p258790_cov64.31,p1987_cov67.92,p501_cov63.30,p959_cov67.70,p621_cov60.49,p796_cov62.121	*	Yeast_YLR240W,Yeast_YLR305C,Yeast_YNL267W	Zebrafish_F1RCP0,Zebrafish_Q49GP4:0.959,Zebrafish_F1QWN6:0.122,Zebrafish_F1QAD7,Zebrafish_F6NMW9,Zebrafish_Q1L913:0.989,Zebrafish_F1QVE6:0.052,Zebrafish_Q6NTI2:0.052,Zebrafish_E7F251,Zebrafish_A0A0R4IWW5:0.987	Chiken_A0A1D5NUD3,Chiken_A0A1D5NY86:0.999,Chiken_A0A1D5PNZ9:0.93,Chiken_A0A1D5PQ64:0.138,Chiken_O42391,Chiken_E1C1G0,Chiken_E1C093:0.058,Chiken_Q5F4A2,Chiken_A0A1D5NUX5,Chiken_F1NHX1:0.314	Human_P42336,Human_Q8NEB9,Human_Q9UBF8,Human_O00443,Human_O00750:0.135,Human_O00329:0.275,Human_P42338,Human_A4QPH2,Human_P42356,Human_P48736:0.059	pfu_aug2.0_2456.1_22071.t1,pfu_aug2.0_63.1_10218.t1,pfu_aug2.0_60.1_00146.t1,pfu_aug2.0_235.1_17163.t1,pfu_aug2.0_3216.1_22314.t1,pfu_aug2.0_286.1_20566.t1,pfu_aug2.0_10335.1_19718.t1,pfu_aug2.0_286.1_20564.t1		6	8	7	10	7	4	7	3	4	10	2	10	6	6	6	9	7	9	10
137	64	23		J9KAR9,J9K392	Aplysia_XP_012944756.1,Aplysia_XP_005105068.1,Aplysia_XP_012941699.1,Aplysia_XP_012941700.1	C3YMT5,C3ZM38	Biomphalaria_XP_013084063.1,Biomphalaria_XP_013074034.1	H9J8S8,H9IYT4	Brhy_TRINITY_DN15147_c1_g1_i1_m.22027	Capitella_R7U1T8,Capitella_R7T9E4	g5516.t1	Chlamy_A8JFR3	Crassostrea_XP_011429707.1:0.987,Crassostrea_XP_011429708.1,Crassostrea_XP_019926042.1	*	Q9W097,A0A0B4KHZ3:0.971,A0A0B4KI44:0.972,C9QPJ2,Q9VB18:0.974	e4841c39.6,e4276c40.26,e1910c47.1	Habo_c9166_g1_i2_m.8694:0.368,Habo_c9166_g1_i4_m.8699,Habo_c9166_g1_i2_m.8696	Haliotis_HDSC00368CG00090	Lingula_A0A1S3HGH9,Lingula_A0A2R2MQI4:0.997,Lingula_A0A1S3JTN8:0.402,Lingula_A0A1S3KG47	Lottia_XP_009066185.1,Lottia_XP_009046174.1	Q8BND3,Q9JIL5	Octopus_XP_014785125.1,Octopus_XP_014779116.1:0.994,Octopus_XP_014779117.1,Octopus_XP_014779118.1:0.949,Octopus_XP_014790352.1	p311_cov62.33,p175_cov61.9,p175_cov61.7	*	*	Zebrafish_E7EXF2:0.991,Zebrafish_F6NJC6:0.973,Zebrafish_Q5SPI0,Zebrafish_B7ZD88,Zebrafish_E7EZ31:0.503,Zebrafish_X1WHL1:0.575	Chiken_A0A1D5PSF1,Chiken_E1C3E9,Chiken_A0A1D5PV40,Chiken_A0A1D5PWS8:0.865,Chiken_A0A1D5PF48:0.059	Human_Q9P2L0,Human_Q9NRJ4	pfu_aug2.0_628.1_27602.t1,pfu_aug2.0_1234.1_14894.t1,pfu_aug2.0_5929.1_32844.t1		2	4	2	2	2	1	2	1	1	3	0	5	3	3	1	4	2	2	5
138	45	25		J9JQM5,C4WWT4	Aplysia_XP_012946440.1	C3XZE0	Biomphalaria_XP_013086122.1	A1E9B3,H9JFJ8:0.654	Brhy_TRINITY_DN14405_c0_g1_i1_m.3510,Brhy_TRINITY_DN11809_c0_g1_i1_m.30233:0.271	Capitella_R7V2Q5	g5919.t1	Chlamy_A8I164	Crassostrea_XP_019920203.1	Cyanidio_tr_A0A125YJU7_A0A125YJU7_CYAM1	A4V0N4,M9PD18:0.705,P48602:0.705,Q27331,Q8T464:0.379,Q9VK47:0.44,V9GZU6:0.656,Q8MLX7,Q8MXF7:0.995	e2212c36.18	Habo_c11275_g1_i1_m.23678	Haliotis_HDSC33234CG00010	Lingula_A0A1S3IN93,Lingula_A0A1S3JNE3:0.152	Lottia_XP_009047336.1	P50516	Octopus_XP_014771257.1,Octopus_XP_014771258.1	p9226_cov57.3,p9226_cov57.6	*	Yeast_YDL185W	Zebrafish_A2BEN1:0.834,Zebrafish_E7FCD8,Zebrafish_Q7SY46:0.824	Chiken_F1NBW2,Chiken_Q90647:0.964,Chiken_A0A1D5PUC0:0.851,Chiken_F1NBP2:0.67,Chiken_H9KYP2	Human_P38606	pfu_aug2.0_1375.1_18292.t1		2	1	1	1	2	2	1	1	1	1	1	9	1	1	1	2	1	1	2
139	42	20		J9JRX9,J9JYM5:0.913	Aplysia_XP_005108274.1	C3ZF42,C3YJW0	Biomphalaria_XP_013089449.1,Biomphalaria_XP_013089450.1,Biomphalaria_XP_013089451.1	H9JDB3,H9JDB4	*	Capitella_R7TT08	*	*	Crassostrea_XP_011432283.1,Crassostrea_XP_019924235.1,Crassostrea_XP_011419209.2:0.237,Crassostrea_XP_011443648.2:0.134,Crassostrea_XP_019921879.1,Crassostrea_XP_011430241.1:0.271,Crassostrea_XP_019925438.1:0.171,Crassostrea_XP_011447600.2	*	Q9W0P8,T2FF99:0.776,T2GG71	e7099c42.2,e7099c42.1	*	Haliotis_HDSC06857CG00020	Lingula_A0A1S3JL19,Lingula_A0A1S3IJZ9	Lottia_XP_009065243.1,Lottia_XP_009049084.1	A2ABV5	Octopus_XP_014774144.1,Octopus_XP_014787686.1	p258734_cov62.86	*	Yeast_YLR071C	Zebrafish_E9QDB5:0.948,Zebrafish_F1R9C9,Zebrafish_Q7ZVB3	Chiken_E1BWJ3	Human_O60244	pfu_aug2.0_4153.1_12598.t1,pfu_aug2.0_5302.1_09437.t1,pfu_aug2.0_7697.1_26241.t1		2	1	2	3	2	0	1	0	0	8	0	3	2	0	1	2	2	1	2
140	36	19		J9JV85	Aplysia_XP_005099609.1:0.992,Aplysia_XP_005099610.1,Aplysia_XP_012938657.1:0.992	C3YEI5	Biomphalaria_XP_013062596.1	H9J0H1	*	Capitella_R7TTD0	*	*	Crassostrea_XP_011441968.1:0.951,Crassostrea_XP_011441969.1,Crassostrea_XP_011421321.1,Crassostrea_XP_011432408.2:0.782	*	M9PCI5:0.996,Q9VLS1	e388c41.28,e388c41.30	*	Haliotis_HDSC00315CG00030	Lingula_A0A1S3H3P5:0.996,Lingula_A0A1S3H3Q0:0.981,Lingula_A0A1S3H433:0.997,Lingula_A0A1S3H5M1:0.996,Lingula_A0A1S3H6K8	Lottia_XP_009046743.1	Q7TSH2	Octopus_XP_014777480.1	p112_cov67.74	*	*	Zebrafish_F1Q6F0,Zebrafish_F8W2U7:0.966	Chiken_A0A1D5NZ87:0.917,Chiken_A0A1D5P1V6,Chiken_A0A1D5PA64:0.956,Chiken_A0A1D5PND5:0.779,Chiken_Q5ZME3:0.956,Chiken_R4GHJ7:0.93	Human_Q93100	pfu_aug2.0_743.1_11150.t1		1	3	1	1	1	0	1	0	0	4	0	2	2	0	1	5	1	1	1
141	70	24		J9K048,J9K395:0.475	Aplysia_XP_005093745.2	C3ZZI7	Biomphalaria_XP_013062099.1	H9J4U4	Brhy_TRINITY_DN12240_c0_g1_i1_m.17512:0.504,Brhy_TRINITY_DN12240_c0_g1_i2_m.17518,Brhy_TRINITY_DN9065_c0_g1_i1_m.1463	Capitella_R7UZC8	g4766.t1,g3621.t1,g3621.t2:0.919,g78.t1:0.535	Chlamy_A8IJV9,Chlamy_A8IS11:0.274,Chlamy_A8IZL7:0.343,Chlamy_A8J0V2:0.285	Crassostrea_XP_019926614.1	Cyanidio_tr_M1V6J3_M1V6J3_CYAM1	E6EK15:0.708,E6EK17:0.741,E6EK18:0.737,Q59DP8:0.709,Q59DP9,Q59DQ0:0.745,Q9V4C7:0.735	e4908c36.3	Habo_c12584_g1_i15_m.50649,Habo_c12584_g1_i16_m.50669:0.848,Habo_c12584_g1_i5_m.50570:0.98,Habo_c12584_g1_i6_m.50588:0.977,Habo_c12584_g1_i8_m.50609:0.244,Habo_c12584_g1_i9_m.50631:0.153,Habo_c12118_g1_i1_m.37569,Habo_c12118_g1_i1_m.37570	*	Lingula_A0A1S3H5S4,Lingula_A0A1S3JPF3:0.79	Lottia_XP_009049928.1	G5E829:0.619,Q6Q477:0.354,Q9R0K7	Octopus_XP_014790298.1	p196_cov65.36	*	Yeast_YGL006W	Zebrafish_A0A140LG82,Zebrafish_A0A0R4IKR3:0.839,Zebrafish_F1RC03:0.989,Zebrafish_B2CZB8:0.987,Zebrafish_F6PDY7:0.461,Zebrafish_Q5RGZ4:0.453,Zebrafish_F6PB81:0.297,Zebrafish_B2CZC1:0.368,Zebrafish_F1QKF2:0.368,Zebrafish_F1R790:0.335	Chiken_A0A1D5PXK5,Chiken_A0A1D5P9R7:0.811,Chiken_A0A1D5PI89:0.811,Chiken_A0A1D5PFN0:0.556,Chiken_A0A1D5PSV8:0.556,Chiken_A0A1D5NZD8:0.433,Chiken_A0A1D5PHR4:0.491,Chiken_A0A1D5PDT3:0.429,Chiken_A0A1D5PJX0:0.442,Chiken_A0A1D5PU07:0.374	Human_P20020:0.544,Human_P23634:0.359,Human_Q01814,Human_Q16720:0.592	pfu_aug2.0_531.1_04303.t1		2	1	1	1	1	3	1	4	4	1	1	7	1	8	0	2	1	3	1
142	49	22		J9K3Z0	Aplysia_XP_005107703.1:0.996,Aplysia_XP_005107704.1,Aplysia_XP_005107705.1:0.985	C3YIE0	Biomphalaria_XP_013083696.1:0.997,Biomphalaria_XP_013083697.1:0.992,Biomphalaria_XP_013083698.1	H9JDZ8,H9JDZ9	Brhy_TRINITY_DN29092_c0_g1_i1_m.23533,Brhy_TRINITY_DN35756_c0_g1_i1_m.33573	Capitella_R7T6K8,Capitella_R7TG94	*	*	Crassostrea_XP_011437743.2,Crassostrea_XP_011437817.1,Crassostrea_XP_019925868.1:0.525	Cyanidio_tr_M1VFZ5_M1VFZ5_CYAM1	D6W4T4:0.539,M9PHJ5:0.976,M9PJM7,P54362:0.994,Q6NNU5:0.997,D3DMP9	e1199c42.6	*	Haliotis_HDSC26902CG00010	Lingula_A0A1S3HVE4,Lingula_A0A1S3HVE5:0.996,Lingula_A0A1S3HWT1:0.992,Lingula_A0A1S3HVF7	Lottia_XP_009044017.1	O54774	Octopus_XP_014785041.1:0.985,Octopus_XP_014785042.1:0.995,Octopus_XP_014785043.1:0.99,Octopus_XP_014785044.1:0.978,Octopus_XP_014785046.1:0.966,Octopus_XP_014785047.1	p218_cov60.81	*	Yeast_YPL195W	Zebrafish_B7ZUU8,Zebrafish_F6PA07:0.994,Zebrafish_Q4V8R4	Chiken_A0A1D5PWB9:0.991,Chiken_E1C262,Chiken_A0A1L1RYY3	Human_O14617	pfu_aug2.0_4527.1_25953.t1,pfu_aug2.0_107.1_23481.t1		1	3	1	3	2	2	2	0	0	3	1	6	1	0	1	4	1	1	6
143	189	25		J9KQ48,J9JZA0,J9JMJ2,J9K6J2,J9M697	Aplysia_XP_005093623.1,Aplysia_XP_012935307.1:0.943,Aplysia_XP_012935308.1:0.937,Aplysia_XP_012934851.1,Aplysia_XP_012939846.1,Aplysia_XP_005095262.2:0.982,Aplysia_XP_012936210.1,Aplysia_XP_005110747.2,Aplysia_XP_005108264.1:0.988,Aplysia_XP_005108265.1:0.964	C3Z6J0,C3YPE8,C3Z1Q3,C3Y4L8,C3Y2J0,C3Y2D3,C3Y4L7,C3Y2D2	Biomphalaria_XP_013061456.1:0.979,Biomphalaria_XP_013061457.1:0.984,Biomphalaria_XP_013061458.1:0.982,Biomphalaria_XP_013061459.1:0.987,Biomphalaria_XP_013061460.1:0.994,Biomphalaria_XP_013061461.1,Biomphalaria_XP_013085623.1,Biomphalaria_XP_013088575.1:0.947,Biomphalaria_XP_013088576.1:0.978,Biomphalaria_XP_013088577.1:0.95	H9IVB4,H9ITJ9,H9IUP5,H9IW79,H9JNY7	Brhy_TRINITY_DN14158_c0_g1_i1_m.2009,Brhy_TRINITY_DN15810_c1_g1_i2_m.20861,Brhy_TRINITY_DN2418_c0_g1_i1_m.23307	Capitella_R7UY02,Capitella_R7TEN0,Capitella_R7VF46,Capitella_R7V3Q7,Capitella_R7VK63,Capitella_R7VC38,Capitella_R7VA69,Capitella_R7VCW9,Capitella_R7V4U9	g1324.t1,g3071.t1,g7371.t1:0.398,g6061.t1:0.39,g7186.t1	Chlamy_A8IKU4,Chlamy_A8IUC6,Chlamy_A8JAQ6,Chlamy_A8J2G1	Crassostrea_XP_011421827.1:0.99,Crassostrea_XP_011421904.1:0.99,Crassostrea_XP_011421984.1,Crassostrea_XP_011438619.1,Crassostrea_XP_019929380.1,Crassostrea_XP_011413288.2,Crassostrea_XP_011417040.1:0.976,Crassostrea_XP_011417042.1,Crassostrea_XP_011417043.1:0.981,Crassostrea_XP_019919814.1:0.961	Cyanidio_tr_M1V798_M1V798_CYAM1	Q9Y105,A0A0B4JD05,A0A0B4JD58:0.812,A0A0B4K840:0.2,A1Z7Q5:0.796,A1Z7Q6:0.813,C8VV76:0.603,E4NKI4:0.194,Q7KMK4:0.125,Q8MQP7	e213788c35.1,e1450c36.89,e32272c38.1,e15859c36.5,e212286c40.1,e15859c36.3,e12266c40.2,e7708c40.8,e7301c40.2,e16560c38.1	Habo_c10041_g1_i1_m.12757:0.621,Habo_c10041_g1_i2_m.12762:0.143,Habo_c10041_g1_i3_m.12764,Habo_c12063_g1_i1_m.36254,Habo_c12063_g1_i2_m.36270,Habo_c12345_g3_i1_m.43184,Habo_c10041_g1_i2_m.12763:0.107	Haliotis_HDSC00027CG00190,Haliotis_HDSC01228CG00010,Haliotis_HDSC01769CG00030,Haliotis_HDSC01900CG00030,Haliotis_HDSC31597CG00010	Lingula_A0A1S3I543:0.975,Lingula_A0A2R2MPF7,Lingula_A0A1S3H7W3,Lingula_A0A1S3JAA9,Lingula_A0A1S3JAN4:0.995,Lingula_A0A1S3JBJ9:0.846,Lingula_A0A1S3I0E4,Lingula_A0A2R2MTX4:0.882,Lingula_A0A1S3H1U3:0.994,Lingula_A0A1S3H2D0:0.493	Lottia_XP_009051742.1,Lottia_XP_009056012.1,Lottia_XP_009057926.1,Lottia_XP_009063327.1,Lottia_XP_009044422.1,Lottia_XP_009053930.1,Lottia_XP_009047968.1,Lottia_XP_009047973.1,Lottia_XP_009047969.1,Lottia_XP_009047979.1	Q80U28,A2RSQ0,Q6PAL8:0.438,Q8BML9,A2RT67,Q3U1T9:0.086,Q8CFK6:0.133,Q8K382,Q6P9P8:0.134,Q8C4S8:0.228	Octopus_XP_014780928.1,Octopus_XP_014790041.1:0.976,Octopus_XP_014790042.1:0.985,Octopus_XP_014790043.1:0.987,Octopus_XP_014790044.1,Octopus_XP_014773405.1,Octopus_XP_014788957.1,Octopus_XP_014787770.1,Octopus_XP_014773866.1,Octopus_XP_014788487.1	p987_cov70.76,p3334_cov67.164,p481_cov73.68,p216_cov65.90,p2492_cov65.132,p2532_cov67.86,p1599_cov56.42,p216_cov65.92,p1599_cov56.43	*	Yeast_YOR168W	Zebrafish_A0A1D5NSM6:0.99,Zebrafish_A0A286YA84,Zebrafish_E7F6X3:0.962,Zebrafish_A0A0R4IIC4,Zebrafish_E7F1J4,Zebrafish_A0A286Y972:0.09,Zebrafish_B3DJN9:0.08,Zebrafish_F1QRM3:0.083,Zebrafish_Q1LV52:0.07,Zebrafish_E7FG65	Chiken_A0A1D5P5L4,Chiken_E1C5F9:0.967,Chiken_F1NQ24:0.157,Chiken_A0A1D5PGD3,Chiken_A0A1L1RT22:0.927,Chiken_F1NAK6:0.94,Chiken_A0A1D5NU69,Chiken_A0A1D5PD21:0.997,Chiken_A0A1D5PHT7:0.944,Chiken_A0A1D5NUL1	Human_Q8WXG6,Human_P47897,Human_Q6P3S1:0.085,Human_Q8IV53:0.137,Human_Q8TEH3,Human_A2RUS2,Human_P78524,Human_Q68D51:0.149,Human_Q9ULE3:0.233,Human_Q6IQ26	pfu_aug2.0_383.1_10715.t1,pfu_aug2.0_1676.1_21737.t1,pfu_aug2.0_400.1_00700.t1,pfu_aug2.0_2705.1_18896.t1,pfu_aug2.0_1819.1_31922.t1,pfu_aug2.0_312.1_07335.t1,pfu_aug2.0_9138.1_29657.t1		5	10	8	10	5	3	9	5	4	10	1	10	10	7	5	10	10	10	10
144	34	25		J9JYX8	Aplysia_XP_005107582.1	C3ZSS5	Biomphalaria_XP_013089107.1	H9JVM7	Brhy_TRINITY_DN7978_c0_g1_i1_m.52516,Brhy_TRINITY_DN7978_c0_g2_i1_m.52524	Capitella_R7TAP1	g177.t1	Chlamy_A8IPH5	Crassostrea_XP_019928851.1	Cyanidio_tr_M1VGR0_M1VGR0_CYAM1	Q9XYU1,X2JAI4:0.995	e688c36.9	Habo_c10601_g1_i1_m.16702:0.491,Habo_c10601_g1_i2_m.16707	Haliotis_HDSC10770CG00010	Lingula_A0A1S3JHT5	Lottia_XP_009066136.1	P25206	Octopus_XP_014781390.1	p3161_cov70.42	*	Yeast_YEL032W	Zebrafish_A0A0E4AY38:0.988,Zebrafish_Q5RIC5:0.984,Zebrafish_Q6PH47,Zebrafish_B8JKC1:0.077,Zebrafish_Q7ZVS5:0.077	Chiken_F1NFJ0,Chiken_Q5ZMN2:0.99	Human_P25205	pfu_aug2.0_617.1_24226.t1,pfu_aug2.0_9361.1_06390.t1:0.114		1	1	1	1	1	2	1	1	1	1	1	2	1	2	1	1	1	1	1
145	40	24		J9K779	Aplysia_XP_012935145.1:0.943,Aplysia_XP_012935146.1	C3YGH7	Biomphalaria_XP_013080513.1	H9JXC9	Brhy_TRINITY_DN35415_c0_g1_i1_m.33085,Brhy_TRINITY_DN14047_c0_g1_i1_m.10216:0.094	Capitella_R7VGF2	g2677.t1	Chlamy_A8HQF0	Crassostrea_XP_011454486.1:0.883,Crassostrea_XP_019930453.1:0.969,Crassostrea_XP_019930454.1	Cyanidio_tr_M1VBU5_M1VBU5_CYAM1	Q6AWP5,Q7KVL7:0.882,Q95RP4:0.076,Q9W277:0.884	e13645c40.5,e45c38.1,e45c38.2	Habo_c11866_g1_i2_m.32138	*	Lingula_A0A1S3IFD4,Lingula_A0A1S3JH31,Lingula_A0A1S3IFK7:0.114	Lottia_XP_009056342.1	Q9EQH3	Octopus_XP_014777339.1:0.982,Octopus_XP_014777341.1	p1947_cov65.42	*	Yeast_YJL154C	Zebrafish_A4QP42,Zebrafish_Q1ED30:0.997,Zebrafish_Q6ZM34	Chiken_F1NVF0:0.974,Chiken_Q5ZL51,Chiken_A0A1L1RWX8:0.156	Human_Q96QK1	pfu_aug2.0_338.1_27249.t1		1	2	1	1	1	2	1	1	1	3	1	4	3	1	0	3	1	1	2
146	33	24		J9K7N8	Aplysia_XP_005104462.1	C3Z4T9	Biomphalaria_XP_013087922.1	H9J6K9	Brhy_TRINITY_DN12714_c0_g1_i1_m.55791,Brhy_TRINITY_DN12714_c0_g1_i2_m.55796:0.607	Capitella_R7V2U4	g3709.t1	Chlamy_A8HPZ4	Crassostrea_XP_011451587.1	Cyanidio_tr_M1V4M8_M1V4M8_CYAM1	Q9VGW6	e6034c43.9	Habo_c11063_g1_i1_m.21385:0.111,Habo_c11063_g1_i1_m.21386:0.058,Habo_c11063_g1_i2_m.21395	*	Lingula_A0A1S3I9Z7,Lingula_A0A1S3KFV6:0.988,Lingula_A0A1S3KGL1:0.99	Lottia_XP_009057372.1	P49718	Octopus_XP_014767470.1	p928_cov68.7	*	Yeast_YLR274W	Zebrafish_F1QK71,Zebrafish_Q6NV07:0.997,Zebrafish_Q7ZTS7:0.994,Zebrafish_Q8JH75:0.885	Chiken_A0A1D5NW89:0.501,Chiken_Q5ZKL0	Human_P33992	pfu_aug2.0_1538.1_28355.t1		1	1	1	1	1	2	1	1	1	1	1	1	1	3	0	3	1	1	1
147	43	25		J9JSK6,X1XCC1:0.909	Aplysia_XP_005107817.1	C3YL40	Biomphalaria_XP_013080020.1	H9IU98	Brhy_TRINITY_DN28112_c0_g1_i1_m.55240	Capitella_R7TIY6	g795.t1	Chlamy_A8IDL8	Crassostrea_XP_011425361.1,Crassostrea_XP_011425359.1	Cyanidio_tr_M1VCP0_M1VCP0_CYAM1	C6SUY3,Q9V461	e10418c34.2	Habo_c18402_g1_i1_m.55624	Haliotis_HDSC01586CG00090,Haliotis_HDSC01586CG00100	Lingula_A0A1S3I664:0.993,Lingula_A0A1S3K5V8	Lottia_XP_009061581.1	P97311	Octopus_XP_014781505.1,Octopus_XP_014781513.1	p2972_cov65.42	*	Yeast_YGL201C	Zebrafish_A0A0E4AXB8:0.996,Zebrafish_A0A0R4ILE7:0.838,Zebrafish_A3KMS0:0.994,Zebrafish_F1R5P3,Zebrafish_A0A0E4AYA7:0.156,Zebrafish_A0A0R4ITK6:0.13,Zebrafish_B0S7S1:0.151,Zebrafish_Q4V9J1:0.143,Zebrafish_F1R816	Chiken_A0A1L1RJH3:0.951,Chiken_Q5ZKB2:0.942,Chiken_Q5ZKR8,Chiken_F1NAG0	Human_Q14566	pfu_aug2.0_1984.1_15336.t1,pfu_aug2.0_1984.1_15337.t1		2	1	1	1	1	1	1	1	1	2	1	2	1	1	2	2	1	1	2
148	33	24		J9JZL5:0.421,J9K804	Aplysia_XP_005096032.1	C3YDW0:0.987,C3YDW7	Biomphalaria_XP_013080562.1	H9J2M2	Brhy_TRINITY_DN35185_c0_g1_i1_m.17292,Brhy_TRINITY_DN28035_c0_g1_i1_m.17746	*	g2402.t1	Chlamy_A8HQJ4	Crassostrea_XP_011420648.1	Cyanidio_tr_M1VFB1_M1VFB1_CYAM1	Q9V460	e12420c39.6,e12420c39.4	Habo_c6547_g1_i1_m.3492	Haliotis_HDSC00159CG00120	Lingula_A0A1S3K4F0	Lottia_XP_009049048.1	O55201	Octopus_XP_014787450.1,Octopus_XP_014787451.1:0.992,Octopus_XP_014787452.1:0.992	p509_cov73.180	*	Yeast_YML010W	Zebrafish_A0A0R4IBG8:0.988,Zebrafish_F1QD27,Zebrafish_Q9DDT5:0.999	Chiken_A0A1D5P5C8:0.848,Chiken_Q5ZI08	Human_O00267	pfu_aug2.0_2256.1_22003.t1		2	1	2	1	1	2	0	1	1	1	1	1	2	1	1	1	1	1	3
149	80	25		J9JZG3,J9JTW3	Aplysia_XP_005101853.1,Aplysia_XP_005101854.1,Aplysia_XP_012939972.1:0.964,Aplysia_XP_012934788.1	C3YP45,C3YP48	Biomphalaria_XP_013073219.1:0.996,Biomphalaria_XP_013073220.1,Biomphalaria_XP_013073221.1:0.935,Biomphalaria_XP_013087457.1	H9JUY0,H9JMU9	Brhy_TRINITY_DN15863_c0_g1_i1_m.21250,Brhy_TRINITY_DN27915_c0_g1_i1_m.61098	Capitella_R7U9C7,Capitella_R7URB9	g7021.t1,g66.t1	Chlamy_A8I985,Chlamy_A8HM51	Crassostrea_XP_011429416.1:0.997,Crassostrea_XP_011429417.1:0.992,Crassostrea_XP_011429418.1,Crassostrea_XP_011429419.1:0.951,Crassostrea_XP_011445913.1:0.993,Crassostrea_XP_011445914.1:0.988,Crassostrea_XP_011445915.1	Cyanidio_tr_M1VGJ7_M1VGJ7_CYAM1	A0A0B4LEK8,A1Z813:0.992,Q86NS0:0.402,M9PC99,Q9VQ94:0.951	e1530c39.6,e43968c48.2	Habo_c10690_g1_i1_m.17573,Habo_c10690_g1_i2_m.17592,Habo_c6857_g1_i1_m.3877,Habo_c6857_g1_i2_m.3884	Haliotis_HDSC00762CG00010	Lingula_A0A1S3HRV5:0.995,Lingula_A0A1S3HRW2:0.487,Lingula_A0A1S3HUN3,Lingula_A0A1S3KIE7	Lottia_XP_009062017.1,Lottia_XP_009063558.1	Q3U2P1	Octopus_XP_014770483.1:0.994,Octopus_XP_014770484.1:0.994,Octopus_XP_014770485.1,Octopus_XP_014791291.1,Octopus_XP_014791292.1,Octopus_XP_014791293.1:0.928	p117_cov71.363,p70_cov62.79	*	Yeast_YIL109C,Yeast_YNL049C:0.416	Zebrafish_A0A0R4IAZ9:0.975,Zebrafish_A0A0R4IMX2:0.995,Zebrafish_A0A0R4IZC7,Zebrafish_D5LHQ7:0.822,Zebrafish_D5LMH4:0.052,Zebrafish_F1QRB4:0.069,Zebrafish_F1R3A4:0.057,Zebrafish_E7F715,Zebrafish_A0A0R4ICL5:0.126,Zebrafish_E7FAP3:0.126	Chiken_E1BUD8,Chiken_E1BSP8:0.094,Chiken_A0A1D5PCR2:0.231,Chiken_A0A1D5PXG5:0.239,Chiken_Q5ZM67:0.231,Chiken_E1BSA7	Human_O94855:0.064,Human_P53992,Human_O95486:0.164,Human_O95487	pfu_aug2.0_81.1_03570.t1		2	4	2	4	2	2	2	2	2	7	1	5	2	4	1	4	2	1	6
150	173	26		J9JXM5,J9JJU5:0.341,J9JTB1,J9K371,J9JLZ0:0.136,X1WYK6:0.13	Aplysia_XP_005108895.2,Aplysia_XP_005096600.1,Aplysia_XP_012946083.1,Aplysia_XP_012937018.1,Aplysia_XP_012944768.1	C3YZT9,C3XPU0,C3Z786,C3XW96,C3YV02,C3ZAT4:0.056,C3YVU0	Biomphalaria_XP_013073244.1:0.532,Biomphalaria_XP_013073245.1:0.531,Biomphalaria_XP_013073246.1:0.528,Biomphalaria_XP_013073248.1,Biomphalaria_XP_013070043.1,Biomphalaria_XP_013085114.1,Biomphalaria_XP_013073520.1,Biomphalaria_XP_013065508.1,Biomphalaria_XP_013093661.1,Biomphalaria_XP_013078850.1:0.15	H9J7V8,H9J2X5,H9J535	Brhy_TRINITY_DN14205_c6_g1_i1_m.60315:0.079,Brhy_TRINITY_DN15652_c0_g1_i2_m.50032:0.067,Brhy_TRINITY_DN15652_c0_g1_i3_m.50035:0.063,Brhy_TRINITY_DN15652_c0_g1_i4_m.50040:0.063,Brhy_TRINITY_DN6155_c0_g1_i1_m.16059,Brhy_TRINITY_DN6559_c0_g2_i1_m.56933:0.08,Brhy_TRINITY_DN24147_c0_g1_i1_m.57396:0.192,Brhy_TRINITY_DN6202_c0_g1_i1_m.45969	Capitella_R7TG07,Capitella_R7TX20:0.061,Capitella_R7TZP9:0.213,Capitella_R7UD61,Capitella_R7U737,Capitella_R7UZ35,Capitella_R7T9F7:0.061,Capitella_R7T9J3:0.085,Capitella_R7TA58:0.057	g874.t1,g1876.t1,g938.t1:0.878,g922.t1:0.098,g3333.t1	Chlamy_A8HMC7,Chlamy_A8HM87,Chlamy_A8J1N2:0.084,Chlamy_A8J6W6:0.07,Chlamy_A8HSY5	Crassostrea_XP_011412709.1:0.993,Crassostrea_XP_011412710.1:0.964,Crassostrea_XP_011412711.1,Crassostrea_XP_011412712.1:0.963,Crassostrea_XP_011412713.1:0.897,Crassostrea_XP_011412714.1:0.878,Crassostrea_XP_011412715.1:0.877,Crassostrea_XP_011412717.1:0.876,Crassostrea_XP_011412718.1:0.878,Crassostrea_XP_011426744.1	Cyanidio_tr_M1UVK6_M1UVK6_CYAM1,Cyanidio_tr_M1VDK2_M1VDK2_CYAM1	H1UUP0,Q9VGH7:0.924,Q7JZ25,C9QP60:0.988,Q8IQN2,Q8MQK2:0.995,Q9VUY1:0.991	e2419c41.16,e4073c37.17,e10357c42.1,e7007c40.7,e1359c45.50,e66964c62.3,e1359c45.48,e10356c36.6	Habo_c5735_g1_i1_m.2520,Habo_c10147_g1_i2_m.13274:0.093,Habo_c10147_g1_i3_m.13277:0.093,Habo_c10147_g1_i4_m.13280:0.093,Habo_c9888_g1_i1_m.12049,Habo_c9888_g1_i3_m.12061,Habo_c9888_g1_i4_m.12073,Habo_c9888_g1_i5_m.12086,Habo_c11758_g1_i1_m.30232,Habo_c11758_g1_i2_m.30242	Haliotis_HDSC00416CG00030	Lingula_A0A1S3HRH5,Lingula_A0A1S3HUA0:0.84,Lingula_A0A2R2MLA1:0.838,Lingula_A0A1S3HJS7,Lingula_A0A2R2MPU5:0.1,Lingula_A0A1S3H599,Lingula_A0A1S3IUD7:0.114,Lingula_A0A1S3IVW1:0.12,Lingula_A0A1S3J260,Lingula_A0A1S3HA05:0.871	Lottia_XP_009055218.1,Lottia_XP_009065200.1,Lottia_XP_009053538.1,Lottia_XP_009050916.1,Lottia_XP_009059547.1,Lottia_XP_009057964.1	P51791,Q61418:0.351,Q9WVD4:0.293,O70496,Q64347:0.229,Q9R0A1,O35454,Q9WUB6:0.136,Q9WUB7:0.145	Octopus_XP_014791389.1:0.963,Octopus_XP_014791390.1:0.934,Octopus_XP_014791391.1:0.934,Octopus_XP_014791392.1,Octopus_XP_014791393.1:0.93,Octopus_XP_014791394.1:0.963,Octopus_XP_014791395.1:0.965,Octopus_XP_014783627.1:0.987,Octopus_XP_014783628.1,Octopus_XP_014783629.1:0.95	p258759_cov63.71,p1305_cov61.60,p117_cov71.336,p2105_cov61.11,p3251_cov67.23,p258769_cov66.35	tr_P74477_P74477_SYNY3	Yeast_YJR040W	Zebrafish_A0A140LGR0:0.346,Zebrafish_A0A286YBB0:0.355,Zebrafish_E7F798,Zebrafish_F1QXH5,Zebrafish_Q08BG8:0.997,Zebrafish_E9QE68:0.29,Zebrafish_F1QXU8:0.301,Zebrafish_X1WEF7:0.401,Zebrafish_A0A286YA28:0.964,Zebrafish_A0A098DN12	Chiken_A0A1D5PIW1:0.939,Chiken_E1C9F3:0.832,Chiken_E1BZI1,Chiken_F1NGF2:0.398,Chiken_F1N9G5:0.355,Chiken_A0A1D5NXA2:0.91,Chiken_R4GFW3:0.946,Chiken_A0A1D5PFZ3,Chiken_A0A1D5PS57,Chiken_Q5ZL60:0.999	Human_P51790,Human_P51793:0.385,Human_P51795:0.298,Human_P51798,Human_P35523:0.221,Human_P51788,Human_P51797,Human_P51800:0.163,Human_P51801:0.158	pfu_aug2.0_404.1_14111.t1,pfu_aug2.0_888.1_27887.t1,pfu_aug2.0_1002.1_08079.t1,pfu_aug2.0_3341.1_05810.t1,pfu_aug2.0_1715.1_18490.t1		6	5	7	10	3	8	9	5	5	10	2	7	8	10	1	10	6	9	10
151	41	20		J9JXW3	Aplysia_XP_005099454.1,Aplysia_XP_012938565.1:0.992	C3Y1Q0	Biomphalaria_XP_013084894.1	H9JCF1	Brhy_TRINITY_DN2693_c0_g1_i1_m.41731	Capitella_R7US34	*	*	Crassostrea_XP_011442212.1:0.99,Crassostrea_XP_011442219.1	*	A0A0C5K8A6:0.991,O77290,Q7YU20:0.96,Q9W4K1:0.999	e7113c42.18	*	*	Lingula_A0A1S3JM48:0.975,Lingula_A0A1S3JM75:0.989,Lingula_A0A1S3JM86:0.954,Lingula_A0A1S3JMW3:0.958,Lingula_A0A1S3KG83:0.986,Lingula_A0A1S3KG92,Lingula_A0A1S3KGN8:0.965,Lingula_A0A1S3KHF5:0.969	Lottia_XP_009061057.1	Q9JME5,Q9Z1T1:0.105	Octopus_XP_014770133.1,Octopus_XP_014770134.1	p522_cov66.118	*	Yeast_YGR261C	Zebrafish_A0A0G2KQL4:0.872,Zebrafish_A0A0G2L8C2:0.883,Zebrafish_A0A286YA03,Zebrafish_A9JRG4:0.054,Zebrafish_A0A0G2KCY3:0.101	Chiken_A0A1D5PWA7,Chiken_A0A1D5PAF9:0.092,Chiken_E1BW97:0.109	Human_O00203:0.09,Human_Q13367	pfu_aug2.0_6062.1_09521.t1		1	2	1	1	1	1	1	0	0	2	0	4	1	0	0	8	1	2	2
152	36	24		X1WIP8	Aplysia_XP_005102206.1	C3XX70	Biomphalaria_XP_013092787.1	H9JI90	Brhy_TRINITY_DN35063_c0_g1_i1_m.48810	Capitella_R7UXR8	g6378.t1	*	Crassostrea_XP_011442207.1	Cyanidio_tr_M1UX94_M1UX94_CYAM1	Q9VWI2	e1568c42.17	Habo_c5801_g1_i1_m.2595	Haliotis_HDSC01030CG00010	Lingula_A0A1S3JLG3	Lottia_XP_009044896.1	Q80UM3,Q9DBB4:0.251	Octopus_XP_014775231.1	p918_cov66.96	*	Yeast_YDL040C	Zebrafish_A0A0R4I9S5:0.894,Zebrafish_A0A0R4IXR2,Zebrafish_F1QVJ2:0.805,Zebrafish_Q6TNQ3:0.886,Zebrafish_B8A5C4:0.071,Zebrafish_F1QE25:0.649,Zebrafish_Q6IQG8:0.232,Zebrafish_Q6PFQ1:0.649,Zebrafish_Q7ZVM0:0.646,Zebrafish_Q803P6:0.232	Chiken_F1NVR6,Chiken_A0A1D5PD61:0.067	Human_Q6N069:0.302,Human_Q9BXJ9	pfu_aug2.0_487.1_24087.t1		1	1	1	1	1	1	1	1	0	1	1	1	1	1	1	1	1	2	1
153	62	19		J9LZ95,J9KTI2:0.083,X1X5I4	Aplysia_XP_012946993.1,Aplysia_XP_012946306.1	C3ZZL8,C3ZYD6	Biomphalaria_XP_013084437.1	H9J0V7,H9J0V8	*	Capitella_R7TAW6,Capitella_R7T3Y4	*	*	Crassostrea_XP_011438487.1,Crassostrea_XP_011438488.1:0.904,Crassostrea_XP_011438607.1,Crassostrea_XP_019926077.1	*	A0A0S0WGQ9:0.862,A0A126GUQ2:0.174,E1JHB4:0.968,M9MRE5:0.994,M9MSG8:0.983,M9PB69,M9PCC7:0.917,M9PCW8:0.93,M9PF50:0.934,Q0E8L0:0.916	e132c45.14,e132c45.10,e132c45.13	*	Haliotis_HDSC00056CG00060,Haliotis_HDSC00056CG00040	Lingula_A0A1S3HSM4,Lingula_A0A1S3J0S3,Lingula_A0A1S3HPT4,Lingula_A0A1S3HPU6:0.949,Lingula_A0A1S3HSM9:0.94	Lottia_XP_009059569.1,Lottia_XP_009059570.1	E2JF22,Q8CD54:0.184	Octopus_XP_014782009.1:0.958,Octopus_XP_014782010.1,Octopus_XP_014782011.1:0.957	p520_cov59.58,p520_cov59.56,p520_cov59.60	*	*	Zebrafish_E7FD74,Zebrafish_A0A1B2RW95:0.173,Zebrafish_A0A286YA66:0.126,Zebrafish_X1WC87,Zebrafish_A0A0R4ILE8:0.119,Zebrafish_A0A0R4IED3,Zebrafish_A0A0R4IDG9,Zebrafish_A0A0R4ILU6	Chiken_A0A1D5PVL7,Chiken_A0A1D5P1T3:0.122,Chiken_A0A1D5PS49:0.124,Chiken_A0A1D5PXA3	Human_Q92508:0.172,Human_Q9H5I5	pfu_aug2.0_497.1_24102.t1,pfu_aug2.0_13134.1_16495.t1		3	2	2	1	2	0	2	0	0	4	0	10	3	0	2	5	2	2	3
154	20	18		J9JTK3	Aplysia_XP_005092535.1	C3YWW3	Biomphalaria_XP_013079449.1	H9IU36	*	Capitella_R7TTG8	*	*	Crassostrea_XP_011456225.1	*	Q9W1C5	e15c44.40,e15c44.43	*	*	Lingula_A0A1S3JLD5	Lottia_XP_009062295.1	Q6P4S8	Octopus_XP_014785822.1	p117_cov71.220	*	*	Zebrafish_A0A0R4IJ75	Chiken_F1P4X9	Human_Q8N201	pfu_aug2.0_4481.1_06003.t1,pfu_aug2.0_179.1_30369.t1		1	1	1	1	1	0	1	0	0	1	0	1	2	0	0	1	1	1	1
155	31	25		J9KAY2	Aplysia_XP_012937202.1	C3XPP9	Biomphalaria_XP_013073556.1	H9J723	Brhy_TRINITY_DN7977_c0_g1_i1_m.52381	Capitella_R7TLF0	g9044.t1	Chlamy_A8J3A4	Crassostrea_XP_011415416.1:0.686,Crassostrea_XP_011444084.2	Cyanidio_tr_M1V677_M1V677_CYAM1	Q9VW54	e3900c34.30	Habo_c6769_g1_i1_m.3738,Habo_c6769_g1_i2_m.3746,Habo_c6769_g1_i3_m.3754	Haliotis_HDSC02103CG00020	Lingula_A0A1S3IFI7	Lottia_XP_009051909.1	Q8VDM4	Octopus_XP_014782499.1	p216_cov65.46	*	Yeast_YHR027C	Zebrafish_Q6PHK7,Zebrafish_A0A0R4IFL5:0.074,Zebrafish_A0A0G2KH95	Chiken_E1BX02,Chiken_Q5ZLU4:0.996	Human_Q13200	pfu_aug2.0_258.1_27122.t1		1	1	1	1	1	1	1	1	1	2	1	1	1	3	1	1	1	1	1
156	52	23		J9K565,X1WW18:0.167	Aplysia_XP_012946938.1	C3Y7Y5	Biomphalaria_XP_013066395.1:0.069,Biomphalaria_XP_013066396.1:0.074,Biomphalaria_XP_013086316.1,Biomphalaria_XP_013070908.1	H9JL48	Brhy_TRINITY_DN1483_c0_g1_i1_m.57213	Capitella_R7UEB7	g2807.t1	*	Crassostrea_XP_011420606.1:0.983,Crassostrea_XP_011420607.1:0.991,Crassostrea_XP_011420609.1:0.991,Crassostrea_XP_011420610.1:0.964,Crassostrea_XP_011420611.1:0.971,Crassostrea_XP_011420612.1	Cyanidio_tr_M1V8Z1_M1V8Z1_CYAM1:0.993,Cyanidio_tr_M1VI35_M1VI35_CYAM1	A0A0B4JDA0,Q7KPY3:0.918,Q8MSY3:0.639,Q9VF03:0.979	e7837c39.1,e7837c39.2	Habo_c10679_g1_i1_m.17411:0.687,Habo_c10679_g1_i2_m.17421,Habo_c10679_g1_i3_m.17433	*	Lingula_A0A2R2MJD6	Lottia_XP_009046452.1,Lottia_XP_009046453.1	P97496:0.141,Q6PDG5	Octopus_XP_014784672.1,Octopus_XP_014773417.1	p5500_cov66.33	*	Yeast_YJL176C,Yeast_YFR037C	Zebrafish_E7FFZ4,Zebrafish_F1Q9K1:0.151,Zebrafish_Q7ZUU5:0.554,Zebrafish_A0A0R4IDE0:0.461,Zebrafish_A0A0R4IIF3:0.46,Zebrafish_A4QN49:0.46,Zebrafish_Q502D5	Chiken_A0A1D5P9D7,Chiken_A0A1D5PMZ9:0.987,Chiken_A0A1D5PAT5:0.146	Human_Q8TAQ2,Human_Q92922:0.139	pfu_aug2.0_93.1_10263.t2		2	1	1	4	1	1	1	1	0	6	2	4	2	3	0	1	2	2	2
157	33	22		J9JZ69	Aplysia_XP_012944552.1	C3XYM7:0.779,C3ZYW7	Biomphalaria_XP_013080255.1	H9J440	Brhy_TRINITY_DN15817_c0_g1_i1_m.20592	Capitella_R7TU23	g4412.t1	*	Crassostrea_XP_011416324.1,Crassostrea_XP_011416327.1	*	A0A0B4KGX5:0.207,E1JIG3:0.202,Q961J4:0.172,Q9VHH2,Q6NN53:0.137	e212c41.5,e212c41.6	Habo_c11065_g1_i1_m.21412:0.856,Habo_c11065_g1_i3_m.21420	*	Lingula_A0A1S3IHZ3	Lottia_XP_009065673.1	Q8VD65	Octopus_XP_014776422.1,Octopus_XP_014781909.1	p1128_cov67.35	*	Yeast_YBR097W	Zebrafish_E7FAU9:0.995,Zebrafish_E9QFS6	Chiken_A0A1D5PET1,Chiken_Q5ZL78	Human_Q99570	pfu_aug2.0_274.1_13911.t2		1	1	2	1	1	1	1	1	0	2	0	5	2	2	0	1	1	1	2
158	48	24		X1WIL0,J9JMM1,J9M4Z5	Aplysia_XP_012939494.1:0.992,Aplysia_XP_012939495.1:0.989,Aplysia_XP_012939496.1:0.994,Aplysia_XP_012939497.1:0.987,Aplysia_XP_012939498.1:0.994,Aplysia_XP_012939500.1:0.994,Aplysia_XP_012939501.1:0.995,Aplysia_XP_012939502.1:0.996,Aplysia_XP_012939503.1:0.99,Aplysia_XP_012939504.1	C3ZR41	Biomphalaria_XP_013079193.1	H9J9H6	Brhy_TRINITY_DN14900_c0_g2_i1_m.55970	Capitella_R7U3Q6	g6694.t1	Chlamy_A8I8Y6	Crassostrea_XP_011451525.1,Crassostrea_XP_019929646.1:0.995,Crassostrea_XP_019929647.1:0.995,Crassostrea_XP_019929648.1:0.996,Crassostrea_XP_019929649.1:0.998,Crassostrea_XP_011412801.1	Cyanidio_tr_M1V5X6_M1V5X6_CYAM1	Q8I8U7	e1641c43.21,e1641c43.22	Habo_c12578_g1_i1_m.50309	*	Lingula_A0A1S3K6E4:0.999,Lingula_A0A1S3K6E6,Lingula_A0A1S3K6Y5:0.996,Lingula_A0A2R2MM27:0.978,Lingula_A0A1S3INQ3	Lottia_XP_009048459.1,Lottia_XP_009048461.1	Q80YV3	Octopus_XP_014770856.1	p124_cov71.299	*	Yeast_YHR099W	Zebrafish_A0A0R4IPE4,Zebrafish_A0A0R4ITC5:0.998	Chiken_E1C796	Human_Q9Y4A5	pfu_aug2.0_201.1_03789.t1,pfu_aug2.0_201.1_03788.t1		3	10	1	1	1	1	1	1	1	6	1	1	2	1	0	5	2	1	1
159	28	21		J9JQU7	Aplysia_XP_005093570.1	C3XTS8:0.486,C3YG77	Biomphalaria_XP_013068311.1	H9JRD5	Brhy_TRINITY_DN31386_c0_g1_i1_m.12717	Capitella_R7T7E7	*	*	Crassostrea_XP_011417610.1:0.974,Crassostrea_XP_011417611.1	Cyanidio_tr_M1V7X0_M1V7X0_CYAM1	Q6AWJ1:0.998,Q95TW3:0.281,Q9W023	e1189c45.29	*	*	Lingula_A0A1S3HEE7:0.141,Lingula_A0A1S3JRJ4	Lottia_XP_009051054.1	Q6ZQ89	Octopus_XP_014777918.1	p258843_cov55.10	*	Yeast_YIL030C	Zebrafish_E7EZ17:0.984,Zebrafish_E9QDQ9	Chiken_A0A1D5NWV0,Chiken_A0A1D5PSM7:0.983	Human_O60337	pfu_aug2.0_2608.1_28881.t1		1	1	2	1	1	1	1	0	0	2	1	3	1	0	0	2	1	1	1
160	44	26		J9K3N0	Aplysia_XP_005104791.1,Aplysia_XP_005104792.1:0.616	C3YMM1	Biomphalaria_XP_013097118.1,Biomphalaria_XP_013064841.1:0.095	H9JHK2,H9JRR6:0.345	Brhy_TRINITY_DN10132_c0_g1_i1_m.32363:0.239,Brhy_TRINITY_DN20254_c0_g1_i1_m.38466	Capitella_R7UHX7,Capitella_R7UT47	g5093.t1	Chlamy_A8HP06	Crassostrea_XP_011439961.1	Cyanidio_tr_M1UY25_M1UY25_CYAM1	Q94523,Q8SX97:0.374	e6267c35.11	Habo_c10650_g1_i1_m.17162	Haliotis_HDSC00050CG00120	Lingula_A0A1S3IS89,Lingula_A0A1S3JLL9:0.999	Lottia_XP_009064001.1	Q8K2B3	Octopus_XP_014788253.1,Octopus_XP_014777684.1	p3054_cov66.112,p3054_cov66.115	tr_P73479_P73479_SYNY3	Yeast_YJL045W:0.565,Yeast_YKL148C	Zebrafish_A0A0R4ITN5:0.771,Zebrafish_A0A0R4IYI4:0.72,Zebrafish_B2GQ13:0.981,Zebrafish_G8JL21:0.717,Zebrafish_Q6TNQ9:0.685,Zebrafish_Q7ZVF3	Chiken_F1NPJ4,Chiken_Q9YHT1:0.983,Chiken_A0A1L1RJF7:0.108	Human_P31040	pfu_aug2.0_1327.1_24858.t1,pfu_aug2.0_10.1_00001.t1		1	2	1	2	2	2	2	1	1	1	1	2	1	1	1	2	1	1	2
161	78	25		J9JSF4	Aplysia_XP_012938211.1:0.659,Aplysia_XP_012938212.1:0.69,Aplysia_XP_012938213.1:0.69,Aplysia_XP_012938214.1:0.683,Aplysia_XP_012938215.1:0.703,Aplysia_XP_012938216.1:0.703,Aplysia_XP_012939019.1	C3YFR3	Biomphalaria_XP_013062836.1:0.447,Biomphalaria_XP_013082704.1,Biomphalaria_XP_013082705.1:0.977,Biomphalaria_XP_013082706.1:0.978,Biomphalaria_XP_013082707.1:0.978,Biomphalaria_XP_013082708.1:0.869	H9JDC0	Brhy_TRINITY_DN27938_c0_g1_i1_m.61031,Brhy_TRINITY_DN6683_c1_g1_i1_m.3068	Capitella_R7V4T2	g6183.t1	Chlamy_A8IZE7	Crassostrea_XP_011446655.1,Crassostrea_XP_011446656.1:0.951,Crassostrea_XP_011446658.1:0.978,Crassostrea_XP_011446659.1:0.974,Crassostrea_XP_011446660.1:0.969,Crassostrea_XP_011446661.1:0.948,Crassostrea_XP_011446662.1:0.899,Crassostrea_XP_019928275.1:0.982,Crassostrea_XP_019928276.1:0.934	Cyanidio_tr_M1VCZ0_M1VCZ0_CYAM1,Cyanidio_tr_Q85G44_Q85G44_CYAM1	A8Y596,A8Y599:0.955,A8Y5A0:0.941,A8Y5A1:0.219,E8NHS9:0.878,Q32KF3:0.989,Q7PLC5:0.316,Q7PLC6:0.963,Q7PLC7:0.992,Q9VAW3:0.739	e1868c42.73,e6871c42.4:0.079,e213786c48.3	Habo_c10674_g1_i1_m.17389	*	Lingula_A0A1S3IWU0,Lingula_A0A1S3IWU4:0.89,Lingula_A0A1S3IX90:0.963,Lingula_A0A1S3IX95:0.94,Lingula_A0A1S3IXF8:0.936,Lingula_A0A1S3IXG4:0.883,Lingula_A0A1S3IYN2:0.957,Lingula_A0A1S3IYN7:0.908	Lottia_XP_009061910.1	P47856:0.287,Q9Z2Z9	Octopus_XP_014778460.1,Octopus_XP_014778461.1:0.952	p919_cov66.22,p257_cov63.107,p257_cov63.105	Synecho_sp_P72720_GLMS_SYNY3	Yeast_YKL104C,Yeast_YMR085W:0.08	Zebrafish_Q3S344,Zebrafish_B3DIX3:0.115,Zebrafish_F1QDD9:0.124,Zebrafish_F1QKU5:0.11,Zebrafish_Q3S343:0.11	Chiken_A0A1D5P980:0.178,Chiken_A0A1D5PXH4:0.307,Chiken_Q5ZIG5:0.299,Chiken_A0A1D5PH72,Chiken_A0A1L1RM95:0.077	Human_O94808,Human_Q06210:0.299	pfu_aug2.0_171.1_03745.t1		1	7	1	6	1	2	1	1	1	9	2	10	3	1	0	8	1	2	2
162	62	19		J9JY60	Aplysia_XP_005108955.2	C3ZWE3	Biomphalaria_XP_013095680.1	B5LBF7,H9JSD8:0.245	*	Capitella_R7TLW0	*	*	Crassostrea_XP_011451926.1:0.983,Crassostrea_XP_011451928.1:0.971,Crassostrea_XP_011451929.1:0.951,Crassostrea_XP_011451930.1,Crassostrea_XP_019929745.1:0.596	*	A0A0B4JD02:0.995,A0A0B4JDF1:0.992,A0A0B4K6L6:0.949,A0A0B4KH09:0.957,A0A0B4LHP1,F0JAN3:0.687,P16371:0.991	e10049c44.7	*	Haliotis_HDSC00601CG00070	Lingula_A0A1S3HTK5,Lingula_A0A1S3HTK9:0.979,Lingula_A0A1S3HTL2:0.954,Lingula_A0A1S3HTM6:0.992,Lingula_A0A1S3HUZ7:0.991,Lingula_A0A1S3HV02:0.956,Lingula_A0A1S3HWD7:0.994	Lottia_XP_009054865.1,Lottia_XP_009054867.1:0.103	Q08122:0.436,Q62440:0.564,Q62441,Q9WVB2:0.076,Q9WVB3	Octopus_XP_014788387.1	p69_cov69.162	*	*	Zebrafish_B3DGV3:0.771,Zebrafish_E7F3V0:0.759,Zebrafish_O13166:0.691,Zebrafish_O13168,Zebrafish_Q1LXH1:0.748,Zebrafish_B3DJR5:0.23,Zebrafish_F1R8R4:0.225,Zebrafish_F8W4E6:0.215	Chiken_F1NDB6:0.395,Chiken_A0A1D5P0I6:0.613,Chiken_A0A1D5P5C3:0.991,Chiken_A0A1D5PGR2:0.309,Chiken_A0A1D5PPC0:0.57,Chiken_A0A1D5PVL6:0.081,Chiken_E1C492:0.577,Chiken_F1N9Y3,Chiken_Q8JIM6:0.998,Chiken_A0A1D5PDN0	Human_Q04724:0.583,Human_Q04725:0.104,Human_Q04726:0.445,Human_Q04727,Human_Q9H808:0.109,Human_A0A1W2PR48	pfu_aug2.0_63.1_10209.t1		1	1	1	1	2	0	1	0	0	5	0	7	1	0	1	7	2	5	1
163	50	23		J9KAS0	Aplysia_XP_005092501.1,Aplysia_XP_005109383.2	C3Z4N8,C3Z253	Biomphalaria_XP_013067395.1,Biomphalaria_XP_013083545.1	H9J7K7	Brhy_TRINITY_DN10419_c0_g1_i1_m.45127:0.377,Brhy_TRINITY_DN14596_c0_g1_i1_m.14476,Brhy_TRINITY_DN28584_c0_g1_i1_m.15190:0.229,Brhy_TRINITY_DN25552_c0_g1_i1_m.38366	Capitella_R7U1X3,Capitella_R7U229	g2347.t1,g4451.t1:0.495	Chlamy_A8JAK4,Chlamy_A8JBC9,Chlamy_A8HQ21:0.43	Crassostrea_XP_011431162.1,Crassostrea_XP_019920758.1	*	Q9VRN1	e862c35.4,e1453c42.14,e862c35.6	Habo_c7465_g1_i1_m.4492	Haliotis_HDSC01080CG00040,Haliotis_HDSC00051CG00060	Lingula_A0A1S3HHU1,Lingula_A0A1S3IVQ6,Lingula_A0A1S3J5X0:0.534,Lingula_A0A2R2MIH3	Lottia_XP_009064505.1,Lottia_XP_009052622.1	Q9ET30,Q9DBU0	Octopus_XP_014788958.1,Octopus_XP_014776999.1	p310_cov70.37,p255258_cov70.3	*	*	Zebrafish_A8E7G8,Zebrafish_Q7ZV33:0.983,Zebrafish_F1R852,Zebrafish_Q6DC05:0.968	Chiken_F1NRG5	Human_Q9HD45,Human_O15321	pfu_aug2.0_179.1_30365.t2,pfu_aug2.0_912.1_08004.t1,pfu_aug2.0_492.1_07594.t1		1	2	2	2	1	4	2	2	3	2	0	1	3	1	2	4	2	2	2
164	28	22		J9JZW0	Aplysia_XP_012945343.1	C3YMC2	Biomphalaria_XP_013076128.1	H9JSX6,H9JSX7	Brhy_TRINITY_DN8732_c0_g1_i1_m.620	Capitella_R7TQG5	g390.t1	*	Crassostrea_XP_011432088.1,Crassostrea_XP_011432090.1	Cyanidio_tr_M1USQ4_M1USQ4_CYAM1	Q9V3C5	e1652c45.25,e1652c45.23	Habo_c9261_g1_i1_m.9102	Haliotis_HDSC00371CG00110	Lingula_A0A1S3JAU3	Lottia_XP_009059158.1	Q69ZJ7	Octopus_XP_014777792.1:0.994,Octopus_XP_014777793.1	p258731_cov69.199,p258731_cov69.197	*	*	*	Chiken_A0A1D5P4B0:0.951,Chiken_E1BZU6	Human_Q4ADV7	pfu_aug2.0_973.1_11347.t1		1	1	1	1	2	1	1	1	0	2	1	1	2	1	1	1	1	1	2
165	40	25		J9K288	Aplysia_XP_005109294.1	C3ZF25	Biomphalaria_XP_013076603.1,Biomphalaria_XP_013078924.1:0.143,Biomphalaria_XP_013074506.1	H9J1H4	Brhy_TRINITY_DN12765_c0_g1_i1_m.55601,Brhy_TRINITY_DN7661_c0_g1_i1_m.37879:0.099	Capitella_R7UYG2	g1185.t1,g7024.t1	Chlamy_A8IUL5	Crassostrea_XP_011453621.1	Cyanidio_tr_M1UR92_M1UR92_CYAM1	Q86NQ0,Q960E2,Q9VN44:0.974	e2160c38.26	Habo_c10597_g1_i1_m.16686,Habo_c8267_g1_i1_m.6179	Haliotis_HDSC01848CG00020	Lingula_A0A1S3JWP5,Lingula_A0A1S3K5U3:0.717,Lingula_A0A1S3K6W7:0.481	Lottia_XP_009044446.1	Q8BIV3:0.461,Q8BKC5	Octopus_XP_014781528.1	p1222_cov59.26	*	Yeast_YMR308C	Zebrafish_A0A0R4IEU2:0.917,Zebrafish_B8JHR9	Chiken_A0A1D5P2W8,Chiken_A0A1D5PII9	Human_O00410,Human_O60518:0.5	pfu_aug2.0_126.1_20282.t1,pfu_aug2.0_638.1_27621.t1:0.362,pfu_aug2.0_6750.1_02874.t1		1	1	1	3	1	2	1	2	1	1	1	3	1	2	1	3	1	2	1
166	40	24		J9JN17	Aplysia_XP_012939065.1	C3YUI3,C3YUH2:0.663	Biomphalaria_XP_013071926.1	H9ITA4:0.31,H9JNS6:0.991,Q9NKX2,Q9NKX3:0.499	Brhy_TRINITY_DN12062_c0_g1_i1_m.47889	Capitella_R7V605	g4506.t1,g6908.t1:0.913	Chlamy_A8IM71	Crassostrea_XP_011439759.1	Cyanidio_tr_M1V9S4_M1V9S4_CYAM1	A0A0B4KHL2,G4LU37:0.946,Q8I0G5:0.924	e2913c42.1	Habo_c11294_g1_i1_m.23788,Habo_c11294_g1_i2_m.23805,Habo_c11294_g1_i3_m.23823	*	Lingula_A0A2R2MRN9	Lottia_XP_009058878.1	Q9QXK3,Q9QZE5:0.327	Octopus_XP_014776562.1	p16_cov66.8	*	Yeast_YNL287W	Zebrafish_B2GRP4:0.993,Zebrafish_Q9PUE4	Chiken_E1C7T8,Chiken_A0A1D5PLX0:0.151,Chiken_A0A1L1RZW9:0.142,Chiken_F1NB52:0.335,Chiken_Q5F402:0.328	Human_Q9UBF2,Human_Q9Y678:0.323	pfu_aug2.0_80.1_00187.t1		1	1	2	1	4	1	1	2	1	1	1	3	1	3	0	1	1	2	1
167	33	24		J9JRB9	Aplysia_XP_005105278.1,Aplysia_XP_012941818.1,Aplysia_XP_012941819.1	C3ZI22	Biomphalaria_XP_013095418.1,Biomphalaria_XP_013095419.1,Biomphalaria_XP_013095420.1	H9JDR8	Brhy_TRINITY_DN15269_c0_g1_i1_m.6405	Capitella_R7UJX6,Capitella_R7UE89:0.122	g2202.t1	Chlamy_A8JFT1	Crassostrea_XP_011425652.1	Cyanidio_tr_M1V8V1_M1V8V1_CYAM1	Q9VQZ6	e224113c44.7	Habo_c12019_g3_i1_m.35187	*	Lingula_A0A1S3J3L4:0.959,Lingula_A0A1S3J570	Lottia_XP_009061018.1	Q9CZX0	Octopus_XP_014785771.1,Octopus_XP_014785772.1:0.748	p258731_cov69.136	*	Yeast_YPL086C	Zebrafish_B2GS73,Zebrafish_Q5RIC0	Chiken_A0A0A0MQ58:0.977,Chiken_Q5ZHS1	Human_Q9H9T3	pfu_aug2.0_2075.1_18675.t1		1	3	1	3	1	1	2	1	1	1	1	1	1	1	0	2	1	1	2
168	91	24		J9K0Q7:0.572,X1X2J3,J9K530,X1X760	Aplysia_XP_005095276.1,Aplysia_XP_005095277.1:0.887,Aplysia_XP_012936221.1:0.985,Aplysia_XP_012936222.1:0.971,Aplysia_XP_012941472.1	C3YZQ2,C3ZE50	Biomphalaria_XP_013075419.1,Biomphalaria_XP_013095826.1,Biomphalaria_XP_013095827.1	A0A0A1GXX8:0.998,H9J790:0.878,Q5W7N6,Q5W7N5,H9J791	Brhy_TRINITY_DN9158_c1_g1_i1_m.58992,Brhy_TRINITY_DN27804_c0_g1_i1_m.60759,Brhy_TRINITY_DN14356_c0_g1_i3_m.13582,Brhy_TRINITY_DN12276_c0_g2_i1_m.17581:0.084,Brhy_TRINITY_DN15487_c0_g2_i3_m.41310:0.172,Brhy_TRINITY_DN15487_c0_g2_i5_m.41312:0.172	Capitella_R7TJK5,Capitella_R7VAP8,Capitella_R7V1L1	g7950.t1,g6273.t1,g2684.t1	Chlamy_A8JHV3,Chlamy_A8I196,Chlamy_A8J2B3:0.07	Crassostrea_XP_011450725.1,Crassostrea_XP_011429921.1,Crassostrea_XP_011427798.1:0.208,Crassostrea_XP_011421010.1	*	Q8MSZ1,Q9U6H7:0.967,Q9VKB3:0.994	e2962c36.8,e10950c46.7,e10950c46.10,e169c51.2:0.192	Habo_c11484_g1_i1_m.26065,Habo_c11800_g7_i1_m.30905,Habo_c11800_g7_i2_m.30918,Habo_c11800_g7_i3_m.30931,Habo_c11751_g1_i1_m.30087:0.121,Habo_c11751_g1_i2_m.30099:0.121,Habo_c11751_g1_i3_m.30110:0.121,Habo_c11751_g1_i4_m.30121:0.121,Habo_c11751_g1_i5_m.30133:0.121,Habo_c11997_g1_i1_m.34675	Haliotis_HDSC02804CG00040	Lingula_A0A1S3IR91,Lingula_A0A1S3JQL8,Lingula_A0A2R2MLD7:0.171	Lottia_XP_009045725.1,Lottia_XP_009052047.1	P13864,O55055	Octopus_XP_014781622.1,Octopus_XP_014773951.1	p1321_cov62.31,p6313_cov71.68,p1321_cov62.30	tr_Q59995_Q59995_SYNY3	*	Zebrafish_B3DKL6,Zebrafish_B3DKL7:0.996,Zebrafish_F1QT07:0.974,Zebrafish_F1QXG3:0.959,Zebrafish_F1RCN0:0.979,Zebrafish_Q8QGB8:0.966,Zebrafish_Q29R90:0.991,Zebrafish_Q588C1,Zebrafish_Q6PFQ6,Zebrafish_Q9YHD9	Chiken_A0A1D5P6U0:0.677,Chiken_A0A1D5PU01:0.877,Chiken_Q92072,Chiken_A0A1D5PQ47:0.87,Chiken_F1NJ02,Chiken_Q4W5Z2:0.996,Chiken_A0A1D5PG43	Human_P26358,Human_O14717	pfu_aug2.0_4319.1_32654.t1,pfu_aug2.0_4874.1_16041.t1,pfu_aug2.0_935.1_17949.t1		4	5	2	3	5	6	3	3	3	4	0	3	4	10	1	3	2	2	2
169	66	25		J9KB16,J9JMM0	Aplysia_XP_005104418.1,Aplysia_XP_012941339.1:0.995,Aplysia_XP_012945845.1	C3XQA9,C3Z2R5	Biomphalaria_XP_013076029.1,Biomphalaria_XP_013097053.1,Biomphalaria_XP_013092192.1	H9JP20,H9JT28	Brhy_TRINITY_DN14857_c0_g1_i1_m.37307,Brhy_TRINITY_DN6208_c1_g1_i1_m.45937	Capitella_R7UTE8,Capitella_R7UAG6,Capitella_R7UM75	g2644.t1,g5628.t1	Chlamy_A8HZ23,Chlamy_A8J3H9	Crassostrea_XP_011456491.1,Crassostrea_XP_011432305.1	Cyanidio_tr_M1V719_M1V719_CYAM1,Cyanidio_tr_M1V9S9_M1V9S9_CYAM1	Q9VVC9,Q9VP47	e5418c43.6,e12595c42.1	Habo_c12602_g2_i1_m.51272:0.161,Habo_c12602_g2_i2_m.51282,Habo_c12602_g2_i3_m.51290:0.161,Habo_c11910_g1_i2_m.32952,Habo_c11910_g1_i3_m.32963:0.991	Haliotis_HDSC03719CG00010:0.474,Haliotis_HDSC15803CG00010	Lingula_A0A1S3JQ71,Lingula_A0A1S3JQ86,Lingula_A0A1S3JMQ7:0.971,Lingula_A0A1S3KG58,Lingula_A0A1S3KGP1:0.996	Lottia_XP_009057907.1,Lottia_XP_009061888.1	Q5SWD9	Octopus_XP_014776378.1,Octopus_XP_014788073.1	p6_cov66.44,p1481_cov68.39	*	Yeast_YPL217C,Yeast_YDL060W	Zebrafish_E7F349,Zebrafish_A0A0R4IKX4,Zebrafish_E7FCX4:0.988,Zebrafish_F1Q594:0.178,Zebrafish_A3KNV1,Zebrafish_A9JRS3:0.779,Zebrafish_A9JT97:0.938,Zebrafish_E7EXI9:0.958,Zebrafish_Q6DC28:0.982	Chiken_F1NH69,Chiken_A0A1D5PFK0:0.982,Chiken_F1NNP8	Human_Q2NL82,Human_Q14692	pfu_aug2.0_3890.1_02511.t1,pfu_aug2.0_15928.1_29840.t1		2	3	2	3	2	2	3	2	2	2	2	2	2	5	2	5	2	1	2
170	70	25		J9K300,J9JPU3	Aplysia_XP_005102500.2,Aplysia_XP_005094748.2	C3Y385,C3Y003	Biomphalaria_XP_013092600.1,Biomphalaria_XP_013090270.1	H9IVI5	Brhy_TRINITY_DN15239_c0_g1_i2_m.6266	Capitella_R7T788,Capitella_R7TS66	g2992.t1	Chlamy_A8IAC7	Crassostrea_XP_011423016.1,Crassostrea_XP_011420080.1	Cyanidio_tr_M1USS0_M1USS0_CYAM1	L7X6D0:0.996,M9ND37:0.928,M9NFL1:0.891,M9WSU4:0.997,Q494K9:0.995,Q9NJH7:0.998,Q9VZP5:0.998,R4TCQ6	e1796c44.7,e7618c44.12	Habo_c12326_g2_i1_m.42769,Habo_c12326_g2_i2_m.42785,Habo_c12326_g2_i5_m.42812,Habo_c12326_g2_i6_m.42839	Haliotis_HDSC07473CG00010	Lingula_A0A1S3JRZ2,Lingula_A0A1S3HRU2:0.793,Lingula_A0A1S3IMX2,Lingula_A0A2R2MNQ9:0.647	Lottia_XP_009065980.1,Lottia_XP_009061982.1	Q05D44,Q5STE3:0.386,Q8BFR2	Octopus_XP_014774276.1,Octopus_XP_014778781.1,Octopus_XP_014778782.1	p1043_cov67.107,p543_cov70.83	*	Yeast_YAL035W	Zebrafish_F1QB47,Zebrafish_B3DH26,Zebrafish_B3DGX2:0.315,Zebrafish_F6PC54:0.982,Zebrafish_Q4ACB2:0.324,Zebrafish_Q4ACB3:0.972,Zebrafish_A0A0R4IGW2:0.97,Zebrafish_F1Q9M7:0.914,Zebrafish_F1QHA8:0.212,Zebrafish_A0A0H2UKS1:0.224	Chiken_E1BVP1,Chiken_A0A1D5PJN7:0.992,Chiken_A0A1D5P2R3:0.468,Chiken_Q71SY9:0.469,Chiken_A0A1P7XK06:0.991,Chiken_A0A1D5PQJ8:0.46,Chiken_A7LAP2:0.461,Chiken_A0A1D5P0H9	Human_O60841,Human_Q6MZW2:0.426,Human_Q8N475	pfu_aug2.0_405.1_17398.t1,pfu_aug2.0_77.1_23392.t1		2	2	2	2	1	1	2	1	1	2	1	8	2	4	1	4	2	3	3
171	60	19		J9JNI5,X1WTR3:0.14,X1XE40:0.711,X1XJZ7	Aplysia_XP_012936920.1	C3Z411,C3Z7B8,C3Z412:0.064,C3Z9U0:0.1,C3Z9V0:0.1,C3ZAK7:0.08,C3ZAL4:0.077,C3ZND7:0.062	Biomphalaria_XP_013085615.1	H9JTQ9	*	Capitella_R7TXY8,Capitella_R7TVQ8,Capitella_R7VK30	*	*	Crassostrea_XP_011450865.1:0.681,Crassostrea_XP_011450866.1:0.672,Crassostrea_XP_011450867.1:0.648,Crassostrea_XP_011450868.1:0.644,Crassostrea_XP_011450869.1,Crassostrea_XP_011450870.1:0.627,Crassostrea_XP_011450872.1:0.625,Crassostrea_XP_011450873.1:0.625	*	Q0KI66,Q0KI67:0.81,Q7K523:0.83,Q8INC3:0.788,Q9VEZ0:0.809,A4IJ75,A0A0B4KGR6:0.062,Q8IH49:0.451,Q8INC1:0.064,Q8SZW3:0.063	e9570c39.13,e5441c37.3	*	Haliotis_HDSC23720CG00010	Lingula_A0A1S3HLP8	Lottia_XP_009057732.1,Lottia_XP_009067280.1	Q9JMH9	Octopus_XP_014789374.1	p2070_cov65.49	*	*	Zebrafish_A0A0R4J7R2:0.419,Zebrafish_E7FE29,Zebrafish_X1WCS2:0.765,Zebrafish_A0A1L3GW42:0.077,Zebrafish_A0A1W6S8R0:0.078,Zebrafish_E7F632:0.295,Zebrafish_A0A0R4IJN0	Chiken_A0A1D5P3A7,Chiken_A0A1D5PGL4:0.993,Chiken_E1BY27:0.854,Chiken_A0A1L1RT64:0.051	Human_Q8IUG5:0.121,Human_Q92614	pfu_aug2.0_309.1_30599.t1,pfu_aug2.0_754.1_14525.t1		4	1	8	1	1	0	3	0	0	8	0	10	2	0	1	1	2	1	1
172	144	24		J9LWT7,J9LNE0,C4WTB6,J9K7I7	Aplysia_XP_012945076.1,Aplysia_XP_012945731.1,Aplysia_XP_005111747.2,Aplysia_XP_012942033.1,Aplysia_XP_012946814.1,Aplysia_XP_012946313.1,Aplysia_XP_012945079.1	C3XPR2,C3Y9L4,C3YKE2,C3XPR1	Biomphalaria_XP_013068677.1:0.998,Biomphalaria_XP_013068679.1:0.998,Biomphalaria_XP_013068680.1:0.996,Biomphalaria_XP_013068681.1:0.992,Biomphalaria_XP_013068682.1:0.992,Biomphalaria_XP_013068683.1,Biomphalaria_XP_013068685.1:0.99,Biomphalaria_XP_013068686.1:0.986,Biomphalaria_XP_013081356.1,Biomphalaria_XP_013072561.1	H9JF20,H9J008,H9JP23,H9JXS2,H9J010	Brhy_TRINITY_DN15492_c0_g3_i1_m.41262,Brhy_TRINITY_DN15776_c0_g1_i2_m.26123,Brhy_TRINITY_DN15496_c0_g1_i2_m.41355:0.545,Brhy_TRINITY_DN15496_c0_g1_i3_m.41372,Brhy_TRINITY_DN15492_c0_g1_i1_m.41260,Brhy_TRINITY_DN15776_c0_g1_i2_m.26122,Brhy_TRINITY_DN15496_c0_g2_i1_m.41390,Brhy_TRINITY_DN11187_c1_g1_i1_m.45431	Capitella_R7VFD3,Capitella_R7V2K6,Capitella_R7TWD9,Capitella_R7UGN3	g6040.t1,g5933.t1,g3573.t1	Chlamy_A8J6T5,Chlamy_A8JHT1,Chlamy_A8J6S3	Crassostrea_XP_011446031.1,Crassostrea_XP_019919711.1:0.997,Crassostrea_XP_019919712.1:0.997,Crassostrea_XP_019919713.1:0.997,Crassostrea_XP_019919714.1:0.995,Crassostrea_XP_019919716.1:0.993,Crassostrea_XP_019919717.1:0.998,Crassostrea_XP_019919718.1:0.991,Crassostrea_XP_019919719.1:0.998,Crassostrea_XP_019919720.1:0.985	*	A1Z713,Q9VU08,Q1RKY3	e12492c33.4,e3212c45.3,e6383c41.5,e3212c45.4,e6383c41.6,e27832c34.1,e12492c33.3,e3212c45.1,e4013c42.30,e51109c29.1	Habo_c12107_g2_i1_m.37368:0.59,Habo_c12107_g2_i2_m.37372,Habo_c12342_g4_i1_m.43116,Habo_c12057_g1_i1_m.36149,Habo_c12057_g1_i3_m.36167:0.802,Habo_c12057_g1_i4_m.36184,Habo_c12342_g3_i1_m.43112,Habo_c12107_g1_i1_m.37341:0.42,Habo_c12107_g1_i2_m.37355,Habo_c12342_g6_i1_m.43122	Haliotis_HDSC04131CG00030,Haliotis_HDSC41839CG00010	Lingula_A0A1S3J4V1,Lingula_A0A1S3J598:0.987,Lingula_A0A1S3HDY0,Lingula_A0A2R2MTS2:0.988,Lingula_A0A2R2MKN4,Lingula_A0A1S3JGD2,Lingula_A0A1S3HII8	Lottia_XP_009054303.1,Lottia_XP_009045457.1,Lottia_XP_009056396.1,Lottia_XP_009054110.1,Lottia_XP_009066069.1,Lottia_XP_009058895.1	Q5H8C4,Q8BX70:0.07	Octopus_XP_014781885.1,Octopus_XP_014789053.1,Octopus_XP_014783495.1:0.998,Octopus_XP_014783496.1:0.998,Octopus_XP_014783497.1:0.996,Octopus_XP_014783498.1:0.996,Octopus_XP_014783499.1:0.995,Octopus_XP_014783501.1,Octopus_XP_014783502.1:0.987,Octopus_XP_014783503.1:0.954	p197_cov68.14,p1283_cov67.57,p7_cov70.18,p1283_cov67.52,p1283_cov67.50,p7_cov70.13:0.144,p45_cov69.104,p1283_cov67.55,p7_cov70.21,p7_cov70.20	*	Yeast_YLL040C	Zebrafish_E7F307,Zebrafish_A0A1D5NSX1:0.061,Zebrafish_E7F1S0:0.051,Zebrafish_A0A0R4IL42:0.973,Zebrafish_B3DK09,Zebrafish_F1QJI4:0.996,Zebrafish_F1QKK2:0.988,Zebrafish_F1QTQ4:0.966,Zebrafish_A8WFV8,Zebrafish_E9QH42:0.057	Chiken_A0A1D5NW25:0.997,Chiken_A0A1D5PLB6,Chiken_E1C224:0.076,Chiken_A0A1D5PJI9:0.997,Chiken_E1C549,Chiken_A0A1L1RNN6	Human_Q5THJ4,Human_Q709C8:0.073,Human_Q96RL7	pfu_aug2.0_4661.1_06026.t1,pfu_aug2.0_76.1_20167.t1,pfu_aug2.0_575.1_17595.t1,pfu_aug2.0_4896.1_22621.t1,pfu_aug2.0_76.1_20166.t1,pfu_aug2.0_6603.1_12884.t1		4	7	4	10	5	8	4	3	3	10	0	3	10	10	2	7	6	2	10
173	35	19		J9LUZ1	Aplysia_XP_012937341.1	C3Z790,C3Z791	Biomphalaria_XP_013094997.1	H9J844	*	Capitella_R7TFC8,Capitella_R7TFF6	*	*	Crassostrea_XP_011450144.1	*	H1ZYC5,H1ZYC9:0.999,H1ZYD2,H1ZYD3,M9PD17:0.93,Q7K0T0:0.899,Q9U9B0:0.916,Q9VW83:0.917	e965c44.1	*	Haliotis_HDSC02893CG00010	Lingula_A0A1S3HHV4	Lottia_XP_009044686.1	Q61037	Octopus_XP_014768362.1:0.974,Octopus_XP_014768363.1	p429_cov63.55,p429_cov63.53	*	*	Zebrafish_A0A286Y892:0.975,Zebrafish_A0A0G2KHX4	Chiken_A0A1D5PM46:0.991,Chiken_F1NGI4:0.985,Chiken_A0A1D5PCW5,Chiken_A7M7B8	Human_P49815	pfu_aug2.0_10.1_00038.t2,pfu_aug2.0_10.1_00036.t1		1	1	2	1	1	0	2	0	0	1	0	8	1	0	1	1	1	1	2
174	65	26		J9K4G5,J9JKG8	Aplysia_XP_005110538.1,Aplysia_XP_005107027.1	C3ZDC2,C3YQ46	Biomphalaria_XP_013068590.1,Biomphalaria_XP_013067136.1,Biomphalaria_XP_013067137.1,Biomphalaria_XP_013078513.1	H9J9F1,H9IU35	Brhy_TRINITY_DN14171_c0_g1_i1_m.1891,Brhy_TRINITY_DN15308_c0_g1_i1_m.8530	Capitella_R7VLC3,Capitella_R7VEF8	g5029.t1,g7814.t1	Chlamy_A8IA39	Crassostrea_XP_011422285.1,Crassostrea_XP_011421426.2	Cyanidio_tr_M1UQ99_M1UQ99_CYAM1,Cyanidio_tr_M1V5E4_M1V5E4_CYAM1,Cyanidio_tr_M1VJJ6_M1VJJ6_CYAM1:0.07	Q9VM33,A0A0B4LIH0:0.476,I1WYH6:0.917,Q9VCX4	e8627c39.13,e21315c69.8,e27047c40.7	Habo_c11950_g1_i2_m.33717,Habo_c11950_g1_i3_m.33730,Habo_c11950_g1_i6_m.33745,Habo_c11565_g2_i1_m.27289,Habo_c11950_g1_i8_m.33761:0.107	Haliotis_HDSC03842CG00050,Haliotis_HDSC01097CG00050	Lingula_A0A1S3JVH1,Lingula_A0A1S3ISW3,Lingula_A0A1S3INC0:0.814	Lottia_XP_009050504.1	Q8K0D5,Q8R2Q4	Octopus_XP_014782706.1,Octopus_XP_014785475.1,Octopus_XP_014785476.1:0.798,Octopus_XP_014785477.1:0.784	p1180_cov74.36,p258742_cov70.90	Synecho_sp_P28371_EFG1_SYNY3:0.196,Synecho_sp_P74228_EFG2_SYNY3,Synecho_sp_Q55421_EFGL_SYNY3:0.084	Yeast_YLR069C,Yeast_YJL102W	Zebrafish_A0JMI9,Zebrafish_Q08BB1	Chiken_E1C430,Chiken_F1P0J0,Chiken_A0A1L1RYX3,Chiken_Q5ZKX8:0.987	Human_Q96RP9,Human_Q969S9	pfu_aug2.0_897.1_24499.t1,pfu_aug2.0_3520.1_02423.t1		2	2	2	4	2	2	2	2	1	2	3	4	3	5	2	3	1	2	4
175	168	25		J9KAU4,J9JYZ7,J9K1X1:0.171,J9K817	Aplysia_NP_001191499.1:0.464,Aplysia_XP_012946897.1,Aplysia_XP_012946898.1:0.964,Aplysia_NP_001191500.1:0.25,Aplysia_XP_005097254.1:0.577,Aplysia_XP_005107362.2:0.81,Aplysia_XP_005107694.1:0.701,Aplysia_XP_005107695.1:0.674,Aplysia_XP_005111510.1:0.697,Aplysia_XP_005091039.1:0.357	C3Z395,C3XSU3:0.577,C3YBY6,C3YI54:0.554,C3YV55:0.595,C3ZUW6:0.555,Q8MVW5:0.461,Q8MVW4:0.354	Biomphalaria_XP_013084862.1,Biomphalaria_XP_013072973.1:0.586,Biomphalaria_XP_013072974.1:0.577,Biomphalaria_XP_013074946.1:0.614,Biomphalaria_XP_013074947.1:0.623,Biomphalaria_XP_013088082.1:0.477,Biomphalaria_XP_013091074.1:0.192,Biomphalaria_XP_013094834.1:0.414	H9IXX0:0.406,H9IZ57:0.188,H9JV50,P52273:0.875,Q8T8B5:0.25,Q8T8B4:0.159	Brhy_TRINITY_DN14690_c0_g1_i1_m.32028	Capitella_R7T6Z8,Capitella_R7TAC7,Capitella_R7THX4:0.559,Capitella_R7TKK8:0.484,Capitella_R7TUJ6:0.484,Capitella_R7U7V7:0.371,Capitella_R7U9Q3:0.903,Capitella_R7UVW6:0.484,Capitella_R7UZB1:0.572,Capitella_R7V1Q6:0.419	g3004.t1:0.231,g3005.t1,g4056.t1,g4057.t1:0.24	Chlamy_P09204,Chlamy_P09205:0.945,Chlamy_Q540H1	Crassostrea_NP_001292302.1,Crassostrea_XP_011428863.1:0.12,Crassostrea_XP_011454684.1:0.932,Crassostrea_XP_011454685.1:0.946,Crassostrea_XP_011454686.1:0.95,Crassostrea_XP_019928558.1:0.959,Crassostrea_XP_011415749.1:0.341	Cyanidio_tr_A0A125YFV3_A0A125YFV3_CYAM1	K7WKV0:0.69,K7WKV5:0.699,K7WQ56:0.681,K7WQ63:0.686,K7WSB1:0.69,K7WSB4:0.659,K7X561:0.686,K7XI11:0.69,K7XI17:0.686,P06603	e1055c45.28:0.546,e1401c37.5:0.569,e1409c44.58:0.665,e24632c44.4,e2934c46.18:0.569,e3355c44.29,e4735c44.12:0.424,e5508c45.19:0.636,e760c44.1:0.862,e9580c48.5:0.182	Habo_c10336_g1_i1_m.14745:0.227,Habo_c12393_g1_i1_m.44531:0.395,Habo_c1788_g1_i1_m.841	Haliotis_HDSC01403CG00100,Haliotis_HDSC01860CG00050:0.312,Haliotis_HDSC01860CG00060:0.052	Lingula_A0A1S3IP46:0.849,Lingula_A0A1S3IW52:0.849,Lingula_A0A1S3IW54:0.858,Lingula_A0A1S3IW65:0.849,Lingula_A0A1S3IWJ6:0.294,Lingula_A0A1S3IWS5:0.059,Lingula_A0A1S3IWT6:0.294,Lingula_A0A1S3KF99,Lingula_A0A2R2MJY5:0.721,Lingula_A0A2R2MK77:0.918	Lottia_XP_009067250.1:0.89,Lottia_XP_009049421.1,Lottia_XP_009064884.1,Lottia_XP_009051687.1:0.89,Lottia_XP_009049423.1:0.857,Lottia_XP_009049426.1:0.857,Lottia_XP_009065936.1:0.286,Lottia_XP_009045303.1:0.863,Lottia_XP_009050191.1:0.714,Lottia_XP_009051303.1:0.143	P05214:0.747,P68369,P05213:0.947,P68373:0.773,P68368:0.507,Q9JJZ2:0.226	Octopus_XP_014782150.1,Octopus_XP_014770260.1:0.276,Octopus_XP_014770961.1:0.484,Octopus_XP_014770962.1:0.538,Octopus_XP_014770964.1:0.548,Octopus_XP_014775852.1:0.107,Octopus_XP_014782145.1:0.581,Octopus_XP_014782151.1:0.129,Octopus_XP_014782854.1:0.559,Octopus_XP_014784205.1:0.344	p258731_cov69.126,p258731_cov69.163:0.789,p639_cov70.41:0.974,p906_cov62.49:0.894,p1487_cov67.36:0.724,p1499_cov55.15:0.132,p1531_cov64.25:0.241,p1599_cov56.3:0.25,p180_cov68.50:0.234,p23_cov62.2:0.276	*	Yeast_YML085C,Yeast_YML124C:0.642	Zebrafish_Q6NWK7,Zebrafish_A0A286YA31:0.763,Zebrafish_A7MBS2:0.947,Zebrafish_B8A516:0.75,Zebrafish_O42271:0.763,Zebrafish_A0A0R4IG84:0.579,Zebrafish_A0A0R4INE6:0.367,Zebrafish_A0A286Y8F4:0.447,Zebrafish_A0A286YB28:0.711,Zebrafish_A8KB60:0.658	Chiken_A0A1D5NW27,Chiken_A0A1D5NXV1:0.747,Chiken_A0A1D5PZR4:0.72,Chiken_A0A1D5P198:0.947,Chiken_A0A1D5P6L2:0.362,Chiken_A0A1D5PA34:0.394,Chiken_A0A1D5PAR5:0.507,Chiken_A0A1D5PC38:0.293,Chiken_A0A1L1RJ25:0.519,Chiken_A0A1L1RJP8:0.533	Human_P68363:0.947,Human_Q13748:0.747,Human_Q71U36,Human_Q9BQE3:0.773,Human_P68366:0.507,Human_Q9NY65:0.2,Human_Q6PEY2:0.52	pfu_aug2.0_43.1_10157.t2,pfu_aug2.0_627.1_24246.t1,pfu_aug2.0_690.1_01055.t1,pfu_aug2.0_292.1_07309.t1:0.322,pfu_aug2.0_292.1_07310.t1		4	10	8	8	6	1	10	4	3	7	1	10	10	3	3	10	10	6	10
176	33	19		J9JVY5	Aplysia_XP_012936661.1	C3YD74:0.953,C3YD94	Biomphalaria_XP_013067792.1	H9JAZ1	*	Capitella_R7UN35	*	*	Crassostrea_XP_011451728.1	*	A8JNW4:0.982,E6PBY1:0.998,M9PD50,Q7KTX8:0.998	e5739c41.9	*	Haliotis_HDSC02515CG00010	Lingula_A0A1S3K1S9:0.999,Lingula_A0A1S3K2V1	Lottia_XP_009051738.1	Q5SWW4,Q6JPI3:0.28	Octopus_XP_014770083.1:0.997,Octopus_XP_014770084.1,Octopus_XP_014770085.1:0.992	p3295_cov71.11	*	*	Zebrafish_E7FCQ8,Zebrafish_E9QD13:0.989,Zebrafish_A2VCZ5:0.576,Zebrafish_R4GE16:0.578	Chiken_F1P413:0.277,Chiken_A0A1D5NZB8:0.929,Chiken_F1NDJ8	Human_Q71F56:0.283,Human_Q9UHV7	pfu_aug2.0_2407.1_25415.t1		1	1	2	1	1	0	1	0	0	1	0	4	1	0	1	2	1	2	3
177	61	25		J9K247	Aplysia_XP_012938444.1,Aplysia_XP_005089168.1,Aplysia_XP_005089169.1:0.985	C3ZCV5,C3ZEK8:0.197,C3ZEL7	Biomphalaria_XP_013095417.1,Biomphalaria_XP_013074485.1	H9J0E2,H9J0S5	Brhy_TRINITY_DN14823_c0_g1_i2_m.37093:0.214,Brhy_TRINITY_DN15038_c10_g1_i1_m.27280,Brhy_TRINITY_DN15473_c0_g1_i1_m.41256:0.304	Capitella_R7UGM3,Capitella_R7U3L9	g2244.t1,g473.t1:0.664	Chlamy_A8IIL1	Crassostrea_XP_011444995.1,Crassostrea_XP_011445854.1	Cyanidio_tr_M1VAU9_M1VAU9_CYAM1	Q9V3N6,Q9VIK1	e29635c42.13,e224113c44.3	Habo_c11952_g1_i1_m.33793	Haliotis_HDSC00587CG00090,Haliotis_HDSC18284CG00010:0.235	Lingula_A0A1S3J3J5:0.991,Lingula_A0A1S3J3Z4,Lingula_A0A1S3J3Z5,Lingula_A0A1S3HDX6,Lingula_A0A1S3IHK5:0.619	Lottia_XP_009044320.1,Lottia_XP_009061020.1	P58021,Q8BH24	Octopus_XP_014769003.1,Octopus_XP_014775817.1	p258731_cov69.135,p2036_cov63.16,p2036_cov63.23,p266_cov63.165:0.189	*	Yeast_YDR107C:0.665,Yeast_YLR083C	Zebrafish_A7YYI3:0.99,Zebrafish_B0S5D9,Zebrafish_Q7ZUF5:0.972,Zebrafish_E2D669,Zebrafish_F1Q4U1,Zebrafish_F1QJR6:0.179	Chiken_A0A1D5PRZ1:0.078,Chiken_F1P0L2:0.297,Chiken_F1NVX7,Chiken_Q5ZLM5,Chiken_A0A1D5PMF1	Human_Q92544,Human_Q99805	pfu_aug2.0_186.1_20395.t1,pfu_aug2.0_2301.1_05482.t1		1	3	3	2	2	3	2	2	1	2	1	2	2	1	2	5	2	2	2
178	24	18		J9KJG1	Aplysia_XP_005093645.2	A4VAL4:0.888,B0L1U1,C3ZGJ9:0.712	Biomphalaria_XP_013070857.1	H9IYB8	*	Capitella_R7TWG0	*	*	Crassostrea_XP_011438617.1	*	Q9U999:0.997,Q9V3N4	e40598c42.1,e40598c42.3	*	*	Lingula_A0A1S3ILB0	Lottia_XP_009054232.1	P42859	Octopus_XP_014789788.1	p69_cov69.206	*	*	Zebrafish_A0A0R4IG01:0.995,Zebrafish_B7ZDE9,Zebrafish_O42269:0.996	Chiken_E1BZK0	Human_P42858	pfu_aug2.0_1289.1_31592.t1		1	1	3	1	1	0	1	0	0	1	0	2	2	0	0	1	1	1	1
179	48	24		J9JUI2	Aplysia_XP_005102563.1,Aplysia_XP_012940367.1:0.954,Aplysia_XP_012940368.1:0.995,Aplysia_XP_012940369.1:0.959	C3Y5D8	Biomphalaria_XP_013082209.1	H9IXM9,H9IXN0	Brhy_TRINITY_DN35332_c0_g1_i1_m.35982	Capitella_R7VJW4	g2435.t1	Chlamy_A8HR57	Crassostrea_XP_011439969.1,Crassostrea_XP_011439970.1	*	Q7KIF8,Q86NK4:0.995,Q95RH0:0.294,Q9VSD6:0.997	e856c36.19	Habo_c12553_g1_i5_m.49529:0.471,Habo_c12553_g1_i6_m.49535:0.471,Habo_c12553_g1_i8_m.49549,Habo_c12553_g1_i7_m.49542:0.189	Haliotis_HDSC02883CG00030	Lingula_A0A2R2MTE3,Lingula_A0A1S3IKM7	Lottia_XP_009053856.1	Q7TMY7:0.553,Q9EPL8	Octopus_XP_014780187.1	p1595_cov62.14	*	Yeast_YJR132W,Yeast_YDR395W:0.062	Zebrafish_Q6NYN3,Zebrafish_A5WW24:0.509,Zebrafish_B7ZV68:0.523,Zebrafish_Q1L8G0:0.503,Zebrafish_Q1L8M9:0.504,Zebrafish_A9JST0:0.069,Zebrafish_E7F6B5:0.133,Zebrafish_Q6WGM7:0.135	Chiken_F1NBA8,Chiken_A0A1D5PPJ3:0.174	Human_O15397:0.09,Human_O95373	pfu_aug2.0_3681.1_05875.t1,pfu_aug2.0_3681.1_05876.t1		1	4	1	1	2	1	1	1	1	2	0	4	1	4	1	2	1	2	1
180	26	20		J9K0B3	Aplysia_XP_012946090.1	C3Y9G8	Biomphalaria_XP_013068329.1	H9JCL9	Brhy_TRINITY_DN14784_c0_g2_i4_m.30826,Brhy_TRINITY_DN14784_c0_g2_i5_m.30830:0.915	Capitella_R7TK43	*	Chlamy_A8J4D9,Chlamy_Q68K27:0.999	Crassostrea_XP_011429047.1	*	Q1EC86:0.878,Q7KTZ4,Q9VPR0:0.956	e1453c42.4	*	*	Lingula_A0A1S3JWY4	Lottia_XP_009067291.1	E9PY46	Octopus_XP_014787103.1	p310_cov70.45	*	*	Zebrafish_F1QG20	Chiken_F1P2U6,Chiken_Q5F3M1:0.884,Chiken_R4GLR6:0.893	Human_Q96RY7	pfu_aug2.0_1109.1_31443.t1		1	1	1	1	1	2	1	0	2	1	0	3	1	0	0	1	1	1	1
181	32	23		J9K0T4	Aplysia_XP_005092180.1,Aplysia_XP_005092181.1,Aplysia_XP_012934574.1,Aplysia_XP_012934575.1	C3ZS79	Biomphalaria_XP_013076435.1	H9IUF0	Brhy_TRINITY_DN20519_c0_g1_i1_m.51573	Capitella_R7UPI5	g5800.t1	*	Crassostrea_XP_011448934.2	Cyanidio_tr_M1V645_M1V645_CYAM1	Q9VN03	e789c41.2	Habo_c10139_g1_i1_m.13199,Habo_c10139_g1_i3_m.13207	*	Lingula_A0A1S3KD66,Lingula_A0A1S3KE95:0.604	Lottia_XP_009052489.1	Q80YD1	Octopus_XP_014781902.1	p66_cov69.4	*	Yeast_YPL029W	Zebrafish_A4IG62,Zebrafish_A9JT60:0.884,Zebrafish_B8A5H7:0.996	Chiken_A0A1D5PI83:0.926,Chiken_F1NMV4,Chiken_Q5ZJT0:0.998	Human_Q8IYB8	pfu_aug2.0_814.1_14576.t1		1	4	1	1	1	1	1	1	0	1	1	1	1	2	0	2	1	1	1
182	37	24		J9JT28	Aplysia_XP_005093912.1,Aplysia_XP_005093913.1:0.986	C3YVX9	Biomphalaria_XP_013069141.1	H9JTI9,Q0ZB76:0.998	Brhy_TRINITY_DN5163_c0_g1_i1_m.16138	Capitella_R7UNL1	g2192.t1	Chlamy_A8JHM2	Crassostrea_XP_011449176.1,Crassostrea_XP_011449177.1:0.878,Crassostrea_XP_019929001.1:0.878,Crassostrea_XP_019929002.1:0.878	Cyanidio_tr_M1V4Z9_M1V4Z9_CYAM1	A0A0B4LFL2,A1ZAX1	e3355c44.13	Habo_c11605_g1_i1_m.27719	Haliotis_HDSC20703CG00010	Lingula_A0A1S3INV3,Lingula_A0A1S3INZ7:0.906,Lingula_A0A1S3IPT5:0.955,Lingula_A0A2R2MJG1:0.989	Lottia_XP_009045132.1	Q8R1B4	Octopus_XP_014778620.1	p807_cov65.73	*	Yeast_YMR309C	Zebrafish_A0A0R4IMN3:0.993,Zebrafish_E7F475:0.988,Zebrafish_F1QUG5,Zebrafish_Q6PFQ2:0.998	*	Human_B5ME19,Human_Q99613:0.994	pfu_aug2.0_2219.1_32104.t1		1	2	1	1	2	1	1	1	1	4	1	2	1	1	1	4	1	1	1
183	26	15		J9JXH7	Aplysia_XP_005097291.1,Aplysia_XP_005097292.1,Aplysia_XP_005097293.1,Aplysia_XP_005097294.1	*	Biomphalaria_XP_013095044.1,Biomphalaria_XP_013095045.1	H9J7Q7	Brhy_TRINITY_DN14822_c0_g1_i2_m.37304	Capitella_X1ZD63	*	*	Crassostrea_XP_011432962.1,Crassostrea_XP_019924440.1:0.996,Crassostrea_XP_019924441.1:0.981,Crassostrea_XP_019924442.1:0.996,Crassostrea_XP_019924443.1:0.973,Crassostrea_XP_019924444.1:0.973	*	Q7KTS3,Q9VNC9:0.994	e4993c41.19	*	Haliotis_HDSC00188CG00240	Lingula_A0A1S3JLX3,Lingula_A0A1S3JMJ2:0.812	Lottia_XP_009065050.1	*	Octopus_XP_014789450.1	p228_cov65.101	*	*	*	*	*	pfu_aug2.0_1089.1_31428.t1		1	4	0	2	1	1	1	0	0	6	0	2	1	0	1	2	1	0	1
184	251	26		J9JUK9,J9K9H8,J9JWN7,J9K4Y0,J9K4M4,J9JYR5,J9JTH7,J9L2W2,J9K3J1,J9JXE7:0.073	Aplysia_XP_005094305.1,Aplysia_XP_005094306.1,Aplysia_XP_005089281.1,Aplysia_XP_005112513.1,Aplysia_XP_012945888.1:0.989,Aplysia_XP_012936663.1,Aplysia_XP_005106472.1,Aplysia_XP_005108508.2,Aplysia_XP_012939084.1,Aplysia_XP_005102276.1	C3ZUW1,C3YZW2,C3YDD3,C3YV42,C3ZN21,C3XTE4,C3Y0M9,C3ZD98,C3ZDA0:0.415,C3ZDA1:0.6	Biomphalaria_XP_013075242.1,Biomphalaria_XP_013075243.1,Biomphalaria_XP_013075244.1,Biomphalaria_XP_013095497.1,Biomphalaria_XP_013095498.1:0.973,Biomphalaria_XP_013091656.1,Biomphalaria_XP_013091657.1,Biomphalaria_XP_013091658.1:0.934,Biomphalaria_XP_013091659.1:0.979,Biomphalaria_XP_013091660.1:0.827	H9JHG0,H9JUA5,H9JJF0,H9J6L5,H9J385,Q3HR35:0.996,H9JC91,H9JIX2,E9JEG6,H9JI38	Brhy_TRINITY_DN31537_c0_g1_i1_m.59218,Brhy_TRINITY_DN4321_c0_g1_i1_m.10687,Brhy_TRINITY_DN7379_c0_g1_i1_m.59754,Brhy_TRINITY_DN12006_c0_g2_i1_m.47913,Brhy_TRINITY_DN15407_c0_g1_i1_m.40829,Brhy_TRINITY_DN12345_c0_g1_i1_m.15351,Brhy_TRINITY_DN25512_c0_g1_i1_m.38391,Brhy_TRINITY_DN8813_c0_g1_i1_m.27961,Brhy_TRINITY_DN16888_c0_g1_i1_m.17174,Brhy_TRINITY_DN31586_c0_g1_i1_m.59321	Capitella_R7VL76,Capitella_R7TYR8,Capitella_R7V4F0:0.179,Capitella_R7V6W1,Capitella_R7UZJ6,Capitella_R7UMG0,Capitella_R7VDG8,Capitella_R7UUU9,Capitella_X2A304:0.993,Capitella_R7VDP9	g6184.t1,g4978.t1,g5718.t1,g5627.t1,g5627.t2:0.917,g2522.t1,g1079.t1,g487.t1,g7919.t1,g8772.t1	Chlamy_A8IVJ7,Chlamy_Q6UKY6:0.993,Chlamy_A8JGD2:0.108,Chlamy_A8JDG4,Chlamy_A8HVY8,Chlamy_A8IKI1,Chlamy_A8IIP4,Chlamy_A8HR64,Chlamy_A8JBI5,Chlamy_A8JI60	Crassostrea_XP_011448420.1,Crassostrea_XP_011418241.1,Crassostrea_XP_011418242.1,Crassostrea_XP_011421111.1,Crassostrea_XP_011421113.1,Crassostrea_XP_011421114.1,Crassostrea_XP_011421115.1:0.97,Crassostrea_XP_019920934.1:0.276,Crassostrea_XP_011418340.1,Crassostrea_XP_011418327.1	Cyanidio_tr_M1VDN6_M1VDN6_CYAM1,Cyanidio_tr_M1VK70_M1VK70_CYAM1,Cyanidio_tr_M1VBZ1_M1VBZ1_CYAM1,Cyanidio_tr_M1V5Y4_M1V5Y4_CYAM1,Cyanidio_tr_M1URK1_M1URK1_CYAM1,Cyanidio_tr_M1V771_M1V771_CYAM1:0.335,Cyanidio_tr_M1VB35_M1VB35_CYAM1,Cyanidio_tr_M1VIH0_M1VIH0_CYAM1,Cyanidio_tr_M1UW08_M1UW08_CYAM1:0.064,Cyanidio_tr_M1VDV0_M1VDV0_CYAM1	A4V449,Q6NP42,Q8MM97:0.13,Q94511,D0IQD3:0.21,M9PCK6:0.309,O18373,Q9VKY8:0.309,Q9VEM0,E8NH83	e375c43.2,e13625c39.21,e27047c40.2,e229924c80.1,e8182c37.4,e9384c39.2,e7186c43.6,e212365c42.1,e79533c45.1,e2058c43.26	Habo_c11641_g1_i1_m.28218,Habo_c11641_g1_i2_m.28230,Habo_c18344_g1_i1_m.55572,Habo_c11910_g1_i2_m.32953,Habo_c11910_g1_i3_m.32964,Habo_c12204_g2_i1_m.39225,Habo_c12204_g2_i2_m.39242,Habo_c9549_g1_i1_m.10488,Habo_c9549_g1_i2_m.10497,Habo_c9549_g1_i3_m.10505	Haliotis_HDSC00093CG00170,Haliotis_HDSC00937CG00120,Haliotis_HDSC25391CG00010:0.974,Haliotis_HDSC00937CG00110,Haliotis_HDSC00069CG00260,Haliotis_HDSC00920CG00090:0.949,Haliotis_HDSC19839CG00010	Lingula_A0A1S3IR14,Lingula_A0A1S3INX7,Lingula_A0A1S3INP4,Lingula_A0A1S3JTZ9,Lingula_A0A1S3HXB2,Lingula_A0A1S3HYM9:0.522,Lingula_A0A1S3HZZ8:0.621,Lingula_A0A1S3J9V1:0.984,Lingula_A0A1S3H2Q9,Lingula_A0A1S3H3Q4:0.986	Lottia_XP_009061343.1,Lottia_XP_009051848.1,Lottia_XP_009066740.1,Lottia_XP_009059502.1,Lottia_XP_009049268.1,Lottia_XP_009046245.1,Lottia_XP_009057294.1,Lottia_XP_009049270.1,Lottia_XP_009045135.1	Q91VD9,Q3TY86,P97364:0.261,Q8BH69,Q9R112,Q9Z0X1,Q6P5C5,Q6PAT0,Q8BUE4,Q6P6J0	Octopus_XP_014770963.1,Octopus_XP_014772440.1,Octopus_XP_014777350.1,Octopus_XP_014774663.1,Octopus_XP_014773072.1,Octopus_XP_014785632.1,Octopus_XP_014780179.1,Octopus_XP_014791073.1	p5_cov67.42,p918_cov66.108,p850_cov56.24,p332_cov71.29,p942_cov65.29,p942_cov65.30:0.141,p258742_cov70.56,p105_cov62.54,p2640_cov75.7,p56_cov70.37	Synecho_sp_P72854_SIR_SYNY3,tr_P73739_P73739_SYNY3,Synecho_sp_Q55749_SUMT_SYNY3,tr_P73717_P73717_SYNY3,tr_P73556_P73556_SYNY3,tr_P74022_P74022_SYNY3,Synecho_sp_P73735_NDBB_SYNY3:0.067,tr_P74614_P74614_SYNY3:0.06,tr_Q55162_Q55162_SYNY3,Synecho_sp_P73448_NARB_SYNY3	Yeast_YJR137C,Yeast_YDL085W:0.433,Yeast_YML120C:0.155,Yeast_YMR145C,Yeast_YKR069W,Yeast_YJL035C,Yeast_YLR316C,Yeast_YNR074C,Yeast_YPR062W	Zebrafish_F1RDA6:0.998,Zebrafish_Q5RKM2,Zebrafish_A2BGE5:0.779,Zebrafish_F1RBU0:0.78,Zebrafish_F1RBU6:0.992,Zebrafish_Q5XFY2,Zebrafish_Q6TEP2:0.773,Zebrafish_F2Z4R3,Zebrafish_B2GPU7:0.99,Zebrafish_Q7ZW38	Chiken_F1NXN8,Chiken_Q5ZJ57:0.991,Chiken_A0A1D6UPT4,Chiken_A0A1L1RWN0:0.766,Chiken_Q5ZHL7:0.759,Chiken_A0A1D5P932:0.34,Chiken_E1C3V0:0.345,Chiken_F1N876,Chiken_A0A1D5P3J7,Chiken_A0A1D5PE19:0.51	Human_P28331,Human_O95831,Human_P49903,Human_Q99611:0.276,Human_Q96NN9,Human_Q9Y6N5,Human_Q53HV7,Human_Q7Z6V5,Human_Q96EY9,Human_Q9BRQ8	pfu_aug2.0_1061.1_04798.t1,pfu_aug2.0_68.1_26771.t1,pfu_aug2.0_782.1_07874.t1,pfu_aug2.0_583.1_10960.t1,pfu_aug2.0_2142.1_08753.t1,pfu_aug2.0_1138.1_28083.t1,pfu_aug2.0_2813.1_12289.t1,pfu_aug2.0_1060.1_01353.t1		10	10	10	10	10	10	10	10	10	10	10	10	10	10	7	10	9	10	8
185	31	25		J9JTH9	Aplysia_XP_005093144.1	C3XW60	Biomphalaria_XP_013064644.1	H9JIR9	Brhy_TRINITY_DN9173_c0_g1_i1_m.58926,Brhy_TRINITY_DN9173_c0_g2_i1_m.58929:0.201	Capitella_R7TTS4,Capitella_R7UX28:0.085	g5233.t1	Chlamy_A8I9M8	Crassostrea_XP_011446468.1	Cyanidio_tr_M1VI01_M1VI01_CYAM1	Q7JWF1	e5746c40.7	Habo_c11938_g1_i1_m.33448,Habo_c11938_g1_i2_m.33451:0.995,Habo_c11938_g1_i3_m.33456:0.127	Haliotis_HDSC28493CG00010	Lingula_A0A1S3HNC5	Lottia_XP_009049261.1	Q921G7	Octopus_XP_014776714.1	p128_cov64.216	*	Yeast_YOR356W	Zebrafish_Q66I16	Chiken_A0A1L1RS76,Chiken_F1NY29,Chiken_Q5F3D8:0.992	Human_Q16134	pfu_aug2.0_94.1_13574.t1		1	1	1	1	1	2	2	1	1	1	1	1	1	3	1	1	1	1	1
186	49	18		J9K9F6	Aplysia_XP_005105517.1:0.994,Aplysia_XP_005105521.1,Aplysia_XP_012941927.1:0.984,Aplysia_XP_012941928.1:0.984,Aplysia_XP_012941929.1:0.984,Aplysia_XP_012941930.1:0.984,Aplysia_XP_012941931.1:0.984,Aplysia_XP_012941932.1:0.99	C3YQ65,C3YQ64	Biomphalaria_XP_013061589.1:0.994,Biomphalaria_XP_013061596.1:0.994,Biomphalaria_XP_013061603.1:0.994,Biomphalaria_XP_013061613.1:0.994,Biomphalaria_XP_013061621.1	H9J2G3	*	Capitella_R7TVD2	*	*	Crassostrea_XP_011454048.1:0.984,Crassostrea_XP_011454049.1:0.991,Crassostrea_XP_011454050.1:0.972,Crassostrea_XP_011454052.1:0.993,Crassostrea_XP_011454053.1,Crassostrea_XP_011454054.1:0.98	*	*	e974c40.27	*	*	Lingula_A0A1S3IDA4,Lingula_A0A1S3JM65:0.672	Lottia_XP_009056994.1	Q3UQ44:0.215,Q9JKF1	Octopus_XP_014775305.1,Octopus_XP_014775306.1:0.995	p987_cov70.153	*	Yeast_YPL242C	Zebrafish_A0A0F7C9F3:0.304,Zebrafish_E7FBD5:0.304,Zebrafish_A0A0F6Y5M7,Zebrafish_A2CE93:0.989,Zebrafish_F1QAC1:0.993,Zebrafish_A0A0F7EVQ6:0.149,Zebrafish_A0A0G2KFQ1:0.209	Chiken_A0A1D5PIZ8,Chiken_A0A1D5P2U7:0.296,Chiken_A0A1D5PPF6:0.165,Chiken_E1C2F9:0.338	Human_P46940,Human_Q13576:0.223,Human_Q86VI3:0.228	pfu_aug2.0_39.1_30044.t1		1	8	2	5	1	0	1	0	0	6	0	0	1	0	0	2	1	2	2
187	36	25		J9KAU8,X1XQY9:0.065	Aplysia_XP_005091800.1	C3Y468	Biomphalaria_XP_013087752.1	A1E4A8:0.876,B3VBE3	Brhy_TRINITY_DN8868_c0_g1_i1_m.28030,Brhy_TRINITY_DN12873_c0_g1_i1_m.4240	Capitella_R7TIR2	g6809.t1	Chlamy_A8IA45	Crassostrea_XP_011428395.1	Cyanidio_tr_A0A125YUZ9_A0A125YUZ9_CYAM1	E1JIJ5,P31409	e572c43.27	Habo_c10618_g1_i1_m.16803	Haliotis_HDSC04355CG00010	Lingula_A0A1S3K014	Lottia_XP_009056341.1	P62814	Octopus_XP_014772097.1	p4587_cov58.6	*	Yeast_YBR127C	Zebrafish_A4FUM8,Zebrafish_Q8QHA6:0.965,Zebrafish_A0A0R4ITB1:0.347,Zebrafish_Q6PC68:0.368,Zebrafish_Q8QHA7:0.34	Chiken_A0A1D5PP57,Chiken_Q9I8A2:0.92,Chiken_P49712:0.071	Human_P15313:0.775,Human_P21281	pfu_aug2.0_1813.1_11876.t1		2	1	1	1	2	2	1	1	1	1	1	2	1	1	1	1	1	1	1
188	26	24		J9KA25	Aplysia_XP_005097398.1	C3YHB1	Biomphalaria_XP_013061889.1	H9IYZ6	Brhy_TRINITY_DN5372_c0_g1_i1_m.59729	Capitella_R7TUA5	g6467.t1	Chlamy_A8IWV0	Crassostrea_XP_011436316.1	*	Q9W0R0	e4955c45.6	Habo_c9151_g1_i1_m.8595	Haliotis_HDSC02477CG00060	Lingula_A0A1S3ISN5	Lottia_XP_009056685.1	Q6A068	Octopus_XP_014775946.1	p258734_cov62.53	*	Yeast_YMR213W	Zebrafish_E7EXD6:0.993,Zebrafish_E9QIC1,Zebrafish_Q803E9:0.111	Chiken_E1C6A9	Human_Q99459	pfu_aug2.0_352.1_07402.t1		1	1	1	1	1	1	1	1	1	1	0	1	1	1	1	1	1	1	1
189	122	25		J9JJD9,J9K3N4:0.265,J9JW65,C4WX19	Aplysia_XP_005109404.1,Aplysia_XP_005109405.1:0.932,Aplysia_XP_012941896.1,Aplysia_XP_012940061.1	C3Y0T8,C3ZHY8	Biomphalaria_XP_013069149.1,Biomphalaria_XP_013074597.1,Biomphalaria_XP_013062675.1	H9J681,A0A089PRC4,H9IWH7:0.995,H9JGS8	Brhy_TRINITY_DN16177_c0_g1_i1_m.33412,Brhy_TRINITY_DN11690_c0_g1_i1_m.47094,Brhy_TRINITY_DN6398_c0_g2_i1_m.32518,Brhy_TRINITY_DN14547_c0_g1_i1_m.14379:0.848,Brhy_TRINITY_DN14547_c0_g1_i2_m.14383	Capitella_R7U1N9,Capitella_R7TK38,Capitella_R7U2L9	g4532.t1,g8205.t1,g2982.t1	Chlamy_A8IQD6,Chlamy_A8ITF3,Chlamy_A8ITV6,Chlamy_A8HP64	Crassostrea_XP_019920038.1,Crassostrea_XP_011449689.1,Crassostrea_XP_011449690.1:0.979,Crassostrea_XP_011449691.1:0.979,Crassostrea_XP_011431605.1:0.988,Crassostrea_XP_011431606.1,Crassostrea_XP_011431607.1:0.914,Crassostrea_XP_011431608.1:0.926	Cyanidio_tr_M1V756_M1V756_CYAM1	A5XCL5,E1JI91:0.978,E8NH18:0.976,Q9VSW1:0.972,Q9VSW2:0.995,A0A0C4DHE6,Q9VFS5,Q8IGT8,Q8IPJ6:0.815,Q9Y0Z0:0.883	e4247c41.9,e15253c46.1,e5163c45.10	Habo_c11885_g1_i1_m.32466:0.242,Habo_c11885_g1_i3_m.32471:0.443,Habo_c11885_g1_i4_m.32477,Habo_c11885_g1_i5_m.32482:0.562,Habo_c11885_g1_i6_m.32488,Habo_c15941_g1_i1_m.54412,Habo_c11885_g1_i1_m.32465:0.075,Habo_c10699_g2_i1_m.17705	Haliotis_HDSC00228CG00030	Lingula_A0A1S3JGJ9:0.982,Lingula_A0A1S3JGK5:0.99,Lingula_A0A1S3JGQ3,Lingula_A0A1S3JHC5:0.992,Lingula_A0A1S3JUM7,Lingula_A0A1S3JUR4:0.99,Lingula_A0A1S3JVF7:0.97,Lingula_A0A1S3JVJ3:0.98,Lingula_A0A1S3JF64,Lingula_A0A1S3JF42	Lottia_XP_009066337.1,Lottia_XP_009066935.1,Lottia_XP_009057413.1	Q6P2K6,Q922R5:0.245,Q91ZJ5,Q91YN5,Q3TW96:0.295,Q3V0Y1:0.301	Octopus_XP_014770672.1,Octopus_XP_014778972.1,Octopus_XP_014783867.1,Octopus_XP_014790526.1:0.145	p132_cov71.8,p6257_cov70.125,p25469_cov76.21	*	Yeast_YKL035W,Yeast_YDL103C,Yeast_YNL201C,Yeast_YHL012W:0.076	Zebrafish_A0A0R4IJY4:0.754,Zebrafish_A0A286YAR0:0.876,Zebrafish_Q5SP90,Zebrafish_A0A0R4IBN4:0.739,Zebrafish_B8JMZ1,Zebrafish_F1QDY2:0.739,Zebrafish_Q6NWJ8:0.733,Zebrafish_Q7SYB1:0.739,Zebrafish_A0A0R4INK2:0.966,Zebrafish_F1QZD3:0.989	Chiken_F1NPW9,Chiken_A0A1D5P0A1,Chiken_A0A1L1RP39:0.96,Chiken_F1NNR1:0.978,Chiken_Q5ZKW4:0.996,Chiken_Q8JH65:0.992,Chiken_A0A1D5PAQ3:0.054,Chiken_A0A1D5PEQ7:0.769,Chiken_A0A1D5PPX1:0.683,Chiken_F1NFV9:0.084	Human_Q16222,Human_Q3KQV9:0.054,Human_Q5MIZ7:0.189,Human_Q6IN85,Human_Q6ZMV5:0.369,Human_Q16851	pfu_aug2.0_712.1_07826.t2,pfu_aug2.0_1582.1_08457.t1,pfu_aug2.0_1280.1_01514.t1		4	4	2	3	4	5	3	3	4	8	1	10	3	8	1	10	3	6	4
190	174	25		J9K5Q5,J9JK01,J9K2V1,J9JTM9,C4WY69	Aplysia_XP_012941013.1,Aplysia_XP_012938055.1,Aplysia_XP_012940455.1,Aplysia_XP_012946523.1,Aplysia_XP_012940387.1,Aplysia_XP_012940388.1:0.917,Aplysia_XP_012938983.1,Aplysia_XP_005100255.1,Aplysia_XP_012945666.1	C3XX69,C3Y0H1,C3ZNC0,C3XR80,C3XR81:0.998,C3YXX3,C3YN61	Biomphalaria_XP_013074303.1,Biomphalaria_XP_013074304.1,Biomphalaria_XP_013075470.1,Biomphalaria_XP_013076900.1,Biomphalaria_XP_013077760.1,Biomphalaria_XP_013077031.1,Biomphalaria_XP_013090799.1:0.721,Biomphalaria_XP_013073522.1,Biomphalaria_XP_013082731.1,Biomphalaria_XP_013076271.1	H9J035,H9JCE6,H9JEZ0,A9EEZ8,H9JTN7,H9JTN9	Brhy_TRINITY_DN15064_c0_g1_i1_m.27101,Brhy_TRINITY_DN31614_c0_g1_i1_m.19537	Capitella_R7U546,Capitella_R7UDW5,Capitella_R7TPE7,Capitella_R7T347,Capitella_R7V7C3,Capitella_R7TQX1,Capitella_R7VBX7	g7464.t1,g2188.t1,g6488.t1,g25.t1	Chlamy_A8IRC4,Chlamy_A8J018,Chlamy_A8I797,Chlamy_A8I923	Crassostrea_XP_011426989.1,Crassostrea_XP_011438764.1,Crassostrea_XP_011438765.1:0.997,Crassostrea_XP_011443997.1,Crassostrea_XP_019927642.1:0.991,Crassostrea_XP_011454233.1:0.124,Crassostrea_XP_019921477.1,Crassostrea_XP_011419094.1	Cyanidio_tr_M1UUY9_M1UUY9_CYAM1,Cyanidio_tr_M1VGA5_M1VGA5_CYAM1,Cyanidio_tr_M1VBD7_M1VBD7_CYAM1,Cyanidio_tr_M1VGY4_M1VGY4_CYAM1:0.067,Cyanidio_tr_M1VF97_M1VF97_CYAM1	D3DMG9,Q6TY68:0.549,Q6TY70:0.535,Q6TY75:0.543,Q6TY79:0.553,Q7KVP9:0.944,Q9XYZ2:0.838,M9PGH6,Q9W484,Q9XZS9	e3642c45.20,e1871c40.18,e447c44.1,e447c44.3,e3642c45.23,e1871c40.19,e1978c40.3,e4625c45.5,e8309c40.3,e8309c40.1	Habo_c10174_g1_i1_m.13449:0.099,Habo_c10174_g1_i2_m.13453:0.784,Habo_c10174_g1_i4_m.13456,Habo_c10174_g1_i6_m.13459:0.407,Habo_c10174_g1_i7_m.13463:0.407,Habo_c10174_g1_i8_m.13466:0.985,Habo_c9009_g1_i1_m.8100,Habo_c9009_g1_i2_m.8108:0.957,Habo_c11724_g1_i2_m.29636:0.248,Habo_c11724_g1_i3_m.29637:0.248	Haliotis_HDSC04602CG00020,Haliotis_HDSC13750CG00010,Haliotis_HDSC00805CG00040,Haliotis_HDSC59273CG00010	Lingula_A0A1S3I4Y0,Lingula_A0A1S3KFB9:0.273,Lingula_A0A1S3K4Q0,Lingula_A0A1S3H1V2,Lingula_A0A1S3IZU1:0.134,Lingula_A0A2R2MM68:0.116,Lingula_A0A2R2MTY4,Lingula_A0A1S3K0T3,Lingula_A0A1S3K3L3,Lingula_A0A1S3KC09:0.858	Lottia_XP_009046995.1,Lottia_XP_009049435.1,Lottia_XP_009054781.1,Lottia_XP_009054684.1,Lottia_XP_009048065.1,Lottia_XP_009046484.1,Lottia_XP_009049192.1	O08811,Q6AXC6,Q0VGM9,Q5SXJ3,Q3TYX8	Octopus_XP_014769370.1,Octopus_XP_014785658.1,Octopus_XP_014775158.1,Octopus_XP_014770911.1,Octopus_XP_014773440.1,Octopus_XP_014791148.1,Octopus_XP_014780751.1	p8755_cov64.10,p1305_cov61.52,p1284_cov68.29,p3517_cov78.29,p2179_cov77.10,p2550_cov65.77,p1305_cov61.49,p332_cov71.8,p8755_cov64.13,p332_cov71.6	*	Yeast_YER171W,Yeast_YPL008W	Zebrafish_F1QNW3,Zebrafish_P0C928:0.975,Zebrafish_A8QLH7:0.989,Zebrafish_B7ZDD5,Zebrafish_F8W319,Zebrafish_F1Q5E7,Zebrafish_Q7ZWH2:0.094,Zebrafish_F1R345,Zebrafish_E7FGG0,Zebrafish_A0A0R4IRZ3	Chiken_A0A1D5NYZ7:0.994,Chiken_A0A1D5P542:0.341,Chiken_F1NE49,Chiken_Q3YK19,Chiken_F1NN99,Chiken_A0A1D5PTP0,Chiken_A0A1D5PQ12	Human_P18074,Human_Q9NZ71,Human_Q9BX63,Human_A8MPP1:0.714,Human_Q92771:0.682,Human_Q96FC9,Human_Q6ZNE9	pfu_aug2.0_1064.1_14756.t1,pfu_aug2.0_171.1_03735.t1,pfu_aug2.0_593.1_10972.t1,pfu_aug2.0_856.1_21215.t1,pfu_aug2.0_3857.1_25852.t1,pfu_aug2.0_236.1_20474.t1,pfu_aug2.0_154.1_13685.t1,pfu_aug2.0_593.1_10973.t1		5	9	7	10	6	2	7	4	4	8	5	10	10	10	4	10	7	5	7
191	99	24		J9JN85,J9JKJ6,J9JX98:0.157,J9KAY8,J9JZP6	Aplysia_XP_012945594.1,Aplysia_XP_012940516.1,Aplysia_XP_012943574.1,Aplysia_XP_005098767.1,Aplysia_XP_012938191.1:0.996,Aplysia_XP_012938192.1:0.981	C3YLS0,C3YV45,C3Z5F3,C3YZR1	Biomphalaria_XP_013081397.1,Biomphalaria_XP_013081612.1,Biomphalaria_XP_013090267.1,Biomphalaria_XP_013069936.1	H9JU61,H9JFL7,H9IYB4	Brhy_TRINITY_DN4505_c0_g1_i1_m.29342	Capitella_R7VE58,Capitella_R7V9S5,Capitella_R7TJU3:0.063	g2237.t1	Chlamy_A8IBD5,Chlamy_A8IXK6:0.055	Crassostrea_XP_011442381.1,Crassostrea_XP_011442382.1:0.995,Crassostrea_XP_011442854.1,Crassostrea_XP_011442855.1:0.996,Crassostrea_XP_019928557.1,Crassostrea_XP_019925084.1:0.224,Crassostrea_XP_019927640.1	*	O76460,A0A0B4LHR3,Q8T9C9:0.23,Q9GQN5:0.802,Q9W1A8	e10011c40.14,e7618c44.9,e3573c41.18,e9393c43.19,e2568c49.1	Habo_c12019_g2_i1_m.35178,Habo_c12019_g3_i1_m.35189	Haliotis_HDSC01574CG00070,Haliotis_HDSC01383CG00060	Lingula_A0A1S3IIK1,Lingula_A0A1S3HBS5,Lingula_A0A1S3IE44,Lingula_A0A1S3HLB0,Lingula_A0A1S3JD58:0.074	Lottia_XP_009062641.1,Lottia_XP_009052212.1,Lottia_XP_009055437.1,Lottia_XP_009045234.1	P70270,Q99NG0,Q61687,Q6PFE3	Octopus_XP_014768660.1,Octopus_XP_014770396.1,Octopus_XP_014777478.1,Octopus_XP_014767938.1,Octopus_XP_014767939.1	p1129_cov66.40,p800_cov68.145,p429_cov63.116,p854_cov69.47	*	Yeast_YGL163C,Yeast_YBR073W:0.068	Zebrafish_E7F4M2,Zebrafish_F1QJ36:0.996,Zebrafish_F1R3L6,Zebrafish_F1Q8K0:0.987,Zebrafish_Q7ZV09,Zebrafish_E9QHY4,Zebrafish_A0A0R4IS87:0.098	Chiken_A0A1D5PZA1:0.971,Chiken_E1C8H5,Chiken_V9GW36:0.999,Chiken_A0A1D5PDU2,Chiken_A0A1D5PDX5:0.724,Chiken_E1C963:0.792,Chiken_F1NX31,Chiken_O12944:0.715,Chiken_A0A1D5PI78,Chiken_Q9DG67:0.992	Human_P46100,Human_Q9Y4B4,Human_Q92698,Human_Q9Y620	pfu_aug2.0_1738.1_28494.t1,pfu_aug2.0_104.1_13594.t1,pfu_aug2.0_603.1_10981.t1,pfu_aug2.0_2030.1_01959.t1		5	6	4	4	3	1	3	1	2	7	0	5	5	2	2	5	4	4	5
192	35	25		J9JYL9,X1XT16	Aplysia_XP_012944850.1	C3Y7L9	Biomphalaria_XP_013073053.1	H9IV80	Brhy_TRINITY_DN3645_c0_g2_i1_m.26298,Brhy_TRINITY_DN3645_c0_g2_i1_m.26299	Capitella_R7TZG1	g3528.t1	Chlamy_A8IGM5:0.556,Chlamy_C4PG67	Crassostrea_XP_011430908.1	Cyanidio_tr_M1VIK4_M1VIK4_CYAM1	C5WLN1,Q9VYA0	e5761c38.7	Habo_c12333_g3_i1_m.42992,Habo_c12333_g3_i2_m.43001,Habo_c12333_g3_i4_m.43010	*	Lingula_A0A1S3JYT4,Lingula_A0A1S3JZK0:0.974,Lingula_A0A1S3I3G2:0.184	Lottia_XP_009062015.1	Q711T7	Octopus_XP_014778403.1	p754_cov67.63	Synecho_sp_P74292_NADE_SYNY3	Yeast_YHR074W	Zebrafish_A0A0R4IPE7:0.345,Zebrafish_A5PLA8	Chiken_F1P4D3,Chiken_Q5ZMA6:0.987	Human_Q6IA69	pfu_aug2.0_1277.1_24836.t1		2	1	1	1	1	2	1	1	2	1	1	2	1	3	0	3	1	1	1
193	44	22		J9JL06:0.727,X1XM57,J9K3D5	Aplysia_XP_012942349.1	C3XZ63	Biomphalaria_XP_013067888.1	D7UT11,H9JPT7:0.174,H9IX50	Brhy_TRINITY_DN15325_c0_g1_i1_m.8893	Capitella_R7V2Z3	g6837.t1	Chlamy_A8J0M8,Chlamy_B2CAZ3:0.851,Chlamy_B3GN09:0.863	Crassostrea_XP_011439629.1	*	A0A0B4LFK8:0.994,A1ZAW0:0.996,Q2Q3V4:0.998,Q2Q3V5:0.998,Q2Q3V6:0.996,Q2Q3V7,Q2Q3V8:0.998,Q2Q3V9:0.998,Q2Q3W0:0.996,Q2Q3W1:0.998	e16339c46.11,e16339c46.13	Habo_c11960_g1_i1_m.33896	*	Lingula_A0A1S3JIA9	Lottia_XP_009046342.1	Q8R418	Octopus_XP_014781473.1,Octopus_XP_014781474.1,Octopus_XP_014781475.1	p7771_cov79.8,p7771_cov79.5	*	*	Zebrafish_A0A0R4IDJ0:0.998,Zebrafish_Q6TV19	Chiken_A0A1D5PPI2:0.954,Chiken_F1NJX0:0.999,Chiken_Q25BN1	Human_Q9UPY3	pfu_aug2.0_170.1_00356.t1		3	1	1	1	3	1	1	1	3	1	0	10	2	1	0	1	1	1	3
194	231	26		J9JYB5,J9KB94,J9K7W3,J9K0B0,J9K231,J9KB89,J9K6J1,J9KB37,J9K8Y2:0.411	Aplysia_XP_005100797.1,Aplysia_XP_005111295.1,Aplysia_XP_005106466.1,Aplysia_XP_005091123.2,Aplysia_XP_005106028.1,Aplysia_XP_005104156.1,Aplysia_XP_005105960.1,Aplysia_XP_005108936.1:0.994,Aplysia_XP_005108937.1	C3Y5L7,C3ZR59,C3Z3L5,C3XS01,C3Y8J3,C3ZBY4,C3YL57:0.28,C3YN28,C3XYM1	Biomphalaria_XP_013080185.1,Biomphalaria_XP_013089447.1,Biomphalaria_XP_013089456.1:0.97,Biomphalaria_XP_013081568.1,Biomphalaria_XP_013096049.1,Biomphalaria_XP_013071030.1,Biomphalaria_XP_013069259.1,Biomphalaria_XP_013066329.1,Biomphalaria_XP_013066330.1,Biomphalaria_XP_013066331.1	H9JCT5,H9J5W8,H9JXB2,Q1HQC6,H9JKN7,H9JMP1,Q1HPL0:0.941,H9JRR3	Brhy_TRINITY_DN15989_c2_g1_i1_m.34769,Brhy_TRINITY_DN16861_c0_g1_i1_m.17100:0.1,Brhy_TRINITY_DN35131_c0_g1_i1_m.17330,Brhy_TRINITY_DN2997_c0_g1_i1_m.36210,Brhy_TRINITY_DN32114_c0_g1_i1_m.57790,Brhy_TRINITY_DN1144_c0_g1_i1_m.2301,Brhy_TRINITY_DN1452_c0_g1_i1_m.57198,Brhy_TRINITY_DN15793_c0_g1_i1_m.25504:0.825,Brhy_TRINITY_DN15793_c0_g1_i2_m.25509,Brhy_TRINITY_DN15793_c0_g1_i3_m.25513:0.518	Capitella_R7VBY0,Capitella_R7V7S0,Capitella_R7TLX6,Capitella_R7TV58,Capitella_R7ULT5,Capitella_R7URK7,Capitella_R7V3L6,Capitella_R7T3G8	g8256.t1,g4534.t1,g6776.t1,g8097.t1,g1950.t1,g1305.t1,g1704.t1:0.07,g7588.t1,g1350.t1,g8207.t1	Chlamy_A8IV67,Chlamy_A8IHB3,Chlamy_A8IR41,Chlamy_A8HPT4,Chlamy_A8JHL1,Chlamy_A8HS40,Chlamy_A8IL08,Chlamy_A8J6C7	Crassostrea_XP_011441678.2,Crassostrea_XP_011425280.1,Crassostrea_XP_011448461.1,Crassostrea_XP_011416448.1,Crassostrea_XP_011435912.1,Crassostrea_XP_011436971.1,Crassostrea_XP_011436972.1,Crassostrea_XP_011436973.1:0.454,Crassostrea_XP_011441085.1,Crassostrea_XP_011441086.1:0.949	Cyanidio_tr_M1UR30_M1UR30_CYAM1,Cyanidio_tr_M1UPW8_M1UPW8_CYAM1,Cyanidio_tr_M1V854_M1V854_CYAM1,Cyanidio_tr_M1UNQ6_M1UNQ6_CYAM1,Cyanidio_tr_M1VB46_M1VB46_CYAM1,Cyanidio_tr_M1USG5_M1USG5_CYAM1,Cyanidio_tr_M1VC43_M1VC43_CYAM1,Cyanidio_tr_M1VKT1_M1VKT1_CYAM1,Cyanidio_sp_Q9TJ83_FTSH_CYAM1,Cyanidio_tr_M1V6X9_M1V6X9_CYAM1	Q7KMQ0,Q8IQQ9,Q8T4G5:0.881,A0A0B4LIJ0,P48601,O18413,Q9VA54:0.743,E1UIA5,Q9V405:0.974,Q9VH79:0.216	e3364c36.3,e2133c46.6,e695c44.17,e62180c71.1,e4330c38.18,e25417c43.7,e11550c46.6,e3634c13.8,e293c35.25,e216102c38.1	Habo_c11299_g2_i1_m.23899,Habo_c11299_g2_i2_m.23911,Habo_c9553_g1_i2_m.10527,Habo_c9553_g1_i4_m.10535,Habo_c8894_g1_i1_m.7929,Habo_c8894_g1_i2_m.7936,Habo_c12533_g2_i1_m.48795,Habo_c12533_g2_i3_m.48823,Habo_c12533_g2_i4_m.48850,Habo_c12303_g1_i3_m.42252	Haliotis_HDSC00901CG00020,Haliotis_HDSC01155CG00060,Haliotis_HDSC00109CG00180,Haliotis_HDSC01396CG00020,Haliotis_HDSC02408CG00060,Haliotis_HDSC22950CG00010,Haliotis_HDSC24984CG00010:0.179	Lingula_A0A1S3HA80,Lingula_A0A1S3K0B6,Lingula_A0A1S3I7Z6,Lingula_A0A1S3I8X4,Lingula_A0A1S3JP72,Lingula_A0A1S3I8D8:0.976,Lingula_A0A1S3IF91,Lingula_A0A1S3IHH0:0.996,Lingula_A0A1S3INF2,Lingula_A0A1S3J1B9	Lottia_XP_009061516.1,Lottia_XP_009049961.1,Lottia_XP_009065811.1,Lottia_XP_009046288.1,Lottia_XP_009047076.1,Lottia_XP_009066231.1,Lottia_XP_009064830.1,Lottia_XP_009046486.1	Q8JZQ2,Q920A7:0.299,P46471,P62192,P54775,P62196,Q3ULF4,P62334,O88967	Octopus_XP_014782784.1,Octopus_XP_014782785.1:0.917,Octopus_XP_014782786.1:0.917,Octopus_XP_014772558.1,Octopus_XP_014789224.1,Octopus_XP_014778623.1,Octopus_XP_014779324.1,Octopus_XP_014772896.1,Octopus_XP_014786918.1,Octopus_XP_014786919.1:0.994	p258762_cov74.8,p258742_cov70.115,p796_cov62.126,p259_cov66.10,p638_cov73.140,p1749_cov74.3,p735_cov63.13,p329_cov71.128	Synecho_sp_P72991_FTSH3_SYNY3,Synecho_sp_P73179_FTSH1_SYNY3:0.25,Synecho_sp_P73437_FTSH4_SYNY3:0.142,Synecho_sp_Q55700_FTSH2_SYNY3:0.316	Yeast_YER017C:0.116,Yeast_YMR089C,Yeast_YKL145W,Yeast_YDL007W,Yeast_YGL048C,Yeast_YDR394W,Yeast_YOR259C,Yeast_YPR024W	Zebrafish_A0A0R4IUQ8:0.994,Zebrafish_A9JRG9,Zebrafish_E7F2S4,Zebrafish_A0A0R4IJC7:0.601,Zebrafish_A4QNU8:0.601,Zebrafish_E7EZJ5,Zebrafish_Q7T3B1,Zebrafish_A8KC30,Zebrafish_Q6IQ72:0.824,Zebrafish_Q7ZWD1:0.985	Chiken_A0A1D5PRU3,Chiken_E1BZ74:0.87,Chiken_Q5F3A5:0.995,Chiken_R4GI64,Chiken_A0A1D5P7R8:0.98,Chiken_Q5ZIG8,Chiken_Q5ZMB8,Chiken_F1NSP7,Chiken_Q90732:0.857,Chiken_F1NU79	Human_Q9Y4W6,Human_P35998,Human_P62191,Human_P43686,Human_Q9UQ90,Human_Q96TA2,Human_P62333,Human_P62195	pfu_aug2.0_420.1_00716.t1,pfu_aug2.0_1988.1_28613.t1,pfu_aug2.0_228.1_27065.t1,pfu_aug2.0_280.1_00533.t1,pfu_aug2.0_232.1_07198.t1,pfu_aug2.0_306.1_20593.t1,pfu_aug2.0_1120.1_01397.t1,pfu_aug2.0_3648.1_29148.t1		9	9	9	10	8	10	8	10	8	10	10	10	10	10	7	10	8	9	10
195	152	25		D7RA98:0.917,J9K7I9,J9JJJ5:0.68,J9JV10:0.675,J9K3F9:0.582,J9K7X5:0.675,J9JLD5:0.558,J9JMU2:0.127,J9K0H5:0.365	Aplysia_NP_001191530.1:0.892,Aplysia_XP_005101905.1,Aplysia_XP_012938661.1:0.297	C3Y2F5,C3Y3Q1,C3YMF1:0.316	Biomphalaria_XP_013084993.1,Biomphalaria_XP_013097130.1,Biomphalaria_XP_013083711.1:0.363,Biomphalaria_XP_013095960.1:0.632,Biomphalaria_XP_013085141.1:0.13	H9J1Q5:0.667,H9J513,O01676:0.944,O76149:0.964,Q8T8B0:0.821,Q8T8B2,Q8T8B3:0.964,H9IWQ1:0.226,H9J1A9:0.241,H9JHY3:0.41	Brhy_TRINITY_DN15882_c5_g1_i1_m.20941,Brhy_TRINITY_DN10709_c0_g1_i1_m.16887:0.229,Brhy_TRINITY_DN35081_c0_g1_i1_m.48822:0.083,Brhy_TRINITY_DN15882_c4_g1_i1_m.20939	Capitella_R7T5U3:0.877,Capitella_R7TAR2:0.872,Capitella_R7TJX4:0.674,Capitella_R7TKU3,Capitella_R7TKU8:0.824,Capitella_R7V9M3,Capitella_R7VBM0:0.802,Capitella_R7VCW6:0.438,Capitella_X2AX40:0.77,Capitella_R7TYJ4:0.104	g8015.t1,g3545.t1,g7231.t1:0.075,g6106.t1:0.074	Chlamy_A8IXZ0,Chlamy_P04690	Crassostrea_NP_001292292.1:0.825,Crassostrea_XP_011442070.1,Crassostrea_XP_011448542.1,Crassostrea_XP_011414021.1:0.103	Cyanidio_tr_A0A125YTB7_A0A125YTB7_CYAM1	A0A0B4LGH1:0.633,A1ZBL0:0.796,E0R982:0.781,P08841:0.628,P61857:0.781,Q24560,Q8MST5:0.561,Q9VAX7:0.459	e19625c44.8:0.589,e3898c41.4,e4654c31.3,e4671c44.1:0.105,e631c45.35:0.574,e98c39.9:0.342	Habo_c11608_g2_i1_m.27760,Habo_c11608_g2_i2_m.27763:0.934,Habo_c11856_g3_i2_m.31966:0.836,Habo_c11856_g3_i3_m.31973,Habo_c17112_g1_i1_m.54923:0.058	Haliotis_HDSC02409CG00090	Lingula_A0A1S3IWI7:0.758,Lingula_A0A1S3JFJ6:0.909,Lingula_A0A1S3JFN2,Lingula_A0A1S3JFP4:0.091,Lingula_A0A1S3JG93:0.455,Lingula_A0A1S3JGZ3:0.727,Lingula_A0A1S3JH24:0.909,Lingula_A0A1S3K224,Lingula_A0A1S3K232:0.364	Lottia_XP_009052702.1,Lottia_XP_009062752.1:0.5,Lottia_XP_009066271.1:0.943,Lottia_XP_009066262.1:0.914,Lottia_XP_009058635.1:0.914,Lottia_XP_009058636.1:0.914,Lottia_XP_009059475.1:0.921,Lottia_XP_009066261.1:0.929,Lottia_XP_009045978.1:0.907,Lottia_XP_009048627.1:0.914	P68372,Q9D6F9:0.885,A2AQ07:0.093,P99024:0.863,Q7TMM9:0.813,Q922F4:0.439,Q9CWF2:0.856,Q9ERD7:0.576	Octopus_XP_014780546.1,Octopus_XP_014767952.1:0.1,Octopus_XP_014769976.1:0.209,Octopus_XP_014769977.1:0.209,Octopus_XP_014769978.1:0.209,Octopus_XP_014769979.1:0.209,Octopus_XP_014778586.1:0.31,Octopus_XP_014779004.1:0.791,Octopus_XP_014786596.1:0.112	p393_cov65.113,p129_cov72.145:0.251,p174_cov61.73:0.147,p2251_cov65.20:0.131,p2791_cov66.43:0.268,p448_cov68.59:0.391,p1947_cov65.78	*	Yeast_YFL037W	Zebrafish_A0A0R4IPH2:0.455,Zebrafish_Q6IQJ2,Zebrafish_Q6P5M9:0.727,Zebrafish_Q6TGT0:0.545,Zebrafish_Q7ZW01:0.727,Zebrafish_Q6NW90:0.879,Zebrafish_A0A0R4IXC8:0.393,Zebrafish_E7FC32:0.107,Zebrafish_F1QKY8:0.679,Zebrafish_F1R4K1:0.9	Chiken_F1NYB1,Chiken_P09244:0.883,Chiken_A0A1D5P4N6:0.365,Chiken_P09653:0.474,Chiken_P09207:0.102,Chiken_A0A1D5NY03:0.089,Chiken_F1NMU4:0.686,Chiken_G1K338:0.803,Chiken_P09203:0.861,Chiken_P09206:0.934	Human_P68371,Human_Q13509:0.583,Human_Q9BVA1:0.856,Human_Q13885:0.813,Human_P04350:0.885,Human_P07437:0.863,Human_Q9BUF5:0.439,Human_Q9H4B7:0.073,Human_A6NNZ2:0.302,Human_Q3ZCM7:0.475	pfu_aug2.0_1955.1_18611.t1,pfu_aug2.0_230.1_00473.t1:0.067,pfu_aug2.0_3023.1_12351.t1:0.34		9	3	3	5	10	4	10	4	2	4	1	8	6	5	1	9	10	8	9
196	57	25		J9JRH9	Aplysia_XP_005094375.1:0.928,Aplysia_XP_005094376.1,Aplysia_XP_012935706.1:0.867	C3Z6A4	Biomphalaria_XP_013091531.1:0.929,Biomphalaria_XP_013091539.1,Biomphalaria_XP_013091548.1:0.929	H9IX66	Brhy_TRINITY_DN6471_c0_g1_i1_m.4697,Brhy_TRINITY_DN14123_c0_g1_i1_m.2171	Capitella_R7V736	g2967.t1,g2077.t1	Chlamy_A8HVM3,Chlamy_A8ICN7	Crassostrea_XP_011418148.1,Crassostrea_XP_011418149.1:0.923	Cyanidio_tr_M1UWY0_M1UWY0_CYAM1,Cyanidio_tr_M1V9F4_M1V9F4_CYAM1	Q8IGC5,Q8IP94:0.903,Q8MRL7:0.91,Q9VKB0:0.915	e212998c42.1,e21390c64.8	Habo_c11715_g1_i1_m.29413,Habo_c11715_g1_i2_m.29417:0.079,Habo_c12091_g1_i1_m.36943	Haliotis_HDSC12850CG00010	Lingula_A0A1S3H0G4,Lingula_A0A1S3H0M9:0.986,Lingula_A0A1S3H1Y4:0.989	Lottia_XP_009044100.1	Q8BLY2:0.098,Q9D0R2,Q3UQ84:0.347	Octopus_XP_014788792.1	p922_cov67.58	Synecho_sp_Q55806_SYT_SYNY3	Yeast_YIL078W	Zebrafish_A0A0R4I9Z1:0.801,Zebrafish_A2BIM7,Zebrafish_A8KC60:0.998,Zebrafish_A0A0R4IFB3:0.45,Zebrafish_A0A0R4ISX2:0.109,Zebrafish_F1Q6U0:0.051,Zebrafish_F1RD17:0.434,Zebrafish_Q5CZT2:0.053,Zebrafish_Q5XIZ3:0.43	Chiken_A0A1D6UPQ3:0.232,Chiken_Q5ZLW1:0.228,Chiken_A0A1D5PUI1:0.29,Chiken_F1P372	Human_A2RTX5:0.123,Human_P26639,Human_Q9BW92:0.341	*		1	3	1	3	1	2	1	2	2	2	2	4	2	3	1	3	1	3	1
197	17	14		J9JJY3	Aplysia_XP_012945265.1	C3XRZ4,C3XV77:0.064	Biomphalaria_XP_013062786.1	H9J6Q7	*	Capitella_R7V2A4	*	*	Crassostrea_XP_011449701.1	*	M9NDE3	e1860c37.4	*	Haliotis_HDSC03257CG00060	Lingula_A0A1S3KAH4,Lingula_A0A2R2MIY3:0.167,Lingula_A0A2R2MSJ2	*	*	Octopus_XP_014783038.1	p4874_cov63.9	*	*	*	*	*	pfu_aug2.0_1256.1_21507.t1		1	1	2	1	1	0	1	0	0	1	0	1	1	0	1	3	0	0	1
198	138	22		J9JR16,J9JP74,J9JKQ1,J9JVE0	Aplysia_XP_005089411.2,Aplysia_XP_005097805.1,Aplysia_XP_012940744.1,Aplysia_XP_005097020.1,Aplysia_XP_012937182.1	C3Z1Z4,C3YRN2,C3YA65,C3Z7H9:0.053	Biomphalaria_XP_013096679.1,Biomphalaria_XP_013067123.1:0.973,Biomphalaria_XP_013067124.1:0.973,Biomphalaria_XP_013067125.1:0.973,Biomphalaria_XP_013067126.1:0.973,Biomphalaria_XP_013067127.1,Biomphalaria_XP_013075954.1,Biomphalaria_XP_013091247.1,Biomphalaria_XP_013075953.1,Biomphalaria_XP_013081434.1	H9JIQ2,H9JW06,H9J5Y9,H9JY95	Brhy_TRINITY_DN15604_c1_g2_i1_m.50347:0.112,Brhy_TRINITY_DN28654_c0_g1_i1_m.44081,Brhy_TRINITY_DN28292_c0_g1_i1_m.42518,Brhy_TRINITY_DN3355_c0_g1_i1_m.15697:0.327,Brhy_TRINITY_DN3355_c0_g1_i2_m.15698	Capitella_R7TJK9,Capitella_R7UZ97,Capitella_R7TIC8:0.078,Capitella_R7TRP3:0.122,Capitella_R7UPY0:0.095,Capitella_R7UXF1,Capitella_R7V0P4:0.067,Capitella_R7V266:0.107,Capitella_R7V5J3:0.091,Capitella_R7VJA6:0.055	*	Chlamy_A8JFM5,Chlamy_A8HWT0:0.214,Chlamy_A8I6E5,Chlamy_A8IR37,Chlamy_A8J394,Chlamy_A8JD23	Crassostrea_XP_011422686.1,Crassostrea_XP_011431654.1,Crassostrea_XP_011428671.1	Cyanidio_tr_M1V5N6_M1V5N6_CYAM1	Q9W1A7,B6IDY0,Q0IGW5:0.227,Q6NMU4:0.953,Q7JRE1:0.31,Q8SYJ5:0.205,Q9VK55:0.956,Q9VMN1:0.205,Q6NMV4:0.074,Q9VBY3	e936c37.22,e2324c42.47,e7460c38.29,e10750c38.1	*	Haliotis_HDSC02215CG00030,Haliotis_HDSC01256CG00040,Haliotis_HDSC10791CG00020:0.164	Lingula_A0A1S3ID46:0.666,Lingula_A0A1S3JZD3,Lingula_A0A1S3K036,Lingula_A0A1S3H1M4,Lingula_A0A1S3H2I0:0.055,Lingula_A0A1S3H2N4:0.445,Lingula_A0A1S3K5L3:0.054,Lingula_A0A1S3KFB1:0.052,Lingula_A0A2R2MLX5:0.129,Lingula_A0A1S3IZA2	Lottia_XP_009064686.1,Lottia_XP_009063516.1,Lottia_XP_009066369.1	Q5XPT3:0.489,Q9Z1M7,Q3UHH8,Q810K9:0.181,Q8BWP8,Q640P4:0.155,Q6NSU3	Octopus_XP_014777233.1,Octopus_XP_014777234.1,Octopus_XP_014790016.1:0.97,Octopus_XP_014790017.1,Octopus_XP_014774318.1,Octopus_XP_014774320.1,Octopus_XP_014770874.1,Octopus_XP_014770875.1:0.072	p1548_cov63.55,p3183_cov70.36,p4867_cov67.15,p473_cov72.218	*	*	Zebrafish_B3DFM4:0.285,Zebrafish_F1RE53:0.282,Zebrafish_Q66PG2:0.285,Zebrafish_B3DFN1,Zebrafish_Q66PG1,Zebrafish_A4QN62,Zebrafish_Q29RA8:0.121,Zebrafish_A0A0R4IL57:0.938,Zebrafish_F1R3C7,Zebrafish_Q5U3H3:0.996	Chiken_F1NC73,Chiken_Q66PG3:0.991,Chiken_F1NX24:0.204,Chiken_Q66PG4:0.206,Chiken_F1NNI4:0.162,Chiken_A0A1D5PNA8:0.098,Chiken_A0A1L1RTI3:0.185,Chiken_E1BX23,Chiken_A0A1D5P302:0.775,Chiken_F1P5A1	Human_O95461,Human_Q8N3Y3:0.519,Human_A0PJZ3:0.15,Human_Q4G148,Human_Q68CQ7,Human_Q9H1C3:0.165,Human_O43505	pfu_aug2.0_1276.1_21513.t1,pfu_aug2.0_1299.1_31599.t1,pfu_aug2.0_382.1_07437.t1,pfu_aug2.0_48.1_26739.t1,pfu_aug2.0_2150.1_02007.t1,pfu_aug2.0_2150.1_02008.t1:0.17,pfu_aug2.0_650.1_01001.t1:0.086,pfu_aug2.0_7722.1_09627.t1:0.077,pfu_aug2.0_242.1_07213.t1:0.083,pfu_aug2.0_1024.1_14727.t1:0.16		4	5	4	10	4	5	10	0	6	3	1	10	4	0	3	10	3	7	8
199	62	24		J9JJS1	Aplysia_NP_001191603.1,Aplysia_XP_005100512.1,Aplysia_XP_012939125.1:0.997	C3YGW3,C3YE46,C3YE60:0.997	Biomphalaria_XP_013086711.1:0.48,Biomphalaria_XP_013086715.1,Biomphalaria_XP_013088949.1	H9J0D6,H9J673	Brhy_TRINITY_DN15661_c2_g1_i1_m.50423,Brhy_TRINITY_DN15917_c0_g1_i1_m.35106	Capitella_R7TIQ2,Capitella_R7TXQ8	g7255.t1	Chlamy_A8HQU3	Crassostrea_XP_019918615.1,Crassostrea_XP_011427684.1,Crassostrea_XP_019922891.1	Cyanidio_tr_M1UUC0_M1UUC0_CYAM1	M9NDC3,O18388	e5211c41.1,e5436c45.78	Habo_c10218_g1_i1_m.13838:0.178,Habo_c12571_g1_i1_m.50104,Habo_c12127_g1_i1_m.37682	*	Lingula_A0A1S3IUZ5,Lingula_A0A1S3J2B2	Lottia_XP_009047056.1,Lottia_XP_009047687.1,Lottia_XP_009047688.1	P70168,Q5SSW2	Octopus_XP_014769400.1,Octopus_XP_014768312.1,Octopus_XP_014768320.1:0.989	p2178_cov77.18,p240_cov62.93,p2178_cov77.25	*	Yeast_YLR347C,Yeast_YFL007W	Zebrafish_F1QE31,Zebrafish_F1R2X6:0.995,Zebrafish_T1ECT6:0.994,Zebrafish_A0A0R4IMZ8,Zebrafish_Q58EF3,Zebrafish_A0A0A0MPN8:0.622,Zebrafish_A0A0R4IAF6:0.616,Zebrafish_F1QFR9:0.623	Chiken_F1ND07,Chiken_R4GFD0:0.878,Chiken_A0A1D5P1W7,Chiken_Q5ZL75	Human_Q14974,Human_Q14997	pfu_aug2.0_1260.1_01502.t1,pfu_aug2.0_1526.1_21670.t1,pfu_aug2.0_652.1_07762.t1,pfu_aug2.0_7553.1_12939.t1:0.115		1	3	3	3	2	2	2	1	1	3	1	2	2	3	0	2	3	2	3
200	42	26		J9JYX3	Aplysia_XP_005103748.1	C3YPX2	Biomphalaria_XP_013081788.1	Q2F5T3	Brhy_TRINITY_DN28744_c0_g1_i1_m.8288	Capitella_R7UQZ5	g8561.t1	Chlamy_Q96550,Chlamy_B7U1J0,Chlamy_P26526:0.996	Crassostrea_XP_019924399.1	Cyanidio_tr_M1VIH8_M1VIH8_CYAM1,Cyanidio_sp_Q85FQ8_ATPA_CYAM1	P35381	e1665c45.29,e21315c69.49:0.075	Habo_c14948_g1_i1_m.54022,Habo_c10380_g2_i1_m.15004,Habo_c10380_g2_i2_m.15005	Haliotis_HDSC00029CG00110	Lingula_A0A1S3JMW5	Lottia_XP_009056991.1	Q03265	Octopus_XP_014783212.1	p763_cov69.136	Synecho_sp_P27179_ATPA_SYNY3	Yeast_YBL099W	Zebrafish_Q08BA1,Zebrafish_Q6EE37:0.066	Chiken_A0A175KE65,Chiken_A0A182C637:0.778,Chiken_A0A1D5PJG9:0.778,Chiken_A0A1D5PN54,Chiken_Q8UVX3:0.871,Chiken_A0A1D5P3S4:0.268,Chiken_A0A1L1RMC2:0.363,Chiken_A0A1L1RRN2:0.062,Chiken_A0A1L1RY35:0.431,Chiken_A0A1L1RZJ6:0.408	Human_P25705	pfu_aug2.0_39.1_30039.t1		1	1	1	1	1	1	1	1	3	1	2	1	2	3	1	1	1	1	1
201	67	24		J9K5T8	Aplysia_XP_012935114.1	C3Y102,C3ZT93	Biomphalaria_XP_013066127.1	H9IU76,H9IU77:0.211	Brhy_TRINITY_DN14903_c0_g1_i1_m.56129,Brhy_TRINITY_DN22377_c0_g1_i1_m.8393	Capitella_R7UFF8	g114.t1	Chlamy_A8IVW3	Crassostrea_XP_011424960.1:0.97,Crassostrea_XP_011424961.1:0.926,Crassostrea_XP_011424962.1:0.981,Crassostrea_XP_011424963.1:0.935,Crassostrea_XP_011424965.1:0.988,Crassostrea_XP_011424966.1,Crassostrea_XP_011424967.1:0.891,Crassostrea_XP_011424968.1:0.881,Crassostrea_XP_011424969.1:0.847,Crassostrea_XP_019922054.1:0.38	Cyanidio_tr_M1V7R0_M1V7R0_CYAM1	D0IQK3:0.966,D6W4U3:0.332,M9MS55:0.994,Q6NP70:0.36,Q76NQ9:0.601,Q76NR0:0.966,Q961Q7:0.741,Q9VY76:0.862,X2JEY5:0.862,X2JFA0	e1286c40.16	Habo_c18267_g1_i1_m.55455	*	Lingula_A0A1S3KHD9	Lottia_XP_009046096.1	Q9DBT5,O08739:0.151,Q3V1D3:0.105	Octopus_XP_014778149.1:0.965,Octopus_XP_014778157.1:0.974,Octopus_XP_014778164.1:0.909,Octopus_XP_014778174.1:0.906,Octopus_XP_014778184.1:0.879,Octopus_XP_014778194.1:0.879,Octopus_XP_014778202.1:0.991,Octopus_XP_014778207.1,Octopus_XP_014780549.1:0.4	p89_cov59.117	*	Yeast_YML035C	Zebrafish_A0A0J9YJL9,Zebrafish_E9QHT2:0.847,Zebrafish_F8W432:0.133,Zebrafish_Q1LYD7:0.134,Zebrafish_Q803X5:0.132,Zebrafish_Q6P3G5:0.08,Zebrafish_B8JIS9:0.553,Zebrafish_F1R3S4:0.583	Chiken_A0A1D5P970,Chiken_F1NG97:0.089,Chiken_F1P0N2:0.082	Human_Q01432:0.118,Human_Q01433,Human_P23109:0.083	pfu_aug2.0_1354.1_14981.t5,pfu_aug2.0_5058.1_29377.t1		1	1	2	1	2	2	1	1	1	10	1	10	1	1	0	1	1	3	9
202	33	25		Q1ZZP2	Aplysia_XP_005105453.1	C3YLN9	Biomphalaria_XP_013068776.1	B7U2V4:0.861,Q19AA9	Brhy_TRINITY_DN13582_c0_g1_i1_m.38958	Capitella_R7VBY8	g1402.t1	Chlamy_A8IEL6	Crassostrea_XP_011412784.1	Cyanidio_tr_M1VHV4_M1VHV4_CYAM1	F0JAP1:0.082,Q8STG9	e5458c43.9	Habo_c12334_g3_i1_m.43024	Haliotis_HDSC02194CG00020	Lingula_A0A1S3HL56	Lottia_XP_009062528.1	P61620:0.233,Q9JLR1	Octopus_XP_014775340.1	p180_cov68.9	*	Yeast_YLR378C	Zebrafish_A0A0J9YIG5:0.839,Zebrafish_B2GS26:0.839,Zebrafish_Q90YL4:0.839,Zebrafish_Q90ZM2	Chiken_F1NBN1:0.2,Chiken_A0A1D5NXC6	Human_P61619:0.233,Human_Q9H9S3	pfu_aug2.0_359.1_30663.t1		1	1	1	1	2	1	1	1	1	1	1	2	1	1	1	1	1	2	1
203	55	16		J9K7U8	Aplysia_XP_012938607.1	*	Biomphalaria_XP_013095256.1:0.997,Biomphalaria_XP_013095257.1:0.997,Biomphalaria_XP_013095258.1:0.993,Biomphalaria_XP_013095259.1	*	*	Capitella_X1YV57	*	*	Crassostrea_XP_011452824.1:0.983,Crassostrea_XP_011452828.1:0.98,Crassostrea_XP_011452830.1:0.973,Crassostrea_XP_019929994.1:0.994,Crassostrea_XP_019929995.1:0.994,Crassostrea_XP_019929996.1:0.988,Crassostrea_XP_019929997.1:0.981,Crassostrea_XP_019929998.1:0.996,Crassostrea_XP_019929999.1,Crassostrea_XP_019930000.1:0.936	*	A0A0B4K6D5:0.429,A0A0B4K6N6:0.388,A0A0B4K703:0.429,A0A126GUS4:0.446,A0A126GUS6,Q86BA1:0.431	e5077c39.56	*	*	Lingula_A0A1S3K213	Lottia_XP_009044654.1	Q8CJ19,Q8BML1,Q8VDP3	Octopus_XP_014772481.1:0.997,Octopus_XP_014772482.1:0.94,Octopus_XP_014772483.1,Octopus_XP_014772484.1:0.944,Octopus_XP_014772485.1:0.951,Octopus_XP_014772486.1:0.94	p1259_cov74.171	*	*	Zebrafish_F1QKD2:0.063,Zebrafish_X1WDB4:0.055,Zebrafish_H9GXQ9:0.951,Zebrafish_F1Q6Q7:0.082,Zebrafish_F1QH17,Zebrafish_A0A0A0MPT7:0.056,Zebrafish_A0A0R4IK88:0.06,Zebrafish_F1QWK4:0.149,Zebrafish_F1RA39:0.064,Zebrafish_T1ECS7:0.114	Chiken_E1C3Y4:0.207,Chiken_E1BXR9,Chiken_A0A1D5PL66,Chiken_A0A1D5PA80:0.078,Chiken_Q5F3F3:0.05	Human_Q7RTP6,Human_Q8TDZ2,Human_O94851	pfu_aug2.0_47.1_23328.t1		1	1	0	4	0	0	1	0	0	10	0	6	1	0	0	1	1	3	6
204	41	22		J9K087	Aplysia_XP_005104695.1	C3YX75	Biomphalaria_XP_013095001.1	H9JJ74	Brhy_TRINITY_DN27811_c0_g1_i1_m.60662	Capitella_R7UTZ3	g6205.t1	Chlamy_A8IAD0	Crassostrea_XP_011412061.1	*	Q8SX63:0.538,Q9VC96	e10415c43.21	Habo_c10207_g1_i1_m.13681,Habo_c10207_g1_i3_m.13700,Habo_c10207_g1_i4_m.13719,Habo_c10207_g1_i5_m.13738	*	Lingula_A0A1S3HIY2	Lottia_XP_009048216.1	A2AHJ4,Q8VDD9:0.213,Q921C3:0.133	Octopus_XP_014779463.1	p1259_cov74.116	*	*	Zebrafish_E7F2W3:0.998,Zebrafish_E9QJ97,Zebrafish_F1QEQ5:0.124,Zebrafish_E7F145:0.071,Zebrafish_X1WGY4:0.326,Zebrafish_E9QBL4:0.128,Zebrafish_Q6NSN0:0.07	Chiken_F1NXP9:0.213,Chiken_A0A1D5P0X7:0.924,Chiken_F1N8L6,Chiken_A0A1D5PNA2:0.141,Chiken_E1BSG1:0.142,Chiken_A0A1D5NWT2	Human_Q6RI45,Human_Q8WWQ0:0.21,Human_Q9NSI6:0.139	pfu_aug2.0_2211.1_05454.t1		1	1	1	1	1	1	1	1	1	1	0	2	1	4	0	1	1	3	1
205	118	25		J9K948,J9JJ30:0.326,J9JP90	Aplysia_XP_005103269.1,Aplysia_XP_012940746.1,Aplysia_XP_012940747.1:0.954,Aplysia_XP_012940748.1:0.946,Aplysia_XP_005103553.1,Aplysia_XP_005103554.1:0.903,Aplysia_XP_012935594.1,Aplysia_XP_012944618.1,Aplysia_XP_012938524.1	C3ZKN7,C3ZDQ9,C3YLQ7,C3YS23,C3YS24:0.162,C3YS63:0.182	Biomphalaria_XP_013082151.1:0.986,Biomphalaria_XP_013082152.1,Biomphalaria_XP_013077395.1,Biomphalaria_XP_013093397.1,Biomphalaria_XP_013093398.1:0.96,Biomphalaria_XP_013091490.1	H9ISA5:0.867,L8B8U1,H9JRB7	Brhy_TRINITY_DN27942_c0_g1_i1_m.60945,Brhy_TRINITY_DN15872_c0_g1_i1_m.20541	Capitella_R7UK70,Capitella_R7V9X3,Capitella_R7TX50,Capitella_R7TZS5:0.258,Capitella_R7UIW8,Capitella_R7TZ98:0.089	g531.t1	Chlamy_A8IRW5,Chlamy_A8IWM1	Crassostrea_XP_011427686.1:0.984,Crassostrea_XP_011427687.1:0.966,Crassostrea_XP_011427688.1,Crassostrea_XP_011427449.1,Crassostrea_XP_011434777.1,Crassostrea_XP_019924963.1:0.174,Crassostrea_XP_019924964.1,Crassostrea_XP_011428111.1	Cyanidio_tr_M1VDQ8_M1VDQ8_CYAM1	Q7KMM4	e3974c40.4,e94c43.19,e94c43.31:0.162,e439c39.53,e9012c43.14:0.367,e2527c38.4	Habo_c17117_g1_i1_m.54940	Haliotis_HDSC00592CG00010,Haliotis_HDSC00164CG00030,Haliotis_HDSC00164CG00040:0.978,Haliotis_HDSC26919CG00010,Haliotis_HDSC18366CG00010	Lingula_A0A2R2MLM8,Lingula_A0A2R2MIX6,Lingula_A0A1S3JBI5,Lingula_A0A1S3JMP0,Lingula_A0A1S3JD59,Lingula_A0A1S3JD46:0.993,Lingula_A0A2R2MQK9:0.391,Lingula_A0A1S3JFW9,Lingula_A0A1S3IM02,Lingula_A0A1S3IP04:0.988	Lottia_XP_009057287.1,Lottia_XP_009048062.1,Lottia_XP_009050605.1,Lottia_XP_009050606.1:0.317,Lottia_XP_009050609.1:0.131,Lottia_XP_009043720.1,Lottia_XP_009061461.1,Lottia_XP_009043722.1:0.085	Q8BHN3,P70699,Q8BVW0:0.163	Octopus_XP_014774608.1,Octopus_XP_014776372.1,Octopus_XP_014781633.1	p943_cov68.39,p429_cov63.121,p339_cov68.49,p258753_cov65.64:0.436,p258753_cov65.70	*	Yeast_YBR229C	Zebrafish_A0A0G2L1N0,Zebrafish_E7FCP7,Zebrafish_E7FGC0:0.055,Zebrafish_A0A0R4IG48,Zebrafish_A0A0R4IPC5:0.474,Zebrafish_B3DIZ3:0.481,Zebrafish_F1Q6Z9:0.945,Zebrafish_E7F6D4:0.078	Chiken_A0A1D5P703,Chiken_E1BVF4:0.51,Chiken_A0A1D5P2Y5,Chiken_A0A1D5NZC8:0.116,Chiken_E1BTT7,Chiken_A0A1L1RP99,Chiken_A0A1L1RSM6:0.846	Human_O43451,Human_P14410:0.357,Human_Q2M2H8:0.291,Human_Q14697,Human_P10253,Human_Q8TET4:0.19	pfu_aug2.0_276.1_20542.t1,pfu_aug2.0_266.1_20522.t1,pfu_aug2.0_2654.1_15593.t1:0.315,pfu_aug2.0_284.1_13931.t1,pfu_aug2.0_445.1_17441.t1,pfu_aug2.0_80.1_00189.t2,pfu_aug2.0_17084.1_16579.t1		3	9	6	6	3	2	6	1	2	8	1	1	6	1	5	10	8	3	3
206	38	25		J9JMM6	Aplysia_XP_012945829.1	C3YEV6	Biomphalaria_XP_013069859.1	B0EVL7:0.969,C9EJW5	Brhy_TRINITY_DN13963_c0_g1_i1_m.2645	Capitella_R7VEN8	g1739.t1	Chlamy_A8HTE5	Crassostrea_XP_011451519.1,Crassostrea_XP_011451520.1:0.673	Cyanidio_tr_M1V5K0_M1V5K0_CYAM1	A1Z707:0.182,Q6AWE4:0.182,Q7K569,Q7KTA9:0.142,Q8MR87:0.154	e5513c39.14	Habo_c10244_g1_i1_m.14021:0.175,Habo_c10244_g1_i2_m.14026	*	Lingula_A0A1S3I9U9:0.983,Lingula_A0A1S3IBZ7,Lingula_A0A2R2MR20:0.689,Lingula_A0A2R2MRF1:0.694	Lottia_XP_009048560.1	Q64521	Octopus_XP_014772455.1,Octopus_XP_014772456.1:0.495	p1337_cov60.5	Synecho_sp_P74257_GLPD_SYNY3	Yeast_YIL155C	Zebrafish_F1Q555,Zebrafish_F1R2R0:0.241,Zebrafish_Q0P3X1:0.241	Chiken_F1NCA2	Human_P43304	pfu_aug2.0_302.1_07326.t1		1	1	1	1	2	1	1	1	1	2	1	5	1	2	0	4	1	1	2
207	120	19		X1WIL9,X1XK99,X1XRE2,J9JZ04,J9JKP2	Aplysia_XP_012943523.1:0.986,Aplysia_XP_012943524.1:0.96,Aplysia_XP_012943525.1:0.923,Aplysia_XP_012943526.1,Aplysia_XP_012942362.1,Aplysia_XP_005103406.1:0.811,Aplysia_XP_005103407.1:0.816,Aplysia_XP_005103410.1:0.796,Aplysia_XP_012940830.1:0.984,Aplysia_XP_012940831.1	C3XWH0,C3YZL8,C3XVK1	Biomphalaria_XP_013074323.1,Biomphalaria_XP_013091912.1:0.992,Biomphalaria_XP_013091919.1:0.992,Biomphalaria_XP_013091925.1:0.992,Biomphalaria_XP_013091931.1:0.982,Biomphalaria_XP_013091937.1,Biomphalaria_XP_013089070.1	H9ITM3,H9JTU3	*	Capitella_R7V594,Capitella_X1YTY2,Capitella_R7VEC0,Capitella_R7U3B5	*	*	Crassostrea_XP_011437985.1:0.988,Crassostrea_XP_011437986.1:0.958,Crassostrea_XP_011437987.1:0.971,Crassostrea_XP_011437988.1:0.967,Crassostrea_XP_011437990.1:0.967,Crassostrea_XP_011437991.1:0.96,Crassostrea_XP_011437992.1:0.958,Crassostrea_XP_011437993.1:0.95,Crassostrea_XP_011437994.1:0.95,Crassostrea_XP_011437995.1:0.935	*	E1JI64:0.955,E1JI66:0.962,M9PBV5,M9PEG9:0.955,M9PEH2:0.965,M9PEQ0:0.954,M9PEX9:0.99,M9PHR0:0.965,Q9GQF1:0.997,A0A0B4K6L3	e8798c42.28,e18950c39.10,e515c37.21,e8798c42.22,e3630c44.54	*	Haliotis_HDSC00970CG00090,Haliotis_HDSC01916CG00060,Haliotis_HDSC17874CG00010,Haliotis_HDSC78661CG00010,Haliotis_HDSC78700CG00010	Lingula_A0A1S3HFK4:0.983,Lingula_A0A1S3HFN6:0.94,Lingula_A0A1S3HIM1:0.991,Lingula_A0A1S3IWE9,Lingula_A0A1S3IW78,Lingula_A0A1S3JV50,Lingula_A0A1S3JV51:0.888	Lottia_XP_009044909.1,Lottia_XP_009044882.1,Lottia_XP_009054023.1,Lottia_XP_009044881.1,Lottia_XP_009044907.1	Q80U35,Q58A65,Q9ESN9:0.155,Q9JJC6,Q5ND29	Octopus_XP_014791087.1,Octopus_XP_014778538.1,Octopus_XP_014788422.1,Octopus_XP_014782752.1:0.981,Octopus_XP_014782762.1:0.879,Octopus_XP_014782771.1,Octopus_XP_014782779.1:0.883	p918_cov66.188,p11_cov67.65,p11_cov67.66,p6430_cov70.44,p918_cov66.180	*	*	Zebrafish_E7F4K5,Zebrafish_E9QGL9:0.079,Zebrafish_L7RKJ8:0.065,Zebrafish_A0A0R4IDR7:0.065,Zebrafish_E7F2K2:0.062,Zebrafish_A0A0R4IVA3:0.995,Zebrafish_Q1LYA4,Zebrafish_A0PJT0,Zebrafish_E7F6M9:0.131,Zebrafish_A0A286Y9Q5:0.254	Chiken_A0A1D5NT87,Chiken_A0A1D5NY12:0.991,Chiken_A0A1D5NYK2:0.857,Chiken_A0A1D5P0Z7:0.739,Chiken_A0A1D5P8T2:0.978,Chiken_A0A1D5PET9:0.972,Chiken_A0A1D5PLQ4,Chiken_A0A1D5PXL3:0.968,Chiken_A0A1D5PHN0:0.11,Chiken_A0A1D5NWW8:0.134	Human_O60271,Human_Q9UPT6:0.142,Human_Q96PE2,Human_Q5EBL4,Human_Q96NA2	pfu_aug2.0_86.1_20190.t2,pfu_aug2.0_560.1_00887.t1,pfu_aug2.0_426.1_20756.t1,pfu_aug2.0_86.1_20189.t1,pfu_aug2.0_12534.1_16478.t1		5	10	3	7	2	0	4	0	0	10	0	10	5	0	5	7	5	5	7
208	60	20		J9K5X4:0.809,X1XDT5,J9K7C8,X1XJH8	Aplysia_XP_005104751.1,Aplysia_XP_012936522.1	C3XYL2,C3XQB4	Biomphalaria_XP_013097099.1,Biomphalaria_XP_013066145.1	H9JCU5	*	Capitella_R7U4H0,Capitella_R7UX93	*	*	Crassostrea_XP_011422708.1,Crassostrea_XP_019921750.1	*	Q7KN75,Q7KN84:0.285,Q9U982:0.998,E2QCR4,Q24009	e3364c36.5,e1868c42.79,e12624c37.1	*	Haliotis_HDSC02518CG00010,Haliotis_HDSC00452CG00020	Lingula_A0A1S3I7W9,Lingula_A0A1S3IB48:0.824,Lingula_A0A1S3IC98:0.996,Lingula_A0A2R2MMB1	Lottia_XP_009049948.1,Lottia_XP_009045339.1	Q8VDJ3,Q99MQ1	Octopus_XP_014775103.1,Octopus_XP_014783549.1,Octopus_XP_014783550.1,Octopus_XP_014783551.1,Octopus_XP_014783552.1:0.995,Octopus_XP_014783553.1:0.981	p796_cov62.124,p919_cov66.20	*	Yeast_YJL080C	Zebrafish_F1R9Y8,Zebrafish_Q7ZU44:0.883,Zebrafish_E7F5S0,Zebrafish_A0A286YBA6:0.338,Zebrafish_A9JSW9:0.068,Zebrafish_E7FCA5:0.344,Zebrafish_A0A0R4IKE5:0.175,Zebrafish_F1Q505:0.186,Zebrafish_Q6R5A4:0.186,Zebrafish_R4GDN2:0.156	Chiken_A0A1D5PML2:0.917,Chiken_E1C3A9,Chiken_P81021:0.886,Chiken_A0A1D5PXG4	Human_Q00341,Human_Q9H694	pfu_aug2.0_1613.1_11765.t1,pfu_aug2.0_1055.1_18055.t1		4	2	2	2	1	0	2	0	0	2	0	5	3	0	2	4	2	2	6
209	34	17		J9K0G4	Aplysia_XP_005095843.2	C3ZMT1	Biomphalaria_XP_013060531.1:0.99,Biomphalaria_XP_013097119.1	H9JBC3	*	Capitella_R7TE48,Capitella_R7TE15	*	*	Crassostrea_XP_011416108.1,Crassostrea_XP_011416109.1:0.967	*	E1JHV6,E1JHV7:0.608,M9PBG5:0.632,M9PDH1:0.991,M9PE12:0.999,Q9W0T1	e1293c39.17	*	*	Lingula_A0A1S3JB92	Lottia_XP_009060172.1	*	Octopus_XP_014789074.1,Octopus_XP_014789376.1	p2197_cov68.121,p2197_cov68.119	*	*	Zebrafish_E7F366,Zebrafish_X1WDW8:0.952	Chiken_A0A1D5NTX9,Chiken_A0A1D5NU22:0.831,Chiken_A0A1D5P5G8:0.707,Chiken_A0A1D5PE97:0.873,Chiken_A0A1D5PZD7:0.82,Chiken_A0A1D5PZW2:0.805,Chiken_A0A1D5NWF0:0.158	Human_Q12830	pfu_aug2.0_716.1_21090.t1		1	1	1	2	1	0	2	0	0	2	0	6	1	0	0	1	1	0	2
210	35	24		J9JSD6	Aplysia_XP_005092204.1	C3YBZ0	Biomphalaria_XP_013062448.1	H9JDP0,Q04451:0.98,Q2F5I5:0.986	Brhy_TRINITY_DN14413_c0_g1_i1_m.3292	Capitella_R7VKZ7	g8928.t1	Chlamy_A8JG58	Crassostrea_XP_011433184.1,Crassostrea_XP_011433190.1,Crassostrea_XP_011447121.2:0.605	Cyanidio_tr_M1VA77_M1VA77_CYAM1	C9QP25,Q961R8:0.744,Q9VUK8:0.996	e292c46.9	Habo_c10320_g1_i1_m.14513	*	Lingula_A0A1S3HWQ4:0.958,Lingula_A0A1S3HZD6:0.972,Lingula_A0A1S3JIU7	Lottia_XP_009052977.1:0.075,Lottia_XP_009061529.1	Q9CZD3	Octopus_XP_014784558.1	p459_cov71.50	*	Yeast_YBR121C,Yeast_YPR081C:0.183	Zebrafish_F1QUV7:0.755,Zebrafish_Q4V9I4	Chiken_Q5ZHR4	Human_P41250	pfu_aug2.0_129.1_30259.t1		1	1	1	1	3	1	1	1	1	3	1	3	1	1	0	3	2	1	1
211	94	25		X1WIQ6,J9K9J7,J9K8N0	Aplysia_XP_012941525.1,Aplysia_XP_005104428.1,Aplysia_XP_005110316.1,Aplysia_XP_005110317.1	C3YPW1,C3YLS1,C3ZLV4,C3YXI0:0.053	Biomphalaria_XP_013074771.1,Biomphalaria_XP_013083925.1,Biomphalaria_XP_013083927.1,Biomphalaria_XP_013082233.1	H9JIK9	Brhy_TRINITY_DN17306_c0_g1_i1_m.42933,Brhy_TRINITY_DN12222_c0_g1_i1_m.17630,Brhy_TRINITY_DN16368_c0_g1_i1_m.967:0.205,Brhy_TRINITY_DN9034_c0_g1_i1_m.1448	Capitella_R7U376,Capitella_R7VIR1,Capitella_R7TZN6	g4995.t1,g5374.t1	Chlamy_A8HXA2,Chlamy_A8JA80	Crassostrea_XP_011414129.1,Crassostrea_XP_011451811.1,Crassostrea_XP_011451812.1,Crassostrea_XP_011451813.1,Crassostrea_XP_011433468.1:0.995,Crassostrea_XP_011433469.1	Cyanidio_tr_M1VCF5_M1VCF5_CYAM1	O62531,O62530,Q27607	e794c38.16,e3181c37.22,e4343c43.20,e4343c43.16,e4343c43.19	Habo_c11974_g2_i1_m.34217,Habo_c3586_g1_i1_m.1771	Haliotis_HDSC00463CG00080,Haliotis_HDSC00238CG00160	Lingula_A0A1S3IPB0,Lingula_A0A1S3I8R0,Lingula_A0A1S3IRP9,Lingula_A0A1S3I9Z9,Lingula_A0A1S3IA14:0.991,Lingula_A0A1S3IAC1:0.659,Lingula_A0A1S3IB91:0.646,Lingula_A0A1S3ICF2:0.659	Lottia_XP_009052975.1,Lottia_XP_009059469.1,Lottia_XP_009043800.1	P54099,P84091,P35585,Q9WVP1:0.358	Octopus_XP_014782352.1,Octopus_XP_014786403.1:0.924,Octopus_XP_014786404.1:0.924,Octopus_XP_014786406.1,Octopus_XP_014779767.1	p838_cov70.77,p1194_cov63.15,p406_cov65.59	*	Yeast_YOR330C,Yeast_YPL259C,Yeast_YOL062C	Zebrafish_E7FH64,Zebrafish_F8W5R6,Zebrafish_F1Q9V1:0.947,Zebrafish_I3IT87,Zebrafish_A0A0R4IHJ6:0.883,Zebrafish_Q7ZW98:0.926,Zebrafish_Q6NWK2:0.872,Zebrafish_F1RD00:0.947,Zebrafish_B2GP49:0.84,Zebrafish_A0A0R4IL09:0.809	Chiken_Q92076,Chiken_A0A1L1RR84:0.953,Chiken_Q5ZMP6,Chiken_Q5ZMG7,Chiken_F1P0C5	Human_P54098,Human_Q96CW1,Human_Q9BXS5,Human_Q9Y6Q5:0.351	pfu_aug2.0_2425.1_18813.t1,pfu_aug2.0_3447.1_25753.t1,pfu_aug2.0_2949.1_32344.t1		3	4	4	4	1	4	3	2	2	6	1	3	5	2	2	8	3	4	5
212	30	23		J9JS78	Aplysia_XP_005090184.1	C3Y6Q2	Biomphalaria_XP_013089892.1	H9IX16	Brhy_TRINITY_DN1116_c0_g2_i1_m.2343	Capitella_R7U536	g8098.t1	Chlamy_A8JCM3	Crassostrea_XP_011419965.1	*	Q9V3C0	e18809c47.5	Habo_c12369_g1_i1_m.43823,Habo_c12369_g1_i2_m.43829,Habo_c12369_g1_i3_m.43836,Habo_c12369_g1_i4_m.43843:0.146,Habo_c12369_g1_i8_m.43849	Haliotis_HDSC03752CG00020,Haliotis_HDSC22505CG00010	Lingula_A0A1S3HAS5	Lottia_XP_009058354.1	Q91VN6	Octopus_XP_014777272.1	p1076_cov71.35	*	*	Zebrafish_Q803D3,Zebrafish_A0A0R4IRZ1	Chiken_A0A1D5P7E4,Chiken_A0A1D5PBN5:0.7	Human_Q9UJV9	pfu_aug2.0_125.1_16966.t1		1	1	1	1	1	1	1	1	1	1	0	1	1	5	2	1	1	1	1
213	48	24		J9JKZ7	Aplysia_XP_005091292.1	C3ZV88	Biomphalaria_XP_013086265.1	H9J0W4	Brhy_TRINITY_DN16722_c0_g1_i1_m.18792	Capitella_R7UGR3	g7841.t1	Chlamy_A8IDM1	Crassostrea_XP_011445668.1,Crassostrea_XP_011445669.1:0.929	Cyanidio_tr_M1UTH2_M1UTH2_CYAM1	C6TPA7:0.189,M9NDX3,P30189:0.982,Q1WWG8:0.23,Q494M1:0.991,Q8IR39:0.19,X2JKD2:0.18	e9817c41.6	Habo_c12525_g1_i1_m.48527,Habo_c12525_g1_i2_m.48551	*	Lingula_A0A1S3H8K6,Lingula_A0A1S3HAE4:0.995	Lottia_XP_009059562.1	Q04750,Q8R4U6:0.23	Octopus_XP_014781973.1,Octopus_XP_014781974.1:0.944,Octopus_XP_014781975.1:0.88	p189_cov72.56	*	Yeast_YOL006C	Zebrafish_A0A286YAA3:0.94,Zebrafish_Q1ED17,Zebrafish_E7FE49:0.426,Zebrafish_E7FGU8:0.311,Zebrafish_F1QTQ7:0.182,Zebrafish_Q6T721,Zebrafish_Q6IQI8:0.083	Chiken_P79994,Chiken_R4GM79:0.938,Chiken_A0A1D5P8D8:0.743,Chiken_F1NPT1:0.419,Chiken_Q6T722	Human_P11387,Human_Q969P6:0.299	pfu_aug2.0_1052.1_08132.t1,pfu_aug2.0_5170.1_02714.t1:0.132		1	1	1	1	1	1	1	1	1	2	1	7	1	2	0	2	1	2	3
214	37	25		J9JQD1	Aplysia_XP_005107016.1	C3ZXR7	Biomphalaria_XP_013071029.1	H9JNM9	Brhy_TRINITY_DN13778_c1_g1_i1_m.46062	Capitella_R7TZT9	g8045.t1	Chlamy_A8IJZ6	Crassostrea_XP_011455128.1	Cyanidio_tr_M1V7D2_M1V7D2_CYAM1	P25991	e9211c37.13,e9211c37.12	Habo_c9429_g1_i2_m.10007:0.874,Habo_c9429_g1_i1_m.10002,Habo_c9429_g1_i3_m.10011,Habo_c9429_g1_i4_m.10020,Habo_c9429_g1_i5_m.10028:0.392	Haliotis_HDSC19374CG00010	Lingula_A0A1S3K227,Lingula_A0A1S3K348:0.818	Lottia_XP_009064439.1	Q99LI7	Octopus_XP_014770590.1	p8061_cov75.4	*	Yeast_YMR061W	Zebrafish_F1QIB2,Zebrafish_F6P2P0:0.8,Zebrafish_Q6PUS3:0.79,Zebrafish_Q7ZVG5:0.996,Zebrafish_A0A0R4IIX4:0.745	Chiken_A0A1D5PUZ7,Chiken_Q5F4A0:0.988	Human_Q12996	pfu_aug2.0_715.1_17756.t1,pfu_aug2.0_21529.1_33268.t1		1	1	1	1	1	1	1	1	1	1	1	1	2	5	1	2	1	1	1
215	204	25		J9JMR2,J9JM18,J9JKG1,X1WIE9,J9JYF4	Aplysia_XP_012937640.1,Aplysia_XP_005098371.1:0.994,Aplysia_XP_005098372.1,Aplysia_XP_012937982.1:0.862,Aplysia_XP_005111910.1,Aplysia_XP_005088851.1,Aplysia_XP_005088852.1:0.99,Aplysia_XP_005110489.1,Aplysia_XP_012940857.1,Aplysia_XP_012940858.1:0.837	C3YX23,C3ZBJ1,C3ZKV0,C3XZS0,C3XVN6,C3YXJ2	Biomphalaria_XP_013084701.1,Biomphalaria_XP_013084482.1,Biomphalaria_XP_013096824.1,Biomphalaria_XP_013088610.1,Biomphalaria_XP_013068285.1,Biomphalaria_XP_013068286.1:0.872,Biomphalaria_XP_013075812.1,Biomphalaria_XP_013088441.1,Biomphalaria_XP_013088622.1,Biomphalaria_XP_013061702.1	H9JE23,H9J949,H9J7A6,H9JM51,H9JMT3,H9JCP5,H9JMT2	Brhy_TRINITY_DN15322_c0_g2_i1_m.8805,Brhy_TRINITY_DN10359_c0_g1_i3_m.29904,Brhy_TRINITY_DN21497_c0_g1_i1_m.52551,Brhy_TRINITY_DN10945_c0_g1_i2_m.44463,Brhy_TRINITY_DN10945_c0_g1_i4_m.44466:0.217,Brhy_TRINITY_DN13690_c0_g1_i1_m.39713	Capitella_R7T3T3,Capitella_R7TVC1,Capitella_R7V528,Capitella_R7VAE7,Capitella_R7VF35,Capitella_R7UW57,Capitella_R7VGV9,Capitella_R7TFX4,Capitella_R7TA33,Capitella_R7TV64:0.316	g132.t1,g1947.t1:0.6,g863.t1,g6507.t1,g3536.t1	Chlamy_A8IZL5,Chlamy_A8IW16,Chlamy_A8HRB1,Chlamy_A8JF36,Chlamy_A8IUB1	Crassostrea_XP_011423358.2,Crassostrea_XP_011446374.2,Crassostrea_XP_019928183.1,Crassostrea_XP_011417024.1:0.907,Crassostrea_XP_019919805.1:0.989,Crassostrea_XP_019919806.1:0.951,Crassostrea_XP_019919807.1,Crassostrea_XP_019919808.1:0.926,Crassostrea_XP_019919809.1:0.926,Crassostrea_XP_019920661.1	Cyanidio_tr_M1V3V0_M1V3V0_CYAM1,Cyanidio_tr_M1VC99_M1VC99_CYAM1,Cyanidio_tr_M1VF55_M1VF55_CYAM1	M9MRM4,Q9W0I6,E1JIS1,E1JIS2:0.178,Q0KI33:0.978,Q59DV6:0.882,Q8MRH8:0.886,Q9VD98:0.887,Q5U0V7,Q8MR94:0.531	e1067c41.8,e4920c43.20,e3961c36.3,e5074c44.5,e62869c29.1,e4699c41.60,e11799c37.3,e223825c39.6,e1131c43.28	Habo_c10733_g1_i1_m.18050,Habo_c10733_g1_i2_m.18058,Habo_c11764_g1_i2_m.30291,Habo_c11764_g1_i6_m.30300:0.83,Habo_c11764_g1_i7_m.30306:0.547,Habo_c9336_g1_i1_m.9480,Habo_c10196_g1_i1_m.13579,Habo_c10196_g1_i1_m.13580	Haliotis_HDSC01942CG00040,Haliotis_HDSC16951CG00010,Haliotis_HDSC06645CG00010:0.14,Haliotis_HDSC02074CG00020,Haliotis_HDSC00584CG00040,Haliotis_HDSC13828CG00010,Haliotis_HDSC09845CG00010	Lingula_A0A2R2MJ00,Lingula_A0A2R2MNU8,Lingula_A0A1S3HN21:0.994,Lingula_A0A1S3HN55:0.997,Lingula_A0A1S3HPJ7,Lingula_A0A1S3HA73:0.983,Lingula_A0A1S3K951,Lingula_A0A1S3HT01,Lingula_A0A1S3IQG5,Lingula_A0A1S3JQ07	Lottia_XP_009044591.1,Lottia_XP_009060011.1,Lottia_XP_009052381.1,Lottia_XP_009064270.1,Lottia_XP_009053305.1,Lottia_XP_009051841.1,Lottia_XP_009064265.1,Lottia_XP_009064266.1,Lottia_XP_009056576.1	Q8CHC4,Q6NVF0,Q8K337:0.357,Q9EP69,Q8CDA1,Q9JII1,Q8C5L6,Q9D2G5:0.337,Q6P549,Q9ES52:0.087	Octopus_XP_014784228.1,Octopus_XP_014785960.1,Octopus_XP_014785961.1:0.996,Octopus_XP_014778567.1,Octopus_XP_014783783.1,Octopus_XP_014786355.1,Octopus_XP_014770088.1,Octopus_XP_014786624.1,Octopus_XP_014775596.1	p4874_cov63.5,p1015_cov69.89,p1427_cov68.112,p3385_cov70.53,p855_cov67.108,p512_cov64.26,p138_cov61.20,p138_cov61.34,p138_cov61.33,p138_cov61.18	*	Yeast_YNL106C,Yeast_YOR109W:0.457,Yeast_YKL212W,Yeast_YIL002C,Yeast_YOL065C	Zebrafish_E7FFE3:0.961,Zebrafish_E9QHF3:0.995,Zebrafish_Q5XUX5,Zebrafish_A8E7C5,Zebrafish_G1K2S1:0.92,Zebrafish_E7F1C2:0.06,Zebrafish_E9QIN2:0.503,Zebrafish_A0A0R4IPY6:0.993,Zebrafish_A0JMC7,Zebrafish_F1QIY4:0.998	Chiken_A0A1D5NT69,Chiken_F1NY27,Chiken_A0A1D5PDW6:0.211,Chiken_F1NY08:0.367,Chiken_F1NW40,Chiken_A0A1D5PXF3:0.91,Chiken_F1NLK6,Chiken_A0A1D5P2Q1,Chiken_F1P5J6,Chiken_A0A1D5P5C6:0.129	Human_O15056:0.342,Human_O43426,Human_Q9NTJ5,Human_P32019:0.068,Human_Q01968,Human_O15357,Human_Q92835:0.08,Human_Q9NRR6,Human_Q9BT40,Human_Q9Y2H2	pfu_aug2.0_379.1_30696.t1,pfu_aug2.0_1889.1_31952.t1,pfu_aug2.0_20.1_00045.t1,pfu_aug2.0_549.1_30896.t1,pfu_aug2.0_1255.1_18217.t1,pfu_aug2.0_670.1_01032.t1,pfu_aug2.0_179.1_30367.t1,pfu_aug2.0_525.1_17524.t1,pfu_aug2.0_4973.1_12735.t1,pfu_aug2.0_8429.1_33000.t1:0.071		5	10	6	10	7	6	10	5	5	10	3	10	9	8	7	10	9	10	9
216	34	24		X1WQ84,X1X825:0.144,X1XHK1	Aplysia_XP_005098067.1	C3Y2C6	Biomphalaria_XP_013094862.1	H9IWE8,H9IWE9	Brhy_TRINITY_DN12286_c0_g1_i1_m.17680	Capitella_R7TUE4	g2134.t1	Chlamy_A8J5P0	Crassostrea_XP_011413318.1	Cyanidio_tr_M1URS2_M1URS2_CYAM1	E2QD75,Q4V551:0.202,Q7K4N3	e6996c39.4,e6357c40.20	Habo_c10906_g1_i1_m.19791:0.813,Habo_c10906_g1_i2_m.19796,Habo_c10906_g1_i3_m.19800:0.174	Haliotis_HDSC08685CG00010	Lingula_A0A1S3JU09,Lingula_A0A1S3KF50:0.981	Lottia_XP_009056927.1	Q3UYV9	Octopus_XP_014767603.1	p329_cov71.142	*	Yeast_YMR125W	*	Chiken_Q5ZJZ6,Chiken_A0A1L1RQK9	Human_Q09161	pfu_aug2.0_388.1_27336.t1		3	1	1	1	2	1	1	1	1	1	1	3	2	3	1	2	1	1	1
217	20	16		J9K7Z0	Aplysia_XP_005104477.1	C3ZSF8	Biomphalaria_XP_013072368.1	H9ITW8	*	Capitella_R7TVJ5	*	*	Crassostrea_XP_019924391.1:0.996,Crassostrea_XP_019924392.1:0.991,Crassostrea_XP_019924393.1,Crassostrea_XP_019924394.1:0.996	*	A0A1L4AAD6:0.998,Q32KB8	e4146c43.7	*	*	Lingula_A0A1S3K8K5	*	Q5NCX5	Octopus_XP_014772997.1	p2550_cov65.19	*	*	Zebrafish_E7FDT2	*	Human_Q96JN8	pfu_aug2.0_1521.1_05098.t1		1	1	1	1	1	0	1	0	0	4	0	2	1	0	0	1	0	1	1
218	159	25		J9JYF8	Aplysia_XP_005089241.1:0.985,Aplysia_XP_005089245.1:0.937,Aplysia_XP_012935062.1:0.994,Aplysia_XP_012935066.1:0.994,Aplysia_XP_012935070.1:0.994,Aplysia_XP_012935078.1,Aplysia_XP_012935079.1:0.946,Aplysia_XP_012941835.1:0.097,Aplysia_XP_012945034.1:0.967,Aplysia_XP_012945035.1:0.969	C3YE17:0.368,C3ZW71,C3YF00,C3YQ68:0.061,C3YTF0	Biomphalaria_XP_013084014.1,Biomphalaria_XP_013078789.1:0.124,Biomphalaria_XP_013080523.1,Biomphalaria_XP_013094736.1:0.072,Biomphalaria_XP_013094737.1:0.072,Biomphalaria_XP_013094738.1:0.072,Biomphalaria_XP_013094739.1:0.072,Biomphalaria_XP_013094740.1:0.072,Biomphalaria_XP_013063132.1,Biomphalaria_XP_013090170.1:0.127	H9IXU1,H9J913,H9IXU0	Brhy_TRINITY_DN5225_c0_g1_i1_m.41607	Capitella_R7TJH6,Capitella_R7T7Z9:0.062,Capitella_R7TZL1,Capitella_R7UFQ2,Capitella_R7UKM1:0.088,Capitella_R7U0M0,Capitella_R7T7J4,Capitella_R7U087	g6341.t1,g8418.t1:0.569	Chlamy_A8II11	Crassostrea_XP_011415674.1,Crassostrea_XP_011415675.1,Crassostrea_XP_011415676.1,Crassostrea_XP_011415677.1,Crassostrea_XP_011415680.1:0.967,Crassostrea_XP_011415681.1:0.903,Crassostrea_XP_011439491.1,Crassostrea_XP_011445947.1:0.97,Crassostrea_XP_011445948.1:0.815,Crassostrea_XP_011445949.1:0.811	Cyanidio_tr_M1V6M5_M1V6M5_CYAM1,Cyanidio_tr_M1UX91_M1UX91_CYAM1,Cyanidio_tr_M1VGR9_M1VGR9_CYAM1:0.997	M9PB59,M9PB60:0.789,M9PC92:0.824,M9PC95:0.676,M9PCF0:0.66,M9PCT2:0.658,M9PEQ4:0.983,M9PF01:0.663,Q6NL70:0.982,Q7KUD6	e15203c42.8,e16216c38.1,e18303c43.2,e2106c34.9,e35893c36.5,e1605c40.21,e16216c38.3,e15203c42.3,e15203c42.5	Habo_c12126_g1_i1_m.37630,Habo_c12126_g1_i2_m.37633:0.566	Haliotis_HDSC02453CG00010,Haliotis_HDSC02460CG00060,Haliotis_HDSC00158CG00010,Haliotis_HDSC02453CG00020:0.678	Lingula_A0A1S3HHP9:0.132,Lingula_A0A1S3HPI3,Lingula_A0A1S3HSC3:0.997,Lingula_A0A1S3HSC8:0.976,Lingula_A0A1S3HWF7:0.132,Lingula_A0A1S3HXJ9:0.102,Lingula_A0A1S3I042:0.108,Lingula_A0A1S3ICF9,Lingula_A0A1S3IGM1,Lingula_A0A1S3HPK4:0.912	Lottia_XP_009064733.1,Lottia_XP_009046140.1,Lottia_XP_009044891.1,Lottia_XP_009056761.1:0.207,Lottia_XP_009047647.1:0.344,Lottia_XP_009047641.1:0.252	Q5DTL9,Q8BTY2:0.31,Q8JZR6:0.509,P04919:0.232,P13808,P16283:0.247,A2AJN7,O88343:0.357	Octopus_XP_014784654.1:0.262,Octopus_XP_014773463.1:0.968,Octopus_XP_014773464.1,Octopus_XP_014773465.1:0.953,Octopus_XP_014773466.1:0.962,Octopus_XP_014779810.1,Octopus_XP_014779815.1,Octopus_XP_014784164.1,Octopus_XP_014767449.1:0.187	p57_cov61.60,p207_cov62.81,p367_cov62.77:0.135,p258708_cov69.6:0.133,p1206_cov67.30,p258708_cov69.8,p240_cov62.236:0.217,p57_cov61.84	*	Yeast_YNL275W	Zebrafish_B3DGX8:0.345,Zebrafish_F1QHT2:0.345,Zebrafish_Q3ZMH2:0.342,Zebrafish_A0A0R4IFX9:0.439,Zebrafish_F1QGT2:0.443,Zebrafish_F1R0Y5:0.438,Zebrafish_A0A286YA89:0.899,Zebrafish_E7F583,Zebrafish_E7FGE7:0.378,Zebrafish_A0A0R4IJZ4:0.271	Chiken_A0A1D5NX03:0.377,Chiken_A0A1D5NYS2:0.377,Chiken_A0A1D5NXZ7,Chiken_A0A1D5PIV2:0.861,Chiken_E1BVW9:0.464,Chiken_A0A1D5PBM1:0.442,Chiken_A0A1D5PHB9:0.293,Chiken_A0A1D5PTG4:0.343,Chiken_A0A1D5PHQ4:0.317,Chiken_A0A1D5PIY5:0.24	Human_Q2Y0W8,Human_Q6U841:0.536,Human_Q9Y6M7:0.4,Human_Q8NBS3,Human_P02730:0.057,Human_P04920,Human_P48751:0.261,Human_Q9Y6R1:0.356,Human_Q96Q91:0.183,Human_Q9BY07:0.295	pfu_aug2.0_597.1_24212.t1,pfu_aug2.0_405.1_17394.t2:0.126,pfu_aug2.0_581.1_04365.t1,pfu_aug2.0_2913.1_12313.t1:0.161,pfu_aug2.0_3025.1_19002.t1,pfu_aug2.0_103.1_10271.t1,pfu_aug2.0_103.1_10270.t1:0.069,pfu_aug2.0_3025.1_19001.t1		1	10	5	10	3	1	8	2	1	10	3	10	9	2	4	10	6	8	9
219	63	25		J9K8Z0,X1WKU3:0.743,X1WSP8:0.419,X1X5F0:0.226,X1WM09	Aplysia_XP_012935101.1	C3Z5W1	Biomphalaria_XP_013068143.1	H9ISK7,H9ISK8	Brhy_TRINITY_DN28185_c0_g1_i1_m.55302,Brhy_TRINITY_DN2291_c0_g1_i1_m.10930:0.336,Brhy_TRINITY_DN35127_c0_g1_i1_m.17362	Capitella_R7UL82	g2243.t1,g251.t1:0.346,g4627.t1	Chlamy_A2PZC4:0.993,Chlamy_A8J3Q6,Chlamy_A8I3V3:0.547,Chlamy_A8IXF1,Chlamy_Q39595:0.865	Crassostrea_XP_011439126.1:0.831,Crassostrea_XP_011439127.1,Crassostrea_XP_011439128.1:0.838,Crassostrea_XP_011439129.1:0.845,Crassostrea_XP_011439131.1:0.831,Crassostrea_XP_019926286.1:0.831	Cyanidio_tr_M1VBL4_M1VBL4_CYAM1,Cyanidio_tr_M1UNH8_M1UNH8_CYAM1,Cyanidio_tr_M1VCB8_M1VCB8_CYAM1	C9QP52:0.904,Q7KUT8:0.953,Q8IQV1:0.953,Q961A8,Q9VW48:0.94	e1868c42.67	Habo_c11952_g1_i1_m.33795,Habo_c10898_g1_i1_m.19687:0.299,Habo_c8151_g1_i1_m.5680	*	Lingula_A0A1S3J702:0.987,Lingula_A0A1S3J7A6,Lingula_A0A1S3J8K0:0.754,Lingula_A0A1S3HDJ4:0.169	Lottia_XP_009045494.1	O88428:0.233,Q60967	Octopus_XP_014779376.1	p117_cov71.151	Synecho_sp_P74241_SAT_SYNY3,Synecho_sp_P72940_CYSC_SYNY3	Yeast_YJR010W,Yeast_YKL001C	Zebrafish_B3DJF3:0.297,Zebrafish_A0JPF3:0.42,Zebrafish_F1QFG2:0.414,Zebrafish_Q802U9	Chiken_E1C8P2,Chiken_A0A1D5P1D0:0.214,Chiken_F1NPR8:0.204	Human_O43252,Human_O95340:0.258	pfu_aug2.0_1198.1_28116.t1		5	1	1	1	2	3	1	3	5	6	3	5	1	3	0	4	1	2	1
220	157	21		J9JY25,J9JKJ9,J9JKC1	Aplysia_XP_012935595.1,Aplysia_XP_005097845.1,Aplysia_NP_001191548.1,Aplysia_XP_012938402.1,Aplysia_XP_005095714.1,Aplysia_XP_005095715.1,Aplysia_XP_005095716.1:0.944,Aplysia_XP_012936453.1,Aplysia_XP_012943350.1	C3ZCJ4:0.429,C3ZI46,C3ZW16,A4KWG4:0.818,C3Z4L6,C3YW74:0.25,C3YW75:0.198,C3ZI92:0.203,C3ZX27:0.257,C3ZX32:0.222	Biomphalaria_XP_013087182.1,Biomphalaria_XP_013087190.1:0.87,Biomphalaria_XP_013087195.1:0.839,Biomphalaria_XP_013087204.1:0.839,Biomphalaria_XP_013061441.1,Biomphalaria_XP_013061442.1,Biomphalaria_XP_013061443.1,Biomphalaria_XP_013061444.1,Biomphalaria_XP_013061445.1,Biomphalaria_XP_013061446.1	H9JUV4,H9JM07,H9J8T9,H9JVA5:0.692,V5Z1S9	Brhy_TRINITY_DN18686_c0_g1_i1_m.28682,Brhy_TRINITY_DN27508_c0_g1_i1_m.17693	Capitella_R7T4M2,Capitella_R7UFC7,Capitella_R7THX7,Capitella_R7VIW1,Capitella_X1YV61,Capitella_R7VG40,Capitella_R7U9L8:0.22,Capitella_R7TK95,Capitella_R7V346:0.157,Capitella_R7UZB7:0.09	*	*	Crassostrea_XP_011427300.1,Crassostrea_XP_011427301.1,Crassostrea_XP_011427302.1:0.967,Crassostrea_XP_011434533.1,Crassostrea_XP_011449545.1:0.092,Crassostrea_XP_011435096.1,Crassostrea_XP_011435097.1:0.949,Crassostrea_XP_011435098.1:0.895,Crassostrea_XP_019921534.1,Crassostrea_XP_011427203.1	*	Q7JQH9,Q9V3K9:0.973,Q8MQY1,Q9VZW7:0.93,A0A126GUQ4,C9QP39:0.583,Q0KIA8,Q9VEM4:0.608,Q9VI16,Q9VB02	e1227c40.29,e19315c41.7,e7366c39.7,e1492c41.2,e7366c39.9,e8496c43.9,e149c39.11,e1227c40.27	*	Haliotis_HDSC01448CG00030,Haliotis_HDSC41095CG00010	Lingula_A0A2R2MQ02,Lingula_A0A1S3HNP3,Lingula_A0A1S3J9W8:0.984,Lingula_A0A1S3IJQ7:0.103,Lingula_A0A1S3IT97,Lingula_A0A1S3HYK4:0.99,Lingula_A0A1S3JHC7,Lingula_A0A1S3HJJ2,Lingula_A0A1S3JZR8,Lingula_A0A1S3K0A4:0.883	Lottia_XP_009056051.1,Lottia_XP_009048196.1,Lottia_XP_009046038.1,Lottia_XP_009049143.1,Lottia_XP_009061976.1,Lottia_XP_009058575.1	P97742,Q924X2:0.184,P52825,P47934,Q9DC50,Q03059,Q8BGD5:0.331	Octopus_XP_014767650.1,Octopus_XP_014771929.1,Octopus_XP_014771930.1,Octopus_XP_014771931.1:0.955,Octopus_XP_014782147.1,Octopus_XP_014768157.1,Octopus_XP_014768158.1:0.381,Octopus_XP_014784785.1,Octopus_XP_014778889.1,Octopus_XP_014787817.1	p3924_cov64.56,p1979_cov62.28,p319_cov70.280,p477_cov68.33:0.478,p4907_cov66.79:0.273,p4907_cov66.84:0.079,p56_cov70.73,p855_cov67.190,p3384_cov60.22	*	Yeast_YAR035W,Yeast_YML042W	Zebrafish_A0A1L1U0X8:0.172,Zebrafish_E9QI17:0.25,Zebrafish_K7DY29:0.264,Zebrafish_Q1MTA9:0.188,Zebrafish_A2CF48,Zebrafish_Q642H6,Zebrafish_B2GQ15,Zebrafish_Q5U3U3,Zebrafish_A0A2C9F1G9,Zebrafish_B2ZGJ1:0.95	Chiken_Q6B842,Chiken_A0A1D5Q004,Chiken_F1P1U3,Chiken_A0A1D5P224:0.869,Chiken_F1P393,Chiken_Q90YJ9:0.983,Chiken_E1BRU9,Chiken_A0A1L1RYW8,Chiken_A0A1D5PAU9,Chiken_A0A1L1RX09:0.961	Human_P23786,Human_P43155,Human_P50416,Human_Q8TCG5:0.37,Human_Q92523:0.181,Human_P28329,Human_Q9UKG9	pfu_aug2.0_2240.1_02058.t1,pfu_aug2.0_158.1_26962.t1,pfu_aug2.0_1583.1_11747.t1,pfu_aug2.0_681.1_04477.t2,pfu_aug2.0_1182.1_08218.t1,pfu_aug2.0_2452.1_08872.t1,pfu_aug2.0_311.1_03985.t1		3	9	10	10	5	2	10	0	0	10	0	10	8	0	2	10	6	7	10
221	39	18		J9K513	Aplysia_XP_012944375.1	C3XTZ3	Biomphalaria_XP_013087790.1,Biomphalaria_XP_013086484.1,Biomphalaria_XP_013086485.1,Biomphalaria_XP_013061426.1	H9JV06	*	Capitella_R7UJS7	*	*	Crassostrea_XP_011426092.1:0.915,Crassostrea_XP_011426093.1:0.908,Crassostrea_XP_011426094.1:0.896,Crassostrea_XP_011426095.1:0.891,Crassostrea_XP_011426096.1:0.938,Crassostrea_XP_011426097.1:0.917,Crassostrea_XP_011426098.1:0.938,Crassostrea_XP_019922406.1:0.91,Crassostrea_XP_019922407.1:0.946,Crassostrea_XP_019922408.1:0.955	*	O46037,Q24584:0.994,X2JAB9	e6828c40.18	*	*	Lingula_A0A1S3IBB0,Lingula_A0A1S3JKU1:0.152	Lottia_XP_009043660.1	Q64727	Octopus_XP_014786038.1	p25469_cov76.2	*	*	Zebrafish_A0A0R4IYQ3:0.777,Zebrafish_B3DI32:0.75,Zebrafish_B8JIH2:0.75,Zebrafish_A0A0G2KHA1:0.108,Zebrafish_A0A0S2I7K2	Chiken_F1NYY0,Chiken_P12003,Chiken_Q6LDD0	Human_P18206	pfu_aug2.0_1379.1_31654.t1		1	1	1	4	1	0	1	0	0	10	0	3	1	0	0	2	1	1	1
222	41	24		J9K168	Aplysia_XP_012945069.1:0.996,Aplysia_XP_012945070.1,Aplysia_XP_012945071.1:0.978	C3XWA0	Biomphalaria_XP_013092008.1,Biomphalaria_XP_013092015.1:0.987,Biomphalaria_XP_013092022.1:0.946	H9J4E0	Brhy_TRINITY_DN15218_c0_g2_i1_m.6146	Capitella_R7ULZ4	g45.t1	Chlamy_A8HQN5	Crassostrea_XP_011443345.1	Cyanidio_tr_M1VKV2_M1VKV2_CYAM1	A1Z8S6	e3836c42.18	Habo_c11325_g1_i1_m.24247	*	Lingula_A0A1S3J5V0,Lingula_A0A1S3HSK5	Lottia_XP_009055552.1	Q4VA53,Q6A026:0.389	Octopus_XP_014767949.1	p3288_cov64.10	*	Yeast_YMR076C	Zebrafish_A0A0R4IP12,Zebrafish_A0A0R4IU07:0.395,Zebrafish_A1L1F4:0.393,Zebrafish_F1QDE7:0.394,Zebrafish_A0A0R4IS40,Zebrafish_F1RC71:0.981,Zebrafish_Q7SXH3:0.974	Chiken_A0A1D5PEL0,Chiken_F1P3B8:0.766,Chiken_Q5F3U9:0.955,Chiken_F1NIQ3:0.409,Chiken_Q5F3V3:0.404	Human_Q29RF7:0.396,Human_Q9NTI5	pfu_aug2.0_246.1_20476.t1		1	3	1	3	1	1	1	1	1	1	1	1	1	1	0	2	1	2	1
223	58	26		J9JQV2,X1WMB8	Aplysia_XP_005097854.1	C3YAH5	Biomphalaria_XP_013063959.1,Biomphalaria_XP_013073878.1,Biomphalaria_XP_013073877.1	H9JXE5:0.127,Q2F645	Brhy_TRINITY_DN27778_c0_g1_i1_m.16470,Brhy_TRINITY_DN15829_c0_g1_i1_m.21082	Capitella_R7U3P2	g3606.t1,g8350.t1:0.167,g83.t1	Chlamy_A8JFW4,Chlamy_O81954,Chlamy_A8IAN1	Crassostrea_XP_011445111.1,Crassostrea_XP_011427761.1:0.931,Crassostrea_XP_011427762.1	Cyanidio_tr_M1VJI5_M1VJI5_CYAM1:0.914,Cyanidio_tr_M1VJI9_M1VJI9_CYAM1,Cyanidio_tr_M1VB53_M1VB53_CYAM1	Q7KSU6:0.846,Q8MZ62:0.486,Q9VHN7,Q9VVP4:0.482	e21315c69.36,e17149c40.6	Habo_c13770_g1_i1_m.53448,Habo_c11556_g1_i1_m.27172	Haliotis_HDSC01996CG00060	Lingula_A0A1S3J2X0:0.162,Lingula_A0A1S3KBQ6	Lottia_XP_009064971.1,Lottia_XP_009064970.1:0.266	P40142,Q9D4D4:0.137,Q99MX0:0.591	Octopus_XP_014768875.1,Octopus_XP_014768876.1:0.744	p2565_cov63.11	tr_P73282_P73282_SYNY3,Synecho_sp_P73067_DXS_SYNY3	Yeast_YBR117C:0.712,Yeast_YPR074C	Zebrafish_E7F8S4:0.612,Zebrafish_A0A286YAB0:0.971,Zebrafish_B2GRK9:0.959,Zebrafish_Q6PHI8,Zebrafish_Q7T2Q9:0.998	Chiken_F1P1A5,Chiken_A0A1D5NWL4:0.277	Human_P29401,Human_P51854:0.52,Human_Q9H0I9:0.108	pfu_aug2.0_5.1_16675.t1		2	1	1	3	2	2	1	3	3	3	3	4	2	2	1	2	2	3	2
224	45	18		J9JQG8	Aplysia_XP_012937019.1,Aplysia_XP_005095933.2	C3ZBH5	Biomphalaria_XP_013085312.1,Biomphalaria_XP_013085323.1:0.997,Biomphalaria_XP_013085331.1:0.986,Biomphalaria_XP_013085337.1:0.4,Biomphalaria_XP_013085345.1:0.4,Biomphalaria_XP_013085352.1:0.4,Biomphalaria_XP_013085358.1:0.4	H9JR61	*	Capitella_X1ZZA7,Capitella_R7UWT9	*	*	Crassostrea_XP_011433777.1,Crassostrea_XP_011433786.1,Crassostrea_XP_011433795.1,Crassostrea_XP_011433804.1,Crassostrea_XP_011433811.1,Crassostrea_XP_011433817.1	*	H9XVP0,L0MLK7:0.921,P28167:0.998	e4638c34.7,e4638c34.3	*	*	Lingula_A0A1S3I0Y0,Lingula_A0A1S3I0Z9:0.991	Lottia_XP_009066649.1	Q61329,Q9JJN2:0.326,Q2MHN3	Octopus_XP_014767983.1,Octopus_XP_014781307.1	p14_cov62.61,p14_cov62.54	*	*	Zebrafish_E7FCF7:0.271,Zebrafish_A0A0R4ISP1,Zebrafish_F1Q7K3:0.198	Chiken_A0A1D5P0W7:0.353,Chiken_O73590:0.353,Chiken_F1N9R6	Human_Q15911,Human_Q86UP3:0.352,Human_Q9C0A1:0.051	pfu_aug2.0_827.1_24443.t1		1	2	1	7	1	0	2	0	0	6	0	3	2	0	0	2	1	3	2
225	30	19		X1WJ70	Aplysia_XP_012946713.1	C3ZKB8	Biomphalaria_XP_013089682.1	H9JPA6	*	Capitella_R7TCG9	*	*	Crassostrea_NP_001295851.1:0.772,Crassostrea_XP_011445823.1,Crassostrea_XP_011445824.1:0.921	*	A0A0B4KHJ5,D5SHR2,Q9VFC8	e12181c34.1	*	*	Lingula_A0A1S3IZ75	Lottia_XP_009057632.1	Q8VCB3:0.253,Q9Z1E4	Octopus_XP_014788471.1,Octopus_XP_014788472.1:0.785,Octopus_XP_014788473.1:0.724	p258850_cov64.6	*	Yeast_YFR015C,Yeast_YLR258W:0.656	Zebrafish_A0A0R4IT49:0.332,Zebrafish_Q5RGX8:0.332,Zebrafish_Q7SYB8	Chiken_E1BXK3	Human_P13807,Human_P54840:0.276	pfu_aug2.0_524.1_14262.t1		1	1	1	1	1	0	1	0	0	3	0	3	1	0	0	1	1	2	3
226	30	22		J9JVT2	Aplysia_XP_012943480.1:0.997,Aplysia_XP_012943481.1,Aplysia_XP_012943482.1:0.986	C3YSK7	Biomphalaria_XP_013091413.1,Biomphalaria_XP_013091414.1	H9J6Y3	Brhy_TRINITY_DN15542_c0_g1_i1_m.11814	Capitella_R7UIQ4	*	Chlamy_A8IN82	Crassostrea_XP_011435555.1	Cyanidio_tr_M1V592_M1V592_CYAM1	A0A0B4LEY4:0.996,A1Z7K9,Q8MRI7:0.115,Q8SWW0:0.448	e13690c48.1	*	*	Lingula_A0A1S3I0G6,Lingula_A0A2R2MRI6:0.912	Lottia_XP_009052927.1	Q8BGF7	Octopus_XP_014790536.1	p329_cov71.161	*	Yeast_YGL094C	Zebrafish_E9QJN4	Chiken_A0A1D5PU04:0.912,Chiken_Q5F450	Human_Q504Q3	pfu_aug2.0_1057.1_24647.t1		1	3	1	2	1	1	1	0	1	1	1	4	1	0	0	2	1	1	1
227	131	26		J9K7W5,J9KAX2,J9K2Y4,X1X6Y4,J9K379:0.167,J9K665,X1XQQ5	Aplysia_XP_012938221.1,Aplysia_XP_005099011.1,Aplysia_XP_005105419.2,Aplysia_XP_005105420.1,Aplysia_XP_012946682.1	C3XYM6,C3Z802	Biomphalaria_XP_013085638.1,Biomphalaria_XP_013075617.1,Biomphalaria_XP_013063650.1,Biomphalaria_XP_013063651.1:0.954,Biomphalaria_XP_013071757.1,Biomphalaria_XP_013071758.1	H9JKS8,Q75PV8:0.833,H9IXM1,Q1HQD2:0.997,H9JEC2,H9JBR9	Brhy_TRINITY_DN16289_c0_g1_i1_m.18665,Brhy_TRINITY_DN13191_c0_g1_i1_m.7248,Brhy_TRINITY_DN31417_c0_g2_i1_m.38794,Brhy_TRINITY_DN9183_c0_g1_i1_m.58942,Brhy_TRINITY_DN15549_c0_g1_i1_m.11938,Brhy_TRINITY_DN33514_c0_g1_i1_m.18040	Capitella_R7U124,Capitella_R7U3Z7,Capitella_R7T5M2,Capitella_R7UX41	g3410.t1,g8061.t1,g6173.t1,g6812.t1,g4878.t1	Chlamy_A8JC09,Chlamy_A8J4L1,Chlamy_A8HQY2,Chlamy_A8JCJ9:0.075,Chlamy_A8JEU8,Chlamy_A8I2H7:0.059,Chlamy_A8JAS6:0.059,Chlamy_A8HWW0	Crassostrea_XP_019928290.1,Crassostrea_XP_011449756.1,Crassostrea_XP_011449757.1,Crassostrea_XP_011416092.1,Crassostrea_XP_011416321.1	Cyanidio_tr_M1UQY0_M1UQY0_CYAM1,Cyanidio_tr_M1VH41_M1VH41_CYAM1,Cyanidio_tr_M1URU7_M1URU7_CYAM1,Cyanidio_tr_M1V540_M1V540_CYAM1	Q9VSS1,Q8T9H2:0.082,Q9VXR5,Q9VYW4,Q8SWU2:0.756,Q9VW13,Q8MQQ7	e3970c41.6,e5719c40.7,e18076c38.4,e2429c35.3	Habo_c10016_g1_i1_m.12665,Habo_c10810_g1_i1_m.18817,Habo_c10810_g1_i3_m.18826,Habo_c11455_g1_i2_m.25695,Habo_c11455_g1_i3_m.25699,Habo_c10108_g1_i2_m.13053,Habo_c10856_g1_i1_m.19187,Habo_c13374_g1_i1_m.53277	Haliotis_HDSC00042CG00050,Haliotis_HDSC01877CG00050	Lingula_A0A1S3JNC6,Lingula_A0A1S3J5M5,Lingula_A0A1S3JSX4,Lingula_A0A2R2MSL6	Lottia_XP_009065672.1,Lottia_XP_009063024.1,Lottia_XP_009050489.1,Lottia_XP_009050228.1	Q8K268,Q99LE6,Q6P542,P61222	Octopus_XP_014783203.1,Octopus_XP_014783204.1,Octopus_XP_014768594.1,Octopus_XP_014775332.1,Octopus_XP_014789424.1	p838_cov70.173,p177_cov64.8,p12555_cov67.15,p1866_cov63.31,p367_cov62.151	tr_P73758_P73758_SYNY3,tr_P74317_P74317_SYNY3:0.052	Yeast_YER036C,Yeast_YFR009W,Yeast_YDR091C	Zebrafish_Q502R2:0.973,Zebrafish_Q6TNW3,Zebrafish_Q7ZVF6:0.977,Zebrafish_A0A0R4IBA2:0.789,Zebrafish_E7F1S8:0.676,Zebrafish_F1QZ64,Zebrafish_Q6NYQ1:0.997,Zebrafish_Q802V8:0.977,Zebrafish_A3KPX2,Zebrafish_Q6NV15:0.994	Chiken_Q2PBA1:0.987,Chiken_Q5ZJX6,Chiken_Q5ZM62,Chiken_F1P0V5,Chiken_A0A1D5PJ93:0.318,Chiken_Q2UXM6:0.323,Chiken_A0A1L1RX85:0.109	Human_Q8NE71,Human_Q9UG63,Human_P61221,Human_Q9NUQ8	pfu_aug2.0_3615.1_19150.t1,pfu_aug2.0_1873.1_11916.t1,pfu_aug2.0_425.1_17412.t1,pfu_aug2.0_425.1_17413.t1		7	5	2	6	6	6	4	5	8	5	4	7	4	8	2	4	4	4	5
228	208	25		X1WV13,J9JJC5,J9K4G3,J9K4J8:0.831,J9JSI4,J9K8B1,J9JK95,J9K0Z9:0.853,J9JK82,J9L4W9	Aplysia_XP_005099550.1,Aplysia_XP_012935856.1,Aplysia_XP_005102245.1,Aplysia_XP_005093435.1:0.968,Aplysia_XP_005093436.1,Aplysia_XP_005097514.1,Aplysia_XP_005110600.1,Aplysia_XP_005103405.1	C3ZH07,C3Y2C5,C3Z8V8,C3ZCC7,C3XS21,C3XVJ0,C3ZPH4	Biomphalaria_XP_013080830.1,Biomphalaria_XP_013082783.1,Biomphalaria_XP_013083379.1,Biomphalaria_XP_013092975.1,Biomphalaria_XP_013075465.1:0.967,Biomphalaria_XP_013075466.1,Biomphalaria_XP_013093618.1,Biomphalaria_XP_013094692.1,Biomphalaria_XP_013064401.1	H9JJJ8,H9J9S0,H9IVX5,Q2F6C3,Q2F6C2,H9JRM2,H9JMB3:0.938,Q2F6C4	Brhy_TRINITY_DN12450_c0_g1_i1_m.11673,Brhy_TRINITY_DN35324_c0_g1_i1_m.36049,Brhy_TRINITY_DN14468_c0_g1_i1_m.3469,Brhy_TRINITY_DN1794_c0_g1_i1_m.7734,Brhy_TRINITY_DN35614_c0_g1_i1_m.44699,Brhy_TRINITY_DN28425_c0_g1_i1_m.12750,Brhy_TRINITY_DN10591_c0_g1_i1_m.43442,Brhy_TRINITY_DN35822_c0_g1_i1_m.45636,Brhy_TRINITY_DN32599_c0_g1_i1_m.22052:0.139,Brhy_TRINITY_DN25513_c0_g1_i1_m.38384	Capitella_R7U1L1,Capitella_R7V4G3,Capitella_R7TVN8:0.655,Capitella_R7V2E5,Capitella_R7TAG4,Capitella_R7TY84,Capitella_R7T9E8,Capitella_R7TK70	g6010.t1,g1997.t1,g2223.t1,g8960.t1,g8960.t2:0.926,g8791.t1,g6705.t1,g5882.t1	Chlamy_A8IIP9,Chlamy_A8J7J2,Chlamy_A8II42,Chlamy_A8J524,Chlamy_A8JE04,Chlamy_A8HQ74,Chlamy_A8J014	Crassostrea_XP_011427374.1,Crassostrea_XP_019922814.1,Crassostrea_XP_011413638.1,Crassostrea_XP_011413639.1:0.98,Crassostrea_XP_011447879.1,Crassostrea_XP_019925622.1,Crassostrea_XP_011435854.2,Crassostrea_XP_011433089.1,Crassostrea_XP_011433090.1,Crassostrea_XP_019924470.1	Cyanidio_tr_M1VIE9_M1VIE9_CYAM1,Cyanidio_tr_M1UY14_M1UY14_CYAM1,Cyanidio_tr_M1UXQ7_M1UXQ7_CYAM1,Cyanidio_tr_M1UXI6_M1UXI6_CYAM1,Cyanidio_tr_M1V3Q7_M1V3Q7_CYAM1:0.988,Cyanidio_tr_M1VA25_M1VA25_CYAM1,Cyanidio_tr_M1VBV8_M1VBV8_CYAM1,Cyanidio_tr_M1V4I4_M1V4I4_CYAM1:0.99,Cyanidio_tr_M1V4N4_M1V4N4_CYAM1	A1Z8U4:0.681,C8VV32:0.682,Q7KKI0,Q9VHL2,Q9W392,A4V391,P12613,A4V303,P48605,Q9VK69	e10327c38.6,e273c42.15,e5426c39.3,e2289c45.22,e2177c43.15,e2191c39.12	Habo_c7032_g1_i1_m.4081,Habo_c7032_g1_i2_m.4086,Habo_c9799_g1_i1_m.11568,Habo_c9799_g1_i2_m.11575,Habo_c10493_g1_i1_m.15750,Habo_c10493_g1_i2_m.15755:0.892,Habo_c11247_g1_i1_m.23342,Habo_c5927_g1_i1_m.2706,Habo_c12059_g2_i1_m.36218,Habo_c9604_g1_i1_m.10775	Haliotis_HDSC00247CG00020,Haliotis_HDSC01672CG00010,Haliotis_HDSC02580CG00040,Haliotis_HDSC01212CG00030,Haliotis_HDSC35318CG00010	Lingula_A0A1S3HHH0,Lingula_A0A1S3JVW6,Lingula_A0A1S3K5I0,Lingula_A0A1S3GZD1,Lingula_A0A1S3H184:0.978,Lingula_A0A1S3JDY5,Lingula_A0A1S3K9H0:0.967,Lingula_A0A1S3K299,Lingula_A0A1S3I1C0,Lingula_A0A1S3J681	Lottia_XP_009052774.1,Lottia_XP_009051028.1,Lottia_XP_009051975.1,Lottia_XP_009063342.1,Lottia_XP_009059674.1,Lottia_XP_009060140.1,Lottia_XP_009046989.1	P80316,P80313,P80317,Q61390:0.202,P11983,P80318,P80314,P80315	Octopus_XP_014775001.1,Octopus_XP_014773898.1,Octopus_XP_014781212.1,Octopus_XP_014771020.1,Octopus_XP_014789369.1,Octopus_XP_014775181.1,Octopus_XP_014783560.1	p132_cov71.30,p175_cov61.45,p758_cov62.100,p461_cov66.109,p51_cov65.49,p17_cov67.238,p258785_cov70.1,p34010_cov74.1	*	Yeast_YJL111W,Yeast_YJR064W,Yeast_YDR212W,Yeast_YIL142W,Yeast_YJL014W,Yeast_YDL143W,Yeast_YDR188W	Zebrafish_B3DKJ0,Zebrafish_Q8JHG7:0.941,Zebrafish_Q6NVI6,Zebrafish_Q803P2,Zebrafish_Q9PW76:0.83,Zebrafish_Q9W792:0.983,Zebrafish_Q7T2P2,Zebrafish_Q8JHI7:0.985,Zebrafish_Q6PBW6,Zebrafish_Q8JHH0:0.722	Chiken_A0A1L1RLC2:0.918,Chiken_F1NK38,Chiken_Q5ZJK8:0.934,Chiken_Q5F411,Chiken_A0A1D5NWC9:0.642,Chiken_Q5ZMG9,Chiken_A0A1D5P2D9,Chiken_A0A1D5NUC1,Chiken_A0A1L1S046:0.904,Chiken_Q5F424:0.913	Human_P48643,Human_Q99832,Human_P17987,Human_P49368,Human_P78371,Human_P40227,Human_Q92526:0.406,Human_P50991	pfu_aug2.0_742.1_07840.t2,pfu_aug2.0_7.1_23216.t1,pfu_aug2.0_505.1_17507.t1,pfu_aug2.0_63.1_10212.t1,pfu_aug2.0_287.1_23809.t1,pfu_aug2.0_5058.1_29379.t1,pfu_aug2.0_21815.1_19955.t1,pfu_aug2.0_7635.1_19595.t1:0.163		10	8	7	9	8	10	8	8	7	10	9	10	6	10	5	10	7	8	7
229	37	25		J9KAC5	Aplysia_XP_005099949.1:0.992,Aplysia_XP_005099950.1	C3YZ18	Biomphalaria_XP_013069848.1	H9IT68	Brhy_TRINITY_DN1077_c0_g1_i1_m.33531,Brhy_TRINITY_DN28404_c0_g1_i1_m.12765:0.138	Capitella_R7UXI4	g1307.t1	Chlamy_A8I175	Crassostrea_XP_011455309.1	Cyanidio_tr_M1VAI9_M1VAI9_CYAM1	A0A0B4LH53:0.716,M9PH10,P46461,P54351:0.716	e5513c39.16	Habo_c11269_g1_i1_m.23625,Habo_c11269_g1_i2_m.23628:0.216	Haliotis_HDSC01948CG00070	Lingula_A0A1S3K828	Lottia_XP_009044988.1	P46460	Octopus_XP_014782523.1	p1337_cov60.1	*	Yeast_YBR080C	Zebrafish_A0A0R4IGS4,Zebrafish_B7ZV62:0.962,Zebrafish_Q7ZU50:0.955,Zebrafish_A0A0R4IDY2:0.504,Zebrafish_B3DHK0:0.508,Zebrafish_F1QGG3:0.516,Zebrafish_Q4U0S6:0.518	Chiken_E1BQU4	Human_P46459	pfu_aug2.0_2431.1_05528.t1		1	2	1	1	1	2	1	1	1	1	1	4	1	2	1	1	1	1	1
230	34	25		J9K0C4,X1WVT8	Aplysia_XP_005109065.1	C3ZMK0	Biomphalaria_XP_013080853.1,Biomphalaria_XP_013078503.1	H9JD39	Brhy_TRINITY_DN6610_c0_g1_i1_m.2986	Capitella_R7TZP7	g5585.t1	Chlamy_Q84UB2	Crassostrea_XP_011429479.1	Cyanidio_tr_M1V8N1_M1V8N1_CYAM1	Q8WSN4,Q9VIE7:0.878	e21857c63.8,e2989c38.5	Habo_c13712_g2_i1_m.53371	*	Lingula_A0A1S3HR20,Lingula_A0A1S3J230:0.992	Lottia_XP_009067073.1	Q3THK7	Octopus_XP_014782040.1	p1866_cov63.80	Synecho_sp_P49057_GUAA_SYNY3	Yeast_YMR217W	Zebrafish_B8JLW8,Zebrafish_Q6PH36:0.136	Chiken_A0A1D5NU96,Chiken_F1NAQ8:0.953,Chiken_Q5ZI61:0.965,Chiken_A0A1L1RK63:0.156	Human_P49915	pfu_aug2.0_2490.1_02145.t1		2	1	1	2	1	1	1	1	1	1	1	2	2	1	0	2	1	1	1
231	50	26		Q1ZZQ8:0.799,X1WI47	Aplysia_XP_005107892.1	C3Z8M3,C3YNN6	Biomphalaria_XP_013070512.1	H9JSP4,Q1HPT0:0.998,Q1HPT1:0.875,H9J314:0.333	Brhy_TRINITY_DN13599_c0_g1_i1_m.39150,Brhy_TRINITY_DN20601_c0_g1_i1_m.29621:0.35	Capitella_R7VGL7	g6352.t1,g8562.t1:0.218	Chlamy_A8IQU3,Chlamy_P38482,Chlamy_A0A218N9A0:0.177,Chlamy_P06541:0.17	Crassostrea_XP_011414808.1	Cyanidio_tr_M1V7K8_M1V7K8_CYAM1,Cyanidio_sp_Q85FT2_ATPB_CYAM1:0.148	L0MQ04:0.594,Q05825:0.612,Q6W4K9:0.98,Q6W4M9:0.995,X2JH42:0.612,D3DMY7,Q8T4C4:0.079	e87712c43.6	Habo_c11812_g2_i1_m.31048,Habo_c11234_g2_i1_m.23230:0.163	Haliotis_HDSC00829CG00020	Lingula_A0A1S3HM52,Lingula_A0A1S3J9E9:0.998	Lottia_XP_009052165.1	P56480	Octopus_XP_014769901.1	p1411_cov68.51	Synecho_sp_P26527_ATPB_SYNY3	Yeast_YJR121W	Zebrafish_A8WGC6,Zebrafish_Q4VBK0:0.969,Zebrafish_A4FVM5:0.067	Chiken_A0A1D5PU77,Chiken_Q5ZLC5:0.99,Chiken_A0A1L1RN77:0.08,Chiken_A0A1L1RY04:0.155	Human_P06576	pfu_aug2.0_6740.1_02872.t1		2	1	2	1	4	2	1	2	4	1	2	7	1	2	1	2	1	1	1
232	28	19		J9KB81	Aplysia_XP_005106240.1	C3Z2E8	Biomphalaria_XP_013067089.1,Biomphalaria_XP_013067090.1,Biomphalaria_XP_013067091.1,Biomphalaria_XP_013067092.1	H9J661	*	Capitella_R7VI94	*	*	Crassostrea_XP_011452624.1	*	Q9VH62	e19328c41.3	*	Haliotis_HDSC00359CG00110	Lingula_A0A1S3IVT5	Lottia_XP_009061600.1	Q8BFX3,Q6P7W2:0.064	Octopus_XP_014787847.1	p220_cov72.131	*	*	Zebrafish_F1Q6W0,Zebrafish_E7FFI2:0.124	Chiken_E1C9F1,Chiken_A0A1D5NW02:0.089,Chiken_A0A1D5P235:0.059,Chiken_A0A1D5PGB7:0.056	Human_Q8TBC3:0.057,Human_Q9Y597	pfu_aug2.0_2574.1_15562.t1		1	1	1	4	1	0	1	0	0	1	0	1	1	0	1	1	1	2	1
233	55	24		J9JMU1	Aplysia_XP_012935958.1:0.997,Aplysia_XP_012935959.1	C3Z0M6	Biomphalaria_XP_013094163.1,Biomphalaria_XP_013094164.1:0.987	H9ISH7	Brhy_TRINITY_DN8958_c0_g1_i2_m.24982	Capitella_R7T4U3	g5308.t1	Chlamy_A8JH38	Crassostrea_XP_011437295.1,Crassostrea_XP_011437296.1,Crassostrea_XP_011437297.1:0.995,Crassostrea_XP_011437298.1:0.995,Crassostrea_XP_011437299.1:0.98,Crassostrea_XP_011437300.1:0.976,Crassostrea_XP_019925724.1,Crassostrea_XP_019925725.1:0.995	Cyanidio_tr_M1V6B2_M1V6B2_CYAM1	A0A0B4K765:0.998,A0A0B4LF82,A0A0B4LF93:0.741,A0A126GUN9:0.769,A1Z927:0.756,A1Z928:0.741,O17142:0.748,O17143:0.734,O77025:0.989,Q5U0Y0:0.994	e24018c38.2,e24018c38.1	Habo_c11955_g1_i1_m.33859	*	Lingula_A0A1S3H6M4:0.363,Lingula_A0A1S3K873:0.995,Lingula_A0A1S3K999	Lottia_XP_009054329.1	Q60520,Q62141	Octopus_XP_014788006.1:0.995,Octopus_XP_014788007.1:0.995,Octopus_XP_014788008.1,Octopus_XP_014788009.1:0.925,Octopus_XP_014788010.1:0.925	p75_cov56.57	*	Yeast_YOL004W	Zebrafish_A5D6S0:0.55,Zebrafish_Q1LYM8,Zebrafish_E7F0R9	Chiken_E1BX21,Chiken_F1NMJ8:0.359,Chiken_A0A1D5P2Y9:0.085	Human_O75182,Human_Q96ST3	pfu_aug2.0_413.1_10750.t1		1	2	1	2	1	1	1	1	1	8	1	10	2	1	0	3	1	2	5
234	95	24		J9K3M7,J9K6A7,J9K8Y1	Aplysia_XP_012941104.1,Aplysia_XP_005104689.1,Aplysia_XP_005090095.1,Aplysia_XP_012939314.1:0.992,Aplysia_XP_012939318.1:0.996	C3ZCC2,C3ZJ96,C3ZY05	Biomphalaria_XP_013089628.1,Biomphalaria_XP_013089629.1:0.889,Biomphalaria_XP_013073345.1,Biomphalaria_XP_013073346.1,Biomphalaria_XP_013067790.1	H9JJN1,Q1HPN6:0.991,H9JH28,H9J5A0	Brhy_TRINITY_DN20334_c0_g1_i1_m.9583,Brhy_TRINITY_DN14488_c0_g1_i2_m.3464,Brhy_TRINITY_DN14488_c0_g1_i1_m.3459:0.223,Brhy_TRINITY_DN13460_c0_g1_i1_m.56737,Brhy_TRINITY_DN14488_c0_g1_i1_m.3460,Brhy_TRINITY_DN14820_c0_g2_i10_m.37208:0.527,Brhy_TRINITY_DN14820_c0_g2_i11_m.37215,Brhy_TRINITY_DN14820_c0_g2_i1_m.37152:0.623,Brhy_TRINITY_DN14820_c0_g2_i2_m.37159:0.991,Brhy_TRINITY_DN14820_c0_g2_i3_m.371…	Capitella_R7V622,Capitella_R7UZH5,Capitella_R7V6W6	g149.t1	Chlamy_A8I2A4	Crassostrea_XP_011417072.1:0.988,Crassostrea_XP_011417073.1,Crassostrea_XP_011442758.1,Crassostrea_XP_011455078.2,Crassostrea_XP_011427341.1	Cyanidio_tr_M1VLX7_M1VLX7_CYAM1	Q9VQG0,Q9VEC5,P45890	e1160c44.37,e1160c44.39,e3014c41.7,e3014c41.10	Habo_c12634_g1_i1_m.52579,Habo_c12634_g1_i2_m.52595:0.986,Habo_c11288_g1_i1_m.23769:0.847,Habo_c11288_g1_i2_m.23773	*	Lingula_A0A1S3K2Y4,Lingula_A0A1S3IIV0,Lingula_A0A1S3INT8,Lingula_A0A2R2MR66	Lottia_XP_009060371.1,Lottia_XP_009055788.1:0.8,Lottia_XP_009055792.1,Lottia_XP_009060226.1	Q6P2B1,Q8K0C1,Q9D864	Octopus_XP_014770588.1,Octopus_XP_014778000.1,Octopus_XP_014782503.1,Octopus_XP_014782504.1:0.806	p600_cov62.53,p7803_cov67.1,p37404_cov69.251	*	Yeast_YOR160W,Yeast_YLR085C	Zebrafish_Q5RHV1:0.993,Zebrafish_Q7ZW13,Zebrafish_F1Q9F5,Zebrafish_F1QVP8:0.988,Zebrafish_Q7ZV86,Zebrafish_X1WB88:0.477	Chiken_A0A1D5PDV1,Chiken_A0A1D5PCG0:0.899,Chiken_A0A1D5PFM5:0.928,Chiken_F1N8G5,Chiken_Q5ZIC8:0.934,Chiken_Q9DEE9,Chiken_A0A1D5NTM9:0.343,Chiken_A0A1L1RTC1:0.126,Chiken_A0A1L1RYF2:0.141,Chiken_A0A1L1S0J0:0.103	Human_Q9Y5L0,Human_Q9GZN1,Human_O94829	pfu_aug2.0_2346.1_22033.t1,pfu_aug2.0_3790.1_02492.t1,pfu_aug2.0_938.1_27931.t1,pfu_aug2.0_6904.1_16228.t1:0.435		3	5	3	5	4	10	3	1	1	5	1	3	4	4	0	4	4	3	4
235	38	18		J9JKG2:0.568,J9JPT8:0.479,J9JR27,J9K356:0.69,J9K6N6:0.674	Aplysia_XP_005091729.1,Aplysia_XP_005091730.1,Aplysia_XP_005091731.1:0.992,Aplysia_XP_012946815.1,Aplysia_XP_012946816.1	C3YPF6	Biomphalaria_XP_013092633.1,Biomphalaria_XP_013094724.1	H9J2T5	*	Capitella_R7VL56,Capitella_R7VLW5	*	Chlamy_A8J6N1	Crassostrea_XP_011437507.1,Crassostrea_XP_011456104.1,Crassostrea_XP_019917954.1	*	A0A0B4K8A5,Q9W2F2	e4783c41.19	*	*	Lingula_A0A1S3IUX2,Lingula_A0A1S3K7Q1:0.822,Lingula_A0A1S3K7R2:0.9,Lingula_A0A1S3K840:0.834	Lottia_XP_009066524.1	Q80TR8	Octopus_XP_014774570.1	p1108_cov71.43,p1108_cov71.39	*	*	*	Chiken_A0A1D5NW92:0.899,Chiken_A0A1D5PF43,Chiken_A0A1D5PJD5:0.981	Human_Q9Y4B6	pfu_aug2.0_4213.1_12614.t1,pfu_aug2.0_7055.1_19557.t1:0.11		5	5	1	2	1	0	2	0	1	3	0	2	1	0	0	4	1	1	1
236	78	25		J9JT65,J9JNB0,X1XSA8:0.083	Aplysia_XP_005102785.1,Aplysia_XP_012940483.1,Aplysia_XP_005092695.1,Aplysia_XP_012934837.1:0.861,Aplysia_XP_012934838.1:0.574	C3ZEK5:0.986,C3ZEL2,C3Y5V3	Biomphalaria_XP_013069685.1,Biomphalaria_XP_013091381.1,Biomphalaria_XP_013069713.1	H9IVQ9,H9JRQ9	Brhy_TRINITY_DN14027_c0_g1_i2_m.9927	Capitella_R7TB88,Capitella_R7TLT4	g3560.t1	Chlamy_A8IW89	Crassostrea_XP_011431671.1,Crassostrea_XP_011414582.1	Cyanidio_tr_M1VG28_M1VG28_CYAM1	D8FT20:0.426,M9NDE0,Q6IDG4:0.344,Q8I0S6:0.855,Q9NHN2:0.755,Q9VPG4:0.932,Q9VPG5:0.862,Q8MRA2,Q9VMU2:0.898	e9727c36.4,e452c45.1	Habo_c17116_g1_i1_m.54933	Haliotis_HDSC00739CG00070	Lingula_A0A1S3I6M1,Lingula_A0A2R2MMU7:0.482,Lingula_A0A1S3JVJ6	Lottia_XP_009053272.1,Lottia_XP_009056300.1	Q80YV4,Q8K4K6,Q8R2W9:0.087	Octopus_XP_014789946.1,Octopus_XP_014769418.1,Octopus_XP_014769420.1:0.826	p855_cov67.5,p258754_cov68.107	*	Yeast_YDR531W	Zebrafish_A0A0R4IK68,Zebrafish_Q7SX93:0.984,Zebrafish_A2RV28:0.993,Zebrafish_E7F0R7:0.537,Zebrafish_F1QB40:0.361,Zebrafish_F1QEN2,Zebrafish_Q7SYD4:0.357,Zebrafish_A1L263:0.229,Zebrafish_B8A4W8:0.238,Zebrafish_A0A0R4ILJ5:0.606	Chiken_E1BV98,Chiken_E1BS92:0.241,Chiken_A0A1D5P557:0.613,Chiken_A0A1D5PHD5:0.613,Chiken_A0A1L1RSZ2,Chiken_F1P3P8:0.621,Chiken_A0A1D5P2V3:0.248,Chiken_A0A1D5P2Z7:0.31,Chiken_A0A1D5P347:0.314,Chiken_E1BWU5:0.298	Human_Q9NVE7,Human_Q8TE04,Human_Q9BZ23:0.179,Human_Q9H999:0.065	pfu_aug2.0_1629.1_31803.t1,pfu_aug2.0_20404.1_16620.t1,pfu_aug2.0_1069.1_31414.t1		3	5	3	3	2	1	2	1	1	2	1	9	2	1	1	3	2	3	3
237	25	18		J9JXU8	Aplysia_XP_005110013.1	C3YDG3	Biomphalaria_XP_013082318.1,Biomphalaria_XP_013082511.1,Biomphalaria_XP_013082327.1	H9J8U2	*	Capitella_R7U4F7	*	*	Crassostrea_XP_011441732.1,Crassostrea_XP_019926848.1	*	Q9VX31	e1917c44.34	*	*	Lingula_A0A1S3IYA2	Lottia_XP_009050623.1	Q80UK8	Octopus_XP_014786898.1	p586_cov60.118,p586_cov60.117	*	*	Zebrafish_E9QC62,Zebrafish_A0A0G2L0U1:0.132	Chiken_F1P1Z0,Chiken_Q5ZKU4:0.999	Human_Q9H0H0	pfu_aug2.0_583.1_10961.t1,pfu_aug2.0_14932.1_09879.t1		1	1	1	3	1	0	1	0	0	2	0	1	1	0	0	1	1	1	1
238	111	20		J9JNR1,J9KAQ2,X1WTU1,J9K1L0	Aplysia_XP_005109978.1,Aplysia_XP_012944362.1,Aplysia_XP_005111133.2,Aplysia_XP_005112342.2	C3ZL63,C3ZSP5,C3XWL9,C3Z4B9	Biomphalaria_XP_013069944.1,Biomphalaria_XP_013069945.1,Biomphalaria_XP_013069946.1,Biomphalaria_XP_013072325.1,Biomphalaria_XP_013063048.1,Biomphalaria_XP_013094680.1	H9JID8,H9JEA0,H9J1I9,H9JUN7	*	Capitella_R7U233,Capitella_R7UQ41,Capitella_R7UM14,Capitella_R7U7A0	*	*	Crassostrea_XP_011413867.1,Crassostrea_XP_011413876.1:0.899,Crassostrea_XP_011456191.1,Crassostrea_XP_011456192.1:0.579,Crassostrea_XP_011418605.1,Crassostrea_XP_011418606.1,Crassostrea_XP_019920251.1:0.897,Crassostrea_XP_011420236.1	*	Q8MLR7,Q9W1Q6:0.822,Q7KK51:0.655,Q9VMI9,A0A023GPV6,A8JV04:0.964,Q7YU03:0.964,Q8SZY7	e6397c43.4,e3212c45.53,e4380c36.3,e139c43.41	*	Haliotis_HDSC00048CG00070,Haliotis_HDSC00513CG00070	Lingula_A0A1S3H0J3:0.874,Lingula_A0A1S3HFH5,Lingula_A0A1S3JR57:0.984,Lingula_A0A1S3JRT9,Lingula_A0A1S3IM21,Lingula_A0A1S3JQ84	Lottia_XP_009065426.1,Lottia_XP_009063277.1,Lottia_XP_009060858.1,Lottia_XP_009064607.1	Q9Z2C4:0.123,Q9Z2D1,Q9Z2D0,Q8VE11,Q9Z2C9:0.102,Q8K296,Q91XS1:0.158,Q9Z2C5:0.25	Octopus_XP_014783624.1,Octopus_XP_014787120.1,Octopus_XP_014786250.1:0.974,Octopus_XP_014786257.1:0.978,Octopus_XP_014786266.1,Octopus_XP_014779617.1	p1557_cov70.17,p45802_cov62.54,p275_cov64.117,p807_cov65.169,p33295_cov39.4:0.067	*	Yeast_YJR110W	Zebrafish_A0A0R4IFR5,Zebrafish_A0A0R4IH43:0.164,Zebrafish_A0A286Y9U3:0.169,Zebrafish_A0A286YA16:0.309,Zebrafish_A0A0R4IA62:0.314,Zebrafish_F1QTP6:0.312,Zebrafish_Q501S9:0.307,Zebrafish_F8W292:0.309,Zebrafish_A0JMK5,Zebrafish_B2GSD2:0.998	Chiken_A0A1D5PB94,Chiken_A0A1D5PKK4:0.646,Chiken_A0A1D5PMV7,Chiken_A0A1D5PS22:0.996,Chiken_E1C2A9,Chiken_A0A1D5P082:0.18,Chiken_E1BQV8:0.18,Chiken_A0A1D5P2Z0:0.105,Chiken_A0A1D5PA82:0.109,Chiken_F1NGM1:0.113	Human_Q13496:0.26,Human_Q13613:0.131,Human_Q13614,Human_Q96QG7,Human_Q13615,Human_Q9NYA4:0.171,Human_Q96EF0:0.069,Human_Q9Y216,Human_Q9Y217:0.094	pfu_aug2.0_3698.1_29161.t1,pfu_aug2.0_1246.1_21490.t1,pfu_aug2.0_807.1_24426.t1,pfu_aug2.0_572.1_07692.t1		4	4	4	6	4	0	4	0	0	8	0	8	4	0	2	6	4	8	6
239	85	25		J9K1S3,X1WYN8:0.985,X1XCT9:0.151,A0A144J1L7:0.072,A8CF31:0.137,B8ZHM6:0.166,D6C679:0.115,Q86FQ6:0.191	Aplysia_XP_005113003.1,Aplysia_XP_005113004.1	C3YFS7,C3YFS9:0.152,Q966R8:0.24,C3ZZS1:0.339,Q966R7:0.052,C3YV07:0.338,C3YV11:0.118,C3ZAS7:0.324	Biomphalaria_XP_013067348.1,Biomphalaria_XP_013091087.1:0.13	A0A0A0QY84,A8D3X4:0.297,C0IRB4:0.244,H9J271:0.985,H9JDB9:0.522,P29520,E0YRW9:0.364	Brhy_TRINITY_DN14814_c0_g2_i1_m.36868,Brhy_TRINITY_DN23791_c0_g1_i1_m.8106:0.216,Brhy_TRINITY_DN4238_c1_g1_i1_m.50703,Brhy_TRINITY_DN14814_c0_g1_i1_m.36858:0.565,Brhy_TRINITY_DN14814_c0_g1_i2_m.36864:0.565	Capitella_R7TGC6,Capitella_R7UI60:0.369	g6046.t1	Chlamy_A8HX38,Chlamy_C0LL59:0.302	Crassostrea_NP_001292242.1	Cyanidio_tr_A0A125YQQ9_A0A125YQQ9_CYAM1	A4V3Q6:0.445,P05303:0.445,P08736,Q8T3U3:0.073	e14174c39.7,e15253c46.4:0.143	Habo_c8266_g1_i1_m.6172,Habo_c9224_g1_i1_m.8912	Haliotis_HDSC03112CG00010,Haliotis_HDSC00873CG00070,Haliotis_HDSC00873CG00080:0.206,Haliotis_HDSC00873CG00100:0.328	Lingula_A0A1S3J7H6	Lottia_XP_009052694.1	P10126:0.519,P62631	Octopus_XP_014782958.1	p880_cov67.59:0.596,p880_cov67.62	*	Yeast_YBR118W,Yeast_YPR080W	Zebrafish_Q6DHT2:0.333,Zebrafish_A8WGK7:0.373,Zebrafish_Q568F0:0.389,Zebrafish_Q6P969:0.452,Zebrafish_A0A0R4IE10:0.778,Zebrafish_A0A0R4IJ37:0.08,Zebrafish_A2VCX2:0.635,Zebrafish_A7YYA5:0.54,Zebrafish_E7FD96:0.659,Zebrafish_F1QI74:0.651	Chiken_F1N9H4,Chiken_A0A1D5P5X9:0.252,Chiken_Q5ZKM2:0.542,Chiken_Q90835:0.557,Chiken_A0A1I7Q425:0.138,Chiken_A0A1L1RRR1:0.296,Chiken_A0A1L1RRY4:0.062,Chiken_A0A1L1S0Z9:0.213,Chiken_A0A1D5PPD4:0.1,Chiken_A0A1D5PS72:0.314	Human_P68104:0.53,Human_Q05639,Human_Q5VTE0:0.493	pfu_aug2.0_550.1_00879.t2,pfu_aug2.0_5774.1_16139.t2:0.394		8	2	8	2	7	5	2	1	2	1	1	4	2	2	4	1	1	2	1
240	46	24		J9JRQ1	Aplysia_XP_005102459.1	C3XVI2,C3XVI0	Biomphalaria_XP_013085585.1	H9JB33	Brhy_TRINITY_DN13462_c0_g1_i1_m.56840	*	g6483.t1	Chlamy_A8IV58	Crassostrea_XP_011424393.1,Crassostrea_XP_011424394.1	Cyanidio_tr_M1VCH3_M1VCH3_CYAM1	Q9VRP9,X2JGB3	e5639c46.1	Habo_c12448_g1_i10_m.45879,Habo_c12448_g1_i6_m.45862,Habo_c12448_g1_i8_m.45873	Haliotis_HDSC18640CG00010	Lingula_A0A1S3GZF2,Lingula_A0A1S3KHX0:0.98	Lottia_XP_009066923.1,Lottia_XP_009066922.1	Q3U319,Q5DTM8:0.185	Octopus_XP_014779768.1,Octopus_XP_014779769.1,Octopus_XP_014779770.1	p2727_cov61.22	*	Yeast_YDL074C	Zebrafish_F1R926:0.074,Zebrafish_A0A0R4ID58,Zebrafish_E7F3E1:0.12,Zebrafish_F1QXU6,Zebrafish_Q08CR1:0.132,Zebrafish_Q7SYN2:0.076,Zebrafish_Q803C5:0.069,Zebrafish_A0A286YAC8,Zebrafish_F1QMP3:0.508,Zebrafish_F1QXU1:0.512	Chiken_F1N9A6:0.998,Chiken_Q5ZLS3	Human_O75150,Human_Q5VTR2:0.172	pfu_aug2.0_3904.1_15884.t1,pfu_aug2.0_6976.1_22803.t1		1	1	2	1	1	1	0	1	1	2	1	2	1	3	1	2	2	2	3
241	38	25		J9K183	Aplysia_XP_005093338.1	C3Y2C4	Biomphalaria_XP_013085628.1	H9JHD2	Brhy_TRINITY_DN8620_c0_g1_i1_m.11030,Brhy_TRINITY_DN8620_c0_g2_i1_m.11035:0.991	Capitella_R7VAU6	g619.t1	Chlamy_A8IA13	Crassostrea_XP_011422835.1,Crassostrea_XP_019921278.1,Crassostrea_XP_019921280.1	Cyanidio_tr_M1V872_M1V872_CYAM1	Q9VPW4,Q8MRK5	e8978c45.8	Habo_c266_g1_i1_m.149	Haliotis_HDSC14745CG00010,Haliotis_HDSC14745CG00020	Lingula_A0A1S3I846:0.664,Lingula_A0A1S3K0E5	Lottia_XP_009066979.1	Q8BKF1	Octopus_XP_014786287.1,Octopus_XP_014787637.1,Octopus_XP_014775089.1	p258757_cov71.1,p985_cov54.2,p258776_cov68.53	*	Yeast_YFL036W	Zebrafish_A0A0R4ILV6	Chiken_A0A1D5PVK6,Chiken_E1BZ13:0.985	Human_O00411	pfu_aug2.0_1534.1_15085.t1,pfu_aug2.0_1534.1_15086.t1,pfu_aug2.0_1534.1_15087.t1:0.989		1	1	1	1	1	2	1	1	1	3	1	2	1	1	2	2	1	1	3
242	32	25		J9JLC6	Aplysia_XP_005102675.1,Aplysia_XP_012940422.1:0.572	C3Y0K3	Biomphalaria_XP_013089574.1	H9IVT3	Brhy_TRINITY_DN13397_c0_g1_i1_m.31333	Capitella_R7UMY0,Capitella_R7UP60	g3999.t1	Chlamy_A8HXN9	Crassostrea_XP_011412431.1,Crassostrea_XP_019918454.1:0.787	Cyanidio_tr_M1V6S2_M1V6S2_CYAM1	Q95TS1:0.507,Q9VQY8	e13028c45.16	Habo_c11426_g1_i1_m.25367	Haliotis_HDSC00137CG00290	Lingula_A0A2R2MS88	Lottia_XP_009051942.1	Q8CCB4	Octopus_XP_014787895.1	p698_cov62.99	*	Yeast_YJL029C	Zebrafish_E7FAG0,Zebrafish_Q5U3C9	Chiken_A0A1D5P8E0:0.83,Chiken_Q5ZLD7	Human_Q5VIR6	pfu_aug2.0_1435.1_18329.t1,pfu_aug2.0_10874.1_16435.t1		1	2	1	1	1	1	2	1	1	2	1	2	1	1	1	1	1	1	1
243	33	22		J9JVW7	Aplysia_XP_005111675.2,Aplysia_XP_012945406.1	C3YZV9	Biomphalaria_XP_013077900.1	H9JA14	Brhy_TRINITY_DN14728_c0_g1_i1_m.30710	Capitella_R7UU23,Capitella_R7U7G1	g3529.t1	Chlamy_A8I1Q7	Crassostrea_XP_011416939.1	Cyanidio_tr_M1UQ39_M1UQ39_CYAM1	Q960D6,Q9VFV8:0.995	e1598c45.23	Habo_c11981_g1_i1_m.34347	*	Lingula_A0A1S3H174:0.99,Lingula_A0A1S3H3P4,Lingula_A0A2R2MKY0:0.974,Lingula_A0A2R2MKY5:0.984	Lottia_XP_009054794.1	*	Octopus_XP_014768980.1	p481_cov73.17	*	Yeast_YLR409C	Zebrafish_A3KPR1,Zebrafish_B5DDC5:0.99,Zebrafish_Q6DRC9:0.997,Zebrafish_Q6PFK6:0.99	Chiken_A0A1D5P8Z7:0.971,Chiken_F1NKR5:0.989,Chiken_Q5ZHX4	Human_Q8NI36	*		1	2	1	1	1	1	2	1	1	1	1	2	1	1	0	4	1	0	1
244	141	22		J9JTS0,J9JQX9	Aplysia_XP_005104611.1,Aplysia_XP_005099020.2,Aplysia_XP_012934652.1,Aplysia_XP_005101330.2,Aplysia_XP_012944318.1,Aplysia_XP_012944319.1,Aplysia_XP_012939756.1,Aplysia_XP_012934641.1,Aplysia_XP_012934640.1	C3Y1H9,C3YZB5,C3ZVX8,C3Y197,C3YZB6,C3YP23	Biomphalaria_XP_013088276.1,Biomphalaria_XP_013066043.1,Biomphalaria_XP_013072951.1,Biomphalaria_XP_013072957.1,Biomphalaria_XP_013072964.1,Biomphalaria_XP_013072972.1:0.954,Biomphalaria_XP_013070425.1,Biomphalaria_XP_013060770.1,Biomphalaria_XP_013095064.1,Biomphalaria_XP_013088385.1	H9JR14,H9JRS7	Brhy_TRINITY_DN309_c0_g1_i1_m.15133	Capitella_R7UTM2,Capitella_R7UL90,Capitella_R7V4F2,Capitella_R7USQ2,Capitella_R7VAI0	g921.t1	*	Crassostrea_XP_011442179.1,Crassostrea_XP_011412269.1,Crassostrea_XP_019923134.1,Crassostrea_XP_011422985.1,Crassostrea_XP_011433513.1,Crassostrea_XP_011429515.2,Crassostrea_XP_011418973.1,Crassostrea_XP_019920364.1:0.624	*	A3RLX3:0.999,Q9VJ82,C0HDN5,Q9VRX1:0.979	e7285c37.20,e6855c42.7,e7285c37.25,e7002c48.1,e1054c42.16,e6855c42.6,e3975c43.21,e5778c46.5,e5778c46.8,e7002c48.3	Habo_c12211_g2_i10_m.39602:0.225,Habo_c12211_g2_i11_m.39623:0.225,Habo_c12211_g2_i16_m.39649:0.225,Habo_c12211_g2_i2_m.39516:0.225,Habo_c12211_g2_i3_m.39534,Habo_c12211_g2_i4_m.39550:0.225,Habo_c12211_g2_i6_m.39568,Habo_c12211_g2_i8_m.39583:0.225	Haliotis_HDSC00500CG00080,Haliotis_HDSC12203CG00020,Haliotis_HDSC00759CG00060,Haliotis_HDSC12203CG00010	Lingula_A0A1S3I7H8,Lingula_A0A1S3JTY4:0.995,Lingula_A0A1S3I1D2,Lingula_A0A1S3JBC2,Lingula_A0A1S3I049:0.244,Lingula_A0A1S3JBB7,Lingula_A0A1S3JJE7,Lingula_A0A1S3JGX1,Lingula_A0A1S3K984:0.235,Lingula_A0A1S3J5M3	Lottia_XP_009049702.1,Lottia_XP_009051304.1,Lottia_XP_009044204.1,Lottia_XP_009056979.1,Lottia_XP_009056672.1,Lottia_XP_009045721.1,Lottia_XP_009051306.1	Q80T14,Q5H8B9:0.065,Q6NVD0,Q8VHN7,Q684R7,Q8VHY0,Q8VC42	Octopus_XP_014777556.1,Octopus_XP_014777536.1,Octopus_XP_014776958.1,Octopus_XP_014787794.1:0.985,Octopus_XP_014787795.1	p11_cov67.42,p37404_cov69.63,p258842_cov83.11,p674_cov69.23,p59_cov63.52,p11_cov67.50,p258754_cov68.85,p674_cov69.19,p52260_cov44.1	*	*	Zebrafish_A0A0R4IQJ3:0.991,Zebrafish_A2BHG4:0.958,Zebrafish_B6IDE3:0.975,Zebrafish_D7PS88,Zebrafish_F1Q633:0.958,Zebrafish_A0A0R4IH07:0.308,Zebrafish_A0A0R4IVT0:0.236,Zebrafish_A0A0R4IWG1:0.239,Zebrafish_B6IDE6:0.239,Zebrafish_B6IDE7:0.307	Chiken_F1NX10,Chiken_A0A1D5PEU2,Chiken_A0A1D5P1D8:0.93,Chiken_F1P5W0,Chiken_F1NCT5,Chiken_F1NG70:0.117,Chiken_A0A1D5P3A0,Chiken_A0A1D5PMJ1:0.691,Chiken_A0A1D5P1X7,Chiken_A0A1D5P507	Human_Q5SZK8,Human_Q8WXG9,Human_Q86XX4,Human_Q5H8C1,Human_Q96DM3,Human_Q6UVK1,Human_P0C091:0.083	pfu_aug2.0_833.1_11224.t1,pfu_aug2.0_63.1_10200.t1,pfu_aug2.0_1644.1_15166.t1,pfu_aug2.0_1602.1_08467.t1,pfu_aug2.0_2545.1_18850.t1,pfu_aug2.0_1946.1_21861.t1		2	9	6	10	2	1	5	1	0	8	0	4	10	8	4	10	7	7	5
245	106	26		J9K006,X1WJH0	Aplysia_XP_012940917.1,Aplysia_XP_005094155.1,Aplysia_XP_012944644.1	C3XY03,C3YAR9,C3XZ14	Biomphalaria_XP_013089884.1,Biomphalaria_XP_013065247.1,Biomphalaria_XP_013065248.1,Biomphalaria_XP_013065249.1,Biomphalaria_XP_013065250.1,Biomphalaria_XP_013063453.1,Biomphalaria_XP_013067865.1	H9J526,H9JT26	Brhy_TRINITY_DN6626_c0_g1_i1_m.3044,Brhy_TRINITY_DN15591_c0_g1_i1_m.12031,Brhy_TRINITY_DN12503_c0_g1_i1_m.42291:0.37,Brhy_TRINITY_DN12503_c0_g1_i2_m.42294,Brhy_TRINITY_DN6593_c0_g1_i1_m.56966:0.077,Brhy_TRINITY_DN6593_c0_g2_i1_m.56970:0.055,Brhy_TRINITY_DN37523_c0_g1_i1_m.25176	Capitella_R7THK1,Capitella_R7U3I8,Capitella_R7U674	g4198.t1,g488.t1,g593.t1,g593.t2:0.996,g4989.t1	Chlamy_A8IIQ5,Chlamy_A8JEC6	Crassostrea_XP_011414032.1:0.987,Crassostrea_XP_011414033.1:0.987,Crassostrea_XP_011414034.1,Crassostrea_XP_011446082.1,Crassostrea_XP_011438438.1,Crassostrea_XP_011426985.2	Cyanidio_tr_M1V3V5_M1V3V5_CYAM1,Cyanidio_tr_M1VAX4_M1VAX4_CYAM1,Cyanidio_tr_M1UUW8_M1UUW8_CYAM1:0.066	M9PF96:0.897,Q9VWC8,Q7JUN3	e2628c41.3,e4551c45.12,e2206c44.23	Habo_c11992_g1_i1_m.34549,Habo_c11992_g1_i2_m.34566,Habo_c11039_g1_i1_m.21035,Habo_c12565_g1_i5_m.50006:0.064,Habo_c9241_g1_i1_m.8969,Habo_c12565_g1_i1_m.49994,Habo_c12565_g1_i4_m.50001:0.501,Habo_c12565_g1_i5_m.50004:0.228,Habo_c9241_g1_i1_m.8968	Haliotis_HDSC04890CG00020,Haliotis_HDSC03823CG00020,Haliotis_HDSC03823CG00030:0.172,Haliotis_HDSC04890CG00010:0.276	Lingula_A0A1S3HSD8,Lingula_A0A1S3INU2,Lingula_A0A1S3IIG9	Lottia_XP_009061173.1,Lottia_XP_009059459.1,Lottia_XP_009055096.1	P55096,P48410:0.383,Q61285,O89016	Octopus_XP_014772987.1,Octopus_XP_014776217.1,Octopus_XP_014787530.1,Octopus_XP_014787531.1:0.959,Octopus_XP_014787532.1:0.625,Octopus_XP_014787534.1:0.625	p39_cov63.217,p37404_cov69.268,p928_cov68.130	Synecho_sp_Q55774_Y182_SYNY3	Yeast_YPL147W,Yeast_YKL188C	Zebrafish_A0A0R4IRL4,Zebrafish_A0A0R4IY77:0.865,Zebrafish_Q803I6:0.993,Zebrafish_A9JRC4,Zebrafish_F1RBC8:0.854,Zebrafish_F1Q4Y1,Zebrafish_A0A286Y9S6:0.425,Zebrafish_B0UY91:0.425,Zebrafish_E7F973:0.097,Zebrafish_A0A0G2KI30	Chiken_Q5F4B9,Chiken_A0A1D5PHR1,Chiken_A0A1D5PCJ0:0.76,Chiken_F1N9P5,Chiken_A0A1D5P651:0.061	Human_P33897:0.409,Human_Q9UBJ2,Human_P28288,Human_O14678	pfu_aug2.0_1240.1_01493.t1,pfu_aug2.0_4.1_13322.t1,pfu_aug2.0_892.1_07987.t1		2	3	3	7	2	7	3	5	2	6	3	3	3	9	4	3	3	4	6
246	50	20		J9JP04	Aplysia_XP_012941030.1,Aplysia_XP_005103800.1,Aplysia_XP_012941033.1	C3ZAU8	Biomphalaria_XP_013094122.1,Biomphalaria_XP_013092095.1	H9J437,H9J438:0.943,Q1HPM0:0.251,Q1HPM1:0.244,Q1HPM2:0.913,Q1HPM3:0.958	*	Capitella_R7TFV8,Capitella_R7TYA4:0.767,Capitella_R7VBC0	*	*	Crassostrea_XP_011424185.1,Crassostrea_XP_011424195.1:0.85,Crassostrea_XP_011424204.1:0.376,Crassostrea_NP_001292222.1	*	A8DYI3:0.064,P20007,Q7JXB5:0.18	e1698c45.4,e8517c42.20	Habo_c5970_g1_i1_m.2750	Haliotis_HDSC01676CG00110	Lingula_A0A1S3HW05,Lingula_A0A1S3HW33:0.954,Lingula_A0A1S3J0S7:0.942,Lingula_A0A1S3H8M1	Lottia_XP_009050934.1,Lottia_XP_009050933.1	Q8BH04,Q9Z2V4:0.07	Octopus_XP_014769937.1	p1947_cov65.19,p2446_cov63.4:0.109	*	*	Zebrafish_A0A286Y886:0.903,Zebrafish_F1QYH3,Zebrafish_Q7T3G9:0.998,Zebrafish_F1R9Y5,Zebrafish_Q6P3H6:0.998	Chiken_F1NKP4,Chiken_P05153:0.971,Chiken_P21642:0.494	Human_P35558,Human_Q16822:0.066	pfu_aug2.0_184.1_13754.t1,pfu_aug2.0_184.1_13753.t1		1	3	1	2	6	0	3	0	0	4	0	3	2	1	1	4	2	2	1
247	57	20		J9K0U7	Aplysia_NP_001191521.1,Aplysia_XP_005100577.1,Aplysia_XP_012940538.1	C3Z2P3,C3ZHX7	Biomphalaria_XP_013068782.1,Biomphalaria_XP_013068783.1,Biomphalaria_XP_013068784.1,Biomphalaria_XP_013068785.1,Biomphalaria_XP_013089299.1	E9JEI6	Brhy_TRINITY_DN15717_c0_g2_i1_m.25350,Brhy_TRINITY_DN15717_c0_g2_i2_m.25351:0.155	Capitella_R7TI88,Capitella_R7T4Z7:0.242,Capitella_R7V819,Capitella_R7V789	*	*	Crassostrea_XP_011426298.1,Crassostrea_XP_011443308.1,Crassostrea_XP_019929205.1	*	P35875	e17467c44.13,e1103c42.108,e3027c42.6	*	Haliotis_HDSC02337CG00030	Lingula_A0A1S3ICR6:0.666,Lingula_A0A1S3JN87,Lingula_A0A1S3HEC1:0.961,Lingula_A0A1S3IT85,Lingula_A0A1S3H1R3	Lottia_XP_009061157.1,Lottia_XP_009050977.1,Lottia_XP_009053640.1	P11103,O88554	Octopus_XP_014781479.1,Octopus_XP_014776883.1	p943_cov68.51,p455_cov66.143,p428_cov65.136	*	*	Zebrafish_Q499A8:0.992,Zebrafish_Q5RHR0,Zebrafish_F1QSK1,Zebrafish_Q7ZVB0:0.988,Zebrafish_A5PLJ8:0.702,Zebrafish_F1QAF7,Zebrafish_F1QLV3:0.991	Chiken_F1NL05:0.902,Chiken_P26446,Chiken_E1BSI0	Human_P09874,Human_Q9Y6F1,Human_Q9UGN5	pfu_aug2.0_99.1_30195.t1,pfu_aug2.0_1770.1_01827.t1,pfu_aug2.0_50.1_00130.t1		1	3	2	5	1	2	4	0	0	3	0	1	3	0	1	5	3	2	2
248	35	22		J9K7G2	Aplysia_XP_005093367.1,Aplysia_XP_012935186.1,Aplysia_XP_012935187.1,Aplysia_XP_012935188.1,Aplysia_XP_012935189.1,Aplysia_XP_012935190.1,Aplysia_XP_012935191.1	C3YPG4	Biomphalaria_XP_013065241.1,Biomphalaria_XP_013065242.1,Biomphalaria_XP_013065243.1:0.991	H9J0T8	Brhy_TRINITY_DN31736_c0_g1_i1_m.38230	Capitella_R7UP31	g2806.t1	Chlamy_A8J6W3	Crassostrea_XP_019929369.1	*	Q7YU82:0.181,Q9W3L1	e2628c41.13	Habo_c10679_g1_i1_m.17410,Habo_c10679_g1_i2_m.17422:0.725,Habo_c10679_g1_i3_m.17432	*	Lingula_A0A1S3HF26	Lottia_XP_009048206.1	*	Octopus_XP_014771136.1,Octopus_XP_014771137.1:0.998	p333_cov67.24	*	Yeast_YHR077C	Zebrafish_C5J7W5	Chiken_A0A1D5P1W3:0.99,Chiken_A0A1D5PHS9	Human_Q9HAU5	pfu_aug2.0_511.1_04267.t1		1	7	1	3	1	1	1	1	1	1	0	2	1	3	0	1	1	0	2
249	125	26		J9K7N0,J9JK08,X1XNU6:0.107,J9JQN2,X1WKV1,J9JK71:0.335	Aplysia_XP_005108469.1,Aplysia_XP_012943564.1,Aplysia_XP_012943565.1:0.993,Aplysia_XP_012944073.1,Aplysia_XP_005107406.1	C3ZIB1,C3Y1S4,C3ZRN9,F2YLJ3	Biomphalaria_XP_013085916.1,Biomphalaria_XP_013089034.1,Biomphalaria_XP_013089035.1,Biomphalaria_XP_013089036.1,Biomphalaria_XP_013091578.1,Biomphalaria_XP_013091585.1:0.516	H9IYX7,H9JTD5,H9JTD6	Brhy_TRINITY_DN2183_c0_g1_i1_m.28951,Brhy_TRINITY_DN14163_c0_g1_i1_m.2195:0.097,Brhy_TRINITY_DN16986_c0_g1_i1_m.18228,Brhy_TRINITY_DN15828_c0_g1_i2_m.20462	Capitella_R7TQD9:0.994,Capitella_X1YZB1,Capitella_R7TCT7,Capitella_R7UP87	g6416.t1,g3416.t1	Chlamy_A8JCM8,Chlamy_A8J9X6,Chlamy_A8IVF0	Crassostrea_XP_019919389.1,Crassostrea_XP_011440601.1,Crassostrea_XP_011440602.1:0.844,Crassostrea_XP_011440603.1:0.24,Crassostrea_XP_011452919.1,Crassostrea_XP_011427442.1	Cyanidio_tr_M1VIB8_M1VIB8_CYAM1,Cyanidio_tr_M1VMB0_M1VMB0_CYAM1,Cyanidio_tr_M1V708_M1V708_CYAM1,Cyanidio_tr_M1UNJ5_M1UNJ5_CYAM1	Q95RT1:0.275,Q9VC18,Q9VHB5,M9PEL1,Q07327	e21857c63.49,e4835c46.3,e1733c40.2,e1194c36.22	Habo_c10742_g1_i1_m.18155:0.246,Habo_c10742_g1_i2_m.18165:0.878,Habo_c10742_g1_i3_m.18174,Habo_c3571_g3_i1_m.1756,Habo_c8128_g1_i1_m.5557,Habo_c10742_g1_i1_m.18156	Haliotis_HDSC00359CG00190,Haliotis_HDSC27757CG00010,Haliotis_HDSC00926CG00200	Lingula_A0A1S3KCB1:0.987,Lingula_A0A1S3KCB4:0.972,Lingula_A0A1S3KCB7:0.783,Lingula_A0A1S3KCQ3:0.987,Lingula_A0A1S3KCQ8:0.87,Lingula_A0A1S3KCV3,Lingula_A0A1S3KDE1:0.902,Lingula_A0A1S3I3X9:0.99,Lingula_A0A1S3IUT4,Lingula_A0A1S3GYE5	Lottia_XP_009057250.1,Lottia_XP_009044154.1,Lottia_XP_009046040.1	Q9CWJ9,P97390,O08599,Q60770:0.431,Q64324:0.585	Octopus_XP_014778143.1,Octopus_XP_014771791.1,Octopus_XP_014777775.1,Octopus_XP_014777776.1	p38_cov58.253,p329_cov71.29,p258764_cov69.56,p258764_cov69.57,p329_cov71.31	Synecho_sp_P74741_PUR9_SYNY3	Yeast_YLR028C,Yeast_YMR120C:0.676,Yeast_YGL095C,Yeast_YDR164C	Zebrafish_F1QM13:0.866,Zebrafish_A0A0R4IQM9,Zebrafish_Q4QRD0:0.857,Zebrafish_A2CEW4,Zebrafish_B3DKL0:0.971,Zebrafish_A8E7N5,Zebrafish_A0A0R4INF9:0.383,Zebrafish_F1QXJ4:0.388,Zebrafish_Q6PD84:0.386,Zebrafish_A2BGE0:0.477	Chiken_Q6R748:0.978,Chiken_A0A1D5PFU9:0.928,Chiken_A0A1D5PK28,Chiken_A0A1D5PHU2:0.946,Chiken_A0A1D5NZ31:0.588,Chiken_A0A1D5PXB1:0.441,Chiken_B0FLP0:0.774,Chiken_F7AXZ3,Chiken_P31335:0.772,Chiken_Q5U783:0.761	Human_P61764,Human_Q15833:0.59,Human_Q9NRW7,Human_P31939,Human_O00186:0.431	pfu_aug2.0_2611.1_05600.t1,pfu_aug2.0_612.1_07730.t1,pfu_aug2.0_63.1_10217.t1		6	5	4	6	3	4	4	2	3	6	4	5	4	6	3	10	3	5	4
250	30	23		J9JXB0	Aplysia_XP_005097841.1	C3Z0K8	Biomphalaria_XP_013062375.1	H9JV91	Brhy_TRINITY_DN9870_c0_g1_i1_m.40579	Capitella_R7TLV3	g3566.t1	Chlamy_A8HPU4	Crassostrea_XP_011421069.1	*	Q9VE18	e3027c42.32	Habo_c9917_g1_i2_m.12207,Habo_c9917_g1_i3_m.12210:0.877,Habo_c9917_g1_i5_m.12212:0.27	Haliotis_HDSC00088CG00120,Haliotis_HDSC42635CG00010	Lingula_A0A1S3IR25	Lottia_XP_009067408.1	Q3UKJ7	Octopus_XP_014769422.1	p826_cov64.143	*	*	Zebrafish_F1QKC0,Zebrafish_Q7ZVA0:0.987,Zebrafish_E7FFQ0:0.484,Zebrafish_A0A0R4ICN3	Chiken_Q5ZME8,Chiken_A0A1L1RWC5	Human_Q2TAY7	pfu_aug2.0_2365.1_18789.t1		1	1	1	1	1	1	1	1	1	1	0	1	1	3	2	1	1	1	1
251	35	24		J9K4S6	Aplysia_XP_005103088.1	C3YZ97	Biomphalaria_XP_013095249.1	H9IUA9	Brhy_TRINITY_DN13609_c0_g1_i1_m.40055	Capitella_R7UD33	g244.t1	Chlamy_A8HYC0,Chlamy_D5LB17:0.998,Chlamy_Q6PLP8:0.791	Crassostrea_XP_011418204.1,Crassostrea_XP_011418205.1,Crassostrea_XP_011455815.1:0.778,Crassostrea_XP_019920141.1	Cyanidio_tr_M1V776_M1V776_CYAM1	Q5U0X8	e10869c40.20	Habo_c12155_g2_i1_m.38228,Habo_c12155_g2_i2_m.38235	*	Lingula_A0A1S3HL23,Lingula_A0A2R2MN73:0.06	Lottia_XP_009045631.1	Q8BU03	Octopus_XP_014770418.1,Octopus_XP_014770419.1:0.55	*	tr_Q55127_Q55127_SYNY3	Yeast_YCR057C	Zebrafish_A0A0R4IEY7:0.989,Zebrafish_F1RAC4,Zebrafish_Q7ZUV4:0.991	Chiken_A0A1L1RTK5:0.211,Chiken_F1NAV7	Human_Q15269	pfu_aug2.0_144.1_13677.t1		1	1	1	1	1	1	1	1	3	4	1	1	1	2	0	2	1	1	2
252	181	24		J9K7Y2,J9JQ05,J9K4L8	Aplysia_XP_005097476.1,Aplysia_XP_012938836.1,Aplysia_XP_012938856.1:0.507,Aplysia_XP_012939883.1,Aplysia_XP_005098948.1,Aplysia_XP_005098949.1,Aplysia_XP_005098950.1:0.934,Aplysia_XP_012942197.1,Aplysia_XP_012942198.1,Aplysia_XP_012942199.1:0.881	C3ZSN0,C3YM07,C3ZEA9,C3XS43:0.319,C3XSS8:0.176,C3Y0S7:0.246,C3Y0T2:0.317,C3YCG9:0.066,C3YCH2:0.094,C3YPF1:0.088	Biomphalaria_XP_013076291.1,Biomphalaria_XP_013079741.1,Biomphalaria_XP_013072270.1,Biomphalaria_XP_013072271.1,Biomphalaria_XP_013072272.1,Biomphalaria_XP_013072273.1:0.992,Biomphalaria_XP_013079100.1,Biomphalaria_XP_013079102.1:0.904,Biomphalaria_XP_013079103.1:0.923,Biomphalaria_XP_013079104.1:0.923	H9JHQ1,A0A1L2D6R5,H9JAM7:0.688,H9JFQ1	Brhy_TRINITY_DN15969_c0_g1_i1_m.34554,Brhy_TRINITY_DN14138_c0_g1_i1_m.2005,Brhy_TRINITY_DN15579_c0_g1_i2_m.12386,Brhy_TRINITY_DN8529_c0_g2_i1_m.47488,Brhy_TRINITY_DN18467_c0_g1_i1_m.29075	Capitella_R7TF67,Capitella_R7U659,Capitella_R7UXI0:0.075,Capitella_R7TX03,Capitella_R7TQN5,Capitella_R7TXP5	g3716.t1,g525.t1:0.054,g9085.t1,g2674.t1:0.721,g432.t1:0.188,g443.t1,g48.t1:0.246,g169.t1,g190.t1:0.344,g3446.t1:0.33	Chlamy_A8I9H8,Chlamy_A8IYI0,Chlamy_A8JGN8	Crassostrea_XP_011413962.1,Crassostrea_XP_011451004.1,Crassostrea_XP_011451005.1:0.847,Crassostrea_XP_011451006.1:0.847,Crassostrea_XP_019918941.1:0.965,Crassostrea_XP_019929464.1:0.847,Crassostrea_XP_019929465.1:0.847,Crassostrea_XP_019929466.1:0.845,Crassostrea_XP_011412260.1:0.211,Crassostrea_XP_019918384.1:0.217	*	Q86P36,Q9VRC9:0.181,Q9U5W1:0.999,Q7YU59:0.998,Q9VL24,X2J9B0:0.992,P18502,A0A0B4KEC6,A0A0B4KED8:0.987	e214744c35.5,e6680c38.27:0.094,e3238c42.2,e2317c42.3:0.157,e4205c36.10,e10375c47.13,e10375c47.20,e6785c38.4,e10375c47.15:0.081	Habo_c8100_g1_i1_m.5504,Habo_c10086_g1_i1_m.12971:0.215,Habo_c11490_g1_i1_m.26129,Habo_c11490_g1_i2_m.26135,Habo_c12008_g3_i4_m.34934:0.17,Habo_c12008_g3_i1_m.34927:0.407,Habo_c10566_g1_i2_m.16356:0.333,Habo_c12008_g3_i3_m.34930:0.36,Habo_c12479_g1_i1_m.47001,Habo_c12479_g1_i2_m.47010	Haliotis_HDSC01157CG00090,Haliotis_HDSC00199CG00260,Haliotis_HDSC00954CG00010:0.134,Haliotis_HDSC00954CG00030:0.089,Haliotis_HDSC04736CG00010:0.081,Haliotis_HDSC03479CG00050:0.097,Haliotis_HDSC04806CG00030,Haliotis_HDSC00185CG00270,Haliotis_HDSC07317CG00020:0.053	Lingula_A0A1S3HBS8,Lingula_A0A1S3IYW2,Lingula_A0A1S3JJI9:0.166,Lingula_A0A2R2MS18,Lingula_A0A1S3IK03,Lingula_A0A1S3IL10:0.954,Lingula_A0A1S3IIC0,Lingula_A0A1S3IJ92:0.971,Lingula_A0A1S3HZE3:0.052	Lottia_XP_009045950.1,Lottia_XP_009056856.1,Lottia_XP_009049788.1:0.255,Lottia_XP_009049796.1,Lottia_XP_009065189.1:0.136,Lottia_XP_009061165.1,Lottia_XP_009064260.1	O35604,O35595:0.078,Q61115,Q0EEE2,Q6T3U4:0.184,B9EKX1,Q14B62	Octopus_XP_014770917.1,Octopus_XP_014782769.1,Octopus_XP_014782770.1:0.638,Octopus_XP_014781606.1	p2994_cov64.11,p166_cov70.10,p288_cov60.220:0.206,p925_cov66.39:0.053,p925_cov66.43,p10400_cov65.5,p5152_cov58.2:0.178,p166_cov70.7	*	Yeast_YPL006W	Zebrafish_F1QHX5:0.157,Zebrafish_F1R8E2:0.205,Zebrafish_Q9W6T6:0.199,Zebrafish_A0A0R4IZV0:0.996,Zebrafish_F1QNG7,Zebrafish_F6N6I8:0.955,Zebrafish_F1Q8S0,Zebrafish_F1R837:0.934,Zebrafish_Q98864:0.67,Zebrafish_Q5RIV7:0.068	Chiken_A0A1D5PJW0:0.564,Chiken_F1NYG9,Chiken_Q90693:0.998,Chiken_F1NQT4,Chiken_A0A1D5P0X2:0.112,Chiken_A0A1D5P5N8:0.099,Chiken_F1NBK3:0.14,Chiken_E1BW67,Chiken_F1NNS7,Chiken_A0A1D5PC66	Human_O15118,Human_Q13635,Human_Q9Y6C5:0.082,Human_Q3KNS1,Human_Q6ZW05:0.326,Human_Q96NR3,Human_Q9UHC9:0.277	pfu_aug2.0_10.1_00002.t1,pfu_aug2.0_1713.1_11826.t1,pfu_aug2.0_189.1_30389.t1,pfu_aug2.0_2266.1_22006.t1:0.072,pfu_aug2.0_260.1_00514.t1:0.209,pfu_aug2.0_260.1_00516.t1:0.302,pfu_aug2.0_2853.1_12299.t1:0.404,pfu_aug2.0_4211.1_05958.t1:0.202,pfu_aug2.0_4211.1_05959.t1,pfu_aug2.0_848.1_27842.t1:0.076		3	10	10	10	4	5	6	10	3	10	0	9	9	10	9	9	7	7	4
253	50	26		J9K8K7	Aplysia_XP_005097387.1	C3Z8J0	Biomphalaria_XP_013062220.1,Biomphalaria_XP_013074101.1	H9JCV2	Brhy_TRINITY_DN31784_c0_g1_i1_m.38212,Brhy_TRINITY_DN20502_c0_g1_i1_m.51515,Brhy_TRINITY_DN190_c0_g1_i1_m.26955	Capitella_R7UVT7	g7138.t1,g8530.t1:0.121,g231.t1,g7201.t1	Chlamy_A8IMK1:0.671,Chlamy_I2FKQ9,Chlamy_A8JIB7,Chlamy_Q42694:0.996,Chlamy_A8ITH8,Chlamy_A8JE91:0.24	Crassostrea_XP_011456445.1,Crassostrea_XP_011456446.1,Crassostrea_XP_011456447.1,Crassostrea_XP_019918043.1	Cyanidio_tr_M1VGA8_M1VGA8_CYAM1,Cyanidio_tr_M1UN99_M1UN99_CYAM1,Cyanidio_sp_Q85G22_CH60_CYAM1	C7LA94,O02649,Q9VMN5:0.44,Q9VPS5:0.134	e20273c69.8,e3449c45.46	Habo_c10669_g1_i1_m.17380,Habo_c12655_g1_i1_m.52858,Habo_c6369_g1_i1_m.3156	Haliotis_HDSC04352CG00030	Lingula_A0A1S3H232	Lottia_XP_009045001.1	P63038	Octopus_XP_014768766.1	p258754_cov68.110	Synecho_sp_P22034_CH602_SYNY3,Synecho_sp_Q05972_CH601_SYNY3:0.29	Yeast_YLR259C	Zebrafish_Q803B0,Zebrafish_Q8JGM5:0.06	Chiken_Q5ZL72	Human_P10809	pfu_aug2.0_1160.1_01432.t1		1	1	1	2	1	3	1	4	6	4	3	4	2	3	1	1	1	1	1
254	92	24		J9JRJ0,J9JWN6,J9JPZ6	Aplysia_XP_005093184.1,Aplysia_XP_005096563.1,Aplysia_XP_005096564.1,Aplysia_XP_005096565.1,Aplysia_XP_012936895.1,Aplysia_XP_005097406.1	C3YEQ2,C3ZGQ7,C3YPM1	Biomphalaria_XP_013081174.1,Biomphalaria_XP_013079226.1,Biomphalaria_XP_013061231.1	H9IVY6,H9J1U6	Brhy_TRINITY_DN11757_c0_g1_i3_m.52807,Brhy_TRINITY_DN11757_c0_g1_i7_m.52809:0.992,Brhy_TRINITY_DN13127_c2_g1_i1_m.7113:0.24,Brhy_TRINITY_DN28070_c0_g1_i1_m.17763,Brhy_TRINITY_DN22610_c0_g1_i1_m.43971	Capitella_R7UZQ8,Capitella_R7UWG9,Capitella_R7V8I0,Capitella_R7VEY1:0.147	g6013.t1,g6013.t2:0.94,g2915.t1	Chlamy_A8IS24,Chlamy_A8J6G5	Crassostrea_XP_011455720.1,Crassostrea_XP_011455727.1,Crassostrea_XP_011455733.1,Crassostrea_XP_011455742.1,Crassostrea_XP_011449090.1,Crassostrea_XP_019921263.1	*	A4V4Q7,O76924,Q8MRP8:0.99,Q94981,Q9VT94:0.061	e12150c44.1,e1665c45.1,e3957c34.4	Habo_c11034_g1_i1_m.20910,Habo_c11034_g1_i2_m.20913,Habo_c11034_g1_i3_m.20916,Habo_c11329_g1_i1_m.24259	Haliotis_HDSC01451CG00040,Haliotis_HDSC06173CG00040:0.405,Haliotis_HDSC02590CG00020,Haliotis_HDSC00384CG00270,Haliotis_HDSC02590CG00030,Haliotis_HDSC00384CG00280	Lingula_A0A1S3HIN4,Lingula_A0A1S3JXU0,Lingula_A0A1S3HYX8,Lingula_A0A1S3JVU0	Lottia_XP_009066836.1,Lottia_XP_009056733.1,Lottia_XP_009065679.1	Q6ZPS6,Q9Z1K5,Q9Z1K6	Octopus_XP_014773191.1,Octopus_XP_014777489.1,Octopus_XP_014772195.1,Octopus_XP_014777479.1	p3_cov66.51,p394_cov66.70,p113_cov60.45	*	Yeast_YKR017C	Zebrafish_E7EYI2:0.557,Zebrafish_Q7T355,Zebrafish_B2GS68,Zebrafish_Q6NW85:0.864,Zebrafish_Q6PFJ9,Zebrafish_G1K2R8,Zebrafish_J9JI12:0.923,Zebrafish_Q1L8G6:0.902	Chiken_A0A1D5PZV2,Chiken_E1C1A1,Chiken_Q5F465,Chiken_A0A1D5PCU3:0.315	Human_Q9Y4X5,Human_Q9P2G1,Human_O95376	pfu_aug2.0_38.1_26717.t1,pfu_aug2.0_2769.1_32293.t1,pfu_aug2.0_3898.1_29204.t1,pfu_aug2.0_224.1_13834.t1		3	6	3	3	2	5	4	3	2	6	0	5	3	4	6	4	3	3	4
255	51	23		J9JLF1,J9K9K1	Aplysia_XP_012938750.1,Aplysia_XP_005092612.1	C3Y2Q6	Biomphalaria_XP_013065866.1,Biomphalaria_XP_013065867.1,Biomphalaria_XP_013065868.1:0.957,Biomphalaria_XP_013065869.1:0.957,Biomphalaria_XP_013088921.1,Biomphalaria_XP_013088942.1	H9J192,H9J8X3	Brhy_TRINITY_DN8964_c0_g1_i1_m.25054	Capitella_R7U837,Capitella_R7UP42	g2092.t1:0.381,g627.t1	Chlamy_A8HPV3	*	Cyanidio_tr_M1VG84_M1VG84_CYAM1,Cyanidio_tr_M1UTB7_M1UTB7_CYAM1	A0A0B4LES3,Q9V9E3	e16112c35.3,e18300c40.2,e16112c35.5,e16112c35.7	Habo_c12141_g1_i2_m.37962,Habo_c12141_g1_i4_m.37967	*	Lingula_A0A1S3IPZ9,Lingula_A0A1S3J7K7	Lottia_XP_009064696.1,Lottia_XP_009065481.1,Lottia_XP_009046923.1	Q8K411	Octopus_XP_014774426.1,Octopus_XP_014790433.1,Octopus_XP_014787060.1	p167_cov70.202,p240_cov62.40	*	Yeast_YDR430C,Yeast_YOL098C	Zebrafish_B2GRL2:0.992,Zebrafish_F1QNA0,Zebrafish_Q7ZVZ6:0.992	Chiken_E1C9F5	Human_Q5JRX3	pfu_aug2.0_414.1_14129.t1,pfu_aug2.0_1.1_03347.t1,pfu_aug2.0_414.1_14130.t1,pfu_aug2.0_6125.1_19493.t1:0.12		2	2	1	6	2	1	2	2	1	0	2	2	4	2	0	2	3	1	3
256	25	19		J9K7G9	Aplysia_XP_005091079.1:0.988,Aplysia_XP_005091080.1	C3Y6Y9,C3Y6Z8:0.568	Biomphalaria_XP_013096409.1:0.975,Biomphalaria_XP_013096410.1	H9IVZ9	*	Capitella_R7V3E3	*	*	Crassostrea_XP_011433064.1,Crassostrea_XP_011433065.1:0.985	*	Q7PLS8	e2581c44.61	*	Haliotis_HDSC03096CG00030	Lingula_A0A2R2MMJ1	Lottia_XP_009048962.1	Q7TPD0	Octopus_XP_014777092.1	p763_cov69.108	*	*	Zebrafish_Q1LXC9,Zebrafish_A9JSS8	Chiken_A0A1D5PX86:0.656,Chiken_R4GLP5	Human_Q68E01	pfu_aug2.0_38.1_26713.t1		1	2	2	2	1	0	1	0	0	2	0	1	1	0	1	1	1	1	1
257	75	25		J9JM19:0.632,J9JSB6,J9K0C7:0.319,X1WJC4:0.312,J9KAR8	Aplysia_XP_005100474.1,Aplysia_XP_005100475.1:0.643,Aplysia_XP_005091875.1	C3ZA55,C3YM52	Biomphalaria_XP_013075422.1,Biomphalaria_XP_013071856.1	H9JUF3,H9JQE1	Brhy_TRINITY_DN14659_c0_g1_i1_m.31682,Brhy_TRINITY_DN8824_c0_g3_i1_m.28045	Capitella_R7TDD0,Capitella_R7UKW9	g115.t1,g5796.t1,g5467.t1	Chlamy_A8J3G7,Chlamy_A8J122	Crassostrea_XP_011435047.1,Crassostrea_XP_011439993.2	Cyanidio_tr_M1VHC9_M1VHC9_CYAM1,Cyanidio_tr_M1UWQ0_M1UWQ0_CYAM1	I1V501:0.904,Q94517,Q7KTS4,Q9VNC2:0.993	e3351c44.26,e447c44.54	Habo_c18267_g1_i1_m.55458,Habo_c9993_g1_i2_m.12574:0.11,Habo_c9993_g1_i3_m.12580,Habo_c11792_g1_i1_m.30749	Haliotis_HDSC00819CG00010	Lingula_A0A1S3J412,Lingula_A0A1S3J594:0.985,Lingula_A0A1S3IYF3	Lottia_XP_009056751.1,Lottia_XP_009056738.1	O09106:0.247,P70288,O88895	Octopus_XP_014783856.1:0.974,Octopus_XP_014783857.1	p258731_cov69.39,p2053_cov66.237	*	Yeast_YNL330C,Yeast_YGL194C	Zebrafish_A0A0R4IDY9:0.645,Zebrafish_F1R653,Zebrafish_Q5RKQ4:0.979,Zebrafish_Q6P2A8:0.598,Zebrafish_Q8JIY7:0.979,Zebrafish_F1RCG9,Zebrafish_Q803C3:0.972,Zebrafish_A0A0R4IL17:0.3	Chiken_A0A1D5PSX2:0.241,Chiken_P56517:0.271,Chiken_F1NH59:0.975,Chiken_P56520,Chiken_A0A1D5NVG1:0.171,Chiken_A0A1D5NW46:0.56,Chiken_A0A1L1RSV7,Chiken_A0A1N8W591,Chiken_F1NM39:0.899,Chiken_P56519:0.789	Human_O15379,Human_Q13547:0.249,Human_Q92769	pfu_aug2.0_664.1_14438.t2,pfu_aug2.0_14.1_13390.t1		5	3	2	2	2	2	2	3	2	2	2	4	2	4	1	3	2	3	2
258	165	26		J9JTS5,J9K6V9,J9LJR0,J9JPY8:0.075,X1X9X0	Aplysia_XP_005098693.2,Aplysia_XP_012944779.1:0.196,Aplysia_XP_012935632.1,Aplysia_XP_005107170.1:0.8,Aplysia_XP_012942800.1:0.8,Aplysia_XP_012942802.1:0.8,Aplysia_XP_012942803.1:0.8,Aplysia_XP_012942804.1:0.8,Aplysia_XP_012942805.1:0.8,Aplysia_XP_012942806.1:0.699	C3Z354,C3ZV72,C3YJ42	Biomphalaria_XP_013096842.1,Biomphalaria_XP_013076829.1:0.989,Biomphalaria_XP_013076830.1,Biomphalaria_XP_013076831.1:0.702,Biomphalaria_XP_013090638.1,Biomphalaria_XP_013090639.1:0.973,Biomphalaria_XP_013090640.1:0.959,Biomphalaria_XP_013090641.1:0.959,Biomphalaria_XP_013070053.1:0.086,Biomphalaria_XP_013070054.1:0.077	H9J8B7,H9JK66,H9ITP0,Q8T108	Brhy_TRINITY_DN8584_c0_g1_i1_m.47480,Brhy_TRINITY_DN10411_c0_g1_i1_m.45121,Brhy_TRINITY_DN28947_c0_g1_i1_m.20275	Capitella_R7U641,Capitella_R7U342,Capitella_R7TGU6,Capitella_R7T5U4:0.05,Capitella_R7TS39:0.061,Capitella_R7UAU7,Capitella_R7VBZ0	g5981.t1:0.653,g6828.t1,g1951.t1	Chlamy_A8J7D7,Chlamy_A8J9X2,Chlamy_A8I2K8,Chlamy_A8J2H9	Crassostrea_XP_011448256.1,Crassostrea_XP_011453335.1,Crassostrea_XP_011453336.1:0.966,Crassostrea_XP_011453337.1:0.964,Crassostrea_XP_011448258.1:0.957,Crassostrea_XP_011448259.1:0.956,Crassostrea_XP_011448263.1:0.945,Crassostrea_XP_011448266.1:0.932,Crassostrea_XP_011448261.1:0.929,Crassostrea_XP_011448267.1:0.927	Cyanidio_tr_M1VG80_M1VG80_CYAM1	A8E6M3:0.903,C5I798:0.998,C5I799:0.997,C5I7A0:0.997,C5I7C2,C5I7C3:0.999,C5I7C4:0.999,C5I7E6:0.996,C5I7E7:0.995,C5I7E8:0.995	e4873c39.1,e2394c37.10,e2627c36.36:0.191,e3209c42.2:0.205,e7000c44.1:0.066,e8467c40.4,e8637c41.4:0.144,e4873c39.3,e2627c36.31:0.058,e10901c40.21	Habo_c11275_g1_i1_m.23680,Habo_c10790_g1_i1_m.18608,Habo_c10790_g1_i2_m.18615,Habo_c10790_g1_i3_m.18622,Habo_c10790_g1_i5_m.18631	Haliotis_HDSC01121CG00060,Haliotis_HDSC03012CG00020,Haliotis_HDSC06173CG00010,Haliotis_HDSC00348CG00090	Lingula_A0A1S3I0J6,Lingula_A0A1S3K402:0.612,Lingula_A0A1S3HAT6:0.963,Lingula_A0A1S3HCB2,Lingula_A0A1S3JEN4,Lingula_A0A1S3K2X3,Lingula_A0A1S3K407:0.857,Lingula_A0A1S3K2X7:0.849,Lingula_A0A1S3K3K2:0.737	Lottia_XP_009045799.1,Lottia_XP_009047533.1,Lottia_XP_009052498.1:0.168,Lottia_XP_009052500.1:0.308,Lottia_XP_009052501.1,Lottia_XP_009065677.1	Q9Z2V5,Q6NZM9,Q8C2B3:0.139,Q9Z2V6:0.321,B2RY83:0.172,Q6YGZ1,Q6P3E7,Q99N13	Octopus_XP_014782500.1,Octopus_XP_014770301.1,Octopus_XP_014770302.1,Octopus_XP_014770303.1:0.982,Octopus_XP_014777250.1,Octopus_XP_014782571.1:0.062	p1162_cov70.32,p39_cov63.285,p233_cov60.35:0.249,p258849_cov62.12:0.46,p7915_cov66.12:0.821,p7915_cov66.14:0.86,p7915_cov66.15:0.883,p7915_cov66.16,p840_cov69.46,p2223_cov65.1	Synecho_sp_P72702_Y245_SYNY3	Yeast_YNL021W	Zebrafish_A0A0R4IAH0:0.305,Zebrafish_F1QRR4:0.303,Zebrafish_Q08BS8:0.301,Zebrafish_Q2VC82:0.3,Zebrafish_E7FH14,Zebrafish_F1QUC5,Zebrafish_X1WED5:0.984,Zebrafish_Q6PBI4:0.89,Zebrafish_F1QUC6:0.885,Zebrafish_F1QMQ5:0.095	Chiken_A0A1D5PAT1:0.992,Chiken_A0A1D5PXL2:0.992,Chiken_F1NP26,Chiken_P83038,Chiken_A0A1D5NT77:0.315,Chiken_Q5ZKH6:0.17,Chiken_A0A1D5P7D8:0.331,Chiken_E1C7C0:0.315,Chiken_A0A1D5PAQ7:0.316,Chiken_F1NM73:0.09	Human_Q9UBN7,Human_Q8WWQ2:0.145,Human_Q9Y251,Human_P56524,Human_Q8WUI4:0.105,Human_Q9UKV0:0.267,Human_Q9UQL6:0.338,Human_Q969S8	pfu_aug2.0_148.1_26952.t1,pfu_aug2.0_817.1_24438.t1,pfu_aug2.0_46.1_20109.t1:0.241,pfu_aug2.0_129.1_30256.t1,pfu_aug2.0_129.1_30258.t1,pfu_aug2.0_5414.1_16104.t1,pfu_aug2.0_129.1_30257.t1		5	10	3	10	4	3	7	3	4	10	1	10	10	5	4	9	6	8	6
259	168	26		J9JXG3,X1WJ99:0.254,X1X247,J9K6D5,J9JPE3,X1XR35,C4WWK2:0.116	Aplysia_XP_005094844.1,Aplysia_XP_012935955.1:0.506,Aplysia_XP_005095117.1,Aplysia_XP_012943217.1,Aplysia_XP_012940555.1,Aplysia_XP_005091576.1,Aplysia_XP_005091577.1	C3Y803,C3YBR2,C3ZV76,C3YTL2,C3YRR4:0.675,C3ZZX4	Biomphalaria_XP_013065094.1,Biomphalaria_XP_013075427.1:0.248,Biomphalaria_XP_013087662.1,Biomphalaria_XP_013080333.1,Biomphalaria_XP_013074548.1,Biomphalaria_XP_013090533.1,Biomphalaria_XP_013078469.1,Biomphalaria_XP_013078074.1,Biomphalaria_XP_013078073.1:0.053	H9JJU3,H9JMW0:0.548,H9JMW1,H9JIH1,H9JUC0,H9JJU4	Brhy_TRINITY_DN15545_c1_g2_i2_m.11873,Brhy_TRINITY_DN6446_c0_g1_i1_m.4737,Brhy_TRINITY_DN16909_c0_g1_i1_m.18315:0.289,Brhy_TRINITY_DN35074_c0_g1_i1_m.48892,Brhy_TRINITY_DN7614_c0_g1_i1_m.37862,Brhy_TRINITY_DN10700_c0_g1_i1_m.16763,Brhy_TRINITY_DN23939_c0_g1_i1_m.4025	Capitella_R7TAV5,Capitella_R7V6M9,Capitella_R7V2U6,Capitella_R7TXV0:0.389,Capitella_R7V4G6,Capitella_R7TSU5	g4563.t1,g2928.t1,g8375.t1:0.105,g2532.t1,g4358.t1	Chlamy_A8J1X8,Chlamy_A8J1A0:0.877,Chlamy_A8J1A1,Chlamy_A8IRP8,Chlamy_O22416:0.763,Chlamy_A8IWJ5	Crassostrea_XP_011413945.1:0.911,Crassostrea_XP_011413946.1,Crassostrea_XP_011413947.1:0.586,Crassostrea_XP_011425731.1:0.91,Crassostrea_XP_019922313.1,Crassostrea_XP_011450057.1,Crassostrea_XP_011421478.2:0.723,Crassostrea_XP_019919938.1,Crassostrea_XP_011433066.1,Crassostrea_XP_011429678.1	Cyanidio_tr_M1UT91_M1UT91_CYAM1,Cyanidio_tr_M1VHH8_M1VHH8_CYAM1,Cyanidio_tr_M1VCV1_M1VCV1_CYAM1,Cyanidio_tr_M1VB45_M1VB45_CYAM1	Q9V434,Q7K0E6,Q9XYM1:0.989,Q9VJH2,Q7JZR5	e66964c62.2,e797c37.6,e3560c37.31,e11121c44.1,e2219c39.7,e479c43.86,e3336c45.1,e2219c39.5	Habo_c12409_g1_i1_m.44815,Habo_c12409_g1_i5_m.44817,Habo_c10503_g1_i1_m.15878,Habo_c11085_g1_i1_m.21637,Habo_c9332_g1_i1_m.9462:0.239,Habo_c9332_g1_i2_m.9465:0.225,Habo_c10552_g1_i1_m.16226:0.873,Habo_c10552_g1_i2_m.16227,Habo_c9332_g1_i2_m.9468	Haliotis_HDSC00473CG00130,Haliotis_HDSC04411CG00010:0.968,Haliotis_HDSC30448CG00010,Haliotis_HDSC30768CG00010,Haliotis_HDSC18549CG00010,Haliotis_HDSC32758CG00010:0.373	Lingula_A0A1S3I6Y3:0.564,Lingula_A0A1S3I753,Lingula_A0A1S3JJS7,Lingula_A0A1S3JP25:0.777,Lingula_A0A1S3J0N2,Lingula_A0A1S3K7K7,Lingula_A0A1S3H3T2	Lottia_XP_009048963.1,Lottia_XP_009055134.1,Lottia_XP_009055572.1,Lottia_XP_009059874.1,Lottia_XP_009047816.1	Q8BP47,Q922B2,Q8BIP0,Q8BGV0,Q9R1K7	Octopus_XP_014771623.1,Octopus_XP_014771624.1:0.911,Octopus_XP_014768491.1,Octopus_XP_014787796.1,Octopus_XP_014778677.1,Octopus_XP_014783489.1,Octopus_XP_014783490.1:0.911	p440_cov72.167,p238_cov64.22,p129_cov72.12,p97380_cov81.10,p1001_cov63.33,p97380_cov81.16,p1001_cov63.29	Synecho_sp_P52276_SYN_SYNY3,Synecho_sp_P73851_SYDND_SYNY3	Yeast_YCR024C,Yeast_YPL104W,Yeast_YLL018C,Yeast_YHR019C	Zebrafish_B8A5D3,Zebrafish_A0AUR8,Zebrafish_F1R246:0.978,Zebrafish_E9QFP3,Zebrafish_A0A0R4IAS3:0.99,Zebrafish_A0A0R4ID47:0.98,Zebrafish_Q08CE2,Zebrafish_A0A0R4IQM1:0.983,Zebrafish_Q6IQ78,Zebrafish_A7MC81:0.968	Chiken_A0A1D5PBC6:0.985,Chiken_A0A1L1RYR6:0.962,Chiken_Q5ZK08,Chiken_A0A1D5NUE8:0.869,Chiken_A0A1D5PTP3:0.77,Chiken_A0A1L1RZ18:0.756,Chiken_Q5ZJQ5:0.993,Chiken_Q5ZJQ6,Chiken_F1NTB0,Chiken_A0A1D5PF91	Human_O43776,Human_P14868,Human_Q6PI48,Human_Q9UJT1,Human_Q96I59	pfu_aug2.0_38.1_26712.t1,pfu_aug2.0_2107.1_25301.t1,pfu_aug2.0_366.1_20669.t1,pfu_aug2.0_1041.1_04783.t1,pfu_aug2.0_911.1_04679.t1		7	7	6	9	6	7	6	5	6	10	4	5	8	9	6	7	5	5	7
260	250	25		J9JM75,J9K7M4,X1WI75:0.739,X1WZU0:0.127,J9K2V5,J9JK99:0.783,X1WI65,J9JUX6,J9K160,J9K0H3	Aplysia_XP_005095774.2,Aplysia_XP_012944355.1,Aplysia_XP_012940275.1,Aplysia_XP_005111405.1,Aplysia_XP_012945242.1:0.975,Aplysia_XP_012935169.1,Aplysia_XP_005100578.1,Aplysia_XP_005094735.1,Aplysia_XP_005099446.1,Aplysia_XP_005099447.1:0.956	C3Z9J6,C3XRM5,C3Z9J7:0.275,C3ZZV4:0.259,C3Z148:0.165,C3YL11,C3ZTE8,C3YAY8,C3Y2H7,C3ZL47	Biomphalaria_XP_013067400.1,Biomphalaria_XP_013089276.1,Biomphalaria_XP_013089275.1:0.992,Biomphalaria_XP_013076802.1:0.471,Biomphalaria_XP_013067399.1:0.168,Biomphalaria_XP_013064257.1,Biomphalaria_XP_013063871.1,Biomphalaria_XP_013065338.1,Biomphalaria_XP_013065339.1:0.907,Biomphalaria_XP_013089452.1	A0A1B4ZD97:0.989,H9IYQ9,H9IXL9,H9JHQ0,H9IYD3,H9IZ42,H9IZ41:0.487,B9X255:0.963,Q9NDS8:0.483,H9JUF5	Brhy_TRINITY_DN16407_c0_g1_i1_m.9333,Brhy_TRINITY_DN6319_c0_g1_i1_m.32678,Brhy_TRINITY_DN15808_c0_g2_i1_m.20569:0.231,Brhy_TRINITY_DN15808_c0_g2_i3_m.20573,Brhy_TRINITY_DN15808_c0_g2_i4_m.20575,Brhy_TRINITY_DN8694_c0_g1_i1_m.11192,Brhy_TRINITY_DN15216_c0_g1_i6_m.6637,Brhy_TRINITY_DN15216_c0_g1_i8_m.6641,Brhy_TRINITY_DN13352_c0_g1_i1_m.31435,Brhy_TRINITY_DN7303_c0_g1_i1_m.59835	Capitella_X1ZB32,Capitella_R7T4D2:0.069,Capitella_R7V2B8,Capitella_R7UZM5,Capitella_R7VHF0,Capitella_R7UDN4,Capitella_R7UE82,Capitella_R7UEY9,Capitella_R7U8T8,Capitella_X1ZVF3	g5820.t1,g6968.t1:0.741,g2184.t1,g589.t1:0.661,g8609.t1,g3940.t1,g157.t1,g4043.t1,g274.t1,g4918.t1	Chlamy_A8IIQ2,Chlamy_A8JBM6,Chlamy_A8JHG0,Chlamy_A8IPJ0,Chlamy_A8JI17,Chlamy_A8J2A5,Chlamy_A8HZM9,Chlamy_A8J0L0:0.246,Chlamy_A8HXK7,Chlamy_A8IXI7	Crassostrea_XP_011433757.1:0.993,Crassostrea_XP_011433758.1,Crassostrea_XP_011414253.1:0.535,Crassostrea_XP_011429718.1,Crassostrea_XP_011423021.1,Crassostrea_XP_019921501.1,Crassostrea_XP_011447806.1,Crassostrea_XP_011424212.1,Crassostrea_XP_011432367.1,Crassostrea_XP_019924253.1:0.809	Cyanidio_tr_M1V3G1_M1V3G1_CYAM1,Cyanidio_tr_M1V6P2_M1V6P2_CYAM1,Cyanidio_tr_M1VJT6_M1VJT6_CYAM1,Cyanidio_tr_M1V6U8_M1V6U8_CYAM1,Cyanidio_tr_M1VD17_M1VD17_CYAM1,Cyanidio_tr_M1VIP3_M1VIP3_CYAM1,Cyanidio_tr_M1UX72_M1UX72_CYAM1:0.052,Cyanidio_tr_M1V5A7_M1V5A7_CYAM1:0.074,Cyanidio_tr_M1V5R9_M1V5R9_CYAM1:0.113,Cyanidio_tr_M1V633_M1V633_CYAM1:0.099	A0A0B4K6V1:0.944,A0A0B4KHW3,D0IQH2:0.935,Q9VA73:0.954,Q9VBN7,A0A0B4LIE8:0.988,Q8IN53:0.578,Q9VDL7,Q9VAY3,M9PF04:0.112	e9097c42.1,e7185c43.33,e1323c44.10,e2649c35.4,e3478c42.23:0.11,e3590c44.29,e10166c44.5,e13601c41.18,e3402c31.7,e13601c41.19	Habo_c11947_g1_i1_m.33656,Habo_c11947_g1_i2_m.33667,Habo_c11947_g1_i3_m.33679,Habo_c12046_g1_i1_m.35875,Habo_c12046_g1_i3_m.35897,Habo_c2028_g1_i1_m.1033,Habo_c8165_g1_i1_m.5724,Habo_c8165_g1_i2_m.5726:0.785,Habo_c6721_g1_i1_m.3665,Habo_c11876_g1_i1_m.32271	Haliotis_HDSC00372CG00080,Haliotis_HDSC01320CG00110,Haliotis_HDSC01722CG00160,Haliotis_HDSC03537CG00010,Haliotis_HDSC00257CG00040,Haliotis_HDSC07586CG00010,Haliotis_HDSC00556CG00020,Haliotis_HDSC01258CG00050,Haliotis_HDSC27403CG00010,Haliotis_HDSC03915CG00010	Lingula_A0A1S3I7G3:0.874,Lingula_A0A1S3I8J8,Lingula_A0A1S3HER2:0.305,Lingula_A0A1S3HZC3,Lingula_A0A1S3GZX9:0.088,Lingula_A0A1S3I8D7,Lingula_A0A1S3K2S6,Lingula_A0A1S3HXF9,Lingula_A0A1S3IZX4,Lingula_A0A1S3JTR2	Lottia_XP_009055043.1,Lottia_XP_009055044.1:0.466,Lottia_XP_009055147.1,Lottia_XP_009044843.1,Lottia_XP_009060551.1,Lottia_XP_009048892.1,Lottia_XP_009055712.1,Lottia_XP_009055937.1,Lottia_XP_009046735.1,Lottia_XP_009044677.1	P09470,Q8BH59,Q9QXX4:0.486,A2ASZ8:0.265,Q6GQS1,Q8BMD8:0.244,Q9Z2Z6,Q8R0Z5,Q920G8:0.203,Q8BZ09	Octopus_XP_014769466.1,Octopus_XP_014771274.1,Octopus_XP_014771275.1:0.867,Octopus_XP_014786776.1,Octopus_XP_014777613.1,Octopus_XP_014770304.1,Octopus_XP_014788605.1,Octopus_XP_014779809.1,Octopus_XP_014773433.1,Octopus_XP_014773441.1	p1516_cov67.41,p1180_cov74.61,p14_cov62.2:0.597,p286_cov65.107,p786_cov63.50,p1140_cov70.36,p958_cov60.75,p980_cov62.56,p776_cov57.8,p371_cov66.10	*	Yeast_YPR021C,Yeast_YNL003C,Yeast_YJL133W,Yeast_YKR052C:0.607,Yeast_YBR291C,Yeast_YOR222W,Yeast_YPL134C:0.494,Yeast_YHR002W,Yeast_YBR104W,Yeast_YOR100C	Zebrafish_E7FFA5,Zebrafish_A0A0R4IHT0,Zebrafish_A0A0R4II73:0.933,Zebrafish_Q6PFM3:0.997,Zebrafish_A2CEQ0:0.587,Zebrafish_F1QR29,Zebrafish_Q66L49:0.196,Zebrafish_A8WFQ6:0.734,Zebrafish_F1R4U0,Zebrafish_Q6P5K6	Chiken_F1NYM0,Chiken_Q10751:0.858,Chiken_A0A1D5PP62,Chiken_F1P3D8:0.907,Chiken_F1NYW3:0.265,Chiken_E1BW83,Chiken_A0A1D5PX68,Chiken_R4GLG2,Chiken_F1NTP6,Chiken_A0A1D5PSP0	Human_P12821,Human_O75746,Human_Q9UJS0:0.497,Human_O43772,Human_Q96A46,Human_Q9NYZ2:0.207,Human_P16260,Human_P53007,Human_Q70HW3,Human_Q86VD7	pfu_aug2.0_2968.1_28996.t1,pfu_aug2.0_2488.1_28828.t1,pfu_aug2.0_448.1_27403.t1:0.15,pfu_aug2.0_3006.1_22258.t1,pfu_aug2.0_585.1_17612.t1,pfu_aug2.0_2643.1_12240.t1,pfu_aug2.0_8713.1_13005.t1:0.126,pfu_aug2.0_1017.1_24616.t1,pfu_aug2.0_284.1_13938.t1,pfu_aug2.0_1649.1_31824.t1		10	10	10	10	10	10	10	10	10	10	10	10	10	10	10	10	10	10	10
261	64	22		J9K3F6,X1XBG8	Aplysia_XP_005105027.2:0.995,Aplysia_XP_012941670.1:0.997,Aplysia_XP_012941671.1,Aplysia_XP_012942281.1,Aplysia_XP_012943584.1,Aplysia_XP_005094316.1	C3XR73	Biomphalaria_XP_013067161.1,Biomphalaria_XP_013096603.1,Biomphalaria_XP_013096865.1,Biomphalaria_XP_013070580.1	H9JNN2	Brhy_TRINITY_DN13809_c0_g1_i1_m.13158,Brhy_TRINITY_DN13809_c0_g1_i2_m.13165:0.982	Capitella_R7VL36	g5819.t1:0.505,g6972.t1	Chlamy_A8HQW8	Crassostrea_XP_011452949.1,Crassostrea_XP_019930032.1:0.997,Crassostrea_XP_019930033.1:0.99,Crassostrea_XP_019930034.1:0.976,Crassostrea_XP_019930035.1:0.97,Crassostrea_XP_019930036.1:0.932	*	A8DYT1,M9NE65:0.996,M9PB01:0.445,M9PBP2:0.927,Q0E8U6:0.961,Q0E8U7:0.453,Q960J6:0.536,Q9VQ54:0.961,A4IJ83:0.109	e12447c37.9,e5645c42.33:0.062,e2231c43.19,e5911c34.38	Habo_c9814_g1_i1_m.11653	*	Lingula_A0A1S3I8T0:0.953,Lingula_A0A1S3I9Q9,Lingula_A0A1S3IB05:0.991	Lottia_XP_009057296.1	Q3U3T8:0.285,Q6NS57	Octopus_XP_014789139.1	p1442_cov72.29,p1180_cov74.102,p266_cov63.154,p258754_cov68.56:0.054,p1180_cov74.103	*	*	Zebrafish_A0A0R4ICM6,Zebrafish_A0A286YBK5:0.267,Zebrafish_B3DJP8:0.108,Zebrafish_F6NPK9:0.266,Zebrafish_A0A0R4IV51	Chiken_F1NJ00	Human_O43379:0.289,Human_O60336	pfu_aug2.0_1898.1_28580.t1,pfu_aug2.0_2612.1_08930.t1:0.617,pfu_aug2.0_2612.1_08927.t1,pfu_aug2.0_17583.1_13235.t1		2	6	1	4	1	2	1	2	1	6	0	9	4	1	0	3	1	2	1
262	28	22		J9JVV2	Aplysia_XP_005089057.1,Aplysia_XP_012944558.1:0.959	C3Z8G6	Biomphalaria_XP_013060807.1,Biomphalaria_XP_013060808.1	H9JK52	Brhy_TRINITY_DN11196_c0_g1_i1_m.45297	Capitella_R7UGR7	g6503.t1	Chlamy_A8J5S3	Crassostrea_XP_011412959.1	*	Q9VTC1	e3803c44.4	Habo_c11126_g1_i1_m.22055	*	Lingula_A0A1S3I0K7,Lingula_A0A1S3I1U1:0.99	Lottia_XP_009050073.1	Q810A7	Octopus_XP_014773855.1,Octopus_XP_014773863.1,Octopus_XP_014773872.1	p263_cov67.58	*	*	Zebrafish_F1QSB8	Chiken_F1NJ40,Chiken_Q5F485:0.994	Human_Q86XP3	pfu_aug2.0_1388.1_28254.t1		1	2	1	2	1	1	1	1	1	1	0	1	1	1	0	2	1	1	3
263	22	18		J9K9U2	Aplysia_XP_012942081.1	C3ZQX4	Biomphalaria_XP_013069398.1	H9J7Y7	*	Capitella_R7U708	*	*	Crassostrea_XP_011428470.1,Crassostrea_XP_011428471.1:0.998	*	Q9VKD0	e6165c44.5	*	*	Lingula_A0A1S3J7J5,Lingula_A0A1S3J811:0.908,Lingula_A0A1S3J922:0.997	Lottia_XP_009059257.1	Q5ND34	Octopus_XP_014790772.1	p601_cov72.13	*	*	Zebrafish_E7FEV0	Chiken_A0A1D5PJY0:0.949,Chiken_R4GFY3	Human_Q562E7	pfu_aug2.0_1527.1_24975.t1		1	1	1	1	1	0	1	0	0	2	0	1	1	0	0	3	1	1	1
264	36	24		J9JYP0	Aplysia_XP_005106613.1	*	Biomphalaria_XP_013096529.1	H9JXY0:0.435,Q2F5R7	Brhy_TRINITY_DN214_c2_g1_i1_m.18174,Brhy_TRINITY_DN10209_c0_g1_i1_m.39546:0.115	Capitella_R7TQW1	g3387.t1	Chlamy_Q8VZZ5	Crassostrea_XP_011422618.1	Cyanidio_tr_M1UT98_M1UT98_CYAM1	D1Z373,M9PD27:0.816,M9PFR9:0.553,Q9VPH7	e7949c40.19	Habo_c11973_g1_i1_m.34080,Habo_c11973_g1_i2_m.34094,Habo_c11973_g1_i6_m.34112,Habo_c11973_g1_i9_m.34131	Haliotis_HDSC00022CG00230	Lingula_A0A1S3H0N4	Lottia_XP_009056254.1	Q8BWY3	Octopus_XP_014775647.1	p389_cov72.16	*	Yeast_YBR143C	Zebrafish_Q803E5,Zebrafish_A0A0R4IPP6:0.38,Zebrafish_A8KB65:0.333	Chiken_A0A1L1RQV2:0.812,Chiken_A0A1L1RX26,Chiken_E1BTM1:0.88	Human_P62495	pfu_aug2.0_19.1_30001.t1		1	1	0	1	2	2	1	1	1	1	1	4	1	4	1	1	1	1	1
265	54	26		J9KB74	Aplysia_XP_012940841.1	C3XQA6	Biomphalaria_XP_013081309.1,Biomphalaria_XP_013064252.1:0.085	Q2F5R4	Brhy_TRINITY_DN16270_c0_g1_i1_m.18463,Brhy_TRINITY_DN16752_c0_g1_i1_m.18778	Capitella_R7V881,Capitella_R7V8Z9:0.41	g5354.t1,g1515.t1:0.567,g6744.t1	Chlamy_A8JGD1,Chlamy_Q7XXT3:0.319	Crassostrea_XP_011421935.1,Crassostrea_XP_011456884.1	Cyanidio_tr_M1V8I9_M1V8I9_CYAM1,Cyanidio_tr_M1VDS4_M1VDS4_CYAM1	A0A0C4DHE7:0.281,P54385,Q8IMY1:0.328,Q9VCN3,Q8T453:0.187	e20273c69.7,e3590c44.12,e2567c44.11	Habo_c12470_g1_i2_m.46677,Habo_c12470_g1_i3_m.46696,Habo_c12470_g1_i4_m.46715,Habo_c11570_g2_i1_m.27353	Haliotis_HDSC00233CG00020	Lingula_A0A1S3H7F4,Lingula_A0A1S3H7H7:0.276,Lingula_A0A1S3I7Y1:0.138	Lottia_XP_009062067.1	P26443	Octopus_XP_014769300.1	p258745_cov64.102,p21_cov61.4:0.222	Synecho_sp_P54386_DHE4_SYNY3	Yeast_YAL062W,Yeast_YOR375C:0.87	Zebrafish_A0A0R4IUG7:0.664,Zebrafish_B8A4B0:0.676,Zebrafish_Q6NZ29:0.67,Zebrafish_Q6P3L9,Zebrafish_Q803T3:0.987	Chiken_A0A1D5NT61,Chiken_A0A2L2FP59:0.638,Chiken_P00368:0.588	Human_P00367,Human_P49448:0.866	pfu_aug2.0_106.1_20248.t1		1	1	1	2	1	2	2	3	2	2	2	5	3	4	1	3	1	1	1
266	54	25		J9JLT8,J9JM89:0.827	Aplysia_XP_012943911.1	C3YR27,C3ZI86	Biomphalaria_XP_013079655.1,Biomphalaria_XP_013089812.1	H9JK90	Brhy_TRINITY_DN5849_c0_g1_i1_m.61376,Brhy_TRINITY_DN21795_c0_g1_i1_m.59650	Capitella_R7TKT7	g2935.t1	Chlamy_A8I7S0	Crassostrea_XP_011412339.1,Crassostrea_XP_011412340.1	Cyanidio_tr_M1VCB2_M1VCB2_CYAM1	Q9VZU7	e16775c33.1,e1560c33.1,e11533c40.2,e3113c40.16	Habo_c6454_g1_i1_m.3328	Haliotis_HDSC02301CG00050,Haliotis_HDSC23892CG00010	Lingula_A0A1S3HXG5,Lingula_A0A1S3K6I8:0.985,Lingula_A0A1S3H334,Lingula_A0A1S3JSR7	Lottia_XP_009048163.1,Lottia_XP_009045796.1	P56399,Q5BKP2:0.109	Octopus_XP_014770055.1,Octopus_XP_014773511.1,Octopus_XP_014782722.1	p3384_cov60.1,p462_cov63.61,p39_cov63.266,p98_cov60.158	*	Yeast_YBR058C	Zebrafish_F1QFS9:0.357,Zebrafish_F8W4C4:0.997,Zebrafish_Q1MT86:0.982,Zebrafish_Q4V973,Zebrafish_Q6NY90:0.996	Chiken_A0A1I7Q407:0.105,Chiken_E1BY77:0.105,Chiken_E1C8W4,Chiken_F1NPW7,Chiken_Q5ZKK6:0.792	Human_P45974,Human_Q92995:0.101	pfu_aug2.0_2587.1_25465.t2,pfu_aug2.0_2517.1_25449.t1		2	1	2	2	1	2	1	1	1	2	1	1	4	1	2	4	2	2	3
267	60	24		J9JW71,J9JXT0	Aplysia_XP_012934958.1,Aplysia_XP_005099040.1	C3YC79,C3XRA4	Biomphalaria_XP_013064524.1,Biomphalaria_XP_013064526.1,Biomphalaria_XP_013078951.1,Biomphalaria_XP_013078953.1	H9J059,H9JR33	Brhy_TRINITY_DN8220_c0_g2_i1_m.5487	Capitella_R7UM98,Capitella_R7U0H3	g2961.t1	Chlamy_A8J7E4	Crassostrea_XP_011437714.1,Crassostrea_XP_011437715.1,Crassostrea_XP_019925862.1,Crassostrea_XP_019928305.1	Cyanidio_tr_M1VGG1_M1VGG1_CYAM1	D5AEL6:0.993,Q0E931,Q8MS03:0.995,Q9U9K4:0.991,Q86BS2,Q960F7:0.998	e1896c46.19,e4860c42.43	Habo_c6441_g1_i1_m.3300	Haliotis_HDSC02550CG00040	Lingula_A0A1S3K518,Lingula_A0A1S3K5S3:0.982,Lingula_A0A1S3I1Y0	Lottia_XP_009045498.1,Lottia_XP_009052819.1	O08582,Q3UJK4	Octopus_XP_014776707.1,Octopus_XP_014776708.1,Octopus_XP_014776711.1,Octopus_XP_014777842.1	p77_cov68.54,p1114_cov62.37	*	*	Zebrafish_A0A0R4IG02,Zebrafish_F1RBD1:0.94,Zebrafish_Q6PFN0:0.882,Zebrafish_Q6PGW6:0.408,Zebrafish_A3KQI1:0.406,Zebrafish_Q4V9N2:0.404,Zebrafish_Q1LXN6,Zebrafish_A0A0G2KKS7:0.214	Chiken_A0A1D5PWN1:0.983,Chiken_A0A1D5P2N4,Chiken_F1NAG8,Chiken_A0A1D5PC16:0.12	Human_O00178,Human_Q9BX10	pfu_aug2.0_622.1_07739.t1		2	2	2	4	2	1	2	1	1	4	1	6	2	1	1	3	2	2	4
268	44	24		J9K5X2	Aplysia_XP_005105924.1,Aplysia_XP_005098633.2	C3ZNT1,C3Y0K1	Biomphalaria_XP_013063825.1,Biomphalaria_XP_013084731.1,Biomphalaria_XP_013084732.1	H9JEX6	Brhy_TRINITY_DN35036_c0_g1_i1_m.48883	Capitella_R7U1Z2,Capitella_R7TCI6	g8300.t1	Chlamy_A8IT87	Crassostrea_XP_011439922.1,Crassostrea_XP_011414151.1	*	Q9VD52	e11561c44.9,e11504c45.6	Habo_c11823_g1_i2_m.31224,Habo_c11823_g1_i3_m.31232	Haliotis_HDSC01800CG00040	Lingula_A0A1S3HKA3,Lingula_A0A2R2MT95	Lottia_XP_009060280.1,Lottia_XP_009046324.1	Q9DC48,E9Q349	Octopus_XP_014771475.1,Octopus_XP_014789104.1,Octopus_XP_014789105.1,Octopus_XP_014789106.1:0.826	p197_cov68.70,p943_cov68.91	*	Yeast_YDR364C	Zebrafish_A5WUR0,Zebrafish_Q5I0F8:0.997	Chiken_F1NQ45,Chiken_Q5ZLV3:0.99,Chiken_R4GMD4	Human_O60508,Human_Q64LD2	pfu_aug2.0_64.1_13525.t1,pfu_aug2.0_2196.1_21982.t1		1	2	2	3	1	1	2	1	1	2	0	1	2	2	1	2	2	2	4
269	100	24		J9KA09,J9JV58	Aplysia_XP_005090237.2,Aplysia_XP_012937269.1,Aplysia_XP_012936980.1,Aplysia_XP_012936982.1,Aplysia_XP_012936984.1,Aplysia_XP_012936989.1,Aplysia_XP_012936994.1,Aplysia_XP_012937000.1,Aplysia_XP_012937005.1,Aplysia_XP_012937008.1	C3Y4A5,C3YC89,C3YC92	Biomphalaria_XP_013074615.1,Biomphalaria_XP_013074616.1:0.436,Biomphalaria_XP_013074617.1:0.436,Biomphalaria_XP_013074619.1:0.436,Biomphalaria_XP_013094795.1	H9JSK3,H9JGG5,H9JGG6	Brhy_TRINITY_DN8534_c0_g1_i1_m.47444,Brhy_TRINITY_DN14263_c2_g1_i1_m.60125:0.133,Brhy_TRINITY_DN15686_c0_g4_i3_m.49949,Brhy_TRINITY_DN15686_c0_g4_i4_m.49955,Brhy_TRINITY_DN35231_c0_g1_i1_m.5908:0.1	Capitella_R7UHZ9,Capitella_R7UKK8,Capitella_R7UJM7	g9273.t1,g2282.t1,g2752.t1,g3287.t1:0.092,g4389.t1:0.627,g4912.t1:0.076,g4286.t1:0.228,g8147.t1	Chlamy_A8I4X2	Crassostrea_XP_011423542.2,Crassostrea_XP_011419796.1,Crassostrea_XP_011419797.1:0.802	Cyanidio_tr_M1V732_M1V732_CYAM1,Cyanidio_tr_M1VIR8_M1VIR8_CYAM1	Q7KN66:0.095,Q9VQ78,D6W4K4:0.114,Q8I0B7:0.348,Q8STF7,Q9VND3:0.994	e3253c46.1,e479c43.4,e479c43.3,e479c43.5	Habo_c10226_g1_i2_m.13892,Habo_c10226_g1_i3_m.13903,Habo_c10226_g1_i4_m.13914,Habo_c10324_g1_i1_m.14555:0.112,Habo_c10324_g1_i2_m.14567:0.112,Habo_c8184_g1_i1_m.5778,Habo_c8184_g1_i2_m.5786,Habo_c6441_g1_i1_m.3301:0.104	*	Lingula_A0A1S3K523,Lingula_A0A1S3IMP5,Lingula_A0A1S3IN12:0.518,Lingula_A0A1S3INJ5:0.946	Lottia_XP_009045482.1,Lottia_XP_009048866.1	Q8BYA0,Q2TBE6:0.533,Q8CBQ5	Octopus_XP_014785986.1,Octopus_XP_014788247.1,Octopus_XP_014781752.1	p36_cov66.59,p1686_cov67.27,p255578_cov58.1	*	Yeast_YJL100W,Yeast_YOR349W	Zebrafish_A0A0R4IXD9,Zebrafish_Q6PE18:0.051,Zebrafish_F1QWW5,Zebrafish_Q49GP5:0.998,Zebrafish_Q4V9C9:0.998,Zebrafish_Q5XJB7	Chiken_A0A1D5NTW7:0.566,Chiken_E1BU18,Chiken_F1NK98:0.58,Chiken_Q5ZI87:0.578,Chiken_F1NCQ1:0.066,Chiken_A0A1D5PM73,Chiken_Q5ZIK0:0.995,Chiken_A0A1D5PF53:0.143	Human_Q9BTW9,Human_Q9BTU6:0.531,Human_Q8TCG2	pfu_aug2.0_153.1_10358.t1,pfu_aug2.0_48.1_26744.t1,pfu_aug2.0_401.1_04107.t1		2	10	3	5	3	5	3	8	1	3	2	6	4	8	0	4	2	3	3
270	144	25		X1WRQ0,J9JZ05,X1WJH4,J9JXZ4	Aplysia_XP_012944743.1,Aplysia_XP_005097141.1,Aplysia_XP_012939583.1,Aplysia_XP_005108196.1,Aplysia_XP_005108197.1:0.986,Aplysia_XP_005108198.1:0.624,Aplysia_XP_005108199.1:0.597,Aplysia_XP_012943406.1:0.6	C3YMV1,C3Y744:0.446,C3Y7H0,C4A0L1,C3ZSN3,C3ZSN5	Biomphalaria_XP_013085421.1,Biomphalaria_XP_013071594.1,Biomphalaria_XP_013084833.1,Biomphalaria_XP_013067279.1,Biomphalaria_XP_013090905.1,Biomphalaria_XP_013093047.1,Biomphalaria_XP_013093048.1,Biomphalaria_XP_013093049.1,Biomphalaria_XP_013093051.1,Biomphalaria_XP_013093052.1	H9J2J0,H9JE29,H9JN62,H9IZB1	Brhy_TRINITY_DN57_c0_g2_i1_m.57525,Brhy_TRINITY_DN7061_c0_g1_i1_m.59411	Capitella_R7TYP6,Capitella_R7UH06,Capitella_R7UWJ4,Capitella_R7U5H0	g4807.t1,g4966.t1	Chlamy_A8IKC6,Chlamy_A8ICK1	Crassostrea_XP_011422165.1,Crassostrea_XP_011423304.1,Crassostrea_XP_011436050.1:0.989,Crassostrea_XP_011436051.1,Crassostrea_XP_011436052.1:0.106,Crassostrea_XP_011446459.1,Crassostrea_XP_011421384.1	Cyanidio_tr_M1V7C8_M1V7C8_CYAM1,Cyanidio_tr_M1V890_M1V890_CYAM1,Cyanidio_tr_M1V6W0_M1V6W0_CYAM1	A0A0B4K7X5:0.37,A0A0B4LFW5:0.264,A0A0B4LG29,A0A0B4LG72:0.842,C0PUZ9:0.409,E1JGQ3:0.517,Q9W2J6:0.852,A0A0B4KER9,Q9V730,Q9XZ08	e8933c36.6,e5525c44.24,e3866c40.10,e3866c40.9,e6366c35.7	Habo_c8485_g1_i2_m.6917,Habo_c8485_g1_i3_m.6919:0.236,Habo_c12566_g1_i1_m.50009:0.713,Habo_c12566_g1_i2_m.50012:0.727,Habo_c12566_g1_i3_m.50016,Habo_c8485_g1_i3_m.6920,Habo_c12566_g2_i1_m.50019:0.984,Habo_c12566_g3_i1_m.50023	Haliotis_HDSC00871CG00140,Haliotis_HDSC20461CG00010,Haliotis_HDSC01319CG00090,Haliotis_HDSC00871CG00150,Haliotis_HDSC02078CG00030:0.054,Haliotis_HDSC32812CG00010:0.104	Lingula_A0A1S3H4Q0,Lingula_A0A2R2MJR7,Lingula_A0A2R2MJS7,Lingula_A0A2R2ML40:0.25,Lingula_A0A1S3HJ10:0.34,Lingula_A0A1S3JTH4,Lingula_A0A1S3KGP8	Lottia_XP_009045904.1,Lottia_XP_009045949.1,Lottia_XP_009059656.1,Lottia_XP_009062872.1	Q9WVL6,P97464,P70428,Q9R062,Q9ES89,Q9JKV7:0.062	Octopus_XP_014769129.1,Octopus_XP_014778123.1,Octopus_XP_014774917.1:0.975,Octopus_XP_014774918.1,Octopus_XP_014767560.1,Octopus_XP_014775868.1:0.089	p1352_cov59.46,p855_cov67.266,p915_cov65.12,p23_cov62.20	*	Yeast_YJL137C,Yeast_YKR058W:0.134	Zebrafish_Q5U7D2,Zebrafish_A0A0R4IIG8:0.997,Zebrafish_F1QUC2:0.997,Zebrafish_Q5U7A7,Zebrafish_A0A0R4ISQ8:0.989,Zebrafish_A0JMJ3:0.713,Zebrafish_A3KMS6,Zebrafish_Q5IGR7:0.71,Zebrafish_Q5IGR8:0.996,Zebrafish_A0A0R4IDW2:0.985	Chiken_F1NGB8,Chiken_A0A1D5P6Z3,Chiken_A0A1D5NU38,Chiken_A0A1D5PN26:0.861,Chiken_A0A1D5PAA8,Chiken_A0A1D5PXY1:0.591,Chiken_Q5ZJQ0,Chiken_A0A1D5P1M6,Chiken_E1BYL9:0.356,Chiken_A0A1D5P197:0.156	Human_Q93063,Human_O43909,Human_Q16394,Human_O15488:0.112,Human_P46976,Human_Q92935:0.152,Human_Q9UBQ6	pfu_aug2.0_134.1_13667.t1,pfu_aug2.0_2741.1_05643.t1,pfu_aug2.0_829.1_31201.t1,pfu_aug2.0_737.1_24351.t1,pfu_aug2.0_4498.1_29305.t1:0.2,pfu_aug2.0_5508.1_29436.t1:0.145,pfu_aug2.0_720.1_01081.t1		4	8	6	10	4	2	4	2	2	7	3	10	5	8	6	7	4	6	6
271	28	22		J9JWB9	Aplysia_XP_005102217.1:0.995,Aplysia_XP_005102218.1	C3Y9V6,C3Y9V8	Biomphalaria_XP_013078369.1	H9J584	Brhy_TRINITY_DN13805_c0_g1_i1_m.13087	Capitella_R7UPF5	g4677.t1:0.889,g4691.t1	*	Crassostrea_XP_011423910.1	*	Q9V677	e1652c45.15	Habo_c10780_g1_i1_m.18520:0.416,Habo_c10780_g1_i2_m.18526	*	Lingula_A0A2R2MQY5:0.326,Lingula_A0A2R2MT84	Lottia_XP_009043878.1	Q6PDI5	Octopus_XP_014782804.1	p258731_cov69.187	*	Yeast_YHL030W	Zebrafish_A0A0R4IFP3,Zebrafish_B8A5L1	Chiken_F1NCU5	Human_Q5VYK3	pfu_aug2.0_400.1_00696.t1		1	2	2	1	1	1	1	2	0	1	0	1	1	2	0	2	1	1	1
[truncated: 18,329 more rows]
[truncated: 7 more columns]
