# Supplementary material for: Chloroplast acquisition without the gene transfer in kleptoplastic sea slugs, Plakobranchus ocellatus
Source: eLife. 2021 Apr 27;10:e60176. doi: 10.7554/eLife.60176 (PMC8079154; doi:10.7554/eLife.60176)
Supplement: Figure 4—source data 1. — This zip archive contains source files of algal gene searching from PoB genome and pre-assembled reads. [file elife-60176-fig4-data1.zip › Figure_4_source_data_1/5_HGT_index_result_data.xlsx]

## Sheet: Fig4_supplementary_data
HGT indices obtained from BLASTP results
Query data							Blastp bit scores against each databases					Horizontal gene transfer indexes
Species	ID	Description	Blast2Go	sonicparanoid	Blast top hit on RefSeq		Loph_DB	Algae_DB	Eukaryote_DB	Prokaryote＿DB		hA (Lophotrochozoa vs algae)	h (Eukaryote vs Prokaryote)	Potential algae-derived gene
Poc	evm.model.scaffold510_cov68.8	Transposon Ty1-LR3 Gag-Pol polyprotein	NA	NA	gi|1110898654|ref|XP_019200903.1|		67	253	231	No Hit		186	-231	Y
Poc	evm.model.scaffold3230_cov72.47	Retrovirus-related Pol polyprotein from transposon TNT 1-94	NA	NA	gi|1110898654|ref|XP_019200903.1|		No Hit	166	174	No Hit		166	-174	Y
Poc	evm.model.scaffold84418_cov39.1	Ankyrin repeat protein	GO:0005515	NA	gi|1133467908|ref|XP_019854237.1|		471	592	374	209		121	-165	Y
Bgl	Biomphalaria_XP_013060678.1	ankyrin repeat protein	GO:0004842; GO:0016567	NA	NA		315	450	304	194		135	-110	Y
Aca	Aplysia_XP_012944608.1	PREDICTED: uncharacterized protein LOC101858311	GO:0000786;GO:0003677;GO:0046982	NA	NA		202	325	205	No Hit		123	-205	Y
Aca	Aplysia_XP_012944609.1	PREDICTED: uncharacterized protein LOC101858527	GO:0000786;GO:0003677;GO:0046982	NA	NA		202	326	205	No Hit		124	-205	Y
Cale	g3.t1	magnesium transporter MRS2-I-like isoform X1	C:GO:0016020; C:GO:0016021; P:GO:0030001; F:GO:0046873; P:GO:0055085	NA	NA		No Hit	444	264	No Hit		444	-264	Y
Cale	g4.t1	DEAD-box ATP-dependent RNA helicase 21	F:GO:0003676; F:GO:0004386; F:GO:0005524	NA	NA		625	1143	768	266		518	-502	Y
Cale	g6.t1	proteinaceous RNase P 1, chloroplastic/mitochondrial-like	NA	NA	NA		68.9	518	231	No Hit		449.1	-231	Y
Cale	g7.t1	pescadillo homolog	C:GO:0005634; P:GO:0042254	NA	NA		310	481	354	No Hit		171	-354	Y
Cale	g10.t1	calnexin homolog	F:GO:0005509; C:GO:0005783; P:GO:0006457; C:GO:0016020; C:GO:0016021; F:GO:0051082	NA	NA		339	523	359	No Hit		184	-359	Y
Cale	g12.t1	pre-mRNA-processing factor 39 isoform X1	C:GO:0000243; P:GO:0000395; C:GO:0005685; C:GO:0005829; P:GO:0006396; F:GO:0030627; P:GO:0048510; C:GO:0071004	NA	NA		250	369	242	No Hit		119	-242	Y
Cale	g13.t1	probable tRNA N6-adenosine threonylcarbamoyltransferase, mitochondrial	C:GO:0000408; C:GO:0005739; P:GO:0008033; F:GO:0016746	NA	NA		313	491	385	266		178	-119	Y
Cale	g15.t1	TATA-box-binding protein	F:GO:0000978; F:GO:0000979; F:GO:0003700; C:GO:0005669; P:GO:0006352; P:GO:0006355; P:GO:0006366; F:GO:0008134	NA	NA		292	427	311	150		135	-161	Y
Cale	g16.t1	putative ammonium transporter 1 member 5	C:GO:0016020	NA	NA		309	623	365	257		314	-108	Y
Cale	g19.t1	lys-63-specific deubiquitinase BRCC36-like	F:GO:0004843; P:GO:0006302; F:GO:0008237; F:GO:0031593; C:GO:0070531; P:GO:0070537; C:GO:0070552	NA	NA		109	300	123	No Hit		191	-123	Y
Cale	g22.t1	TATA-box-binding protein	F:GO:0000978; F:GO:0000979; F:GO:0003700; C:GO:0005669; P:GO:0006352; P:GO:0006355; P:GO:0006366; F:GO:0008134	NA	NA		292	425	311	150		133	-161	Y
Cale	g25.t1	RAD3-like DNA-binding helicase protein	F:GO:0000166; P:GO:0000723; C:GO:0005739; F:GO:0008026; P:GO:0009555; P:GO:0010569; P:GO:0036297; P:GO:0043007; F:GO:0043167; P:GO:0045910; P:GO:0048364; P:GO:0070716	NA	NA		301	429	348	61.6		128	-286.4	Y
Cale	g31.t1	peptidyl-prolyl cis-trans isomerase CYP28, chloroplastic	P:GO:0000413; F:GO:0003755; C:GO:0009507; F:GO:0016853	NA	NA		63.5	310	177	60.1		246.5	-116.9	Y
Cale	g33.t1	protein PHOTOPERIOD-INDEPENDENT EARLY FLOWERING 1 isoform X1	NA	NA	NA		478	1439	852	168		961	-684	Y
Cale	g34.t1	delta-aminolevulinic acid dehydratase, chloroplastic	F:GO:0004655; F:GO:0005524; C:GO:0005829; P:GO:0006457; P:GO:0006783; P:GO:0007034; F:GO:0008270; P:GO:0015986; C:GO:0045261; F:GO:0046933; F:GO:0051082; P:GO:0099132	NA	NA		336	523	478	338		187	-140	Y
Cale	g35.t1	mitogen-activated protein kinase kinase kinase NPK1-like isoform X2	F:GO:0004674; F:GO:0005524; C:GO:0005737; P:GO:0023014; P:GO:0031098; P:GO:0032147	NA	NA		263	385	328	103		122	-225	Y
Cale	g36.t1	mitochondrial fission protein ELM1-like isoform X1	NA	NA	NA		No Hit	475	127	No Hit		475	-127	Y
Cale	g37.t1	glycogen phosphorylase 1-like	C:GO:0005737; P:GO:0005980; F:GO:0008184; F:GO:0030170; F:GO:0102250; F:GO:0102499	NA	NA		776	1680	948	741		904	-207	Y
Cale	g38.t1	gamma-tubulin complex component 4 homolog	C:GO:0044424	NA	NA		263	755	378	No Hit		492	-378	Y
Cale	g40.t1	DNA polymerase delta catalytic subunit	F:GO:0003676; F:GO:0003887; P:GO:0006287; P:GO:0006297; F:GO:0008296; C:GO:0043625; P:GO:0045004; F:GO:0051536	NA	NA		1045	1533	1208	213		488	-995	Y
Cale	g45.t1	sister chromatid cohesion protein PDS5 homolog A isoform X2	NA	NA	NA		92	211	108	No Hit		119	-108	Y
Cale	g47.t1	pleckstrin homology domain-containing protein 1-like	P:GO:0001881; C:GO:0005769; C:GO:0005802; P:GO:0007032; P:GO:0042147; C:GO:0055037	NA	NA		71.6	205	147	No Hit		133.4	-147	Y
Cale	g47.t2	pleckstrin homology domain-containing protein 1-like	P:GO:0001881; C:GO:0005769; C:GO:0005802; P:GO:0007032; P:GO:0042147; C:GO:0055037	NA	NA		66.2	197	138	No Hit		130.8	-138	Y
Cale	g48.t1	patched domain-containing protein 3-like	C:GO:0016020; C:GO:0016021	NA	NA		280	1003	194	53.1		723	-140.9	Y
Cale	g58.t1	tubulin gamma-2 chain	P:GO:0000070; P:GO:0000212; C:GO:0000930; F:GO:0003924; F:GO:0005200; F:GO:0005525; C:GO:0005634; C:GO:0005813; C:GO:0005819; C:GO:0005874; P:GO:0007020; P:GO:0007052; P:GO:0031122	NA	NA		531	754	597	No Hit		223	-597	Y
Cale	g66.t1	protein transport protein Sec24-like At3g07100	P:GO:0016043	NA	NA		468	1182	608	No Hit		714	-608	Y
Cale	g74.t1	CDK5RAP3-like protein	P:GO:0000079	NA	NA		129	469	160	No Hit		340	-160	Y
Cale	g78.t1	calcium-translocating P-type ATPase, PMCA-type	F:GO:0000166; F:GO:0005388; C:GO:0005887; P:GO:0006816	NA	NA		639	1261	665	375		622	-290	Y
Cale	g80.t1	MAP3K epsilon protein kinase 1-like isoform X1	F:GO:0004672; F:GO:0005524; P:GO:0006468	NA	NA		192	1063	315	122		871	-193	Y
Cale	g81.t1	digalactosyldiacylglycerol synthase 1, chloroplastic-like	C:GO:0009707; F:GO:0016740; P:GO:0019375	NA	NA		No Hit	856	485	No Hit		856	-485	Y
Cale	g83.t1	probable 1-deoxy-D-xylulose-5-phosphate synthase, chloroplastic	F:GO:0008661; P:GO:0009228; C:GO:0009570; P:GO:0015995; P:GO:0016114; F:GO:0046872; P:GO:0052865	NA	NA		84.3	1281	952	781		1196.7	-171	Y
Cale	g87.t1	Triose phosphate/phosphate translocator TPT, chloroplastic	F:GO:0008836; P:GO:0009089; C:GO:0016021	NA	NA		117	586	295	No Hit		469	-295	Y
Cale	g97.t1	signal recognition particle-docking protein FtsY	F:GO:0003824; P:GO:0006886; P:GO:0009987; C:GO:0016020; C:GO:0043229; C:GO:0044444; P:GO:0048193; F:GO:0097159; F:GO:1901363	NA	NA		122	394	173	51.6		272	-121.4	Y
Cale	g98.t1	adenylosuccinate synthetase 2, chloroplastic	F:GO:0000287; F:GO:0004019; F:GO:0005525; C:GO:0009507; P:GO:0044208	NA	NA		415	647	588	405		232	-183	Y
Cale	g106.t1	digalactosyldiacylglycerol synthase 1, chloroplastic-like	C:GO:0009707; F:GO:0016757; P:GO:0019375	NA	NA		No Hit	259	140	No Hit		259	-140	Y
Cale	g111.t1	uncharacterized protein LOC112419363	F:GO:0003676; P:GO:0015074	NA	NA		336	855	305	No Hit		519	-305	Y
Cale	g113.t1	pyruvate dehydrogenase E1 component subunit alpha-3, chloroplastic-like	P:GO:0008152; F:GO:0016624	NA	NA		208	613	485	251		405	-234	Y
Cale	g114.t1	AMP deaminase	F:GO:0003876; P:GO:0009168; F:GO:0019239; P:GO:0032264	NA	NA		562	872	691	58.5		310	-632.5	Y
Cale	g115.t1	histone deacetylase 6 isoform X5	F:GO:0004407; P:GO:0045944; C:GO:0070822; P:GO:0070932; P:GO:0070933	NA	NA		357	463	354	134		106	-220	Y
Cale	g118.t1	NADH dehydrogenase [ubiquinone] 1 alpha subcomplex subunit 9, mitochondrial	F:GO:0003824; F:GO:0003954; C:GO:0005739; C:GO:0005747; P:GO:0009651; C:GO:0016020; F:GO:0050662; P:GO:0055114; P:GO:1901006	NA	NA		140	471	170	No Hit		331	-170	Y
Cale	g119.t1	nucleosome assembly protein 1;2-like isoform X1	C:GO:0005634; P:GO:0006334	NA	NA		124	361	158	No Hit		237	-158	Y
Cale	g123.t1	predicted protein	F:GO:0004252; P:GO:0006508; C:GO:0016020; C:GO:0016021	NA	NA		127	509	292	184		382	-108	Y
Cale	g125.t1	3-ketoacyl-CoA synthase 6-like	P:GO:0009058; C:GO:0016020; F:GO:0016746	NA	NA		No Hit	688	322	79		688	-243	Y
Cale	g126.t1	GTP-binding protein 2-like	F:GO:0003746; F:GO:0003924; F:GO:0005525; P:GO:0006414	NA	NA		270	674	262	60.8		404	-201.2	Y
Cale	g127.t1	transcriptional repressor ILP1	P:GO:0000390; F:GO:0003677; F:GO:0003700; C:GO:0005634; P:GO:0006355; C:GO:0071008	NA	NA		127	529	148	No Hit		402	-148	Y
Cale	g129.t1	hsp70-Hsp90 organizing protein 3-like	F:GO:0051879	NA	NA		428	776	560	48.9		348	-511.1	Y
Cale	g132.t1	phosphoinositide phosphatase SAC6	F:GO:0042578	NA	NA		322	684	311	No Hit		362	-311	Y
Cale	g133.t1	putative elongation factor TypA-like SVR3, chloroplastic	F:GO:0003924; F:GO:0005525	NA	NA		111	978	704	577		867	-127	Y
Cale	g138.t1	transmembrane and coiled-coil domain-containing protein 4-like isoform X2	C:GO:0016020; C:GO:0016021	NA	NA		162	991	154	No Hit		829	-154	Y
Cale	g139.t1	NAD-dependent protein deacetylase sirtuin-2	F:GO:0043167	NA	NA		273	446	290	125		173	-165	Y
Cale	g142.t1	psbP domain-containing protein 7, chloroplastic	C:GO:0044424; C:GO:0044425	NA	NA		No Hit	243	117	No Hit		243	-117	Y
Cale	g144.t1	E3 ubiquitin-protein ligase SP1	F:GO:0004842; P:GO:0006996; C:GO:0009707; C:GO:0016020; C:GO:0016021; P:GO:0016567; F:GO:0016874; P:GO:1904215	NA	NA		84.7	379	158	No Hit		294.3	-158	Y
Cale	g145.t1	histidine--tRNA ligase, chloroplastic/mitochondrial	F:GO:0004821; F:GO:0005524; C:GO:0005737; P:GO:0006427	NA	NA		146	577	492	256		431	-236	Y
Cale	g148.t1	E3 ubiquitin-protein ligase RNF14	F:GO:0003824	NA	NA		273	465	177	No Hit		192	-177	Y
Cale	g149.t1	transportin MOS14	C:GO:0005634; P:GO:0006886; F:GO:0008536	NA	NA		147	759	340	No Hit		612	-340	Y
Cale	g155.t1	Oxygen-evolving enhancer protein 2, chloroplastic	C:GO:0009523; P:GO:0044237	NA	NA		No Hit	313	251	No Hit		313	-251	Y
Cale	g156.t1	trafficking protein particle complex II-specific subunit 130 homolog	C:GO:0012505; C:GO:0043227; C:GO:0043229; C:GO:0044444	NA	NA		80.9	1412	160	No Hit		1331.1	-160	Y
Cale	g157.t1	mitochondrial carnitine/acylcarnitine carrier-like protein	F:GO:0000064; C:GO:0016020; C:GO:0016021; P:GO:1990575	NA	NA		161	413	279	No Hit		252	-279	Y
Cale	g159.t1	methionine aminopeptidase 1B, chloroplastic	F:GO:0004177; F:GO:0008235; P:GO:0019538	NA	NA		260	422	344	240		162	-104	Y
Cale	g161.t1	lysine-specific histone demethylase 1 homolog 1	P:GO:0008152	NA	NA		263	619	475	68.9		356	-406.1	Y
Cale	g163.t1	serine/threonine-protein kinase dst1	F:GO:0004672; F:GO:0005524; P:GO:0006468; F:GO:0016301; P:GO:0016310	NA	NA		240	699	246	100		459	-146	Y
Cale	g165.t1	leucine--tRNA ligase, cytoplasmic	F:GO:0000166; F:GO:0004823; C:GO:0005737; P:GO:0006429	NA	NA		934	1543	1066	507		609	-559	Y
Cale	g169.t1	Niemann-Pick C1 protein isoform X1	F:GO:0005319; P:GO:0006869; C:GO:0016020; C:GO:0016021	NA	NA		161	949	142	No Hit		788	-142	Y
Cale	g177.t1	DNA replication licensing factor MCM3-like	F:GO:0097159; F:GO:1901363	NA	NA		518	1073	580	338		555	-242	Y
Cale	g178.t1	Putative sodium-coupled neutral amino acid transporter 10	P:GO:0003333; F:GO:0015171; C:GO:0016020; C:GO:0016021	NA	NA		172	793	137	No Hit		621	-137	Y
Cale	g182.t1	protein HLB1	NA	NA	NA		79	575	169	No Hit		496	-169	Y
Cale	g183.t1	E3 ubiquitin-protein ligase SP1	F:GO:0004842; P:GO:0006996; C:GO:0009707; C:GO:0016020; C:GO:0016021; P:GO:0016567; F:GO:0016874; P:GO:1904215	NA	NA		78.2	432	168	No Hit		353.8	-168	Y
Cale	g185.t1	importin subunit alpha-4	C:GO:0005634; C:GO:0005737; P:GO:0006606; F:GO:0008565; P:GO:0015031; F:GO:0061608	NA	NA		159	608	170	No Hit		449	-170	Y
Cale	g186.t1	dicarboxylate transporter 2.1, chloroplastic	F:GO:0005215; P:GO:0006810; C:GO:0016020	NA	NA		No Hit	647	498	326		647	-172	Y
Cale	g188.t1	adenosylhomocysteinase 1	F:GO:0004013; F:GO:0005507; F:GO:0005515; C:GO:0005774; C:GO:0005794; C:GO:0005829; C:GO:0005886; P:GO:0006346; P:GO:0006730; C:GO:0009506; P:GO:0009793; P:GO:0016441; P:GO:0019510; C:GO:0048046; F:GO:0051287	NA	NA		509	925	786	627		416	-159	Y
Cale	g189.t1	DEAD-box ATP-dependent RNA helicase 32	F:GO:0000166; F:GO:0003723; F:GO:0004386	NA	NA		490	853	497	220		363	-277	Y
Cale	g190.t1	Niemann-Pick C1 protein isoform X2	C:GO:0016020; C:GO:0016021	NA	NA		134	1368	133	No Hit		1234	-133	Y
Cale	g191.t1	tRNA-dihydrouridine(47) synthase [NAD(P)(+)]-like	P:GO:0008033; F:GO:0017150; F:GO:0043167	NA	NA		481	616	480	136		135	-344	Y
Cale	g192.t1	protein SIP5-like	NA	NA	NA		No Hit	266	107	No Hit		266	-107	Y
Cale	g198.t1	helicase-like transcription factor CHR28	F:GO:0004386; F:GO:0005524; F:GO:0046872	NA	NA		283	506	451	111		223	-340	Y
Cale	g200.t1	splicing factor U2af large subunit A-like isoform X1	F:GO:0003676; P:GO:0006396	NA	NA		228	632	383	51.6		404	-331.4	Y
Cale	g204.t1	dicarboxylate transporter 2.1, chloroplastic	F:GO:0005215; P:GO:0006810; C:GO:0016020	NA	NA		No Hit	743	551	370		743	-181	Y
Cale	g209.t1	ARM REPEAT PROTEIN INTERACTING WITH ABF2-like	P:GO:0050794	NA	NA		96.7	1064	650	No Hit		967.3	-650	Y
Cale	g215.t1	TKL protein kinase	P:GO:0009987; F:GO:0016301	NA	NA		161	296	201	95.1		135	-105.9	Y
Cale	g227.t1	probable endo-1,3(4)-beta-glucanase ARB_01444	C:GO:0016020; C:GO:0016021; F:GO:0052861	NA	NA		165	764	243	No Hit		599	-243	Y
Cale	g228.t1	ribulose bisphosphate carboxylase/oxygenase activase, chloroplastic-like	F:GO:0005524; C:GO:0005618; C:GO:0005634; P:GO:0009409; P:GO:0009416; C:GO:0009535; P:GO:0009753; C:GO:0009941; P:GO:0010150; C:GO:0010287; C:GO:0010319; P:GO:0042742; P:GO:0043085; F:GO:0043531; F:GO:0046863; C:GO:0048046	NA	NA		No Hit	704	596	382		704	-214	Y
Cale	g231.t1	ruBisCO large subunit-binding protein subunit beta, chloroplastic	F:GO:0005524; C:GO:0005739; C:GO:0005829; P:GO:0006458; P:GO:0007005; P:GO:0042026; F:GO:0051082	NA	NA		474	988	803	608		514	-195	Y
Cale	g239.t1	proteasome subunit alpha type-2-A	F:GO:0004298; C:GO:0005634; C:GO:0005737; P:GO:0010499; C:GO:0019773; P:GO:0043161	NA	NA		322	451	394	194		129	-200	Y
Cale	g242.t1	putative lysine-specific demethylase JMJ16	P:GO:0000122; F:GO:0001227; F:GO:0003682; C:GO:0005634; P:GO:0016577; F:GO:0032452; F:GO:0034647; P:GO:0034721; F:GO:0035064; C:GO:0035097	NA	NA		228	663	315	No Hit		435	-315	Y
Cale	g244.t1	periodic tryptophan protein 2 homolog	C:GO:0005634	NA	NA		630	1113	703	124		483	-579	Y
Cale	g245.t1	predicted protein	F:GO:0008168; P:GO:0009791; P:GO:0032259	NA	NA		76.6	485	199	No Hit		408.4	-199	Y
Cale	g254.t1	phospholipase A I isoform X2	P:GO:0006629; P:GO:0016042; F:GO:0016787	NA	NA		194	1067	550	51.6		873	-498.4	Y
Cale	g256.t1	ubiquitin carboxyl-terminal hydrolase 11	C:GO:0005634; C:GO:0005737; P:GO:0006508; F:GO:0036459; P:GO:0044267	NA	NA		159	328	177	No Hit		169	-177	Y
Cale	g258.t1	neutral ceramidase	C:GO:0016020; C:GO:0016021	NA	NA		544	651	520	327		107	-193	Y
Cale	g261.t1	cAMP-dependent protein kinase catalytic subunit alpha isoform X2	F:GO:0016301	NA	NA		270	677	286	104		407	-182	Y
Cale	g263.t1	Protein PROTON GRADIENT REGULATION 5, chloroplastic	F:GO:0009055; C:GO:0009507; P:GO:0009644; P:GO:0009773	NA	NA		No Hit	142	105	No Hit		142	-105	Y
Cale	g266.t1	serine/threonine-protein kinase SAPK3-like	P:GO:0009987; F:GO:0016301	NA	NA		104	308	176	70.1		204	-105.9	Y
Cale	g268.t1	predicted protein	F:GO:0005488	NA	NA		136	513	135	No Hit		377	-135	Y
Cale	g274.t1	mitochondrial succinate-fumarate transporter 1	P:GO:0015744; C:GO:0016021; F:GO:0022857; P:GO:0055085	NA	NA		151	538	377	No Hit		387	-377	Y
Cale	g276.t1	probable 2-carboxy-D-arabinitol-1-phosphatase	F:GO:0003824; C:GO:0009507	NA	NA		74.3	681	330	136		606.7	-194	Y
Cale	g277.t1	cytochrome b-c1 complex subunit Rieske-4, mitochondrial-like	C:GO:0005750; P:GO:0006122; F:GO:0008121; C:GO:0016021; F:GO:0051537	NA	NA		228	374	314	202		146	-112	Y
Cale	g278.t1	probable zinc metalloprotease EGY1, chloroplastic	F:GO:0004222; P:GO:0009416; C:GO:0009507; P:GO:0009658; P:GO:0009723; P:GO:0009959; P:GO:0010027; P:GO:0010207; P:GO:0043157; P:GO:0048564; P:GO:0060359	NA	NA		No Hit	673	277	No Hit		673	-277	Y
Cale	g281.t1	DEAD-box ATP-dependent RNA helicase 7-like	F:GO:0097159; F:GO:1901363	NA	NA		386	665	420	256		279	-164	Y
Cale	g282.t1	pentatricopeptide repeat-containing protein At5g12100, mitochondrial	NA	NA	NA		67.4	199	167	No Hit		131.6	-167	Y
Cale	g285.t1	pentatricopeptide repeat-containing protein At5g61990, mitochondrial	NA	NA	NA		59.3	212	197	No Hit		152.7	-197	Y
Cale	g287.t1	cleavage and polyadenylation specificity factor subunit 1	F:GO:0003676; C:GO:0005634; C:GO:0005829	NA	NA		376	664	323	No Hit		288	-323	Y
Cale	g293.t1	putative pentatricopeptide repeat-containing protein At1g12700, mitochondrial isoform X1	NA	NA	NA		57.8	393	191	No Hit		335.2	-191	Y
Cale	g302.t1	pentatricopeptide repeat-containing protein At5g65560-like	NA	NA	NA		53.1	207	162	No Hit		153.9	-162	Y
Cale	g305.t1	putative gluconeogenesis factor isoform X1	NA	NA	NA		No Hit	561	211	71.2		561	-139.8	Y
Cale	g307.t1	WD repeat-containing protein 26	P:GO:0050896	NA	NA		306	618	344	119		312	-225	Y
Cale	g310.t1	mitogen-activated protein kinase 15	P:GO:0000165; F:GO:0004707; F:GO:0005524; C:GO:0005634; C:GO:0005737; P:GO:0010468	NA	NA		318	818	613	97.4		500	-515.6	Y
Cale	g318.t1	pre-mRNA-splicing factor ATP-dependent RNA helicase DEAH7	P:GO:0000398; F:GO:0003723; F:GO:0005524; F:GO:0034459	NA	NA		1099	1592	1214	393		493	-821	Y
Cale	g327.t1	sucrose nonfermenting 4-like protein	NA	NA	NA		149	661	317	No Hit		512	-317	Y
Cale	g329.t1	SWR1-complex protein 4	P:GO:0008152; P:GO:0009987	NA	NA		132	353	118	No Hit		221	-118	Y
Cale	g330.t1	ATP-dependent RNA helicase DEAH13	F:GO:0003676; F:GO:0004386	NA	NA		301	449	372	243		148	-129	Y
Cale	g331.t1	plastidic ATP/ADP-transporter-like	F:GO:0005471; F:GO:0005524; P:GO:0015866; P:GO:0015867; C:GO:0016021; C:GO:0031969	NA	NA		No Hit	993	680	514		993	-166	Y
Cale	g343.t1	NEDD8-activating enzyme E1 catalytic subunit	C:GO:0005737; F:GO:0019781; P:GO:0045116	NA	NA		407	638	467	79.3		231	-387.7	Y
Cale	g344.t1	3-oxoacyl-[acyl-carrier-protein] synthase I, chloroplastic	P:GO:0006633; C:GO:0009570; P:GO:0009735; P:GO:0009793; C:GO:0009941; P:GO:0010020; C:GO:0016020; F:GO:0016747	NA	NA		310	733	588	372		423	-216	Y
Cale	g358.t1	(2Fe-2S)-binding protein	F:GO:0010277; C:GO:0016020; C:GO:0016021; F:GO:0016491; F:GO:0051537; P:GO:0055114	NA	NA		68.9	351	196	87		282.1	-109	Y
Cale	g360.t1	protein ACTIVITY OF BC1 COMPLEX KINASE 8, chloroplastic	C:GO:0016020	NA	NA		171	1095	695	426		924	-269	Y
Cale	g361.t1	pentatricopeptide repeat-containing protein At5g01110	F:GO:0016740	NA	NA		No Hit	149	125	No Hit		149	-125	Y
Cale	g365.t1	dnaJ homolog subfamily C member 21 isoform X1	F:GO:0005488	NA	NA		239	356	248	80.5		117	-167.5	Y
Cale	g368.t1	syntaxin-32-like	F:GO:0005484; C:GO:0005622; P:GO:0006886; C:GO:0016020; C:GO:0016021; P:GO:0016192; P:GO:0061025	NA	NA		108	219	143	No Hit		111	-143	Y
Cale	g382.t1	pumilio homolog 2-like	F:GO:0003729	NA	NA		250	415	290	No Hit		165	-290	Y
Cale	g390.t1	RAB6A-GEF complex partner protein 1-like	C:GO:0000139; C:GO:0005829; P:GO:0006886; F:GO:0017112; F:GO:0017137; C:GO:0034066; P:GO:0042147	NA	NA		201	1353	189	No Hit		1152	-189	Y
Cale	g400.t1	starch synthase 3, chloroplastic/amyloplastic isoform X2	F:GO:0004373; F:GO:0009011; C:GO:0009507; F:GO:0016740; P:GO:0019252; F:GO:2001070	NA	NA		No Hit	1089	497	175		1089	-322	Y
Cale	g400.t2	starch synthase 3, chloroplastic/amyloplastic	F:GO:0016757	NA	NA		No Hit	813	334	80.1		813	-253.9	Y
Cale	g410.t1	AP-2 complex subunit alpha-1-like	P:GO:0006810; C:GO:0016020; C:GO:0044464	NA	NA		503	1456	724	No Hit		953	-724	Y
Cale	g417.t1	puromycin-sensitive aminopeptidase isoform X1	F:GO:0070011; P:GO:1901564	NA	NA		543	1263	944	739		720	-205	Y
Cale	g419.t1	phosphoenolpyruvate carboxylase-like	F:GO:0003824; P:GO:0006099; F:GO:0008964; P:GO:0015977	NA	NA		221	1310	1041	664		1089	-377	Y
Cale	g421.t1	heat shock factor protein HSF8	F:GO:0003677; F:GO:0003700; C:GO:0005634; P:GO:0006355; F:GO:0043565	NA	NA		89.4	365	226	No Hit		275.6	-226	Y
Cale	g423.t1	protein TIC 62, chloroplastic	F:GO:0016491	NA	NA		53.1	357	108	No Hit		303.9	-108	Y
Cale	g424.t1	putative clathrin assembly protein At2g01600	F:GO:0005543; F:GO:0005545; C:GO:0030136; F:GO:0030276; P:GO:0048268	NA	NA		139	539	228	No Hit		400	-228	Y
Cale	g432.t1	patched domain-containing protein 3	C:GO:0016020; C:GO:0016021	NA	NA		286	625	203	No Hit		339	-203	Y
Cale	g441.t1	Multidrug resistance-associated protein 4	F:GO:0016887; F:GO:0022857; P:GO:0055085	NA	NA		155	310	157	No Hit		155	-157	Y
Cale	g443.t1	patched domain-containing protein 3-like	F:GO:0005319; P:GO:0006869; C:GO:0016020; C:GO:0016021	NA	NA		342	1005	215	No Hit		663	-215	Y
Cale	g447.t1	dynein regulatory complex protein 1-like	C:GO:0005929; C:GO:0044424	NA	NA		276	431	397	No Hit		155	-397	Y
Cale	g449.t1	structural maintenance of chromosomes protein 5	P:GO:0000724; P:GO:0006281; P:GO:0007062; F:GO:0016787; C:GO:0030915	NA	NA		212	556	242	53.5		344	-188.5	Y
Cale	g452.t1	asparagine synthetase domain-containing protein 1	F:GO:0004066; P:GO:0006529	NA	NA		223	421	290	75.1		198	-214.9	Y
Cale	g453.t1	PHD finger protein ALFIN-LIKE 1-like	P:GO:0006355; F:GO:0042393; F:GO:0046872	NA	NA		No Hit	403	196	No Hit		403	-196	Y
Cale	g455.t1	putative membrane-bound O-acyltransferase C24H6.01c isoform X2	C:GO:0016020; C:GO:0016021; F:GO:0016740; F:GO:0016746	NA	NA		70.9	323	231	55.5		252.1	-175.5	Y
Cale	g456.t1	probable copper-transporting ATPase HMA5	F:GO:0005488; P:GO:0006812; F:GO:0019829	NA	NA		658	1230	868	607		572	-261	Y
Cale	g457.t1	SPX domain-containing protein 1-like	P:GO:0016036	NA	NA		47.8	198	106	No Hit		150.2	-106	Y
Cale	g458.t1	UDP-sugar transporter UST74c	P:GO:0008643; F:GO:0015165; C:GO:0016020; C:GO:0016021; P:GO:0090481	NA	NA		170	457	161	No Hit		287	-161	Y
Cale	g461.t1	membrane primary amine oxidase	F:GO:0005507; F:GO:0008131; P:GO:0009308; C:GO:0016020; C:GO:0016021; F:GO:0016491; F:GO:0046872; F:GO:0048038; P:GO:0055114	NA	NA		323	1031	277	126		708	-151	Y
Cale	g462.t1	conserved oligomeric Golgi complex subunit 4	C:GO:0000139; C:GO:0005783; C:GO:0005794; P:GO:0015031; C:GO:0016020; P:GO:0048193	NA	NA		267	687	378	117		420	-261	Y
Cale	g471.t1	elongator complex protein 1	C:GO:0044424	NA	NA		394	863	359	No Hit		469	-359	Y
Cale	g473.t1	transmembrane 9 superfamily member 7	C:GO:0005768; C:GO:0005802; C:GO:0016021; P:GO:0072657	NA	NA		613	923	789	No Hit		310	-789	Y
Cale	g476.t1	shewanella-like protein phosphatase 1 isoform X1	C:GO:0005777; F:GO:0016787	NA	NA		No Hit	528	246	No Hit		528	-246	Y
Cale	g478.t1	zinc finger CCCH domain-containing protein 11-like	C:GO:0044444	NA	NA		208	402	300	No Hit		194	-300	Y
Cale	g480.t1	T9SS C-terminal target domain-containing protein	F:GO:0004601; F:GO:0005509; P:GO:0006979; C:GO:0016020; C:GO:0016021; F:GO:0016491; F:GO:0020037; P:GO:0055114; P:GO:0098869	NA	NA		260	398	290	60.5		138	-229.5	Y
Cale	g482.t1	BUD13 homolog	C:GO:0005634; C:GO:0005829	NA	NA		144	402	149	No Hit		258	-149	Y
Cale	g486.t1	ras-related protein RHN1	F:GO:0003924; C:GO:0005768; P:GO:0006886; C:GO:0030139; P:GO:0032482	NA	NA		231	347	251	No Hit		116	-251	Y
Cale	g493.t1	phosphoglycolate phosphatase 1B, chloroplastic-like	C:GO:0005829; F:GO:0008967; P:GO:0016311	NA	NA		187	550	397	128		363	-269	Y
Cale	g497.t1	L-galactono-1,4-lactone dehydrogenase, mitochondrial	F:GO:0016899; F:GO:0050660	NA	NA		148	644	498	112		496	-386	Y
Cale	g506.t1	paladin	C:GO:0005737	NA	NA		151	1254	151	No Hit		1103	-151	Y
Cale	g508.t1	protein phosphatase 2C 16-like	F:GO:0016787	NA	NA		142	308	187	No Hit		166	-187	Y
Cale	g508.t2	protein phosphatase 2C 16-like	F:GO:0016787	NA	NA		142	308	187	No Hit		166	-187	Y
Cale	g512.t1	protein terminal ear1	F:GO:0003723	NA	NA		No Hit	656	159	No Hit		656	-159	Y
Cale	g515.t1	oxygen-evolving enhancer protein 3-1, chloroplastic-like	C:GO:0044425	NA	NA		No Hit	217	155	No Hit		217	-155	Y
Cale	g516.t1	eukaryotic translation initiation factor 3 subunit A-like	F:GO:0003723; P:GO:0006413; C:GO:0032991; C:GO:0044444	NA	NA		417	1337	641	No Hit		920	-641	Y
Cale	g522.t1	pullulanase-type alpha-1,6-glucosidase	P:GO:0005983; C:GO:0009570; F:GO:0010303; P:GO:0019252; F:GO:0051060	NA	NA		No Hit	862	669	421		862	-248	Y
Cale	g524.t1	protein BCCIP homolog	NA	NA	NA		81.6	265	131	No Hit		183.4	-131	Y
Cale	g525.t1	patched domain-containing protein 3-like	C:GO:0016020; C:GO:0016021; P:GO:0051301	NA	NA		337	497	234	50.4		160	-183.6	Y
Cale	g526.t1	ELMO domain-containing protein A	NA	NA	NA		90.1	293	106	No Hit		202.9	-106	Y
Cale	g530.t1	DNA replication licensing factor MCM2	P:GO:0006260; C:GO:0044424; P:GO:0048731; P:GO:0050789; F:GO:0097159; F:GO:1901363	NA	NA		704	1247	743	379		543	-364	Y
Cale	g531.t1	probable glucan 1,3-alpha-glucosidase	F:GO:0016798	NA	NA		752	1155	818	401		403	-417	Y
Cale	g536.t1	cAMP-dependent protein kinase type II regulatory subunit	F:GO:0000166; P:GO:0001932; C:GO:0005952; F:GO:0008603; F:GO:0016301; P:GO:0016310; F:GO:0030552; P:GO:0045859	NA	NA		198	299	205	57.4		101	-147.6	Y
Cale	g539.t1	Ankyrin repeat domain-containing protein 13C	F:GO:0003723; P:GO:0006364; F:GO:0008168; F:GO:0008757; F:GO:0016740; P:GO:0032259; F:GO:0046872	NA	NA		137	608	127	No Hit		471	-127	Y
Cale	g541.t1	polyadenylate-binding protein-interacting protein 12-like isoform X1	F:GO:0003723	NA	NA		72	395	271	No Hit		323	-271	Y
Cale	g545.t1	mitochondrial phosphate carrier protein 3, mitochondrial-like	F:GO:0005315; C:GO:0031305; P:GO:0035435	NA	NA		356	577	445	No Hit		221	-445	Y
Cale	g546.t1	peroxidase	P:GO:0000272; F:GO:0004553; F:GO:0004601; F:GO:0005509; P:GO:0006979; C:GO:0016020; C:GO:0016021; F:GO:0016491; F:GO:0020037; P:GO:0055114; P:GO:0098869	NA	NA		243	814	248	No Hit		571	-248	Y
Cale	g547.t1	oxidation resistance protein 1-like isoform X5	NA	NA	NA		139	516	142	No Hit		377	-142	Y
Cale	g551.t1	homeobox protein knotted-1-like 1 isoform X1	F:GO:0003677	NA	NA		74.3	380	106	No Hit		305.7	-106	Y
Cale	g552.t1	fe-S cluster assembly factor HCF101, chloroplastic	F:GO:0005524; F:GO:0016787	NA	NA		165	592	467	222		427	-245	Y
Cale	g557.t1	protein LST8 homolog	F:GO:0016301; P:GO:0016310; P:GO:0031929; C:GO:0031931; C:GO:0031932; P:GO:0032956	NA	NA		281	501	366	140		220	-226	Y
Cale	g564.t1	DEAD-box ATP-dependent RNA helicase 47, mitochondrial	C:GO:0005739; P:GO:0009663; P:GO:0010497; F:GO:0097159; F:GO:1901363	NA	NA		166	661	361	194		495	-167	Y
Cale	g565.t1	phenylalanine--tRNA ligase beta subunit, cytoplasmic	F:GO:0000166; F:GO:0004826; P:GO:0006432; C:GO:0009328; F:GO:0043167	NA	NA		589	974	625	253		385	-372	Y
Cale	g571.t1	pumilio homolog 12	F:GO:0003723	NA	NA		220	608	345	No Hit		388	-345	Y
Cale	g572.t1	nardilysin-like	F:GO:0003824; F:GO:0004222; P:GO:0006508; F:GO:0046872	NA	NA		432	881	440	221		449	-219	Y
Cale	g578.t1	alpha-mannosidase I MNS4	F:GO:0016798	NA	NA		362	662	353	No Hit		300	-353	Y
Cale	g584.t1	ERD4-related membrane protein	C:GO:0016020	NA	NA		83.2	1036	209	No Hit		952.8	-209	Y
Cale	g585.t1	ubiquitin fusion degradation protein 1 homolog	P:GO:0006511	NA	NA		246	456	234	No Hit		210	-234	Y
Cale	g588.t1	CBF-domain-containing protein	P:GO:0000027; F:GO:0003674; C:GO:0030687; C:GO:0030690; P:GO:0042254; P:GO:0042273	NA	NA		207	674	241	No Hit		467	-241	Y
Cale	g589.t1	calcium-binding mitochondrial carrier protein SCaMC-1	F:GO:0005347; P:GO:0006810; C:GO:0016020	NA	NA		237	406	246	No Hit		169	-246	Y
Cale	g591.t1	alpha-mannosidase I MNS5 isoform X2	F:GO:0016787	NA	NA		305	536	296	No Hit		231	-296	Y
Cale	g593.t1	ABC transporter D family member 2, chloroplastic	F:GO:0000166; F:GO:0005524; C:GO:0009507; C:GO:0016020; C:GO:0016021; F:GO:0016887; F:GO:0042626; P:GO:0055085	NA	NA		196	795	599	379		599	-220	Y
Cale	g593.t2	ABC transporter D family member 2, chloroplastic	F:GO:0000166; F:GO:0005524; C:GO:0009507; C:GO:0016020; C:GO:0016021; F:GO:0016887; F:GO:0042626; P:GO:0055085	NA	NA		196	792	599	377		596	-222	Y
Cale	g594.t1	syntaxin-52-like	F:GO:0005515; C:GO:0005622; P:GO:0016192; C:GO:0044425; P:GO:0051641; P:GO:0061025	NA	NA		74.3	332	107	No Hit		257.7	-107	Y
Cale	g595.t1	synaptotagmin-5	P:GO:0006869; F:GO:0008289; C:GO:0016020; C:GO:0016021	NA	NA		140	519	174	No Hit		379	-174	Y
Cale	g597.t1	probable ubiquitin carboxyl-terminal hydrolase FAF-X	P:GO:0006511; P:GO:0016579; F:GO:0016787; F:GO:0036459	NA	NA		264	2333	259	No Hit		2069	-259	Y
Cale	g605.t1	predicted protein	F:GO:0004096; F:GO:0005509; F:GO:0008017; C:GO:0015630; C:GO:0016020; C:GO:0016021; F:GO:0020037; C:GO:0031514; P:GO:0055114; P:GO:0098869	NA	NA		198	881	171	No Hit		683	-171	Y
Cale	g607.t1	7-dehydrocholesterol reductase	F:GO:0009918; P:GO:0016126; P:GO:0016132; C:GO:0030176	NA	NA		409	648	509	226		239	-283	Y
Cale	g608.t1	probable serine/threonine-protein kinase DDB_G0276461 isoform X1	F:GO:0004672; P:GO:0016310	NA	NA		206	461	205	91.7		255	-113.3	Y
Cale	g609.t1	PsbP domain-containing protein 4, chloroplastic	F:GO:0005509; C:GO:0009534; C:GO:0009570; C:GO:0009654; P:GO:0015979; C:GO:0019898; C:GO:0031977	NA	NA		No Hit	288	193	No Hit		288	-193	Y
Cale	g618.t1	ATP synthase subunit delta, chloroplastic	F:GO:0003824; P:GO:0006796; P:GO:0006812; P:GO:0006950; C:GO:0009526; C:GO:0009534; P:GO:0009767; C:GO:0016020; P:GO:0044238; P:GO:0044249; P:GO:0044281; P:GO:1901566	NA	NA		78.2	214	207	106		135.8	-101	Y
Cale	g619.t1	DNA-directed RNA polymerase 2, chloroplastic/mitochondrial	F:GO:0016740; C:GO:0043231; C:GO:0044444	NA	NA		441	1153	652	No Hit		712	-652	Y
Cale	g620.t1	diphthamide biosynthesis protein 2	F:GO:0003723; C:GO:0005622; C:GO:0016020; C:GO:0016021; F:GO:0016740; P:GO:0017183; F:GO:0019843	NA	NA		105	244	109	No Hit		139	-109	Y
Cale	g623.t1	dnaJ protein ERDJ3B	C:GO:0044464	NA	NA		277	429	333	147		152	-186	Y
Cale	g625.t1	casein kinase 1-like protein HD16	F:GO:0004674; F:GO:0005524; P:GO:0006897; P:GO:0018105; P:GO:0018107	NA	NA		187	887	743	63.2		700	-679.8	Y
Cale	g626.t1	serine/threonine-protein kinase fray2-like isoform X1	F:GO:0016301; P:GO:0016310	NA	NA		263	473	288	100		210	-188	Y
Cale	g626.t2	STE20/SPS1-related proline-alanine-rich protein kinase isoform X1	F:GO:0016301; P:GO:0016310	NA	NA		292	553	325	121		261	-204	Y
Cale	g627.t1	presequence protease 1, chloroplastic/mitochondrial-like	C:GO:0043231; C:GO:0044444	NA	NA		458	1151	931	605		693	-326	Y
Cale	g632.t1	S-adenosylmethionine carrier 1, chloroplastic/mitochondrial-like	F:GO:0000095; C:GO:0005743; C:GO:0009941; P:GO:0055085	NA	NA		116	422	122	No Hit		306	-122	Y
Cale	g638.t1	N-methyltransferase	F:GO:0008168; F:GO:0016740; P:GO:0032259	NA	NA		107	734	456	114		627	-342	Y
Cale	g639.t1	DNA polymerase eta subunit	F:GO:0003674; F:GO:0003676; F:GO:0003684; F:GO:0003887; C:GO:0005575; P:GO:0006281; F:GO:0016740; F:GO:0016779; P:GO:0071897	NA	NA		204	372	213	112		168	-101	Y
Cale	g643.t1	UDP-glucose:glycoprotein glucosyltransferase isoform X1	P:GO:0002376; C:GO:0005783; P:GO:0006807; P:GO:0010033; P:GO:0033554; P:GO:0044237; P:GO:0044238; P:GO:0071704	NA	NA		671	1259	836	No Hit		588	-836	Y
Cale	g644.t1	C-type lectin protein	F:GO:0008168; F:GO:0016740; P:GO:0032259	NA	NA		105	747	456	114		642	-342	Y
Cale	g648.t1	vacuolar cation/proton exchanger 3	C:GO:0005773; P:GO:0006812; P:GO:0009987; C:GO:0016020; F:GO:0022857	NA	NA		105	419	318	210		314	-108	Y
Cale	g654.t1	E3 ubiquitin-protein ligase ORTHRUS 2-like	F:GO:0005488	NA	NA		162	571	399	No Hit		409	-399	Y
Cale	g656.t1	probable isoprenylcysteine alpha-carbonyl methylesterase ICME	C:GO:0005783; C:GO:0005794; F:GO:0016787; C:GO:0031984; C:GO:0044425	NA	NA		120	596	343	55.8		476	-287.2	Y
Cale	g660.t1	protein RETICULATA-RELATED 3, chloroplastic-like	C:GO:0009536; C:GO:0016020	NA	NA		No Hit	421	222	No Hit		421	-222	Y
Cale	g662.t1	PREDICTED: uncharacterized protein At4g28440-like	NA	NA	NA		No Hit	186	145	No Hit		186	-145	Y
Cale	g664.t1	catalase isozyme 1	F:GO:0004096; F:GO:0005515; C:GO:0005618; C:GO:0005739; C:GO:0005777; P:GO:0006995; P:GO:0009416; P:GO:0009737; C:GO:0009941; P:GO:0009970; P:GO:0016036; F:GO:0020037; C:GO:0022626; P:GO:0042542; P:GO:0042744; P:GO:0046686; F:GO:0050897; P:GO:0055114; P:GO:0098869	NA	NA		413	895	790	454		482	-336	Y
Cale	g674.t1	proteasome subunit alpha type-6	F:GO:0004298; C:GO:0005634; C:GO:0005737; P:GO:0010499; C:GO:0019773; P:GO:0043161	NA	NA		284	403	317	160		119	-157	Y
Cale	g677.t1	probable protein arginine N-methyltransferase 3	C:GO:0005737; F:GO:0008168; P:GO:0032259	NA	NA		254	380	293	49.7		126	-243.3	Y
Cale	g678.t1	DEAD-box ATP-dependent RNA helicase 20	F:GO:0003676; F:GO:0004386; F:GO:0005524	NA	NA		440	572	510	278		132	-232	Y
Cale	g679.t1	DNA-binding protein with MIZ/SP-RING zinc finger, PHD-finger and SAP domain-containing protein	C:GO:0005634; F:GO:0008270; P:GO:0016925; F:GO:0019789; P:GO:0031668; F:GO:0046872	NA	NA		73.6	427	164	No Hit		353.4	-164	Y
Cale	g685.t1	transcription factor GTE4	F:GO:0005515; C:GO:0005634; P:GO:0009409; P:GO:0009651; P:GO:0009737; P:GO:0045892; P:GO:0051365	NA	NA		91.3	271	125	No Hit		179.7	-125	Y
Cale	g686.t1	tubulin-folding cofactor B	C:GO:0005737	NA	NA		127	236	156	No Hit		109	-156	Y
Cale	g688.t1	calcium uptake protein, mitochondrial-like	F:GO:0005509; C:GO:0005739; P:GO:0006816; P:GO:0051562	NA	NA		123	353	226	No Hit		230	-226	Y
Cale	g690.t1	cytochrome P450 97B2, chloroplastic	C:GO:0009941; C:GO:0016020; F:GO:0016491; F:GO:0046872	NA	NA		305	928	599	159		623	-440	Y
Cale	g691.t1	UPF0613 protein PB24D3.06c	F:GO:0016787	NA	NA		No Hit	279	121	No Hit		279	-121	Y
Cale	g698.t1	ERD4-related membrane protein	C:GO:0016020	NA	NA		99.4	1036	194	No Hit		936.6	-194	Y
Cale	g700.t1	delta(12)-fatty-acid desaturase FAD2	P:GO:0008152; C:GO:0016020; F:GO:0016705	NA	NA		203	499	397	95.5		296	-301.5	Y
Cale	g701.t1	transmembrane 9 superfamily member 11	C:GO:0005794; C:GO:0016020	NA	NA		420	839	508	No Hit		419	-508	Y
Cale	g702.t1	splicing factor U2af small subunit B-like	P:GO:0000398; C:GO:0005681; F:GO:0030628; F:GO:0046872; C:GO:0089701	NA	NA		259	393	313	No Hit		134	-313	Y
Cale	g706.t1	SCY1-like protein 2	F:GO:0004672; F:GO:0005524; P:GO:0006468	NA	NA		169	495	154	No Hit		326	-154	Y
Cale	g708.t1	WD repeat-containing protein WRAP73	NA	NA	NA		353	552	342	No Hit		199	-342	Y
Cale	g710.t1	lisH domain and HEAT repeat-containing protein KIAA1468 homolog	NA	NA	NA		135	622	141	No Hit		487	-141	Y
Cale	g711.t1	protein RRP6-like 3 isoform X1	F:GO:0000166; F:GO:0003676; F:GO:0003690; F:GO:0003824; C:GO:0005622; P:GO:0006139; P:GO:0006265; F:GO:0008408; P:GO:0044237; P:GO:0090305	NA	NA		192	830	442	94		638	-348	Y
Cale	g712.t1	folylpolyglutamate synthase	F:GO:0004326; F:GO:0005524; P:GO:0006730; P:GO:0009058; P:GO:0009396; F:GO:0016874; P:GO:0046901	NA	NA		217	397	243	115		180	-128	Y
Cale	g713.t1	ethylene-responsive transcription factor RAP2-3	F:GO:0003677; P:GO:0006355; P:GO:0009725; C:GO:0044424	NA	NA		No Hit	123	103	No Hit		123	-103	Y
Cale	g715.t1	GPI transamidase component PIG-S	C:GO:0005774; C:GO:0005783; C:GO:0016020; C:GO:0016021; P:GO:0016255; C:GO:0042765	NA	NA		129	292	110	No Hit		163	-110	Y
Cale	g717.t1	thioredoxin domain-containing protein 9 homolog	C:GO:0005623; P:GO:0045454	NA	NA		195	324	238	45.4		129	-192.6	Y
Cale	g718.t1	protein GLE1	C:GO:0005643; P:GO:0016973	NA	NA		91.7	442	102	No Hit		350.3	-102	Y
Cale	g718.t2	vacuolar protein sorting-associated protein 26A	C:GO:0005768; C:GO:0005829; P:GO:0006886; F:GO:0008565; C:GO:0030904; P:GO:0042147	NA	NA		279	417	297	No Hit		138	-297	Y
Cale	g719.t1	E3 ubiquitin-protein ligase CHIP	F:GO:0004842; P:GO:0009266; P:GO:0009651; P:GO:0009737; P:GO:0016567; F:GO:0016874; F:GO:0051087	NA	NA		149	341	203	No Hit		192	-203	Y
Cale	g721.t1	SNF1-related protein kinase catalytic subunit alpha KIN10	F:GO:0000166; P:GO:0003006; F:GO:0004674; C:GO:0005634; P:GO:0006468; P:GO:0006950; P:GO:0009743; P:GO:0009791; F:GO:0019899; P:GO:0035556; C:GO:0044444; P:GO:0048522; P:GO:0071310; P:GO:0099402; P:GO:1901701	NA	NA		418	819	599	123		401	-476	Y
Cale	g722.t1	phragmoplast orienting kinesin-1 isoform X1	F:GO:0000166; F:GO:0003774; F:GO:0003777; F:GO:0005524; P:GO:0007018; F:GO:0008017	NA	NA		354	895	411	No Hit		541	-411	Y
Cale	g728.t1	AP-1 complex subunit gamma-2	P:GO:0006810; C:GO:0030117; C:GO:0043227; C:GO:0043229	NA	NA		692	1182	793	No Hit		490	-793	Y
Cale	g730.t1	probable serine incorporator	C:GO:0016020; C:GO:0016021	NA	NA		132	452	127	No Hit		320	-127	Y
Cale	g737.t1	carboxypeptidase SOL1 isoform X2	F:GO:0004181; P:GO:0006508; C:GO:0010008	NA	NA		279	459	310	80.1		180	-229.9	Y
Cale	g739.t1	60S ribosomal export protein NMD3	P:GO:0015031; C:GO:0044424; P:GO:0071840	NA	NA		206	394	230	No Hit		188	-230	Y
Cale	g740.t1	enhanced ethylene response protein 5	P:GO:0009987; C:GO:0043229	NA	NA		136	431	149	No Hit		295	-149	Y
Cale	g742.t1	fructose-bisphosphate aldolase-lysine N-methyltransferase, chloroplastic	F:GO:0016740	NA	NA		86.7	350	194	No Hit		263.3	-194	Y
Cale	g743.t1	beta-amylase 3, chloroplastic	P:GO:0000272; F:GO:0016161; F:GO:0102229	NA	NA		No Hit	766	451	188		766	-263	Y
Cale	g747.t1	beta-amylase 1, chloroplastic-like	P:GO:0000272; F:GO:0016161; F:GO:0102229	NA	NA		No Hit	818	446	188		818	-258	Y
Cale	g752.t1	Chlorophyll a-b binding protein CP26, chloroplastic	C:GO:0000228; C:GO:0009517; C:GO:0009522; P:GO:0009637; P:GO:0009768; C:GO:0009783; P:GO:0010114; P:GO:0010196; P:GO:0010207; P:GO:0010218; C:GO:0010287; C:GO:0016021; F:GO:0016168; P:GO:0018298; F:GO:0019904	NA	NA		No Hit	457	231	No Hit		457	-231	Y
Cale	g756.t1	predicted protein	P:GO:0008152; F:GO:0016682; C:GO:0044425; F:GO:0046872	NA	NA		53.5	672	259	No Hit		618.5	-259	Y
Cale	g761.t1	preprotein translocase subunit SCY1, chloroplastic isoform X1	P:GO:0015031; C:GO:0016021	NA	NA		No Hit	800	461	316		800	-145	Y
Cale	g762.t1	diacylglycerol kinase 5-like	P:GO:0009987; F:GO:0016740	NA	NA		159	642	268	No Hit		483	-268	Y
Cale	g765.t1	UPF0548 protein At2g17695	NA	NA	NA		No Hit	159	125	No Hit		159	-125	Y
Cale	g770.t1	transmembrane protein 19	C:GO:0016020; C:GO:0016021	NA	NA		201	388	199	64.7		187	-134.3	Y
Cale	g773.t1	probable 2-oxoglutarate-dependent dioxygenase At3g49630	F:GO:0016491; F:GO:0046872; F:GO:0051213; P:GO:0055114	NA	NA		119	290	209	87.4		171	-121.6	Y
Cale	g775.t1	histone-lysine N-methyltransferase, H3 lysine-9 specific SUVH1-like	C:GO:0005634; C:GO:0005694; F:GO:0008168; F:GO:0008270; P:GO:0016571; F:GO:0016740; F:GO:0018024; P:GO:0032259; P:GO:0034968	NA	NA		116	662	242	No Hit		546	-242	Y
Cale	g779.t1	Molybdenum cofactor sulfurase	F:GO:0003824	NA	NA		291	963	340	65.5		672	-274.5	Y
Cale	g781.t1	light-harvesting complex-like protein 3 isotype 1, chloroplastic	C:GO:0009535	NA	NA		No Hit	295	167	No Hit		295	-167	Y
Cale	g785.t1	D-2-hydroxyglutarate dehydrogenase, mitochondrial	F:GO:0003824; F:GO:0050660	NA	NA		328	482	340	117		154	-223	Y
Cale	g787.t1	probable pre-mRNA-splicing factor ATP-dependent RNA helicase DEAH4 isoform X1	F:GO:0016787; F:GO:0097159; F:GO:1901363	NA	NA		449	1008	548	268		559	-280	Y
Cale	g789.t1	phenylalanine--tRNA ligase, chloroplastic/mitochondrial	F:GO:0000049; F:GO:0004826; F:GO:0005524; C:GO:0005737; P:GO:0006432	NA	NA		370	606	473	204		236	-269	Y
Cale	g790.t1	regulator of nonsense transcripts UPF3-like isoform X2	F:GO:0003676	NA	NA		112	251	155	No Hit		139	-155	Y
Cale	g794.t1	cgmp-dependent protein kinase	F:GO:0000166; F:GO:0004690; P:GO:0016310	NA	NA		384	931	385	101		547	-284	Y
Cale	g794.t2	AGC/PKA protein kinase	F:GO:0000166; F:GO:0004690; P:GO:0016310	NA	NA		384	931	385	101		547	-284	Y
Cale	g795.t1	DNA replication licensing factor MCM6	P:GO:0009987; F:GO:0016787; F:GO:0097159; F:GO:1901363	NA	NA		579	762	650	321		183	-329	Y
Cale	g799.t1	plant UBX domain-containing protein 10-like	NA	NA	NA		140	314	182	No Hit		174	-182	Y
Cale	g801.t1	TBCC domain-containing protein 1-like	P:GO:0000902; C:GO:0005829	NA	NA		94	438	109	No Hit		344	-109	Y
Cale	g802.t1	probable WRKY transcription factor 3	F:GO:0003700; C:GO:0005634; P:GO:0006355; F:GO:0043565	NA	NA		No Hit	179	101	No Hit		179	-101	Y
Cale	g809.t1	predicted protein	C:GO:0005737; C:GO:0031514; P:GO:0060285	NA	NA		141	287	144	No Hit		146	-144	Y
Cale	g811.t1	peptidyl-prolyl cis-trans isomerase CYP23	C:GO:0012505; C:GO:0043227; C:GO:0043229; C:GO:0044444	NA	NA		69.3	233	208	63.5		163.7	-144.5	Y
Cale	g816.t1	eukaryotic translation initiation factor-like	F:GO:0003723; F:GO:0003743; C:GO:0005737; P:GO:0006412; P:GO:0006413	NA	NA		148	341	154	No Hit		193	-154	Y
Cale	g819.t1	DEAD-box ATP-dependent RNA helicase 18	F:GO:0097159; F:GO:1901363	NA	NA		307	553	334	129		246	-205	Y
Cale	g821.t1	fatty acid desaturase DES2	P:GO:0006629; C:GO:0016020; C:GO:0016021; F:GO:0016717; F:GO:0045485; P:GO:0055114	NA	NA		196	556	354	95.9		360	-258.1	Y
Cale	g824.t1	probable protein phosphatase 2C 51	F:GO:0016787	NA	NA		120	545	162	No Hit		425	-162	Y
Cale	g830.t1	26S proteasome non-ATPase regulatory subunit 13 homolog A	C:GO:0000502; P:GO:0009987	NA	NA		223	533	312	No Hit		310	-312	Y
Cale	g836.t1	protein arginine methyltransferase NDUFAF7 homolog, mitochondrial	F:GO:0016740	NA	NA		256	531	270	No Hit		275	-270	Y
Cale	g838.t1	sulfur stress regulator	F:GO:0004672; P:GO:0016310; C:GO:0044424	NA	NA		130	244	193	74.7		114	-118.3	Y
Cale	g863.t1	type I inositol polyphosphate 5-phosphatase 5	F:GO:0016787; P:GO:0046856	NA	NA		117	698	191	No Hit		581	-191	Y
Cale	g864.t1	ALG-2 interacting protein X	C:GO:0005737; C:GO:0005770; C:GO:0005771; C:GO:0005829; P:GO:0007033; C:GO:0009506; P:GO:0036257; F:GO:0043130; F:GO:0043621	NA	NA		367	884	367	No Hit		517	-367	Y
Cale	g867.t1	CLPTM1-like membrane protein cnrB	P:GO:0008150; C:GO:0016020; C:GO:0016021	NA	NA		420	805	412	No Hit		385	-412	Y
Cale	g874.t1	chloride channel protein CLC-d	P:GO:0006821; P:GO:0055085	NA	NA		401	1017	552	98.2		616	-453.8	Y
Cale	g876.t1	DNA mismatch repair protein MSH2	P:GO:0006974; F:GO:0097159; F:GO:1901363	NA	NA		327	448	371	236		121	-135	Y
Cale	g882.t1	nucleolar complex protein 3 homolog	C:GO:0005730	NA	NA		187	746	206	No Hit		559	-206	Y
Cale	g888.t1	ABC transporter A family member 2	F:GO:0000166; F:GO:0005215; F:GO:0005524; P:GO:0006869; C:GO:0016020; C:GO:0016021; F:GO:0016887; F:GO:0042626; C:GO:0043231; P:GO:0055085	NA	NA		302	1080	701	167		778	-534	Y
Cale	g890.t1	Animal heme peroxidase homologue	F:GO:0004601; F:GO:0005509; P:GO:0006979; F:GO:0016491; F:GO:0020037; P:GO:0055114; P:GO:0098869	NA	NA		213	620	210	No Hit		407	-210	Y
Cale	g891.t1	probable ubiquitin-conjugating enzyme E2 16	C:GO:0005634; P:GO:0006464; F:GO:0008168; P:GO:0032259; P:GO:0043161; F:GO:0061631; F:GO:0097159; F:GO:1901363	NA	NA		123	245	147	No Hit		122	-147	Y
Cale	g893.t1	pentatricopeptide repeat-containing protein At1g63330-like	NA	NA	NA		57.4	741	120	No Hit		683.6	-120	Y
Cale	g897.t1	beta-carotene 3-hydroxylase 2, chloroplastic-like	P:GO:0008152; C:GO:0016020	NA	NA		No Hit	339	261	90.9		339	-170.1	Y
Cale	g898.t1	chlorophyll a/b-binding protein	P:GO:0009416; C:GO:0009522; C:GO:0009523; C:GO:0009535; P:GO:0009768; C:GO:0009941; C:GO:0010287; C:GO:0016021; F:GO:0016168; P:GO:0018298	NA	NA		No Hit	462	359	No Hit		462	-359	Y
Cale	g904.t1	peroxisome biogenesis protein 16	C:GO:0005777; C:GO:0005778; C:GO:0005789; P:GO:0006633; P:GO:0007031; C:GO:0016020; C:GO:0016021	NA	NA		79.3	277	116	No Hit		197.7	-116	Y
Cale	g906.t1	GHMP kinase	F:GO:0016772	NA	NA		118	410	299	128		292	-171	Y
Cale	g908.t1	peroxisome biogenesis protein 16	C:GO:0005777; C:GO:0005778; C:GO:0005789; P:GO:0006633; P:GO:0007031; C:GO:0016020; C:GO:0016021	NA	NA		67.8	339	114	No Hit		271.2	-114	Y
Cale	g911.t1	WD repeat-containing protein 75	NA	NA	NA		183	693	180	No Hit		510	-180	Y
Cale	g912.t1	alpha-1,3/1,6-mannosyltransferase ALG2	F:GO:0000030; P:GO:0006486	NA	NA		342	508	326	63.9		166	-262.1	Y
Cale	g913.t1	60S ribosomal protein L17-2	P:GO:0002181; F:GO:0003735; C:GO:0022625	NA	NA		209	348	236	106		139	-130	Y
Cale	g915.t1	MOB kinase activator-like 1A	F:GO:0016301; P:GO:0016310	NA	NA		263	378	304	No Hit		115	-304	Y
Cale	g920.t1	WD repeat-containing protein 70	P:GO:0031323; C:GO:0043229; P:GO:0051171; P:GO:0060255; P:GO:0080090	NA	NA		324	853	327	66.6		529	-260.4	Y
Cale	g922.t1	chloride channel protein CLC-d isoform X2	P:GO:0006810	NA	NA		237	903	267	62.8		666	-204.2	Y
Cale	g926.t1	E3 ubiquitin-protein ligase RGLG2 isoform X1	F:GO:0016874	NA	NA		261	380	294	No Hit		119	-294	Y
Cale	g931.t1	phosphatidylinositol/phosphatidylcholine transfer protein SFH12-like isoform X2	F:GO:0000166; P:GO:0006412; C:GO:0009507; F:GO:0016884	NA	NA		143	628	236	No Hit		485	-236	Y
Cale	g931.t2	phosphatidylinositol/phosphatidylcholine transfer protein SFH12-like isoform X2	F:GO:0000166; P:GO:0006412; C:GO:0009507; F:GO:0016884	NA	NA		143	528	236	No Hit		385	-236	Y
Cale	g932.t1	structural maintenance of chromosomes protein 4	F:GO:0005524; C:GO:0005634; C:GO:0005694; P:GO:0051276	NA	NA		608	1081	609	239		473	-370	Y
Cale	g933.t1	protein XAP5 CIRCADIAN TIMEKEEPER	C:GO:0005634	NA	NA		208	338	256	No Hit		130	-256	Y
Cale	g933.t2	Protein XAP5 CIRCADIAN TIMEKEEPER	C:GO:0005634	NA	NA		137	260	186	No Hit		123	-186	Y
Cale	g934.t1	GPI mannosyltransferase 1	P:GO:0009987	NA	NA		176	292	198	No Hit		116	-198	Y
Cale	g938.t1	H(+)/Cl(-) exchange transporter 7 isoform X2	P:GO:0006811	NA	NA		381	1287	381	71.2		906	-309.8	Y
Cale	g939.t1	probable ADP-ribosylation factor GTPase-activating protein AGD14	F:GO:0005096; P:GO:0043547; F:GO:0046872	NA	NA		87.4	330	102	No Hit		242.6	-102	Y
Cale	g942.t1	pre-rrna-processing protein esf2	F:GO:0003676; F:GO:0003723	NA	NA		95.9	236	109	No Hit		140.1	-109	Y
Cale	g942.t2	pre-rrna-processing protein esf2	F:GO:0003676; F:GO:0003723	NA	NA		95.9	233	109	No Hit		137.1	-109	Y
Cale	g944.t1	phosphoenolpyruvate/phosphate translocator 1, chloroplastic-like	F:GO:0015301; P:GO:0015714; C:GO:0016021; P:GO:0098656	NA	NA		136	484	361	No Hit		348	-361	Y
Cale	g947.t1	probable helicase MAGATAMA 3	F:GO:0004386; P:GO:0009553; P:GO:0009875; P:GO:0010183	NA	NA		192	907	448	161		715	-287	Y
Cale	g948.t1	ubiquitin carboxyl-terminal hydrolase 2-like	F:GO:0003824; P:GO:0006807; P:GO:0043170; P:GO:0044238	NA	NA		192	411	162	No Hit		219	-162	Y
Cale	g949.t1	coiled-coil domain-containing protein 65-like	P:GO:0003352; F:GO:0005515; C:GO:0005930; P:GO:0060285; P:GO:0070286	NA	NA		214	359	348	No Hit		145	-348	Y
Cale	g950.t1	notchless protein homolog	C:GO:0005730	NA	NA		499	742	526	211		243	-315	Y
Cale	g951.t1	SNW/SKI-interacting protein	P:GO:0000398; F:GO:0005515; C:GO:0005730; P:GO:0009651; P:GO:0009737; P:GO:0010555; F:GO:0036002; P:GO:0042752; P:GO:0045893; P:GO:2000028	NA	NA		267	503	341	No Hit		236	-341	Y
Cale	g953.t1	glutathione reductase, cytosolic	F:GO:0000166; F:GO:0004362; F:GO:0004791; C:GO:0005737; P:GO:0044237; P:GO:0045454; F:GO:0050662; P:GO:0055114	NA	NA		289	764	520	414		475	-106	Y
Cale	g956.t1	exportin-4 isoform X1	C:GO:0005622; P:GO:0006886; F:GO:0008536	NA	NA		132	625	133	No Hit		493	-133	Y
Cale	g960.t1	probable multidrug resistance-associated protein lethal(2)03659	F:GO:0000166; F:GO:0005524; C:GO:0016020; C:GO:0016021; F:GO:0016887; F:GO:0042626; P:GO:0055085	NA	NA		696	1159	703	191		463	-512	Y
Cale	g961.t1	cytochrome c peroxidase	P:GO:0000302; F:GO:0004130; C:GO:0005758; C:GO:0009507; F:GO:0020037; P:GO:0034599; P:GO:0042744; F:GO:0046872; P:GO:0055114; P:GO:0098869	NA	NA		85.9	496	372	124		410.1	-248	Y
Cale	g969.t1	UDP-galactose/UDP-glucose transporter 5B	C:GO:0030173; C:GO:0030176; F:GO:0046964; P:GO:0055085	NA	NA		232	585	308	No Hit		353	-308	Y
Cale	g982.t1	thioredoxin reductase NTRB-like	F:GO:0004791; C:GO:0005759; P:GO:0019430; P:GO:0055114	NA	NA		263	525	476	353		262	-123	Y
Cale	g983.t1	histone deacetylase 2	F:GO:0004407; C:GO:0005634; P:GO:0006325; P:GO:0016575; F:GO:0016787; F:GO:0032041; P:GO:0070932	NA	NA		255	404	254	122		149	-132	Y
Cale	g984.t1	anaphase-promoting complex subunit 8	C:GO:0005680; P:GO:0030071	NA	NA		234	338	276	No Hit		104	-276	Y
Cale	g987.t1	ERBB-3 BINDING PROTEIN 1	NA	NA	NA		278	465	386	122		187	-264	Y
Cale	g988.t1	programmed cell death protein 4-like	NA	NA	NA		179	996	157	No Hit		817	-157	Y
Cale	g989.t1	kinesin-like protein KIN-12E	F:GO:0003774; F:GO:0005488; C:GO:0015630; C:GO:0044430	NA	NA		332	920	348	54.7		588	-293.3	Y
Cale	g990.t1	PH, RCC1 and FYVE domains-containing protein 1 isoform X1	F:GO:0016874; F:GO:0046872	NA	NA		156	904	216	No Hit		748	-216	Y
Cale	g993.t1	serine/threonine-protein kinase EDR1	F:GO:0016301; P:GO:0016310	NA	NA		172	504	250	105		332	-145	Y
Cale	g997.t1	CBS domain-containing protein CBSX2, chloroplastic-like	C:GO:0009570; P:GO:0045454	NA	NA		51.6	206	170	65.5		154.4	-104.5	Y
Cale	g999.t1	AP2-like ethylene-responsive transcription factor ANT isoform X2	F:GO:0003677; F:GO:0003700; C:GO:0005634; P:GO:0006355	NA	NA		No Hit	241	229	No Hit		241	-229	Y
Cale	g1003.t1	dolichol kinase EVAN	F:GO:0004168; C:GO:0016020; C:GO:0016021; P:GO:0016310; F:GO:0016740; P:GO:0043048	NA	NA		115	223	144	No Hit		108	-144	Y
Cale	g1004.t1	U3 snoRNP-associated protein-like EMB2271	P:GO:0006364; F:GO:0030515; C:GO:0032040; F:GO:0034511	NA	NA		199	411	202	78.2		212	-123.8	Y
Cale	g1005.t1	EVI5-like protein	P:GO:0043547	NA	NA		183	580	190	No Hit		397	-190	Y
Cale	g1012.t1	multidrug resistance-associated protein 4	F:GO:0016787	NA	NA		701	1285	726	192		584	-534	Y
Cale	g1014.t1	predicted protein	F:GO:0000166; F:GO:0003774; C:GO:0015630; C:GO:0044430	NA	NA		291	760	293	No Hit		469	-293	Y
Cale	g1015.t1	tRNase Z TRZ3, mitochondrial	P:GO:0008033	NA	NA		329	874	474	138		545	-336	Y
Cale	g1020.t1	phosphatidylinositol 3,4,5-trisphosphate 3-phosphatase and dual-specificity protein phosphatase PTEN-like	P:GO:0007275; P:GO:0016311; F:GO:0016791	NA	NA		213	477	198	No Hit		264	-198	Y
Cale	g1020.t2	phosphatidylinositol 3,4,5-trisphosphate 3-phosphatase and dual-specificity protein phosphatase PTEN-like	P:GO:0007275; P:GO:0016311; F:GO:0016791; P:GO:0044238; P:GO:0071704	NA	NA		214	501	199	No Hit		287	-199	Y
Cale	g1022.t1	ribosome biogenesis protein NSA2 homolog	C:GO:0005840; C:GO:0030687	NA	NA		377	483	377	45.1		106	-331.9	Y
Cale	g1027.t1	transcription factor-like protein DPB isoform X1	F:GO:0000981; F:GO:0003677; F:GO:0003700; C:GO:0005634; C:GO:0005667; P:GO:0006355; P:GO:0006357; P:GO:0051726	NA	NA		108	262	124	No Hit		154	-124	Y
Cale	g1029.t1	FAD-binding protein	F:GO:0003824; F:GO:0050660	NA	NA		465	650	453	262		185	-191	Y
Cale	g1030.t1	nucleosome assembly protein 1;2-like	P:GO:0000724; F:GO:0003682; C:GO:0005634; C:GO:0005737; P:GO:0006334; F:GO:0042393; P:GO:0046686	NA	NA		115	293	145	No Hit		178	-145	Y
Cale	g1032.t1	tyrosyl-DNA phosphodiesterase 1 isoform X1	C:GO:0005634; P:GO:0006281; F:GO:0008081	NA	NA		223	516	355	No Hit		293	-355	Y
Cale	g1038.t1	choline-phosphate cytidylyltransferase 2-like	F:GO:0003824; P:GO:0009058	NA	NA		246	470	276	64.3		224	-211.7	Y
Cale	g1045.t1	probable serine/threonine-protein kinase WNK2	F:GO:0004674; F:GO:0005524; C:GO:0005737; P:GO:0006468; P:GO:0035556	NA	NA		281	762	354	79.3		481	-274.7	Y
Cale	g1056.t1	ribosomal RNA small subunit methyltransferase	F:GO:0000179; C:GO:0005634; P:GO:0031167	NA	NA		325	451	350	152		126	-198	Y
Cale	g1060.t1	mitochondrial Rho GTPase 1-like	F:GO:0005488; C:GO:0005739; P:GO:0009987; C:GO:0016020	NA	NA		273	924	440	No Hit		651	-440	Y
Cale	g1067.t1	protein SDA1 homolog	P:GO:0071840	NA	NA		311	578	290	No Hit		267	-290	Y
Cale	g1070.t1	serine carboxypeptidase-like	F:GO:0008233	NA	NA		181	576	336	No Hit		395	-336	Y
Cale	g1076.t1	serine/threonine-protein kinase Nek3	F:GO:0000166; F:GO:0004672; P:GO:0016310	NA	NA		213	428	280	102		215	-178	Y
Cale	g1077.t1	RNA demethylase ALKBH5	F:GO:0003824; P:GO:0010467; P:GO:0016070	NA	NA		105	837	107	No Hit		732	-107	Y
Cale	g1079.t1	alternative NAD(P)H-ubiquinone oxidoreductase C1, chloroplastic/mitochondrial	C:GO:0005739; C:GO:0009507; C:GO:0044446	NA	NA		88.2	550	314	209		461.8	-105	Y
Cale	g1080.t1	light-harvesting protein of photosystem I	P:GO:0009416; C:GO:0009521; C:GO:0009535; P:GO:0009768; C:GO:0009941; C:GO:0010287	NA	NA		No Hit	395	151	No Hit		395	-151	Y
Cale	g1082.t1	glyoxysomal fatty acid beta-oxidation multifunctional protein MFP-a	P:GO:0006631; F:GO:0016491; P:GO:0055114	NA	NA		427	980	775	370		553	-405	Y
Cale	g1082.t2	glyoxysomal fatty acid beta-oxidation multifunctional protein MFP-a	P:GO:0006631; F:GO:0016491; P:GO:0055114	NA	NA		380	853	682	321		473	-361	Y
Cale	g1087.t1	squamosa promoter-binding protein 1-like	F:GO:0003677; C:GO:0005634; C:GO:0016020	NA	NA		No Hit	322	107	No Hit		322	-107	Y
Cale	g1088.t1	COP9 signalosome complex subunit 3	P:GO:0000338; C:GO:0005829; P:GO:0006511; C:GO:0008180; P:GO:0010971	NA	NA		191	337	190	No Hit		146	-190	Y
Cale	g1090.t1	glycerol-3-phosphate dehydrogenase [NAD(+)] 2, chloroplastic isoform X1	F:GO:0004367; C:GO:0005829; P:GO:0005975; P:GO:0006116; C:GO:0009331; P:GO:0046168; F:GO:0047952; F:GO:0051287	NA	NA		135	515	410	251		380	-159	Y
Cale	g1093.t1	protein phosphatase 2C 77-like isoform X1	F:GO:0016787	NA	NA		118	494	191	50.4		376	-140.6	Y
Cale	g1095.t1	ribosomal oxygenase 2 isoform X1	F:GO:0003824; F:GO:0005488; C:GO:0031981	NA	NA		167	348	189	53.1		181	-135.9	Y
Cale	g1097.t1	myosin-11 isoform X1	F:GO:0005488	NA	NA		679	2540	1314	No Hit		1861	-1314	Y
Cale	g1097.t2	myosin-11-like isoform X1	F:GO:0005488	NA	NA		679	2565	1307	No Hit		1886	-1307	Y
Cale	g1099.t1	vacuolar protein sorting-associated protein 32 homolog 2	F:GO:0005515; C:GO:0010008; P:GO:0070676	NA	NA		103	260	122	No Hit		157	-122	Y
Cale	g1100.t1	tetratricopeptide repeat protein 4 homolog	F:GO:0051879	NA	NA		138	495	167	No Hit		357	-167	Y
Cale	g1103.t1	histone deacetylase 11 isoform X2	C:GO:0000118; F:GO:0004407; C:GO:0005634; C:GO:0005886; P:GO:0016575; F:GO:0016787	NA	NA		224	392	231	91.7		168	-139.3	Y
Cale	g1104.t1	DNA mismatch repair protein MSH5	F:GO:0003677; P:GO:0006259; P:GO:0007127	NA	NA		329	539	444	204		210	-240	Y
Cale	g1107.t1	probable protein phosphatase 2C 58	F:GO:0016787	NA	NA		187	511	265	No Hit		324	-265	Y
Cale	g1108.t1	homeobox protein knotted-1-like 1 isoform X1	F:GO:0003677	NA	NA		81.6	323	115	No Hit		241.4	-115	Y
Cale	g1110.t1	vacuolar protein sorting-associated protein 54	C:GO:0005829; P:GO:0042147	NA	NA		166	926	153	No Hit		760	-153	Y
Cale	g1111.t1	phosphatidylinositol 4-kinase alpha 1	F:GO:0004430; C:GO:0005622; C:GO:0005737; C:GO:0005886; C:GO:0016020; F:GO:0016301; P:GO:0016310; F:GO:0016740; P:GO:0046854; P:GO:0048015	NA	NA		465	2721	631	No Hit		2256	-631	Y
Cale	g1121.t1	thiamine biosynthetic bifunctional enzyme BTH1, chloroplastic	F:GO:0004789; F:GO:0005488; F:GO:0008902; F:GO:0008972; P:GO:0009228; C:GO:0009570	NA	NA		103	599	454	196		496	-258	Y
Cale	g1122.t1	protein IWS1 homolog 1	F:GO:0003746; C:GO:0005634; P:GO:0006414; P:GO:0009742	NA	NA		116	1538	133	No Hit		1422	-133	Y
Cale	g1129.t1	polyadenylate-binding protein-interacting protein 11-like	F:GO:0003723	NA	NA		79.7	551	265	No Hit		471.3	-265	Y
Cale	g1130.t1	predicted protein	C:GO:0044464; P:GO:0050789; P:GO:0090304	NA	NA		89.4	420	104	No Hit		330.6	-104	Y
Cale	g1131.t1	probable splicing factor 3A subunit 1	C:GO:0044428; C:GO:1990904	NA	NA		323	893	378	No Hit		570	-378	Y
Cale	g1132.t1	putative casein kinase II subunit beta-4	C:GO:0005956; F:GO:0016301; F:GO:0019887; P:GO:0045859	NA	NA		260	399	325	No Hit		139	-325	Y
Cale	g1134.t1	DNA repair endonuclease XPF	F:GO:0003677; F:GO:0003697; F:GO:0004518; F:GO:0004519; F:GO:0004520; P:GO:0006281; P:GO:0090305	NA	NA		437	705	512	55.1		268	-456.9	Y
Cale	g1135.t1	nuclear export mediator factor NEMF	F:GO:0005488	NA	NA		579	1063	526	194		484	-332	Y
Cale	g1137.t1	mRNA-decapping enzyme subunit 2	P:GO:0000290; F:GO:0003723; C:GO:0005737; F:GO:0016787; F:GO:0030145; F:GO:0050072	NA	NA		151	402	165	46.2		251	-118.8	Y
Cale	g1139.t1	probable ATP-dependent DNA helicase CHR12 isoform X2	F:GO:0005488	NA	NA		607	1252	724	249		645	-475	Y
Cale	g1146.t1	katanin p60 ATPase-containing subunit A1	F:GO:0005488; F:GO:0008568; P:GO:0031122; C:GO:0044424	NA	NA		370	574	420	273		204	-147	Y
Cale	g1147.t1	protein MICRORCHIDIA 7-like	NA	NA	NA		211	954	403	195		743	-208	Y
Cale	g1150.t1	Zinc/iron permease	C:GO:0016020; P:GO:0030001; F:GO:0046873; P:GO:0055085	NA	NA		109	287	107	No Hit		178	-107	Y
Cale	g1151.t1	glycine--tRNA ligase, chloroplastic/mitochondrial 2 isoform X1	C:GO:0009507	NA	NA		141	1285	931	532		1144	-399	Y
Cale	g1155.t1	40S ribosomal protein S10-1-like	P:GO:0000028; F:GO:0003729; F:GO:0003735; C:GO:0016020; C:GO:0022627	NA	NA		130	247	147	No Hit		117	-147	Y
Cale	g1156.t1	tRNA (guanine(10)-N2)-methyltransferase homolog	F:GO:0003676; P:GO:0006400; F:GO:0008168; F:GO:0016740; P:GO:0032259; P:GO:0080180	NA	NA		202	796	214	79.3		594	-134.7	Y
Cale	g1164.t1	probable histone chaperone ASF1A	P:GO:0006333; P:GO:0034728	NA	NA		123	362	131	No Hit		239	-131	Y
Cale	g1165.t1	oxygen-dependent coproporphyrinogen-III oxidase, chloroplastic	F:GO:0004109; C:GO:0005829; C:GO:0009570; P:GO:0019353; P:GO:0055114	NA	NA		351	570	460	307		219	-153	Y
Cale	g1166.t1	nipped-B-like protein isoform X2	F:GO:0003682; C:GO:0005634; P:GO:0007049; P:GO:0010468; F:GO:0046872	NA	NA		169	414	179	No Hit		245	-179	Y
Cale	g1168.t1	inositol-3-phosphate synthase	F:GO:0004512; C:GO:0005737; P:GO:0006021; P:GO:0008654	NA	NA		672	865	773	48.5		193	-724.5	Y
Cale	g1170.t1	nudix hydrolase 2-like isoform X1	F:GO:0016787	NA	NA		170	283	206	50.4		113	-155.6	Y
Cale	g1173.t1	cysteine protease ATG4D isoform X2	C:GO:0005737; P:GO:0006508; P:GO:0006914; F:GO:0008233; F:GO:0008234; P:GO:0015031; F:GO:0016787	NA	NA		147	323	141	No Hit		176	-141	Y
Cale	g1175.t1	predicted protein	F:GO:0004721; F:GO:0043169	NA	NA		92.4	429	115	No Hit		336.6	-115	Y
Cale	g1178.t1	putative mannan endo-1,4-beta-mannosidase 9	F:GO:0004553; F:GO:0005509; C:GO:0005576; P:GO:0005975; P:GO:0006508; P:GO:0008152; C:GO:0016020; C:GO:0016021; F:GO:0016787; F:GO:0016798	NA	NA		58.2	822	228	No Hit		763.8	-228	Y
Cale	g1183.t1	V-type proton ATPase subunit E2	C:GO:0005773; P:GO:0015991; C:GO:0033178; F:GO:0046961	NA	NA		147	305	187	50.8		158	-136.2	Y
Cale	g1185.t1	importin-5-like	C:GO:0005622; P:GO:0006886; F:GO:0008536	NA	NA		528	1211	562	No Hit		683	-562	Y
Cale	g1186.t1	UDP-glucose 6-dehydrogenase 5	F:GO:0003979; C:GO:0005634; C:GO:0005829; P:GO:0006024; P:GO:0006065; F:GO:0051287; P:GO:0055114	NA	NA		593	827	706	296		234	-410	Y
Cale	g1187.t1	peptidyl-prolyl cis-trans isomerase FKBP62-like	P:GO:0009987; F:GO:0016853	NA	NA		196	792	500	104		596	-396	Y
Cale	g1188.t1	probable protein phosphatase 2C 51	F:GO:0004721; F:GO:0043169	NA	NA		134	369	192	50.8		235	-141.2	Y
Cale	g1189.t1	endoribonuclease YBEY, chloroplastic-like	F:GO:0004222; P:GO:0006364; P:GO:0006508; F:GO:0016787	NA	NA		64.7	400	262	105		335.3	-157	Y
Cale	g1193.t1	Ketol-acid reductoisomerase, chloroplastic	F:GO:0000287; F:GO:0004455; F:GO:0005507; C:GO:0005618; C:GO:0005739; P:GO:0009097; P:GO:0009099; C:GO:0009570; C:GO:0009941; F:GO:0016853; F:GO:0042803; P:GO:0046686; C:GO:0048046; P:GO:0055114; F:GO:0070402	NA	NA		No Hit	827	619	143		827	-476	Y
Cale	g1196.t1	serine/threonine-protein phosphatase BSL1-like	F:GO:0004721; P:GO:0009987	NA	NA		250	1358	938	No Hit		1108	-938	Y
Cale	g1199.t1	K(+) efflux antiporter 5	P:GO:0006810	NA	NA		170	662	349	127		492	-222	Y
Cale	g1201.t1	clathrin heavy chain 1	F:GO:0005198; P:GO:0006886; P:GO:0016192; C:GO:0030130; C:GO:0030132; F:GO:0032051; P:GO:0048268; C:GO:0071439	NA	NA		1725	3029	2162	No Hit		1304	-2162	Y
Cale	g1203.t1	probable protein phosphatase 2C 80	F:GO:0003824	NA	NA		154	449	213	No Hit		295	-213	Y
Cale	g1211.t1	ESCRT-related protein CHMP1B-like	P:GO:0000578; C:GO:0000815; P:GO:0000920; F:GO:0005515; C:GO:0005771; P:GO:0006914; P:GO:0009793; P:GO:0015031; P:GO:0032509; P:GO:0045324; P:GO:0090351	NA	NA		196	333	263	No Hit		137	-263	Y
Cale	g1225.t1	anthranilate synthase alpha subunit 2, chloroplastic	P:GO:0000162; F:GO:0004049	NA	NA		No Hit	912	631	384		912	-247	Y
Cale	g1229.t1	5'-3' exoribonuclease 3-like isoform X2	P:GO:0006139; F:GO:0016787	NA	NA		487	969	533	No Hit		482	-533	Y
Cale	g1235.t1	calcyphosin-like protein	F:GO:0005509; P:GO:0009231; C:GO:0009349	NA	NA		131	403	130	No Hit		272	-130	Y
Cale	g1238.t1	carbonyl reductase [NADPH] 1-like	P:GO:0008152; F:GO:0016491	NA	NA		224	412	236	75.1		188	-160.9	Y
Cale	g1242.t1	DEAD-box ATP-dependent RNA helicase 36	F:GO:0000166; F:GO:0016787	NA	NA		398	545	419	258		147	-161	Y
Cale	g1248.t1	DEAD-box ATP-dependent RNA helicase 28	F:GO:0000166; F:GO:0003676; F:GO:0016787	NA	NA		442	801	507	270		359	-237	Y
Cale	g1252.t1	sperm-associated antigen 6	C:GO:0015630	NA	NA		526	717	509	No Hit		191	-509	Y
Cale	g1253.t1	photosystem I chlorophyll a/b-binding protein 5, chloroplastic	C:GO:0009507; C:GO:0009521; P:GO:0015979	NA	NA		No Hit	383	217	No Hit		383	-217	Y
Cale	g1254.t1	phytochrome-associated serine/threonine-protein phosphatase	F:GO:0004386; F:GO:0004721; P:GO:0006470	NA	NA		431	589	503	No Hit		158	-503	Y
Cale	g1255.t1	probable serine incorporator	C:GO:0016020; C:GO:0016021	NA	NA		172	608	174	No Hit		436	-174	Y
Cale	g1256.t1	DEAD-box ATP-dependent RNA helicase 20	F:GO:0003676; F:GO:0004386; F:GO:0005524	NA	NA		541	816	629	261		275	-368	Y
Cale	g1256.t2	DEAD-box ATP-dependent RNA helicase 20	F:GO:0003676; F:GO:0004386; F:GO:0005524	NA	NA		469	683	540	224		214	-316	Y
Cale	g1256.t3	DEAD-box ATP-dependent RNA helicase 20	F:GO:0003676; F:GO:0004386; F:GO:0005524	NA	NA		457	672	527	212		215	-315	Y
Cale	g1260.t1	BTB/POZ and MATH domain-containing protein 2-like	NA	NA	NA		144	667	198	No Hit		523	-198	Y
Cale	g1260.t2	BTB/POZ and MATH domain-containing protein 2-like	NA	NA	NA		144	673	198	No Hit		529	-198	Y
Cale	g1261.t1	acidic leucine-rich nuclear phosphoprotein 32-related protein-like	C:GO:0005634; F:GO:0042393	NA	NA		103	280	117	No Hit		177	-117	Y
Cale	g1262.t1	probable glutamyl endopeptidase, chloroplastic isoform X2	F:GO:0016787	NA	NA		56.6	1176	825	67.4		1119.4	-757.6	Y
Cale	g1263.t1	riboflavin biosynthesis protein PYRR, chloroplastic	F:GO:0003824; P:GO:0009987; P:GO:0071704	NA	NA		61.6	660	479	272		598.4	-207	Y
Cale	g1266.t1	heat shock 70 kDa protein 15-like	C:GO:0044424	NA	NA		539	1049	705	252		510	-453	Y
Cale	g1270.t1	probable 18S rRNA (guanine-N(7))-methyltransferase	C:GO:0005730; F:GO:0016435; P:GO:0048364; P:GO:0070476	NA	NA		300	420	324	47		120	-277	Y
Cale	g1272.t1	protein CYPRO4-like	NA	NA	NA		No Hit	629	300	No Hit		629	-300	Y
Cale	g1276.t1	1,4-alpha-glucan-branching enzyme 1, chloroplastic/amyloplastic-like	F:GO:0003844; P:GO:0005982; C:GO:0009501	NA	NA		610	915	776	202		305	-574	Y
Cale	g1279.t1	predicted protein	F:GO:0004842; C:GO:0016021; P:GO:0016567; F:GO:0016874	NA	NA		337	1754	325	No Hit		1417	-325	Y
Cale	g1281.t1	protein translocase subunit secA, chloroplastic	F:GO:0005524; P:GO:0006605; C:GO:0009535; C:GO:0009570; P:GO:0009658; C:GO:0009941; P:GO:0010109; F:GO:0015462; P:GO:0017038; P:GO:0071806	NA	NA		169	1561	1260	1130		1392	-130	Y
Cale	g1283.t1	ABC transporter G family protein	P:GO:0009987; P:GO:0030587; C:GO:0044425; P:GO:0050896; P:GO:0051179	NA	NA		204	466	236	80.5		262	-155.5	Y
Cale	g1284.t1	MEI2-like protein 1	F:GO:0003729; F:GO:0005515; P:GO:0045836	NA	NA		No Hit	543	197	No Hit		543	-197	Y
Cale	g1286.t1	chlorophyll a-b binding protein of LHCII	P:GO:0009416; C:GO:0009522; C:GO:0009523; C:GO:0009535; P:GO:0009768; C:GO:0009941; C:GO:0010287; C:GO:0016021; F:GO:0016168; P:GO:0018298	NA	NA		42.7	454	357	No Hit		411.3	-357	Y
Cale	g1291.t1	splicing factor U2af large subunit B-like isoform X3	F:GO:0003723; C:GO:0005684	NA	NA		173	451	174	47		278	-127	Y
Cale	g1293.t1	chloroplastic lipocalin isoform X2	P:GO:0006950; P:GO:0009628; P:GO:0042221; C:GO:0044424	NA	NA		No Hit	293	239	No Hit		293	-239	Y
Cale	g1295.t1	calcium/calmodulin-dependent protein kinase kinase 2 isoform X3	F:GO:0004672; P:GO:0016310; C:GO:0044424	NA	NA		221	504	226	102		283	-124	Y
Cale	g1300.t1	2,3-bisphosphoglycerate-independent phosphoglycerate mutase	C:GO:0005737; P:GO:0006007; F:GO:0030145; P:GO:0044262; F:GO:0046537	NA	NA		162	939	669	504		777	-165	Y
Cale	g1303.t1	vam6/Vps39-like protein	C:GO:0005622; P:GO:0006886; P:GO:0016192	NA	NA		249	1206	282	No Hit		957	-282	Y
Cale	g1307.t1	vesicle-fusing ATPase	C:GO:0005795; F:GO:0016887; P:GO:0043001; P:GO:0048211	NA	NA		625	1147	758	215		522	-543	Y
Cale	g1310.t1	ras-related protein RABA2a	P:GO:0000911; F:GO:0003924; F:GO:0005525; C:GO:0005768; C:GO:0005829; C:GO:0005886; P:GO:0006886; C:GO:0009504; P:GO:0032482	NA	NA		297	398	315	No Hit		101	-315	Y
Cale	g1313.t1	elongation factor 1-delta 1	F:GO:0003746; C:GO:0005853; P:GO:0006412; P:GO:0006414	NA	NA		163	291	197	No Hit		128	-197	Y
Cale	g1315.t1	peptidyl-prolyl cis-trans isomerase FKBP17-2, chloroplastic-like	C:GO:0009535	NA	NA		59.3	234	185	57		174.7	-128	Y
Cale	g1317.t1	Pentatricopeptide repeat-containing protein	C:GO:0005739; C:GO:0016020	NA	NA		64.3	1503	209	49.3		1438.7	-159.7	Y
Cale	g1319.t1	plant UBX domain-containing protein 7	NA	NA	NA		127	305	149	No Hit		178	-149	Y
Cale	g1320.t1	brefeldin A-inhibited guanine nucleotide-exchange protein 2	F:GO:0005086; P:GO:0032012	NA	NA		462	2186	558	No Hit		1724	-558	Y
Cale	g1323.t1	ER membrane protein complex subunit 2-like	P:GO:0034975; C:GO:0072546	NA	NA		168	344	164	No Hit		176	-164	Y
Cale	g1324.t1	glutamine--tRNA ligase	F:GO:0000166; F:GO:0004819; C:GO:0005829; P:GO:0006425; P:GO:0048481	NA	NA		634	1197	870	479		563	-391	Y
Cale	g1332.t1	Putative thiol-disulfide oxidoreductase DCC	F:GO:0005515; C:GO:0005739; F:GO:0015035; P:GO:0042246	NA	NA		104	224	171	No Hit		120	-171	Y
Cale	g1333.t1	RNA-binding protein 34	F:GO:0003676; F:GO:0003723; C:GO:0005634; C:GO:0005730	NA	NA		103	247	104	No Hit		144	-104	Y
Cale	g1336.t1	5-oxoprolinase isoform X2	F:GO:0016787	NA	NA		1345	1850	1292	286		505	-1006	Y
Cale	g1350.t1	ATP-dependent zinc metalloprotease FTSH, chloroplastic	F:GO:0004176; F:GO:0004222; F:GO:0005524; P:GO:0006508; C:GO:0009535; C:GO:0009941; P:GO:0010027; P:GO:0010205; P:GO:0010206; P:GO:0010304; C:GO:0016021	NA	NA		455	1103	903	744		648	-159	Y
Cale	g1366.t1	serine/threonine-protein phosphatase 4 regulatory subunit 4 isoform X2	C:GO:0031514	NA	NA		223	330	201	No Hit		107	-201	Y
Cale	g1367.t1	pheophorbide a oxygenase	F:GO:0008168; F:GO:0010277; C:GO:0016020; C:GO:0016021; F:GO:0016491; P:GO:0032259; F:GO:0051537; P:GO:0055114	NA	NA		No Hit	224	104	No Hit		224	-104	Y
Cale	g1368.t1	exocyst complex component SEC3A	C:GO:0000145; F:GO:0005546; C:GO:0005886; P:GO:0006887; P:GO:0006893; F:GO:0017049; P:GO:0051601	NA	NA		104	1267	257	No Hit		1163	-257	Y
Cale	g1373.t1	small subunit processome component 20 homolog isoform X1	NA	NA	NA		299	765	247	No Hit		466	-247	Y
Cale	g1375.t1	SRSF protein kinase 1-like	F:GO:0016301	NA	NA		351	615	369	52.8		264	-316.2	Y
Cale	g1376.t1	ferritin-3, chloroplastic	F:GO:0004322; C:GO:0005623; P:GO:0006826; P:GO:0006879; F:GO:0008199; P:GO:0055114	NA	NA		181	332	272	55.8		151	-216.2	Y
Cale	g1377.t1	eukaryotic translation initiation factor 2D	P:GO:0001731; F:GO:0003723; F:GO:0003743; P:GO:0006413; C:GO:0022627	NA	NA		157	438	180	No Hit		281	-180	Y
Cale	g1380.t1	ATP-dependent DNA helicase 2 subunit KU70 isoform X1	P:GO:0000723; F:GO:0003677; F:GO:0003684; F:GO:0004003; F:GO:0004386; C:GO:0005634; P:GO:0006281; P:GO:0006303; P:GO:0032508; F:GO:0042162; C:GO:0043564	NA	NA		241	507	235	No Hit		266	-235	Y
Cale	g1382.t1	pyruvate kinase 1, cytosolic	F:GO:0004743; C:GO:0005829; P:GO:0006096; F:GO:0046872	NA	NA		229	821	444	226		592	-218	Y
Cale	g1383.t1	serine/threonine-protein kinase STY46-like isoform X1	F:GO:0004672; F:GO:0005524; P:GO:0006468; F:GO:0016301; P:GO:0016310	NA	NA		201	640	404	132		439	-272	Y
Cale	g1384.t1	fimbrin-1-like	F:GO:0003779; P:GO:0007623; P:GO:0051639	NA	NA		260	609	290	No Hit		349	-290	Y
Cale	g1389.t1	serine/threonine protein phosphatase 2A 55 kDa regulatory subunit B beta isoform-like isoform X2	C:GO:0000159; F:GO:0019888; P:GO:0043666	NA	NA		382	644	427	No Hit		262	-427	Y
Cale	g1394.t1	enzymatic polyprotein, putative	F:GO:0003676; F:GO:0003964; F:GO:0004190; F:GO:0004519; P:GO:0006278; P:GO:0006508; P:GO:0015074; F:GO:0016740; F:GO:0016779; P:GO:0090305	NA	NA		125	550	134	No Hit		425	-134	Y
Cale	g1397.t1	glutamine synthetase	F:GO:0004356; F:GO:0005524; C:GO:0005737; P:GO:0006542	NA	NA		436	677	561	326		241	-235	Y
Cale	g1399.t1	mitochondrial outer membrane protein porin 2	C:GO:0005741; F:GO:0008308; P:GO:0015698; P:GO:0055085; P:GO:0098656	NA	NA		60.1	363	118	No Hit		302.9	-118	Y
Cale	g1400.t1	probable protein S-acyltransferase 7	C:GO:0012505; F:GO:0016746; C:GO:0043231; C:GO:0044444	NA	NA		172	532	206	No Hit		360	-206	Y
Cale	g1401.t1	E3 ubiquitin-protein ligase RGLG2-like	NA	NA	NA		249	360	278	No Hit		111	-278	Y
Cale	g1402.t1	protein transport protein Sec61 subunit alpha-like	F:GO:0005048; C:GO:0005784; P:GO:0006616; P:GO:0006620; F:GO:0008320; C:GO:0016021	NA	NA		647	929	692	276		282	-416	Y
Cale	g1404.t1	alpha,alpha-trehalose-phosphate synthase [UDP-forming] 1-like	F:GO:0003824	NA	NA		144	1329	818	380		1185	-438	Y
Cale	g1405.t1	serine/threonine-protein kinase/endoribonuclease IRE1a-like isoform X2	F:GO:0000166; F:GO:0004672; P:GO:0016070; P:GO:0016310; F:GO:0043167	NA	NA		273	1381	362	92		1108	-270	Y
Cale	g1406.t1	LRR receptor-like serine/threonine-protein kinase ERECTA isoform X1	F:GO:0000166; F:GO:0004672; F:GO:0004674; F:GO:0005524; P:GO:0006468; C:GO:0016020; C:GO:0016021; F:GO:0016301; P:GO:0016310; F:GO:0016740	NA	NA		84.7	565	155	54.7		480.3	-100.3	Y
Cale	g1409.t1	Zinc finger CCCH domain-containing protein 64	F:GO:0003676; F:GO:0003723; F:GO:0046872	NA	NA		141	802	139	No Hit		661	-139	Y
Cale	g1413.t1	pentatricopeptide repeat-containing protein At2g16880	NA	NA	NA		62	474	149	No Hit		412	-149	Y
Cale	g1414.t1	mRNA cap guanine-N7 methyltransferase 1	P:GO:0008152; C:GO:0044424	NA	NA		99	347	112	No Hit		248	-112	Y
Cale	g1417.t1	geranylgeranyl transferase type-2 subunit beta 1-like	F:GO:0016740	NA	NA		379	510	379	No Hit		131	-379	Y
Cale	g1419.t1	probable apyrase 2	F:GO:0016818	NA	NA		211	447	276	No Hit		236	-276	Y
Cale	g1420.t1	2-isopropylmalate synthase A	F:GO:0003852; P:GO:0009098	NA	NA		No Hit	923	739	533		923	-206	Y
Cale	g1422.t1	BRCA1-associated protein	C:GO:0000151; F:GO:0003676; F:GO:0004842; F:GO:0008270; P:GO:0010029; P:GO:0016567	NA	NA		318	590	307	No Hit		272	-307	Y
Cale	g1432.t1	high affinity cGMP-specific 3',5'-cyclic phosphodiesterase 9A isoform X3	F:GO:0004114; F:GO:0005488; C:GO:0005622; P:GO:0007165; P:GO:0009653; P:GO:0030587; P:GO:0046058; P:GO:0048518; P:GO:0051279	NA	NA		178	451	184	No Hit		273	-184	Y
Cale	g1443.t1	regulator of chromosome condensation isoform X1	NA	NA	NA		179	403	196	No Hit		224	-196	Y
Cale	g1444.t1	protein COFACTOR ASSEMBLY OF COMPLEX C SUBUNIT B CCB1, chloroplastic	C:GO:0016020	NA	NA		No Hit	326	166	No Hit		326	-166	Y
Cale	g1445.t1	tRNA (cytosine(34)-C(5))-methyltransferase	F:GO:0008168	NA	NA		405	747	397	135		342	-262	Y
Cale	g1446.t1	predicted protein	P:GO:0006364	NA	NA		126	258	117	No Hit		132	-117	Y
Cale	g1454.t1	LMBR1 domain-containing protein 2 homolog A isoform X1	C:GO:0016020; C:GO:0016021	NA	NA		172	439	198	No Hit		267	-198	Y
Cale	g1459.t1	DWNN domain, a CCHC-type zinc finger	F:GO:0003676; C:GO:0005634; P:GO:0008150; F:GO:0008270; C:GO:0016020; C:GO:0016021; F:GO:0016740; F:GO:0046872	NA	NA		93.6	427	159	No Hit		333.4	-159	Y
Cale	g1463.t1	mitochondrial thiamine pyrophosphate carrier-like	C:GO:0016021; F:GO:0022857; P:GO:0045117; P:GO:0072348; P:GO:0072531	NA	NA		200	425	280	No Hit		225	-280	Y
Cale	g1470.t1	probable ADP-ribosylation factor GTPase-activating protein AGD6	C:GO:0005634; C:GO:0005829; C:GO:0012505; P:GO:0048193	NA	NA		196	484	274	No Hit		288	-274	Y
Cale	g1473.t1	AP-4 complex subunit epsilon	C:GO:0005794; P:GO:0006886; P:GO:0015031; C:GO:0016020; P:GO:0016192; C:GO:0030117; C:GO:0030124	NA	NA		318	932	488	No Hit		614	-488	Y
Cale	g1475.t1	alternative oxidase	F:GO:0004829; F:GO:0005524; C:GO:0005739; P:GO:0006435; F:GO:0009916; P:GO:0010230; C:GO:0016021; F:GO:0046872; C:GO:0070469; F:GO:0102721	NA	NA		294	583	267	No Hit		289	-267	Y
Cale	g1480.t1	NADP-dependent glyceraldehyde-3-phosphate dehydrogenase	F:GO:0008911; P:GO:0055114	NA	NA		215	757	702	462		542	-240	Y
Cale	g1482.t1	kinesin-like protein KIN-4C isoform X1	F:GO:0000166; F:GO:0003774; F:GO:0003777; F:GO:0005524; P:GO:0007018; F:GO:0008017	NA	NA		423	1488	530	No Hit		1065	-530	Y
Cale	g1483.t1	Signal recognition particle receptor subunit alpha	C:GO:0005783; P:GO:0006886; C:GO:0016020	NA	NA		454	860	462	194		406	-268	Y
Cale	g1485.t1	sulfoquinovosyl transferase SQD2-like	P:GO:0009247; C:GO:0009941; P:GO:0046506; F:GO:0046510	NA	NA		71.2	650	416	159		578.8	-257	Y
Cale	g1487.t1	vacuolar protein sorting-associated protein 22 homolog 1	C:GO:0000814; P:GO:0043328	NA	NA		239	356	276	No Hit		117	-276	Y
Cale	g1493.t1	chromatin assembly factor 1 subunit FAS2	NA	NA	NA		246	450	268	53.9		204	-214.1	Y
Cale	g1499.t1	Serine/threonine-protein kinase TOR	C:GO:0044424; P:GO:0050794	NA	NA		233	972	289	No Hit		739	-289	Y
Cale	g1502.t1	trafficking protein particle complex subunit 6B	C:GO:0005801; C:GO:0005802; P:GO:0006888; P:GO:0009737; P:GO:0048868	NA	NA		152	255	138	No Hit		103	-138	Y
Cale	g1507.t1	ATP-dependent DNA helicase 2 subunit KU80	P:GO:0006259; P:GO:0006950; P:GO:0051716; F:GO:0097159; F:GO:1901363	NA	NA		95.9	288	140	No Hit		192.1	-140	Y
Cale	g1509.t1	putative threonine aspartase	F:GO:0004298; C:GO:0005737; P:GO:0006508; F:GO:0016787; P:GO:0051604	NA	NA		182	453	217	95.9		271	-121.1	Y
Cale	g1510.t1	vacuolar protein-sorting-associated protein 11 homolog	C:GO:0005622; P:GO:0006886; P:GO:0016192	NA	NA		493	1368	630	No Hit		875	-630	Y
Cale	g1511.t1	S-adenosylmethionine mitochondrial carrier protein	F:GO:0000095; C:GO:0005743; C:GO:0016020; C:GO:0016021; F:GO:0022857; P:GO:0055085; P:GO:1901962	NA	NA		148	526	148	No Hit		378	-148	Y
Cale	g1517.t1	serine/threonine-protein kinase AFC3 isoform X1	F:GO:0004672; F:GO:0005524; P:GO:0006468; F:GO:0016301; P:GO:0016310	NA	NA		261	716	343	79.7		455	-263.3	Y
Cale	g1522.t1	probable UDP-N-acetylglucosamine--peptide N-acetylglucosaminyltransferase SEC	F:GO:0016740	NA	NA		494	1642	920	73.6		1148	-846.4	Y
Cale	g1527.t1	DExH-box ATP-dependent RNA helicase DExH14	F:GO:0008026; P:GO:0009987; F:GO:0097159; F:GO:1901363	NA	NA		1874	2368	2080	197		494	-1883	Y
Cale	g1530.t1	dynamin-related protein 4C-like	F:GO:0000166; P:GO:0000266; F:GO:0003924; F:GO:0005525; C:GO:0005737; F:GO:0008017; C:GO:0016020	NA	NA		166	377	183	68.6		211	-114.4	Y
Cale	g1531.t1	RNA-binding protein Musashi homolog Rbp6 isoform X5	F:GO:0003723; F:GO:0046872	NA	NA		120	393	130	No Hit		273	-130	Y
Cale	g1532.t1	heterogeneous nuclear ribonucleoprotein F isoform X2	F:GO:0003676; F:GO:0003723	NA	NA		110	306	104	No Hit		196	-104	Y
Cale	g1535.t1	protein YIPF5 homolog	C:GO:0016020; C:GO:0016021	NA	NA		115	288	109	No Hit		173	-109	Y
Cale	g1540.t1	chaperone protein ClpC, chloroplastic	F:GO:0005524; P:GO:0006508; F:GO:0008233	NA	NA		209	1600	1375	976		1391	-399	Y
Cale	g1542.t1	cullin-4-like	P:GO:0006511; F:GO:0016874; C:GO:0031461; F:GO:0031625	NA	NA		678	867	704	No Hit		189	-704	Y
Cale	g1546.t1	tripeptidyl-peptidase 2	C:GO:0043229; C:GO:0044444; F:GO:0070011	NA	NA		741	1453	929	154		712	-775	Y
Cale	g1548.t1	ribosome biogenesis protein WDR12 homolog	C:GO:0005634; P:GO:0042254	NA	NA		139	596	183	75.1		457	-107.9	Y
Cale	g1549.t1	triphosphate tunel metalloenzyme 3-like	P:GO:0048364; F:GO:0050355	NA	NA		No Hit	271	118	No Hit		271	-118	Y
Cale	g1552.t1	protoporphyrinogen oxidase 1, chloroplastic	P:GO:0006779; F:GO:0016491; C:GO:0044434	NA	NA		136	694	579	199		558	-380	Y
Cale	g1553.t1	beta-amylase 3, chloroplastic	P:GO:0000272; F:GO:0016161; F:GO:0102229	NA	NA		No Hit	721	306	135		721	-171	Y
Cale	g1554.t1	Dicarboxylate transporter 1, chloroplastic	P:GO:0006814; F:GO:0015556; P:GO:0015729; C:GO:0016021; C:GO:0044434; P:GO:1905039	NA	NA		No Hit	817	591	472		817	-119	Y
Cale	g1565.t1	snurportin-1	C:GO:0005634; C:GO:0005737; P:GO:0061015	NA	NA		122	362	126	No Hit		240	-126	Y
Cale	g1570.t1	probable inositol transporter 2	P:GO:0008645; F:GO:0015144; C:GO:0016021	NA	NA		327	467	393	193		140	-200	Y
Cale	g1571.t1	pre-mRNA-splicing factor CWC22 homolog	F:GO:0003723	NA	NA		620	912	577	No Hit		292	-577	Y
Cale	g1575.t1	putative polyprotein	P:GO:0006807; F:GO:0016787; P:GO:0043170; P:GO:0044238	NA	NA		110	260	107	No Hit		150	-107	Y
Cale	g1580.t1	dol-P-Glc:Glc(2)Man(9)GlcNAc(2)-PP-Dol alpha-1,2-glucosyltransferase isoform X1	F:GO:0004583; C:GO:0005783; C:GO:0005789; P:GO:0006487; P:GO:0006488; P:GO:0009651; C:GO:0016020; C:GO:0016021; F:GO:0016757; F:GO:0046527; P:GO:0048366; F:GO:0106073	NA	NA		208	318	225	No Hit		110	-225	Y
Cale	g1582.t1	probable serine/threonine protein kinase IRE	F:GO:0004672; C:GO:0005622; P:GO:0006468; F:GO:0097159; F:GO:1901363	NA	NA		261	374	310	130		113	-180	Y
Cale	g1583.t1	Oxysterol-binding protein-related protein 1C	NA	NA	NA		270	925	419	No Hit		655	-419	Y
Cale	g1584.t1	isoamylase 2, chloroplastic isoform X2	F:GO:0004553; P:GO:0005975; P:GO:0008152; F:GO:0008171; F:GO:0016787; F:GO:0016798; P:GO:0032259; F:GO:0046872	NA	NA		50.1	424	189	86.7		373.9	-102.3	Y
Cale	g1585.t1	DExH-box ATP-dependent RNA helicase DExH9	P:GO:0016070; F:GO:0097159; F:GO:1901363	NA	NA		788	962	759	296		174	-463	Y
Cale	g1587.t1	probable mitochondrial-processing peptidase subunit beta, mitochondrial	F:GO:0004222; C:GO:0005750; P:GO:0006122; P:GO:0006508; P:GO:0009060; F:GO:0046872	NA	NA		478	823	583	231		345	-352	Y
Cale	g1591.t1	F-box protein At1g78280	C:GO:0005829; F:GO:0016740	NA	NA		171	629	236	No Hit		458	-236	Y
Cale	g1594.t1	putative Dol-P-Glc:Glc(2)Man(9)GlcNAc(2)-PP-Dol alpha-1,2-glucosyltransferase	F:GO:0004583; C:GO:0005783; C:GO:0005789; P:GO:0006487; P:GO:0006488; P:GO:0009651; C:GO:0016020; C:GO:0016021; F:GO:0016757; F:GO:0046527; P:GO:0048366; F:GO:0106073	NA	NA		204	310	222	No Hit		106	-222	Y
Cale	g1611.t1	probable 1-acylglycerol-3-phosphate O-acyltransferase	F:GO:0016746; F:GO:0052689	NA	NA		169	538	228	58.9		369	-169.1	Y
Cale	g1613.t1	polyadenylate-binding protein 1-like isoform X2	C:GO:0005634; C:GO:0005840; P:GO:0006446; F:GO:0008143; F:GO:0008428; C:GO:0010494; F:GO:0034236; P:GO:0060211; F:GO:1990841	NA	NA		384	509	399	55.1		125	-343.9	Y
Cale	g1615.t1	acyltransferase-like protein At1g54570, chloroplastic	F:GO:0003824	NA	NA		53.5	721	312	No Hit		667.5	-312	Y
Cale	g1616.t1	U3 small nucleolar RNA-associated protein 14 homolog A-like isoform X1	P:GO:0000447; P:GO:0000472; P:GO:0000480; C:GO:0005730; P:GO:0006364; C:GO:0032040	NA	NA		113	691	129	No Hit		578	-129	Y
Cale	g1621.t1	tRNA:m(4)X modification enzyme TRM13 homolog	P:GO:0008033; F:GO:0008168; F:GO:0016740; P:GO:0030488; P:GO:0032259; F:GO:0106050	NA	NA		162	382	159	No Hit		220	-159	Y
Cale	g1634.t1	macrophage erythroblast attacher-like	P:GO:0045721	NA	NA		232	507	288	No Hit		275	-288	Y
Cale	g1641.t1	protein argonaute-1 isoform X4	F:GO:0003676; C:GO:0016020; C:GO:0016021; P:GO:0031047	NA	NA		477	1046	483	No Hit		569	-483	Y
Cale	g1642.t1	vacuolar protein sorting-associated protein 52 A isoform X1	C:GO:0000139; C:GO:0000938; F:GO:0005515; P:GO:0009860; P:GO:0016197; P:GO:0019953	NA	NA		377	1226	597	No Hit		849	-597	Y
Cale	g1643.t1	N-terminal kinase-like protein	F:GO:0004672; F:GO:0005524; P:GO:0006468; F:GO:0016301; P:GO:0016310	NA	NA		345	846	372	No Hit		501	-372	Y
Cale	g1646.t1	serine/arginine-rich-splicing factor SR34 isoform X1	P:GO:0000381; F:GO:0003723; P:GO:0045292	NA	NA		149	352	202	44.7		203	-157.3	Y
Cale	g1647.t1	ubiquitin-conjugating enzyme E2 34-like	P:GO:0000209; C:GO:0005783; C:GO:0016021; P:GO:0030433; F:GO:0061631	NA	NA		188	320	219	No Hit		132	-219	Y
Cale	g1648.t1	ras-related protein RABC1	F:GO:0003924; F:GO:0005525; C:GO:0005794; C:GO:0005886; P:GO:0006886; P:GO:0032482	NA	NA		207	360	259	No Hit		153	-259	Y
Cale	g1653.t1	molybdopterin biosynthesis protein CNX1-like	C:GO:0005829; P:GO:0006777; P:GO:0018315; P:GO:0032324; F:GO:0061598; F:GO:0061599	NA	NA		291	490	323	176		199	-147	Y
Cale	g1654.t1	cilia- and flagella-associated protein 57	C:GO:0031514	NA	NA		224	334	205	No Hit		110	-205	Y
Cale	g1656.t1	26S proteasome regulatory subunit RPN13	F:GO:0005515; C:GO:0044424	NA	NA		108	280	154	No Hit		172	-154	Y
Cale	g1657.t1	probable phospholipid-transporting ATPase 5	F:GO:0000166; F:GO:0000287; F:GO:0004012; F:GO:0005524; P:GO:0015914; C:GO:0016020; C:GO:0016021; F:GO:0016787; P:GO:0045332	NA	NA		540	1582	525	62		1042	-463	Y
Cale	g1660.t1	predicted protein	C:GO:0009579; P:GO:0015979; C:GO:0016020; C:GO:0044434; P:GO:0050896	NA	NA		No Hit	437	177	No Hit		437	-177	Y
Cale	g1661.t1	protein MON2 homolog isoform X1	NA	NA	NA		157	1485	167	No Hit		1328	-167	Y
Cale	g1663.t1	Very-long-chain enoyl-CoA reductase	C:GO:0016020; F:GO:0016491; P:GO:0042761	NA	NA		232	421	293	No Hit		189	-293	Y
Cale	g1665.t1	probable protein S-acyltransferase 17 isoform X1	C:GO:0005783; C:GO:0005794; P:GO:0006612; C:GO:0016020; C:GO:0016021; F:GO:0016740; F:GO:0016746; P:GO:0018230; F:GO:0019706	NA	NA		131	261	164	No Hit		130	-164	Y
Cale	g1665.t2	probable protein S-acyltransferase 17 isoform X1	C:GO:0005783; C:GO:0005794; P:GO:0006612; C:GO:0016020; C:GO:0016021; F:GO:0016740; F:GO:0016746; P:GO:0018230; F:GO:0019706	NA	NA		132	261	164	No Hit		129	-164	Y
Cale	g1666.t1	signal recognition particle 54 kDa protein 2	F:GO:0003924; F:GO:0005525; C:GO:0005786; P:GO:0006614; F:GO:0008312	NA	NA		535	875	642	369		340	-273	Y
Cale	g1670.t1	DNA topoisomerase 2	F:GO:0003916; P:GO:0006259; P:GO:0006996; P:GO:0022402; F:GO:0097159; F:GO:1901363	NA	NA		876	1155	892	149		279	-743	Y
Cale	g1672.t1	RRP12-like protein	NA	NA	NA		105	469	117	No Hit		364	-117	Y
Cale	g1674.t1	E3 ubiquitin-protein ligase MIEL1-like	F:GO:0046872	NA	NA		233	341	259	No Hit		108	-259	Y
Cale	g1676.t1	valine--tRNA ligase, chloroplastic/mitochondrial 2 isoform X1	F:GO:0000166; F:GO:0004832; C:GO:0005829; P:GO:0006438	NA	NA		702	1377	1033	846		675	-187	Y
Cale	g1680.t1	phospholipid-translocating P-type ATPase	F:GO:0005488; P:GO:0006810; C:GO:0016020	NA	NA		397	1862	582	71.2		1465	-510.8	Y
Cale	g1685.t1	DNA topoisomerase 2	F:GO:0003916; F:GO:0097159; F:GO:1901363	NA	NA		956	1235	1010	154		279	-856	Y
Cale	g1686.t1	protein KRI1 homolog	P:GO:0000447; C:GO:0005730; C:GO:0005829; C:GO:0030686	NA	NA		87	224	128	No Hit		137	-128	Y
Cale	g1687.t1	dihydropyrimidinase	F:GO:0016787	NA	NA		376	644	538	401		268	-137	Y
Cale	g1689.t1	(2Fe-2S)-binding protein	F:GO:0010277; C:GO:0016020; C:GO:0016021; F:GO:0016491; F:GO:0018489; F:GO:0018620; F:GO:0051537; P:GO:0055114; P:GO:0070988	NA	NA		67.4	334	189	77.4		266.6	-111.6	Y
Cale	g1690.t1	pheophorbide a oxygenase, chloroplastic	P:GO:0008219; C:GO:0009507; C:GO:0009534; P:GO:0009816; P:GO:0009908; C:GO:0009941; P:GO:0010154; F:GO:0010277; P:GO:0015996; C:GO:0016020; C:GO:0016021; F:GO:0016491; F:GO:0032441; F:GO:0051537; P:GO:0055114	NA	NA		60.8	315	192	70.1		254.2	-121.9	Y
Cale	g1694.t1	protein MEI2-like 4	F:GO:0003723	NA	NA		No Hit	419	243	No Hit		419	-243	Y
Cale	g1696.t1	sorting nexin 1 isoform X1	C:GO:0005768; F:GO:0035091	NA	NA		95.5	449	209	No Hit		353.5	-209	Y
Cale	g1697.t1	cytochrome c-type biogenesis ccda-like chloroplastic protein 1	P:GO:0009987; C:GO:0016020	NA	NA		No Hit	346	236	65.9		346	-170.1	Y
Cale	g1699.t1	long chain acyl-CoA synthetase 4-like	F:GO:0003824; F:GO:0016874	NA	NA		379	764	447	202		385	-245	Y
Cale	g1702.t1	pentatricopeptide repeat-containing protein MRL1, chloroplastic isoform X1	C:GO:0005739	NA	NA		60.1	628	167	No Hit		567.9	-167	Y
Cale	g1704.t1	ATP-dependent zinc metalloprotease FTSH 11, chloroplastic/mitochondrial	F:GO:0000166; F:GO:0004176; C:GO:0005739; P:GO:0006508; F:GO:0008237; C:GO:0009941; C:GO:0016020	NA	NA		438	1068	657	467		630	-190	Y
Cale	g1706.t1	GDP-L-galactose phosphorylase 2	C:GO:0005737; P:GO:0006006; F:GO:0080048	NA	NA		171	553	339	No Hit		382	-339	Y
Cale	g1712.t1	Bystin	C:GO:0005730; C:GO:0005737; P:GO:0006364; F:GO:0030515; C:GO:0030688	NA	NA		246	389	260	No Hit		143	-260	Y
Cale	g1714.t1	serine/threonine-protein kinase SAPK3	F:GO:0004672; P:GO:0016310; C:GO:0044424	NA	NA		138	320	224	63.9		182	-160.1	Y
Cale	g1715.t1	brefeldin A-inhibited guanine nucleotide-exchange protein 2-like	F:GO:0005086; C:GO:0005802; C:GO:0005829; P:GO:0016192; P:GO:0032012	NA	NA		764	2734	1160	No Hit		1970	-1160	Y
Cale	g1717.t1	vacuolar transporter chaperone 4	C:GO:0016020; P:GO:0044237; C:GO:0044444	NA	NA		199	838	306	No Hit		639	-306	Y
Cale	g1724.t1	UPF0603 protein At1g54780, chloroplastic	C:GO:0009507; C:GO:0009579; C:GO:0016021	NA	NA		No Hit	253	165	No Hit		253	-165	Y
Cale	g1727.t1	trafficking protein particle complex II-specific subunit 120 homolog isoform X2	P:GO:0000911; P:GO:0000919; C:GO:0005769; C:GO:0005802	NA	NA		99.4	1321	268	No Hit		1221.6	-268	Y
Cale	g1728.t1	deSI-like protein At4g17486	C:GO:0005886	NA	NA		128	288	147	No Hit		160	-147	Y
Cale	g1729.t1	protein TRIGALACTOSYLDIACYLGLYCEROL 3, chloroplastic-like	F:GO:0005524; C:GO:0009536; F:GO:0016887	NA	NA		130	365	282	134		235	-148	Y
Cale	g1730.t1	protein ILITYHIA	P:GO:0006417; F:GO:0016301; P:GO:0016310; F:GO:0019887; F:GO:0019901; P:GO:0033674; F:GO:0043022; P:GO:0045859	NA	NA		931	2890	1314	No Hit		1959	-1314	Y
Cale	g1738.t1	nucleolar complex protein 2 homolog	NA	NA	NA		222	691	278	No Hit		469	-278	Y
Cale	g1739.t1	glycerol-3-phosphate dehydrogenase SDP6, mitochondrial-like	P:GO:0008152; C:GO:0016020; F:GO:0052590	NA	NA		524	819	629	241		295	-388	Y
Cale	g1740.t1	long-chain-fatty-acid--[acyl-carrier-protein] ligase AEE15, chloroplastic	F:GO:0003824; F:GO:0016874	NA	NA		177	629	408	181		452	-227	Y
Cale	g1741.t1	cilia- and flagella-associated protein 58	C:GO:0005929; P:GO:0060285	NA	NA		733	989	827	No Hit		256	-827	Y
Cale	g1758.t1	dynamin-related protein 3A-like isoform X1	F:GO:0000166	NA	NA		459	1035	570	No Hit		576	-570	Y
Cale	g1762.t1	NADH--cytochrome b5 reductase 1	C:GO:0016020; F:GO:0016491; P:GO:0055114	NA	NA		193	397	231	72.4		204	-158.6	Y
Cale	g1769.t1	protein VACUOLELESS1	C:GO:0005737; P:GO:0006886; P:GO:0007033; C:GO:0009705; C:GO:0030897; C:GO:0032991; C:GO:0033263; P:GO:0045992; P:GO:0051469	NA	NA		392	1375	455	No Hit		983	-455	Y
Cale	g1771.t1	chlorophyll a-b binding protein CP29.3, chloroplastic	C:GO:0009503; C:GO:0009521; P:GO:0015979; F:GO:0043167	NA	NA		No Hit	471	328	No Hit		471	-328	Y
Cale	g1774.t1	uncharacterized protein At5g03900, chloroplastic isoform X2	C:GO:0009536; C:GO:0009941; C:GO:0016020; C:GO:0016021	NA	NA		No Hit	498	294	No Hit		498	-294	Y
Cale	g1775.t1	OTU domain-containing protein 6B	C:GO:0005829	NA	NA		132	274	147	No Hit		142	-147	Y
Cale	g1776.t1	26S proteasome non-ATPase regulatory subunit 12 homolog A-like	C:GO:0000502	NA	NA		363	696	454	No Hit		333	-454	Y
Cale	g1792.t1	NADPH--cytochrome P450 reductase	F:GO:0000166; F:GO:0016491; F:GO:0043168; C:GO:0044444; F:GO:0050662	NA	NA		434	891	528	285		457	-243	Y
Cale	g1794.t1	acyltransferase-like protein At3g26840, chloroplastic	F:GO:0003824	NA	NA		54.7	562	282	No Hit		507.3	-282	Y
Cale	g1796.t1	ceramide kinase	F:GO:0000287; F:GO:0001729; F:GO:0003676; F:GO:0003723; F:GO:0003951; P:GO:0006672; F:GO:0008270; C:GO:0016020; C:GO:0016021; F:GO:0016301; P:GO:0016310; P:GO:0046834	NA	NA		234	442	236	57.4		208	-178.6	Y
Cale	g1798.t1	RNA-dependent RNA polymerase 1-like	P:GO:0001172; F:GO:0003968; C:GO:0005634; P:GO:0030422; C:GO:0031380; P:GO:0070919	NA	NA		496	1279	434	No Hit		783	-434	Y
Cale	g1801.t1	myb family transcription factor PHL11	F:GO:0005515	NA	NA		No Hit	185	109	No Hit		185	-109	Y
Cale	g1802.t1	F-box-like/WD repeat-containing protein TBL1XR1	C:GO:0005634; P:GO:0009409; P:GO:0016575	NA	NA		383	496	382	120		113	-262	Y
Cale	g1803.t1	(2Fe-2S)-binding protein	F:GO:0010277; C:GO:0016020; C:GO:0016021; F:GO:0016491; F:GO:0018489; F:GO:0051537; P:GO:0055114; P:GO:0070988	NA	NA		73.6	357	214	83.6		283.4	-130.4	Y
Cale	g1805.t1	(2Fe-2S)-binding protein	F:GO:0010277; C:GO:0016020; C:GO:0016021; F:GO:0016491; F:GO:0018489; F:GO:0051537; P:GO:0055114; P:GO:0070988	NA	NA		74.3	320	193	85.9		245.7	-107.1	Y
Cale	g1808.t1	thyroid adenoma-associated protein homolog	C:GO:0005829; P:GO:0030488	NA	NA		209	974	152	No Hit		765	-152	Y
Cale	g1809.t1	heme oxygenase 1, chloroplastic-like	P:GO:0010229; F:GO:0016491; P:GO:0044237; P:GO:0048573; P:GO:0055114	NA	NA		No Hit	221	175	No Hit		221	-175	Y
Cale	g1813.t1	dual specificity protein phosphatase 1-like	F:GO:0016791	NA	NA		114	243	118	No Hit		129	-118	Y
Cale	g1813.t2	dual specificity protein phosphatase 1-like	F:GO:0016791	NA	NA		113	239	118	No Hit		126	-118	Y
Cale	g1815.t1	ubiquitin-conjugating enzyme E2 32	C:GO:0016021; P:GO:0016567; F:GO:0016874; F:GO:0061631	NA	NA		177	317	216	No Hit		140	-216	Y
Cale	g1818.t1	protein furry homolog-like	NA	NA	NA		156	2094	108	No Hit		1938	-108	Y
Cale	g1819.t1	ACT domain-containing protein ACR3 isoform X1	F:GO:0016740; F:GO:0016779	NA	NA		No Hit	497	216	60.8		497	-155.2	Y
Cale	g1820.t1	thioredoxin domain-containing protein PLP3B-like	C:GO:0005623; P:GO:0045454	NA	NA		122	300	196	No Hit		178	-196	Y
Cale	g1821.t1	alkylated DNA repair protein alkB homolog 8	P:GO:0002098; F:GO:0003676; F:GO:0003723; F:GO:0008168; F:GO:0016300; F:GO:0016491; F:GO:0016740; P:GO:0030488; P:GO:0032259; P:GO:0055114	NA	NA		317	676	329	60.8		359	-268.2	Y
Cale	g1826.t1	serrate RNA effector molecule-like isoform X2	C:GO:0044424	NA	NA		58.5	648	176	No Hit		589.5	-176	Y
Cale	g1828.t1	stromal cell-derived factor 2-like protein	C:GO:0005783; C:GO:0016020; P:GO:0042742; P:GO:0050832; P:GO:0052033	NA	NA		142	294	174	No Hit		152	-174	Y
Cale	g1830.t1	general transcription factor IIH subunit 2	F:GO:0005488; C:GO:0005634; P:GO:0044260; P:GO:0090304	NA	NA		271	467	331	No Hit		196	-331	Y
Cale	g1831.t1	ubiquitin-protein ligase E3A-like	F:GO:0004842; P:GO:0016567; F:GO:0016740; F:GO:0016874	NA	NA		271	378	256	No Hit		107	-256	Y
Cale	g1833.t1	stearoyl-[acyl-carrier-protein] 9-desaturase, chloroplastic	F:GO:0005515; P:GO:0006631; C:GO:0009536; F:GO:0045300; F:GO:0046872; P:GO:0055114	NA	NA		No Hit	611	456	105		611	-351	Y
Cale	g1835.t1	heat shock 70 kDa protein 17	F:GO:0000166; F:GO:0005524	NA	NA		322	1023	492	166		701	-326	Y
Cale	g1844.t1	translocase of chloroplast 120, chloroplastic-like	C:GO:0009536; C:GO:0016020	NA	NA		No Hit	641	166	No Hit		641	-166	Y
Cale	g1844.t2	translocase of chloroplast 120, chloroplastic-like	C:GO:0009536; C:GO:0016020	NA	NA		No Hit	641	166	No Hit		641	-166	Y
Cale	g1846.t1	chlorophyll a-b binding protein 7, chloroplastic	F:GO:0005488; P:GO:0009416; C:GO:0009522; C:GO:0009535; P:GO:0009768; C:GO:0009941; C:GO:0010287	NA	NA		No Hit	375	240	No Hit		375	-240	Y
Cale	g1847.t1	YTH domain-containing protein 1-like isoform X3	F:GO:0003723; C:GO:0016020; C:GO:0016021	NA	NA		110	506	114	No Hit		396	-114	Y
Cale	g1847.t2	YTH domain-containing protein 1-like isoform X3	F:GO:0003723; C:GO:0016020; C:GO:0016021	NA	NA		109	454	114	No Hit		345	-114	Y
Cale	g1848.t1	NHL repeat-containing protein 2	C:GO:0044424	NA	NA		437	1200	860	87.8		763	-772.2	Y
Cale	g1852.t1	cyclic nucleotide-binding protein	F:GO:0005216; F:GO:0005244; F:GO:0005249; F:GO:0005267; P:GO:0006364; P:GO:0006811; P:GO:0006813; C:GO:0016020; C:GO:0016021; P:GO:0034220; P:GO:0034765; P:GO:0055085; P:GO:0071805	NA	NA		139	486	132	No Hit		347	-132	Y
Cale	g1854.t1	SNW/SKI-interacting protein-like	P:GO:0000398; F:GO:0005515; C:GO:0005730; P:GO:0009737; P:GO:0010555; F:GO:0036002; P:GO:0042752; P:GO:0045893; P:GO:1901002; P:GO:1902584; P:GO:2000028	NA	NA		343	682	444	No Hit		339	-444	Y
Cale	g1857.t1	ubiquitin carboxyl-terminal hydrolase 2	F:GO:0003824; P:GO:0006807; P:GO:0043170; P:GO:0044238	NA	NA		183	388	157	No Hit		205	-157	Y
Cale	g1858.t1	condensin complex subunit 3	C:GO:0044424	NA	NA		113	529	116	No Hit		416	-116	Y
Cale	g1860.t1	protein CLT1, chloroplastic-like	C:GO:0016020; C:GO:0016021	NA	NA		No Hit	322	190	No Hit		322	-190	Y
Cale	g1862.t1	phosphatidylinositol/phosphatidylcholine transfer protein SFH12-like isoform X2	F:GO:0000166; P:GO:0006412; C:GO:0009507; F:GO:0016884	NA	NA		137	647	233	No Hit		510	-233	Y
Cale	g1868.t1	growth hormone-regulated TBC protein 1-like	F:GO:0005096; C:GO:0005622; P:GO:0006886; F:GO:0017137; P:GO:0090630	NA	NA		111	275	112	No Hit		164	-112	Y
Cale	g1876.t1	chloride Carrier/Channel family	P:GO:0006811	NA	NA		393	1291	386	72.8		898	-313.2	Y
Cale	g1877.t1	probable ADP-ribosylation factor GTPase-activating protein AGD14	F:GO:0005096; P:GO:0043547; F:GO:0046872	NA	NA		84	274	102	No Hit		190	-102	Y
Cale	g1878.t1	triacylglycerol lipase SDP1 isoform X1	F:GO:0004806; P:GO:0006629; C:GO:0016020; C:GO:0016021; P:GO:0016042; F:GO:0016787	NA	NA		66.6	870	357	47.8		803.4	-309.2	Y
Cale	g1879.t1	triose phosphate/phosphate translocator, non-green plastid, chloroplastic-like	C:GO:0016021; F:GO:0022857; P:GO:0055085	NA	NA		136	413	317	No Hit		277	-317	Y
Cale	g1882.t1	E3 ubiquitin-protein ligase RGLG2	F:GO:0016874	NA	NA		257	391	298	No Hit		134	-298	Y
Cale	g1883.t1	transmembrane E3 ubiquitin-protein ligase 1 isoform X1	C:GO:0016020; F:GO:0046872	NA	NA		55.1	682	328	No Hit		626.9	-328	Y
Cale	g1884.t1	uncharacterized methyltransferase C3H7.11 isoform X2	NA	NA	NA		177	302	177	50.4		125	-126.6	Y
Cale	g1885.t1	E3 UFM1-protein ligase 1 homolog	NA	NA	NA		220	636	274	No Hit		416	-274	Y
Cale	g1885.t2	E3 UFM1-protein ligase 1 homolog	F:GO:0016874	NA	NA		199	583	253	No Hit		384	-253	Y
Cale	g1887.t1	COMPASS-like H3K4 histone methylase component WDR5A	C:GO:0005622; F:GO:0008168; P:GO:0032259	NA	NA		258	403	251	142		145	-109	Y
Cale	g1893.t2	MOB kinase activator-like 1A	C:GO:0005634; C:GO:0005769; C:GO:0005802; C:GO:0005886; P:GO:0008283; P:GO:0009554; P:GO:0009556; C:GO:0009705; P:GO:0010449; F:GO:0016301; P:GO:0016310; P:GO:0035265; F:GO:0046872; P:GO:0051301	NA	NA		260	368	292	No Hit		108	-292	Y
Cale	g1894.t1	calcineurin subunit B-like	F:GO:0005509; C:GO:0005773	NA	NA		99	261	104	No Hit		162	-104	Y
Cale	g1897.t1	protein SABRE isoform X1	F:GO:0003824; C:GO:0005886; P:GO:0009723; C:GO:0016020; C:GO:0016021; P:GO:0051510	NA	NA		No Hit	2167	107	No Hit		2167	-107	Y
Cale	g1900.t1	peroxisome biogenesis protein 16-like isoform X1	C:GO:0005777; C:GO:0005778; C:GO:0005789; P:GO:0006633; P:GO:0007031; C:GO:0016020; C:GO:0016021	NA	NA		70.5	334	111	No Hit		263.5	-111	Y
Cale	g1905.t1	peroxisome biogenesis protein 16	C:GO:0005777; C:GO:0005778; C:GO:0005789; P:GO:0006633; P:GO:0007031; C:GO:0016020; C:GO:0016021	NA	NA		52.4	274	106	No Hit		221.6	-106	Y
Cale	g1908.t1	6-phosphofructo-2-kinase/fructose-2,6-bisphosphatase isoform X1	F:GO:0003873; F:GO:0004331; F:GO:0005488; C:GO:0005829; P:GO:0005975; P:GO:0006003; P:GO:0016310	NA	NA		330	759	414	53.9		429	-360.1	Y
Cale	g1914.t1	DNA polymerase zeta catalytic subunit isoform X2	F:GO:0016740; P:GO:0019985; C:GO:0043229; F:GO:0097159; F:GO:1901363	NA	NA		374	967	432	100		593	-332	Y
Cale	g1916.t1	chlorophyll a/b-binding protein	P:GO:0009416; C:GO:0009522; C:GO:0009523; C:GO:0009535; P:GO:0009768; C:GO:0009941; C:GO:0010287; C:GO:0016021; F:GO:0016168; P:GO:0018298	NA	NA		No Hit	466	359	No Hit		466	-359	Y
Cale	g1917.t1	actin-depolymerizing factor 10-like	F:GO:0003779; C:GO:0005622; C:GO:0015629; P:GO:0030042	NA	NA		96.3	327	122	No Hit		230.7	-122	Y
Cale	g1923.t1	pentatricopeptide repeat-containing protein At5g02860	NA	NA	NA		53.1	722	113	No Hit		668.9	-113	Y
Cale	g1925.t1	F-box protein At3g54460	F:GO:0004386; F:GO:0005524; F:GO:0008270	NA	NA		164	1029	414	58.2		865	-355.8	Y
Cale	g1928.t1	ubiquitin-conjugating enzyme 15	C:GO:0005634; P:GO:0006464; F:GO:0008168; P:GO:0032259; P:GO:0043161; F:GO:0061631; F:GO:0097159; F:GO:1901363	NA	NA		121	248	144	No Hit		127	-144	Y
Cale	g1929.t1	E3 ubiquitin-protein ligase RGLG1	P:GO:0050896	NA	NA		263	381	298	No Hit		118	-298	Y
Cale	g1932.t1	serine/threonine-protein phosphatase 2A 65 kDa regulatory subunit A beta isoform	C:GO:0000159; F:GO:0004722; C:GO:0005737; F:GO:0019888	NA	NA		591	829	666	No Hit		238	-666	Y
Cale	g1938.t1	beta-adaptin-like protein C	C:GO:0005886; C:GO:0009506; P:GO:0015031; C:GO:0030117; C:GO:0031410	NA	NA		976	1365	1074	No Hit		389	-1074	Y
Cale	g1946.t1	ALG-2 interacting protein X	C:GO:0005737; C:GO:0005770; C:GO:0005771; C:GO:0005829; P:GO:0007033; C:GO:0009506; P:GO:0036257; F:GO:0043130; F:GO:0043621	NA	NA		236	650	277	No Hit		414	-277	Y
Cale	g1947.t1	type I inositol polyphosphate 5-phosphatase 5	P:GO:0009987	NA	NA		136	690	176	No Hit		554	-176	Y
Cale	g1949.t1	LETM1 and EF-hand domain-containing protein 1, mitochondrial-like	F:GO:0005509; C:GO:0005739; C:GO:0016020; C:GO:0016021; F:GO:0043022	NA	NA		249	830	285	No Hit		581	-285	Y
Cale	g1950.t1	26S protease regulatory subunit S10B homolog B	F:GO:0005524; F:GO:0008233; C:GO:0008540; F:GO:0008568; P:GO:0030433; C:GO:0031597; F:GO:0036402; P:GO:0045899; P:GO:0051013; P:GO:1901800	NA	NA		625	738	654	377		113	-277	Y
Cale	g1957.t1	serine/threonine-protein kinase rio2	F:GO:0016301	NA	NA		327	632	328	145		305	-183	Y
Cale	g1959.t1	predicted protein	C:GO:0005737; P:GO:0007026; F:GO:0008017; C:GO:0031514; P:GO:0060285	NA	NA		134	277	130	No Hit		143	-130	Y
Cale	g1961.t1	probable prolyl 4-hydroxylase 3	F:GO:0043167	NA	NA		96.3	458	135	No Hit		361.7	-135	Y
Cale	g1964.t1	serine/threonine-protein kinase rio2	F:GO:0004672; P:GO:0016310	NA	NA		333	513	328	151		180	-177	Y
Cale	g1965.t1	eukaryotic translation initiation factor-like	F:GO:0003723; F:GO:0003743; C:GO:0005737; P:GO:0006412; P:GO:0006413	NA	NA		153	337	153	No Hit		184	-153	Y
Cale	g1969.t1	Omega-6 fatty acid desaturase, endoplasmic reticulum isozyme 2	P:GO:0006629; C:GO:0016020; C:GO:0016021; F:GO:0016717; F:GO:0045485; P:GO:0055114	NA	NA		198	543	347	92.4		345	-254.6	Y
Cale	g1971.t1	probable mitochondrial adenine nucleotide transporter BTL3	C:GO:0016020; C:GO:0016021; F:GO:0022857; P:GO:0055085	NA	NA		149	424	259	No Hit		275	-259	Y
Cale	g1976.t1	MLO-like protein 1	F:GO:0005516; P:GO:0006952; P:GO:0009607; C:GO:0016020; C:GO:0016021	NA	NA		No Hit	202	121	No Hit		202	-121	Y
Cale	g1981.t1	protein transport protein SEC31 homolog B-like	NA	NA	NA		436	1239	573	No Hit		803	-573	Y
Cale	g1983.t1	NifU-like protein 4, mitochondrial	F:GO:0005506; C:GO:0005739; P:GO:0016226; F:GO:0051539; P:GO:0097428	NA	NA		234	382	253	54.7		148	-198.3	Y
Cale	g1984.t1	transmembrane emp24 domain-containing protein p24delta3-like	C:GO:0012505; C:GO:0043231; C:GO:0044444	NA	NA		76.3	253	116	No Hit		176.7	-116	Y
Cale	g1988.t1	probable pre-mRNA-splicing factor ATP-dependent RNA helicase DEAH9	F:GO:0003676; F:GO:0004386; C:GO:0005829; C:GO:0009506	NA	NA		603	1094	680	320		491	-360	Y
Cale	g1992.t1	branchpoint-bridging protein-like	F:GO:0003676; F:GO:0003723; F:GO:0003951; C:GO:0005634; F:GO:0008270; P:GO:0008380; P:GO:0009737; F:GO:0016301; P:GO:0016310	NA	NA		194	960	340	55.5		766	-284.5	Y
Cale	g1993.t1	staphylococcal nuclease domain-containing protein 1-like	C:GO:0005737; P:GO:0009987	NA	NA		446	1110	608	No Hit		664	-608	Y
Cale	g1997.t1	T-complex protein 1 subunit eta	F:GO:0005524; C:GO:0005832; P:GO:0006457; F:GO:0051082	NA	NA		712	950	767	385		238	-382	Y
Cale	g2001.t1	transmembrane protein 19	C:GO:0016020; C:GO:0016021	NA	NA		187	426	202	72.8		239	-129.2	Y
Cale	g2003.t1	DEAD-box ATP-dependent RNA helicase 38	F:GO:0000166; F:GO:0003676; F:GO:0004386; F:GO:0005524; C:GO:0005635; C:GO:0005737; C:GO:0005886; F:GO:0008186; P:GO:0009408; P:GO:0009409; P:GO:0009737; F:GO:0016787; P:GO:0016973	NA	NA		224	487	328	176		263	-152	Y
Cale	g2007.t1	V-type proton ATPase subunit D-like	F:GO:0042626; P:GO:0055085	NA	NA		253	367	289	110		114	-179	Y
Cale	g2014.t1	Chlorophyll a-b binding protein CP26, chloroplastic	C:GO:0009517; C:GO:0009522; P:GO:0009637; P:GO:0009768; C:GO:0009783; P:GO:0010114; P:GO:0010196; P:GO:0010207; P:GO:0010218; C:GO:0010287; C:GO:0016021; F:GO:0016168; P:GO:0018298; F:GO:0019904	NA	NA		No Hit	469	237	No Hit		469	-237	Y
Cale	g2016.t1	COP9 signalosome complex subunit 4	C:GO:0005829; C:GO:0008180; F:GO:0019784	NA	NA		315	514	410	No Hit		199	-410	Y
Cale	g2018.t1	beta-amylase 3, chloroplastic	P:GO:0000272; F:GO:0004553; C:GO:0044424	NA	NA		No Hit	697	437	174		697	-263	Y
Cale	g2020.t1	beta-amylase 1, chloroplastic-like	P:GO:0000272; F:GO:0016161; F:GO:0102229	NA	NA		No Hit	775	430	183		775	-247	Y
Cale	g2022.t1	cullin-3A-like	P:GO:0006511; C:GO:0031461; F:GO:0031625; F:GO:0061630	NA	NA		595	1015	735	No Hit		420	-735	Y
Cale	g2026.t1	protein Dr1 homolog isoform X1	P:GO:0000122; F:GO:0001047; F:GO:0001075; F:GO:0003713; F:GO:0003714; C:GO:0005671; P:GO:0006338; F:GO:0017025; C:GO:0017054; P:GO:0045898; P:GO:0045944	NA	NA		83.2	257	109	No Hit		173.8	-109	Y
Cale	g2028.t1	probable serine incorporator	C:GO:0016020; C:GO:0016021	NA	NA		109	317	104	No Hit		208	-104	Y
Cale	g2036.t1	UPF0613 protein PB24D3.06c	F:GO:0016787	NA	NA		No Hit	278	117	No Hit		278	-117	Y
Cale	g2039.t1	translationally-controlled tumor protein homolog	F:GO:0005509; C:GO:0005737	NA	NA		87.4	268	191	No Hit		180.6	-191	Y
Cale	g2041.t1	plant UBX domain-containing protein 10	C:GO:0016020; C:GO:0016021	NA	NA		145	345	185	No Hit		200	-185	Y
Cale	g2047.t1	regulatory-associated protein of TOR 1-like isoform X1	C:GO:0005776; P:GO:0031929; C:GO:0031931; P:GO:1903666	NA	NA		644	1344	618	No Hit		700	-618	Y
Cale	g2049.t1	bifunctional aspartokinase/homoserine dehydrogenase 1, chloroplastic-like	F:GO:0004072; F:GO:0004412; P:GO:0009090	NA	NA		99.4	1258	920	540		1158.6	-380	Y
Cale	g2056.t1	vacuolar protein sorting-associated protein 26A-like	C:GO:0005768; P:GO:0006886; F:GO:0008565; C:GO:0030904; P:GO:0042147	NA	NA		285	481	305	No Hit		196	-305	Y
Cale	g2057.t1	E3 ubiquitin-protein ligase CHIP isoform X1	F:GO:0004842; P:GO:0009266; P:GO:0009651; P:GO:0009737; P:GO:0016567; F:GO:0016874; F:GO:0051087	NA	NA		112	276	150	No Hit		164	-150	Y
Cale	g2059.t1	kinesin-like protein KIN-12C	F:GO:0000166; F:GO:0003774; F:GO:0003777; F:GO:0005524; P:GO:0007018; F:GO:0008017	NA	NA		338	690	392	No Hit		352	-392	Y
Cale	g2060.t1	U4/U6.U5 tri-snRNP-associated protein 2	P:GO:0006397; P:GO:0006508; F:GO:0008233; F:GO:0046872	NA	NA		442	740	451	No Hit		298	-451	Y
Cale	g2063.t1	protein FIZZY-RELATED 3-like	F:GO:0010997; F:GO:0097027; P:GO:1904668	NA	NA		456	677	474	112		221	-362	Y
Cale	g2065.t1	ran-binding protein 1 homolog b-like	C:GO:0005634; C:GO:0044446	NA	NA		112	215	117	No Hit		103	-117	Y
Cale	g2068.t1	probable sucrose-phosphate synthase 2	C:GO:0005794; P:GO:0005985; F:GO:0016157; F:GO:0016740; F:GO:0016757; F:GO:0046524	NA	NA		56.2	1466	635	168		1409.8	-467	Y
Cale	g2070.t1	guanine nucleotide-binding protein-like NSN1	P:GO:0050789	NA	NA		323	461	321	130		138	-191	Y
Cale	g2071.t1	formin-like protein 20	F:GO:0016491; P:GO:0055114	NA	NA		87	840	103	No Hit		753	-103	Y
Cale	g2074.t1	syntaxin-42-like isoform X1	P:GO:0006810; P:GO:0009987	NA	NA		131	466	156	No Hit		335	-156	Y
Cale	g2075.t1	ankyrin repeat domain-containing protein 2B-like	NA	NA	NA		81.6	424	218	59.3		342.4	-158.7	Y
Cale	g2080.t1	pre-mRNA-splicing factor SLU7	F:GO:0000386; C:GO:0005681; P:GO:0006396	NA	NA		368	837	518	No Hit		469	-518	Y
Cale	g2085.t1	Translation initiation factor eIF-2B subunit epsilon	F:GO:0003743; F:GO:0005085; C:GO:0005851; P:GO:0006413; P:GO:0009058; F:GO:0016779; F:GO:0031369	NA	NA		238	666	242	No Hit		428	-242	Y
Cale	g2086.t1	citrate synthase 2, peroxisomal	F:GO:0004108; C:GO:0005759; P:GO:0005975; P:GO:0006099	NA	NA		113	777	572	337		664	-235	Y
Cale	g2089.t1	casein kinase 1-like protein HD16 isoform X2	F:GO:0004674; F:GO:0005524; P:GO:0006897; P:GO:0018105; P:GO:0018107; P:GO:0050794	NA	NA		184	874	753	72.8		690	-680.2	Y
Cale	g2090.t1	probable CCR4-associated factor 1 homolog 7	C:GO:0000932; F:GO:0004535; P:GO:0017148; C:GO:0030015; P:GO:0043928	NA	NA		220	395	256	No Hit		175	-256	Y
Cale	g2091.t1	STE20/SPS1-related proline-alanine-rich protein kinase isoform X1	F:GO:0016301; P:GO:0016310	NA	NA		293	684	310	117		391	-193	Y
Cale	g2092.t1	presequence protease 1, chloroplastic/mitochondrial-like	F:GO:0003824	NA	NA		442	1215	1012	632		773	-380	Y
Cale	g2095.t1	S-adenosylmethionine carrier 1, chloroplastic/mitochondrial-like	F:GO:0000095; C:GO:0005743; C:GO:0009941; P:GO:0055085	NA	NA		115	412	127	No Hit		297	-127	Y
Cale	g2101.t1	acetolactate synthase small subunit 2, chloroplastic	F:GO:0003984; C:GO:0005829; C:GO:0005948; P:GO:0009097; P:GO:0009099	NA	NA		No Hit	505	344	174		505	-170	Y
Cale	g2102.t1	protein sym-1	C:GO:0005737	NA	NA		134	245	114	No Hit		111	-114	Y
Cale	g2106.t1	E3 SUMO-protein ligase SIZ1-like	C:GO:0005634; F:GO:0008270; P:GO:0016925; F:GO:0019789; P:GO:0031668; F:GO:0046872	NA	NA		67	347	172	No Hit		280	-172	Y
Cale	g2109.t1	probable CCR4-associated factor 1 homolog 6	C:GO:0000932; F:GO:0004535; P:GO:0017148; C:GO:0030015; P:GO:0043928	NA	NA		249	436	289	No Hit		187	-289	Y
Cale	g2110.t1	protein STABILIZED1	P:GO:0006396	NA	NA		793	1293	891	No Hit		500	-891	Y
Cale	g2113.t1	transcription factor GTE10-like isoform X1	NA	NA	NA		83.6	244	115	No Hit		160.4	-115	Y
Cale	g2118.t1	importin subunit alpha-2-like	C:GO:0005634; C:GO:0005737; P:GO:0006606; F:GO:0008565; P:GO:0015031; F:GO:0061608	NA	NA		184	589	221	No Hit		405	-221	Y
Cale	g2119.t1	cytochrome c biogenesis protein CCS1, chloroplastic	C:GO:0009536; C:GO:0016020	NA	NA		No Hit	651	524	327		651	-197	Y
Cale	g2120.t1	protein RETICULATA-RELATED 3, chloroplastic-like	C:GO:0016020	NA	NA		No Hit	385	215	No Hit		385	-215	Y
Cale	g2124.t1	PREDICTED: uncharacterized protein At4g28440-like	NA	NA	NA		No Hit	182	140	No Hit		182	-140	Y
Cale	g2128.t1	serine/arginine-rich splicing factor RS41 isoform X2	P:GO:0000381; P:GO:0000398; F:GO:0003676; F:GO:0003723; C:GO:0005681; P:GO:0045292	NA	NA		58.5	260	139	No Hit		201.5	-139	Y
Cale	g2130.t1	single-stranded DNA-binding protein WHY2, mitochondrial isoform X1	F:GO:0003677; F:GO:0003723; C:GO:0009570; P:GO:0045910	NA	NA		No Hit	123	111	No Hit		123	-111	Y
Cale	g2133.t1	helicase sen1-like	F:GO:0004386; P:GO:0008150; C:GO:0009506; F:GO:0016787	NA	NA		199	1009	267	103		810	-164	Y
Cale	g2134.t1	nuclear cap-binding protein subunit 1	P:GO:0010467; P:GO:0016070	NA	NA		164	717	238	132		553	-106	Y
Cale	g2136.t1	aspartate carbamoyltransferase, chloroplastic	F:GO:0004070; C:GO:0005829; P:GO:0006207; P:GO:0006520; P:GO:0009220; C:GO:0009570; P:GO:0016036; F:GO:0016597; P:GO:0070409	NA	NA		237	514	381	250		277	-131	Y
Cale	g2141.t1	protein MOS2	F:GO:0003676; F:GO:0003723; C:GO:0005634; P:GO:0006952; P:GO:0009870; P:GO:0042742	NA	NA		82	369	134	No Hit		287	-134	Y
Cale	g2146.t1	polyadenylate-binding protein-interacting protein 12-like	F:GO:0003723	NA	NA		71.6	385	263	No Hit		313.4	-263	Y
Cale	g2148.t1	Ankyrin repeat domain-containing protein 13C	F:GO:0003723; P:GO:0006364; F:GO:0008168; F:GO:0008757; F:GO:0016740; P:GO:0032259; F:GO:0046872	NA	NA		104	442	103	No Hit		338	-103	Y
Cale	g2148.t2	Ankyrin repeat domain-containing protein 13C	F:GO:0046872	NA	NA		134	605	133	No Hit		471	-133	Y
Cale	g2152.t1	V-type proton ATPase subunit d2	P:GO:0007034; P:GO:0007035; F:GO:0008553; P:GO:0015991; C:GO:0016471; C:GO:0033179; F:GO:0046961	NA	NA		378	674	555	No Hit		296	-555	Y
Cale	g2159.t1	pumilio homolog 12	F:GO:0003723	NA	NA		221	808	336	No Hit		587	-336	Y
Cale	g2162.t1	protein ROOT HAIR DEFECTIVE 3	C:GO:0005737; P:GO:0006996; C:GO:0016020	NA	NA		60.1	1034	576	No Hit		973.9	-576	Y
Cale	g2163.t1	oxidation resistance protein 1-like isoform X5	C:GO:0016020; C:GO:0016021	NA	NA		137	379	129	No Hit		242	-129	Y
Cale	g2165.t1	homeobox protein knotted-1-like 6 isoform X1	F:GO:0003677; C:GO:0005634; P:GO:0006355; F:GO:0043565	NA	NA		75.5	385	114	No Hit		309.5	-114	Y
Cale	g2165.t2	homeobox protein knotted-1-like 6 isoform X1	F:GO:0003677; C:GO:0005634; P:GO:0006355; F:GO:0043565	NA	NA		75.5	385	114	No Hit		309.5	-114	Y
Cale	g2169.t1	predicted protein	F:GO:0003723; F:GO:0004386; F:GO:0005524; C:GO:0005730	NA	NA		558	785	570	205		227	-365	Y
Cale	g2174.t1	importin subunit alpha-9	C:GO:0044424	NA	NA		99.8	501	148	No Hit		401.2	-148	Y
Cale	g2183.t1	derlin-1	C:GO:0005783; C:GO:0005789; C:GO:0016020; C:GO:0016021	NA	NA		76.3	214	110	No Hit		137.7	-110	Y
Cale	g2184.t1	calcium-binding mitochondrial carrier protein SCaMC-1	F:GO:0005347; P:GO:0006810; C:GO:0016020	NA	NA		233	382	229	No Hit		149	-229	Y
Cale	g2185.t1	CSC1-like protein At1g32090	C:GO:0016020	NA	NA		84.7	1049	209	No Hit		964.3	-209	Y
Cale	g2186.t1	autophagy-related protein 9-like	C:GO:0016020; C:GO:0043227; C:GO:0043229; C:GO:0044444	NA	NA		219	567	327	No Hit		348	-327	Y
Cale	g2187.t1	elongation factor-like GTPase 1	C:GO:0005829	NA	NA		682	1027	538	191		345	-347	Y
Cale	g2192.t1	eukaryotic translation initiation factor 3 subunit C-like	F:GO:0003723; P:GO:0006413; C:GO:0032991; C:GO:0044444	NA	NA		417	1216	627	No Hit		799	-627	Y
Cale	g2193.t1	synaptotagmin-4-like isoform X1	P:GO:0006869; F:GO:0008289; C:GO:0016020; C:GO:0016021	NA	NA		144	785	205	No Hit		641	-205	Y
Cale	g2202.t1	elongator complex protein 3	P:GO:0002098; F:GO:0004402; C:GO:0005719; C:GO:0005829; P:GO:0008283; P:GO:0009294; P:GO:0010928; P:GO:0016573; C:GO:0033588; P:GO:0035265; F:GO:0046872; F:GO:0051536; P:GO:0090708; P:GO:2000025	NA	NA		839	998	868	439		159	-429	Y
Cale	g2205.t1	Oxygen-evolving enhancer protein 3, chloroplastic	C:GO:0044425	NA	NA		No Hit	211	152	No Hit		211	-152	Y
Cale	g2206.t2	probable ADP-ribosylation factor GTPase-activating protein AGD8	C:GO:0043231; C:GO:0044444	NA	NA		151	458	248	No Hit		307	-248	Y
Cale	g2206.t3	probable ADP-ribosylation factor GTPase-activating protein AGD8	C:GO:0043231; C:GO:0044444	NA	NA		149	451	244	No Hit		302	-244	Y
Cale	g2207.t1	protein terminal ear1 homolog isoform X2	F:GO:0003723	NA	NA		No Hit	572	152	No Hit		572	-152	Y
Cale	g2212.t1	signal peptide peptidase 2	P:GO:0006508; C:GO:0016021	NA	NA		123	355	120	No Hit		232	-120	Y
Cale	g2219.t1	sodium/phosphate symporter	F:GO:0005315; C:GO:0005887; P:GO:0006817; C:GO:0016020; C:GO:0016021; P:GO:0035435; P:GO:0055085	NA	NA		301	800	264	150		499	-114	Y
Cale	g2221.t1	exocyst complex component SEC10b-like	C:GO:0000145; C:GO:0005737; C:GO:0005829; P:GO:0006887; P:GO:0048278; C:GO:0070062	NA	NA		102	1023	311	No Hit		921	-311	Y
Cale	g2223.t1	T-complex protein 1 subunit alpha	F:GO:0005524; C:GO:0005832; P:GO:0006457; F:GO:0051082	NA	NA		727	879	785	379		152	-406	Y
Cale	g2228.t1	DNA-directed RNA polymerase III subunit 1	F:GO:0003899	NA	NA		1226	1937	1254	653		711	-601	Y
Cale	g2233.t1	midasin isoform X2	NA	NA	NA		1007	3318	1317	92.4		2311	-1224.6	Y
Cale	g2234.t1	polyadenylate-binding protein 2-like	F:GO:0005488; C:GO:0043229	NA	NA		388	834	415	49.7		446	-365.3	Y
Cale	g2237.t1	protein CHROMATIN REMODELING 25	P:GO:0050896	NA	NA		435	749	479	145		314	-334	Y
Cale	g2244.t1	transmembrane 9 superfamily member 7	C:GO:0016020; P:GO:0072657	NA	NA		631	939	785	No Hit		308	-785	Y
Cale	g2246.t1	phototropin-2	F:GO:0000166; F:GO:0004674; C:GO:0005634; C:GO:0005737; C:GO:0005886; P:GO:0006468; P:GO:0007165	NA	NA		214	978	483	123		764	-360	Y
Cale	g2247.t1	shewanella-like protein phosphatase 1	C:GO:0005777; F:GO:0016787	NA	NA		No Hit	483	250	No Hit		483	-250	Y
Cale	g2255.t1	membrane primary amine oxidase	F:GO:0005507; C:GO:0005886; P:GO:0007601; F:GO:0008131; P:GO:0009308; C:GO:0016020; C:GO:0016021; F:GO:0016491; F:GO:0046872; F:GO:0048038; P:GO:0055114	NA	NA		332	1002	265	116		670	-149	Y
Cale	g2256.t1	F-box protein 7	C:GO:0044424	NA	NA		79.7	355	214	No Hit		275.3	-214	Y
Cale	g2257.t1	UDP-sugar transporter UST74c	P:GO:0008643; C:GO:0016020; C:GO:0016021	NA	NA		172	452	162	No Hit		280	-162	Y
Cale	g2260.t1	probable copper-transporting ATPase HMA5	F:GO:0005488; P:GO:0006812	NA	NA		636	1186	836	581		550	-255	Y
Cale	g2263.t1	PHD finger protein ALFIN-LIKE 2-like	P:GO:0006355; F:GO:0042393; F:GO:0046872	NA	NA		No Hit	344	177	No Hit		344	-177	Y
Cale	g2269.t1	phosphoribulokinase, chloroplastic	F:GO:0005524; P:GO:0005975; F:GO:0008974; C:GO:0009507; P:GO:0016310	NA	NA		83.2	598	549	437		514.8	-112	Y
Cale	g2271.t1	kinesin-like calmodulin-binding protein isoform X1	F:GO:0003774; F:GO:0005488; C:GO:0015630; C:GO:0044430	NA	NA		368	1065	860	No Hit		697	-860	Y
Cale	g2272.t1	calcium-dependent protein kinase 34	F:GO:0000166; F:GO:0004683; C:GO:0005634; C:GO:0005737; C:GO:0005886; P:GO:0009738; F:GO:0009931; P:GO:0018105; P:GO:0035556; P:GO:0046777; F:GO:0046872; P:GO:0080092	NA	NA		221	632	579	100		411	-479	Y
Cale	g2272.t2	calcium-dependent protein kinase 34	F:GO:0000166; F:GO:0004683; C:GO:0005634; C:GO:0005737; C:GO:0005886; P:GO:0009738; F:GO:0009931; P:GO:0018105; P:GO:0035556; P:GO:0046777; F:GO:0046872; P:GO:0080092	NA	NA		221	632	578	100		411	-478	Y
Cale	g2274.t1	Pentatricopeptide repeat-containing protein	C:GO:0005739	NA	NA		77.8	1412	201	No Hit		1334.2	-201	Y
Cale	g2276.t1	phosphoribosylaminoimidazole carboxylase, chloroplastic isoform X1	F:GO:0000166; C:GO:0009507; F:GO:0043167	NA	NA		111	793	551	239		682	-312	Y
Cale	g2278.t1	cactin	NA	NA	NA		98.6	525	239	No Hit		426.4	-239	Y
Cale	g2282.t1	phosphatidylinositol 4-kinase gamma 4-like	F:GO:0016301; P:GO:0016310; F:GO:0016740	NA	NA		81.6	674	278	No Hit		592.4	-278	Y
Cale	g2285.t1	3beta-hydroxysteroid-dehydrogenase/decarboxylase isoform X2	P:GO:0008202; C:GO:0016020; F:GO:0047012	NA	NA		273	483	294	174		210	-120	Y
Cale	g2291.t1	Melanotransferrin	C:GO:0016020; C:GO:0016021	NA	NA		140	312	152	No Hit		172	-152	Y
Cale	g2294.t1	Melanotransferrin	C:GO:0005576; C:GO:0005615; C:GO:0016020; C:GO:0016021	NA	NA		147	307	146	No Hit		160	-146	Y
Cale	g2302.t1	trafficking protein particle complex subunit 8 isoform X1	NA	NA	NA		132	1102	110	No Hit		970	-110	Y
Cale	g2303.t1	MATE family efflux transporter	P:GO:0006855; F:GO:0015238; F:GO:0015297; C:GO:0016020; C:GO:0016021; P:GO:0055085	NA	NA		77.8	572	207	86.3		494.2	-120.7	Y
Cale	g2307.t1	zinc finger protein 474-like	F:GO:0003677; P:GO:0006281	NA	NA		178	394	147	No Hit		216	-147	Y
Cale	g2309.t1	respiratory burst oxidase homolog protein A-like	C:GO:0016020	NA	NA		215	816	263	No Hit		601	-263	Y
Cale	g2310.t1	suppressor of RPS4-RLD 1	C:GO:0005634; C:GO:0005737; P:GO:0009816; C:GO:0016020; C:GO:0016021; F:GO:0016740; P:GO:0031348; P:GO:0042742; C:GO:0043231; C:GO:0048471	NA	NA		213	989	389	55.1		776	-333.9	Y
Cale	g2311.t1	vacuolar-processing enzyme	P:GO:0006508; F:GO:0008233; F:GO:0008234; F:GO:0016787	NA	NA		213	344	290	No Hit		131	-290	Y
Cale	g2312.t1	vacuolar-processing enzyme	P:GO:0006508; F:GO:0008233; F:GO:0008234; F:GO:0016787	NA	NA		126	269	207	No Hit		143	-207	Y
Cale	g2313.t1	vacuolar-processing enzyme	F:GO:0016787	NA	NA		183	329	263	No Hit		146	-263	Y
Cale	g2314.t1	vacuolar-processing enzyme	P:GO:0006508; F:GO:0008233; F:GO:0008234; F:GO:0016787	NA	NA		122	301	196	No Hit		179	-196	Y
Cale	g2315.t1	vacuolar-processing enzyme gamma-isozyme-like	P:GO:0006508; F:GO:0008233; F:GO:0008234; F:GO:0016787	NA	NA		209	389	302	No Hit		180	-302	Y
Cale	g2315.t2	vacuolar-processing enzyme gamma-isozyme-like	P:GO:0006508; F:GO:0008233; F:GO:0008234; F:GO:0016787	NA	NA		209	389	303	No Hit		180	-303	Y
Cale	g2316.t1	vacuolar-processing enzyme-like	F:GO:0004197; C:GO:0005773; P:GO:0006508; P:GO:0006624; F:GO:0008233; F:GO:0016787; P:GO:0051603	NA	NA		167	312	245	No Hit		145	-245	Y
Cale	g2317.t1	vacuolar-processing enzyme beta-isozyme	P:GO:0006508; F:GO:0008233	NA	NA		226	385	295	No Hit		159	-295	Y
Cale	g2318.t1	vacuolar-processing enzyme	P:GO:0006508	NA	NA		228	399	300	No Hit		171	-300	Y
Cale	g2318.t2	vacuolar-processing enzyme	P:GO:0006508	NA	NA		201	358	270	No Hit		157	-270	Y
Cale	g2322.t1	DNA cross-link repair protein SNM1	NA	NA	NA		235	491	242	57		256	-185	Y
Cale	g2329.t1	vacuolar-processing enzyme	P:GO:0006508; F:GO:0008233; F:GO:0008234; F:GO:0016787	NA	NA		133	297	210	No Hit		164	-210	Y
Cale	g2331.t1	vacuolar-processing enzyme	P:GO:0006508; F:GO:0008233; F:GO:0008234; F:GO:0016787	NA	NA		203	392	296	No Hit		189	-296	Y
Cale	g2331.t2	vacuolar-processing enzyme	P:GO:0006508; F:GO:0008233; F:GO:0008234; F:GO:0016787	NA	NA		203	392	297	No Hit		189	-297	Y
Cale	g2332.t1	vacuolar-processing enzyme	P:GO:0006508; F:GO:0008233; F:GO:0008234; F:GO:0016787	NA	NA		207	384	302	No Hit		177	-302	Y
Cale	g2333.t1	vacuolar-processing enzyme-like	F:GO:0016787	NA	NA		127	276	208	No Hit		149	-208	Y
Cale	g2337.t1	chlorophyll a-b binding protein 6, chloroplastic isoform X1	P:GO:0009416; C:GO:0009535; P:GO:0009768; C:GO:0009941; C:GO:0010287; C:GO:0044425	NA	NA		No Hit	336	205	No Hit		336	-205	Y
Cale	g2340.t1	serine/threonine-protein kinase AFC3	F:GO:0000166; F:GO:0004672; P:GO:0016310	NA	NA		313	596	394	77.8		283	-316.2	Y
Cale	g2341.t1	proline--tRNA ligase, cytoplasmic	F:GO:0004827; F:GO:0005524; C:GO:0005737; P:GO:0006433; C:GO:0017101	NA	NA		613	835	652	447		222	-205	Y
Cale	g2342.t1	ATP-binding cassette sub-family G member 2-like	C:GO:0016020	NA	NA		272	1318	268	86.7		1046	-181.3	Y
Cale	g2345.t1	probable anion transporter 6, chloroplastic	F:GO:0005315; C:GO:0009536; C:GO:0016020	NA	NA		195	532	375	95.1		337	-279.9	Y
Cale	g2347.t1	transmembrane 9 superfamily member 3	C:GO:0016020; P:GO:0072657	NA	NA		514	874	752	No Hit		360	-752	Y
Cale	g2348.t1	granule-bound starch synthase 1, chloroplastic/amyloplastic	F:GO:0009011; C:GO:0009507	NA	NA		53.9	976	560	274		922.1	-286	Y
Cale	g2349.t1	uric acid-xanthine permease-like isoform X1	F:GO:0005215; C:GO:0005887; C:GO:0016020; C:GO:0016021; F:GO:0022857; P:GO:0042906; F:GO:0042907; P:GO:0055085	NA	NA		62.8	395	181	74.3		332.2	-106.7	Y
Cale	g2353.t1	transcription factor MYB44-like	F:GO:0003677	NA	NA		115	331	119	No Hit		216	-119	Y
Cale	g2354.t1	oxysterol-binding protein homolog 2-like isoform X1	C:GO:0005829; F:GO:0008289; F:GO:0015248; P:GO:0015918; C:GO:0016020; F:GO:0032934; C:GO:0043231	NA	NA		248	937	243	No Hit		689	-243	Y
Cale	g2355.t1	60S ribosomal protein L6	C:GO:0005840; P:GO:0006412; P:GO:0009267; C:GO:0009986; C:GO:0016020; P:GO:0036170; P:GO:0036180	NA	NA		103	281	118	No Hit		178	-118	Y
Cale	g2361.t1	RNA cytidine acetyltransferase 1	F:GO:0000166; C:GO:0005634; P:GO:0006364; P:GO:0008033; P:GO:0009451; F:GO:0016746	NA	NA		972	1396	917	248		424	-669	Y
Cale	g2362.t1	GPCR-type G protein COLD1	F:GO:0005488; C:GO:0016020	NA	NA		207	431	244	No Hit		224	-244	Y
Cale	g2365.t1	PKHD-type hydroxylase ofd1	P:GO:0018188; F:GO:0031543	NA	NA		159	598	360	No Hit		439	-360	Y
Cale	g2366.t1	divalent Anion:Na+ symporter family	C:GO:0005886; P:GO:0006811; F:GO:0015116; P:GO:0055085	NA	NA		60.5	1288	553	137		1227.5	-416	Y
Cale	g2373.t1	LIMR family protein At5g01460	C:GO:0016020; C:GO:0016021	NA	NA		72.8	716	402	No Hit		643.2	-402	Y
Cale	g2377.t1	Aminomethyltransferase, mitochondrial	F:GO:0004047; C:GO:0005739; C:GO:0009534; C:GO:0009570; C:GO:0009941; C:GO:0016020; P:GO:0019464; C:GO:0022626; P:GO:0046686; C:GO:0048046	NA	NA		334	648	457	246		314	-211	Y
Cale	g2378.t1	respiratory burst oxidase homolog protein A	F:GO:0004601; F:GO:0005509; P:GO:0009408; P:GO:0009845; C:GO:0016020; C:GO:0016021; F:GO:0016174; F:GO:0016491; F:GO:0050664; P:GO:0055114; P:GO:0098869	NA	NA		228	1135	312	No Hit		907	-312	Y
Cale	g2382.t1	gastric triacylglycerol lipase-like	P:GO:0006629; P:GO:0016042; F:GO:0016298; F:GO:0016787; F:GO:0016788; P:GO:0044255	NA	NA		252	455	251	No Hit		203	-251	Y
Cale	g2383.t1	protein YIPF6 homolog	C:GO:0016020; C:GO:0016021; P:GO:0044238	NA	NA		134	248	134	No Hit		114	-134	Y
Cale	g2388.t1	protein TAB2 homolog, chloroplastic	F:GO:0003723; P:GO:0006412; C:GO:0009507; P:GO:0009658; P:GO:0009704; P:GO:0048564	NA	NA		No Hit	378	276	No Hit		378	-276	Y
Cale	g2389.t1	ABC transporter B family member 25, mitochondrial	F:GO:0005215; C:GO:0005739; P:GO:0006879; C:GO:0016020	NA	NA		421	700	471	342		279	-129	Y
Cale	g2392.t1	serine--tRNA ligase	F:GO:0004828; F:GO:0005524; C:GO:0005829; P:GO:0006434; P:GO:0046686	NA	NA		452	724	533	371		272	-162	Y
Cale	g2394.t1	chloroplastic import inner membrane translocase subunit HP30-2	P:GO:0006605; C:GO:0009941; C:GO:0019866; P:GO:0072594	NA	NA		No Hit	298	144	No Hit		298	-144	Y
Cale	g2395.t1	probable RNA 3'-terminal phosphate cyclase-like protein	F:GO:0004521; C:GO:0005730; P:GO:0016070	NA	NA		320	428	310	92.4		108	-217.6	Y
Cale	g2398.t1	U3 small nucleolar RNA-associated protein 15 homolog	C:GO:0005730; P:GO:0006364	NA	NA		295	532	291	98.2		237	-192.8	Y
Cale	g2399.t1	probable UDP-N-acetylglucosamine--peptide N-acetylglucosaminyltransferase SPINDLY	F:GO:0005515; C:GO:0005634; C:GO:0005829; P:GO:0009736; P:GO:0009938; F:GO:0016757; P:GO:2000377	NA	NA		192	793	617	320		601	-297	Y
Cale	g2402.t1	putative transcription elongation factor SPT5 homolog 1	C:GO:0005622	NA	NA		263	858	293	No Hit		595	-293	Y
Cale	g2403.t1	protein TIC 62, chloroplastic	C:GO:0016020	NA	NA		120	360	231	59.7		240	-171.3	Y
Cale	g2412.t1	Ankyrin repeat and zinc finger domain-containing protein 1	F:GO:0003676; F:GO:0004843; F:GO:0008270; P:GO:0030433; C:GO:0036266; P:GO:0071630; P:GO:0072671	NA	NA		175	346	157	No Hit		171	-157	Y
Cale	g2416.t1	DExH-box ATP-dependent RNA helicase DExH10	F:GO:0003724; C:GO:0005829; P:GO:0006397; P:GO:0010093; C:GO:0016607; P:GO:0060149; F:GO:0097159; F:GO:1901363	NA	NA		689	1157	792	308		468	-484	Y
Cale	g2417.t1	4-alpha-glucanotransferase DPE1, chloroplastic/amyloplastic	F:GO:0016757; P:GO:0044262	NA	NA		69.3	820	511	347		750.7	-164	Y
Cale	g2420.t1	UDP-glucuronic acid decarboxylase 1-like	C:GO:0005737; C:GO:0016021; F:GO:0016857; P:GO:0042732; F:GO:0048040; F:GO:0070403	NA	NA		402	607	495	138		205	-357	Y
Cale	g2425.t1	gamma-tubulin complex component 3	P:GO:0000226; C:GO:0005815	NA	NA		343	930	434	No Hit		587	-434	Y
Cale	g2426.t1	FACT complex subunit SPT16-like	F:GO:0005488; P:GO:0009987	NA	NA		509	1384	714	60.8		875	-653.2	Y
Cale	g2428.t1	25.3 kDa vesicle transport protein	C:GO:0000139; F:GO:0005484; C:GO:0005789; C:GO:0005793; P:GO:0006888; P:GO:0006890; C:GO:0012507; C:GO:0016021; C:GO:0031201; P:GO:0048280	NA	NA		182	338	219	No Hit		156	-219	Y
Cale	g2430.t1	60S ribosomal protein L8-like	P:GO:0002181; F:GO:0003723; F:GO:0003735; C:GO:0022625	NA	NA		367	483	385	239		116	-146	Y
Cale	g2434.t1	protein Red	C:GO:0005634	NA	NA		111	462	123	No Hit		351	-123	Y
Cale	g2435.t1	importin beta-like SAD2	C:GO:0005622; C:GO:0005634; P:GO:0006886; F:GO:0008536	NA	NA		378	1294	560	62.4		916	-497.6	Y
Cale	g2436.t1	rRNA biogenesis protein RRP5	P:GO:0006396; C:GO:0044424	NA	NA		196	1332	257	No Hit		1136	-257	Y
Cale	g2439.t1	2-oxoglutarate dehydrogenase E1 component	F:GO:0016491	NA	NA		505	1421	627	517		916	-110	Y
Cale	g2442.t1	dolichyl-diphosphooligosaccharide--protein glycosyltransferase 48 kDa subunit	C:GO:0005783; F:GO:0016740; C:GO:0044425	NA	NA		292	515	289	No Hit		223	-289	Y
Cale	g2443.t1	Manganese-dependent ADP-ribose/CDP-alcohol diphosphatase	F:GO:0016787	NA	NA		182	544	204	No Hit		362	-204	Y
Cale	g2446.t1	ATP-dependent (S)-NAD(P)H-hydrate dehydratase isoform X2	F:GO:0000166; F:GO:0005524; F:GO:0016829; P:GO:0046496; F:GO:0047453; F:GO:0052855	NA	NA		209	389	237	84.7		180	-152.3	Y
Cale	g2447.t1	calcium/calmodulin-dependent protein kinase kinase 1-like isoform X2	F:GO:0004674; F:GO:0005524; P:GO:0006468; C:GO:0044424	NA	NA		233	1041	228	107		808	-121	Y
Cale	g2449.t1	Uridine kinase-like protein 1, chloroplastic	F:GO:0004849; F:GO:0005524; C:GO:0009507; P:GO:0016310; P:GO:0044206; P:GO:0044211	NA	NA		369	755	540	181		386	-359	Y
Cale	g2449.t2	Uridine kinase-like protein 1, chloroplastic	F:GO:0004849; F:GO:0005524; C:GO:0009507; P:GO:0016310; P:GO:0044206; P:GO:0044211	NA	NA		369	774	543	181		405	-362	Y
Cale	g2449.t3	Uridine kinase-like protein 1, chloroplastic	F:GO:0004849; F:GO:0005524; C:GO:0009507; P:GO:0016310; P:GO:0044206; P:GO:0044211	NA	NA		352	733	522	182		381	-340	Y
Cale	g2450.t1	dihydropyrimidine dehydrogenase (NADP(+)), chloroplastic	F:GO:0002058; F:GO:0003954; F:GO:0004159; P:GO:0006210; P:GO:0006212; C:GO:0009570; F:GO:0017113; F:GO:0042803; P:GO:0043562; F:GO:0050661; F:GO:0051536; P:GO:0055114	NA	NA		230	553	505	240		323	-265	Y
Cale	g2451.t1	predicted protein	F:GO:0003723; C:GO:0005730; P:GO:0006364; C:GO:0032040	NA	NA		345	472	345	73.6		127	-271.4	Y
Cale	g2453.t1	pyruvate kinase 1, cytosolic-like	P:GO:0016310; F:GO:0016772	NA	NA		223	828	380	209		605	-171	Y
Cale	g2455.t1	WD and tetratricopeptide repeats protein 1-like	C:GO:0044464	NA	NA		248	461	221	No Hit		213	-221	Y
Cale	g2460.t1	probable protein phosphatase 2C 22 isoform X2	F:GO:0003824	NA	NA		127	391	204	48.5		264	-155.5	Y
Cale	g2467.t1	lysosomal Pro-X carboxypeptidase, putative	F:GO:0070011	NA	NA		350	721	330	No Hit		371	-330	Y
Cale	g2471.t1	putative membrane protein	C:GO:0016020	NA	NA		123	421	143	No Hit		298	-143	Y
Cale	g2472.t1	glucose-6-phosphate 1-dehydrogenase, cytoplasmic isoform	F:GO:0004345; P:GO:0006006; P:GO:0006098; F:GO:0050661; P:GO:0055114	NA	NA		530	747	566	332		217	-234	Y
Cale	g2479.t1	Potassium channel subfamily T member 2	F:GO:0005216; P:GO:0006811; C:GO:0016020; P:GO:0055085	NA	NA		114	993	107	No Hit		879	-107	Y
Cale	g2481.t1	carotene epsilon-monooxygenase, chloroplastic	F:GO:0004497; P:GO:0008152; F:GO:0016705; F:GO:0046872	NA	NA		163	693	439	114		530	-325	Y
Cale	g2486.t1	dual specificity tyrosine-phosphorylation-regulated kinase 4 isoform X2	F:GO:0016301; P:GO:0016310	NA	NA		497	781	464	73.9		284	-390.1	Y
Cale	g2486.t2	dual specificity tyrosine-phosphorylation-regulated kinase 4 isoform X2	F:GO:0016301; P:GO:0016310	NA	NA		495	746	460	73.9		251	-386.1	Y
Cale	g2491.t1	rhodanese-like domain-containing protein 11, chloroplastic	C:GO:0009507	NA	NA		No Hit	342	182	No Hit		342	-182	Y
Cale	g2492.t1	ACT domain-containing protein ACR4 isoform X1	NA	NA	NA		No Hit	542	217	62.8		542	-154.2	Y
Cale	g2498.t1	NADPH oxidoreductase A-like	F:GO:0000166; F:GO:0016491; P:GO:0030587; F:GO:0050662	NA	NA		363	705	412	311		342	-101	Y
Cale	g2501.t1	NAD kinase 2, chloroplastic-like	F:GO:0000166; C:GO:0009536; F:GO:0016301; P:GO:0046496	NA	NA		265	605	416	143		340	-273	Y
Cale	g2502.t1	protein dispatched homolog 1-like	P:GO:0009987	NA	NA		234	1344	115	No Hit		1110	-115	Y
Cale	g2503.t1	nicastrin	F:GO:0004175; C:GO:0005887; C:GO:0016020; C:GO:0016021; P:GO:0016485	NA	NA		140	463	215	No Hit		323	-215	Y
Cale	g2507.t1	sorting nexin 2B	F:GO:0005515; P:GO:0006810; F:GO:0008289; C:GO:0010008	NA	NA		66.6	435	153	No Hit		368.4	-153	Y
Cale	g2511.t1	protein FAM179B	NA	NA	NA		149	301	165	No Hit		152	-165	Y
Cale	g2511.t2	protein FAM179B	NA	NA	NA		116	243	134	No Hit		127	-134	Y
Cale	g2511.t3	protein FAM179B	NA	NA	NA		149	301	165	No Hit		152	-165	Y
Cale	g2526.t1	peptidyl-prolyl cis-trans isomerase PASTICCINO1	P:GO:0007275; P:GO:0009987	NA	NA		90.1	684	270	No Hit		593.9	-270	Y
Cale	g2530.t1	flavin mononucleotide hydrolase 1, chloroplatic	F:GO:0016787	NA	NA		49.3	273	186	51.2		223.7	-134.8	Y
Cale	g2532.t1	asparagine--tRNA ligase, cytoplasmic 1-like	F:GO:0003676; F:GO:0004816; F:GO:0005524; C:GO:0005737; P:GO:0006421	NA	NA		326	914	605	386		588	-219	Y
Cale	g2533.t1	probable ubiquitin carboxyl-terminal hydrolase MINDY-4	NA	NA	NA		176	290	174	No Hit		114	-174	Y
Cale	g2538.t1	CCR4-NOT transcription complex subunit 6-like isoform X3	F:GO:0004518; P:GO:0010468; P:GO:0016070; C:GO:0032991; P:GO:0044260; C:GO:0044424; P:GO:0048519; P:GO:0050794	NA	NA		85.5	461	104	No Hit		375.5	-104	Y
Cale	g2542.t1	probable aspartyl aminopeptidase	C:GO:0005773; F:GO:0046872; F:GO:0070006	NA	NA		470	738	550	354		268	-196	Y
Cale	g2546.t1	ATP-dependent RNA helicase DDX24	F:GO:0097159; F:GO:1901363	NA	NA		344	747	367	168		403	-199	Y
Cale	g2555.t1	putative fatty acyl-CoA reductase CG5065	F:GO:0016491	NA	NA		186	290	188	67		104	-121	Y
Cale	g2556.t1	P-loop containing nucleoside triphosphate hydrolase protein	F:GO:0000166; F:GO:0005524; C:GO:0016020; C:GO:0016021; F:GO:0016787; F:GO:0016887	NA	NA		253	931	263	118		678	-145	Y
Cale	g2557.t1	phosphatase PAP2 family protein	F:GO:0004601; C:GO:0016020; C:GO:0016021; P:GO:0055114; P:GO:0098869	NA	NA		136	546	115	No Hit		410	-115	Y
Cale	g2571.t1	predicted protein	F:GO:0000166; F:GO:0004683; C:GO:0005634; C:GO:0005737; P:GO:0009738; F:GO:0009931; P:GO:0018105; P:GO:0035556; F:GO:0043167	NA	NA		176	749	317	80.1		573	-236.9	Y
Cale	g2572.t1	U3 small nucleolar ribonucleoprotein protein MPP10 isoform X2	C:GO:0031981; C:GO:1990904	NA	NA		131	335	131	No Hit		204	-131	Y
Cale	g2573.t1	glutamate--glyoxylate aminotransferase 2	F:GO:0004021; C:GO:0005777; C:GO:0005829; F:GO:0008453; P:GO:0009058; C:GO:0009570; F:GO:0030170; F:GO:0047958	NA	NA		429	805	602	132		376	-470	Y
Cale	g2576.t1	protein TIC110, chloroplastic	C:GO:0009536	NA	NA		No Hit	1395	510	No Hit		1395	-510	Y
Cale	g2577.t1	replication factor C subunit 1 isoform X1	F:GO:0000166; F:GO:0003677; F:GO:0003689; F:GO:0005524; C:GO:0005634; C:GO:0005663; P:GO:0006260; P:GO:0006281	NA	NA		347	720	446	125		373	-321	Y
Cale	g2585.t1	phosphatidylinositol 4-kinase beta 1-like	C:GO:0005622; F:GO:0016301; P:GO:0046854; P:GO:0048015	NA	NA		283	1233	406	No Hit		950	-406	Y
Cale	g2589.t1	folate-binding protein	F:GO:0004047; F:GO:0008168; C:GO:0009507; P:GO:0016226; F:GO:0016740; P:GO:0032259	NA	NA		60.5	298	204	83.2		237.5	-120.8	Y
Cale	g2590.t1	ATP binding protein isoform X1	F:GO:0016301; P:GO:0016310	NA	NA		210	526	208	80.1		316	-127.9	Y
Cale	g2591.t1	retrotransposon-derived protein PEG10	F:GO:0003676; F:GO:0004190; C:GO:0005634; P:GO:0006508; F:GO:0008270; P:GO:0015074	NA	NA		263	836	355	No Hit		573	-355	Y
Cale	g2593.t1	glutamyl-tRNA reductase 1, chloroplastic-like	P:GO:0006782; F:GO:0008883; F:GO:0050661; P:GO:0055114	NA	NA		184	1036	526	385		852	-141	Y
Cale	g2594.t1	multidrug resistance-associated protein 1 isoform X1	F:GO:0003824	NA	NA		968	1789	945	216		821	-729	Y
Cale	g2595.t1	transcription elongation factor SPT6 homolog	F:GO:0005488; P:GO:0009987	NA	NA		344	1406	459	99.4		1062	-359.6	Y
Cale	g2598.t1	tafazzin	P:GO:0006644; F:GO:0016740; F:GO:0016746	NA	NA		125	365	121	No Hit		240	-121	Y
Cale	g2601.t1	lanC-like protein 3 isoform X3	F:GO:0003824; C:GO:0005886	NA	NA		225	441	212	No Hit		216	-212	Y
Cale	g2603.t1	proline-rich receptor-like protein kinase PERK8	F:GO:0004672; F:GO:0005524; P:GO:0006468; C:GO:0016020; C:GO:0016021	NA	NA		152	587	248	92		435	-156	Y
Cale	g2605.t1	DNA-directed RNA polymerases I and III subunit RPAC1	F:GO:0003677; F:GO:0003899; P:GO:0006351; F:GO:0046983	NA	NA		244	437	241	97.1		193	-143.9	Y
Cale	g2607.t1	ABC transporter G family protein	F:GO:0000166; C:GO:0016020; F:GO:0016887	NA	NA		249	761	308	95.9		512	-212.1	Y
Cale	g2608.t1	protein S-acyltransferase 11	C:GO:0005773; C:GO:0005774; C:GO:0005783; C:GO:0005794; P:GO:0006612; C:GO:0016020; C:GO:0016021; F:GO:0016740; F:GO:0016746; P:GO:0018230; F:GO:0019706	NA	NA		98.6	354	144	No Hit		255.4	-144	Y
Cale	g2610.t1	zinc finger CCCH domain-containing protein 56-like isoform X1	F:GO:0046872	NA	NA		67.8	372	160	No Hit		304.2	-160	Y
Cale	g2611.t1	acyl-CoA-binding domain-containing protein 4	F:GO:0000062; C:GO:0005829; P:GO:0006869	NA	NA		118	786	395	No Hit		668	-395	Y
Cale	g2616.t1	Translocon-associated protein subunit alpha	C:GO:0043227; C:GO:0043229; C:GO:0044444	NA	NA		91.7	290	110	No Hit		198.3	-110	Y
Cale	g2622.t1	probable Ufm1-specific protease	P:GO:0006508; F:GO:0008233; F:GO:0008234; F:GO:0016787	NA	NA		223	457	254	No Hit		234	-254	Y
Cale	g2623.t1	protein LOW PSII ACCUMULATION 1, chloroplastic	P:GO:0006486; C:GO:0016020; C:GO:0016021; F:GO:0016740; F:GO:0016757	NA	NA		No Hit	299	114	No Hit		299	-114	Y
Cale	g2624.t1	uridine 5'-monophosphate synthase	F:GO:0003824; P:GO:0006221; P:GO:0009116; P:GO:0050896	NA	NA		479	651	528	160		172	-368	Y
Cale	g2625.t1	RNA-dependent RNA polymerase 1-like	P:GO:0001172; F:GO:0003968; C:GO:0005634; P:GO:0030422; C:GO:0031380; P:GO:0070919	NA	NA		498	1545	415	62.8		1047	-352.2	Y
Cale	g2628.t1	AT-rich interactive domain-containing protein 4-like	F:GO:0003677; C:GO:0005634; F:GO:0046872	NA	NA		No Hit	806	239	No Hit		806	-239	Y
Cale	g2644.t1	ribosome biogenesis protein BMS1 homolog	F:GO:0005524; F:GO:0005525; C:GO:0005634; F:GO:0016787; P:GO:0042254	NA	NA		361	960	507	No Hit		599	-507	Y
Cale	g2646.t1	transcription factor Pur-alpha 1-like isoform X1	NA	NA	NA		110	429	192	No Hit		319	-192	Y
Cale	g2646.t2	transcription factor Pur-alpha 1-like	NA	NA	NA		110	425	192	No Hit		315	-192	Y
Cale	g2648.t1	RNA polymerase II transcription factor B subunit 2	C:GO:0000439; F:GO:0001671; C:GO:0005634; P:GO:0006281; P:GO:0006289; P:GO:0006974; P:GO:0032781	NA	NA		230	459	268	No Hit		229	-268	Y
Cale	g2652.t1	V-type proton ATPase subunit c''2	F:GO:0003677; F:GO:0003700; C:GO:0005634; P:GO:0006355; P:GO:0015991; C:GO:0016021; C:GO:0033179; F:GO:0046961	NA	NA		215	387	241	No Hit		172	-241	Y
Cale	g2654.t1	membrane-associated 30 kDa protein, chloroplastic	P:GO:0006996; C:GO:0009295; C:GO:0009532; C:GO:0009534	NA	NA		No Hit	431	276	167		431	-109	Y
Cale	g2657.t1	P-loop containing nucleoside triphosphate hydrolase protein	F:GO:0000166; F:GO:0005524; C:GO:0016020; C:GO:0016021; F:GO:0016787; F:GO:0016887	NA	NA		212	715	231	111		503	-120	Y
Cale	g2661.t1	soluble inorganic pyrophosphatase 6, chloroplastic	F:GO:0000287; F:GO:0004427; P:GO:0006796; C:GO:0009570; C:GO:0009579; P:GO:0009651; C:GO:0009941; P:GO:0042742; P:GO:0046686	NA	NA		231	475	363	79		244	-284	Y
Cale	g2662.t1	ethylene-responsive transcription factor RAP2-3	F:GO:0003700; C:GO:0005634; C:GO:0005737; C:GO:0005886; P:GO:0008219; P:GO:0009723; P:GO:0009735; P:GO:0009753; P:GO:0010286; F:GO:0043565; P:GO:0045893; P:GO:0051707	NA	NA		No Hit	421	101	No Hit		421	-101	Y
Cale	g2664.t1	DEAD-box ATP-dependent RNA helicase 37-like	F:GO:0003676; F:GO:0005524	NA	NA		536	909	588	304		373	-284	Y
Cale	g2667.t1	protein disulfide isomerase-like 1-4	F:GO:0003756; C:GO:0005623; P:GO:0009987	NA	NA		290	600	348	55.5		310	-292.5	Y
Cale	g2669.t1	V-type proton ATPase subunit a2-like	P:GO:0007035; C:GO:0016471; F:GO:0046961; F:GO:0051117	NA	NA		627	1294	816	99.4		667	-716.6	Y
Cale	g2670.t1	chromatin remodeling protein EBS-like	F:GO:0003682; F:GO:0046872	NA	NA		70.1	328	186	No Hit		257.9	-186	Y
Cale	g2674.t1	patched domain-containing protein 3-like	C:GO:0016020; C:GO:0016021	NA	NA		313	960	212	51.2		647	-160.8	Y
Cale	g2677.t1	vacuolar protein sorting-associated protein 35A-like	P:GO:0006810; C:GO:0012505	NA	NA		505	1241	598	No Hit		736	-598	Y
Cale	g2678.t1	baculoviral IAP repeat-containing protein 6 isoform X2	F:GO:0003824	NA	NA		361	727	246	No Hit		366	-246	Y
Cale	g2684.t1	DNA (cytosine-5)-methyltransferase CMT3	P:GO:0009987; F:GO:0016740; P:GO:0032259	NA	NA		114	1217	226	76.6		1103	-149.4	Y
Cale	g2685.t1	ubiquitin-conjugating enzyme E2-23 kDa-like	F:GO:0005524; P:GO:0006511; P:GO:0016567; F:GO:0016874; F:GO:0061631	NA	NA		178	279	221	No Hit		101	-221	Y
Cale	g2692.t1	L-aspartate oxidase, chloroplastic	C:GO:0009536; F:GO:0016638; P:GO:0019363	NA	NA		240	864	563	435		624	-128	Y
Cale	g2695.t1	lysine-specific demethylase JMJ30 isoform X1	F:GO:0003700; F:GO:0005515; P:GO:0042752; F:GO:0046975; P:GO:0070544	NA	NA		235	394	286	No Hit		159	-286	Y
Cale	g2706.t1	protein CHUP1, chloroplastic	C:GO:0009707	NA	NA		No Hit	275	113	No Hit		275	-113	Y
Cale	g2708.t1	parkin coregulated gene protein homolog	C:GO:0005930; F:GO:0030544; C:GO:0031514; F:GO:0051087; F:GO:0051879; P:GO:0060285; P:GO:0060548	NA	NA		244	373	235	No Hit		129	-235	Y
Cale	g2709.t1	cilia- and flagella-associated protein 45	C:GO:0005929; C:GO:0031514; C:GO:0042995	NA	NA		155	271	267	No Hit		116	-267	Y
Cale	g2710.t1	DExH-box ATP-dependent RNA helicase DExH1 isoform X1	F:GO:0016787; F:GO:0097159; F:GO:1901363	NA	NA		572	1571	751	158		999	-593	Y
Cale	g2731.t1	serine/threonine-protein kinase SMG1 isoform X1	F:GO:0000166; P:GO:0000184; F:GO:0004674; F:GO:0005524; P:GO:0006468; F:GO:0016301; P:GO:0016310; F:GO:0016740	NA	NA		282	1637	270	No Hit		1355	-270	Y
Cale	g2735.t1	phosphatidylinositol 4-phosphate 5-kinase 8	F:GO:0000166; F:GO:0005524; F:GO:0016301; F:GO:0016307; F:GO:0016308; P:GO:0016310; F:GO:0016740; P:GO:0046488; P:GO:0046854	NA	NA		230	1247	525	No Hit		1017	-525	Y
Cale	g2735.t2	phosphatidylinositol 4-phosphate 5-kinase 9	F:GO:0000166; F:GO:0005524; F:GO:0016301; F:GO:0016307; F:GO:0016308; P:GO:0016310; F:GO:0016740; P:GO:0046488; P:GO:0046854	NA	NA		229	1239	519	No Hit		1010	-519	Y
Cale	g2738.t1	Alpha-1,2-mannosyltransferase ALG9	F:GO:0003824	NA	NA		231	435	221	No Hit		204	-221	Y
Cale	g2742.t1	splicing factor 3B subunit 3-like	P:GO:0000398; C:GO:0005634	NA	NA		1265	2120	1445	No Hit		855	-1445	Y
Cale	g2744.t1	phenylalanine--tRNA ligase alpha subunit, cytoplasmic	F:GO:0000166; F:GO:0004826; C:GO:0005829; P:GO:0006432; C:GO:0009328	NA	NA		465	725	509	249		260	-260	Y
Cale	g2745.t1	protein DEFECTIVE IN EXINE FORMATION 1-like	C:GO:0005783; P:GO:0007229; P:GO:0010208; P:GO:0010584; C:GO:0016020; C:GO:0016021	NA	NA		234	952	394	No Hit		718	-394	Y
Cale	g2748.t1	symplekin isoform X2	NA	NA	NA		125	608	120	No Hit		483	-120	Y
Cale	g2751.t1	methyltransferase-like protein 17, mitochondrial	P:GO:0006412; F:GO:0008168; F:GO:0016740; P:GO:0032259	NA	NA		121	508	127	No Hit		387	-127	Y
Cale	g2752.t1	phosphatidylinositol 4-kinase gamma 7-like	F:GO:0016301; P:GO:0016310	NA	NA		77.8	655	306	No Hit		577.2	-306	Y
Cale	g2755.t1	lariat debranching enzyme	P:GO:0000398; C:GO:0005634; F:GO:0008419	NA	NA		399	552	379	No Hit		153	-379	Y
Cale	g2759.t1	ATPase ASNA1 homolog 2-like	F:GO:0000166; F:GO:0005515; C:GO:0005829; C:GO:0009507; F:GO:0016887	NA	NA		150	932	699	186		782	-513	Y
Cale	g2765.t1	D-amino-acid transaminase, chloroplastic-like	P:GO:0008153; F:GO:0008483; C:GO:0009570	NA	NA		No Hit	290	227	125		290	-102	Y
Cale	g2774.t1	predicted protein	P:GO:0006629	NA	NA		134	602	438	176		468	-262	Y
Cale	g2776.t1	Chlorophyll a-b binding protein 8, chloroplastic	P:GO:0009416; C:GO:0009522; C:GO:0009523; C:GO:0009535; P:GO:0009768; C:GO:0010287; C:GO:0016021; F:GO:0016168; P:GO:0018298	NA	NA		84	416	287	No Hit		332	-287	Y
Cale	g2777.t1	probable DNA helicase MCM8 isoform X1	F:GO:0000166; F:GO:0003677; F:GO:0004386; F:GO:0005524; P:GO:0006270	NA	NA		488	635	569	280		147	-289	Y
Cale	g2778.t1	Golgi SNAP receptor complex member 1-2	P:GO:0016192; C:GO:0044425; C:GO:0098791	NA	NA		104	238	132	No Hit		134	-132	Y
Cale	g2781.t1	helicase and polymerase-containing protein TEBICHI isoform X1	P:GO:0006259	NA	NA		482	629	586	250		147	-336	Y
Cale	g2787.t1	26S proteasome non-ATPase regulatory subunit 6 homolog	C:GO:0000502; F:GO:0030234; P:GO:0050790	NA	NA		349	549	403	No Hit		200	-403	Y
Cale	g2790.t1	DNA-directed RNA polymerase I complex large subunit Nuc1	F:GO:0005515; C:GO:0005730; P:GO:0006351; F:GO:0016779	NA	NA		830	1576	960	338		746	-622	Y
Cale	g2794.t1	WD repeat-containing protein 3	C:GO:0005730; F:GO:0030515; C:GO:0032040; C:GO:0034388	NA	NA		476	893	476	157		417	-319	Y
Cale	g2796.t1	ubiquitin-like modifier-activating enzyme atg7	P:GO:0006914; P:GO:0006996; F:GO:0008641	NA	NA		384	621	406	No Hit		237	-406	Y
Cale	g2803.t1	serine--tRNA ligase, chloroplastic/mitochondrial isoform X1	F:GO:0000166; F:GO:0004812; P:GO:0006418; C:GO:0043231; C:GO:0044444	NA	NA		335	691	533	392		356	-141	Y
Cale	g2806.t1	regulator of nonsense transcripts UPF2	P:GO:0000184; F:GO:0003723	NA	NA		451	1240	467	No Hit		789	-467	Y
Cale	g2807.t1	SWI/SNF complex subunit SWI3C	F:GO:0003677; C:GO:0005634	NA	NA		212	730	194	No Hit		518	-194	Y
Cale	g2808.t1	P-loop NTPase domain-containing protein LPA1 homolog 2-like	NA	NA	NA		No Hit	635	325	125		635	-200	Y
Cale	g2809.t1	sorting and assembly machinery component 50 homolog A-like	C:GO:0019867	NA	NA		113	426	105	No Hit		313	-105	Y
Cale	g2810.t1	actin-related protein 9	P:GO:0006338; C:GO:0031011	NA	NA		103	397	174	No Hit		294	-174	Y
Cale	g2811.t1	long chain base biosynthesis protein 2a	P:GO:0009058; C:GO:0016021; F:GO:0016740; F:GO:0030170	NA	NA		480	687	541	261		207	-280	Y
Cale	g2812.t1	crooked neck-like protein 1	P:GO:0000245; C:GO:0000974; C:GO:0071013; C:GO:0071014	NA	NA		778	1171	768	No Hit		393	-768	Y
Cale	g2816.t1	protein DA1-related 1-like	F:GO:0043130; F:GO:0046872	NA	NA		No Hit	347	202	No Hit		347	-202	Y
Cale	g2817.t1	probable pre-mRNA-splicing factor ATP-dependent RNA helicase DEAH5	F:GO:0000166; P:GO:0000390; F:GO:0003723; F:GO:0034459; C:GO:0044444; C:GO:0071013	NA	NA		1286	1617	1375	413		331	-962	Y
Cale	g2824.t1	galactokinase-like	F:GO:0004335; F:GO:0005524; F:GO:0005534; C:GO:0005737; C:GO:0005829; P:GO:0006012; F:GO:0016301; P:GO:0016310; F:GO:0016773; P:GO:0046835	NA	NA		324	575	439	147		251	-292	Y
Cale	g2827.t1	nocturnin isoform X2	P:GO:0009987; P:GO:0010468; F:GO:0016787; C:GO:0044424; P:GO:0048519	NA	NA		148	439	177	No Hit		291	-177	Y
Cale	g2829.t1	dnaJ protein homolog	F:GO:0005488; C:GO:0005829; C:GO:0005886; C:GO:0009506	NA	NA		266	458	287	169		192	-118	Y
Cale	g2832.t1	histone acetyltransferase KAT8	F:GO:0004402; P:GO:0006355; P:GO:0016573; C:GO:0072487	NA	NA		372	595	365	No Hit		223	-365	Y
Cale	g2833.t1	subtilisin-like protease SBT6.1	F:GO:0004252; P:GO:0006508; F:GO:0008233; C:GO:0016020; C:GO:0016021	NA	NA		799	1172	925	114		373	-811	Y
Cale	g2839.t1	chlorophyll synthase, chloroplastic	C:GO:0009534; P:GO:0015995; C:GO:0016021; F:GO:0046408	NA	NA		No Hit	595	462	179		595	-283	Y
Cale	g2840.t1	protein transport protein SEC16A homolog isoform X1	C:GO:0012505; C:GO:0043227; C:GO:0043229; C:GO:0044444	NA	NA		111	298	152	No Hit		187	-152	Y
Cale	g2842.t1	probable phosphoinositide phosphatase SAC9	P:GO:0006970; F:GO:0042578; P:GO:0046488	NA	NA		90.9	699	275	No Hit		608.1	-275	Y
Cale	g2845.t1	protein CHROMATIN REMODELING 4 isoform X1	F:GO:0003677; F:GO:0003700; F:GO:0005524; C:GO:0005634; P:GO:0006351; P:GO:0006355; C:GO:0009506; F:GO:0046872	NA	NA		194	1667	261	67.4		1473	-193.6	Y
Cale	g2849.t1	DNA ligase 1	F:GO:0003910; C:GO:0005634; C:GO:0005739; P:GO:0006273; P:GO:0006974; F:GO:0097159; F:GO:1901363	NA	NA		592	820	589	370		228	-219	Y
Cale	g2851.t1	WD repeat-containing protein LWD1	C:GO:0005634	NA	NA		293	446	345	54.7		153	-290.3	Y
Cale	g2852.t1	squalene synthase-like	F:GO:0004311; P:GO:0008610; C:GO:0016020	NA	NA		293	488	362	No Hit		195	-362	Y
Cale	g2854.t1	predicted protein	C:GO:0016020; C:GO:0016021; F:GO:0016740; F:GO:0016746; F:GO:0016747	NA	NA		102	803	113	No Hit		701	-113	Y
Cale	g2856.t1	outer envelope protein 64, mitochondrial	F:GO:0004040; C:GO:0005739; P:GO:0006626; C:GO:0009507; C:GO:0009536; C:GO:0009941; C:GO:0016020; C:GO:0016021; C:GO:0031359	NA	NA		113	636	196	66.6		523	-129.4	Y
Cale	g2859.t1	trifunctional UDP-glucose 4,6-dehydratase/UDP-4-keto-6-deoxy-D-glucose 3,5-epimerase/UDP-4-keto-L-rhamnose-reductase RHM1	F:GO:0003676; F:GO:0004386; F:GO:0005524; C:GO:0016021; F:GO:0016829	NA	NA		248	409	327	213		161	-114	Y
Cale	g2859.t2	trifunctional UDP-glucose 4,6-dehydratase/UDP-4-keto-6-deoxy-D-glucose 3,5-epimerase/UDP-4-keto-L-rhamnose-reductase RHM1-like	F:GO:0003676; F:GO:0004386; F:GO:0005524; C:GO:0016021; F:GO:0016829	NA	NA		346	528	438	263		182	-175	Y
Cale	g2867.t1	dnaJ homolog subfamily C member 2-like	F:GO:0003677; C:GO:0005634	NA	NA		196	419	195	69.7		223	-125.3	Y
Cale	g2871.t1	predicted protein	F:GO:0005525; C:GO:0005737; P:GO:0006886; P:GO:0016192	NA	NA		241	346	245	No Hit		105	-245	Y
Cale	g2874.t1	mRNA-capping enzyme-like	P:GO:0016311; F:GO:0016791; P:GO:0044260; P:GO:0090304	NA	NA		272	841	267	No Hit		569	-267	Y
Cale	g2878.t1	kinesin-like protein KIF9	F:GO:0003774; F:GO:0005488; C:GO:0015630; C:GO:0044430	NA	NA		184	681	181	No Hit		497	-181	Y
Cale	g2881.t1	eukaryotic translation initiation factor 3 subunit L-like	P:GO:0006413; C:GO:0032991; C:GO:0044444	NA	NA		258	528	283	No Hit		270	-283	Y
Cale	g2887.t1	probable ADP-ribosylation factor GTPase-activating protein AGD15 isoform X2	F:GO:0005096; F:GO:0005198; P:GO:0043547; F:GO:0046872; F:GO:0051536; P:GO:0097428	NA	NA		123	452	155	No Hit		329	-155	Y
Cale	g2890.t2	protein LSD1	P:GO:0006950; P:GO:0050794	NA	NA		No Hit	210	112	No Hit		210	-112	Y
Cale	g2892.t1	beta-adaptin-like protein A	P:GO:0015031; C:GO:0030117	NA	NA		318	910	538	No Hit		592	-538	Y
Cale	g2895.t1	maltose excess protein 1, chloroplastic-like	F:GO:0005363; C:GO:0009941; P:GO:0015768; C:GO:0016020; C:GO:0016021	NA	NA		No Hit	410	181	No Hit		410	-181	Y
Cale	g2898.t1	autophagy-related protein 2	P:GO:0000045; P:GO:0006914; P:GO:0009816; P:GO:0010150; P:GO:0030242; P:GO:0050832	NA	NA		No Hit	644	119	No Hit		644	-119	Y
Cale	g2905.t1	splicing factor 3B subunit 4	F:GO:0003729; C:GO:0005686; C:GO:0005689; C:GO:0005730; P:GO:0048026	NA	NA		328	477	320	58.5		149	-261.5	Y
Cale	g2909.t1	diacylglycerol O-acyltransferase 2	F:GO:0016746	NA	NA		114	503	128	No Hit		389	-128	Y
Cale	g2914.t1	protein SUPPRESSOR OF K(+) TRANSPORT GROWTH DEFECT 1	F:GO:0005524; C:GO:0005634; C:GO:0005771; P:GO:0007032; P:GO:0007033; C:GO:0009506; P:GO:0010091; P:GO:0016192; F:GO:0016887	NA	NA		472	665	531	215		193	-316	Y
Cale	g2915.t1	probable E3 ubiquitin-protein ligase ARI1 isoform X2	F:GO:0004842; P:GO:0016567; F:GO:0016740; F:GO:0016874; F:GO:0046872	NA	NA		201	542	403	No Hit		341	-403	Y
Cale	g2920.t1	geranylgeranyl transferase type-2 subunit alpha-like	F:GO:0004168; C:GO:0005968; F:GO:0008318; C:GO:0016020; C:GO:0016021; P:GO:0016310; F:GO:0016740; P:GO:0018342; P:GO:0018344; P:GO:0043048	NA	NA		159	360	167	No Hit		201	-167	Y
Cale	g2924.t1	DEAD-box ATP-dependent RNA helicase 8-like	F:GO:0003700; F:GO:0003729; F:GO:0004386; F:GO:0005524; P:GO:0006355; P:GO:0016032	NA	NA		644	837	696	266		193	-430	Y
Cale	g2931.t1	coatomer subunit beta-1	P:GO:0015031; C:GO:0030117; C:GO:0030663; C:GO:0044431	NA	NA		865	1341	1090	No Hit		476	-1090	Y
Cale	g2932.t1	sorting nexin 2A-like	F:GO:0035091	NA	NA		79	723	225	No Hit		644	-225	Y
Cale	g2934.t1	protein-lysine N-methyltransferase N6AMT2	F:GO:0003676; C:GO:0005737; F:GO:0008168; F:GO:0016279; F:GO:0016740; P:GO:0018022; P:GO:0032259	NA	NA		154	265	159	No Hit		111	-159	Y
Cale	g2935.t1	ubiquitin carboxyl-terminal hydrolase 5 isoform X2	P:GO:0006508; F:GO:0008234	NA	NA		611	961	577	No Hit		350	-577	Y
Cale	g2941.t1	sulfur stress regulator	F:GO:0004672; P:GO:0016310; C:GO:0044424	NA	NA		154	320	208	99		166	-109	Y
Cale	g2942.t1	serine/threonine-protein kinase SAPK3-like	P:GO:0009987; F:GO:0016301	NA	NA		165	497	216	101		332	-115	Y
Cale	g2943.t1	serine/threonine-protein kinase SAPK3-like	P:GO:0009987; F:GO:0016301	NA	NA		154	474	224	90.1		320	-133.9	Y
Cale	g2944.t1	structural maintenance of chromosomes protein 6 isoform X1	F:GO:0000166; P:GO:0000724; F:GO:0005524; C:GO:0005634; C:GO:0005694; P:GO:0006281; P:GO:0006310; P:GO:0006974; C:GO:0030915; P:GO:0051276	NA	NA		274	484	273	62		210	-211	Y
Cale	g2948.t1	pyruvate carboxylase	F:GO:0004736; F:GO:0005524; P:GO:0006090; P:GO:0006094; F:GO:0009374; F:GO:0046872	NA	NA		1278	1934	1238	1137		656	-101	Y
Cale	g2950.t1	bifunctional phosphatase IMPL2, chloroplastic	F:GO:0052834	NA	NA		165	340	248	121		175	-127	Y
Cale	g2951.t1	structural maintenance of chromosomes protein 3	F:GO:0005524; C:GO:0005634; C:GO:0005694; P:GO:0051276	NA	NA		711	1294	801	219		583	-582	Y
Cale	g2953.t1	ubiquitin carboxyl-terminal hydrolase 2-like	P:GO:0006511; P:GO:0016579; F:GO:0036459	NA	NA		178	429	182	No Hit		251	-182	Y
Cale	g2956.t1	AP-4 complex subunit mu	P:GO:0006810	NA	NA		226	630	352	No Hit		404	-352	Y
Cale	g2959.t1	DNA primase small subunit	F:GO:0016740	NA	NA		309	466	289	59.3		157	-229.7	Y
Cale	g2961.t1	GTP-binding protein 1	F:GO:0003746; F:GO:0003924; F:GO:0005525; P:GO:0006414	NA	NA		471	964	471	92.8		493	-378.2	Y
Cale	g2962.t1	nicalin-1	C:GO:0016020; C:GO:0043231; C:GO:0044444	NA	NA		164	311	146	No Hit		147	-146	Y
Cale	g2963.t1	probable ion channel POLLUX isoform X1	P:GO:0006813; C:GO:0016020; C:GO:0016021	NA	NA		No Hit	825	590	No Hit		825	-590	Y
Cale	g2965.t1	probable RNA polymerase II transcription factor B subunit 1-1 isoform X1	P:GO:0006807; P:GO:0044238; P:GO:0044260	NA	NA		115	358	112	No Hit		243	-112	Y
Cale	g2967.t1	threonine--tRNA ligase, mitochondrial 1	F:GO:0004829; F:GO:0005524; C:GO:0005737; P:GO:0006435; F:GO:0009916; C:GO:0016021; F:GO:0046872; P:GO:0055114; C:GO:0070469; F:GO:0102721	NA	NA		759	1160	782	552		401	-230	Y
Cale	g2968.t1	probable protein phosphatase 2C 15	F:GO:0003824	NA	NA		78.6	372	162	No Hit		293.4	-162	Y
Cale	g2969.t1	probable sphingolipid transporter spinster homolog 2	C:GO:0016020; C:GO:0016021; P:GO:0055085	NA	NA		101	572	314	53.5		471	-260.5	Y
Cale	g2972.t1	glycosyltransferase-like At2g41451	C:GO:0016020; C:GO:0016021; F:GO:0016740	NA	NA		No Hit	643	357	No Hit		643	-357	Y
Cale	g2979.t1	protein MAK16 homolog	C:GO:0005730; C:GO:0030687	NA	NA		125	229	126	No Hit		104	-126	Y
Cale	g2982.t1	UDP-sugar pyrophosphorylase	P:GO:0006793; P:GO:0009225; F:GO:0051748	NA	NA		107	905	632	105		798	-527	Y
Cale	g2988.t1	probable prolyl 4-hydroxylase 3 isoform X1	F:GO:0003824; F:GO:0043167; F:GO:0097159; F:GO:1901363	NA	NA		94	374	115	No Hit		280	-115	Y
Cale	g2989.t1	phospholipase A-2-activating protein	C:GO:0044424	NA	NA		367	976	341	147		609	-194	Y
Cale	g2992.t1	Eukaryotic translation initiation factor 5B	F:GO:0000049; F:GO:0003743; F:GO:0003924; F:GO:0005525; P:GO:0006413	NA	NA		680	1186	682	390		506	-292	Y
Cale	g2995.t1	probable polyamine transporter At1g31830 isoform X2	C:GO:0016020; C:GO:0016021; F:GO:0022857; P:GO:0055085	NA	NA		70.5	526	365	74.3		455.5	-290.7	Y
Cale	g2998.t1	protein RETICULATA-RELATED 4, chloroplastic-like	C:GO:0043231; C:GO:0044444	NA	NA		No Hit	406	124	No Hit		406	-124	Y
Cale	g3000.t1	signal recognition particle 43 kDa protein, chloroplastic	P:GO:0009416; C:GO:0009507; P:GO:0045038; C:GO:0080085	NA	NA		83.2	438	174	61.2		354.8	-112.8	Y
Cale	g3001.t1	kinase-like protein	F:GO:0004672; P:GO:0016310; C:GO:0044424	NA	NA		171	498	265	101		327	-164	Y
Cale	g3002.t1	kinase-like protein	F:GO:0004672; P:GO:0016310; C:GO:0044424	NA	NA		176	510	260	93.6		334	-166.4	Y
Cale	g3003.t1	eukaryotic translation initiation factor 5A-3	F:GO:0003743; F:GO:0003746; P:GO:0006413; P:GO:0006452; F:GO:0043022; P:GO:0045901; P:GO:0045905	NA	NA		179	297	203	79.7		118	-123.3	Y
Cale	g3004.t1	tubulin alpha chain	P:GO:0000226; P:GO:0000278; F:GO:0003924; F:GO:0005200; F:GO:0005525; C:GO:0005737; C:GO:0005874	NA	NA		785	919	824	No Hit		134	-824	Y
Cale	g3008.t1	probable sphingolipid transporter spinster homolog 2 isoform X2	C:GO:0016020; C:GO:0016021; P:GO:0055085	NA	NA		97.4	550	270	49.7		452.6	-220.3	Y
Cale	g3009.t1	luminal-binding protein 5	F:GO:0005524; C:GO:0005634; C:GO:0005788; C:GO:0016020; P:GO:0030433; P:GO:0030968; F:GO:0031072; F:GO:0032440; P:GO:0034605; C:GO:0034663; P:GO:0042026; F:GO:0042623; F:GO:0044183; F:GO:0051082; P:GO:0051085; F:GO:0051787; P:GO:0055114	NA	NA		914	1130	993	611		216	-382	Y
Cale	g3010.t1	palmitoyl-protein thioesterase 1	F:GO:0098599	NA	NA		278	393	245	No Hit		115	-245	Y
Cale	g3015.t1	DExH-box ATP-dependent RNA helicase DExH6	F:GO:0097159; F:GO:1901363	NA	NA		553	1179	598	141		626	-457	Y
Cale	g3017.t1	conditioned medium factor receptor 1-like	C:GO:0016020; F:GO:0016628; P:GO:0055114; F:GO:0071949	NA	NA		407	717	389	93.6		310	-295.4	Y
Cale	g3020.t1	proteasome subunit alpha type-7	F:GO:0004298; C:GO:0005634; C:GO:0005737; P:GO:0010499; C:GO:0019773; P:GO:0043161	NA	NA		221	335	246	140		114	-106	Y
Cale	g3022.t1	probable histone-arginine methyltransferase 1.3	P:GO:0006479; F:GO:0008276; C:GO:0044424	NA	NA		335	639	421	47		304	-374	Y
Cale	g3023.t1	translation initiation factor eIF-2B subunit delta-like	F:GO:0003743; P:GO:0006413; P:GO:0044237	NA	NA		243	470	231	126		227	-105	Y
Cale	g3024.t1	long chain acyl-CoA synthetase 6, peroxisomal-like	F:GO:0016874	NA	NA		517	2021	632	238		1504	-394	Y
Cale	g3026.t1	60S ribosomal protein L7-2	P:GO:0000463; F:GO:0003735; C:GO:0022625	NA	NA		296	414	310	76.6		118	-233.4	Y
Cale	g3027.t1	peroxidase	F:GO:0003824	NA	NA		259	426	287	No Hit		167	-287	Y
Cale	g3029.t1	heterogeneous nuclear ribonucleoprotein Q-like	F:GO:0003676; F:GO:0003723	NA	NA		164	476	236	57.8		312	-178.2	Y
Cale	g3037.t1	30-kDa cleavage and polyadenylation specificity factor 30-like	F:GO:0003729; F:GO:0004521; F:GO:0005516; C:GO:0005634; C:GO:0005737; P:GO:0006979; P:GO:0034052; F:GO:0046872; P:GO:0090502; P:GO:1900363; P:GO:2000031	NA	NA		77	345	142	No Hit		268	-142	Y
Cale	g3038.t1	eukaryotic translation initiation factor 3 subunit D isoform X1	C:GO:0005737; P:GO:0006413	NA	NA		442	686	445	No Hit		244	-445	Y
Cale	g3042.t1	probable acyl-activating enzyme 17, peroxisomal	F:GO:0003824; C:GO:0016020; C:GO:0016021; F:GO:0016874	NA	NA		133	839	523	151		706	-372	Y
Cale	g3044.t1	anoctamin-10-like	C:GO:0016020; C:GO:0016021	NA	NA		236	630	229	No Hit		394	-229	Y
Cale	g3044.t2	anoctamin-10-like	C:GO:0016020; C:GO:0016021	NA	NA		231	617	221	No Hit		386	-221	Y
Cale	g3049.t1	RING finger protein 10	F:GO:0046872	NA	NA		133	384	141	No Hit		251	-141	Y
Cale	g3051.t1	protein-tyrosine-phosphatase PTP1	P:GO:0006796; F:GO:0016787	NA	NA		160	441	179	No Hit		281	-179	Y
Cale	g3052.t1	SART-1 family protein DOT2	P:GO:0000398; P:GO:0000481; P:GO:0045292; C:GO:0046540	NA	NA		77.8	532	113	No Hit		454.2	-113	Y
Cale	g3052.t2	SART-1 family protein DOT2	P:GO:0000398; P:GO:0000481; P:GO:0045292; C:GO:0046540	NA	NA		77.4	640	113	No Hit		562.6	-113	Y
Cale	g3056.t1	chlorophyll(ide) b reductase NOL, chloroplastic	C:GO:0009507; P:GO:0015996; F:GO:0016491; F:GO:0034256; P:GO:0055114	NA	NA		93.6	405	292	87.8		311.4	-204.2	Y
Cale	g3058.t1	aspartic proteinase A1-like	F:GO:0004190; P:GO:0006508; P:GO:0006629; F:GO:0008233; C:GO:0016020; C:GO:0016021; F:GO:0016787	NA	NA		231	384	278	No Hit		153	-278	Y
Cale	g3061.t1	methylcrotonoyl-CoA carboxylase	F:GO:0016740; F:GO:0016874	NA	NA		660	773	676	328		113	-348	Y
Cale	g3062.t1	hydrocephalus-inducing protein homolog isoform X1	NA	NA	NA		406	1012	374	No Hit		606	-374	Y
Cale	g3068.t1	protein EXECUTER 2, chloroplastic	P:GO:0000304; C:GO:0009507; C:GO:0009536; C:GO:0042651	NA	NA		No Hit	290	188	No Hit		290	-188	Y
Cale	g3071.t1	DENN domain-containing protein 1B isoform X1	C:GO:0005829; P:GO:0006897; F:GO:0017112; F:GO:0017137; P:GO:0032456; C:GO:0043231; F:GO:1901981	NA	NA		131	552	133	No Hit		421	-133	Y
Cale	g3074.t1	lycopene beta cyclase, chloroplastic/chromoplastic	F:GO:0016491; F:GO:0016853; P:GO:0044249; P:GO:1901576	NA	NA		No Hit	638	457	248		638	-209	Y
Cale	g3076.t1	cytoplasmic dynein 2 heavy chain 1	P:GO:0009987; P:GO:0048731	NA	NA		1588	1956	1899	No Hit		368	-1899	Y
Cale	g3085.t1	EVI5-like protein	F:GO:0005096; C:GO:0005622; P:GO:0006886; F:GO:0017137; P:GO:0043087; P:GO:0043547; P:GO:0090630	NA	NA		154	337	157	No Hit		183	-157	Y
Cale	g3088.t1	trehalose-phosphate phosphatase A	F:GO:0004805; P:GO:0005992	NA	NA		54.3	351	307	149		296.7	-158	Y
Cale	g3092.t1	sulfur stress regulator	F:GO:0004672; P:GO:0016310; C:GO:0044424	NA	NA		159	355	240	115		196	-125	Y
Cale	g3093.t1	kinase-like protein	F:GO:0004674; C:GO:0005634; C:GO:0005737; P:GO:0006468; P:GO:0035556	NA	NA		176	455	263	101		279	-162	Y
Cale	g3098.t1	photosystem I subunit O	C:GO:0009579; C:GO:0044425	NA	NA		No Hit	213	109	No Hit		213	-109	Y
Cale	g3104.t1	ER membrane protein complex subunit 1	C:GO:0005773; C:GO:0005783; C:GO:0016020; C:GO:0044446	NA	NA		231	683	228	No Hit		452	-228	Y
Cale	g3108.t1	exocyst complex component SEC8-like	C:GO:0000145; P:GO:0006612; P:GO:0006887; P:GO:0006893; P:GO:0006904	NA	NA		64.3	877	135	No Hit		812.7	-135	Y
Cale	g3110.t1	coatomer subunit beta'-2 isoform X1	C:GO:0000139; F:GO:0005198; P:GO:0006886; P:GO:0016192; F:GO:0016740; C:GO:0030117; C:GO:0030663	NA	NA		1039	1493	1171	129		454	-1042	Y
Cale	g3113.t1	peroxisome biogenesis protein 6	F:GO:0005524; C:GO:0005622; P:GO:0006635; P:GO:0016558	NA	NA		308	449	353	236		141	-117	Y
Cale	g3114.t1	importin subunit alpha-1-like isoform X2	C:GO:0005643; C:GO:0005654; C:GO:0005829; P:GO:0006607; F:GO:0008139; F:GO:0008565; F:GO:0061608	NA	NA		529	790	614	No Hit		261	-614	Y
Cale	g3115.t1	isoamylase 1, chloroplastic	F:GO:0003824; F:GO:0004553; P:GO:0005975	NA	NA		65.9	1181	780	431		1115.1	-349	Y
Cale	g3116.t1	carbamoyl-phosphate synthase small chain, chloroplastic	P:GO:0000050; F:GO:0004088; C:GO:0005951; P:GO:0006207; P:GO:0006526; P:GO:0006541; C:GO:0009570; P:GO:0016036; P:GO:0070409; P:GO:0071230	NA	NA		239	629	527	419		390	-108	Y
Cale	g3118.t1	uncharacterized protein LOC100809637 isoform X2	P:GO:0001510; F:GO:0003723; P:GO:0006396; F:GO:0008173	NA	NA		151	992	159	57.8		841	-101.2	Y
Cale	g3121.t1	probable tRNA (guanine(26)-N(2))-dimethyltransferase 2	P:GO:0008033; F:GO:0016740; P:GO:0032259	NA	NA		361	703	439	176		342	-263	Y
Cale	g3124.t1	conserved oligomeric Golgi complex subunit 3	P:GO:0006810; C:GO:0044444	NA	NA		306	825	330	No Hit		519	-330	Y
Cale	g3128.t1	protein high chlorophyll fluorescent 107	C:GO:0009536; P:GO:0009987	NA	NA		67.4	486	328	No Hit		418.6	-328	Y
Cale	g3129.t1	novel plant SNARE 11-like	F:GO:0005515; P:GO:0007034; C:GO:0012505; C:GO:0043231; C:GO:0044425; C:GO:0044433; P:GO:0046907; P:GO:0048193; C:GO:0098588; C:GO:0098805	NA	NA		56.6	278	126	No Hit		221.4	-126	Y
Cale	g3131.t1	eukaryotic translation initiation factor-like	F:GO:0003723; F:GO:0003729; F:GO:0003743; C:GO:0005743; P:GO:0006413; C:GO:0016020; C:GO:0016021; C:GO:0016281; C:GO:0061617	NA	NA		176	817	221	No Hit		641	-221	Y
Cale	g3132.t1	lysophospholipid acyltransferase LPEAT1 isoform X2	C:GO:0016020; C:GO:0016021; F:GO:0016740; F:GO:0016746; F:GO:0047192	NA	NA		139	388	132	No Hit		249	-132	Y
Cale	g3133.t1	starch branching enzyme	F:GO:0003844; F:GO:0004553; P:GO:0005978; F:GO:0043169; F:GO:0102752	NA	NA		704	1291	881	196		587	-685	Y
Cale	g3134.t1	probable plastid-lipid-associated protein 12, chloroplastic	C:GO:0009535; C:GO:0009941	NA	NA		No Hit	320	178	No Hit		320	-178	Y
Cale	g3140.t1	DNA replication licensing factor MCM7	P:GO:0009987; F:GO:0016787; C:GO:0044424; F:GO:0097159; F:GO:1901363	NA	NA		510	840	639	338		330	-301	Y
Cale	g3144.t1	protein RCC2	F:GO:0003677	NA	NA		234	456	234	No Hit		222	-234	Y
Cale	g3148.t1	E3 ubiquitin-protein ligase MYCBP2-like	F:GO:0004842; C:GO:0016020; C:GO:0016021; P:GO:0016567; F:GO:0016874	NA	NA		216	569	219	No Hit		353	-219	Y
Cale	g3155.t1	conserved oligomeric Golgi complex subunit 6	C:GO:0005829; P:GO:0006891; C:GO:0017119	NA	NA		287	699	286	No Hit		412	-286	Y
Cale	g3159.t1	serine/threonine-protein kinase SRK2E-like	F:GO:0004672; P:GO:0016310; C:GO:0044424	NA	NA		152	317	220	80.9		165	-139.1	Y
Cale	g3160.t1	sulfur stress regulator	F:GO:0004672; P:GO:0016310; C:GO:0044424	NA	NA		147	316	220	79.7		169	-140.3	Y
Cale	g3163.t1	kinesin-like protein KIN-5C	F:GO:0005488	NA	NA		351	909	418	No Hit		558	-418	Y
Cale	g3164.t1	rhomboid-like protein 20	F:GO:0004252; P:GO:0006508; C:GO:0016020; C:GO:0016021	NA	NA		110	285	157	No Hit		175	-157	Y
Cale	g3165.t1	sulfur stress regulator	F:GO:0004672; P:GO:0016310; C:GO:0044424	NA	NA		120	238	179	68.6		118	-110.4	Y
Cale	g3166.t1	kinase-like protein	F:GO:0004672; P:GO:0016310; C:GO:0044424	NA	NA		176	319	227	96.3		143	-130.7	Y
Cale	g3166.t2	kinase-like protein	F:GO:0004672; P:GO:0016310; C:GO:0044424	NA	NA		176	307	225	96.3		131	-128.7	Y
Cale	g3167.t1	sulfur stress regulator	P:GO:0009987; F:GO:0016301	NA	NA		163	302	224	94.4		139	-129.6	Y
Cale	g3169.t1	kinase-like protein	F:GO:0004672; P:GO:0016310; C:GO:0044424	NA	NA		185	305	226	101		120	-125	Y
Cale	g3171.t1	sulfur stress regulator	F:GO:0004672; P:GO:0016310; C:GO:0044424	NA	NA		182	309	226	104		127	-122	Y
Cale	g3174.t1	sulfur stress regulator	F:GO:0004672; P:GO:0016310; C:GO:0044424	NA	NA		177	307	220	95.5		130	-124.5	Y
Cale	g3175.t1	sulfur stress regulator	F:GO:0004672; P:GO:0016310; C:GO:0044424	NA	NA		161	275	202	87.8		114	-114.2	Y
Cale	g3181.t1	pentatricopeptide repeat-containing protein At2g18940, chloroplastic	F:GO:0003729; C:GO:0005739; C:GO:0009507; C:GO:0009536	NA	NA		62.8	179	198	No Hit		116.2	-198	Y
Cale	g3185.t1	Ribonucleoside-diphosphate reductase large subunit	F:GO:0004748; F:GO:0005524; C:GO:0005971; P:GO:0006260; P:GO:0009202; P:GO:0009263; P:GO:0046686; P:GO:0055114	NA	NA		1129	1374	1231	479		245	-752	Y
Cale	g3187.t1	DNA polymerase kappa isoform X1	F:GO:0005488; P:GO:0019985; C:GO:0043229	NA	NA		316	556	372	197		240	-175	Y
Cale	g3190.t1	pentatricopeptide repeat-containing protein At5g61990, mitochondrial	NA	NA	NA		66.6	210	185	No Hit		143.4	-185	Y
Cale	g3203.t1	ubiquitin thioesterase OTU1	F:GO:0004843; C:GO:0005829; P:GO:0016579; P:GO:0030433; P:GO:0030968	NA	NA		162	348	218	No Hit		186	-218	Y
Cale	g3203.t2	ubiquitin thioesterase OTU1	F:GO:0004843; C:GO:0005829; P:GO:0016579; P:GO:0030433; P:GO:0030968	NA	NA		162	336	218	No Hit		174	-218	Y
Cale	g3207.t1	pentatricopeptide repeat-containing protein At5g61990, mitochondrial	NA	NA	NA		65.1	221	223	No Hit		155.9	-223	Y
Cale	g3210.t1	phosphoacetylglucosamine mutase	F:GO:0016853; P:GO:0071704	NA	NA		340	644	367	76.3		304	-290.7	Y
Cale	g3212.t1	protein EXPORTIN 1A-like	P:GO:0000055; P:GO:0000056; F:GO:0005049; C:GO:0005634; C:GO:0005737; P:GO:0046825	NA	NA		986	1531	1147	No Hit		545	-1147	Y
Cale	g3214.t1	phosphoglucan phosphatase DSP4, amyloplastic	P:GO:0005982; C:GO:0009507; P:GO:0016311; F:GO:0016791; F:GO:0030247	NA	NA		47.4	386	223	No Hit		338.6	-223	Y
Cale	g3218.t1	pentatricopeptide repeat-containing protein At5g61990, mitochondrial	NA	NA	NA		68.6	215	206	No Hit		146.4	-206	Y
Cale	g3219.t1	DDT domain-containing protein DDR4	NA	NA	NA		No Hit	350	115	No Hit		350	-115	Y
Cale	g3221.t1	membrane-associated progesterone-binding protein 4	C:GO:0016020; C:GO:0016021; F:GO:0020037	NA	NA		163	374	166	No Hit		211	-166	Y
Cale	g3227.t1	methylenetetrahydrofolate reductase 1	F:GO:0004489; C:GO:0005829; P:GO:0009086; P:GO:0035999; F:GO:0071949	NA	NA		530	932	738	236		402	-502	Y
Cale	g3228.t1	enolase	C:GO:0000015; F:GO:0000287; F:GO:0004634; P:GO:0006096; C:GO:0016021	NA	NA		619	822	634	460		203	-174	Y
Cale	g3231.t1	predicted protein	F:GO:0003676; F:GO:0004518; F:GO:0004527; F:GO:0004534; C:GO:0005634; P:GO:0006139; P:GO:0006397; F:GO:0016787; P:GO:0090305; P:GO:0090503	NA	NA		108	694	108	No Hit		586	-108	Y
Cale	g3232.t1	ABC transporter B family member 25, mitochondrial	F:GO:0000166; C:GO:0005743; P:GO:0006879; F:GO:0016887	NA	NA		616	865	666	452		249	-214	Y
Cale	g3233.t1	protein SAND	F:GO:0005515; C:GO:0005768; P:GO:0046907	NA	NA		155	696	203	No Hit		541	-203	Y
Cale	g3237.t1	selenium-binding protein 1	F:GO:0008430	NA	NA		534	716	547	No Hit		182	-547	Y
Cale	g3241.t1	protein HESO1	C:GO:0005634; C:GO:0005737; F:GO:0016779; F:GO:0050265; P:GO:0060964; P:GO:0071076	NA	NA		100	1418	148	No Hit		1318	-148	Y
Cale	g3243.t1	predicted protein	NA	NA	NA		No Hit	502	125	No Hit		502	-125	Y
Cale	g3257.t1	probable apyrase 7	P:GO:0009901; P:GO:0010584; C:GO:0016020; C:GO:0016021; F:GO:0016787	NA	NA		96.7	355	173	No Hit		258.3	-173	Y
Cale	g3259.t1	cell division protein FtsY homolog, chloroplastic	F:GO:0003924; F:GO:0005047; C:GO:0016020	NA	NA		132	479	335	229		347	-106	Y
Cale	g3263.t1	ADP-ribosylation factor GTPase-activating protein AGD3-like isoform X1	F:GO:0005096; C:GO:0005737; C:GO:0005829; C:GO:0005886; P:GO:0006897; P:GO:0009733; P:GO:0009965; P:GO:0010051; P:GO:0010087; C:GO:0030140; F:GO:0035091; P:GO:0043547; F:GO:0046872	NA	NA		124	1004	283	47.4		880	-235.6	Y
Cale	g3266.t1	protein ANTHESIS POMOTING FACTOR 1	C:GO:0005634; F:GO:0008168; P:GO:0016571; C:GO:1902494	NA	NA		218	419	228	67.4		201	-160.6	Y
Cale	g3269.t1	soluble starch synthase 1, chloroplastic/amyloplastic	C:GO:0009536; F:GO:0016757	NA	NA		No Hit	733	511	335		733	-176	Y
Cale	g3276.t1	Reverse transcriptase domain and Integrase,catalytic core domain and Zinc finger, CCHC-type domain and Ribonuclease H-like domain and Aspartic peptidase domain-containing protein	F:GO:0003676; F:GO:0003964; F:GO:0004190; F:GO:0004519; P:GO:0006278; P:GO:0006508; P:GO:0015074; F:GO:0016740; F:GO:0016779; P:GO:0090305	NA	NA		129	1022	103	No Hit		893	-103	Y
Cale	g3281.t1	predicted protein	C:GO:0016020; C:GO:0016021; F:GO:0016740; F:GO:0016746; F:GO:0016747	NA	NA		102	815	114	No Hit		713	-114	Y
Cale	g3283.t1	protein DA1	F:GO:0046872	NA	NA		No Hit	405	217	No Hit		405	-217	Y
Cale	g3287.t1	phosphatidylinositol 4-kinase gamma 5	F:GO:0016301; P:GO:0016310	NA	NA		73.9	601	295	No Hit		527.1	-295	Y
Cale	g3289.t1	metacaspase type II	NA	NA	NA		65.5	456	200	No Hit		390.5	-200	Y
Cale	g3291.t1	outer envelope protein 64, mitochondrial	F:GO:0004040; C:GO:0005739; P:GO:0006626; C:GO:0016020; C:GO:0016021	NA	NA		107	654	199	69.7		547	-129.3	Y
Cale	g3296.t1	stromal 70 kDa heat shock-related protein, chloroplastic	F:GO:0005524; C:GO:0009570; C:GO:0009579; C:GO:0009941; F:GO:0031072; P:GO:0034605; P:GO:0034620; P:GO:0042026; F:GO:0042623; F:GO:0044183; P:GO:0045036; P:GO:0046686; C:GO:0048046; F:GO:0051082; P:GO:0051085; F:GO:0051787	NA	NA		678	1160	1024	921		482	-103	Y
Cale	g3299.t1	DEAD-box ATP-dependent RNA helicase 42-like	F:GO:0003676; F:GO:0004386; F:GO:0005524	NA	NA		712	1278	871	278		566	-593	Y
Cale	g3300.t1	probable phosphoinositide phosphatase SAC9	C:GO:0016020; C:GO:0016021; F:GO:0042578	NA	NA		89.7	865	348	No Hit		775.3	-348	Y
Cale	g3307.t1	anaphase-promoting complex subunit 6	P:GO:0010087; P:GO:0032875	NA	NA		228	440	292	59.3		212	-232.7	Y
Cale	g3309.t1	phosphoglycerate mutase-like protein 1	NA	NA	NA		No Hit	381	155	No Hit		381	-155	Y
Cale	g3311.t1	long chain acyl-CoA synthetase 4-like	F:GO:0003824	NA	NA		439	862	612	226		423	-386	Y
Cale	g3315.t1	metal tolerance protein C4	P:GO:0006810	NA	NA		220	607	283	48.9		387	-234.1	Y
Cale	g3315.t2	metal tolerance protein C4	P:GO:0006812; F:GO:0008324; C:GO:0016020; C:GO:0016021; P:GO:0055085; P:GO:0098655	NA	NA		210	567	273	48.9		357	-224.1	Y
Cale	g3319.t1	phosphatidylinositol 4-phosphate 5-kinase 8	F:GO:0000166; F:GO:0005524; F:GO:0016301; F:GO:0016307; F:GO:0016308; P:GO:0016310; F:GO:0016740; P:GO:0046488; P:GO:0046854	NA	NA		239	1225	528	No Hit		986	-528	Y
Cale	g3322.t1	ABC transporter G family member 24-like	F:GO:0000166; F:GO:0005524; C:GO:0016020; C:GO:0016021; F:GO:0016887	NA	NA		212	1243	445	120		1031	-325	Y
Cale	g3329.t1	Lipoyl synthase, mitochondrial	C:GO:0005739; P:GO:0009107; P:GO:0009249; F:GO:0016992; F:GO:0046872; F:GO:0051539	NA	NA		355	478	454	321		123	-133	Y
Cale	g3332.t1	protein CHUP1, chloroplastic	NA	NA	NA		No Hit	375	112	No Hit		375	-112	Y
Cale	g3337.t1	SMP-30/gluconolactonase/LRE family protein	P:GO:0009058; C:GO:0016020; C:GO:0016021; F:GO:0016844	NA	NA		127	264	105	No Hit		137	-105	Y
Cale	g3338.t1	SMP-30/gluconolactonase/LRE family protein	P:GO:0009058; F:GO:0016844	NA	NA		150	347	132	No Hit		197	-132	Y
Cale	g3339.t1	SMP-30/gluconolactonase/LRE family protein	C:GO:0005783; P:GO:0009058; C:GO:0016020; F:GO:0016844	NA	NA		159	353	143	No Hit		194	-143	Y
Cale	g3342.t1	ATP phosphoribosyltransferase 1, chloroplastic-like	F:GO:0016757	NA	NA		85.1	389	301	105		303.9	-196	Y
Cale	g3342.t2	ATP phosphoribosyltransferase 1, chloroplastic-like isoform X1	F:GO:0016757	NA	NA		86.7	473	355	113		386.3	-242	Y
Cale	g3349.t1	E3 ubiquitin-protein ligase UPL3-like	F:GO:0004842; P:GO:0016567; F:GO:0016740; F:GO:0016874	NA	NA		347	1723	464	No Hit		1376	-464	Y
Cale	g3356.t1	ubiquitin-conjugating enzyme E2-23 kDa-like	F:GO:0005524; P:GO:0006511; P:GO:0016567; F:GO:0061631	NA	NA		193	303	241	No Hit		110	-241	Y
Cale	g3357.t1	ATP-dependent helicase BRM-like	P:GO:0010468; F:GO:0017111	NA	NA		457	1660	864	194		1203	-670	Y
Cale	g3363.t1	coatomer subunit delta-like	C:GO:0005829; P:GO:0006888; P:GO:0006890; C:GO:0030126; P:GO:0051645	NA	NA		423	825	485	No Hit		402	-485	Y
Cale	g3370.t1	40S ribosomal protein S7	F:GO:0003735; P:GO:0006364; P:GO:0006412; C:GO:0022627; C:GO:0032040; P:GO:0042274	NA	NA		206	326	252	No Hit		120	-252	Y
Cale	g3378.t1	transcription initiation factor TFIID subunit 1 isoform X1	F:GO:0003743; P:GO:0006413; F:GO:0008270	NA	NA		155	1776	236	No Hit		1621	-236	Y
Cale	g3381.t1	protein RETICULATA-RELATED 1, chloroplastic	C:GO:0009536; C:GO:0016020	NA	NA		No Hit	365	283	No Hit		365	-283	Y
Cale	g3382.t1	protoheme IX farnesyltransferase, mitochondrial	C:GO:0005739; C:GO:0016020; F:GO:0016740; P:GO:0044237	NA	NA		192	405	273	157		213	-116	Y
Cale	g3384.t1	TBC1 domain family member 15	F:GO:0005096; C:GO:0005622; C:GO:0005829; P:GO:0006886; F:GO:0017137; P:GO:0090630	NA	NA		291	861	270	No Hit		570	-270	Y
Cale	g3386.t1	Putative DEAD-box ATP-dependent RNA helicase 29	F:GO:0003676; F:GO:0003723; F:GO:0004004; F:GO:0004386; F:GO:0005524; C:GO:0005634	NA	NA		508	1014	564	250		506	-314	Y
Cale	g3387.t1	eukaryotic peptide chain release factor subunit 1-3	P:GO:0002184; C:GO:0005829; F:GO:0016149; C:GO:0018444; F:GO:1990825	NA	NA		677	822	697	244		145	-453	Y
Cale	g3389.t1	protein ACCUMULATION AND REPLICATION OF CHLOROPLASTS 6, chloroplastic	C:GO:0009507; C:GO:0009536; P:GO:0009658; C:GO:0009706; C:GO:0009941; P:GO:0010020; C:GO:0031357; F:GO:0043621	NA	NA		No Hit	861	248	No Hit		861	-248	Y
Cale	g3391.t1	putative deoxyribonuclease TATDN1	F:GO:0008296; P:GO:0090304	NA	NA		294	455	281	145		161	-136	Y
Cale	g3395.t1	exocyst complex component SEC15A-like	C:GO:0000145; P:GO:0006887; P:GO:0006904	NA	NA		132	1121	166	No Hit		989	-166	Y
Cale	g3396.t1	phosphomethylethanolamine N-methyltransferase	F:GO:0000234; P:GO:0006656; F:GO:0008168; F:GO:0016740; P:GO:0032259	NA	NA		343	444	365	75.1		101	-289.9	Y
Cale	g3397.t1	cytochrome b-c1 complex subunit 7	C:GO:0005750; P:GO:0006122; F:GO:0008121; P:GO:0009060; P:GO:0034551	NA	NA		43.1	181	118	No Hit		137.9	-118	Y
Cale	g3398.t1	Protease Do-like 1, chloroplastic	F:GO:0004252; P:GO:0006508; C:GO:0009534; C:GO:0016020; F:GO:0016491; C:GO:0044436	NA	NA		127	519	392	184		392	-208	Y
Cale	g3401.t1	protein argonaute 10	F:GO:0003676; C:GO:0016020; C:GO:0016021; P:GO:0031047	NA	NA		391	864	402	No Hit		473	-402	Y
Cale	g3402.t1	LRR receptor-like serine/threonine-protein kinase ERECTA	F:GO:0004672; F:GO:0005524; P:GO:0006468	NA	NA		75.5	301	168	No Hit		225.5	-168	Y
Cale	g3404.t1	serine/threonine-protein kinase STN7, chloroplastic	F:GO:0000166; F:GO:0004672; P:GO:0016310	NA	NA		65.1	860	206	50.8		794.9	-155.2	Y
Cale	g3405.t1	eukaryotic translation initiation factor 2 subunit gamma-like	P:GO:0001731; F:GO:0003743; F:GO:0003924; F:GO:0005525; C:GO:0005829; C:GO:0005850	NA	NA		674	866	674	401		192	-273	Y
Cale	g3407.t1	NAD(P) transhydrogenase, mitochondrial-like	P:GO:0006740; F:GO:0008750; C:GO:0016020; F:GO:0050661; F:GO:0051287	NA	NA		1246	1800	1203	473		554	-730	Y
Cale	g3409.t1	zinc finger CCCH domain-containing protein 2-like	F:GO:0046872	NA	NA		65.9	190	152	No Hit		124.1	-152	Y
Cale	g3410.t1	ABC transporter F family member 1	F:GO:0005524; F:GO:0016887	NA	NA		723	1035	789	349		312	-440	Y
Cale	g3421.t1	AP-4 complex subunit sigma	C:GO:0005802; P:GO:0006886; C:GO:0030124	NA	NA		163	275	213	No Hit		112	-213	Y
Cale	g3425.t1	vesicle transport v-SNARE 13-like	F:GO:0000149; F:GO:0005484; C:GO:0005789; C:GO:0005794; P:GO:0006623; P:GO:0006888; P:GO:0006891; P:GO:0006896; C:GO:0012507; C:GO:0031201; C:GO:0031902; P:GO:0042147; P:GO:0048280	NA	NA		105	326	160	No Hit		221	-160	Y
Cale	g3426.t1	GDP-mannose transporter GONST1 isoform X2	C:GO:0016020; C:GO:0016021	NA	NA		92	384	247	No Hit		292	-247	Y
Cale	g3428.t1	CTR type copper ion transporter	C:GO:0016020; C:GO:0031410	NA	NA		64.3	506	177	No Hit		441.7	-177	Y
Cale	g3435.t1	DNA topoisomerase 3-alpha	F:GO:0005488; F:GO:0016853	NA	NA		471	1000	579	172		529	-407	Y
Cale	g3438.t1	ATP-dependent DNA helicase DDM1	F:GO:0004386; P:GO:0010605; P:GO:0019219; P:GO:0031324; P:GO:0040029; P:GO:0051172; P:GO:0051276	NA	NA		484	771	603	214		287	-389	Y
Cale	g3440.t1	CCR4-NOT transcription complex subunit 1 isoform X2	NA	NA	NA		884	2933	856	No Hit		2049	-856	Y
Cale	g3441.t1	transcription initiation factor TFIID subunit 6	C:GO:0000124; F:GO:0003743; C:GO:0005634; C:GO:0005669; P:GO:0006352; P:GO:0006413; C:GO:0046695; F:GO:0046982; P:GO:0051090	NA	NA		139	409	145	No Hit		270	-145	Y
Cale	g3445.t1	ABC transporter A family member 7-like	F:GO:0000166; F:GO:0005524; P:GO:0006869; C:GO:0016020; C:GO:0016021; F:GO:0016887; F:GO:0042626; C:GO:0043231; P:GO:0055085	NA	NA		257	864	561	173		607	-388	Y
Cale	g3446.t1	Niemann-Pick C1 protein isoform X3	F:GO:0005319; P:GO:0006869; C:GO:0016020; C:GO:0016021	NA	NA		142	1442	140	No Hit		1300	-140	Y
Cale	g3456.t1	putative 1-phosphatidylinositol-3-phosphate 5-kinase FAB1C	F:GO:0016740	NA	NA		227	933	263	68.9		706	-194.1	Y
Cale	g3460.t1	AAA family ATPase	F:GO:0003676; F:GO:0003677; F:GO:0005524; C:GO:0009507	NA	NA		No Hit	192	164	No Hit		192	-164	Y
Cale	g3468.t1	succinate--CoA ligase [ADP-forming] subunit beta, mitochondrial	F:GO:0000287; F:GO:0004775; F:GO:0005524; C:GO:0005739; P:GO:0006099	NA	NA		389	618	508	367		229	-141	Y
Cale	g3471.t1	ATP synthase subunit gamma, mitochondrial	C:GO:0000275; C:GO:0005634; P:GO:0015986; F:GO:0046961	NA	NA		121	559	243	128		438	-115	Y
Cale	g3472.t1	intraflagellar transport protein 172 homolog	C:GO:0030992; C:GO:0031514; C:GO:0036064	NA	NA		802	956	956	No Hit		154	-956	Y
Cale	g3473.t1	ABC transporter A family member 7-like	F:GO:0000166; F:GO:0005524; P:GO:0006869; C:GO:0016020; C:GO:0016021; F:GO:0016887; F:GO:0042626; C:GO:0043231; P:GO:0055085	NA	NA		274	1162	638	172		888	-466	Y
Cale	g3474.t1	probable magnesium transporter NIPA8	C:GO:0005768; P:GO:0015693; C:GO:0016020	NA	NA		113	529	258	No Hit		416	-258	Y
Cale	g3480.t1	serine/threonine-protein kinase RIO1	F:GO:0000166; F:GO:0004672; C:GO:0005829; P:GO:0016310; P:GO:0030490; C:GO:0030688	NA	NA		366	575	351	158		209	-193	Y
Cale	g3481.t1	tetratricopeptide repeat protein SKI3	P:GO:0006401; C:GO:0055087	NA	NA		114	1082	161	No Hit		968	-161	Y
Cale	g3484.t1	protein SYS1 homolog	C:GO:0005802; P:GO:0006895; C:GO:0030173; P:GO:0034067; P:GO:0043001	NA	NA		107	258	122	No Hit		151	-122	Y
Cale	g3487.t1	small RNA degrading nuclease 5 isoform X1	F:GO:0003676; F:GO:0003824; F:GO:0008859; F:GO:0016787; P:GO:0090503	NA	NA		139	527	272	No Hit		388	-272	Y
Cale	g3495.t1	protein DENND6A	F:GO:0017112; C:GO:0055037	NA	NA		134	552	122	No Hit		418	-122	Y
Cale	g3496.t1	5'-nucleotidase domain-containing protein 4	C:GO:0009507	NA	NA		207	877	209	No Hit		670	-209	Y
Cale	g3498.t1	methyltransferase-like protein 22 isoform X2	P:GO:0006479; F:GO:0008168; F:GO:0008276; F:GO:0016740; P:GO:0032259	NA	NA		145	277	135	No Hit		132	-135	Y
Cale	g3499.t1	mitotic checkpoint protein BUB3.1	NA	NA	NA		299	513	305	71.2		214	-233.8	Y
Cale	g3500.t1	ORM1-like protein 3	C:GO:0016021; C:GO:0035339; P:GO:0090156; P:GO:1900060	NA	NA		96.3	234	102	No Hit		137.7	-102	Y
Cale	g3502.t1	AAA family ATPase	F:GO:0097159; F:GO:1901363	NA	NA		No Hit	221	212	No Hit		221	-212	Y
Cale	g3503.t1	P-loop containing nucleoside triphosphate hydrolases superfamily protein	F:GO:0005524; C:GO:0009507; F:GO:0016787	NA	NA		No Hit	311	283	No Hit		311	-283	Y
Cale	g3504.t1	AAA family ATPase	F:GO:0003674; F:GO:0003676; F:GO:0003677; F:GO:0005524; P:GO:0008150	NA	NA		No Hit	141	134	No Hit		141	-134	Y
Cale	g3505.t1	AAA family ATPase	F:GO:0005524; C:GO:0009507	NA	NA		No Hit	322	285	49.3		322	-235.7	Y
Cale	g3506.t1	glutamate 5-kinase-like isoform X1	F:GO:0000166; F:GO:0005524; C:GO:0005829; P:GO:0016114; F:GO:0016301; P:GO:0016310; F:GO:0102043	NA	NA		165	321	222	104		156	-118	Y
Cale	g3507.t1	prohibitin-3, mitochondrial	C:GO:0016020	NA	NA		326	485	382	47.4		159	-334.6	Y
Cale	g3508.t1	phosphoinositide phosphatase SAC3-like isoform X1	P:GO:0007033; P:GO:0036092; F:GO:0042578	NA	NA		383	964	451	No Hit		581	-451	Y
Cale	g3509.t1	CCR4-NOT transcription complex subunit 3 isoform X1	C:GO:0005634; P:GO:0006355; C:GO:0030015	NA	NA		161	628	153	No Hit		467	-153	Y
Cale	g3510.t1	histone-lysine N-methyltransferase SUVR3	F:GO:0016740	NA	NA		91.7	213	149	No Hit		121.3	-149	Y
Cale	g3513.t1	DNA topoisomerase 3-alpha isoform X2	F:GO:0003676; F:GO:0003916	NA	NA		280	582	338	125		302	-213	Y
Cale	g3522.t1	inositol-tetrakisphosphate 1-kinase 3-like isoform X2	F:GO:0016740	NA	NA		90.9	207	134	No Hit		116.1	-134	Y
Cale	g3523.t1	protein FAM63B	F:GO:0004843; C:GO:0005829; P:GO:0006508; F:GO:0016807; P:GO:0071108; F:GO:1990380	NA	NA		220	323	207	No Hit		103	-207	Y
Cale	g3525.t1	very-long-chain 3-oxoacyl-CoA reductase 1-like	C:GO:0005783; P:GO:0009793; C:GO:0016020; F:GO:0018454; P:GO:0042761; F:GO:0045703	NA	NA		229	392	272	86.7		163	-185.3	Y
Cale	g3527.t1	DEAD-box ATP-dependent RNA helicase 38	F:GO:0000166; F:GO:0017111; C:GO:0044464; P:GO:0050896	NA	NA		281	681	428	189		400	-239	Y
Cale	g3528.t1	glutamine-dependent NAD(+) synthetase	F:GO:0000166; F:GO:0003952; F:GO:0004359; C:GO:0005829; P:GO:0009435	NA	NA		725	831	773	132		106	-641	Y
Cale	g3529.t1	U3 small nucleolar RNA-associated protein 21 homolog	P:GO:0006364; C:GO:0032040; C:GO:0034388	NA	NA		303	699	280	68.6		396	-211.4	Y
Cale	g3530.t1	NAD(P)/FAD-dependent oxidoreductase	F:GO:0016491; P:GO:0055114	NA	NA		64.3	415	238	49.3		350.7	-188.7	Y
Cale	g3531.t1	60S ribosomal protein L3	F:GO:0003735; C:GO:0005840; P:GO:0006412	NA	NA		435	545	466	183		110	-283	Y
Cale	g3532.t1	protein arginine N-methyltransferase 2	F:GO:0008168	NA	NA		61.2	417	177	55.5		355.8	-121.5	Y
Cale	g3533.t1	protein phosphatase 2C, putative	F:GO:0016740	NA	NA		98.6	289	143	No Hit		190.4	-143	Y
Cale	g3536.t1	type II inositol polyphosphate 5-phosphatase 15 isoform X1	P:GO:0050896	NA	NA		122	1040	281	No Hit		918	-281	Y
Cale	g3537.t1	pentatricopeptide repeat-containing protein At1g63330-like	C:GO:0016020; C:GO:0016021	NA	NA		72.8	429	189	No Hit		356.2	-189	Y
Cale	g3551.t1	DNA topoisomerase 3-beta	F:GO:0016853	NA	NA		877	1205	931	251		328	-680	Y
Cale	g3552.t1	peptidyl serine alpha-galactosyltransferase	F:GO:0004045; C:GO:0005737; C:GO:0005783; C:GO:0005789; P:GO:0006457; P:GO:0008150; C:GO:0016020; C:GO:0016021; F:GO:0016740; F:GO:0016757; F:GO:0051082	NA	NA		No Hit	550	294	No Hit		550	-294	Y
Cale	g3559.t1	DNA-directed RNA polymerase I subunit 2	F:GO:0003677; F:GO:0003899; C:GO:0005634; P:GO:0006351; F:GO:0016740; F:GO:0016779; F:GO:0032549	NA	NA		744	1202	744	383		458	-361	Y
Cale	g3560.t1	pantothenate kinase 2-like isoform X3	F:GO:0004594; F:GO:0005515; C:GO:0005829	NA	NA		539	1249	818	73.2		710	-744.8	Y
Cale	g3561.t1	SNF1-related protein kinase regulatory subunit beta-2	P:GO:0009987	NA	NA		106	716	202	No Hit		610	-202	Y
Cale	g3562.t1	nudix hydrolase 12, mitochondrial-like	C:GO:0044424	NA	NA		63.9	206	123	No Hit		142.1	-123	Y
Cale	g3566.t1	suppressor of mec-8 and unc-52 protein homolog 1	C:GO:0005634; P:GO:0008380	NA	NA		477	658	492	114		181	-378	Y
Cale	g3568.t1	serine/threonine-protein kinase SRK2E	F:GO:0000166; F:GO:0004674; C:GO:0005634; C:GO:0005737; P:GO:0006468; P:GO:0035556	NA	NA		189	480	324	86.7		291	-237.3	Y
Cale	g3569.t1	probable aminotransferase ACS12	F:GO:0003824; P:GO:0009058; C:GO:0016020; C:GO:0016021; F:GO:0016740; F:GO:0030170	NA	NA		172	306	238	91.3		134	-146.7	Y
Cale	g3572.t1	flavin-containing monooxygenase FMO GS-OX-like 4	C:GO:0005773; F:GO:0016491	NA	NA		174	307	259	111		133	-148	Y
Cale	g3573.t1	Methionine gamma-lyase	F:GO:0003824; F:GO:0016829; F:GO:0030170	NA	NA		101	641	149	No Hit		540	-149	Y
Cale	g3577.t1	RNA-binding protein 45	F:GO:0003723; C:GO:0005622	NA	NA		113	576	102	No Hit		463	-102	Y
Cale	g3578.t1	casein kinase I-like	F:GO:0004674; F:GO:0005524; P:GO:0006897; P:GO:0018105; P:GO:0018107	NA	NA		499	638	532	81.6		139	-450.4	Y
Cale	g3579.t1	UMP-CMP kinase 3 isoform X2	F:GO:0004127; F:GO:0005524; C:GO:0005634; C:GO:0005737; P:GO:0006207; P:GO:0006221; F:GO:0009041; P:GO:0016310; P:GO:0046940	NA	NA		169	290	222	119		121	-103	Y
Cale	g3580.t1	ATP-binding cassette sub-family G member 4-like	P:GO:0006810; C:GO:0016020; C:GO:0044464	NA	NA		295	808	263	106		513	-157	Y
Cale	g3587.t1	14-3-3-like protein	F:GO:0004623; C:GO:0005634; C:GO:0005773; C:GO:0005794; C:GO:0005829; C:GO:0005886; C:GO:0009506; C:GO:0009570; F:GO:0019904; P:GO:0046686; C:GO:0048046; F:GO:0102567; F:GO:0102568	NA	NA		357	468	424	No Hit		111	-424	Y
Cale	g3588.t1	serine/threonine-protein kinase SAPK3-like	F:GO:0004672; P:GO:0016310; C:GO:0044424	NA	NA		162	334	226	107		172	-119	Y
Cale	g3589.t1	ubiquitin carboxyl-terminal hydrolase 6	P:GO:0006511; P:GO:0016579; F:GO:0016787; F:GO:0036459	NA	NA		263	434	306	No Hit		171	-306	Y
Cale	g3597.t1	signal recognition particle-docking protein FtsY	F:GO:0003924; F:GO:0005525; C:GO:0005794; C:GO:0005829; P:GO:0006886; P:GO:0006890; P:GO:0006891; C:GO:0016021; P:GO:0032482; P:GO:0042147	NA	NA		144	382	175	54.7		238	-120.3	Y
Cale	g3598.t1	dynein heavy chain 6, axonemal	F:GO:0005515; F:GO:0017111	NA	NA		3068	3909	3120	No Hit		841	-3120	Y
Cale	g3605.t1	3-ketoacyl-CoA synthase 11-like	C:GO:0016020; F:GO:0016746	NA	NA		No Hit	799	494	66.2		799	-427.8	Y
Cale	g3610.t1	tubulin polyglutamylase TTLL6	F:GO:0005524; P:GO:0006464; C:GO:0016020; C:GO:0016021	NA	NA		232	590	106	No Hit		358	-106	Y
Cale	g3611.t1	triose phosphate/phosphate translocator, chloroplastic	F:GO:0003824; C:GO:0016021	NA	NA		118	583	285	No Hit		465	-285	Y
Cale	g3615.t1	peptidyl serine alpha-galactosyltransferase	F:GO:0004045; C:GO:0005737; P:GO:0006457; C:GO:0016020; C:GO:0016021; F:GO:0016740; F:GO:0016779; F:GO:0051082	NA	NA		50.8	431	281	No Hit		380.2	-281	Y
Cale	g3617.t1	ribosome maturation protein SBDS	P:GO:0009987; P:GO:0042254	NA	NA		234	476	220	77.8		242	-142.2	Y
Cale	g3618.t1	digalactosyldiacylglycerol synthase 1, chloroplastic-like	C:GO:0009707; F:GO:0016757; P:GO:0019375	NA	NA		No Hit	900	482	No Hit		900	-482	Y
Cale	g3619.t1	STE/STE11/CDC15 protein kinase	F:GO:0016301; P:GO:0016310	NA	NA		181	956	297	119		775	-178	Y
Cale	g3621.t1	P-type ATPase	F:GO:0005388; C:GO:0005887; P:GO:0006812	NA	NA		630	1375	679	377		745	-302	Y
Cale	g3621.t2	P-type ATPase	F:GO:0000166; F:GO:0005388; C:GO:0005887; P:GO:0006816	NA	NA		630	1295	680	377		665	-303	Y
Cale	g3624.t1	Intron-binding protein aquarius	P:GO:0006396	NA	NA		1120	1551	1070	92.4		431	-977.6	Y
Cale	g3636.t1	transmembrane and TPR repeat-containing protein 3	C:GO:0005783; C:GO:0016020; C:GO:0016021; P:GO:0034976; P:GO:1901800	NA	NA		162	370	161	No Hit		208	-161	Y
Cale	g3640.t1	peptidyl serine alpha-galactosyltransferase	F:GO:0004045; C:GO:0005737; P:GO:0006457; C:GO:0016020; C:GO:0016021; F:GO:0051082	NA	NA		No Hit	642	303	No Hit		642	-303	Y
Cale	g3646.t1	ARM repeat superfamily protein	NA	NA	NA		124	538	166	No Hit		414	-166	Y
Cale	g3651.t1	isoleucine--tRNA ligase, cytoplasmic	F:GO:0000166; F:GO:0004822; P:GO:0006428	NA	NA		1180	1873	1330	952		693	-378	Y
Cale	g3653.t1	Pkinase-domain-containing protein	F:GO:0004674; C:GO:0005737; C:GO:0015630; P:GO:0023014; P:GO:0031098; P:GO:0032147; C:GO:0044430; P:GO:0051781	NA	NA		227	497	234	92.4		270	-141.6	Y
Cale	g3658.t1	protein VAC14 homolog isoform X1	C:GO:0005774; P:GO:0006661; C:GO:0070772	NA	NA		328	920	411	No Hit		592	-411	Y
Cale	g3663.t1	5-formyltetrahydrofolate cyclo-ligase-like protein COG0212	C:GO:0009507; F:GO:0016874	NA	NA		184	374	236	No Hit		190	-236	Y
Cale	g3664.t1	copper oxidase	F:GO:0005507; F:GO:0016491; P:GO:0055114	NA	NA		216	399	258	No Hit		183	-258	Y
Cale	g3670.t1	origin recognition complex subunit 1	P:GO:0009987	NA	NA		166	323	203	97.8		157	-105.2	Y
Cale	g3681.t1	glycogen phosphorylase 1-like	C:GO:0005737; P:GO:0005980; F:GO:0008184; F:GO:0030170; F:GO:0102250; F:GO:0102499	NA	NA		750	1620	903	709		870	-194	Y
Cale	g3690.t1	tRNA (adenine(58)-N(1))-methyltransferase non-catalytic subunit trm6	F:GO:0003743; C:GO:0005634; P:GO:0006413; P:GO:0008033; F:GO:0008168; F:GO:0016740; P:GO:0030488; C:GO:0031515; P:GO:0032259	NA	NA		151	445	127	No Hit		294	-127	Y
Cale	g3695.t1	ammonium transporter	C:GO:0016020	NA	NA		303	691	371	246		388	-125	Y
Cale	g3698.t1	COP9 signalosome complex subunit 2	F:GO:0003714; C:GO:0008180; P:GO:0045892	NA	NA		495	667	501	No Hit		172	-501	Y
Cale	g3699.t1	cationic amino acid transporter 1-like	C:GO:0016020; C:GO:0016021; F:GO:0022857; P:GO:0055085	NA	NA		238	618	327	219		380	-108	Y
Cale	g3703.t1	methylcrotonoyl-CoA carboxylase subunit alpha, mitochondrial-like	F:GO:0005488; C:GO:0005739; F:GO:0016874	NA	NA		502	715	530	411		213	-119	Y
Cale	g3705.t1	calnexin homolog 1-like	F:GO:0005488; C:GO:0005739; C:GO:0005774; C:GO:0005783; C:GO:0005886; C:GO:0009505; C:GO:0009506; C:GO:0009507	NA	NA		347	546	378	No Hit		199	-378	Y
Cale	g3709.t1	DNA replication licensing factor MCM5	F:GO:0000166; F:GO:0003677; C:GO:0005634; P:GO:0006260; F:GO:0016787; C:GO:0032991	NA	NA		417	740	502	306		323	-196	Y
Cale	g3711.t1	vacuolar protein sorting-associated protein 9A-like	NA	NA	NA		115	469	166	No Hit		354	-166	Y
Cale	g3712.t1	peroxisomal acyl-coenzyme A oxidase 1 isoform X1	P:GO:0006631; F:GO:0016627; F:GO:0036094; F:GO:0043168; P:GO:0055114	NA	NA		509	1103	523	55.1		594	-467.9	Y
Cale	g3713.t1	protein FAM91A1-like isoform X1	NA	NA	NA		302	746	293	No Hit		444	-293	Y
Cale	g3714.t1	magnesium transporter MRS2-1	P:GO:0006810	NA	NA		No Hit	363	223	No Hit		363	-223	Y
Cale	g3716.t1	Niemann-Pick C1 protein	F:GO:0005319; P:GO:0006869; C:GO:0016020; C:GO:0016021	NA	NA		597	1611	586	No Hit		1014	-586	Y
Cale	g3723.t1	probable multidrug resistance-associated protein lethal(2)03659	C:GO:0016020; F:GO:0042626; P:GO:0055085	NA	NA		299	458	291	184		159	-107	Y
Cale	g3724.t1	probable multidrug resistance-associated protein lethal(2)03659	F:GO:0000166; F:GO:0005524; C:GO:0016020; C:GO:0016021; F:GO:0016787; F:GO:0016887; F:GO:0042626; P:GO:0055085	NA	NA		362	658	369	113		296	-256	Y
Cale	g3728.t1	uridine-cytidine kinase C	F:GO:0005524; C:GO:0016021; F:GO:0016301; P:GO:0016310	NA	NA		101	723	522	101		622	-421	Y
Cale	g3728.t2	uridine-cytidine kinase C	F:GO:0005524; C:GO:0016021; F:GO:0016301; P:GO:0016310	NA	NA		101	717	521	101		616	-420	Y
Cale	g3732.t1	DEAD-box ATP-dependent RNA helicase 56	F:GO:0003676; F:GO:0004386; F:GO:0005524; C:GO:0016020	NA	NA		266	459	273	144		193	-129	Y
Cale	g3750.t1	putative clathrin assembly protein At5g57200	F:GO:0005543; F:GO:0005545; C:GO:0030136; F:GO:0030276; P:GO:0048268	NA	NA		120	500	206	No Hit		380	-206	Y
Cale	g3752.t1	heat shock factor protein HSF8-like	F:GO:0003677; F:GO:0003700; C:GO:0005634; P:GO:0006355; F:GO:0043565	NA	NA		89	308	232	No Hit		219	-232	Y
Cale	g3756.t1	plant intracellular Ras-group-related LRR protein 6	NA	NA	NA		214	620	294	99.4		406	-194.6	Y
Cale	g3764.t1	U3 small nucleolar RNA-associated protein 4 homolog	P:GO:0061007	NA	NA		153	255	144	No Hit		102	-144	Y
Cale	g3797.t1	eukaryotic translation initiation factor 2 subunit alpha homolog	F:GO:0003743; C:GO:0005850; C:GO:0005851; P:GO:0006413; C:GO:0033290; F:GO:0043022; C:GO:0043614	NA	NA		295	528	362	105		233	-257	Y
Cale	g3801.t1	pumilio homolog 2-like	F:GO:0003723	NA	NA		265	450	287	No Hit		185	-287	Y
Cale	g3802.t1	potassium voltage-gated channel subfamily H member 7 isoform X1	P:GO:0006810	NA	NA		193	423	202	62.4		230	-139.6	Y
Cale	g3811.t1	enzymatic polyprotein, putative	F:GO:0003676; F:GO:0003964; F:GO:0004519; P:GO:0006278; P:GO:0015074; F:GO:0016740; F:GO:0016779; P:GO:0090305	NA	NA		199	793	153	No Hit		594	-153	Y
Cale	g3816.t1	DEAD-box ATP-dependent RNA helicase 22	F:GO:0003676; F:GO:0004386; F:GO:0005524; C:GO:0009507; F:GO:0016787	NA	NA		137	590	267	127		453	-140	Y
Cale	g3818.t1	syntaxin-32	P:GO:0006810; C:GO:0016020	NA	NA		115	280	141	No Hit		165	-141	Y
Cale	g3825.t1	voltage-gated ion channel superfamily	F:GO:0005216; P:GO:0006811; C:GO:0016020; P:GO:0055085	NA	NA		342	919	430	No Hit		577	-430	Y
Cale	g3829.t1	voltage-gated ion channel superfamily	F:GO:0005216; C:GO:0016020; P:GO:0030001; P:GO:0055085	NA	NA		237	781	258	No Hit		544	-258	Y
Cale	g3831.t1	3-oxoacyl-[acyl-carrier-protein] synthase I, chloroplastic	P:GO:0006633; C:GO:0009570; P:GO:0009735; P:GO:0009793; C:GO:0009941; P:GO:0010020; C:GO:0016020; F:GO:0016747	NA	NA		293	705	563	367		412	-196	Y
Cale	g3833.t1	voltage-gated ion channel superfamily	F:GO:0005216; P:GO:0006811; C:GO:0016020; P:GO:0055085	NA	NA		211	779	226	No Hit		568	-226	Y
Cale	g3840.t1	probable beta-1,3-galactosyltransferase 14	C:GO:0012505; C:GO:0016020; F:GO:0016740; C:GO:0043231; C:GO:0044444	NA	NA		62	550	204	No Hit		488	-204	Y
Cale	g3841.t1	serine/threonine-protein phosphatase 6 regulatory subunit 3 isoform X2	C:GO:0005774	NA	NA		157	454	135	No Hit		297	-135	Y
Cale	g3844.t1	cysteine proteinase RD21A	C:GO:0000932; F:GO:0005515; C:GO:0005773; P:GO:0006508; F:GO:0008234; C:GO:0009506; C:GO:0009507; C:GO:0010494; C:GO:0012505; C:GO:0048046; P:GO:0050832	NA	NA		200	332	290	No Hit		132	-290	Y
Cale	g3846.t1	ADP,ATP carrier protein 1, chloroplastic	F:GO:0005471; F:GO:0005524; P:GO:0015866; P:GO:0015867; C:GO:0016021; C:GO:0031969	NA	NA		No Hit	954	677	507		954	-170	Y
Cale	g3847.t1	synaptotagmin-5-like	P:GO:0006869; F:GO:0008289; C:GO:0016020; C:GO:0016021	NA	NA		122	932	188	No Hit		810	-188	Y
Cale	g3849.t1	protein transport protein SEC23-like	C:GO:0005783; P:GO:0006888; C:GO:0012507; P:GO:0015031; C:GO:0031984; C:GO:0044425; F:GO:0046872	NA	NA		653	1274	693	No Hit		621	-693	Y
Cale	g3852.t1	proteasome subunit beta type-2-A-like	F:GO:0004298; C:GO:0005634; C:GO:0005737; C:GO:0005839; P:GO:0010499; P:GO:0043161; F:GO:2001070	NA	NA		191	314	216	83.6		123	-132.4	Y
Cale	g3853.t1	light-harvesting complex-like protein OHP2, chloroplastic	C:GO:0009535; P:GO:0009642	NA	NA		No Hit	146	115	No Hit		146	-115	Y
Cale	g3854.t1	U4/U6 small nuclear ribonucleoprotein PRP4-like protein	F:GO:0016740	NA	NA		369	508	367	160		139	-207	Y
Cale	g3854.t2	U4/U6 small nuclear ribonucleoprotein PRP4-like protein	F:GO:0016740	NA	NA		274	420	283	118		146	-165	Y
Cale	g3854.t3	U4/U6 small nuclear ribonucleoprotein PRP4-like protein	F:GO:0016740	NA	NA		266	391	267	118		125	-149	Y
Cale	g3857.t1	mitogen-activated protein kinase 15-like isoform X1	P:GO:0000165; F:GO:0004707; F:GO:0005524; C:GO:0005634; C:GO:0005773; C:GO:0005886; P:GO:0010468	NA	NA		276	537	482	95.9		261	-386.1	Y
Cale	g3858.t1	DNA mismatch repair protein MSH1, mitochondrial isoform X1	F:GO:0005524; P:GO:0006298; F:GO:0030983	NA	NA		118	801	316	135		683	-181	Y
Cale	g3859.t1	tubulin tyrosine ligase	P:GO:0006464; F:GO:0016787; F:GO:0016874	NA	NA		99.8	241	138	No Hit		141.2	-138	Y
Cale	g3860.t1	Protein phosphatase 2C 70	F:GO:0003824; F:GO:0004721; F:GO:0004722; P:GO:0006470; C:GO:0016020; C:GO:0016021; F:GO:0016787; F:GO:0043169; F:GO:0046872	NA	NA		72.4	507	109	No Hit		434.6	-109	Y
Cale	g3867.t1	probable protein phosphatase 2C 26 isoform X2	F:GO:0003824	NA	NA		140	379	172	No Hit		239	-172	Y
Cale	g3870.t1	serine/threonine-protein kinase prpf4B isoform X1	F:GO:0004672; C:GO:0005634; P:GO:0006468	NA	NA		383	686	382	72.8		303	-309.2	Y
Cale	g3871.t1	vesicle-associated membrane protein 711	F:GO:0000149; F:GO:0005484; P:GO:0006887; P:GO:0006906; C:GO:0031201	NA	NA		94.7	224	142	No Hit		129.3	-142	Y
Cale	g3874.t1	pentatricopeptide repeat-containing protein At5g01110	NA	NA	NA		48.9	165	123	No Hit		116.1	-123	Y
Cale	g3875.t1	chlorophyll a-b binding protein of LHCII type 1-like	C:GO:0009522; C:GO:0009523; C:GO:0009535; P:GO:0009765; C:GO:0016021; F:GO:0016168; P:GO:0018298	NA	NA		No Hit	439	332	No Hit		439	-332	Y
Cale	g3879.t1	cysteine--tRNA ligase, cytoplasmic isoform X1	F:GO:0016874	NA	NA		505	1057	492	278		552	-214	Y
Cale	g3880.t1	ATPase family AAA domain-containing protein 3-B	F:GO:0005524; C:GO:0005739; P:GO:0007005	NA	NA		317	809	336	81.3		492	-254.7	Y
Cale	g3886.t1	U5 small nuclear ribonucleoprotein 40 kDa protein-like	C:GO:0080008	NA	NA		370	536	387	154		166	-233	Y
Cale	g3887.t1	psbP-like protein 1, chloroplastic	C:GO:0009523	NA	NA		No Hit	216	191	No Hit		216	-191	Y
Cale	g3888.t1	alpha-ketoacid dehydrogenase subunit beta	F:GO:0004739; P:GO:0055114	NA	NA		275	610	453	270		335	-183	Y
Cale	g3891.t1	DCD (Development and Cell Death) domain protein isoform X1	NA	NA	NA		94.7	805	103	No Hit		710.3	-103	Y
Cale	g3897.t1	glucomannan 4-beta-mannosyltransferase 9-like	C:GO:0016021; F:GO:0016740	NA	NA		No Hit	510	301	101		510	-200	Y
Cale	g3897.t2	glucomannan 4-beta-mannosyltransferase 9-like	C:GO:0016020; F:GO:0016740	NA	NA		No Hit	843	388	103		843	-285	Y
Cale	g3898.t1	valine--tRNA ligase, mitochondrial 1	F:GO:0000166; F:GO:0004812; P:GO:0006418	NA	NA		1064	1679	1103	740		615	-363	Y
Cale	g3900.t1	cAMP-dependent protein kinase catalytic subunit beta isoform X2	F:GO:0016301	NA	NA		262	759	273	101		497	-172	Y
Cale	g3904.t1	40S ribosomal protein S8	P:GO:0000462; F:GO:0003735; C:GO:0022627	NA	NA		219	328	253	61.6		109	-191.4	Y
Cale	g3909.t1	aconitate hydratase, mitochondrial-like	F:GO:0003994; C:GO:0005739; C:GO:0005829; P:GO:0006099; F:GO:0046872; F:GO:0051539	NA	NA		1066	1333	1058	239		267	-819	Y
Cale	g3910.t1	lipase member N-like isoform X2	P:GO:0006629; F:GO:0016787	NA	NA		115	697	122	No Hit		582	-122	Y
Cale	g3911.t1	protein Rf1, mitochondrial-like isoform X1	NA	NA	NA		No Hit	143	155	No Hit		143	-155	Y
Cale	g3912.t1	Double-strand break repair protein MRE11	P:GO:0000723; F:GO:0004519; F:GO:0004527; F:GO:0005515; P:GO:0006302; P:GO:0022402; F:GO:0042162; C:GO:0044427; C:GO:0044428; F:GO:0046872; P:GO:0051321; P:GO:0090305	NA	NA		252	380	282	47.8		128	-234.2	Y
Cale	g3914.t1	Rubisco activase	F:GO:0005524; C:GO:0005618; C:GO:0005634; P:GO:0009409; P:GO:0009416; C:GO:0009535; P:GO:0009753; C:GO:0009941; P:GO:0010150; C:GO:0010287; C:GO:0010319; P:GO:0042742; P:GO:0043085; F:GO:0043531; F:GO:0046863; C:GO:0048046	NA	NA		No Hit	700	603	382		700	-221	Y
Cale	g3926.t1	histone-lysine N-methyltransferase MEDEA-like	C:GO:0005677; P:GO:0006342; F:GO:0008168; F:GO:0016740; F:GO:0018024; C:GO:0031519; P:GO:0032259; P:GO:0048587; P:GO:0070734	NA	NA		256	629	251	No Hit		373	-251	Y
Cale	g3927.t1	ABC transporter I family member 20	F:GO:0000166; F:GO:0016887; P:GO:0071702	NA	NA		68.2	407	332	81.3		338.8	-250.7	Y
Cale	g3928.t1	putative lysine-specific demethylase JMJ16	P:GO:0000122; F:GO:0001227; F:GO:0003682; C:GO:0005634; F:GO:0008168; P:GO:0016577; P:GO:0032259; F:GO:0032452; F:GO:0034647; P:GO:0034721; F:GO:0035064; C:GO:0035097	NA	NA		251	677	311	No Hit		426	-311	Y
Cale	g3931.t1	retinoblastoma-related protein	P:GO:0050794	NA	NA		129	462	171	No Hit		333	-171	Y
Cale	g3933.t1	Double-strand break repair protein MRE11	F:GO:0004518; F:GO:0005515; C:GO:0005634; P:GO:0006281; P:GO:0022402; C:GO:0044427; P:GO:0051276; P:GO:0065007	NA	NA		311	595	373	51.2		284	-321.8	Y
Cale	g3934.t1	pentatricopeptide repeat-containing protein At5g01110	NA	NA	NA		59.3	161	147	No Hit		101.7	-147	Y
Cale	g3938.t1	enzymatic polyprotein; Endonuclease; Reverse transcriptase, putative	F:GO:0003676; F:GO:0003964; F:GO:0004519; P:GO:0006278; P:GO:0015074; F:GO:0016740; F:GO:0016779; P:GO:0090305	NA	NA		140	346	115	No Hit		206	-115	Y
Cale	g3940.t1	predicted protein	F:GO:0005347; C:GO:0005743; P:GO:0015867; C:GO:0016021; C:GO:0042651; P:GO:0055085	NA	NA		194	507	213	No Hit		313	-213	Y
Cale	g3941.t1	V-type proton ATPase subunit C	F:GO:0015078; C:GO:0033180; F:GO:0036442	NA	NA		237	564	344	No Hit		327	-344	Y
Cale	g3946.t1	protein RETICULATA-RELATED 4, chloroplastic-like	C:GO:0009507	NA	NA		No Hit	436	255	No Hit		436	-255	Y
Cale	g3948.t1	acetyl coenzyme A transporter	F:GO:0008521; P:GO:0015876; C:GO:0016020; C:GO:0016021	NA	NA		324	538	304	57.4		214	-246.6	Y
Cale	g3953.t1	dicarboxylate transporter 2.1, chloroplastic	F:GO:0005215; P:GO:0006810; C:GO:0016020	NA	NA		No Hit	730	561	369		730	-192	Y
Cale	g3954.t1	protein ABC transporter 1, mitochondrial	F:GO:0016301; P:GO:0016310	NA	NA		440	632	502	106		192	-396	Y
Cale	g3955.t1	mitochondrial import inner membrane translocase subunit TIM23-1-like	C:GO:0044425	NA	NA		No Hit	307	108	No Hit		307	-108	Y
Cale	g3957.t1	ER membrane protein complex subunit 3-like	C:GO:0005783; C:GO:0016021	NA	NA		181	400	172	No Hit		219	-172	Y
Cale	g3964.t1	protein SIP5-like	NA	NA	NA		No Hit	241	102	No Hit		241	-102	Y
Cale	g3967.t1	strictosidine synthase	P:GO:0009058; F:GO:0016829; F:GO:0016844	NA	NA		163	410	150	No Hit		247	-150	Y
Cale	g3970.t1	adenosylhomocysteinase	F:GO:0004013; C:GO:0005829; P:GO:0006730; P:GO:0019510; F:GO:0051287	NA	NA		486	836	716	602		350	-114	Y
Cale	g3972.t1	importin subunit alpha-2-like isoform X1	C:GO:0005634; C:GO:0005737; P:GO:0006606; F:GO:0008565; P:GO:0015031; F:GO:0061608	NA	NA		162	597	176	No Hit		435	-176	Y
Cale	g3973.t1	arginyl-tRNA--protein transferase 2-like	F:GO:0004057; P:GO:0016598; F:GO:0016740; F:GO:0016746	NA	NA		165	310	230	86.7		145	-143.3	Y
Cale	g3974.t1	threonine synthase, chloroplastic-like	F:GO:0004795; C:GO:0005737; P:GO:0006520; F:GO:0030170	NA	NA		No Hit	817	693	275		817	-418	Y
Cale	g3975.t1	kinesin-like protein KIF3B	F:GO:0003774; F:GO:0005488; P:GO:0007423; C:GO:0015630; C:GO:0031514; P:GO:0035720; C:GO:0044430; P:GO:0044458; P:GO:0048880; C:GO:0097014	NA	NA		384	488	416	No Hit		104	-416	Y
Cale	g3979.t1	vacuolar protein sorting-associated protein 36	C:GO:0005769; C:GO:0005770; C:GO:0005886; P:GO:0007033; P:GO:0009793; C:GO:0010008; P:GO:0015031; P:GO:0032509; F:GO:0043130; P:GO:0090351	NA	NA		184	432	246	No Hit		248	-246	Y
Cale	g3985.t1	E3 ubiquitin-protein ligase SP1	F:GO:0004842; P:GO:0006996; C:GO:0016020; C:GO:0016021; P:GO:0016567; F:GO:0016874	NA	NA		72.4	391	138	No Hit		318.6	-138	Y
Cale	g3987.t1	SMP-30/gluconolactonase/LRE family protein	P:GO:0009058; F:GO:0016829; F:GO:0016844	NA	NA		156	420	149	No Hit		264	-149	Y
Cale	g3988.t1	PHD finger protein MALE MEIOCYTE DEATH 1	F:GO:0046872	NA	NA		51.2	949	145	No Hit		897.8	-145	Y
Cale	g3998.t1	glutamate-rich WD repeat-containing protein 1	C:GO:0005634	NA	NA		298	466	301	71.6		168	-229.4	Y
Cale	g3999.t1	vacuolar protein sorting-associated protein 53 A	C:GO:0000938; C:GO:0005829; P:GO:0042147	NA	NA		332	1276	452	No Hit		944	-452	Y
Cale	g4002.t1	probable uridine nucleosidase 2	C:GO:0005829; P:GO:0006148; P:GO:0010150; F:GO:0035251; F:GO:0047724	NA	NA		130	298	236	126		168	-110	Y
Cale	g4004.t1	kinase superfamily protein	F:GO:0003824; F:GO:0004672; F:GO:0004722; F:GO:0005524; P:GO:0006468; P:GO:0006470; C:GO:0016020; C:GO:0016021; F:GO:0016301; P:GO:0016310	NA	NA		81.3	734	226	53.9		652.7	-172.1	Y
Cale	g4008.t1	calcium-binding protein 39-like	C:GO:0044424; P:GO:0050794	NA	NA		155	311	182	No Hit		156	-182	Y
Cale	g4016.t1	ubiquitin-like modifier-activating enzyme 5	F:GO:0005488; C:GO:0005829; F:GO:0071566; P:GO:0071569	NA	NA		413	636	476	80.5		223	-395.5	Y
Cale	g4018.t1	E3 ubiquitin-protein ligase RKP	C:GO:0000151; F:GO:0004842; C:GO:0005737; P:GO:0006511; P:GO:0016567; F:GO:0016874; F:GO:0034450; F:GO:0046872; P:GO:0051603	NA	NA		334	1153	320	No Hit		819	-320	Y
Cale	g4019.t1	E3 ubiquitin-protein ligase SP1	F:GO:0004842; P:GO:0006996; C:GO:0009707; C:GO:0016020; C:GO:0016021; P:GO:0016567; F:GO:0016874; P:GO:1904215	NA	NA		85.9	358	156	No Hit		272.1	-156	Y
Cale	g4020.t1	E3 ubiquitin-protein ligase RNF14	F:GO:0003824	NA	NA		276	440	156	No Hit		164	-156	Y
Cale	g4021.t1	acyl-lipid (9-3)-desaturase-like	P:GO:0006629; C:GO:0016020; C:GO:0016021; F:GO:0016491; F:GO:0020037; F:GO:0046872; P:GO:0055114	NA	NA		194	578	397	60.5		384	-336.5	Y
Cale	g4022.t1	splicing factor U2AF-associated protein 2	C:GO:0044424	NA	NA		164	457	161	No Hit		293	-161	Y
Cale	g4027.t1	acylamino-acid-releasing enzyme isoform X2	F:GO:0004252; P:GO:0006508; F:GO:0008236; F:GO:0016787	NA	NA		256	846	397	114		590	-283	Y
Cale	g4028.t1	glutathione synthetase, chloroplastic-like	F:GO:0000166; F:GO:0016874; F:GO:0043168; C:GO:0044444; F:GO:0046872	NA	NA		323	572	409	No Hit		249	-409	Y
Cale	g4029.t1	3-ketoacyl-CoA synthase 1	P:GO:0009058; C:GO:0016020; F:GO:0016746	NA	NA		No Hit	698	329	84.3		698	-244.7	Y
Cale	g4031.t1	tyrosine--tRNA ligase 1, cytoplasmic	F:GO:0004831; F:GO:0005524; P:GO:0006418	NA	NA		125	603	482	216		478	-266	Y
Cale	g4036.t1	Beclin-1-like protein	P:GO:0061919	NA	NA		211	513	241	No Hit		302	-241	Y
Cale	g4043.t1	S-adenosylmethionine carrier 1, chloroplastic/mitochondrial	F:GO:0000095; C:GO:0005743; C:GO:0009941; P:GO:0055085	NA	NA		166	384	267	No Hit		218	-267	Y
Cale	g4047.t1	luminal-binding protein 5	F:GO:0005524; C:GO:0005634; C:GO:0005788; C:GO:0016020; P:GO:0030433; P:GO:0030968; F:GO:0031072; F:GO:0032440; P:GO:0034605; C:GO:0034663; P:GO:0042026; F:GO:0042623; F:GO:0044183; F:GO:0051082; P:GO:0051085; F:GO:0051787; P:GO:0055114	NA	NA		914	1125	984	610		211	-374	Y
Cale	g4048.t1	endoplasmin homolog	F:GO:0005488	NA	NA		583	939	760	452		356	-308	Y
Cale	g4049.t1	cullin-associated NEDD8-dissociated protein 1	F:GO:0005515; C:GO:0005618; C:GO:0005829; C:GO:0005886; P:GO:0009733; P:GO:0010051; P:GO:0010228	NA	NA		651	1325	704	No Hit		674	-704	Y
Cale	g4054.t1	predicted protein	F:GO:0003824; C:GO:0009507	NA	NA		55.1	389	173	58.5		333.9	-114.5	Y
Cale	g4057.t1	tubulin alpha chain	P:GO:0000226; P:GO:0000278; F:GO:0003924; F:GO:0005200; F:GO:0005525; C:GO:0005737; C:GO:0005874	NA	NA		783	919	825	No Hit		136	-825	Y
Cale	g4058.t1	eukaryotic translation initiation factor 5A-3	F:GO:0003743; F:GO:0003746; P:GO:0006413; P:GO:0006452; F:GO:0043022; P:GO:0045901; P:GO:0045905	NA	NA		179	290	204	80.5		111	-123.5	Y
Cale	g4059.t1	kinase-like protein	F:GO:0004672; P:GO:0016310; C:GO:0044424	NA	NA		184	481	266	92.4		297	-173.6	Y
Cale	g4060.t1	kinase-like protein	F:GO:0004674; C:GO:0005634; C:GO:0005737; P:GO:0006468; P:GO:0035556	NA	NA		173	475	253	101		302	-152	Y
Cale	g4063.t1	magnesium-dependent phosphatase 1	F:GO:0016787	NA	NA		107	220	107	No Hit		113	-107	Y
Cale	g4064.t1	AP-4 complex subunit mu	P:GO:0006810	NA	NA		180	405	261	No Hit		225	-261	Y
Cale	g4065.t1	phosphatidylinositol 3-kinase, root isoform	P:GO:0009987	NA	NA		495	1318	735	No Hit		823	-735	Y
Cale	g4066.t1	ubiquitin carboxyl-terminal hydrolase 2-like	P:GO:0006511; P:GO:0016579; F:GO:0036459	NA	NA		186	434	186	No Hit		248	-186	Y
Cale	g4067.t1	D-3-phosphoglycerate dehydrogenase 1, chloroplastic-like	P:GO:0008652; F:GO:0016616	NA	NA		243	844	610	343		601	-267	Y
Cale	g4070.t1	inhibitor of Bruton tyrosine kinase-like	NA	NA	NA		154	738	161	No Hit		584	-161	Y
Cale	g4071.t1	bifunctional phosphatase IMPL2, chloroplastic	P:GO:0000105; F:GO:0004401; C:GO:0009507; F:GO:0052834	NA	NA		147	384	264	132		237	-132	Y
Cale	g4077.t1	sulfur stress regulator	P:GO:0009987; F:GO:0016301	NA	NA		161	497	212	100		336	-112	Y
Cale	g4078.t1	serine/threonine-protein kinase SRK2I	P:GO:0009987; F:GO:0016301	NA	NA		158	444	221	92.8		286	-128.2	Y
Cale	g4084.t1	developmentally-regulated G-protein 3	F:GO:0005525	NA	NA		520	648	555	310		128	-245	Y
Cale	g4086.t1	cell division cycle protein 123 homolog	P:GO:0009987	NA	NA		163	319	157	No Hit		156	-157	Y
Cale	g4089.t1	esterase OVCA2-like	F:GO:0003674; C:GO:0005575; C:GO:0005634; C:GO:0005737; P:GO:0008150; F:GO:0016787; P:GO:0032526	NA	NA		123	288	121	No Hit		165	-121	Y
Cale	g4091.t1	CAAX prenyl protease 1 homolog	P:GO:0006508; F:GO:0008237; C:GO:0016020	NA	NA		340	470	432	117		130	-315	Y
Cale	g4095.t1	probable protein phosphatase 2C 26 isoform X1	F:GO:0003824; F:GO:0030246; F:GO:2001070	NA	NA		121	580	178	No Hit		459	-178	Y
Cale	g4101.t1	phosducin-like protein 3	NA	NA	NA		107	222	106	No Hit		115	-106	Y
Cale	g4102.t1	DEAD-box ATP-dependent RNA helicase 8-like	F:GO:0003700; F:GO:0003729; F:GO:0004386; F:GO:0005524; P:GO:0006355; P:GO:0016032	NA	NA		638	827	691	262		189	-429	Y
Cale	g4103.t1	luc7-like protein 3	F:GO:0000166; F:GO:0003729; C:GO:0005685; P:GO:0006376; C:GO:0071004	NA	NA		127	407	129	No Hit		280	-129	Y
Cale	g4104.t1	exportin-T isoform X1	C:GO:0044424	NA	NA		269	1073	377	No Hit		804	-377	Y
Cale	g4116.t1	diacylglycerol O-acyltransferase 2	F:GO:0016746	NA	NA		110	498	130	No Hit		388	-130	Y
Cale	g4119.t1	lysine-specific demethylase 5B isoform X1	F:GO:0003677; C:GO:0005634; F:GO:0008168; P:GO:0032259; F:GO:0046872	NA	NA		344	2003	348	No Hit		1659	-348	Y
Cale	g4123.t1	eukaryotic translation initiation factor 3 subunit E	P:GO:0002183; F:GO:0003743; C:GO:0005634; C:GO:0005852; C:GO:0070993	NA	NA		436	729	485	No Hit		293	-485	Y
Cale	g4125.t1	GPN-loop GTPase 2	F:GO:0003924	NA	NA		301	473	318	89.4		172	-228.6	Y
Cale	g4133.t1	probable ethanolamine kinase	F:GO:0016301; P:GO:0016310	NA	NA		129	263	198	No Hit		134	-198	Y
Cale	g4135.t1	protein FIZZY-RELATED 2	P:GO:0009825; P:GO:0010091; F:GO:0010997; P:GO:0042023; F:GO:0097027; P:GO:1904668	NA	NA		302	486	303	101		184	-202	Y
Cale	g4137.t1	probable ADP-ribosylation factor GTPase-activating protein AGD15 isoform X2	F:GO:0005096; F:GO:0005198; P:GO:0043547; F:GO:0046872; F:GO:0051536; P:GO:0097428	NA	NA		112	404	132	No Hit		292	-132	Y
Cale	g4139.t1	protein LOW PSII ACCUMULATION 3, chloroplastic	C:GO:0009507	NA	NA		No Hit	437	273	No Hit		437	-273	Y
Cale	g4140.t1	protein LSD1 isoform X1	NA	NA	NA		No Hit	240	116	No Hit		240	-116	Y
Cale	g4141.t1	serine/threonine-protein kinase ATM isoform X1	F:GO:0000166; F:GO:0004674; F:GO:0005524; P:GO:0006468; P:GO:0006974; F:GO:0016301; P:GO:0016310; F:GO:0016740	NA	NA		392	567	463	No Hit		175	-463	Y
Cale	g4143.t2	ADP-ribosylation factor	F:GO:0005525; C:GO:0005737; P:GO:0006886; P:GO:0016192	NA	NA		243	348	240	No Hit		105	-240	Y
Cale	g4149.t1	probable ethanolamine kinase	C:GO:0005886; P:GO:0008654; F:GO:0016301; P:GO:0016310	NA	NA		137	258	192	No Hit		121	-192	Y
Cale	g4151.t1	alpha-glucan water dikinase, chloroplastic isoform X1	P:GO:0016311; F:GO:0016791	NA	NA		271	2038	802	114		1767	-688	Y
Cale	g4153.t1	kinesin-like protein KIF9	F:GO:0000166; F:GO:0003774; F:GO:0003777; F:GO:0005524; C:GO:0005874; P:GO:0007018; F:GO:0008017; F:GO:0016787	NA	NA		218	933	227	No Hit		715	-227	Y
Cale	g4159.t1	E3 ubiquitin-protein ligase UPL6	F:GO:0004842; P:GO:0016567; F:GO:0016740; F:GO:0016874	NA	NA		374	588	395	No Hit		214	-395	Y
Cale	g4163.t1	ChAPs family protein	P:GO:0006893; C:GO:0034044; P:GO:0034221	NA	NA		No Hit	994	124	No Hit		994	-124	Y
Cale	g4166.t1	putative tRNA (cytidine(32)/guanosine(34)-2'-O)-methyltransferase	P:GO:0002128; P:GO:0002181; C:GO:0005737; F:GO:0008175; C:GO:0016021	NA	NA		347	448	332	158		101	-174	Y
Cale	g4169.t1	Prostaglandin E synthase 2	P:GO:0009987; F:GO:0016491; F:GO:0016853; P:GO:0055114	NA	NA		119	234	124	No Hit		115	-124	Y
Cale	g4186.t1	coiled-coil domain-containing protein 94 homolog	P:GO:0008380	NA	NA		194	427	221	No Hit		233	-221	Y
Cale	g4188.t1	protein GPR107	C:GO:0012505; C:GO:0016020; C:GO:0043227; C:GO:0043229; C:GO:0044444	NA	NA		221	455	219	No Hit		234	-219	Y
Cale	g4191.t1	DNA polymerase I A, chloroplastic/mitochondrial	F:GO:0004527; C:GO:0005739; P:GO:0006264; P:GO:0006302; C:GO:0009295; C:GO:0009507; F:GO:0016740; P:GO:0033259	NA	NA		183	873	694	211		690	-483	Y
Cale	g4198.t1	ABC transporter D family member 2-like	P:GO:0006810; F:GO:0016887	NA	NA		370	821	406	199		451	-207	Y
Cale	g4199.t1	cdp-alcohol phosphatidyltransferase	P:GO:0008654; C:GO:0016020; F:GO:0016780	NA	NA		110	376	126	No Hit		266	-126	Y
Cale	g4205.t1	actin-2	F:GO:0005524; C:GO:0005737; C:GO:0005856	NA	NA		540	643	549	278		103	-271	Y
Cale	g4205.t2	actin-2	F:GO:0005524; C:GO:0005737; C:GO:0005856	NA	NA		535	638	544	273		103	-271	Y
Cale	g4206.t1	DCN1-like protein 2	F:GO:0005515	NA	NA		194	385	190	No Hit		191	-190	Y
Cale	g4207.t1	manganese-dependent ADP-ribose/CDP-alcohol diphosphatase	F:GO:0016787; F:GO:0046872; F:GO:0047631; F:GO:0047734	NA	NA		119	280	153	No Hit		161	-153	Y
Cale	g4214.t1	pre-mRNA-processing factor 19	C:GO:0032991; P:GO:0090304	NA	NA		296	581	362	89.7		285	-272.3	Y
Cale	g4217.t1	isopentenyl-diphosphate delta-isomerase	P:GO:0008299; F:GO:0016853	NA	NA		206	357	208	98.2		151	-109.8	Y
Cale	g4225.t1	tubby-like F-box protein 3	C:GO:0044464	NA	NA		103	318	136	No Hit		215	-136	Y
Cale	g4230.t1	spondin-2	P:GO:0002376; P:GO:0006952; P:GO:0051707	NA	NA		95.1	212	112	No Hit		116.9	-112	Y
Cale	g4236.t1	sodium/potassium-transporting ATPase subunit alpha-2	F:GO:0005488; P:GO:0006811	NA	NA		474	766	486	199		292	-287	Y
Cale	g4244.t1	probable inactive purple acid phosphatase 27	F:GO:0003993; C:GO:0016020; C:GO:0016021; P:GO:0016311; F:GO:0016787; F:GO:0046872	NA	NA		137	603	253	51.6		466	-201.4	Y
Cale	g4245.t1	predicted protein	P:GO:0003341; F:GO:0005515; C:GO:0031514; P:GO:0036159; P:GO:0048870; F:GO:0070840; C:GO:0097545; P:GO:2000574	NA	NA		231	408	403	No Hit		177	-403	Y
Cale	g4247.t1	TPR repeat-containing protein ZIP4	P:GO:0009987	NA	NA		60.1	374	110	No Hit		313.9	-110	Y
Cale	g4254.t1	Palmitoyl-monogalactosyldiacylglycerol delta-7 desaturase, chloroplastic	C:GO:0005789; P:GO:0006636; F:GO:0009979	NA	NA		126	532	332	No Hit		406	-332	Y
Cale	g4259.t1	60S ribosomal protein L18-3	C:GO:0022625	NA	NA		221	324	228	No Hit		103	-228	Y
Cale	g4260.t1	4-hydroxy-tetrahydrodipicolinate synthase	F:GO:0008840; P:GO:0009089	NA	NA		103	401	298	129		298	-169	Y
Cale	g4261.t1	pentatricopeptide repeat-containing protein At1g74850, chloroplastic	NA	NA	NA		55.8	555	115	No Hit		499.2	-115	Y
Cale	g4276.t1	HSP-interacting protein	NA	NA	NA		64.3	853	157	No Hit		788.7	-157	Y
Cale	g4279.t1	adenylate kinase 5, chloroplastic isoform X2	F:GO:0005524; P:GO:0006139; P:GO:0016310; F:GO:0019205	NA	NA		No Hit	393	275	No Hit		393	-275	Y
Cale	g4280.t1	mitochondrial glycine transporter-like	C:GO:0005739; C:GO:0005743; F:GO:0015187; P:GO:0015816; C:GO:0016020; C:GO:0016021; F:GO:0022857; P:GO:0055085; P:GO:1904983	NA	NA		113	270	115	No Hit		157	-115	Y
Cale	g4281.t1	Zeaxanthin epoxidase, chloroplastic	P:GO:0009414; P:GO:0009688; C:GO:0016020; P:GO:0016123; C:GO:0044434; P:GO:0050891; F:GO:0052662	NA	NA		50.8	757	574	151		706.2	-423	Y
Cale	g4282.t1	bardet-biedl syndrome 1 protein	F:GO:0005515	NA	NA		142	306	134	No Hit		164	-134	Y
Cale	g4283.t1	calcium-dependent protein kinase 3-like	F:GO:0004674; C:GO:0005737; C:GO:0005886; P:GO:0007165; F:GO:0043167; P:GO:0046777; P:GO:0050832; P:GO:0080092; P:GO:1901002	NA	NA		209	838	461	100		629	-361	Y
Cale	g4286.t1	phosphatidylinositol 4-kinase gamma 4	F:GO:0004430; F:GO:0016301; P:GO:0016310; F:GO:0016740; P:GO:0046854	NA	NA		52.8	270	164	No Hit		217.2	-164	Y
Cale	g4289.t1	2-isopropylmalate synthase	F:GO:0004672; F:GO:0005089; F:GO:0005524; P:GO:0006468; F:GO:0008168; F:GO:0016740; P:GO:0032259; P:GO:0035023; F:GO:0035091	NA	NA		112	588	121	No Hit		476	-121	Y
Cale	g4290.t1	zinc finger CCCH domain-containing protein 30	C:GO:0044424; F:GO:0046872	NA	NA		70.1	769	200	No Hit		698.9	-200	Y
Cale	g4298.t1	microtubule-associated protein RP/EB family member 1C	P:GO:0009987; C:GO:0015630; F:GO:0016740; C:GO:0044430	NA	NA		92.4	291	104	No Hit		198.6	-104	Y
Cale	g4301.t1	molybdate transporter 2	F:GO:0015098; P:GO:0015689; C:GO:0016020; C:GO:0043231; C:GO:0044444	NA	NA		51.2	599	343	No Hit		547.8	-343	Y
Cale	g4314.t1	adenine nucleotide translocase, putative	C:GO:0005743; C:GO:0016021; F:GO:0022857; P:GO:0055085	NA	NA		260	538	466	No Hit		278	-466	Y
Cale	g4317.t1	protein phosphatase 2C 16	F:GO:0003824; F:GO:0005488	NA	NA		115	374	153	46.2		259	-106.8	Y
Cale	g4326.t1	hexokinase-7-like isoform X1	F:GO:0004396; P:GO:0005975; P:GO:0016310	NA	NA		126	271	137	No Hit		145	-137	Y
Cale	g4327.t1	hexokinase-4, chloroplastic	F:GO:0004396; P:GO:0005975; P:GO:0016310; C:GO:0044444	NA	NA		89.4	300	112	No Hit		210.6	-112	Y
Cale	g4329.t1	mitochondrial import receptor subunit TOM40-1	C:GO:0005742; F:GO:0008320; P:GO:0030150	NA	NA		99.4	326	201	No Hit		226.6	-201	Y
Cale	g4331.t1	DNA-directed RNA polymerase II subunit 1	F:GO:0016740	NA	NA		1494	2745	1717	727		1251	-990	Y
Cale	g4332.t1	5-amino-6-(5-phospho-D-ribitylamino)uracil phosphatase, chloroplastic	P:GO:0006468; P:GO:0009231; F:GO:0016787; F:GO:0043621	NA	NA		No Hit	363	203	61.2		363	-141.8	Y
Cale	g4337.t1	stromal processing peptidase, chloroplastic	F:GO:0003824; P:GO:0006508; F:GO:0008233; F:GO:0016787; F:GO:0046872	NA	NA		74.7	1508	829	103		1433.3	-726	Y
Cale	g4338.t1	glutathione S-transferase DHAR3, chloroplastic	C:GO:0009570; P:GO:0009735; C:GO:0009941; P:GO:0010731; F:GO:0045174	NA	NA		93.6	266	154	52.4		172.4	-101.6	Y
Cale	g4339.t1	plant UBX domain-containing protein 4	NA	NA	NA		170	335	167	No Hit		165	-167	Y
Cale	g4340.t1	2-methyl-6-phytyl-1,4-hydroquinone methyltransferase, chloroplastic-like	C:GO:0009941; P:GO:0010189; P:GO:0010236; C:GO:0016021; P:GO:0032259; F:GO:0051741	NA	NA		63.2	495	396	67		431.8	-329	Y
Cale	g4342.t1	kinesin-like protein KIN-14F	F:GO:0000166; F:GO:0003777; C:GO:0005871; C:GO:0005874; P:GO:0007018; F:GO:0008017; F:GO:0016887	NA	NA		318	1126	424	No Hit		808	-424	Y
Cale	g4343.t1	cullin-1-like	P:GO:0006511; C:GO:0031461; F:GO:0031625; F:GO:0061630	NA	NA		373	1139	848	No Hit		766	-848	Y
Cale	g4344.t1	obg-like ATPase 1	F:GO:0003924; F:GO:0005524; F:GO:0005525; C:GO:0005829; C:GO:0009506; F:GO:0016887; C:GO:0031514; F:GO:0043022; F:GO:0043023; P:GO:0046686; P:GO:1901001	NA	NA		464	650	519	287		186	-232	Y
Cale	g4348.t1	CCR4-NOT transcription complex subunit 4-like	F:GO:0003676; F:GO:0003723; F:GO:0004842; P:GO:0016567; C:GO:0030014; F:GO:0046872	NA	NA		201	396	203	No Hit		195	-203	Y
Cale	g4350.t1	mitogen-activated protein kinase 5	P:GO:0000165; F:GO:0004707; F:GO:0005524; C:GO:0005634; C:GO:0005829; P:GO:0007166; P:GO:0007186; P:GO:0007190; P:GO:0010628; P:GO:0019933; P:GO:0031152; P:GO:0032496; P:GO:0043326; P:GO:0043327; P:GO:0044671; P:GO:0046777; P:GO:0051344; P:GO:0072718; P:GO:1905301	NA	NA		446	616	452	93.2		170	-358.8	Y
Cale	g4354.t1	predicted protein	C:GO:0016020; C:GO:0016021	NA	NA		56.6	586	115	No Hit		529.4	-115	Y
Cale	g4355.t1	NifU-like protein 1, chloroplastic	F:GO:0005506; P:GO:0016226; F:GO:0051536	NA	NA		62.8	616	179	76.3		553.2	-102.7	Y
Cale	g4356.t1	pentatricopeptide repeat-containing protein MRL1, chloroplastic	NA	NA	NA		62.8	577	114	No Hit		514.2	-114	Y
Cale	g4357.t1	probable anion transporter 6, chloroplastic isoform X1	F:GO:0005315; C:GO:0009536; C:GO:0016021	NA	NA		220	668	372	118		448	-254	Y
Cale	g4360.t1	pentatricopeptide repeat-containing protein At2g31400, chloroplastic	C:GO:0043231; C:GO:0044444	NA	NA		49.3	286	110	No Hit		236.7	-110	Y
Cale	g4370.t1	la-related protein 1A-like	F:GO:0003723; C:GO:0005634; P:GO:0006396; C:GO:1990904	NA	NA		166	468	182	No Hit		302	-182	Y
Cale	g4371.t1	CAMK family protein kinase	P:GO:0006470; P:GO:0010468; F:GO:0016740; P:GO:0031152; F:GO:0033549; P:GO:0070373; P:GO:1900424	NA	NA		70.1	675	261	53.1		604.9	-207.9	Y
Cale	g4376.t1	lycopene epsilon cyclase, chloroplastic	P:GO:0006744; C:GO:0016020; P:GO:0016123; F:GO:0016491; F:GO:0016853	NA	NA		No Hit	714	386	215		714	-171	Y
Cale	g4377.t1	cholesterol 25-hydroxylase	F:GO:0000254; F:GO:0005506; C:GO:0005634; C:GO:0005789; P:GO:0006355; P:GO:0008610; C:GO:0016020; C:GO:0016021; P:GO:0016126; F:GO:0016491; P:GO:0055114	NA	NA		118	285	102	No Hit		167	-102	Y
Cale	g4378.t1	Pentatricopeptide repeat-containing protein	C:GO:0005739	NA	NA		72	1371	205	No Hit		1299	-205	Y
Cale	g4379.t1	calcium-dependent protein kinase 17	F:GO:0000166; F:GO:0004683; C:GO:0005634; C:GO:0005737; C:GO:0005886; P:GO:0009738; F:GO:0009931; P:GO:0018105; P:GO:0035556; P:GO:0046777; F:GO:0046872; P:GO:0080092	NA	NA		233	655	592	103		422	-489	Y
Cale	g4380.t1	kinesin-like protein KIN-14E isoform X1	F:GO:0003774; F:GO:0005488; P:GO:0009987; C:GO:0015630; C:GO:0044430	NA	NA		401	1113	877	No Hit		712	-877	Y
Cale	g4382.t1	phosphoribulokinase, chloroplastic	F:GO:0005524; F:GO:0008974; P:GO:0009409; C:GO:0009535; C:GO:0009570; P:GO:0009735; C:GO:0009941; C:GO:0010319; P:GO:0016310; P:GO:0019253; F:GO:0019899; P:GO:0042742; F:GO:0042803; C:GO:0048046; F:GO:0097718; C:GO:0099080	NA	NA		86.7	623	574	450		536.3	-124	Y
Cale	g4383.t1	cGMP-dependent protein kinase 1-like	F:GO:0000166; F:GO:0004674; P:GO:0016310	NA	NA		317	1009	310	92		692	-218	Y
Cale	g4389.t1	phosphatidylinositol 4-kinase gamma 4-like	F:GO:0016301; P:GO:0016310; F:GO:0016740	NA	NA		77.8	664	281	No Hit		586.2	-281	Y
Cale	g4390.t1	exocyst complex component EXO70A1-like	C:GO:0000145; P:GO:0006887; P:GO:0015031	NA	NA		137	811	256	No Hit		674	-256	Y
Cale	g4391.t1	tektin, flagellar protein associated with inner arm dynein	C:GO:0044464	NA	NA		76.6	193	193	No Hit		116.4	-193	Y
Cale	g4397.t1	protein argonaute-1	F:GO:0003676; P:GO:0031047	NA	NA		374	873	390	No Hit		499	-390	Y
Cale	g4399.t1	katanin p60 ATPase-containing subunit A-like 1	P:GO:0000226; F:GO:0005488; C:GO:0015630; F:GO:0016887; C:GO:0044430	NA	NA		303	433	314	192		130	-122	Y
Cale	g4403.t1	ABC transporter G family member 7	C:GO:0016020; F:GO:0016887	NA	NA		301	818	544	102		517	-442	Y
Cale	g4412.t1	phosphoinositide 3-kinase regulatory subunit 4 isoform X1	F:GO:0004672; F:GO:0005524; C:GO:0005737; P:GO:0006468; P:GO:0009555; P:GO:0009846; C:GO:0010008; F:GO:0016301; P:GO:0016310; P:GO:0048015	NA	NA		273	1490	459	55.1		1217	-403.9	Y
Cale	g4413.t1	vacuolar-processing enzyme-like	P:GO:0006508; F:GO:0008233	NA	NA		129	241	191	No Hit		112	-191	Y
Cale	g4414.t1	vacuolar-processing enzyme-like	P:GO:0006508; F:GO:0008233; F:GO:0008234; F:GO:0016787	NA	NA		230	471	301	No Hit		241	-301	Y
Cale	g4415.t1	vacuolar-processing enzyme beta-isozyme	P:GO:0006508; F:GO:0008233	NA	NA		237	553	325	No Hit		316	-325	Y
Cale	g4416.t1	putative rRNA methyltransferase	P:GO:0006364; F:GO:0008168; P:GO:0032259	NA	NA		332	879	404	149		547	-255	Y
Cale	g4419.t1	respiratory burst oxidase homolog protein A-like	F:GO:0004601; F:GO:0005509; C:GO:0016020; C:GO:0016021; F:GO:0016491; F:GO:0050664; P:GO:0055114; P:GO:0098869	NA	NA		244	820	281	No Hit		576	-281	Y
Cale	g4420.t1	zinc finger protein 474-like	F:GO:0003677; P:GO:0006281	NA	NA		169	370	121	No Hit		201	-121	Y
Cale	g4422.t1	mannosyl-oligosaccharide glucosidase GCS1	P:GO:0008152; C:GO:0016020; F:GO:0016787	NA	NA		327	600	358	No Hit		273	-358	Y
Cale	g4424.t1	ATP-dependent 6-phosphofructokinase 5, chloroplastic	F:GO:0003872; F:GO:0005524; P:GO:0006002; P:GO:0061615	NA	NA		58.2	796	420	284		737.8	-136	Y
Cale	g4425.t1	respiratory burst oxidase homolog protein A	F:GO:0004601; F:GO:0005509; C:GO:0005886; C:GO:0016020; C:GO:0016021; F:GO:0016174; F:GO:0016491; F:GO:0046872; F:GO:0050664; P:GO:0055114; P:GO:0098869	NA	NA		263	988	296	No Hit		725	-296	Y
Cale	g4429.t1	probable mitochondrial import inner membrane translocase subunit TIM21	P:GO:0033108; C:GO:0044425	NA	NA		56.2	299	124	No Hit		242.8	-124	Y
Cale	g4435.t1	Melanotransferrin	F:GO:0005506; C:GO:0005576; C:GO:0005615; C:GO:0009986; P:GO:0010756; C:GO:0016020; C:GO:0016021; C:GO:0046658; P:GO:0090091; P:GO:0097286; P:GO:1900025	NA	NA		177	360	189	No Hit		183	-189	Y
Cale	g4437.t1	heat shock cognate 70 kDa protein 2-like	F:GO:0005524; C:GO:0005737; F:GO:0031072; P:GO:0034605; P:GO:0034620; P:GO:0042026; F:GO:0042623; F:GO:0044183; F:GO:0051082; P:GO:0051085; F:GO:0051787	NA	NA		988	1172	1083	587		184	-496	Y
Cale	g4439.t1	DUF1336-domain-containing protein	F:GO:0008289; C:GO:0016020; C:GO:0016021	NA	NA		No Hit	844	164	No Hit		844	-164	Y
Cale	g4443.t1	uric acid-xanthine permease-like	F:GO:0005215; C:GO:0005887; C:GO:0016020; C:GO:0016021; F:GO:0022857; P:GO:0042906; F:GO:0042907; P:GO:0055085	NA	NA		79.3	394	216	97.8		314.7	-118.2	Y
Cale	g4444.t1	kinesin-like protein KIN-8B	F:GO:0003777; F:GO:0005524; C:GO:0005874; P:GO:0007018; F:GO:0008017	NA	NA		161	349	206	No Hit		188	-206	Y
Cale	g4446.t1	reverse transcriptase	F:GO:0003824; F:GO:0005488; P:GO:0006139	NA	NA		119	255	108	No Hit		136	-108	Y
Cale	g4451.t1	transmembrane 9 superfamily member 3	C:GO:0016020; P:GO:0072657	NA	NA		458	701	629	No Hit		243	-629	Y
Cale	g4452.t1	granule-bound starch synthase 1, chloroplastic/amyloplastic	F:GO:0009011; C:GO:0009507	NA	NA		64.3	901	574	281		836.7	-293	Y
Cale	g4453.t1	scavenger receptor class B member 1 isoform X2	P:GO:0050896	NA	NA		155	511	150	No Hit		356	-150	Y
Cale	g4457.t1	respiratory burst oxidase homolog protein A	F:GO:0004601; F:GO:0005509; C:GO:0016020; C:GO:0016021; F:GO:0016491; F:GO:0050664; P:GO:0055114; P:GO:0098869	NA	NA		277	793	348	No Hit		516	-348	Y
Cale	g4459.t1	tubulin-folding cofactor C	P:GO:0000902; P:GO:0007023; F:GO:0015631	NA	NA		144	280	126	No Hit		136	-126	Y
Cale	g4472.t1	26S proteasome non-ATPase regulatory subunit 11 homolog	C:GO:0000502; P:GO:0009987	NA	NA		340	535	393	No Hit		195	-393	Y
Cale	g4474.t1	ABC transporter B family member 25, mitochondrial	P:GO:0009987	NA	NA		426	723	462	337		297	-125	Y
Cale	g4476.t1	protein ABHD14B	C:GO:0044424	NA	NA		124	225	137	No Hit		101	-137	Y
Cale	g4481.t1	chloroplastic import inner membrane translocase subunit HP30-2	C:GO:0031967; C:GO:0043231; C:GO:0044444	NA	NA		No Hit	290	136	No Hit		290	-136	Y
Cale	g4482.t1	pyrophosphate-energized membrane proton pump 2	F:GO:0004427; F:GO:0009678; C:GO:0016021; P:GO:1902600	NA	NA		No Hit	1100	947	582		1100	-365	Y
Cale	g4483.t1	eIF-2-alpha kinase GCN2 isoform X1	F:GO:0000049; F:GO:0004672; F:GO:0004694; F:GO:0005524; P:GO:0006468; P:GO:0006521; P:GO:0009635; P:GO:0010998; F:GO:0016301; P:GO:0016310; P:GO:0018105	NA	NA		234	1138	310	90.1		904	-219.9	Y
Cale	g4484.t1	probable methionine--tRNA ligase	F:GO:0000166; F:GO:0003723; F:GO:0004812; P:GO:0006418	NA	NA		692	1317	927	609		625	-318	Y
Cale	g4487.t1	lysosomal acid lipase/cholesteryl ester hydrolase isoform X1	C:GO:0005739; P:GO:0006108; P:GO:0006629; F:GO:0016298; F:GO:0016615	NA	NA		250	449	257	No Hit		199	-257	Y
Cale	g4488.t1	predicted protein	F:GO:0016787; P:GO:0044458	NA	NA		204	461	307	70.9		257	-236.1	Y
Cale	g4490.t1	respiratory burst oxidase homolog protein E-like	F:GO:0004601; F:GO:0005509; C:GO:0016020; C:GO:0016021; F:GO:0016491; F:GO:0050664; P:GO:0055114; P:GO:0098869	NA	NA		238	1129	304	No Hit		891	-304	Y
Cale	g4491.t1	putative respiratory burst oxidase homolog protein H	F:GO:0004601; F:GO:0005509; C:GO:0005886; P:GO:0009408; P:GO:0009845; C:GO:0016020; C:GO:0016021; F:GO:0016174; F:GO:0016491; F:GO:0046872; F:GO:0050664; P:GO:0055114; P:GO:0098869	NA	NA		251	1119	313	122		868	-191	Y
Cale	g4493.t1	titin homolog isoform X1	C:GO:0044444; P:GO:0046907; P:GO:0048193	NA	NA		112	329	237	No Hit		217	-237	Y
Cale	g4506.t1	coatomer subunit gamma	C:GO:0000139; F:GO:0005198; C:GO:0005783; C:GO:0005793; P:GO:0006886; P:GO:0006888; P:GO:0006891; P:GO:0009306; C:GO:0030126; P:GO:0072384	NA	NA		832	1488	1104	No Hit		656	-1104	Y
Cale	g4510.t1	DNA replication licensing factor MCM4	P:GO:0016043; F:GO:0016787; C:GO:0044424; F:GO:0097159; F:GO:1901363	NA	NA		567	1149	597	331		582	-266	Y
Cale	g4513.t1	origin of replication complex subunit 2	C:GO:0000808; F:GO:0003688; C:GO:0005634; C:GO:0005664; P:GO:0006260	NA	NA		92.4	220	112	No Hit		127.6	-112	Y
Cale	g4515.t1	WD and tetratricopeptide repeats protein 1-like isoform X1	C:GO:0044464	NA	NA		228	425	211	No Hit		197	-211	Y
Cale	g4518.t1	GTP 3',8-cyclase, mitochondrial-like isoform X1	F:GO:0051536	NA	NA		371	548	403	273		177	-130	Y
Cale	g4519.t1	calcium/calmodulin-dependent protein kinase kinase 1-like isoform X2	F:GO:0000166; F:GO:0004674; P:GO:0016310; P:GO:0035556; C:GO:0044424	NA	NA		222	789	231	114		567	-117	Y
Cale	g4521.t1	Manganese-dependent ADP-ribose/CDP-alcohol diphosphatase	F:GO:0016787	NA	NA		190	518	202	No Hit		328	-202	Y
Cale	g4527.t1	probable protein phosphatase 2C 57	F:GO:0003824	NA	NA		128	387	196	No Hit		259	-196	Y
Cale	g4530.t1	AMSH-like ubiquitin thioesterase 1	F:GO:0004843; C:GO:0005768; P:GO:0016579	NA	NA		154	418	225	No Hit		264	-225	Y
Cale	g4532.t1	UDP-N-acetylglucosamine diphosphorylase 1	F:GO:0003977; F:GO:0003983; P:GO:0006011; P:GO:0006047; P:GO:0009553; P:GO:0009555; P:GO:0009793; P:GO:0019276; F:GO:0052630	NA	NA		341	529	384	206		188	-178	Y
Cale	g4533.t1	conserved oligomeric Golgi complex subunit 5	C:GO:0005829; P:GO:0006891; C:GO:0017119	NA	NA		227	770	208	No Hit		543	-208	Y
Cale	g4534.t1	26S proteasome regulatory subunit 4 homolog B	F:GO:0005524; C:GO:0005634; C:GO:0005829; C:GO:0005886; P:GO:0007292; F:GO:0008233; C:GO:0008540; F:GO:0008568; P:GO:0010078; F:GO:0017025; F:GO:0036402; P:GO:0048232; P:GO:0051013; P:GO:1901800	NA	NA		667	811	741	382		144	-359	Y
Cale	g4535.t1	cell division cycle and apoptosis regulator protein 1 isoform X1	F:GO:0005509; C:GO:0005634; P:GO:0006355; F:GO:0030374; P:GO:1903508	NA	NA		100	762	129	No Hit		662	-129	Y
Cale	g4540.t1	dual specificity tyrosine-phosphorylation-regulated kinase 4-like isoform X14	F:GO:0004672; F:GO:0005524; P:GO:0006468	NA	NA		495	727	461	66.6		232	-394.4	Y
Cale	g4550.t1	sorting nexin 2B	P:GO:0006810; F:GO:0008289; C:GO:0010008	NA	NA		77	477	143	No Hit		400	-143	Y
Cale	g4553.t1	HTTM domain-containing protein	F:GO:0008488; C:GO:0016020; C:GO:0016021; P:GO:0017187	NA	NA		95.1	556	102	No Hit		460.9	-102	Y
Cale	g4556.t1	resistance-nodulation-cell division superfamily	F:GO:0003676; P:GO:0007224; F:GO:0008270; P:GO:0015074; C:GO:0016020; C:GO:0016021; F:GO:0022857; P:GO:0051301; P:GO:0055085	NA	NA		237	1439	133	No Hit		1202	-133	Y
Cale	g4557.t1	2-oxoglutarate dehydrogenase, mitochondrial-like	F:GO:0004591; C:GO:0005739; P:GO:0006099; C:GO:0045252	NA	NA		854	1585	971	772		731	-199	Y
Cale	g4560.t1	isocitrate dehydrogenase [NAD] catalytic subunit 5, mitochondrial-like	F:GO:0000287; F:GO:0004449; C:GO:0005739; P:GO:0006099; P:GO:0006102; F:GO:0051287	NA	NA		449	573	505	296		124	-209	Y
Cale	g4562.t1	probable phytol kinase 2, chloroplastic	C:GO:0009536; C:GO:0016020; F:GO:0016740	NA	NA		44.3	173	149	No Hit		128.7	-149	Y
Cale	g4563.t1	aspartate--tRNA ligase 2, cytoplasmic-like	F:GO:0000166; F:GO:0003723; F:GO:0004815; C:GO:0005829; P:GO:0006422; C:GO:0017101	NA	NA		538	808	540	291		270	-249	Y
Cale	g4564.t1	ACT domain-containing protein ACR4 isoform X2	F:GO:0016740; F:GO:0016779	NA	NA		No Hit	487	199	59.7		487	-139.3	Y
Cale	g4567.t1	actin-related protein 4	NA	NA	NA		276	648	416	150		372	-266	Y
Cale	g4568.t1	rhodanese-like domain-containing protein 11, chloroplastic	C:GO:0009507; C:GO:0016020; C:GO:0016021	NA	NA		No Hit	341	174	No Hit		341	-174	Y
Cale	g4569.t1	protein kintoun	F:GO:0005488; P:GO:0009987	NA	NA		112	462	115	No Hit		350	-115	Y
Cale	g4571.t1	metacaspase type II	P:GO:0006508; F:GO:0008233	NA	NA		No Hit	430	239	No Hit		430	-239	Y
Cale	g4575.t1	beta-carotene isomerase D27, chloroplastic-like	C:GO:0009534; C:GO:0009941; F:GO:0016853	NA	NA		No Hit	367	155	No Hit		367	-155	Y
Cale	g4576.t1	NPL4-like protein 1	C:GO:0005634; P:GO:0006511; F:GO:0031625; F:GO:0043130	NA	NA		73.9	555	298	No Hit		481.1	-298	Y
Cale	g4578.t1	glutamate synthase 1 [NADH], chloroplastic isoform X1	F:GO:0000166; P:GO:0006537; F:GO:0016040; P:GO:0019676; F:GO:0043168; F:GO:0050662; F:GO:0051536	NA	NA		2036	3435	2505	1438		1399	-1067	Y
Cale	g4582.t1	CHD3-type chromatin-remodeling factor PICKLE-like	F:GO:0005524; C:GO:0005634	NA	NA		656	1034	772	218		378	-554	Y
Cale	g4592.t1	glycylpeptide N-tetradecanoyltransferase 1-like	F:GO:0004379; C:GO:0005737; P:GO:0018008	NA	NA		452	611	471	No Hit		159	-471	Y
Cale	g4603.t1	DNA-damage-repair/toleration protein DRT111, chloroplastic	P:GO:0000380; P:GO:0000381; F:GO:0003676; F:GO:0003723; C:GO:0005634; C:GO:0005737; P:GO:0006281; P:GO:0043484	NA	NA		135	289	169	No Hit		154	-169	Y
Cale	g4605.t1	small RNA 2'-O-methyltransferase isoform X1	P:GO:0001510; F:GO:0008168; F:GO:0008171; F:GO:0008173; F:GO:0016740; P:GO:0032259	NA	NA		114	459	119	No Hit		345	-119	Y
Cale	g4607.t1	glutamate--glyoxylate aminotransferase 2	F:GO:0004021; P:GO:0009058; F:GO:0030170	NA	NA		436	781	590	137		345	-453	Y
Cale	g4608.t1	Animal heme peroxidase homologue	F:GO:0004601; F:GO:0005509; P:GO:0006979; F:GO:0016491; F:GO:0020037; P:GO:0055114; P:GO:0098869	NA	NA		226	875	243	No Hit		649	-243	Y
Cale	g4614.t1	Animal heme peroxidase homologue	F:GO:0004601; F:GO:0005509; P:GO:0006979; F:GO:0016491; F:GO:0020037; P:GO:0055114; P:GO:0098869	NA	NA		231	1001	218	No Hit		770	-218	Y
Cale	g4615.t1	transducin family protein / WD-40 repeat family protein	P:GO:0008152; F:GO:0016798	NA	NA		132	1701	123	No Hit		1569	-123	Y
Cale	g4620.t1	signal recognition particle subunit SRP72-like	C:GO:0005737; C:GO:0005786; P:GO:0006614; P:GO:0006616; F:GO:0008312; C:GO:0048500	NA	NA		165	665	151	No Hit		500	-151	Y
Cale	g4623.t1	lysine--tRNA ligase isoform X2	F:GO:0000166; P:GO:0001819; P:GO:0002684; F:GO:0004812; P:GO:0006418; P:GO:0032103; P:GO:0032879; F:GO:0042802; P:GO:0043085; C:GO:0043231; P:GO:0043410; C:GO:0044444; P:GO:0080134	NA	NA		640	969	671	391		329	-280	Y
Cale	g4625.t1	serine/threonine-protein kinase ppk15-like	F:GO:0004674; C:GO:0005737; P:GO:0046777	NA	NA		213	522	222	79		309	-143	Y
Cale	g4626.t1	pyruvate dehydrogenase E1 component subunit alpha, mitochondrial	P:GO:0008152; F:GO:0016624	NA	NA		396	570	442	301		174	-141	Y
Cale	g4629.t1	4-alpha-glucanotransferase DPE2	P:GO:0005975; F:GO:0016740	NA	NA		85.1	1213	860	195		1127.9	-665	Y
Cale	g4630.t1	glutamyl-trna reductase	F:GO:0005515; P:GO:0006782; F:GO:0008883; C:GO:0009507; P:GO:0015995; C:GO:0016020; F:GO:0050661; P:GO:0055114	NA	NA		No Hit	809	546	390		809	-156	Y
Cale	g4631.t1	N-glycosylase/DNA lyase OGG1	F:GO:0003677; P:GO:0006281; F:GO:0019104	NA	NA		220	346	261	73.6		126	-187.4	Y
Cale	g4640.t1	proline-rich receptor-like protein kinase PERK8	F:GO:0016301	NA	NA		147	526	236	101		379	-135	Y
Cale	g4645.t1	acyl-CoA-binding domain-containing protein 4 isoform X1	F:GO:0005488; C:GO:0005737; P:GO:0009725	NA	NA		106	784	388	No Hit		678	-388	Y
Cale	g4646.t1	zinc finger CCCH domain-containing protein 56-like	F:GO:0046872	NA	NA		67.4	343	162	No Hit		275.6	-162	Y
Cale	g4647.t1	photosystem I reaction center subunit psaK, chloroplastic	C:GO:0034357	NA	NA		No Hit	160	105	No Hit		160	-105	Y
Cale	g4648.t1	protein S-acyltransferase 11	C:GO:0005773; C:GO:0005774; C:GO:0005783; C:GO:0005794; P:GO:0006612; C:GO:0016020; C:GO:0016021; F:GO:0016740; F:GO:0016746; P:GO:0018230; F:GO:0019706	NA	NA		101	374	135	No Hit		273	-135	Y
Cale	g4653.t1	P-loop containing nucleoside triphosphate hydrolase protein	F:GO:0000166; F:GO:0005524; C:GO:0016020; C:GO:0016021; F:GO:0016787; F:GO:0016887	NA	NA		252	793	277	119		541	-158	Y
Cale	g4654.t1	P-loop containing nucleoside triphosphate hydrolase protein	F:GO:0000166; F:GO:0005524; C:GO:0016020; C:GO:0016021; F:GO:0016787; F:GO:0016887	NA	NA		173	614	179	71.2		441	-107.8	Y
Cale	g4656.t1	Bardet-Biedl syndrome 7 protein isoform X1	P:GO:0032502; C:GO:0042995; C:GO:0043226; C:GO:0044424	NA	NA		270	681	266	No Hit		411	-266	Y
Cale	g4661.t1	serine carboxypeptidase-like	C:GO:0005773; C:GO:0005829; F:GO:0008233	NA	NA		178	541	349	No Hit		363	-349	Y
Cale	g4662.t1	serine carboxypeptidase-like	F:GO:0008233	NA	NA		174	533	320	No Hit		359	-320	Y
Cale	g4664.t1	phosphoenolpyruvate carboxylase 4	F:GO:0003824	NA	NA		187	1029	807	416		842	-391	Y
Cale	g4666.t1	zinc finger protein 622	F:GO:0003676; F:GO:0008270; C:GO:0022625; C:GO:0030687; P:GO:0042273; F:GO:0046872	NA	NA		127	387	115	No Hit		260	-115	Y
Cale	g4670.t1	oxysterol-binding protein-related protein 3A	C:GO:0005829; F:GO:0008289; F:GO:0015248; P:GO:0015918; C:GO:0016020; F:GO:0032934; C:GO:0043231	NA	NA		143	523	208	No Hit		380	-208	Y
Cale	g4671.t1	transcription factor Pur-alpha 1-like	NA	NA	NA		103	445	197	No Hit		342	-197	Y
Cale	g4676.t1	probable membrane-associated 30 kDa protein, chloroplastic	C:GO:0016020; C:GO:0044434	NA	NA		No Hit	320	244	142		320	-102	Y
Cale	g4677.t1	proteasome-associated protein ECM29 homolog	C:GO:0000502; F:GO:0032947; P:GO:0043248	NA	NA		527	1315	405	No Hit		788	-405	Y
Cale	g4678.t1	protein disulfide isomerase-like 1-4	F:GO:0003756; C:GO:0005623; P:GO:0009987	NA	NA		332	708	393	65.9		376	-327.1	Y
Cale	g4679.t1	DUF1336-domain-containing protein	F:GO:0008289; C:GO:0016020; C:GO:0016021	NA	NA		No Hit	666	157	No Hit		666	-157	Y
Cale	g4682.t1	DEAD-box ATP-dependent RNA helicase 52B-like	F:GO:0003676; F:GO:0003989; F:GO:0004386; F:GO:0005524; P:GO:0006633; C:GO:0009317	NA	NA		533	889	577	306		356	-271	Y
Cale	g4685.t1	inorganic pyrophosphatase	F:GO:0000287; F:GO:0004427; P:GO:0006796; C:GO:0009570; C:GO:0009579; P:GO:0009651; C:GO:0009941; P:GO:0042742; P:GO:0046686	NA	NA		164	303	257	65.1		139	-191.9	Y
Cale	g4690.t1	probable E3 ubiquitin-protein ligase LOG2	F:GO:0016874	NA	NA		139	400	167	No Hit		261	-167	Y
Cale	g4691.t1	proteasome-associated protein ECM29 homolog	C:GO:0000502; F:GO:0032947; P:GO:0043248	NA	NA		541	1354	419	No Hit		813	-419	Y
Cale	g4692.t1	malonate--CoA ligase	F:GO:0003824; F:GO:0016874	NA	NA		357	540	406	206		183	-200	Y
Cale	g4693.t1	V-type proton ATPase subunit a3	F:GO:0015078; F:GO:0016787; C:GO:0033176; C:GO:0044437	NA	NA		485	1031	620	62.8		546	-557.2	Y
Cale	g4693.t2	V-type proton ATPase subunit a3	F:GO:0015078; F:GO:0016787; C:GO:0033176; C:GO:0044437	NA	NA		609	1250	791	99.8		641	-691.2	Y
Cale	g4694.t1	chromatin remodeling protein EBS-like	F:GO:0003682; F:GO:0046872	NA	NA		71.2	328	189	No Hit		256.8	-189	Y
Cale	g4695.t1	WASH complex subunit 5 isoform X1	C:GO:0005737; P:GO:0006996	NA	NA		325	802	324	No Hit		477	-324	Y
Cale	g4701.t1	zinc finger CCCH domain-containing protein 2-like	F:GO:0046872	NA	NA		61.6	285	168	No Hit		223.4	-168	Y
Cale	g4703.t1	predicted protein	F:GO:0004084; P:GO:0008652; P:GO:0009081	NA	NA		179	515	366	244		336	-122	Y
Cale	g4708.t1	kinesin-like protein KIN-14I	F:GO:0000166; F:GO:0003774; F:GO:0003777; F:GO:0005524; C:GO:0005856; P:GO:0007018; F:GO:0008017	NA	NA		317	824	307	No Hit		507	-307	Y
Cale	g4711.t1	serine/threonine protein phosphatase 2A regulatory subunit B''beta-like	C:GO:0000159; F:GO:0005509; P:GO:0006470; F:GO:0019888; P:GO:0043666	NA	NA		330	684	407	No Hit		354	-407	Y
Cale	g4712.t1	mitochondrial substrate carrier family protein B-like	C:GO:0005886; C:GO:0016020; C:GO:0016021; F:GO:0022857; P:GO:0055085	NA	NA		180	431	191	No Hit		251	-191	Y
Cale	g4720.t1	protein FRA10AC1	NA	NA	NA		138	240	130	No Hit		102	-130	Y
Cale	g4721.t1	protein RMD5 homolog A-like	F:GO:0046872	NA	NA		216	501	228	No Hit		285	-228	Y
Cale	g4726.t1	homeobox-DDT domain protein RLT2	F:GO:0003677; C:GO:0005634; P:GO:0006351; P:GO:0006355; F:GO:0008289; C:GO:0016020; C:GO:0016021; F:GO:0016746	NA	NA		53.5	950	202	No Hit		896.5	-202	Y
Cale	g4728.t1	ATP-dependent RNA helicase DHX8	F:GO:0003676; F:GO:0004386	NA	NA		568	716	577	385		148	-192	Y
Cale	g4730.t1	eukaryotic initiation factor 4A-15-like	F:GO:0003743; F:GO:0004386; F:GO:0005524; C:GO:0005634; C:GO:0005737; P:GO:0006413; P:GO:0009826	NA	NA		546	813	704	280		267	-424	Y
Cale	g4734.t1	mitogen-activated protein kinase homolog NTF3	F:GO:0004707; C:GO:0005634; C:GO:0005737; P:GO:0010468; P:GO:0016310; P:GO:0035556	NA	NA		271	416	322	108		145	-214	Y
Cale	g4737.t1	phosphoglycerate mutase-like protein 1 isoform X1	NA	NA	NA		No Hit	287	190	No Hit		287	-190	Y
Cale	g4744.t1	ribosome biogenesis regulatory protein homolog	C:GO:0005634; P:GO:0042254	NA	NA		116	323	150	No Hit		207	-150	Y
Cale	g4745.t1	pre-mRNA-splicing factor 18	C:GO:0005681; P:GO:0008380	NA	NA		185	523	157	No Hit		338	-157	Y
Cale	g4747.t1	diaminopimelate decarboxylase 1, chloroplastic-like	F:GO:0008836; P:GO:0009089; C:GO:0009507; C:GO:0016021	NA	NA		344	703	556	296		359	-260	Y
Cale	g4748.t1	ferredoxin-NADP+ reductase	F:GO:0004324; C:GO:0009507; P:GO:0055114	NA	NA		85.5	514	466	285		428.5	-181	Y
Cale	g4749.t1	nitrate reductase [NADH]-like	F:GO:0008940; P:GO:0044237; F:GO:0046857; F:GO:0046872; F:GO:0048037; F:GO:0097159; F:GO:1901363; P:GO:2001057	NA	NA		232	942	746	60.8		710	-685.2	Y
Cale	g4751.t1	sorting nexin 2B-like	F:GO:0035091	NA	NA		74.7	393	163	No Hit		318.3	-163	Y
Cale	g4766.t1	calcium-translocating P-type ATPase, PMCA-type	P:GO:0006812	NA	NA		683	975	717	327		292	-390	Y
Cale	g4780.t1	Chaperone protein dnaJ 13	P:GO:0009642	NA	NA		163	665	244	82		502	-162	Y
Cale	g4792.t1	pre-mRNA-processing protein 40A isoform X1	NA	NA	NA		196	728	215	No Hit		532	-215	Y
Cale	g4793.t1	nitrate reductase [NADH]-like	P:GO:0006809; F:GO:0009703; F:GO:0020037; F:GO:0030151; P:GO:0042128; F:GO:0043546; F:GO:0050464; P:GO:0055114	NA	NA		286	943	662	80.1		657	-581.9	Y
Cale	g4795.t1	tubby-like F-box protein 3	C:GO:0044464	NA	NA		107	362	146	No Hit		255	-146	Y
Cale	g4797.t1	callose synthase 3	C:GO:0000148; F:GO:0003843; P:GO:0006075; C:GO:0016020; C:GO:0016021; F:GO:0016740; C:GO:0031514	NA	NA		No Hit	3435	362	No Hit		3435	-362	Y
Cale	g4799.t1	ATP-binding cassette superfamily	C:GO:0016020	NA	NA		306	2261	367	115		1955	-252	Y
Cale	g4800.t1	eukaryotic translation initiation factor 4G-like isoform X1	F:GO:0003723; F:GO:0003743; P:GO:0006413	NA	NA		199	561	296	No Hit		362	-296	Y
Cale	g4805.t1	zinc finger MYND domain-containing protein 10-like	P:GO:0060271	NA	NA		209	390	210	No Hit		181	-210	Y
Cale	g4807.t1	glycosyltransferase family 64 protein C4	P:GO:0009664; P:GO:0009737; F:GO:0016757; P:GO:0044036; P:GO:0044264; P:GO:0048856; C:GO:0098791; P:GO:1901564	NA	NA		133	256	185	No Hit		123	-185	Y
Cale	g4809.t1	thylakoid lumenal 15.0 kDa protein 2, chloroplastic	C:GO:0009507; C:GO:0031977	NA	NA		No Hit	259	202	No Hit		259	-202	Y
Cale	g4821.t1	magnesium-chelatase subunit ChlH, chloroplastic	C:GO:0005739; C:GO:0009507; P:GO:0015995; F:GO:0016851	NA	NA		No Hit	2326	1870	693		2326	-1177	Y
Cale	g4828.t1	WD repeat-containing protein 11 isoform X1	NA	NA	NA		129	1358	112	No Hit		1229	-112	Y
Cale	g4836.t1	threonylcarbamoyladenosine tRNA methylthiotransferase	C:GO:0005783; C:GO:0016020; F:GO:0035598; P:GO:0035600; F:GO:0051539	NA	NA		474	742	473	262		268	-211	Y
Cale	g4843.t1	meiotic recombination protein SPO11-2	P:GO:0006259; P:GO:0061982	NA	NA		142	308	201	88.6		166	-112.4	Y
Cale	g4848.t1	aldo/keto reductase	F:GO:0016491; F:GO:0050236; P:GO:0055114	NA	NA		160	467	330	182		307	-148	Y
Cale	g4849.t1	aldo/keto reductase	F:GO:0016491	NA	NA		257	472	332	174		215	-158	Y
Cale	g4850.t1	aldo/keto reductase	F:GO:0016491; F:GO:0050236; P:GO:0055114	NA	NA		156	473	338	176		317	-162	Y
Cale	g4851.t1	aldo/keto reductase	F:GO:0016491	NA	NA		152	481	339	170		329	-169	Y
Cale	g4853.t1	Palmitoyl-monogalactosyldiacylglycerol delta-7 desaturase, chloroplastic	C:GO:0005789; P:GO:0006636; F:GO:0009979	NA	NA		129	552	339	No Hit		423	-339	Y
Cale	g4855.t1	dynein beta chain, ciliary-like	F:GO:0005524; P:GO:0007018; F:GO:0008569; C:GO:0030286; C:GO:0031514; F:GO:0045503; F:GO:0045505; F:GO:0051959	NA	NA		3560	6674	6080	No Hit		3114	-6080	Y
Cale	g4857.t1	pentatricopeptide repeat-containing protein At1g63330-like	NA	NA	NA		53.9	536	109	No Hit		482.1	-109	Y
Cale	g4868.t1	chlorophyll a-b binding protein 5, chloroplastic	P:GO:0009416; C:GO:0009522; C:GO:0009523; C:GO:0009535; P:GO:0009768; C:GO:0009941; C:GO:0010287; C:GO:0016021; F:GO:0016168; P:GO:0018298	NA	NA		No Hit	450	364	No Hit		450	-364	Y
Cale	g4877.t1	zinc finger CCCH domain-containing protein 30	C:GO:0044424; F:GO:0046872	NA	NA		64.3	761	196	No Hit		696.7	-196	Y
Cale	g4878.t1	ABC transporter F family member 5	F:GO:0000166	NA	NA		246	1003	637	354		757	-283	Y
Cale	g4879.t1	E3 ubiquitin-protein ligase UPL1	F:GO:0004842; P:GO:0016567; F:GO:0016740; F:GO:0016874	NA	NA		430	3649	786	No Hit		3219	-786	Y
Cale	g4881.t1	DEAD-box ATP-dependent RNA helicase 50	F:GO:0003676; F:GO:0004386; F:GO:0005524; C:GO:0009507; F:GO:0016787	NA	NA		157	538	363	143		381	-220	Y
Cale	g4891.t1	junctophilin-3-like	C:GO:0016020; C:GO:0016021; F:GO:0016301; F:GO:0016308; P:GO:0016310; F:GO:0016740; P:GO:0046854	NA	NA		100	1217	113	No Hit		1117	-113	Y
Cale	g4894.t1	protein ORANGE-GREEN, chloroplastic	F:GO:0005515; C:GO:0031969; P:GO:0050821; P:GO:1904143	NA	NA		47.8	382	257	No Hit		334.2	-257	Y
Cale	g4897.t1	calcium/calmodulin-dependent protein kinase kinase 1-like isoform X5	F:GO:0004672; P:GO:0016310; C:GO:0044424	NA	NA		228	459	219	109		231	-110	Y
Cale	g4900.t1	26S proteasome regulatory subunit 6A homolog	F:GO:0005524; C:GO:0005737; F:GO:0008233; C:GO:0008540; F:GO:0036402; P:GO:0045899; P:GO:1901800	NA	NA		607	738	629	315		131	-314	Y
Cale	g4901.t1	pentatricopeptide repeat-containing protein At5g12100, mitochondrial	C:GO:0005739	NA	NA		63.5	339	114	No Hit		275.5	-114	Y
Cale	g4905.t1	26S proteasome regulatory subunit 6A homolog	F:GO:0005524; C:GO:0005737; F:GO:0008233; C:GO:0008540; F:GO:0036402; P:GO:0045899; P:GO:1901800	NA	NA		611	752	638	317		141	-321	Y
Cale	g4906.t1	HSP-interacting protein	NA	NA	NA		78.2	893	179	No Hit		814.8	-179	Y
Cale	g4910.t1	LEC14B protein-like	P:GO:0043161; C:GO:0080008	NA	NA		305	538	332	66.6		233	-265.4	Y
Cale	g4912.t1	phosphatidylinositol 4-kinase gamma 3-like	F:GO:0016301; P:GO:0016310; F:GO:0016740	NA	NA		64.3	328	199	No Hit		263.7	-199	Y
Cale	g4917.t1	selenocysteine-specific elongation factor	P:GO:0006414; F:GO:0097159; F:GO:1901363	NA	NA		410	572	393	187		162	-206	Y
Cale	g4918.t1	mitochondrial substrate carrier family protein C	C:GO:0016020; F:GO:0022857; C:GO:0031967; C:GO:0043231; C:GO:0044444	NA	NA		135	840	136	No Hit		705	-136	Y
Cale	g4919.t1	endoplasmic reticulum oxidoreductin-1	F:GO:0003756; C:GO:0005789; F:GO:0015035; P:GO:0034975; P:GO:0051604	NA	NA		278	727	407	No Hit		449	-407	Y
Cale	g4920.t1	TBC1 domain family member 20	F:GO:0005096; C:GO:0005789; P:GO:0006888; C:GO:0016020; C:GO:0016021; F:GO:0017137; P:GO:0043547	NA	NA		152	542	148	No Hit		390	-148	Y
Cale	g4927.t1	peptidyl-prolyl cis-trans isomerase FKBP20-2, chloroplastic isoform X2	P:GO:0000413; F:GO:0003755	NA	NA		71.2	251	177	62.8		179.8	-114.2	Y
Cale	g4928.t1	DNA damage-binding protein 1a	F:GO:0003684; F:GO:0005515; C:GO:0005634; P:GO:0006807; P:GO:0044238; P:GO:0044260	NA	NA		779	1305	963	No Hit		526	-963	Y
Cale	g4932.t1	adenine nucleotide translocase, putative	C:GO:0005743; C:GO:0016021; F:GO:0022857; P:GO:0055085	NA	NA		273	575	500	No Hit		302	-500	Y
Cale	g4935.t1	carbon catabolite repressor protein 4 homolog 1-like	F:GO:0004519; F:GO:0004527; P:GO:0090305	NA	NA		186	754	418	No Hit		568	-418	Y
Cale	g4943.t1	histidine--tRNA ligase, cytoplasmic-like	F:GO:0004821; F:GO:0005524; C:GO:0005739; C:GO:0005829; P:GO:0006427; P:GO:0032543	NA	NA		505	1026	532	258		521	-274	Y
Cale	g4946.t1	HXK1-like protein	P:GO:0005975	NA	NA		128	303	152	No Hit		175	-152	Y
Cale	g4949.t1	flagellar outer dynein arm heavy chain gamma	F:GO:0005524; P:GO:0007018; F:GO:0008569; C:GO:0030286; C:GO:0031514; F:GO:0045503; F:GO:0045505; F:GO:0051959	NA	NA		3937	6658	6219	No Hit		2721	-6219	Y
Cale	g4950.t1	pentatricopeptide repeat-containing protein At2g31400, chloroplastic	F:GO:0003735; P:GO:0008380; C:GO:0009507; P:GO:0009793; P:GO:0010239; C:GO:0016020; C:GO:0016021	NA	NA		65.1	295	101	No Hit		229.9	-101	Y
Cale	g4951.t1	TBC1 domain family member 13	F:GO:0005096; C:GO:0005622; P:GO:0006886; F:GO:0017137; P:GO:0090630	NA	NA		213	488	226	No Hit		275	-226	Y
Cale	g4957.t1	5-amino-6-(5-phospho-D-ribitylamino)uracil phosphatase, chloroplastic	P:GO:0006468; P:GO:0009231; F:GO:0016787; F:GO:0043621	NA	NA		No Hit	393	206	66.6		393	-139.4	Y
Cale	g4966.t1	inositol phosphorylceramide glucuronosyltransferase 1-like	C:GO:0016020; C:GO:0016021; F:GO:0016740; F:GO:0016757	NA	NA		111	590	296	No Hit		479	-296	Y
Cale	g4969.t1	kinesin-like protein KIN-14I	F:GO:0000166; F:GO:0003774	NA	NA		324	1128	452	No Hit		804	-452	Y
Cale	g4971.t1	(2Fe-2S)-binding protein	F:GO:0010277; C:GO:0016020; C:GO:0016021; F:GO:0016491; F:GO:0051213; F:GO:0051537; P:GO:0055114	NA	NA		58.9	736	183	80.5		677.1	-102.5	Y
Cale	g4978.t1	monodehydroascorbate reductase 4, peroxisomal-like	C:GO:0016020; C:GO:0016021; F:GO:0016491; F:GO:0050660; P:GO:0055114	NA	NA		159	652	414	159		493	-255	Y
Cale	g4979.t1	eukaryotic translation initiation factor 3 subunit K	C:GO:0005829	NA	NA		81.3	185	112	No Hit		103.7	-112	Y
Cale	g4981.t1	CCR4-NOT transcription complex subunit 4 isoform X1	F:GO:0003676; F:GO:0003723; F:GO:0046872	NA	NA		197	670	202	No Hit		473	-202	Y
Cale	g4982.t1	LMBR1 domain-containing protein 2 homolog A isoform X1	C:GO:0016020; C:GO:0016021	NA	NA		141	701	163	No Hit		560	-163	Y
Cale	g4983.t1	K(+) efflux antiporter 2, chloroplastic-like	P:GO:0006813; C:GO:0009507; P:GO:0009987; F:GO:0015386; C:GO:0016021; P:GO:1902600	NA	NA		117	1263	661	308		1146	-353	Y
Cale	g4987.t1	mitogen-activated protein kinase 5	P:GO:0000165; F:GO:0004707; F:GO:0005524; C:GO:0005634; C:GO:0005829; P:GO:0007166; P:GO:0007186; P:GO:0007190; P:GO:0010628; P:GO:0019933; P:GO:0031152; P:GO:0032496; P:GO:0043326; P:GO:0043327; P:GO:0044671; P:GO:0046777; P:GO:0051344; P:GO:0072718; P:GO:1905301	NA	NA		451	616	462	96.7		165	-365.3	Y
Cale	g4992.t1	pentatricopeptide repeat-containing protein At2g41720	C:GO:0016020; C:GO:0016021	NA	NA		53.9	583	115	No Hit		529.1	-115	Y
Cale	g4994.t1	pentatricopeptide repeat-containing protein At2g31400, chloroplastic-like	NA	NA	NA		58.5	521	124	No Hit		462.5	-124	Y
Cale	g4995.t1	AP-1 complex subunit mu-2	P:GO:0006886; P:GO:0016192; C:GO:0030131	NA	NA		582	796	652	No Hit		214	-652	Y
Cale	g4997.t1	pentatricopeptide repeat-containing protein At2g31400, chloroplastic	C:GO:0005739	NA	NA		55.1	272	105	No Hit		216.9	-105	Y
Cale	g5003.t1	coiled-coil domain-containing protein 39-like	P:GO:0009987; C:GO:0042995	NA	NA		317	493	424	No Hit		176	-424	Y
Cale	g5005.t1	pentatricopeptide repeat-containing protein At2g31400, chloroplastic	C:GO:0005739	NA	NA		52.8	273	101	No Hit		220.2	-101	Y
Cale	g5006.t1	coiled-coil domain-containing protein 39	F:GO:0005515; C:GO:0005929; P:GO:0006928; P:GO:0007017; P:GO:0030030; C:GO:0044444	NA	NA		128	235	199	No Hit		107	-199	Y
Cale	g5007.t1	pentatricopeptide repeat-containing protein At2g31400, chloroplastic	C:GO:0043231; C:GO:0044444	NA	NA		50.4	275	114	No Hit		224.6	-114	Y
Cale	g5010.t1	glutathione S-transferase DHAR2-like	F:GO:0016491; F:GO:0016740; P:GO:0033355; F:GO:0045174; P:GO:0055114; P:GO:0098869	NA	NA		95.5	302	166	62		206.5	-104	Y
Cale	g5012.t1	ribosome biogenesis protein BRX1 homolog	P:GO:0000027; C:GO:0005730	NA	NA		214	337	216	No Hit		123	-216	Y
Cale	g5013.t1	3-ketoacyl-CoA synthase 4-like	C:GO:0016020; F:GO:0016746	NA	NA		No Hit	554	491	80.5		554	-410.5	Y
Cale	g5014.t1	pentatricopeptide repeat-containing protein At2g31400, chloroplastic	C:GO:0016020; C:GO:0016021	NA	NA		47	283	109	No Hit		236	-109	Y
Cale	g5016.t1	la-related protein 1A-like	F:GO:0003723; C:GO:0005634; P:GO:0006396; C:GO:1990904	NA	NA		176	448	198	No Hit		272	-198	Y
Cale	g5017.t1	protein phosphatase 2C 57	C:GO:0005730; C:GO:0009570; C:GO:0009579; P:GO:0009767; P:GO:0016311; F:GO:0016791; P:GO:0080005	NA	NA		124	461	217	No Hit		337	-217	Y
Cale	g5018.t1	CAMK family protein kinase	P:GO:0006470; P:GO:0010468; F:GO:0016740; P:GO:0031152; F:GO:0033549; P:GO:0070373; P:GO:1900424	NA	NA		69.3	1542	269	54.7		1472.7	-214.3	Y
Cale	g5019.t1	stomatin-like protein 2, mitochondrial	C:GO:0005739; F:GO:0008270; C:GO:0016020; P:GO:0097250	NA	NA		352	554	320	192		202	-128	Y
Cale	g5020.t1	tRNA-specific adenosine deaminase 1 isoform X1	F:GO:0003723; F:GO:0004000; P:GO:0006396	NA	NA		106	323	121	No Hit		217	-121	Y
Cale	g5026.t1	phosphatase IMPL1, chloroplastic	P:GO:0006021; P:GO:0007165; F:GO:0008934; C:GO:0009507; P:GO:0046854; P:GO:0046855; F:GO:0046872; F:GO:0052832; F:GO:0052833	NA	NA		144	525	397	185		381	-212	Y
Cale	g5027.t1	NADPH-dependent diflavin oxidoreductase 1	F:GO:0003958; C:GO:0005737; F:GO:0010181; P:GO:0016226; F:GO:0016491; F:GO:0016651; C:GO:0048471; F:GO:0050660; F:GO:0050661; P:GO:0055114	NA	NA		457	704	457	244		247	-213	Y
Cale	g5028.t1	pre-mRNA splicing factor SR-like 1 isoform X1	P:GO:0050896	NA	NA		144	451	239	No Hit		307	-239	Y
Cale	g5029.t1	elongation factor G-2, mitochondrial	F:GO:0003746; F:GO:0003924; F:GO:0005524; F:GO:0005525; C:GO:0005739; P:GO:0046686; P:GO:0070125	NA	NA		789	1199	975	830		410	-145	Y
Cale	g5033.t1	geranylgeranyl pyrophosphate synthase, chloroplastic-like	P:GO:0008299; F:GO:0016740	NA	NA		108	463	366	229		355	-137	Y
Cale	g5037.t1	dihydrolipoyllysine-residue acetyltransferase component of pyruvate dehydrogenase complex, mitochondrial	P:GO:0008152; F:GO:0016740	NA	NA		443	746	465	332		303	-133	Y
Cale	g5038.t1	serine/threonine protein phosphatase 2A 57 kDa regulatory subunit B' theta isoform-like	C:GO:0000159; C:GO:0005634; C:GO:0005829; P:GO:0007165; P:GO:0031952; P:GO:0043666; F:GO:0072542	NA	NA		456	744	531	No Hit		288	-531	Y
Cale	g5039.t1	GPI ethanolamine phosphate transferase 3	F:GO:0003824; P:GO:0006506; C:GO:0016020; C:GO:0016021; F:GO:0016740; F:GO:0051377	NA	NA		278	583	253	No Hit		305	-253	Y
Cale	g5040.t1	protein CONSERVED IN THE GREEN LINEAGE AND DIATOMS 27, chloroplastic-like	C:GO:0016020; C:GO:0016021	NA	NA		No Hit	305	146	No Hit		305	-146	Y
Cale	g5042.t1	oligouridylate-binding protein 1-like	F:GO:0003676	NA	NA		216	669	266	49.7		453	-216.3	Y
Cale	g5042.t2	oligouridylate-binding protein 1-like	F:GO:0003676	NA	NA		216	675	268	49.7		459	-218.3	Y
Cale	g5043.t1	TATA-binding protein-associated factor BTAF1	F:GO:0005524	NA	NA		769	1399	750	269		630	-481	Y
Cale	g5044.t1	porphobilinogen deaminase, chloroplastic-like	F:GO:0004418; P:GO:0006783; C:GO:0009570; C:GO:0009941; P:GO:0018160; P:GO:0042742; C:GO:0048046; P:GO:1900865	NA	NA		210	530	448	305		320	-143	Y
Cale	g5050.t1	dynein heavy chain 10, axonemal	P:GO:0007018; F:GO:0008569; C:GO:0030286; F:GO:0045503; F:GO:0045505; F:GO:0051959	NA	NA		4090	5137	5112	No Hit		1047	-5112	Y
Cale	g5058.t1	prefoldin subunit 3	P:GO:0009987; C:GO:0032991	NA	NA		119	262	136	No Hit		143	-136	Y
Cale	g5064.t1	eukaryotic translation initiation factor 3 subunit H	P:GO:0002183; C:GO:0070993	NA	NA		226	502	347	No Hit		276	-347	Y
Cale	g5066.t1	vacuolar protein sorting-associated protein 2 homolog 3	C:GO:0005768; P:GO:0007034; P:GO:0016192; P:GO:0046907	NA	NA		119	249	147	No Hit		130	-147	Y
Cale	g5067.t1	protein FLUORESCENT IN BLUE LIGHT, chloroplastic isoform X2	C:GO:0009507	NA	NA		57.8	455	153	No Hit		397.2	-153	Y
Cale	g5068.t1	putative ABC1 protein At2g40090	NA	NA	NA		319	675	399	138		356	-261	Y
Cale	g5068.t2	putative ABC1 protein At2g40090	NA	NA	NA		308	621	396	138		313	-258	Y
Cale	g5070.t1	PHD finger protein Alfin1	C:GO:0005634; C:GO:0005829; P:GO:0006325; P:GO:0006355; F:GO:0035064; F:GO:0042393; F:GO:0046872	NA	NA		No Hit	306	174	No Hit		306	-174	Y
Cale	g5073.t1	tobamovirus multiplication protein 1-like	C:GO:0016020; C:GO:0016021	NA	NA		No Hit	361	238	No Hit		361	-238	Y
Cale	g5075.t1	casein kinase II subunit alpha-like	F:GO:0004674; F:GO:0005524; C:GO:0005829; P:GO:0006468; C:GO:0009507; P:GO:0010019; P:GO:0040008; P:GO:2000028	NA	NA		398	578	409	74.7		180	-334.3	Y
Cale	g5076.t1	ferredoxin-dependent glutamate synthase, chloroplastic	P:GO:0006537; F:GO:0015930; P:GO:0019676; P:GO:0055114	NA	NA		1054	2436	1902	1682		1382	-220	Y
Cale	g5077.t1	protein Peter pan	NA	NA	NA		213	415	194	No Hit		202	-194	Y
Cale	g5081.t1	mitochondrial import inner membrane translocase subunit TIM22-4 isoform X1	C:GO:0044425	NA	NA		94	251	127	No Hit		157	-127	Y
Cale	g5082.t1	probable CCR4-associated factor 1 homolog 7	C:GO:0000932; F:GO:0003676; F:GO:0004535; P:GO:0017148; C:GO:0030015; P:GO:0043928; P:GO:0090503	NA	NA		311	490	338	No Hit		179	-338	Y
Cale	g5083.t1	cell division control protein 2 homolog C	F:GO:0000166; F:GO:0004672; F:GO:0004674; F:GO:0005524; P:GO:0006468; F:GO:0016301; P:GO:0016310; P:GO:0051301	NA	NA		213	320	259	84		107	-175	Y
Cale	g5084.t1	glucose-6-phosphate isomerase, cytosolic	F:GO:0004347; C:GO:0005829; P:GO:0006094; P:GO:0006096; P:GO:0009817; F:GO:0016866; P:GO:0046686; F:GO:0048029; P:GO:0051156	NA	NA		436	917	746	484		481	-262	Y
Cale	g5085.t1	protein HAPLESS 2 isoform X1	F:GO:0003674; C:GO:0005575; P:GO:0008150; C:GO:0016020; C:GO:0016021	NA	NA		63.9	424	249	No Hit		360.1	-249	Y
Cale	g5087.t1	DExH-box ATP-dependent RNA helicase DExH1 isoform X2	F:GO:0000166; F:GO:0003676; F:GO:0004386; F:GO:0005524; F:GO:0016787	NA	NA		453	1271	468	147		818	-321	Y
Cale	g5089.t1	jmjC domain-containing protein 7	NA	NA	NA		202	350	178	No Hit		148	-178	Y
Cale	g5091.t1	zinc finger CCCH domain-containing protein 40-like	P:GO:0000398; F:GO:0003723; F:GO:0046872	NA	NA		320	464	395	No Hit		144	-395	Y
Cale	g5093.t1	Succinate dehydrogenase [ubiquinone] flavoprotein subunit 1, mitochondrial	C:GO:0005749; P:GO:0006099; P:GO:0006121; F:GO:0008177; F:GO:0009055; P:GO:0009061; C:GO:0045282; F:GO:0050660	NA	NA		833	1137	988	834		304	-154	Y
Cale	g5095.t1	ecotropic viral integration site 5 ortholog	F:GO:0005096; C:GO:0005622; P:GO:0006886; F:GO:0017137; P:GO:0090630	NA	NA		167	549	144	No Hit		382	-144	Y
Cale	g5096.t1	cyclin-dependent kinase B2-2	F:GO:0004674; P:GO:0016310	NA	NA		246	354	286	87.8		108	-198.2	Y
Cale	g5105.t1	sentrin-specific protease 1-like isoform X1	P:GO:0006508; F:GO:0008234	NA	NA		104	344	116	No Hit		240	-116	Y
Cale	g5107.t1	60S acidic ribosomal protein P0	P:GO:0000027; P:GO:0002181; F:GO:0003735; C:GO:0022625; F:GO:0070180	NA	NA		287	484	349	140		197	-209	Y
Cale	g5108.t1	predicted protein	NA	NA	NA		No Hit	615	202	No Hit		615	-202	Y
Cale	g5110.t1	protease Do-like 10, mitochondrial	F:GO:0008233	NA	NA		60.8	855	361	93.6		794.2	-267.4	Y
Cale	g5111.t1	dCTP pyrophosphatase 1-like	P:GO:0009143; F:GO:0046872; F:GO:0047429	NA	NA		152	421	122	No Hit		269	-122	Y
Cale	g5111.t2	dCTP pyrophosphatase 1-like	P:GO:0009143; F:GO:0046872; F:GO:0047429	NA	NA		151	410	122	No Hit		259	-122	Y
Cale	g5130.t1	nuclear speckle splicing regulatory protein 1-like	NA	NA	NA		103	275	127	No Hit		172	-127	Y
Cale	g5133.t1	elongation of very long chain fatty acids protein 2	F:GO:0009922; C:GO:0016020; P:GO:0034626; P:GO:0042759	NA	NA		154	369	159	No Hit		215	-159	Y
Cale	g5134.t1	Lipoyl synthase, chloroplastic	C:GO:0005739; P:GO:0009107; P:GO:0009249; C:GO:0009507; F:GO:0016992; F:GO:0046872; F:GO:0051539	NA	NA		318	438	396	292		120	-104	Y
Cale	g5138.t1	Thylakoid lumenal 29 kDa protein, chloroplastic	P:GO:0006979; P:GO:0008152; P:GO:0009987; P:GO:0042221	NA	NA		101	1025	135	No Hit		924	-135	Y
Cale	g5139.t1	cysteine synthase-like	F:GO:0004124; C:GO:0005737; P:GO:0006535; F:GO:0030170	NA	NA		194	526	460	359		332	-101	Y
Cale	g5141.t1	auxilin-related protein 2-like	NA	NA	NA		79.7	397	105	No Hit		317.3	-105	Y
Cale	g5142.t1	DNA mismatch repair protein MSH1, mitochondrial isoform X1	F:GO:0003677; C:GO:0044424	NA	NA		124	646	255	143		522	-112	Y
Cale	g5146.t1	60S ribosomal protein L10-3-like	P:GO:0000027; F:GO:0003735; P:GO:0006412; C:GO:0022625	NA	NA		298	430	353	152		132	-201	Y
Cale	g5148.t1	translation initiation factor eIF-2B subunit alpha-like	P:GO:0044237	NA	NA		252	422	271	146		170	-125	Y
Cale	g5152.t1	zinc finger CCCH domain-containing protein 1	C:GO:0005684; P:GO:0034247; F:GO:0046872	NA	NA		215	355	265	No Hit		140	-265	Y
Cale	g5153.t1	sodium/hydrogen exchanger 3	F:GO:0015297; P:GO:0015672; P:GO:0055085	NA	NA		258	712	268	90.9		454	-177.1	Y
Cale	g5154.t1	dynamin-related protein 5A	F:GO:0000166; F:GO:0003924; C:GO:0005737; F:GO:0008017; C:GO:0016020	NA	NA		89	705	592	No Hit		616	-592	Y
Cale	g5157.t1	dynamin-related protein 5A	F:GO:0000166	NA	NA		116	766	615	No Hit		650	-615	Y
Cale	g5160.t1	uncharacterized protein LOC113114602	F:GO:0003676; F:GO:0004190; P:GO:0006508; P:GO:0015074; C:GO:0016020; C:GO:0016021	NA	NA		147	461	139	No Hit		314	-139	Y
Cale	g5163.t1	ankyrin repeat protein	F:GO:0004842; P:GO:0016567	NA	NA		313	434	298	195		121	-103	Y
Cale	g5170.t1	protein RFT1 homolog isoform X1	F:GO:0005319; P:GO:0006869; C:GO:0016020; C:GO:0016021	NA	NA		169	413	168	No Hit		244	-168	Y
Cale	g5173.t1	pyruvate, phosphate dikinase, chloroplastic	F:GO:0005524; P:GO:0006090; F:GO:0016301; P:GO:0016310; F:GO:0046872; F:GO:0050242	NA	NA		89.7	1441	1193	949		1351.3	-244	Y
Cale	g5177.t1	squamosa promoter-binding-like protein 6	F:GO:0005488	NA	NA		No Hit	230	115	No Hit		230	-115	Y
Cale	g5178.t1	ecotropic viral integration site 5 ortholog-like isoform X1	F:GO:0005096; P:GO:0006886; F:GO:0017137; P:GO:0090630	NA	NA		158	556	150	No Hit		398	-150	Y
Cale	g5191.t1	Coiled-coil domain-containing protein 6	NA	NA	NA		118	350	114	No Hit		232	-114	Y
Cale	g5196.t1	nuclear/nucleolar GTPase 2	F:GO:0005525; C:GO:0005730; F:GO:0016787	NA	NA		501	819	580	115		318	-465	Y
Cale	g5197.t1	fructose-1,6-bisphosphatase, chloroplastic	P:GO:0005975; P:GO:0016311; F:GO:0042132	NA	NA		305	605	491	291		300	-200	Y
Cale	g5199.t1	histone acetyltransferase GCN5	F:GO:0004402; P:GO:0016573; F:GO:0016740	NA	NA		231	566	317	No Hit		335	-317	Y
Cale	g5201.t1	DNA helicase INO80 isoform X1	P:GO:0009987	NA	NA		615	1415	897	169		800	-728	Y
Cale	g5203.t1	exosome complex exonuclease RRP44 homolog A	C:GO:0000178; P:GO:0006401; F:GO:0008408; P:GO:0016072; F:GO:0016896	NA	NA		699	1201	763	190		502	-573	Y
Cale	g5205.t1	SWI/SNF complex component SNF12 homolog	NA	NA	NA		158	442	193	No Hit		284	-193	Y
Cale	g5206.t1	rab proteins geranylgeranyltransferase component A	C:GO:0005856; P:GO:0009987; C:GO:0044444	NA	NA		125	335	179	No Hit		210	-179	Y
Cale	g5220.t1	histone acetyltransferase of the MYST family 1	C:GO:0000123; C:GO:0000790; F:GO:0010485; P:GO:0016573; F:GO:0042393; P:GO:0045892; P:GO:0045944	NA	NA		372	657	483	No Hit		285	-483	Y
Cale	g5221.t1	malate dehydrogenase 1, mitochondrial	C:GO:0005739; F:GO:0016615; F:GO:0016616; P:GO:0019752; P:GO:0044238; P:GO:0055114	NA	NA		335	565	435	304		230	-131	Y
Cale	g5233.t1	electron transfer flavoprotein-ubiquinone oxidoreductase, mitochondrial	F:GO:0004174; C:GO:0031305; F:GO:0043783; P:GO:0044237; F:GO:0048039; F:GO:0051539; P:GO:0055114	NA	NA		565	746	615	494		181	-121	Y
Cale	g5242.t1	Nucleolar protein 10	C:GO:0005634	NA	NA		378	637	368	No Hit		259	-368	Y
Cale	g5246.t1	26S proteasome non-ATPase regulatory subunit 7 homolog A-like	C:GO:0005838; P:GO:0043161	NA	NA		310	514	392	No Hit		204	-392	Y
Cale	g5247.t1	CMP-sialic acid transporter 3	F:GO:0015136; C:GO:0030173; P:GO:1901264	NA	NA		109	459	332	No Hit		350	-332	Y
Cale	g5252.t1	N6-adenosine-methyltransferase MT-A70-like	F:GO:0016422; C:GO:0016607; C:GO:0036396; P:GO:0080009	NA	NA		442	844	457	No Hit		402	-457	Y
Cale	g5255.t1	kelch-like protein 12	NA	NA	NA		107	223	105	No Hit		116	-105	Y
Cale	g5257.t1	nudix hydrolase 20, chloroplastic-like	F:GO:0044715	NA	NA		192	329	238	No Hit		137	-238	Y
Cale	g5258.t1	septin and tuftelin-interacting protein 1 homolog 1-like	F:GO:0003676; C:GO:0005634; C:GO:0005681; P:GO:0006397; P:GO:0008380	NA	NA		340	789	452	No Hit		449	-452	Y
Cale	g5261.t1	probable Xaa-Pro aminopeptidase P	F:GO:0016787	NA	NA		518	783	564	77.8		265	-486.2	Y
Cale	g5261.t2	probable Xaa-Pro aminopeptidase P	F:GO:0004177; P:GO:0006508; C:GO:0009507; C:GO:0009570; F:GO:0016787; F:GO:0046872; F:GO:0070006	NA	NA		507	769	550	70.1		262	-479.9	Y
Cale	g5262.t1	ornithine decarboxylase-like	F:GO:0003824; P:GO:0006596	NA	NA		320	711	339	199		391	-140	Y
Cale	g5264.t1	protein-tyrosine-phosphatase MKP1-like	F:GO:0016787	NA	NA		103	343	214	No Hit		240	-214	Y
Cale	g5266.t1	light-harvesting protein of photosystem I	P:GO:0009416; C:GO:0009521; C:GO:0009535; P:GO:0009768; C:GO:0009941; C:GO:0010287	NA	NA		No Hit	346	149	No Hit		346	-149	Y
Cale	g5267.t1	importin subunit alpha-2	C:GO:0005643; C:GO:0005654; C:GO:0005829; P:GO:0006607; F:GO:0008139; F:GO:0008565	NA	NA		478	854	526	No Hit		376	-526	Y
Cale	g5272.t1	heterogeneous nuclear ribonucleoprotein 1-like	F:GO:0003729; F:GO:0046872; C:GO:1990904	NA	NA		133	298	123	No Hit		165	-123	Y
Cale	g5273.t1	vacuolar protein sorting-associated protein 24 homolog 1-like isoform X1	C:GO:0000815; P:GO:0000920; C:GO:0005771; P:GO:0015031; P:GO:0032509; P:GO:0045324	NA	NA		144	250	164	No Hit		106	-164	Y
Cale	g5288.t1	condensin complex subunit 1	P:GO:0000278; C:GO:0005634; P:GO:0007049; P:GO:0007076; P:GO:0030261; P:GO:0051301	NA	NA		244	1129	280	No Hit		885	-280	Y
Cale	g5289.t1	aspartate aminotransferase, mitochondrial	F:GO:0004069; P:GO:0006520; P:GO:0009058; F:GO:0030170	NA	NA		477	707	578	338		230	-240	Y
Cale	g5294.t1	serine-threonine kinase receptor-associated protein-like	F:GO:0016301; P:GO:0016310	NA	NA		298	550	263	120		252	-143	Y
Cale	g5299.t1	Outer envelope protein 80, chloroplastic	F:GO:0004721; P:GO:0006470; F:GO:0016787; C:GO:0019867	NA	NA		No Hit	927	395	57		927	-338	Y
Cale	g5300.t1	NAD(P)-binding protein	F:GO:0003743; P:GO:0006413; C:GO:0009534; P:GO:0010207; F:GO:0016491; P:GO:0055114	NA	NA		57.4	591	306	73.2		533.6	-232.8	Y
Cale	g5301.t1	structural maintenance of chromosomes protein 1	P:GO:0009987; C:GO:0043229	NA	NA		540	769	670	277		229	-393	Y
Cale	g5308.t1	paired amphipathic helix protein Sin3b	P:GO:0000122; C:GO:0000785; F:GO:0003714; F:GO:0004407; C:GO:0005634; P:GO:0006355; P:GO:0016575	NA	NA		354	1311	343	No Hit		957	-343	Y
Cale	g5310.t1	protein TRANSPARENT TESTA 9-like isoform X1	NA	NA	NA		116	222	112	No Hit		106	-112	Y
Cale	g5316.t1	protein TRANSPARENT TESTA 9-like isoform X2	NA	NA	NA		197	914	193	No Hit		717	-193	Y
Cale	g5318.t1	peptidyl-prolyl cis-trans isomerase CYP57	P:GO:0000413; F:GO:0003755; P:GO:0006457; F:GO:0016853	NA	NA		174	451	197	77		277	-120	Y
Cale	g5319.t1	Nucleotidylyl transferase superfamily protein	F:GO:0003824	NA	NA		137	400	143	No Hit		263	-143	Y
Cale	g5321.t1	pumilio homolog 24	F:GO:0003723; C:GO:0005730	NA	NA		162	521	151	No Hit		359	-151	Y
Cale	g5326.t1	protein CTR9 homolog	P:GO:0006355; P:GO:0016570	NA	NA		144	827	135	No Hit		683	-135	Y
Cale	g5330.t1	THO complex subunit 2 isoform X2	NA	NA	NA		131	1502	123	No Hit		1371	-123	Y
Cale	g5332.t1	arginine--tRNA ligase, cytoplasmic-like isoform X2	F:GO:0000166; F:GO:0004814; P:GO:0006420	NA	NA		537	1018	660	539		481	-121	Y
Cale	g5333.t1	DExH-box ATP-dependent RNA helicase DExH12-like	P:GO:0000388; F:GO:0003676; F:GO:0004004; F:GO:0005524; C:GO:0005682; C:GO:0046540; C:GO:0071013; C:GO:0071014	NA	NA		2509	3652	2671	175		1143	-2496	Y
Cale	g5335.t1	flagellar associated protein	F:GO:0005515; C:GO:0005930	NA	NA		175	313	312	No Hit		138	-312	Y
Cale	g5342.t1	protein disulfide-isomerase-like	F:GO:0003756; C:GO:0005623; F:GO:0016853; P:GO:0045454	NA	NA		263	496	284	65.9		233	-218.1	Y
Cale	g5349.t1	flagellar outer dynein arm intermediate chain 1	F:GO:0005515; C:GO:0005929; P:GO:0007018; C:GO:0030286	NA	NA		470	600	538	No Hit		130	-538	Y
Cale	g5350.t1	methionine aminopeptidase 1A	F:GO:0004177; C:GO:0005737; F:GO:0008235; P:GO:0019538	NA	NA		406	548	412	236		142	-176	Y
Cale	g5351.t1	protein PAT1 homolog 1-like isoform X2	NA	NA	NA		52	749	117	No Hit		697	-117	Y
Cale	g5355.t1	cyclin-H1-1 isoform X1	C:GO:0000307; C:GO:0005634; F:GO:0016538; P:GO:0045737; P:GO:0045944; P:GO:1901409	NA	NA		93.6	208	110	No Hit		114.4	-110	Y
Cale	g5373.t1	alpha-1,4-glucan-protein synthase [UDP-forming] 1	C:GO:0005794; C:GO:0005829; P:GO:0009832; P:GO:0033356; F:GO:0052691	NA	NA		152	511	507	66.2		359	-440.8	Y
Cale	g5374.t1	AP-2 complex subunit mu	P:GO:0006886; P:GO:0016192; C:GO:0030131	NA	NA		379	765	484	No Hit		386	-484	Y
Cale	g5381.t1	Vacuolar protein sorting-associated protein 29	P:GO:0001881; C:GO:0005771; C:GO:0005829; P:GO:0006623; F:GO:0008565; C:GO:0010008; C:GO:0030904; P:GO:0042147; C:GO:0043231	NA	NA		208	336	228	79.3		128	-148.7	Y
Cale	g5384.t1	protein BTR1 isoform X1	F:GO:0003676; F:GO:0003723	NA	NA		120	477	179	No Hit		357	-179	Y
Cale	g5387.t1	histone-lysine N-methyltransferase ATXR3	F:GO:0016740	NA	NA		70.9	847	317	No Hit		776.1	-317	Y
Cale	g5388.t1	heterogeneous nuclear ribonucleoprotein 1	F:GO:0000166; F:GO:0003729; F:GO:0016651; F:GO:0050662; C:GO:1990904	NA	NA		147	508	194	50.1		361	-143.9	Y
Cale	g5395.t1	transmembrane protein 120 homolog	F:GO:0003824; C:GO:0016020; C:GO:0016021	NA	NA		78.2	486	106	No Hit		407.8	-106	Y
Cale	g5401.t1	putative metallophosphoesterase At3g03305	C:GO:0016020; C:GO:0016021; F:GO:0016787	NA	NA		152	565	147	No Hit		413	-147	Y
Cale	g5407.t1	DNA-directed RNA polymerase II subunit RPB2	F:GO:0016779; F:GO:0097159; F:GO:1901363	NA	NA		1353	2259	1536	885		906	-651	Y
Cale	g5416.t1	Pyruvate kinase isozyme A, chloroplastic	F:GO:0000166; C:GO:0009536; P:GO:0016310; F:GO:0016772; F:GO:0046872	NA	NA		237	868	578	284		631	-294	Y
Cale	g5417.t1	ion channel DMI1 isoform X1	C:GO:0016020; C:GO:0016021	NA	NA		No Hit	794	141	No Hit		794	-141	Y
Cale	g5420.t1	COP9 signalosome complex subunit 6a	P:GO:0000338; C:GO:0008180	NA	NA		202	418	254	No Hit		216	-254	Y
Cale	g5422.t1	protein RTF2 homolog	P:GO:0090304	NA	NA		95.9	356	107	No Hit		260.1	-107	Y
Cale	g5423.t1	abnormal spindle-like microcephaly-associated protein isoform X1	P:GO:0007399; P:GO:0009987; C:GO:0015630; C:GO:0044430; P:GO:0065007	NA	NA		239	1229	232	No Hit		990	-232	Y
Cale	g5428.t1	phytanoyl-CoA dioxygenase	C:GO:0005886; F:GO:0048244; F:GO:0051213; P:GO:0055114	NA	NA		221	334	257	No Hit		113	-257	Y
Cale	g5432.t1	Solute carrier family 35 member E3	C:GO:0016020	NA	NA		185	535	179	No Hit		350	-179	Y
Cale	g5435.t1	putative D-cysteine desulfhydrase 1, mitochondrial	F:GO:0003824; C:GO:0043231; P:GO:0044237; C:GO:0044444; P:GO:0071704	NA	NA		262	409	340	173		147	-167	Y
Cale	g5437.t1	MFS transporter	C:GO:0005773; C:GO:0005774; P:GO:0006865; P:GO:0006914; C:GO:0016020; C:GO:0016021	NA	NA		No Hit	772	107	No Hit		772	-107	Y
Cale	g5438.t1	vacuolar protein sorting-associated protein 18 homolog	C:GO:0005622; P:GO:0006886; P:GO:0016192	NA	NA		447	1573	523	No Hit		1126	-523	Y
Cale	g5439.t1	Clavaminate synthase-like protein	C:GO:0000790; C:GO:0005634; C:GO:0005787; P:GO:0006338; P:GO:0006465; F:GO:0008233; C:GO:0016021; P:GO:0016577; F:GO:0032452; P:GO:0051321	NA	NA		147	367	171	No Hit		220	-171	Y
Cale	g5442.t1	peroxisomal membrane protein 11D-like	C:GO:0016020	NA	NA		63.9	234	105	No Hit		170.1	-105	Y
Cale	g5444.t1	peroxisome biogenesis protein 5	C:GO:0005737; P:GO:0007031; P:GO:0015031	NA	NA		208	528	320	No Hit		320	-320	Y
Cale	g5445.t1	Bardet-Biedl syndrome 2 protein	C:GO:0005929; P:GO:0009987; P:GO:0032501; C:GO:0044422; P:GO:0048856; P:GO:0050789	NA	NA		295	538	279	No Hit		243	-279	Y
Cale	g5445.t2	Bardet-Biedl syndrome 2 protein	C:GO:0005929; P:GO:0009987; P:GO:0032501; C:GO:0044422; P:GO:0048856; P:GO:0050789	NA	NA		290	534	273	No Hit		244	-273	Y
Cale	g5452.t1	polyadenylate-binding protein-interacting protein 7	NA	NA	NA		82.8	356	157	No Hit		273.2	-157	Y
Cale	g5455.t1	cycloartenol synthase	F:GO:0016866	NA	NA		628	1112	866	155		484	-711	Y
Cale	g5457.t1	peptidyl-glycine alpha-amidating monooxygenase-like	F:GO:0003824	NA	NA		287	677	271	No Hit		390	-271	Y
Cale	g5459.t1	ABC transporter B family member 28	F:GO:0016787; F:GO:0097159; F:GO:1901363	NA	NA		327	822	429	280		495	-149	Y
Cale	g5466.t1	SUMO-activating enzyme subunit 2	F:GO:0016874	NA	NA		318	573	393	No Hit		255	-393	Y
Cale	g5471.t1	argininosuccinate lyase	F:GO:0004056; C:GO:0005829; P:GO:0042450	NA	NA		509	696	623	448		187	-175	Y
Cale	g5475.t1	bifunctional 3-dehydroquinate dehydratase/shikimate dehydrogenase, chloroplastic-like isoform X2	F:GO:0003824; F:GO:0003855; F:GO:0004764; P:GO:0019632; F:GO:0050661; P:GO:0055114	NA	NA		No Hit	535	401	160		535	-241	Y
Cale	g5477.t1	kinesin-like protein KIN-7E, chloroplastic isoform X1	F:GO:0005488; F:GO:0017111; C:GO:0044464	NA	NA		211	474	253	No Hit		263	-253	Y
Cale	g5481.t1	ribosomal RNA-processing protein 8 isoform X1	C:GO:0005730; F:GO:0008168; F:GO:0016740; P:GO:0032259	NA	NA		161	311	187	No Hit		150	-187	Y
Cale	g5482.t1	predicted protein	C:GO:0016020	NA	NA		59.3	964	146	No Hit		904.7	-146	Y
Cale	g5484.t1	inositol hexakisphosphate and diphosphoinositol-pentakisphosphate kinase VIP1-like isoform X2	F:GO:0000828	NA	NA		499	1186	656	No Hit		687	-656	Y
Cale	g5493.t1	kinesin-like protein KIN-7D, mitochondrial	F:GO:0000166; F:GO:0003774	NA	NA		288	836	374	No Hit		548	-374	Y
Cale	g5493.t2	kinesin-like protein KIN-7D, mitochondrial	F:GO:0000166; F:GO:0003774	NA	NA		288	835	374	No Hit		547	-374	Y
Cale	g5494.t1	pentatricopeptide repeat-containing protein At5g61990, mitochondrial-like	C:GO:0005739	NA	NA		59.7	1174	135	No Hit		1114.3	-135	Y
Cale	g5495.t1	cell division cycle protein 27 homolog B isoform X2	C:GO:0005634; C:GO:0005819; P:GO:0007346; C:GO:0009504; P:GO:0009733; P:GO:0010071; P:GO:0030154; P:GO:0048364; P:GO:0048829; P:GO:0051301	NA	NA		191	475	203	60.5		284	-142.5	Y
Cale	g5497.t1	6-phosphogluconate dehydrogenase, decarboxylating 1-like	F:GO:0004616; P:GO:0006098; P:GO:0019521; F:GO:0050661; P:GO:0055114	NA	NA		461	868	642	514		407	-128	Y
Cale	g5498.t1	structural maintenance of chromosomes protein 2-1-like	F:GO:0005524; C:GO:0005634; C:GO:0005694; P:GO:0051276	NA	NA		564	989	596	168		425	-428	Y
Cale	g5500.t1	predicted protein	F:GO:0005524; P:GO:0006464; F:GO:0016874; P:GO:0018095	NA	NA		257	452	265	No Hit		195	-265	Y
Cale	g5503.t1	protein HOMOLOG OF MAMMALIAN LYST-INTERACTING PROTEIN 5	NA	NA	NA		92.4	473	142	No Hit		380.6	-142	Y
Cale	g5505.t1	chlorophyll a/b-binding protein	P:GO:0009416; C:GO:0009522; C:GO:0009523; C:GO:0009535; P:GO:0009768; C:GO:0009941; C:GO:0010287; C:GO:0016021; F:GO:0016168; P:GO:0018298	NA	NA		No Hit	470	361	No Hit		470	-361	Y
Cale	g5507.t1	116 kDa U5 small nuclear ribonucleoprotein component-like	P:GO:0000398; F:GO:0003746; F:GO:0003924; F:GO:0005525; P:GO:0006414	NA	NA		1132	1636	1233	273		504	-960	Y
Cale	g5508.t1	ALA-interacting subunit 1-like	F:GO:0005548; C:GO:0012505; C:GO:0016020; C:GO:0043231; C:GO:0044444	NA	NA		195	338	272	No Hit		143	-272	Y
Cale	g5509.t1	protein RRC1-like isoform X1	F:GO:0003676; F:GO:0003723; P:GO:0006396	NA	NA		293	643	345	No Hit		350	-345	Y
Cale	g5511.t1	SWR1 complex subunit 2	F:GO:0005515; C:GO:0005634; P:GO:0006338; P:GO:0006355; P:GO:0007275; P:GO:0009908; P:GO:0030154; P:GO:0043486	NA	NA		63.9	223	124	No Hit		159.1	-124	Y
Cale	g5512.t1	dynamin-related protein 1E	F:GO:0000166; P:GO:0000266; F:GO:0003924; F:GO:0004084; F:GO:0008017; C:GO:0016020; C:GO:0043231; C:GO:0044444	NA	NA		352	1116	552	No Hit		764	-552	Y
Cale	g5514.t1	puromycin-sensitive aminopeptidase isoform X1	F:GO:0004177; C:GO:0005737; P:GO:0006508; P:GO:0043171	NA	NA		560	1306	963	758		746	-205	Y
Cale	g5520.t1	S-adenosyl-L-methionine-dependent tRNA 4-demethylwyosine synthase	F:GO:0048037	NA	NA		613	782	672	230		169	-442	Y
Cale	g5522.t1	microtubule-associated protein RP/EB family member 1C	C:GO:0005874	NA	NA		159	447	211	No Hit		288	-211	Y
Cale	g5525.t1	ultraviolet-B receptor UVR8 isoform X1	NA	NA	NA		124	399	146	No Hit		275	-146	Y
Cale	g5529.t1	cell division control protein 2 homolog C	P:GO:0009987; F:GO:0016301	NA	NA		217	324	274	74.3		107	-199.7	Y
Cale	g5530.t1	sodium/potassium-transporting ATPase subunit alpha-3	F:GO:0000166; P:GO:0015672; C:GO:0016020; F:GO:0016787; P:GO:0030001; F:GO:0043167	NA	NA		240	390	257	130		150	-127	Y
Cale	g5531.t1	kinetochore protein NDC80 homolog	C:GO:0000778; C:GO:0031262; P:GO:0051315	NA	NA		113	377	110	No Hit		264	-110	Y
Cale	g5532.t1	Hypersensitive-induced response protein 1	C:GO:0031514	NA	NA		62.8	383	303	67.8		320.2	-235.2	Y
Cale	g5533.t1	serine/threonine-protein kinase ATG1c	F:GO:0004672; P:GO:0006468; C:GO:0044444	NA	NA		196	447	269	124		251	-145	Y
Cale	g5539.t1	TATA-box-binding protein	C:GO:0000120; F:GO:0000978; F:GO:0000979; F:GO:0003700; C:GO:0005669; P:GO:0006360; P:GO:0006366; F:GO:0008134; P:GO:0070897	NA	NA		204	316	224	121		112	-103	Y
Cale	g5546.t1	mitochondrial dicarboxylate/tricarboxylate transporter DTC	C:GO:0009507; F:GO:0015367; P:GO:0015742; C:GO:0016021; C:GO:0044446; P:GO:0055085	NA	NA		243	508	335	No Hit		265	-335	Y
Cale	g5548.t1	cyclin-dependent kinase C-2-like	C:GO:0000307; C:GO:0000790; F:GO:0004693; F:GO:0008353; P:GO:0032968; P:GO:0070816	NA	NA		265	569	343	94.7		304	-248.3	Y
Cale	g5549.t1	probable protein phosphatase 2C 59	F:GO:0004721; F:GO:0043169	NA	NA		181	419	282	No Hit		238	-282	Y
Cale	g5550.t1	COP9 signalosome complex subunit 1	P:GO:0000338; C:GO:0005829; P:GO:0006972; C:GO:0008180; P:GO:0009646; P:GO:0009651; P:GO:0009793	NA	NA		203	399	278	No Hit		196	-278	Y
Cale	g5551.t1	probable beta-1,3-galactosyltransferase 12	C:GO:0005794; C:GO:0016020; F:GO:0016740	NA	NA		79.3	412	237	No Hit		332.7	-237	Y
Cale	g5555.t1	UDP-galactose/UDP-glucose transporter 5	C:GO:0030173; C:GO:0030176; F:GO:0046964; P:GO:0055085; P:GO:0071702	NA	NA		216	444	288	No Hit		228	-288	Y
Cale	g5556.t1	protein BTR1 isoform X2	F:GO:0003676; F:GO:0003723	NA	NA		117	472	217	No Hit		355	-217	Y
Cale	g5559.t1	IQ and AAA domain-containing protein 1	F:GO:0005515; C:GO:0005930	NA	NA		182	395	395	No Hit		213	-395	Y
Cale	g5560.t1	lon protease homolog 1, mitochondrial-like	F:GO:0000166; F:GO:0003677; C:GO:0005739; F:GO:0008236; F:GO:0016887; P:GO:0051603	NA	NA		797	1389	932	715		592	-217	Y
Cale	g5562.t1	mannose-1-phosphate guanylyltransferase 1-like	P:GO:0009058; F:GO:0016779	NA	NA		330	499	375	131		169	-244	Y
Cale	g5564.t1	protein CLP1 homolog	C:GO:0005634; P:GO:0031124	NA	NA		242	476	285	67		234	-218	Y
Cale	g5569.t1	golgin candidate 5	C:GO:0005634; C:GO:0005737; C:GO:0005794	NA	NA		95.1	467	129	No Hit		371.9	-129	Y
Cale	g5570.t1	Pre-rRNA-processing protein ESF1	F:GO:0003674; F:GO:0003723; F:GO:0005515; C:GO:0005634; C:GO:0005730; P:GO:0006364; P:GO:0008150; P:GO:0042254	NA	NA		154	513	193	No Hit		359	-193	Y
Cale	g5571.t1	anaphase-promoting complex subunit 8	C:GO:0005680; P:GO:0030071; P:GO:0051301	NA	NA		179	334	173	No Hit		155	-173	Y
Cale	g5573.t1	heterogeneous nuclear ribonucleoprotein F-like isoform X1	F:GO:0003676; F:GO:0003723	NA	NA		137	393	124	No Hit		256	-124	Y
Cale	g5577.t1	exportin-7 isoform X2	C:GO:0005634; P:GO:0006886; F:GO:0008536	NA	NA		671	1414	664	No Hit		743	-664	Y
Cale	g5579.t1	FACT complex subunit SSRP1	P:GO:0009987; C:GO:0043229	NA	NA		258	748	351	No Hit		490	-351	Y
Cale	g5582.t1	phosphatidylinositol:ceramide inositolphosphotransferase 1	C:GO:0005802; C:GO:0005887; C:GO:0030173; C:GO:0030176; F:GO:0033188; F:GO:0045140; P:GO:0046513; F:GO:0047493	NA	NA		54.7	470	243	No Hit		415.3	-243	Y
Cale	g5584.t1	kinesin-like protein KIN-13A	F:GO:0003777; F:GO:0005524; C:GO:0005874; P:GO:0007018; F:GO:0008017	NA	NA		327	924	454	No Hit		597	-454	Y
Cale	g5587.t1	DNAJ heat shock N-terminal domain-containing protein	C:GO:0009507; C:GO:0009536; C:GO:0045335	NA	NA		73.2	316	110	No Hit		242.8	-110	Y
Cale	g5589.t1	cystathionine beta-lyase	F:GO:0004121; C:GO:0009507; P:GO:0019343; P:GO:0019346; F:GO:0030170; P:GO:0071266	NA	NA		268	597	441	334		329	-107	Y
Cale	g5592.t1	peptidyl-prolyl cis-trans isomerase CYP59	P:GO:0000413; F:GO:0003723; F:GO:0003755; C:GO:0005634; F:GO:0008270; P:GO:1901407	NA	NA		400	653	446	105		253	-341	Y
Cale	g5593.t1	xylulose 5-phosphate/phosphate translocator, chloroplastic	C:GO:0009536; P:GO:0015711; P:GO:0015748; C:GO:0016020; F:GO:0022857; P:GO:0098656; P:GO:1901264	NA	NA		145	497	313	No Hit		352	-313	Y
Cale	g5596.t1	Growth hormone-regulated TBC protein 1	F:GO:0005096; C:GO:0005622; P:GO:0006886; F:GO:0017137; P:GO:0090630	NA	NA		176	493	182	No Hit		317	-182	Y
Cale	g5599.t1	predicted protein	C:GO:0005622; F:GO:0008270	NA	NA		No Hit	1007	538	No Hit		1007	-538	Y
Cale	g5600.t1	fatty acid amide hydrolase	C:GO:0005774; C:GO:0005783; C:GO:0005794; C:GO:0005886; P:GO:0042742; F:GO:0047412; P:GO:0070291	NA	NA		137	645	381	182		508	-199	Y
Cale	g5601.t1	tyrosinase family protein	NA	NA	NA		155	387	182	No Hit		232	-182	Y
Cale	g5617.t1	predicted protein	F:GO:0004656; C:GO:0005783; P:GO:0018401; F:GO:0043167	NA	NA		114	351	216	No Hit		237	-216	Y
Cale	g5617.t2	predicted protein	F:GO:0004656; C:GO:0005783; P:GO:0018401; F:GO:0046872	NA	NA		115	279	196	No Hit		164	-196	Y
Cale	g5620.t1	homogentisate solanesyltransferase, chloroplastic	C:GO:0016020; C:GO:0016021; F:GO:0016740; F:GO:0016765	NA	NA		No Hit	294	226	97.4		294	-128.6	Y
Cale	g5621.t1	homogentisate solanesyltransferase, chloroplastic	C:GO:0016020; F:GO:0016740	NA	NA		No Hit	493	384	166		493	-218	Y
Cale	g5622.t1	3-methyl-2-oxobutanoate hydroxymethyltransferase 1, mitochondrial-like	F:GO:0000287; F:GO:0003864; C:GO:0005739; F:GO:0008168; F:GO:0008270; P:GO:0015940; P:GO:0032259; F:GO:0050897	NA	NA		No Hit	393	337	221		393	-116	Y
Cale	g5628.t1	pre-rRNA-processing protein TSR1 homolog	P:GO:0000462; F:GO:0003924; F:GO:0005525; C:GO:0005634; C:GO:0030688; F:GO:0034511; P:GO:0042254	NA	NA		280	480	272	No Hit		200	-272	Y
Cale	g5629.t1	WD-40 repeat-containing protein MSI1	C:GO:0005634; P:GO:0048316; P:GO:0050794; P:GO:0060255; P:GO:0070828	NA	NA		452	667	491	85.1		215	-405.9	Y
Cale	g5642.t1	Pentatricopeptide repeat-containing protein	C:GO:0005739	NA	NA		73.6	781	174	No Hit		707.4	-174	Y
Cale	g5647.t1	UTP--glucose-1-phosphate uridylyltransferase 3, chloroplastic	P:GO:0006793; P:GO:0009225; P:GO:0044249; C:GO:0044444; F:GO:0070569; P:GO:1901576	NA	NA		61.6	894	536	55.1		832.4	-480.9	Y
Cale	g5648.t1	inositol monophosphatase 3	P:GO:0006796; P:GO:0019637; P:GO:0019751; P:GO:0044262; P:GO:0050896; F:GO:0052834	NA	NA		200	342	269	160		142	-109	Y
Cale	g5650.t1	mannan endo-1,4-beta-mannosidase 2-like	F:GO:0016787	NA	NA		No Hit	613	211	No Hit		613	-211	Y
Cale	g5665.t1	serine/threonine-protein kinase SAPK2-like	F:GO:0000166; F:GO:0004672; P:GO:0007165; P:GO:0016310; C:GO:0044424	NA	NA		142	523	202	90.5		381	-111.5	Y
Cale	g5667.t1	nodal modulator 1	C:GO:0044464	NA	NA		325	1066	309	No Hit		741	-309	Y
Cale	g5670.t1	predicted protein	F:GO:0004672; F:GO:0005524; P:GO:0006468; C:GO:0016020; C:GO:0016021	NA	NA		113	542	117	No Hit		429	-117	Y
Cale	g5671.t1	voltage-dependent calcium channel subunit alpha-2/delta-4	F:GO:0004672; F:GO:0005524; P:GO:0006468; C:GO:0016020; C:GO:0016021	NA	NA		140	504	124	No Hit		364	-124	Y
Cale	g5674.t1	predicted protein	F:GO:0004672; F:GO:0005524; P:GO:0006468; C:GO:0016020; C:GO:0016021	NA	NA		134	591	128	No Hit		457	-128	Y
Cale	g5678.t1	protein RAE1-like	NA	NA	NA		255	453	331	77.8		198	-253.2	Y
Cale	g5679.t1	ras-related protein RABA2a	F:GO:0003924; F:GO:0005525; C:GO:0005768; P:GO:0006886; P:GO:0032482	NA	NA		172	275	176	No Hit		103	-176	Y
Cale	g5680.t1	TIGR01456 family HAD hydrolase	C:GO:0005739; F:GO:0016787; P:GO:0046474	NA	NA		166	288	171	No Hit		122	-171	Y
Cale	g5681.t1	voltage-dependent calcium channel subunit alpha-2/delta-3-like	F:GO:0004672; F:GO:0005524; P:GO:0006468; C:GO:0016020; C:GO:0016021	NA	NA		148	575	137	No Hit		427	-137	Y
Cale	g5682.t1	voltage-dependent calcium channel subunit alpha-2/delta-3-like	F:GO:0004672; F:GO:0005524; P:GO:0006468; C:GO:0016020; C:GO:0016021	NA	NA		144	500	128	No Hit		356	-128	Y
Cale	g5686.t1	predicted protein	F:GO:0004672; F:GO:0005524; P:GO:0006468; C:GO:0016020; C:GO:0016021	NA	NA		144	512	131	No Hit		368	-131	Y
Cale	g5687.t1	protein RAE1-like	NA	NA	NA		271	484	338	74.3		213	-263.7	Y
Cale	g5700.t1	adenosine kinase 2	F:GO:0000166; F:GO:0004001; F:GO:0005507; C:GO:0005634; C:GO:0005829; C:GO:0005886; P:GO:0006167; P:GO:0006169; P:GO:0016310; F:GO:0019900; P:GO:0042221	NA	NA		370	585	434	77.4		215	-356.6	Y
Cale	g5706.t1	replication protein A 70 kDa DNA-binding subunit C-like	F:GO:0003677; C:GO:0005634; P:GO:0006260; P:GO:0006281; P:GO:0051276	NA	NA		246	396	321	No Hit		150	-321	Y
Cale	g5712.t1	nucleolar protein 6 isoform X1	F:GO:0003723; C:GO:0005634; C:GO:0005730	NA	NA		253	665	261	No Hit		412	-261	Y
Cale	g5717.t1	vacuolar protein-sorting-associated protein 33 homolog	C:GO:0005829; P:GO:0006904; C:GO:0009705; C:GO:0016020; C:GO:0016021; P:GO:0016192	NA	NA		335	865	348	No Hit		530	-348	Y
Cale	g5724.t1	developmentally-regulated G-protein 2	F:GO:0005525; F:GO:0016787	NA	NA		407	596	518	308		189	-210	Y
Cale	g5727.t1	ABC transporter G family member 22 isoform X2	F:GO:0000166; F:GO:0005524; C:GO:0016020; C:GO:0016021; F:GO:0016787; F:GO:0016887	NA	NA		355	881	434	124		526	-310	Y
Cale	g5730.t1	protein NRT1/ PTR FAMILY 8.2-like	F:GO:0005215; P:GO:0006857; C:GO:0016020; C:GO:0016021; F:GO:0022857; P:GO:0055085	NA	NA		225	482	345	70.9		257	-274.1	Y
Cale	g5731.t1	protein NRT1/ PTR FAMILY 8.2-like	P:GO:0006810; F:GO:1904680	NA	NA		245	420	301	No Hit		175	-301	Y
Cale	g5735.t1	probable anion transporter 6, chloroplastic	F:GO:0005315; C:GO:0009536; C:GO:0016020; C:GO:0016021; P:GO:0055085	NA	NA		199	644	395	122		445	-273	Y
Cale	g5744.t1	outer envelope protein 61-like	C:GO:0005789; C:GO:0005829; C:GO:0009707; C:GO:0016020; C:GO:0016021; P:GO:0046967	NA	NA		73.6	273	117	No Hit		199.4	-117	Y
Cale	g5749.t1	glucose-induced degradation protein 8 homolog	NA	NA	NA		209	450	291	71.2		241	-219.8	Y
Cale	g5750.t1	dynein regulatory complex subunit 7	F:GO:0005515; C:GO:0005930; C:GO:0031514	NA	NA		317	1032	731	67		715	-664	Y
Cale	g5751.t1	histone-lysine N-methyltransferase SMYD1 isoform X2	F:GO:0046872	NA	NA		97.4	539	136	No Hit		441.6	-136	Y
Cale	g5756.t2	glutaminyl-peptide cyclotransferase-like	C:GO:0005886; F:GO:0016603; P:GO:0017186	NA	NA		No Hit	230	201	No Hit		230	-201	Y
Cale	g5758.t1	P-loop containing nucleoside triphosphate hydrolase protein	F:GO:0000166; F:GO:0005524; C:GO:0016020; C:GO:0016021; F:GO:0016787; F:GO:0016887	NA	NA		228	766	211	96.3		538	-114.7	Y
Cale	g5759.t1	P-loop containing nucleoside triphosphate hydrolase protein	F:GO:0000166; F:GO:0005524; C:GO:0016020; C:GO:0016021; F:GO:0016787; F:GO:0016887	NA	NA		231	889	253	120		658	-133	Y
Cale	g5762.t1	calcium-dependent protein kinase 3-like	F:GO:0004674; P:GO:0016310	NA	NA		187	580	348	88.2		393	-259.8	Y
Cale	g5768.t1	T9SS C-terminal target domain-containing protein	NA	NA	NA		162	508	174	No Hit		346	-174	Y
Cale	g5770.t1	trafficking protein particle complex subunit 13	P:GO:0008150	NA	NA		147	385	137	No Hit		238	-137	Y
Cale	g5774.t1	elongation factor 2	F:GO:0003746; F:GO:0003924; F:GO:0005525; P:GO:0006414	NA	NA		1132	1682	1447	468		550	-979	Y
Cale	g5776.t1	pyruvate dehydrogenase (acetyl-transferring) kinase, mitochondrial	F:GO:0004672; F:GO:0005488; P:GO:0006468	NA	NA		253	578	436	No Hit		325	-436	Y
Cale	g5777.t1	tocopherol cyclase, chloroplastic	C:GO:0009507; P:GO:0044237; P:GO:0071704	NA	NA		No Hit	536	355	No Hit		536	-355	Y
Cale	g5783.t1	solute carrier family 25 member 44	C:GO:0016020; C:GO:0016021; F:GO:0022857; P:GO:0055085	NA	NA		119	389	117	No Hit		270	-117	Y
Cale	g5784.t1	syntaxin-61 isoform X1	F:GO:0000149; F:GO:0005484; P:GO:0006886; P:GO:0006906; C:GO:0012505; C:GO:0016021; C:GO:0031201; P:GO:0048278	NA	NA		87	350	162	No Hit		263	-162	Y
Cale	g5792.t1	protein BTR1 isoform X1	F:GO:0003676; F:GO:0003723	NA	NA		124	447	148	No Hit		323	-148	Y
Cale	g5793.t1	ALA-interacting subunit 3	F:GO:0004012; C:GO:0005783; C:GO:0005794; C:GO:0005886; F:GO:0015247; P:GO:0015917; C:GO:0016020; C:GO:0016021; P:GO:0045332	NA	NA		135	356	192	No Hit		221	-192	Y
Cale	g5793.t2	ALA-interacting subunit 3	C:GO:0016020; C:GO:0044464	NA	NA		79.3	212	117	No Hit		132.7	-117	Y
Cale	g5796.t1	histone deacetylase	F:GO:0032041; P:GO:0045944; F:GO:0046872; C:GO:0070822; P:GO:0070932; P:GO:0070933	NA	NA		335	513	341	111		178	-230	Y
Cale	g5797.t1	glycogen phosphorylase 1	C:GO:0005737; P:GO:0005980; F:GO:0008184; F:GO:0030170; P:GO:0051591	NA	NA		659	1423	850	664		764	-186	Y
Cale	g5799.t1	calcium-dependent protein kinase 17-like	F:GO:0004683; C:GO:0005634; C:GO:0005737; P:GO:0009738; F:GO:0009931; P:GO:0018105; P:GO:0035556; F:GO:0043167	NA	NA		227	809	513	105		582	-408	Y
Cale	g5799.t2	calcium-dependent protein kinase 17-like	F:GO:0004683; C:GO:0005634; C:GO:0005737; P:GO:0009738; F:GO:0009931; P:GO:0018105; P:GO:0035556; F:GO:0043167	NA	NA		227	811	516	105		584	-411	Y
Cale	g5800.t1	DExH-box ATP-dependent RNA helicase DExH18, mitochondrial	F:GO:0004386; F:GO:0016817	NA	NA		292	532	401	No Hit		240	-401	Y
Cale	g5801.t1	Oxygen-evolving enhancer protein 1, chloroplastic	C:GO:0009654; P:GO:0010207; F:GO:0010242; P:GO:0042549; P:GO:0055114	NA	NA		No Hit	433	337	223		433	-114	Y
Cale	g5808.t1	EF-hand domain-containing protein 1	C:GO:0043226; C:GO:0044464; P:GO:0060285	NA	NA		372	590	348	No Hit		218	-348	Y
Cale	g5809.t1	conserved oligomeric Golgi complex subunit 8	C:GO:0005794; P:GO:0006810	NA	NA		245	520	251	No Hit		275	-251	Y
Cale	g5816.t1	probable serine/threonine-protein kinase SIS8 isoform X2	F:GO:0000166; F:GO:0004672; P:GO:0016310	NA	NA		186	779	342	99.4		593	-242.6	Y
Cale	g5819.t1	carboxyvinyl-carboxyphosphonate phosphorylmutase, chloroplastic	C:GO:0009570; F:GO:0016740	NA	NA		132	929	298	179		797	-119	Y
Cale	g5820.t1	predicted protein	C:GO:0016021	NA	NA		262	504	246	No Hit		242	-246	Y
Cale	g5826.t1	chloroplast stem-loop binding protein of 41 kDa b, chloroplastic	F:GO:0003824; F:GO:0050662	NA	NA		49.7	311	275	50.8		261.3	-224.2	Y
Cale	g5827.t1	calcium-dependent protein kinase 17-like	F:GO:0005488; F:GO:0016301	NA	NA		182	668	392	98.6		486	-293.4	Y
Cale	g5828.t1	calreticulin isoform X1	C:GO:0005783; F:GO:0046872	NA	NA		394	544	457	No Hit		150	-457	Y
Cale	g5836.t1	fructose-bisphosphate aldolase 3, chloroplastic	F:GO:0004332; C:GO:0005739; P:GO:0006096; P:GO:0006979; C:GO:0009534; C:GO:0010287; P:GO:0046686	NA	NA		384	637	598	337		253	-261	Y
Cale	g5847.t1	zinc finger CCCH domain-containing protein 54	F:GO:0003723; P:GO:0006399; F:GO:0046872; F:GO:0051499	NA	NA		49.7	164	108	No Hit		114.3	-108	Y
Cale	g5852.t1	mediator of RNA polymerase II transcription subunit 6	F:GO:0003712; C:GO:0005634; P:GO:0006357; C:GO:0016592	NA	NA		92.4	240	106	No Hit		147.6	-106	Y
Cale	g5853.t1	predicted protein	F:GO:0000166; F:GO:0004674; P:GO:0016310	NA	NA		242	478	244	105		236	-139	Y
Cale	g5856.t1	prohibitin-1, mitochondrial-like	C:GO:0016020	NA	NA		249	355	275	No Hit		106	-275	Y
Cale	g5857.t1	Arogenate dehydrogenase 2, chloroplastic	F:GO:0004665; P:GO:0006571; F:GO:0008977; C:GO:0009507; F:GO:0033730; P:GO:0055114	NA	NA		No Hit	390	293	67		390	-226	Y
Cale	g5858.t1	DExH-box ATP-dependent RNA helicase DExH17-like isoform X1	F:GO:0003676; F:GO:0004004; F:GO:0005524; P:GO:0006401; F:GO:0016787	NA	NA		482	1240	656	154		758	-502	Y
Cale	g5865.t1	vesicle-associated membrane protein 722-like	F:GO:0000149; F:GO:0005484; P:GO:0006887; P:GO:0006906; C:GO:0016021; C:GO:0031201	NA	NA		133	343	223	No Hit		210	-223	Y
Cale	g5866.t1	cAMP-specific 3',5'-cyclic phosphodiesterase 4B isoform X5	F:GO:0016787	NA	NA		200	1003	194	No Hit		803	-194	Y
Cale	g5867.t1	SEC1 family transport protein SLY1-like	P:GO:0006904; C:GO:0016020; C:GO:0016021; P:GO:0016192	NA	NA		379	795	463	No Hit		416	-463	Y
Cale	g5870.t1	kinesin-like protein KIN-14N	F:GO:0003774; F:GO:0005488; P:GO:0007017; C:GO:0015630; C:GO:0044430	NA	NA		389	536	486	No Hit		147	-486	Y
Cale	g5871.t1	predicted protein	F:GO:0003676	NA	NA		No Hit	215	107	No Hit		215	-107	Y
Cale	g5872.t1	alpha-amylase 3, chloroplastic isoform X2	F:GO:0004556; F:GO:0005509; P:GO:0005975; F:GO:0103025	NA	NA		66.6	1061	454	144		994.4	-310	Y
Cale	g5875.t1	ribonuclease J isoform X1	F:GO:0016787	NA	NA		No Hit	860	586	265		860	-321	Y
Cale	g5882.t1	T-complex protein 1 subunit gamma	F:GO:0005524; C:GO:0005832; P:GO:0006457; F:GO:0051082	NA	NA		627	921	664	366		294	-298	Y
Cale	g5890.t1	zinc finger CCCH domain-containing protein 30-like	F:GO:0046872	NA	NA		58.5	309	171	No Hit		250.5	-171	Y
Cale	g5890.t2	zinc finger CCCH domain-containing protein 30-like	F:GO:0046872	NA	NA		58.9	278	153	No Hit		219.1	-153	Y
Cale	g5899.t1	calcium/calmodulin-dependent protein kinase type 1D-like isoform X3	F:GO:0000166; F:GO:0004672; P:GO:0016310	NA	NA		229	594	234	103		365	-131	Y
Cale	g5904.t1	sulfotransferase domain-containing protein	F:GO:0008146; F:GO:0016740	NA	NA		93.6	297	105	No Hit		203.4	-105	Y
Cale	g5911.t1	Diphthamide biosynthesis protein 1	F:GO:0016740; P:GO:0017183	NA	NA		423	553	426	108		130	-318	Y
Cale	g5913.t1	U3 small nucleolar ribonucleoprotein protein IMP4-like	NA	NA	NA		270	416	228	No Hit		146	-228	Y
Cale	g5916.t1	phosphoethanolamine N-methyltransferase 3 isoform X2	F:GO:0016740	NA	NA		461	643	531	74.7		182	-456.3	Y
Cale	g5917.t1	predicted protein	F:GO:0004672; P:GO:0006974; C:GO:0044424; P:GO:0050794	NA	NA		188	441	199	91.3		253	-107.7	Y
Cale	g5918.t1	Calcium/calmodulin-dependent protein kinase type 1	F:GO:0016301	NA	NA		218	494	226	113		276	-113	Y
Cale	g5919.t1	V-type proton ATPase catalytic subunit A	F:GO:0002020; F:GO:0005524; C:GO:0005618; C:GO:0005794; C:GO:0005886; P:GO:0007030; C:GO:0009506; P:GO:0009555; P:GO:0009651; C:GO:0009705; C:GO:0009941; P:GO:0015991; C:GO:0033180; P:GO:0046034; F:GO:0046961; C:GO:0048046; P:GO:0090377; P:GO:0090378	NA	NA		889	1209	1043	617		320	-426	Y
Cale	g5920.t1	T-complex protein 1 subunit theta	F:GO:0005524; C:GO:0005832; P:GO:0006457; C:GO:0009506; C:GO:0016020; F:GO:0044183; P:GO:0051050; F:GO:0051082	NA	NA		543	928	625	291		385	-334	Y
Cale	g5927.t1	serine protease SPPA, chloroplastic isoform X1	P:GO:0006508; F:GO:0008233; C:GO:0016020; C:GO:0044434	NA	NA		No Hit	669	418	216		669	-202	Y
Cale	g5928.t1	triacylglycerol lipase-like protein	P:GO:0006457; P:GO:0006629; C:GO:0016020; C:GO:0016021; F:GO:0016787; F:GO:0051082	NA	NA		No Hit	659	199	No Hit		659	-199	Y
Cale	g5933.t1	uncharacterized protein LOC101780568 isoform X1	C:GO:0016021	NA	NA		166	3159	171	No Hit		2993	-171	Y
Cale	g5936.t1	uncharacterized aarF domain-containing protein kinase At5g05200, chloroplastic	F:GO:0016301; P:GO:0016310	NA	NA		97.8	707	476	187		609.2	-289	Y
Cale	g5937.t1	zinc finger CCCH domain-containing protein 2-like	F:GO:0046872	NA	NA		62	278	144	No Hit		216	-144	Y
Cale	g5937.t2	zinc finger CCCH domain-containing protein 2-like	F:GO:0046872	NA	NA		53.9	269	135	No Hit		215.1	-135	Y
Cale	g5938.t1	65-kDa microtubule-associated protein 6	C:GO:0005856; P:GO:0009987; C:GO:0044444	NA	NA		No Hit	698	127	No Hit		698	-127	Y
Cale	g5938.t2	65-kDa microtubule-associated protein 6	C:GO:0005856; P:GO:0009987; C:GO:0044444	NA	NA		No Hit	698	129	No Hit		698	-129	Y
Cale	g5941.t1	zinc finger CCCH domain-containing protein 50	F:GO:0046872	NA	NA		61.6	229	179	No Hit		167.4	-179	Y
Cale	g5942.t1	alanine--tRNA ligase-like	F:GO:0003676; P:GO:0006412; F:GO:0016874; P:GO:0043039; F:GO:0043167	NA	NA		850	1325	1006	614		475	-392	Y
Cale	g5945.t1	65-kDa microtubule-associated protein 4	P:GO:0000226; C:GO:0000922; C:GO:0005634; C:GO:0005737; C:GO:0005856; C:GO:0005874; P:GO:0007049; F:GO:0008017; P:GO:0051301	NA	NA		63.2	461	132	No Hit		397.8	-132	Y
Cale	g5948.t1	RNA polymerase II C-terminal domain phosphatase-like 4	F:GO:0004721; C:GO:0005634; F:GO:0008420; P:GO:0070940	NA	NA		102	331	178	No Hit		229	-178	Y
Cale	g5949.t1	Pentatricopeptide repeat-containing protein, mitochondrial	NA	NA	NA		50.1	495	114	No Hit		444.9	-114	Y
Cale	g5951.t1	4-hydroxyphenylpyruvate dioxygenase	P:GO:0008152; F:GO:0016701; F:GO:0051213	NA	NA		198	617	450	194		419	-256	Y
Cale	g5952.t1	ABC transporter A family member 2	F:GO:0000166; F:GO:0005215; F:GO:0005524; P:GO:0006869; C:GO:0016020; C:GO:0016021; F:GO:0016887; F:GO:0042626; C:GO:0043231; P:GO:0055085	NA	NA		318	586	528	164		268	-364	Y
Cale	g5958.t1	calcium-dependent protein kinase 11-like	F:GO:0004672; F:GO:0005488; C:GO:0005737; P:GO:0050794	NA	NA		184	603	259	118		419	-141	Y
Cale	g5959.t1	heptahelical transmembrane protein 1	P:GO:0009725; C:GO:0016020; C:GO:0016021; F:GO:0038023	NA	NA		143	429	208	No Hit		286	-208	Y
Cale	g5962.t1	protein NAR1-like	C:GO:0005829; F:GO:0051539	NA	NA		308	466	342	129		158	-213	Y
Cale	g5963.t1	zinc finger CCCH domain-containing protein 67	F:GO:0046872	NA	NA		55.1	293	147	No Hit		237.9	-147	Y
Cale	g5972.t1	VHS domain-containing protein At3g16270	C:GO:0043227; C:GO:0043229; C:GO:0044444	NA	NA		66.6	472	172	No Hit		405.4	-172	Y
Cale	g5973.t1	COP9 signalosome complex subunit 7b isoform X1	P:GO:0000338; C:GO:0005829; C:GO:0008180; P:GO:0010387	NA	NA		124	246	126	No Hit		122	-126	Y
Cale	g5975.t1	CLIP-associated protein	NA	NA	NA		117	253	149	No Hit		136	-149	Y
Cale	g5977.t1	mitochondrial substrate carrier family protein ucpB-like	C:GO:0016020	NA	NA		187	452	183	No Hit		265	-183	Y
Cale	g5978.t1	histidinol dehydrogenase, chloroplastic-like isoform X2	P:GO:0000105; F:GO:0004399; F:GO:0008270; C:GO:0009570; F:GO:0051287; P:GO:0055114	NA	NA		No Hit	706	559	421		706	-138	Y
Cale	g5982.t1	probable multidrug resistance-associated protein lethal(2)03659 isoform X1	F:GO:0016787	NA	NA		713	1259	718	202		546	-516	Y
Cale	g5983.t1	probable multidrug resistance-associated protein lethal(2)03659	F:GO:0016787	NA	NA		659	1060	640	202		401	-438	Y
Cale	g5985.t1	multidrug resistance-associated protein 1 isoform X3	F:GO:0003824	NA	NA		223	337	221	103		114	-118	Y
Cale	g5988.t1	multidrug resistance-associated protein 4	F:GO:0000166; F:GO:0005524; C:GO:0016020; C:GO:0016021; F:GO:0016887; F:GO:0042626; P:GO:0055085	NA	NA		721	1279	727	187		558	-540	Y
Cale	g5989.t1	PGR5-like protein 1A, chloroplastic	C:GO:0016020	NA	NA		No Hit	437	287	No Hit		437	-287	Y
Cale	g5990.t1	chlorophyll a-b binding protein of LHCII	P:GO:0009416; C:GO:0009522; C:GO:0009523; C:GO:0009535; P:GO:0009768; C:GO:0009941; C:GO:0010287; C:GO:0016021; F:GO:0016168; P:GO:0018298	NA	NA		No Hit	445	344	No Hit		445	-344	Y
Cale	g5991.t1	ran-binding protein 10	NA	NA	NA		208	488	293	No Hit		280	-293	Y
Cale	g5992.t1	probable beta-1,3-galactosyltransferase 2 isoform X2	C:GO:0000139; C:GO:0005794; P:GO:0006486; F:GO:0008378; C:GO:0016020; C:GO:0016021; F:GO:0016740; F:GO:0016757	NA	NA		71.2	668	194	No Hit		596.8	-194	Y
Cale	g5993.t1	SAC3 family protein A isoform X1	NA	NA	NA		168	545	232	No Hit		377	-232	Y
Cale	g5994.t1	probable protein phosphatase 2C 5	F:GO:0003824; F:GO:0004722; P:GO:0006470	NA	NA		83.6	491	162	No Hit		407.4	-162	Y
Cale	g5997.t1	probable protein phosphatase 2C 5	F:GO:0003824	NA	NA		72	587	162	No Hit		515	-162	Y
Cale	g5998.t1	solute carrier family 40 member 1-like	F:GO:0005381; C:GO:0016020; C:GO:0016021; P:GO:0034755	NA	NA		165	531	197	No Hit		366	-197	Y
Cale	g6004.t1	probable lactoylglutathione lyase, chloroplastic	F:GO:0004462; P:GO:0009409; C:GO:0009570; C:GO:0010319; P:GO:0019243; C:GO:0031977; F:GO:0046872	NA	NA		107	463	400	154		356	-246	Y
Cale	g6008.t1	nucleolar protein 56-like	F:GO:0030515; C:GO:0031428; C:GO:0032040	NA	NA		474	762	493	148		288	-345	Y
Cale	g6009.t1	photosystem I reaction center subunit V, chloroplastic	F:GO:0005515; P:GO:0009773; P:GO:0009780; C:GO:0009941; C:GO:0030093; P:GO:0042550; P:GO:0050821	NA	NA		No Hit	209	112	No Hit		209	-112	Y
Cale	g6010.t1	T-complex protein 1 subunit epsilon	F:GO:0005524; C:GO:0005832; C:GO:0005886; P:GO:0006457; C:GO:0009506; F:GO:0051082	NA	NA		768	981	825	404		213	-421	Y
Cale	g6013.t1	probable E3 ubiquitin-protein ligase ARI8	F:GO:0004842; F:GO:0005488; P:GO:0016567; C:GO:0044424	NA	NA		228	724	412	No Hit		496	-412	Y
Cale	g6013.t2	probable E3 ubiquitin-protein ligase ARI8	F:GO:0004842; F:GO:0005488; P:GO:0016567; C:GO:0044424	NA	NA		228	781	416	No Hit		553	-416	Y
Cale	g6014.t1	glycerophosphodiester phosphodiesterase GDPD1, chloroplastic-like	P:GO:0006629; F:GO:0008081	NA	NA		106	295	144	No Hit		189	-144	Y
Cale	g6017.t1	tryptophan--tRNA ligase, cytoplasmic	F:GO:0004830; F:GO:0005524; C:GO:0005737; P:GO:0006436	NA	NA		535	669	563	328		134	-235	Y
Cale	g6018.t1	Eukaryotic translation initiation factor 2A	F:GO:0003723; C:GO:0022626	NA	NA		276	758	260	No Hit		482	-260	Y
Cale	g6020.t1	zinc finger protein ZPR1	F:GO:0008270	NA	NA		273	416	296	72.8		143	-223.2	Y
[truncated: 104,549 more rows]
