# Supplementary material for: Chloroplast acquisition without the gene transfer in kleptoplastic sea slugs, Plakobranchus ocellatus
Source: eLife. 2021 Apr 27;10:e60176. doi: 10.7554/eLife.60176 (PMC8079154; doi:10.7554/eLife.60176)
Supplement: Figure 4—source data 1. — This zip archive contains source files of algal gene searching from PoB genome and pre-assembled reads. [file elife-60176-fig4-data1.zip › Figure_4_source_data_1/2_Exonerate_searches_against_P_ocellatus.xlsx]

## Sheet: Sheet1
Exonerate searches against P. ocellatus and C. lentillifera genome (query; algal A614)
A614 query							Exonerate results
							Database; P.ocellatus genome
							Significant hits (Query cover > 60%, Score/AA length >2)	query_start	query_end	Scaffold id	Target start	Target end	Target strand	Score	Hit_length (query_end - query start)	Query cover (%)	Score/AA length	Encoded gene on the corespondint loci of P. ocellatus genome
Query name	Abbreviation	Source algae	Query length	Product	Gene name													Gene ID	Gene ID (abbreviation)	AHRD annotation	Start	End	Blast top hit for NR	Orthogoup size (gene number) by sonicparanoid
																								Group ID	Api	Aca	Bfl	Bgl	Bmo	Brhy	Cte	Cale	Chre	Cgi	Cyme	Dme	Eor	Habo	Hdi	Lan	Lgi	Mmu	Obi	Poc	Sysp	Sace	Dre	Gga	Hsa
g7280.t2	g7280.t2	Cale	228	Deoxyribodipyrimidine photo-lyase	-		YES	23	215	scaffold855_cov67	122965	119823	-	623	192	0.842105	3.24479	evm.model.scaffold855_cov67.9	p855c67.9	Pre-mRNA-splicing factor 38B	1272666	1272424	XP_012935158.1 (Aplysia californica)	456	2	2	3	3	2	2	3	2	2	2	2	7	2	5	3	4	2	1	3	2	0	0	5	1	1
g2055.t1	g2055.t1	Cale	456	Phosphoglycerate kinase	-		YES	94	453	scaffold105_cov62	1298362	1287330	-	753	359	0.787281	2.09749	evm.model.scaffold105_cov62.89	p105c62.89	Phosphoglycerate kinase	1301476	1287304	XP_013066033.1 (Aplysia californica)	501	1	1	1	4	2	2	1	1	3	1	1	5	3	3	1	1	1	2	3	1	1	1	3	4	2
TRINITY_DN35033_c0_g1_i1|m.48831	B_m.48831	Brhy	488	Phosphoglycerate kinase	-		YES	125	484	scaffold105_cov62	1298362	1287330	-	736	359	0.735656	2.05014	evm.model.scaffold105_cov62.89	p105c62.89	Phosphoglycerate kinase	1301476	1287304	XP_013066033.1 (Aplysia californica)	501	1	1	1	4	2	2	1	1	3	1	1	5	3	3	1	1	1	2	3	1	1	1	3	4	2
P50362	P50362	Chre	374	Glyceraldehyde-3-phosphate dehydrogenase A, chloroplastic (EC 1.2.1.13) (NADP-dependent glyceraldehydephosphate dehydrogenase subunit A)	-		NO	38	368	scaffold258747_cov66	196770	191250	-	576	330	0.882353	1.74545
P41758	P41758	Chre	461	Phosphoglycerate kinase, chloroplastic (EC 2.7.2.3)	-		NO	116	458	scaffold197_cov68	1227773	1238179	+	624	342	0.741866	1.82456
c11923_g1_i1|m.33202	H_m.33202	Habo	487	Phosphoglycerate kinase	-		NO	124	475	scaffold105_cov62	1298362	1289170	-	699	351	0.720739	1.99145
c11923_g1_i2|m.33212	H_m.33212	Habo	487	Phosphoglycerate kinase	-		NO	124	475	scaffold105_cov62	1298362	1289170	-	699	351	0.720739	1.99145
c11923_g1_i3|m.33221	H_m.33221	Habo	487	Phosphoglycerate kinase	-		NO	124	475	scaffold105_cov62	1298362	1289170	-	699	351	0.720739	1.99145
TRINITY_DN14101_c1_g1_i2|m.1964	B_m.1964	Brhy	409	Glyceraldehyde-3-phosphate dehydrogenase	-		NO	151	388	scaffold178_cov62	1108557	1111303	+	493	237	0.579462	2.08017
TRINITY_DN14101_c1_g1_i1|m.1958	B_m.1958	Brhy	409	Glyceraldehyde-3-phosphate dehydrogenase	-		NO	151	388	scaffold178_cov62	1108557	1111303	+	481	237	0.579462	2.02954
TRINITY_DN14101_c1_g1_i3|m.1970	B_m.1970	Brhy	410	Glyceraldehyde-3-phosphate dehydrogenase	-		NO	151	388	scaffold178_cov62	1108557	1111303	+	481	237	0.578049	2.02954
g8157.t1	g8157.t1	Cale	246	Ferritin	-		NO	106	240	scaffold4907_cov66	1214421	1210677	-	282	134	0.544715	2.10448
c10309_g1_i3|m.14470	H_m.14470	Habo	157	Peptidyl-prolyl cis-trans isomerase	-		NO	31	112	scaffold29674_cov19	453	210	-	151	81	0.515924	1.8642
g2606.t1	g2606.t1	Cale	408	Glyceraldehyde-3-phosphate dehydrogenase	-		NO	183	388	scaffold178_cov62	1109160	1111303	+	445	205	0.502451	2.17073
g4641.t1	g4641.t1	Cale	409	Glyceraldehyde-3-phosphate dehydrogenase	-		NO	184	389	scaffold178_cov62	1109160	1111303	+	437	205	0.501222	2.13171
g4299.t1	g4299.t1	Cale	166	Gdt1-like protein chloroplastic-like	-		NO	75	153	scaffold1440_cov63	2132150	2133799	+	186	78	0.46988	2.38462
c7901_g1_i1|m.5169	H_m.5169	Habo	441	Glyceraldehyde-3-phosphate dehydrogenase	-		NO	215	420	scaffold178_cov62	1109160	1111303	+	445	205	0.464853	2.17073
A8HRQ4	A8HRQ4	Chre	394	Solanesyl diphosphate synthase (EC 2.5.1.-)	-		NO	135	318	scaffold1662_cov68	1367453	1373156	+	273	183	0.464467	1.4918
g2253.t1	g2253.t1	Cale	400	Solanesyl diphosphate synthase	-		NO	141	324	scaffold1662_cov68	1367453	1373156	+	268	183	0.4575	1.46448
g6718.t1	g6718.t1	Cale	177	Photosystem II PsbY protein	CYME_CMQ393C		NO	87	169	scaffold638_cov73	1140932	941890	-	101	82	0.463277	1.23171
TRINITY_DN6205_c0_g2_i1|m.45850	B_m.45850	Brhy	389	Solanesyl diphosphate synthase	-		NO	132	312	scaffold1662_cov68	1367462	1373156	+	201	180	0.462725	1.11667
c12213_g1_i1|m.39684	H_m.39684	Habo	405	Solanesyl diphosphate synthase	-		NO	145	328	scaffold1662_cov68	1367453	1373156	+	262	183	0.451852	1.43169
B2XYG6	B2XYG6	Chre	100	Rieske iron-sulfur protein of cytochrome B6/F complex (Fragment)	apcF		NO	57	99	scaffold1844_cov70	158792	157765	-	110	42	0.42	2.61905
g566.t1	g566.t1	Cale	176	Peptidyl-prolyl cis-trans isomerase	-		NO	99	165	scaffold310_cov70	238608	237456	-	303	66	0.375	4.59091
g5197.t1	g5197.t1	Cale	400	Fructose-1,6-bisphosphatase	-		NO	251	399	scaffold2_cov67	955423	958346	+	363	148	0.37	2.4527
A8HPJ2	A8HPJ2	Chre	397	NADPH-protochlorophyllide oxidoreductase (EC 1.3.1.33)	-		NO	85	231	scaffold2897_cov68	125356	122104	-	175	146	0.367758	1.19863
Q39617	Q39617	Chre	397	Protochlorophyllide reductase, chloroplastic (PCR) (EC 1.3.1.33) (NADPH-protochlorophyllide oxidoreductase) (POR)	-		NO	85	231	scaffold2897_cov68	125356	122104	-	175	146	0.367758	1.19863
c12063_g1_i2|m.36272	H_m.36272	Habo	453	Proline--tRNA ligase	-		NO	71	236	scaffold400_cov61	45878	47677	+	454	165	0.364238	2.75152
c12285_g1_i1|m.41562	H_m.41562	Habo	154	Photosystem II core complex proteins psbY	CYME_CMJ154C		NO	97	153	scaffold1343_cov63	11022	11193	+	102	56	0.363636	1.82143
c12285_g1_i2|m.41582	H_m.41582	Habo	154	Photosystem II core complex proteins psbY	CYME_CMP129C		NO	97	153	scaffold1343_cov63	11022	11193	+	102	56	0.363636	1.82143
c12285_g1_i3|m.41600	H_m.41600	Habo	154	Photosystem II core complex proteins psbY	apcD		NO	97	153	scaffold1343_cov63	11022	11193	+	102	56	0.363636	1.82143
c12285_g1_i4|m.41620	H_m.41620	Habo	154	Photosystem II core complex proteins psbY	CYME_CMM270C		NO	97	153	scaffold1343_cov63	11022	11193	+	102	56	0.363636	1.82143
c12285_g1_i8|m.41640	H_m.41640	Habo	154	Photosystem II core complex proteins psbY	apcA		NO	97	153	scaffold1343_cov63	11022	11193	+	102	56	0.363636	1.82143
c11782_g1_i1|m.30630	H_m.30630	Habo	415	Fructose-1,6-bisphosphatase class 1	-		NO	268	413	scaffold2_cov67	955423	958337	+	394	145	0.349398	2.71724
TRINITY_DN16109_c0_g1_i1|m.33463	B_m.33463	Brhy	414	Fructose-1,6-bisphosphatase	-		NO	266	411	scaffold2_cov67	955423	958337	+	390	145	0.350242	2.68966
A8IKQ0	A8IKQ0	Chre	415	Fructose-1,6-bisphosphatase (EC 3.1.3.11)	-		NO	269	415	scaffold2_cov67	955423	958340	+	387	146	0.351807	2.65068
g4980.t1	g4980.t1	Cale	223	Cytochrome b6-f complex iron-sulfur subunit	-		NO	130	205	scaffold1844_cov70	190243	157714	-	142	75	0.336323	1.89333
g5017.t1	g5017.t1	Cale	376	Protein phosphatase 2C-like protein	CYME_CMN290C		NO	146	271	scaffold1180_cov74	854940	686494	-	111	125	0.332447	0.888
TRINITY_DN16641_c1_g2_i1|m.37990	B_m.37990	Brhy	403	Protochlorophyllide reductase	-		NO	78	206	scaffold12_cov69	1260243	1259862	-	164	128	0.317618	1.28125
TRINITY_DN10291_c1_g2_i1|m.39405	B_m.39405	Brhy	416	BnaCnng33260D protein	-		NO	134	267	scaffold943_cov68	676636	678338	+	169	133	0.319712	1.27068
g7370.t1	g7370.t1	Cale	534	Proline--tRNA ligase	-		NO	58	223	scaffold400_cov61	45878	47677	+	450	165	0.308989	2.72727
c10309_g1_i2|m.14469	H_m.14469	Habo	258	Peptidyl-prolyl cis-trans isomerase	-		NO	132	213	scaffold29674_cov19	453	210	-	151	81	0.313953	1.8642
c12063_g1_i1|m.36256	H_m.36256	Habo	548	Proline--tRNA ligase	-		NO	71	236	scaffold400_cov61	45878	47677	+	454	165	0.301095	2.75152
c11683_g1_i10|m.28986	H_m.28986	Habo	419	ABC1 family protein	-		NO	122	245	scaffold234_cov64	776845	905997	+	132	123	0.293556	1.07317
c11683_g1_i9|m.28972	H_m.28972	Habo	419	ABC1 family protein	-		NO	122	245	scaffold234_cov64	776845	905997	+	132	123	0.293556	1.07317
A8J9Y1	A8J9Y1	Chre	206	Cytochrome b6-f complex iron-sulfur subunit (EC 1.10.9.1)	CYME_CMQ142C		NO	129	187	scaffold1844_cov70	158792	157717	-	120	58	0.281553	2.06897
P49728	P49728	Chre	206	Cytochrome b6-f complex iron-sulfur subunit, chloroplastic (EC 1.10.9.1) (Plastohydroquinone:plastocyanin oxidoreductase iron-sulfur protein) (Rieske iron-sulfur protein) (ISP) (RISP)	CYME_CMO250C		NO	129	187	scaffold1844_cov70	158792	157717	-	120	58	0.281553	2.06897
c9535_g1_i1|m.10380	H_m.10380	Habo	266	Retinol dehydrogenase 12	-		NO	40	115	scaffold1624_cov59	104959	109824	+	143	75	0.281955	1.90667
TRINITY_DN9341_c0_g1_i1|m.58406	B_m.58406	Brhy	643	Proline--tRNA ligase	-		NO	168	333	scaffold400_cov61	45878	47677	+	447	165	0.25661	2.70909
c11974_g1_i1|m.34152	H_m.34152	Habo	226	Cytochrome b6-f complex iron-sulfur subunit	-		NO	148	207	scaffold1844_cov70	158792	157714	-	130	59	0.261062	2.20339
c11974_g1_i2|m.34176	H_m.34176	Habo	226	Cytochrome b6-f complex iron-sulfur subunit	-		NO	148	207	scaffold1844_cov70	158792	157714	-	130	59	0.261062	2.20339
c11974_g1_i4|m.34199	H_m.34199	Habo	226	Cytochrome b6-f complex iron-sulfur subunit	-		NO	148	207	scaffold1844_cov70	158792	157714	-	130	59	0.261062	2.20339
TRINITY_DN20328_c0_g1_i1|m.9504	B_m.9504	Brhy	227	Cytochrome b6-f complex iron-sulfur subunit	CYME_CMK288C		NO	149	208	scaffold1844_cov70	158792	157714	-	121	59	0.259912	2.05085
c14836_g1_i1|m.53851	H_m.53851	Habo	330	Chlorophyll a-b binding protein, chloroplastic	ycf12		NO	0	85	scaffold323_cov62	482668	588553	+	122	85	0.257576	1.43529
g4687.t1	g4687.t1	Cale	293	Protein thf1	CYME_CMP166C		NO	216	293	scaffold1731_cov56	42648	301316	+	108	77	0.262799	1.4026
g278.t1	g278.t1	Cale	619	Peptidase M50 family protein	apcB		NO	33	193	scaffold3_cov66	1315875	1180978	-	100	160	0.258481	0.625
c11683_g1_i7|m.28949	H_m.28949	Habo	493	ABC1 family protein	-		NO	122	245	scaffold234_cov64	776845	905997	+	132	123	0.249493	1.07317
c11683_g1_i8|m.28961	H_m.28961	Habo	493	ABC1 family protein	-		NO	122	245	scaffold234_cov64	776845	905997	+	132	123	0.249493	1.07317
c11683_g1_i6|m.28938	H_m.28938	Habo	523	ABC1 family protein	-		NO	122	245	scaffold234_cov64	776845	905997	+	132	123	0.235182	1.07317
c7971_g1_i1|m.5294	H_m.5294	Habo	217	Ran-binding protein	-		NO	45	94	scaffold2150_cov71	242229	242082	-	134	49	0.225806	2.73469
A8I8C6	A8I8C6	Chre	340	Predicted protein	-		NO	254	331	scaffold1440_cov63	2132150	2133796	+	183	77	0.226471	2.37662
g7662.t1	g7662.t1	Cale	407	Fructose-1,6-bisphosphatase	-		NO	112	200	scaffold2_cov67	952428	953290	+	197	88	0.216216	2.23864
g4845.t1	g4845.t1	Cale	436	Cryptochrome DASH	-		NO	233	324	scaffold258855_cov56	29004	31669	+	214	91	0.208716	2.35165
g2246.t1	g2246.t1	Cale	696	Phototropin-like, blue light receptor	-		NO	350	495	scaffold258757_cov71	96051	96486	+	323	145	0.208333	2.22759
g7280.t1	g7280.t1	Cale	953	Deoxyribodipyrimidine photo-lyase	-		NO	748	940	scaffold855_cov67	122965	119823	-	623	192	0.201469	3.24479
g3398.t1	g3398.t1	Cale	354	2-alkenal reductase	-		NO	130	202	scaffold763_cov69	2150622	2154137	+	127	72	0.20339	1.76389
A8HQB3	A8HQB3	Chre	436	DegP-type protease (EC 3.4.21.-)	-		NO	217	304	scaffold763_cov69	2150637	2156097	+	141	87	0.199541	1.62069
c11683_g1_i2|m.28884	H_m.28884	Habo	626	ABC1 family protein	-		NO	122	245	scaffold234_cov64	776845	905997	+	132	123	0.196486	1.07317
c11683_g1_i3|m.28898	H_m.28898	Habo	626	ABC1 family protein	-		NO	122	245	scaffold234_cov64	776845	905997	+	132	123	0.196486	1.07317
g2269.t1	g2269.t1	Cale	321	Phosphoribulokinase	CYME_CMC133C		NO	111	173	scaffold1206_cov67	273154	273343	+	106	62	0.193146	1.70968
c11016_g1_i1|m.20733	H_m.20733	Habo	411	BnaA06g31770D protein	petJ		NO	184	256	scaffold763_cov69	2150622	2154137	+	125	72	0.175182	1.73611
c11016_g1_i2|m.20745	H_m.20745	Habo	411	BnaA06g31770D protein	psbV		NO	184	256	scaffold763_cov69	2150622	2154137	+	125	72	0.175182	1.73611
TRINITY_DN29007_c0_g1_i1|m.23619	B_m.23619	Brhy	335	Gdt1-like protein chloroplastic-like	cpcB		NO	117	173	scaffold1440_cov63	2125761	2125929	+	117	56	0.167164	2.08929
A8HTY7	A8HTY7	Chre	596	Ser/thr kinase, ABC1 family	-		NO	87	190	scaffold234_cov64	776860	777634	+	132	103	0.172819	1.28155
g6520.t1	g6520.t1	Cale	423	Fatty-acid desaturase	-		NO	115	181	scaffold63_cov64	100691	100493	-	137	66	0.156028	2.07576
c7052_g1_i1|m.4120	H_m.4120	Habo	348	Gdt1-like protein chloroplastic-like	CYME_CMO066C		NO	132	188	scaffold1440_cov63	2125761	2125929	+	115	56	0.16092	2.05357
c9596_g1_i1|m.10738	H_m.10738	Habo	417	Fatty-acid desaturase	CYME_CMT075C		NO	108	174	scaffold63_cov64	100691	100493	-	122	66	0.158273	1.84848
P19824	P19824	Chre	375	Phosphoribulokinase, chloroplastic (PRK) (PRKase) (EC 2.7.1.19) (Phosphopentokinase)	CYME_CMI281C		NO	167	228	scaffold1206_cov67	273157	273343	+	111	61	0.162667	1.81967
TRINITY_DN12378_c0_g1_i1|m.15485	B_m.15485	Brhy	691	ABC1 family protein	-		NO	190	303	scaffold234_cov64	776851	777655	+	145	113	0.163531	1.28319
g8997.t1	g8997.t1	Cale	300	Serine/threonine protein kinase	-		NO	239	285	scaffold1121_cov63	1292075	1331985	+	127	46	0.153333	2.76087
A8J827	A8J827	Chre	580	Organellar class II aminoacyl tRNA synthetase	-		NO	210	296	scaffold400_cov61	46896	48348	+	220	86	0.148276	2.55814
g8052.t1	g8052.t1	Cale	300	Deoxyribodipyrimidine photolyase/cryptochrome	psaF		NO	95	139	scaffold813_cov67	46803	46674	-	103	44	0.146667	2.34091
P53991	P53991	Chre	354	Ferredoxin--NADP reductase, chloroplastic (FNR) (EC 1.18.1.2)	CYME_CMN234C		NO	176	228	scaffold286_cov65	367667	367823	+	102	52	0.146893	1.96154
TRINITY_DN13570_c0_g1_i1|m.38915	B_m.38915	Brhy	390	Phosphoribulokinase	cpcA		NO	179	239	scaffold1206_cov67	273160	273343	+	108	60	0.153846	1.8
c8767_g1_i1|m.7731	H_m.7731	Habo	388	Phosphoribulokinase	CYME_CMT368C		NO	178	238	scaffold1206_cov67	273160	273343	+	106	60	0.154639	1.76667
c8767_g1_i2|m.7752	H_m.7752	Habo	388	Phosphoribulokinase	psaK		NO	178	238	scaffold1206_cov67	273160	273343	+	106	60	0.154639	1.76667
c11580_g1_i2|m.27450	H_m.27450	Habo	1097	FAN protein	-		NO	297	449	scaffold2590_cov71	231206	228085	-	314	152	0.13856	2.06579
c11580_g1_i5|m.27457	H_m.27457	Habo	1097	FAN protein	-		NO	297	449	scaffold2590_cov71	231206	228085	-	314	152	0.13856	2.06579
c11580_g1_i6|m.27466	H_m.27466	Habo	1097	FAN protein	-		NO	297	449	scaffold2590_cov71	231206	228085	-	314	152	0.13856	2.06579
g1772.t1	g1772.t1	Cale	424	Fatty-acid desaturase	-		NO	125	182	scaffold63_cov64	100664	100493	-	139	57	0.134434	2.4386
TRINITY_DN6424_c0_g1_i1|m.4839	B_m.4839	Brhy	433	Fatty-acid desaturase	-		NO	131	188	scaffold63_cov64	100664	100493	-	132	57	0.13164	2.31579
c18274_g1_i1|m.55476	H_m.55476	Habo	363	Ferredoxin--NADP reductase	CYME_CMM332C		NO	184	232	scaffold286_cov65	367667	367811	+	108	48	0.132231	2.25
O48663	O48663	Chre	424	Chloroplast w6 desaturase (Omega-6-FAD, chloroplast isoform)	acsF ycf59		NO	123	180	scaffold63_cov64	100664	100493	-	123	57	0.134434	2.15789
TRINITY_DN23884_c0_g1_i1|m.10360	B_m.10360	Brhy	384	Ferredoxin--NADP reductase	cpcG		NO	205	253	scaffold286_cov65	367667	367811	+	102	48	0.125	2.125
A8I8X2	A8I8X2	Chre	530	DegP-type protease	psbY		NO	300	371	scaffold763_cov69	2150625	2154137	+	125	71	0.133962	1.76056
c12387_g1_i2|m.44368	H_m.44368	Habo	495	Serine/threonine protein kinase	-		NO	295	349	scaffold238_cov64	1954107	1953945	-	127	54	0.109091	2.35185
c12387_g1_i3|m.44382	H_m.44382	Habo	495	Serine/threonine protein kinase	-		NO	295	349	scaffold238_cov64	1954107	1953945	-	127	54	0.109091	2.35185
c12387_g1_i4|m.44396	H_m.44396	Habo	495	Serine/threonine protein kinase	petN		NO	295	349	scaffold238_cov64	1954107	1953945	-	127	54	0.109091	2.35185
c12387_g1_i5|m.44409	H_m.44409	Habo	495	Serine/threonine protein kinase	rbcS		NO	295	349	scaffold238_cov64	1954107	1953945	-	127	54	0.109091	2.35185
c12387_g1_i6|m.44423	H_m.44423	Habo	495	Serine/threonine protein kinase	petM		NO	295	349	scaffold238_cov64	1954107	1953945	-	127	54	0.109091	2.35185
c12387_g1_i7|m.44437	H_m.44437	Habo	495	Serine/threonine protein kinase	psaL		NO	295	349	scaffold238_cov64	1954107	1953945	-	127	54	0.109091	2.35185
TRINITY_DN14030_c0_g1_i1|m.9923	B_m.9923	Brhy	503	Serine/threonine protein kinase	CYME_CMI248C		NO	304	357	scaffold238_cov64	1954104	1953945	-	115	53	0.105368	2.16981
g2014.t1	g2014.t1	Cale	330	Chlorophyll a-b binding protein, chloroplastic	CYME_CMS518C		NO	27	61	scaffold840_cov69	1408123	1408021	-	120	34	0.10303	3.52941
Q84V18	Q84V18	Chre	754	Serine/threonine-protein kinase stt7, chloroplastic (EC 2.7.11.1)	CYME_CMT289C		NO	632	704	scaffold515_cov60	135111	263945	+	113	72	0.0954907	1.56944
A8JHT4	A8JHT4	Chre	499	Serine/threonine protein kinase	CYME_CMI290C		NO	303	348	scaffold2972_cov65	867760	867625	-	121	45	0.0901804	2.68889
Q84V17	Q84V17	Chre	499	Protein kinase	CYME_CMO245C		NO	303	348	scaffold2972_cov65	867760	867625	-	121	45	0.0901804	2.68889
c11459_g1_i1|m.25719	H_m.25719	Habo	626	Kinase-like protein	CYME_CMQ165C		NO	293	350	scaffold429_cov63	291859	292033	+	100	57	0.0910543	1.75439
A8I531	A8I531	Chre	767	Mg-protoporphyrin IX chelatase (EC 6.6.1.1)	-		NO	393	453	scaffold258755_cov69	2520796	2621271	+	173	60	0.0782269	2.88333
c11205_g1_i1|m.22907	H_m.22907	Habo	668	Mg-protoporphyrin IX chelatase	-		NO	305	361	scaffold7958_cov50	1609	1441	-	156	56	0.0838323	2.78571
c11205_g1_i3|m.22926	H_m.22926	Habo	668	Mg-protoporphyrin IX chelatase	-		NO	305	361	scaffold7958_cov50	1609	1441	-	156	56	0.0838323	2.78571
c11205_g1_i5|m.22942	H_m.22942	Habo	668	Mg-protoporphyrin IX chelatase	-		NO	305	361	scaffold7958_cov50	1609	1441	-	156	56	0.0838323	2.78571
A8IC93	A8IC93	Chre	1086	Heavy metal transporting ATPase	-		NO	541	617	scaffold128_cov64	1732723	1729281	-	216	76	0.0699816	2.84211
TRINITY_DN27786_c0_g1_i1|m.16489	B_m.16489	Brhy	756	Mg-protoporphyrin IX chelatase	-		NO	392	448	scaffold7958_cov50	1609	1441	-	141	56	0.0740741	2.51786
c12405_g1_i2|m.44746	H_m.44746	Habo	1146	LGP2	-		NO	1024	1101	scaffold2827_cov71	647511	734373	+	130	77	0.0671902	1.68831
A8JH35	A8JH35	Chre	1073	DegP-type protease	psbX		NO	522	595	scaffold39_cov63	780487	780268	-	107	73	0.0680336	1.46575
g5430.t1	g5430.t1	Cale	749	Mg-protoporphyrin IX chelatase	CYME_CMT182C		NO	394	440	scaffold1074_cov60	491633	491495	-	110	46	0.0614152	2.3913
g6576.t1	g6576.t1	Cale	798	Kinase-like protein	psaE		NO	475	526	scaffold3374_cov59	557379	557226	-	104	51	0.0639098	2.03922
A0A125YL28	A0A125YL28	Cyme	329	Manganese-stabilzing protein	-		No-Hit	NA	NA	NA	NA	NA	NA	NA	NA	NA	NA
A6Q0K5	A6Q0K5	Chre	107	Calvin cycle protein CP12, chloroplastic (CP12 domain-containing protein) (Chloroplast protein 12)	-		No-Hit	NA	NA	NA	NA	NA	NA	NA	NA	NA	NA
A8HNE8	A8HNE8	Chre	504	Geranylgeranyl reductase (EC 1.3.1.-)	Lhcbm10		No-Hit	NA	NA	NA	NA	NA	NA	NA	NA	NA	NA
A8HPM2	A8HPM2	Chre	245	Chloroplast photosystem II-associated 22 kDa protein	ー		No-Hit	NA	NA	NA	NA	NA	NA	NA	NA	NA	NA
A8HPM5	A8HPM5	Chre	245	Chloroplast photosystem II-associated 22 kDa protein	PETC		No-Hit	NA	NA	NA	NA	NA	NA	NA	NA	NA	NA
A8HR79	A8HR79	Chre	266	Inositol phosphatase-like protein	RBCS-2		No-Hit	NA	NA	NA	NA	NA	NA	NA	NA	NA	NA
A8HXG5	A8HXG5	Chre	121	10 kDa photosystem II polypeptide (Fragment)	-		No-Hit	NA	NA	NA	NA	NA	NA	NA	NA	NA	NA
A8HY43	A8HY43	Chre	196	Thylakoid lumenal protein	PSAH		No-Hit	NA	NA	NA	NA	NA	NA	NA	NA	NA	NA
A8HZ72	A8HZ72	Chre	258	Predicted protein	-		No-Hit	NA	NA	NA	NA	NA	NA	NA	NA	NA	NA
A8I000	A8I000	Chre	262	Chlorophyll a-b binding protein, chloroplastic (Fragment)	-		No-Hit	NA	NA	NA	NA	NA	NA	NA	NA	NA	NA
A8I003	A8I003	Chre	260	Ycf32-related subunit of photosystem II	PSAH		No-Hit	NA	NA	NA	NA	NA	NA	NA	NA	NA	NA
A8I0C6	A8I0C6	Chre	237	Chlorophyll a-b binding protein, chloroplastic (Fragment)	DEG7		No-Hit	NA	NA	NA	NA	NA	NA	NA	NA	NA	NA
A8I3C6	A8I3C6	Chre	399	Chlorophyll a-b binding protein, chloroplastic	-		No-Hit	NA	NA	NA	NA	NA	NA	NA	NA	NA	NA
A8I547	A8I547	Chre	141	Thylakoid membrane protein	PSBO		No-Hit	NA	NA	NA	NA	NA	NA	NA	NA	NA	NA
A8I5A0	A8I5A0	Chre	178	Predicted protein	SECA1		No-Hit	NA	NA	NA	NA	NA	NA	NA	NA	NA	NA
A8I686	A8I686	Chre	169	Rubredoxin	PSAK		No-Hit	NA	NA	NA	NA	NA	NA	NA	NA	NA	NA
A8I835	A8I835	Chre	139	Photosystem I reaction center subunit N	PSBP		No-Hit	NA	NA	NA	NA	NA	NA	NA	NA	NA	NA
A8I846	A8I846	Chre	101	4.1 kDa photosystem II subunit	DEG1A		No-Hit	NA	NA	NA	NA	NA	NA	NA	NA	NA	NA
A8I9T6	A8I9T6	Chre	209	Predicted protein	TEF8		No-Hit	NA	NA	NA	NA	NA	NA	NA	NA	NA	NA
A8IAE5	A8IAE5	Chre	227	Predicted protein	petJ		No-Hit	NA	NA	NA	NA	NA	NA	NA	NA	NA	NA
A8ICV4	A8ICV4	Chre	97	Photosystem I 8.1 kDa reaction center subunit IV	ー		No-Hit	NA	NA	NA	NA	NA	NA	NA	NA	NA	NA
A8IH77	A8IH77	Chre	130	Subunit H of photosystem I	CP12		No-Hit	NA	NA	NA	NA	NA	NA	NA	NA	NA	NA
A8IHH9	A8IHH9	Chre	304	Lumen targeted protein	CGLD14		No-Hit	NA	NA	NA	NA	NA	NA	NA	NA	NA	NA
A8III5	A8III5	Chre	144	Photosystem II reaction center Psb28 protein	CTP2		No-Hit	NA	NA	NA	NA	NA	NA	NA	NA	NA	NA
A8IKC8	A8IKC8	Chre	246	Chlorophyll a-b binding protein, chloroplastic	PSAF		No-Hit	NA	NA	NA	NA	NA	NA	NA	NA	NA	NA
A8IKE6	A8IKE6	Chre	218	OEE2-like protein of thylakoid lumen	PSAG		No-Hit	NA	NA	NA	NA	NA	NA	NA	NA	NA	NA
A8IKK7	A8IKK7	Chre	407	Copper target 1 protein	ー		No-Hit	NA	NA	NA	NA	NA	NA	NA	NA	NA	NA
A8IL32	A8IL32	Chre	196	Photosystem I reaction center subunit XI	-		No-Hit	NA	NA	NA	NA	NA	NA	NA	NA	NA	NA
A8IRG9	A8IRG9	Chre	380	Predicted protein	Lhcbm7		No-Hit	NA	NA	NA	NA	NA	NA	NA	NA	NA	NA
A8ISE8	A8ISE8	Chre	601	Predicted protein (Fragment)	cabI-1		No-Hit	NA	NA	NA	NA	NA	NA	NA	NA	NA	NA
A8ISG0	A8ISG0	Chre	288	Chlorophyll a-b binding protein, chloroplastic	petL		No-Hit	NA	NA	NA	NA	NA	NA	NA	NA	NA	NA
A8ITV3	A8ITV3	Chre	213	Chlorophyll a-b binding protein, chloroplastic	PETO		No-Hit	NA	NA	NA	NA	NA	NA	NA	NA	NA	NA
A8ITX0	A8ITX0	Chre	407	Copper response defect 1 protein	ー		No-Hit	NA	NA	NA	NA	NA	NA	NA	NA	NA	NA
A8IXU9	A8IXU9	Chre	262	Predicted protein	PORA		No-Hit	NA	NA	NA	NA	NA	NA	NA	NA	NA	NA
A8IXV0	A8IXV0	Chre	248	Thylakoid lumen protein	RBCS2B		No-Hit	NA	NA	NA	NA	NA	NA	NA	NA	NA	NA
A8IYH9	A8IYH9	Chre	282	Oxygen-evolving enhancer protein 2 of photosystem II	LHCA4		No-Hit	NA	NA	NA	NA	NA	NA	NA	NA	NA	NA
A8J0E4	A8J0E4	Chre	291	Oxygen-evolving enhancer protein 1 of photosystem II	RBCS-1		No-Hit	NA	NA	NA	NA	NA	NA	NA	NA	NA	NA
A8J170	A8J170	Chre	318	Thylakoid-anchored PsbP-like protein	PSAE		No-Hit	NA	NA	NA	NA	NA	NA	NA	NA	NA	NA
A8J1Z8	A8J1Z8	Chre	150	PsbP-like protein	PSBQ		No-Hit	NA	NA	NA	NA	NA	NA	NA	NA	NA	NA
A8J249	A8J249	Chre	239	Chlorophyll a-b binding protein, chloroplastic	ycf12		No-Hit	NA	NA	NA	NA	NA	NA	NA	NA	NA	NA
A8J264	A8J264	Chre	254	Chlorophyll a-b binding protein, chloroplastic	psaD		No-Hit	NA	NA	NA	NA	NA	NA	NA	NA	NA	NA
A8J270	A8J270	Chre	254	Chlorophyll a-b binding protein, chloroplastic	ZNJ1		No-Hit	NA	NA	NA	NA	NA	NA	NA	NA	NA	NA
A8J287	A8J287	Chre	253	Chlorophyll a-b binding protein, chloroplastic	PSAO		No-Hit	NA	NA	NA	NA	NA	NA	NA	NA	NA	NA
A8J3S9	A8J3S9	Chre	217	PsbP-like protein	STT7		No-Hit	NA	NA	NA	NA	NA	NA	NA	NA	NA	NA
A8J431	A8J431	Chre	259	Chlorophyll a-b binding protein, chloroplastic	LI818r-1		No-Hit	NA	NA	NA	NA	NA	NA	NA	NA	NA	NA
A8J4E8	A8J4E8	Chre	257	Lumenal PsbP-like protein	CGL71		No-Hit	NA	NA	NA	NA	NA	NA	NA	NA	NA	NA
A8J4Q7	A8J4Q7	Chre	306	Rieske [2Fe-2S] protein	PETN		No-Hit	NA	NA	NA	NA	NA	NA	NA	NA	NA	NA
A8J4S1	A8J4S1	Chre	227	Photosystem I reaction center subunit III	POR		No-Hit	NA	NA	NA	NA	NA	NA	NA	NA	NA	NA
A8J5N6	A8J5N6	Chre	258	Predicted protein	-		No-Hit	NA	NA	NA	NA	NA	NA	NA	NA	NA	NA
A8J680	A8J680	Chre	342	Chloroplast-associated SecA protein (Fragment)	PSBQ		No-Hit	NA	NA	NA	NA	NA	NA	NA	NA	NA	NA
A8J682	A8J682	Chre	1029	Protein translocase subunit SecA	-		No-Hit	NA	NA	NA	NA	NA	NA	NA	NA	NA	NA
A8J6D1	A8J6D1	Chre	280	Chlorophyll a-b binding protein, chloroplastic	-		No-Hit	NA	NA	NA	NA	NA	NA	NA	NA	NA	NA
A8J6K8	A8J6K8	Chre	113	Photosystem I reaction center subunit psaK	-		No-Hit	NA	NA	NA	NA	NA	NA	NA	NA	NA	NA
A8J9V2	A8J9V2	Chre	364	Predicted protein	PETH		No-Hit	NA	NA	NA	NA	NA	NA	NA	NA	NA	NA
A8J9W8	A8J9W8	Chre	330	Predicted protein (Fragment)	LHCBP1		No-Hit	NA	NA	NA	NA	NA	NA	NA	NA	NA	NA
A8JA70	A8JA70	Chre	113	Ferredoxin thioredoxin reductase, variable chain	cabII-1		No-Hit	NA	NA	NA	NA	NA	NA	NA	NA	NA	NA
A8JCL6	A8JCL6	Chre	126	Photosystem I subunit O	-		No-Hit	NA	NA	NA	NA	NA	NA	NA	NA	NA	NA
A8JCU4	A8JCU4	Chre	266	Chlorophyll a-b binding protein, chloroplastic	-		No-Hit	NA	NA	NA	NA	NA	NA	NA	NA	NA	NA
A8JDK2	A8JDK2	Chre	372	Predicted protein	DEG8		No-Hit	NA	NA	NA	NA	NA	NA	NA	NA	NA	NA
A8JEV1	A8JEV1	Chre	199	Oxygen evolving enhancer protein 3	-		No-Hit	NA	NA	NA	NA	NA	NA	NA	NA	NA	NA
A8JF10	A8JF10	Chre	298	Chlorophyll a-b binding protein, chloroplastic	PSBR		No-Hit	NA	NA	NA	NA	NA	NA	NA	NA	NA	NA
A8JFP5	A8JFP5	Chre	196	DnaJ-like zinc-finger protein	-		No-Hit	NA	NA	NA	NA	NA	NA	NA	NA	NA	NA
A8JFQ7	A8JFQ7	Chre	115	Photosystem II reaction center W protein	CHLD		No-Hit	NA	NA	NA	NA	NA	NA	NA	NA	NA	NA
A8JGP5	A8JGP5	Chre	139	Ribulose bisphosphate carboxylase small chain (EC 4.1.1.39)	Lhcb4		No-Hit	NA	NA	NA	NA	NA	NA	NA	NA	NA	NA
A8JGP8	A8JGP8	Chre	188	Ribulose bisphosphate carboxylase small chain (EC 4.1.1.39)	-		No-Hit	NA	NA	NA	NA	NA	NA	NA	NA	NA	NA
A8JH60	A8JH60	Chre	263	Predicted protein	-		No-Hit	NA	NA	NA	NA	NA	NA	NA	NA	NA	NA
A8JH83	A8JH83	Chre	233	Predicted protein	ー		No-Hit	NA	NA	NA	NA	NA	NA	NA	NA	NA	NA
A8JHN9	A8JHN9	Chre	125	Photosystem I reaction center subunit V (Fragment)	-		No-Hit	NA	NA	NA	NA	NA	NA	NA	NA	NA	NA
A8JKA1	A8JKA1	Chre	354	Ycf32-related polyprotein of photosystem II (Fragment)	PSAL		No-Hit	NA	NA	NA	NA	NA	NA	NA	NA	NA	NA
c10130_g1_i1|m.13140	H_m.13140	Habo	248	Chlorophyll a-b binding protein, chloroplastic	CGL30		No-Hit	NA	NA	NA	NA	NA	NA	NA	NA	NA	NA
c10130_g1_i2|m.13155	H_m.13155	Habo	248	Chlorophyll a-b binding protein, chloroplastic	LHCBM4		No-Hit	NA	NA	NA	NA	NA	NA	NA	NA	NA	NA
c10139_g1_i1|m.13200	H_m.13200	Habo	377	Photosystem II manganese	PSAN		No-Hit	NA	NA	NA	NA	NA	NA	NA	NA	NA	NA
c10139_g1_i3|m.13209	H_m.13209	Habo	377	Photosystem II manganese	PSBP5		No-Hit	NA	NA	NA	NA	NA	NA	NA	NA	NA	NA
c10202_g1_i1|m.13618	H_m.13618	Habo	238	PsbP domain-OEC23 like protein	CGLD1		No-Hit	NA	NA	NA	NA	NA	NA	NA	NA	NA	NA
c10202_g1_i2|m.13631	H_m.13631	Habo	238	PsbP domain-OEC23 like protein	PSBP3		No-Hit	NA	NA	NA	NA	NA	NA	NA	NA	NA	NA
c10202_g1_i3|m.13644	H_m.13644	Habo	238	PsbP domain-OEC23 like protein	ー		No-Hit	NA	NA	NA	NA	NA	NA	NA	NA	NA	NA
c10359_g1_i1|m.14901	H_m.14901	Habo	357	Low PSII Accumulation 3	LHCA2		No-Hit	NA	NA	NA	NA	NA	NA	NA	NA	NA	NA
c10360_g1_i1|m.14907	H_m.14907	Habo	230	Photosystem II reaction center PsbP family protein	RBD1		No-Hit	NA	NA	NA	NA	NA	NA	NA	NA	NA	NA
c10604_g1_i1|m.16759	H_m.16759	Habo	214	Chlorophyll a-b binding protein, chloroplastic	ー		No-Hit	NA	NA	NA	NA	NA	NA	NA	NA	NA	NA
c10611_g1_i1|m.16776	H_m.16776	Habo	331	VKOR-domain-containing protein	TEF14		No-Hit	NA	NA	NA	NA	NA	NA	NA	NA	NA	NA
c10611_g1_i2|m.16777	H_m.16777	Habo	227	Vitamin K epoxide reductase	PSBP9		No-Hit	NA	NA	NA	NA	NA	NA	NA	NA	NA	NA
c10621_g1_i1|m.16844	H_m.16844	Habo	202	Photosystem I reaction center subunit XI	THF1		No-Hit	NA	NA	NA	NA	NA	NA	NA	NA	NA	NA
c10632_g1_i1|m.16945	H_m.16945	Habo	198	Protein CHLOROPLAST ENHANCING STRESS TOLERANCE, chloroplastic	PSBO		No-Hit	NA	NA	NA	NA	NA	NA	NA	NA	NA	NA
c10633_g1_i1|m.16952	H_m.16952	Habo	185	Photosystem II D1 processing protein PSB27-H2, chloroplastic	ー		No-Hit	NA	NA	NA	NA	NA	NA	NA	NA	NA	NA
c10633_g1_i2|m.16956	H_m.16956	Habo	185	Photosystem II D1 processing protein PSB27-H2, chloroplastic	PSBP2		No-Hit	NA	NA	NA	NA	NA	NA	NA	NA	NA	NA
c10633_g1_i3|m.16958	H_m.16958	Habo	185	Photosystem II D1 processing protein PSB27-H2, chloroplastic	CRD1		No-Hit	NA	NA	NA	NA	NA	NA	NA	NA	NA	NA
c10644_g1_i1|m.17084	H_m.17084	Habo	123	Ferredoxin-thioredoxin reductase, variable chain	ー		No-Hit	NA	NA	NA	NA	NA	NA	NA	NA	NA	NA
c10644_g1_i2|m.17095	H_m.17095	Habo	123	Ferredoxin-thioredoxin reductase, variable chain	psaN		No-Hit	NA	NA	NA	NA	NA	NA	NA	NA	NA	NA
c10644_g1_i5|m.17106	H_m.17106	Habo	123	Ferredoxin-thioredoxin reductase, variable chain	ー		No-Hit	NA	NA	NA	NA	NA	NA	NA	NA	NA	NA
c10644_g1_i7|m.17117	H_m.17117	Habo	123	Ferredoxin-thioredoxin reductase, variable chain	PSBP1		No-Hit	NA	NA	NA	NA	NA	NA	NA	NA	NA	NA
c10806_g1_i1|m.18764	H_m.18764	Habo	312	Chlorophyll a-b binding protein, chloroplastic	LHCP2		No-Hit	NA	NA	NA	NA	NA	NA	NA	NA	NA	NA
c10867_g1_i1|m.19289	H_m.19289	Habo	159	PsaO	LHCBM8		No-Hit	NA	NA	NA	NA	NA	NA	NA	NA	NA	NA
c10867_g1_i2|m.19309	H_m.19309	Habo	159	PsaO	PSBX		No-Hit	NA	NA	NA	NA	NA	NA	NA	NA	NA	NA
c10967_g1_i1|m.20274	H_m.20274	Habo	285	Protein Thf1	ー		No-Hit	NA	NA	NA	NA	NA	NA	NA	NA	NA	NA
c11000_g1_i1|m.20583	H_m.20583	Habo	279	Chlorophyll a-b binding protein, chloroplastic	CPLD45		No-Hit	NA	NA	NA	NA	NA	NA	NA	NA	NA	NA
c11000_g1_i2|m.20597	H_m.20597	Habo	279	Chlorophyll a-b binding protein, chloroplastic	PSB28		No-Hit	NA	NA	NA	NA	NA	NA	NA	NA	NA	NA
c11000_g1_i3|m.20612	H_m.20612	Habo	279	Chlorophyll a-b binding protein, chloroplastic	PSAE		No-Hit	NA	NA	NA	NA	NA	NA	NA	NA	NA	NA
c11000_g1_i4|m.20625	H_m.20625	Habo	279	Chlorophyll a-b binding protein, chloroplastic	CGL54		No-Hit	NA	NA	NA	NA	NA	NA	NA	NA	NA	NA
c11051_g1_i1|m.21180	H_m.21180	Habo	193	DnaJ-like protein	CPLD28		No-Hit	NA	NA	NA	NA	NA	NA	NA	NA	NA	NA
c11051_g1_i2|m.21188	H_m.21188	Habo	193	DnaJ-like protein	Lhca		No-Hit	NA	NA	NA	NA	NA	NA	NA	NA	NA	NA
c11051_g1_i3|m.21196	H_m.21196	Habo	193	DnaJ-like protein	ー		No-Hit	NA	NA	NA	NA	NA	NA	NA	NA	NA	NA
c11074_g1_i2|m.21498	H_m.21498	Habo	180	Chloroplast precursor;	PSBY2		No-Hit	NA	NA	NA	NA	NA	NA	NA	NA	NA	NA
c11074_g1_i3|m.21508	H_m.21508	Habo	180	Chloroplast precursor;	LHCBM6		No-Hit	NA	NA	NA	NA	NA	NA	NA	NA	NA	NA
c11124_g1_i1|m.22046	H_m.22046	Habo	202	Protein low psii accumulation 2, chloroplastic	PSBP4		No-Hit	NA	NA	NA	NA	NA	NA	NA	NA	NA	NA
c11129_g3_i1|m.22090	H_m.22090	Habo	130	Rna binding protein	ー		No-Hit	NA	NA	NA	NA	NA	NA	NA	NA	NA	NA
c11454_g1_i2|m.25690	H_m.25690	Habo	338	Protein LOW PSII ACCUMULATION 3, chloroplastic	ー		No-Hit	NA	NA	NA	NA	NA	NA	NA	NA	NA	NA
c11485_g1_i1|m.26071	H_m.26071	Habo	1014	Protein translocase subunit SecA	PSBP6		No-Hit	NA	NA	NA	NA	NA	NA	NA	NA	NA	NA
c11485_g1_i2|m.26080	H_m.26080	Habo	1014	Protein translocase subunit SecA	SECA2		No-Hit	NA	NA	NA	NA	NA	NA	NA	NA	NA	NA
c11503_g2_i1|m.26335	H_m.26335	Habo	187	Cytochrome c6	ー		No-Hit	NA	NA	NA	NA	NA	NA	NA	NA	NA	NA
c11503_g2_i1|m.26337	H_m.26337	Habo	149	Cytochrome c6	PSBW		No-Hit	NA	NA	NA	NA	NA	NA	NA	NA	NA	NA
c11556_g1_i1|m.27176	H_m.27176	Habo	173	Photosystem II reaction center W protein	STL1		No-Hit	NA	NA	NA	NA	NA	NA	NA	NA	NA	NA
c11750_g1_i1|m.30081	H_m.30081	Habo	502	Geranylgeranyl reductase	PSBS1		No-Hit	NA	NA	NA	NA	NA	NA	NA	NA	NA	NA
c11812_g2_i1|m.31052	H_m.31052	Habo	263	Photosystem II reaction center PsbP family protein	PSBS2		No-Hit	NA	NA	NA	NA	NA	NA	NA	NA	NA	NA
c11838_g6_i1|m.31607	H_m.31607	Habo	244	Chlorophyll a-b binding protein, chloroplastic	ー		No-Hit	NA	NA	NA	NA	NA	NA	NA	NA	NA	NA
c11919_g1_i1|m.33132	H_m.33132	Habo	201	Rubredoxin	FBP1		No-Hit	NA	NA	NA	NA	NA	NA	NA	NA	NA	NA
c11919_g1_i2|m.33137	H_m.33137	Habo	201	Rubredoxin	LHCA3		No-Hit	NA	NA	NA	NA	NA	NA	NA	NA	NA	NA
c11984_g1_i1|m.34368	H_m.34368	Habo	248	NA	Lhcb2		No-Hit	NA	NA	NA	NA	NA	NA	NA	NA	NA	NA
c11984_g1_i2|m.34379	H_m.34379	Habo	248	NA	PSAF		No-Hit	NA	NA	NA	NA	NA	NA	NA	NA	NA	NA
c11984_g1_i4|m.34390	H_m.34390	Habo	248	NA	PSBY1		No-Hit	NA	NA	NA	NA	NA	NA	NA	NA	NA	NA
c11984_g1_i5|m.34401	H_m.34401	Habo	248	NA	petC		No-Hit	NA	NA	NA	NA	NA	NA	NA	NA	NA	NA
c11984_g1_i6|m.34411	H_m.34411	Habo	248	NA	tab2		No-Hit	NA	NA	NA	NA	NA	NA	NA	NA	NA	NA
c11984_g1_i7|m.34423	H_m.34423	Habo	248	NA	LhcII-4		No-Hit	NA	NA	NA	NA	NA	NA	NA	NA	NA	NA
c11992_g1_i1|m.34555	H_m.34555	Habo	274	Chlorophyll a-b binding protein, chloroplastic	LI818r-1		No-Hit	NA	NA	NA	NA	NA	NA	NA	NA	NA	NA
c11992_g1_i2|m.34572	H_m.34572	Habo	274	Chlorophyll a-b binding protein, chloroplastic	des6		No-Hit	NA	NA	NA	NA	NA	NA	NA	NA	NA	NA
c12019_g3_i1|m.35190	H_m.35190	Habo	274	Photosystem II reaction center PsbP family protein	LhcI-4		No-Hit	NA	NA	NA	NA	NA	NA	NA	NA	NA	NA
c12058_g4_i1|m.36211	H_m.36211	Habo	165	Photosystem II 10 kDa polypeptide, chloroplastic	LhcII-1.3		No-Hit	NA	NA	NA	NA	NA	NA	NA	NA	NA	NA
c12063_g1_i2|m.36277	H_m.36277	Habo	155	Proline--tRNA ligase	cabII-2		No-Hit	NA	NA	NA	NA	NA	NA	NA	NA	NA	NA
c12073_g1_i1|m.36486	H_m.36486	Habo	699	Acetylglucosaminyltransferase	Lhca1		No-Hit	NA	NA	NA	NA	NA	NA	NA	NA	NA	NA
c12354_g1_i2|m.43524	H_m.43524	Habo	237	Phenylalanine-trna alpha subunit	CTH1|CTH1B		No-Hit	NA	NA	NA	NA	NA	NA	NA	NA	NA	NA
c12482_g1_i1|m.47079	H_m.47079	Habo	212	Photosystem II reaction center PsbP family protein	PsaD		No-Hit	NA	NA	NA	NA	NA	NA	NA	NA	NA	NA
c12485_g2_i2|m.47156	H_m.47156	Habo	391	Fructose-1,6-bisphosphatase class 1	LhcI-5		No-Hit	NA	NA	NA	NA	NA	NA	NA	NA	NA	NA
c12485_g2_i2|m.47159	H_m.47159	Habo	198	Photosystem I reaction center subunit N	LHCSR3		No-Hit	NA	NA	NA	NA	NA	NA	NA	NA	NA	NA
c12485_g2_i4|m.47171	H_m.47171	Habo	450	Fructose-1,6-bisphosphatase class 1	Lhcbm9		No-Hit	NA	NA	NA	NA	NA	NA	NA	NA	NA	NA
c12485_g2_i4|m.47173	H_m.47173	Habo	198	Photosystem I reaction center subunit N	LhcI-3		No-Hit	NA	NA	NA	NA	NA	NA	NA	NA	NA	NA
c12550_g1_i1|m.49400	H_m.49400	Habo	594	Peptidase M50 family protein	LhcII-3		No-Hit	NA	NA	NA	NA	NA	NA	NA	NA	NA	NA
c12550_g1_i11|m.49438	H_m.49438	Habo	594	Peptidase M50 family protein	Lhcb3		No-Hit	NA	NA	NA	NA	NA	NA	NA	NA	NA	NA
c12550_g1_i3|m.49410	H_m.49410	Habo	594	Peptidase M50 family protein	lhcb5		No-Hit	NA	NA	NA	NA	NA	NA	NA	NA	NA	NA
c12550_g1_i4|m.49420	H_m.49420	Habo	594	Peptidase M50 family protein	-		No-Hit	NA	NA	NA	NA	NA	NA	NA	NA	NA	NA
c12550_g1_i7|m.49429	H_m.49429	Habo	594	Peptidase M50 family protein	-		No-Hit	NA	NA	NA	NA	NA	NA	NA	NA	NA	NA
c12563_g1_i1|m.49896	H_m.49896	Habo	294	{ECO:0000313|EMBL:BAD31802.1};	-		No-Hit	NA	NA	NA	NA	NA	NA	NA	NA	NA	NA
c12563_g1_i2|m.49907	H_m.49907	Habo	294	{ECO:0000313|EMBL:BAD31802.1};	-		No-Hit	NA	NA	NA	NA	NA	NA	NA	NA	NA	NA
c12563_g1_i3|m.49920	H_m.49920	Habo	294	{ECO:0000313|EMBL:BAD31802.1};	-		No-Hit	NA	NA	NA	NA	NA	NA	NA	NA	NA	NA
c12563_g1_i5|m.49932	H_m.49932	Habo	294	{ECO:0000313|EMBL:BAD31802.1};	-		No-Hit	NA	NA	NA	NA	NA	NA	NA	NA	NA	NA
c12563_g1_i7|m.49946	H_m.49946	Habo	294	{ECO:0000313|EMBL:BAD31802.1};	-		No-Hit	NA	NA	NA	NA	NA	NA	NA	NA	NA	NA
c12581_g2_i1|m.50422	H_m.50422	Habo	238	BnaA04g03770D protein	-		No-Hit	NA	NA	NA	NA	NA	NA	NA	NA	NA	NA
c12581_g2_i2|m.50429	H_m.50429	Habo	238	BnaA04g03770D protein	-		No-Hit	NA	NA	NA	NA	NA	NA	NA	NA	NA	NA
c12581_g2_i3|m.50443	H_m.50443	Habo	238	BnaA04g03770D protein	-		No-Hit	NA	NA	NA	NA	NA	NA	NA	NA	NA	NA
c12581_g2_i4|m.50463	H_m.50463	Habo	238	BnaA04g03770D protein	-		No-Hit	NA	NA	NA	NA	NA	NA	NA	NA	NA	NA
c12581_g2_i5|m.50506	H_m.50506	Habo	238	BnaA04g03770D protein	-		No-Hit	NA	NA	NA	NA	NA	NA	NA	NA	NA	NA
c13752_g1_i1|m.53423	H_m.53423	Habo	853	Expressed protein	-		No-Hit	NA	NA	NA	NA	NA	NA	NA	NA	NA	NA
c13873_g1_i1|m.53546	H_m.53546	Habo	391	NmrA-like	-		No-Hit	NA	NA	NA	NA	NA	NA	NA	NA	NA	NA
c14923_g1_i1|m.53994	H_m.53994	Habo	144	Proton gradient regulation 5	-		No-Hit	NA	NA	NA	NA	NA	NA	NA	NA	NA	NA
c1506_g1_i1|m.633	H_m.633	Habo	235	Photosystem II reaction center PsbP family protein	-		No-Hit	NA	NA	NA	NA	NA	NA	NA	NA	NA	NA
c1596_g1_i1|m.730	H_m.730	Habo	102	Photosystem II manganese	-		No-Hit	NA	NA	NA	NA	NA	NA	NA	NA	NA	NA
c15972_g1_i1|m.54474	H_m.54474	Habo	257	Oxygen-evolving enhancer protein 3	-		No-Hit	NA	NA	NA	NA	NA	NA	NA	NA	NA	NA
c17102_g1_i1|m.54887	H_m.54887	Habo	205	Photosystem I reaction center subunit II	-		No-Hit	NA	NA	NA	NA	NA	NA	NA	NA	NA	NA
c17135_g1_i1|m.55002	H_m.55002	Habo	264	Photosystem I reaction center subunit III	-		No-Hit	NA	NA	NA	NA	NA	NA	NA	NA	NA	NA
c17137_g1_i1|m.55006	H_m.55006	Habo	282	Chlorophyll a-b binding protein, chloroplastic	-		No-Hit	NA	NA	NA	NA	NA	NA	NA	NA	NA	NA
c18279_g1_i1|m.55485	H_m.55485	Habo	278	Photosystem II oxygen-evolving enhancer protein 2	-		No-Hit	NA	NA	NA	NA	NA	NA	NA	NA	NA	NA
c18307_g1_i1|m.55531	H_m.55531	Habo	280	Beta-propeller domain-containing protein, methanol dehydrogenase	-		No-Hit	NA	NA	NA	NA	NA	NA	NA	NA	NA	NA
c2011_g1_i1|m.979	H_m.979	Habo	168	Photosystem I reaction center subunit V	-		No-Hit	NA	NA	NA	NA	NA	NA	NA	NA	NA	NA
c2353_g1_i1|m.1136	H_m.1136	Habo	384	Rieske	-		No-Hit	NA	NA	NA	NA	NA	NA	NA	NA	NA	NA
c2516_g1_i1|m.1178	H_m.1178	Habo	246	Thylakoid lumen protein	-		No-Hit	NA	NA	NA	NA	NA	NA	NA	NA	NA	NA
c2516_g1_i2|m.1181	H_m.1181	Habo	246	Thylakoid lumen protein	-		No-Hit	NA	NA	NA	NA	NA	NA	NA	NA	NA	NA
c5655_g1_i2|m.2421	H_m.2421	Habo	179	Photosystem II lipoprotein Psb27	-		No-Hit	NA	NA	NA	NA	NA	NA	NA	NA	NA	NA
c5754_g1_i1|m.2541	H_m.2541	Habo	249	Chlorophyll a-b binding protein, chloroplastic	-		No-Hit	NA	NA	NA	NA	NA	NA	NA	NA	NA	NA
c5758_g1_i1|m.2549	H_m.2549	Habo	144	Ultraviolet-B-repressible protein	-		No-Hit	NA	NA	NA	NA	NA	NA	NA	NA	NA	NA
c5758_g1_i2|m.2555	H_m.2555	Habo	144	Ultraviolet-B-repressible protein	-		No-Hit	NA	NA	NA	NA	NA	NA	NA	NA	NA	NA
c6105_g1_i1|m.2865	H_m.2865	Habo	245	Tetratricopeptide repeat	-		No-Hit	NA	NA	NA	NA	NA	NA	NA	NA	NA	NA
c6345_g1_i1|m.3131	H_m.3131	Habo	131	PsbP-like protein 1	-		No-Hit	NA	NA	NA	NA	NA	NA	NA	NA	NA	NA
c6345_g1_i2|m.3134	H_m.3134	Habo	119	PsbP-like protein 1	-		No-Hit	NA	NA	NA	NA	NA	NA	NA	NA	NA	NA
c6424_g1_i1|m.3282	H_m.3282	Habo	517	Carbohydrate kinase-like protein	-		No-Hit	NA	NA	NA	NA	NA	NA	NA	NA	NA	NA
c6451_g1_i1|m.3322	H_m.3322	Habo	239	Expressed protein	-		No-Hit	NA	NA	NA	NA	NA	NA	NA	NA	NA	NA
c6657_g1_i1|m.3594	H_m.3594	Habo	293	Chlorophyll a-b binding protein, chloroplastic	-		No-Hit	NA	NA	NA	NA	NA	NA	NA	NA	NA	NA
c6657_g1_i2|m.3603	H_m.3603	Habo	293	Chlorophyll a-b binding protein, chloroplastic	-		No-Hit	NA	NA	NA	NA	NA	NA	NA	NA	NA	NA
c6847_g1_i1|m.3868	H_m.3868	Habo	253	Chlorophyll a-b binding protein, chloroplastic	-		No-Hit	NA	NA	NA	NA	NA	NA	NA	NA	NA	NA
c7288_g1_i1|m.4372	H_m.4372	Habo	139	Thylakoid lumenal protein	-		No-Hit	NA	NA	NA	NA	NA	NA	NA	NA	NA	NA
c7288_g1_i2|m.4374	H_m.4374	Habo	250	Thylakoid lumenal 16.5 kDa protein	-		No-Hit	NA	NA	NA	NA	NA	NA	NA	NA	NA	NA
c7288_g1_i3|m.4375	H_m.4375	Habo	167	Thylakoid lumenal protein	-		No-Hit	NA	NA	NA	NA	NA	NA	NA	NA	NA	NA
c7288_g1_i3|m.4376	H_m.4376	Habo	139	Thylakoid lumenal protein	-		No-Hit	NA	NA	NA	NA	NA	NA	NA	NA	NA	NA
c7852_g1_i1|m.5043	H_m.5043	Habo	170	Photosystem I reaction center subunit VI	-		No-Hit	NA	NA	NA	NA	NA	NA	NA	NA	NA	NA
c8027_g1_i1|m.5432	H_m.5432	Habo	190	Chlorophyll a-b binding protein, chloroplastic	-		No-Hit	NA	NA	NA	NA	NA	NA	NA	NA	NA	NA
c8046_g1_i1|m.5446	H_m.5446	Habo	263	Chlorophyll a-b binding protein, chloroplastic	-		No-Hit	NA	NA	NA	NA	NA	NA	NA	NA	NA	NA
c8289_g1_i1|m.6257	H_m.6257	Habo	188	Photosystem II reaction center PsbP family protein	-		No-Hit	NA	NA	NA	NA	NA	NA	NA	NA	NA	NA
c8289_g1_i2|m.6265	H_m.6265	Habo	188	Photosystem II reaction center PsbP family protein	-		No-Hit	NA	NA	NA	NA	NA	NA	NA	NA	NA	NA
c8355_g1_i1|m.6553	H_m.6553	Habo	152	Photosystem I reaction centre subunit N	-		No-Hit	NA	NA	NA	NA	NA	NA	NA	NA	NA	NA
c8355_g1_i2|m.6560	H_m.6560	Habo	152	Photosystem I reaction centre subunit N	-		No-Hit	NA	NA	NA	NA	NA	NA	NA	NA	NA	NA
c8430_g1_i2|m.6720	H_m.6720	Habo	241	PsbP domain-containing protein 1	-		No-Hit	NA	NA	NA	NA	NA	NA	NA	NA	NA	NA
c8430_g1_i3|m.6726	H_m.6726	Habo	241	PsbP domain-containing protein 1	-		No-Hit	NA	NA	NA	NA	NA	NA	NA	NA	NA	NA
c8430_g1_i5|m.6732	H_m.6732	Habo	241	PsbP domain-containing protein 1	-		No-Hit	NA	NA	NA	NA	NA	NA	NA	NA	NA	NA
c8782_g1_i1|m.7817	H_m.7817	Habo	143	Chlorophyll a-b binding protein, chloroplastic	-		No-Hit	NA	NA	NA	NA	NA	NA	NA	NA	NA	NA
c9173_g3_i1|m.8728	H_m.8728	Habo	716	Calmodulin-binding protein, putative, expressed	-		No-Hit	NA	NA	NA	NA	NA	NA	NA	NA	NA	NA
c9307_g2_i1|m.9349	H_m.9349	Habo	127	Photosystem I reaction center subunit psaK	-		No-Hit	NA	NA	NA	NA	NA	NA	NA	NA	NA	NA
c9439_g1_i1|m.10060	H_m.10060	Habo	191	Ribulose bisphosphate carboxylase small chain	-		No-Hit	NA	NA	NA	NA	NA	NA	NA	NA	NA	NA
c9439_g1_i2|m.10069	H_m.10069	Habo	190	Ribulose bisphosphate carboxylase small chain	-		No-Hit	NA	NA	NA	NA	NA	NA	NA	NA	NA	NA
c9585_g1_i1|m.10690	H_m.10690	Habo	280	Chlorophyll a-b binding protein, chloroplastic	-		No-Hit	NA	NA	NA	NA	NA	NA	NA	NA	NA	NA
g1080.t1	g1080.t1	Cale	221	Chlorophyll a-b binding protein, chloroplastic	-		No-Hit	NA	NA	NA	NA	NA	NA	NA	NA	NA	NA
g1190.t1	g1190.t1	Cale	145	10 kDa photosystem II polypeptide	-		No-Hit	NA	NA	NA	NA	NA	NA	NA	NA	NA	NA
g1253.t1	g1253.t1	Cale	243	Chlorophyll a-b binding protein, chloroplastic	-		No-Hit	NA	NA	NA	NA	NA	NA	NA	NA	NA	NA
g1265.t1	g1265.t1	Cale	468	TRIGALACTOSYLDIACYLGLYCEROL chloroplastic	-		No-Hit	NA	NA	NA	NA	NA	NA	NA	NA	NA	NA
g1281.t1	g1281.t1	Cale	988	Protein translocase subunit SecA	-		No-Hit	NA	NA	NA	NA	NA	NA	NA	NA	NA	NA
g1286.t1	g1286.t1	Cale	252	Chlorophyll a-b binding protein, chloroplastic	-		No-Hit	NA	NA	NA	NA	NA	NA	NA	NA	NA	NA
g142.t1	g142.t1	Cale	206	PsbP family protein	-		No-Hit	NA	NA	NA	NA	NA	NA	NA	NA	NA	NA
g1568.t1	g1568.t1	Cale	146	Photosystem II PsbY protein	-		No-Hit	NA	NA	NA	NA	NA	NA	NA	NA	NA	NA
g1660.t1	g1660.t1	Cale	332	Protein containing PDZ domain, a K-box domain, and a TPR	-		No-Hit	NA	NA	NA	NA	NA	NA	NA	NA	NA	NA
g1724.t1	g1724.t1	Cale	227	Beta-propeller domain-containing protein, methanol dehydrogenase	-		No-Hit	NA	NA	NA	NA	NA	NA	NA	NA	NA	NA
g1771.t1	g1771.t1	Cale	268	Chlorophyll a-b binding protein, chloroplastic	-		No-Hit	NA	NA	NA	NA	NA	NA	NA	NA	NA	NA
g1846.t1	g1846.t1	Cale	254	Chlorophyll a-b binding protein, chloroplastic	-		No-Hit	NA	NA	NA	NA	NA	NA	NA	NA	NA	NA
g1916.t1	g1916.t1	Cale	254	Chlorophyll a-b binding protein, chloroplastic	-		No-Hit	NA	NA	NA	NA	NA	NA	NA	NA	NA	NA
g2084.t1	g2084.t1	Cale	228	ATP synthase delta-subunit	-		No-Hit	NA	NA	NA	NA	NA	NA	NA	NA	NA	NA
g210.t1	g210.t1	Cale	239	Photosystem I reaction center subunit III	-		No-Hit	NA	NA	NA	NA	NA	NA	NA	NA	NA	NA
g2205.t1	g2205.t1	Cale	201	Oxygen-evolving enhancer protein 3	-		No-Hit	NA	NA	NA	NA	NA	NA	NA	NA	NA	NA
g2337.t1	g2337.t1	Cale	231	Chlorophyll a-b binding protein, chloroplastic	-		No-Hit	NA	NA	NA	NA	NA	NA	NA	NA	NA	NA
g2388.t1	g2388.t1	Cale	359	PsaB RNA binding protein	-		No-Hit	NA	NA	NA	NA	NA	NA	NA	NA	NA	NA
g2559.t1	g2559.t1	Cale	365	Adenosine kinase	-		No-Hit	NA	NA	NA	NA	NA	NA	NA	NA	NA	NA
g263.t1	g263.t1	Cale	131	Proton gradient regulation 5	-		No-Hit	NA	NA	NA	NA	NA	NA	NA	NA	NA	NA
g2659.t1	g2659.t1	Cale	280	Protein thf1	-		No-Hit	NA	NA	NA	NA	NA	NA	NA	NA	NA	NA
g2659.t2	g2659.t2	Cale	193	Protein thf1	-		No-Hit	NA	NA	NA	NA	NA	NA	NA	NA	NA	NA
g2776.t1	g2776.t1	Cale	271	Chlorophyll a-b binding protein, chloroplastic	-		No-Hit	NA	NA	NA	NA	NA	NA	NA	NA	NA	NA
g2899.t1	g2899.t1	Cale	203	Photosystem I reaction center subunit XI	-		No-Hit	NA	NA	NA	NA	NA	NA	NA	NA	NA	NA
g3011.t1	g3011.t1	Cale	692	Alpha/beta hydrolase	-		No-Hit	NA	NA	NA	NA	NA	NA	NA	NA	NA	NA
g3098.t1	g3098.t1	Cale	147	Photosystem I subunit O	-		No-Hit	NA	NA	NA	NA	NA	NA	NA	NA	NA	NA
g3247.t1	g3247.t1	Cale	148	Photosystem I reaction center subunit N, chloroplastic	-		No-Hit	NA	NA	NA	NA	NA	NA	NA	NA	NA	NA
g3749.t1	g3749.t1	Cale	312	Rieske	-		No-Hit	NA	NA	NA	NA	NA	NA	NA	NA	NA	NA
g3875.t1	g3875.t1	Cale	282	Chlorophyll a-b binding protein, chloroplastic	-		No-Hit	NA	NA	NA	NA	NA	NA	NA	NA	NA	NA
g3887.t1	g3887.t1	Cale	229	PsbP family protein, expressed	-		No-Hit	NA	NA	NA	NA	NA	NA	NA	NA	NA	NA
g4139.t1	g4139.t1	Cale	346	protein LOW PSII ACCUMULATION 3, chloroplastic	-		No-Hit	NA	NA	NA	NA	NA	NA	NA	NA	NA	NA
g4288.t1	g4288.t1	Cale	117	Calvin cycle protein CP12	-		No-Hit	NA	NA	NA	NA	NA	NA	NA	NA	NA	NA
g4382.t1	g4382.t1	Cale	341	Phosphoribulokinase	-		No-Hit	NA	NA	NA	NA	NA	NA	NA	NA	NA	NA
g4647.t1	g4647.t1	Cale	126	Photosystem I reaction center subunit psaK like	-		No-Hit	NA	NA	NA	NA	NA	NA	NA	NA	NA	NA
g4748.t1	g4748.t1	Cale	364	Ferredoxin--NADP reductase, chloroplastic	-		No-Hit	NA	NA	NA	NA	NA	NA	NA	NA	NA	NA
g4759.t1	g4759.t1	Cale	103	Cytochrome b6-f complex, subunit 8	-		No-Hit	NA	NA	NA	NA	NA	NA	NA	NA	NA	NA
g4868.t1	g4868.t1	Cale	232	Chlorophyll a-b binding protein, chloroplastic	-		No-Hit	NA	NA	NA	NA	NA	NA	NA	NA	NA	NA
g4899.t1	g4899.t1	Cale	212	Thylakoid lumenal 16.5 kDa protein, chloroplastic	-		No-Hit	NA	NA	NA	NA	NA	NA	NA	NA	NA	NA
g4915.t1	g4915.t1	Cale	109	Calvin cycle protein CP12	-		No-Hit	NA	NA	NA	NA	NA	NA	NA	NA	NA	NA
g515.t1	g515.t1	Cale	206	Oxygen evolving enhancer protein 3	-		No-Hit	NA	NA	NA	NA	NA	NA	NA	NA	NA	NA
g5265.t1	g5265.t1	Cale	146	Cytochrome c6	-		No-Hit	NA	NA	NA	NA	NA	NA	NA	NA	NA	NA
g5266.t1	g5266.t1	Cale	209	Chlorophyll a-b binding protein, chloroplastic	-		No-Hit	NA	NA	NA	NA	NA	NA	NA	NA	NA	NA
g5300.t1	g5300.t1	Cale	397	3-beta hydroxysteroid dehydrogenase	-		No-Hit	NA	NA	NA	NA	NA	NA	NA	NA	NA	NA
g5362.t1	g5362.t1	Cale	130	protein LOW PSII ACCUMULATION 3, chloroplastic	-		No-Hit	NA	NA	NA	NA	NA	NA	NA	NA	NA	NA
g5370.t1	g5370.t1	Cale	287	protein LOW PSII ACCUMULATION 3, chloroplastic	-		No-Hit	NA	NA	NA	NA	NA	NA	NA	NA	NA	NA
g5414.t1	g5414.t1	Cale	93	Ferredoxin-thioredoxin reductase, variable chain	-		No-Hit	NA	NA	NA	NA	NA	NA	NA	NA	NA	NA
g5505.t1	g5505.t1	Cale	254	Chlorophyll a-b binding protein, chloroplastic	-		No-Hit	NA	NA	NA	NA	NA	NA	NA	NA	NA	NA
g5519.t1	g5519.t1	Cale	730	GTP pyrophosphokinase, (P)ppGpp synthetase I	-		No-Hit	NA	NA	NA	NA	NA	NA	NA	NA	NA	NA
g5705.t1	g5705.t1	Cale	208	protein EMBRYO SAC DEVELOPMENT ARREST 3, chloroplastic	-		No-Hit	NA	NA	NA	NA	NA	NA	NA	NA	NA	NA
g5711.t1	g5711.t1	Cale	446	Geranylgeranyl reductase	-		No-Hit	NA	NA	NA	NA	NA	NA	NA	NA	NA	NA
g5801.t1	g5801.t1	Cale	303	Photosystem II oxygen-evolving enhancer protein 1	-		No-Hit	NA	NA	NA	NA	NA	NA	NA	NA	NA	NA
g5830.t1	g5830.t1	Cale	396	Photosystem I reaction center subunit II like	-		No-Hit	NA	NA	NA	NA	NA	NA	NA	NA	NA	NA
g5970.t1	g5970.t1	Cale	155	Photosystem II reaction center Psb28 protein	-		No-Hit	NA	NA	NA	NA	NA	NA	NA	NA	NA	NA
g5990.t1	g5990.t1	Cale	253	Chlorophyll a-b binding protein, chloroplastic	-		No-Hit	NA	NA	NA	NA	NA	NA	NA	NA	NA	NA
g6009.t1	g6009.t1	Cale	134	Photosystem I reaction center subunit V, chloroplastic	-		No-Hit	NA	NA	NA	NA	NA	NA	NA	NA	NA	NA
g609.t1	g609.t1	Cale	240	PsbP family protein	-		No-Hit	NA	NA	NA	NA	NA	NA	NA	NA	NA	NA
g618.t1	g618.t1	Cale	228	ATP synthase delta-subunit	-		No-Hit	NA	NA	NA	NA	NA	NA	NA	NA	NA	NA
g6308.t1	g6308.t1	Cale	169	Tetratricopeptide repeat	-		No-Hit	NA	NA	NA	NA	NA	NA	NA	NA	NA	NA
g6445.t2	g6445.t2	Cale	108	Ultraviolet-B-repressible protein	-		No-Hit	NA	NA	NA	NA	NA	NA	NA	NA	NA	NA
g6472.t1	g6472.t1	Cale	158	Photosystem II D1 processing PSB27-chloroplastic isoform X1	-		No-Hit	NA	NA	NA	NA	NA	NA	NA	NA	NA	NA
g6490.t1	g6490.t1	Cale	133	Photosystem I reaction center subunit VI, chloroplastic	-		No-Hit	NA	NA	NA	NA	NA	NA	NA	NA	NA	NA
g650.t1	g650.t1	Cale	121	Bifunctional sensory photoreceptor isoform A	-		No-Hit	NA	NA	NA	NA	NA	NA	NA	NA	NA	NA
g6521.t1	g6521.t1	Cale	253	Chlorophyll a-b binding protein, chloroplastic	-		No-Hit	NA	NA	NA	NA	NA	NA	NA	NA	NA	NA
g6795.t1	g6795.t1	Cale	864	Sn1-specific diacylglycerol lipase beta	-		No-Hit	NA	NA	NA	NA	NA	NA	NA	NA	NA	NA
g6827.t1	g6827.t1	Cale	1292	ABC-1 domain-containing protein	-		No-Hit	NA	NA	NA	NA	NA	NA	NA	NA	NA	NA
g6963.t1	g6963.t1	Cale	207	Photosystem I reaction center subunit II protein	-		No-Hit	NA	NA	NA	NA	NA	NA	NA	NA	NA	NA
g6963.t2	g6963.t2	Cale	197	Photosystem I reaction center subunit II protein	-		No-Hit	NA	NA	NA	NA	NA	NA	NA	NA	NA	NA
g7003.t1	g7003.t1	Cale	190	Ribulose bisphosphate carboxylase small chain	-		No-Hit	NA	NA	NA	NA	NA	NA	NA	NA	NA	NA
g7120.t1	g7120.t1	Cale	236	Chlorophyll a-b binding protein, chloroplastic	-		No-Hit	NA	NA	NA	NA	NA	NA	NA	NA	NA	NA
g7488.t1	g7488.t1	Cale	385	Fructose-1,6-bisphosphatase	-		No-Hit	NA	NA	NA	NA	NA	NA	NA	NA	NA	NA
g752.t1	g752.t1	Cale	299	Chlorophyll a-b binding protein, chloroplastic	-		No-Hit	NA	NA	NA	NA	NA	NA	NA	NA	NA	NA
g7554.t1	g7554.t1	Cale	398	Magnesium-protoporphyrin IX monomethyl ester [oxidative] cyclase	-		No-Hit	NA	NA	NA	NA	NA	NA	NA	NA	NA	NA
g7909.t1	g7909.t1	Cale	254	Chlorophyll a-b binding protein, chloroplastic	-		No-Hit	NA	NA	NA	NA	NA	NA	NA	NA	NA	NA
g7934.t1	g7934.t1	Cale	251	Photosystem II oxygen-evolving enhancer protein 2	-		No-Hit	NA	NA	NA	NA	NA	NA	NA	NA	NA	NA
g8114.t1	g8114.t1	Cale	256	2-alkenal reductase	-		No-Hit	NA	NA	NA	NA	NA	NA	NA	NA	NA	NA
g8114.t2	g8114.t2	Cale	411	2-alkenal reductase	-		No-Hit	NA	NA	NA	NA	NA	NA	NA	NA	NA	NA
g82.t1	g82.t1	Cale	79	Photosystem II reaction center W protein, chloroplastic	-		No-Hit	NA	NA	NA	NA	NA	NA	NA	NA	NA	NA
g8216.t1	g8216.t1	Cale	252	Chlorophyll a-b binding protein, chloroplastic	-		No-Hit	NA	NA	NA	NA	NA	NA	NA	NA	NA	NA
g8258.t1	g8258.t1	Cale	231	Thylakoid lumenal 19 kDa chloroplastic	-		No-Hit	NA	NA	NA	NA	NA	NA	NA	NA	NA	NA
g8423.t1	g8423.t1	Cale	280	PsbP family protein	-		No-Hit	NA	NA	NA	NA	NA	NA	NA	NA	NA	NA
g8497.t1	g8497.t1	Cale	133	Photosystem I reaction center subunit VI, chloroplastic	-		No-Hit	NA	NA	NA	NA	NA	NA	NA	NA	NA	NA
g8880.t1	g8880.t1	Cale	362	Ferredoxin--NADP reductase, chloroplastic	-		No-Hit	NA	NA	NA	NA	NA	NA	NA	NA	NA	NA
g894.t1	g894.t1	Cale	213	Photosystem II S4 domain protein	-		No-Hit	NA	NA	NA	NA	NA	NA	NA	NA	NA	NA
g898.t1	g898.t1	Cale	256	Chlorophyll a-b binding protein, chloroplastic	-		No-Hit	NA	NA	NA	NA	NA	NA	NA	NA	NA	NA
g9015.t1	g9015.t1	Cale	254	Chlorophyll a-b binding protein, chloroplastic	-		No-Hit	NA	NA	NA	NA	NA	NA	NA	NA	NA	NA
g9107.t1	g9107.t1	Cale	216	Photosystem II oxygen evolving complex	-		No-Hit	NA	NA	NA	NA	NA	NA	NA	NA	NA	NA
g9205.t1	g9205.t1	Cale	104	Cytochrome b6-f complex, subunit 8	-		No-Hit	NA	NA	NA	NA	NA	NA	NA	NA	NA	NA
g9217.t1	g9217.t1	Cale	191	Ribulose bisphosphate carboxylase small chain	-		No-Hit	NA	NA	NA	NA	NA	NA	NA	NA	NA	NA
M1URM8	M1URM8	Cyme	454	Geranylgeranyl hydrogenase	-		No-Hit	NA	NA	NA	NA	NA	NA	NA	NA	NA	NA
M1USG1	M1USG1	Cyme	816	Probable potassium transporter	-		No-Hit	NA	NA	NA	NA	NA	NA	NA	NA	NA	NA
M1UU36	M1UU36	Cyme	222	Similar to chlorophyll a/b-binding protein, CP24	-		No-Hit	NA	NA	NA	NA	NA	NA	NA	NA	NA	NA
M1UUN3	M1UUN3	Cyme	391	Fructose-1,6-bisphosphatase	-		No-Hit	245	384	scaffold2_cov67	955420	958334	+	361	139	0.355499	2.59712
M1UUN7	M1UUN7	Cyme	127	Phycocyanin-associated rod linker protein	-		No-Hit	NA	NA	NA	NA	NA	NA	NA	NA	NA	NA
M1UVM3	M1UVM3	Cyme	240	Cytochrome b6-f complex iron-sulfur subunit (EC 1.10.9.1)	-		No-Hit	163	223	scaffold1844_cov70	158792	157711	-	127	60	0.25	2.11667
M1UWW8	M1UWW8	Cyme	268	Uncharacterized protein	-		No-Hit	NA	NA	NA	NA	NA	NA	NA	NA	NA	NA
M1V5Q9	M1V5Q9	Cyme	738	Mg-protoporphyrin IX chelatase (EC 6.6.1.1)	-		No-Hit	374	450	scaffold1881_cov63	313476	471642	+	128	76	0.102981	1.68421
M1V643	M1V643	Cyme	345	Fructose-1,6-bisphosphatase	-		No-Hit	162	285	scaffold2_cov67	954131	957177	+	377	123	0.356522	3.06504
M1V7K1	M1V7K1	Cyme	150	Photosystem II protein M	-		No-Hit	NA	NA	NA	NA	NA	NA	NA	NA	NA	NA
M1V7V9	M1V7V9	Cyme	154	Photosystem II 12 kD extrinsic protein	-		No-Hit	NA	NA	NA	NA	NA	NA	NA	NA	NA	NA
M1V7X1	M1V7X1	Cyme	237	Cytochrome b6-f complex iron-sulfur subunit (EC 1.10.9.1)	-		No-Hit	160	220	scaffold1844_cov70	158792	157711	-	134	60	0.253165	2.23333
M1V8D6	M1V8D6	Cyme	196	Photosystem II protein Psb27	-		No-Hit	NA	NA	NA	NA	NA	NA	NA	NA	NA	NA
M1V926	M1V926	Cyme	296	Uncharacterized protein	-		No-Hit	NA	NA	NA	NA	NA	NA	NA	NA	NA	NA
M1V9B8	M1V9B8	Cyme	253	Photosystem II oxygen-evolving complex 23K protein	-		No-Hit	NA	NA	NA	NA	NA	NA	NA	NA	NA	NA
M1VAS6	M1VAS6	Cyme	327	Photosystem II biogenesis protein Psb29	-		No-Hit	NA	NA	NA	NA	NA	NA	NA	NA	NA	NA
M1VCA0	M1VCA0	Cyme	474	DegP protease	-		No-Hit	186	246	scaffold763_cov69	2148752	2148932	+	102	60	0.126582	1.7
M1VET8	M1VET8	Cyme	240	Cytochrome b6-f complex iron-sulfur subunit (EC 1.10.9.1)	-		No-Hit	163	223	scaffold1844_cov70	158792	157711	-	123	60	0.25	2.05
M1VEV9	M1VEV9	Cyme	217	Similar to oxygen-evolving complex component psbQ	-		No-Hit	NA	NA	NA	NA	NA	NA	NA	NA	NA	NA
M1VFH7	M1VFH7	Cyme	138	Similar to ferredoxin-thioredoxin reductase, variable chain	-		No-Hit	NA	NA	NA	NA	NA	NA	NA	NA	NA	NA
M1VFP4	M1VFP4	Cyme	411	Phycocyanin-associated rod linker protein	-		No-Hit	5	91	scaffold1409_cov63	164921	165179	+	126	86	0.209246	1.46512
M1VGG3	M1VGG3	Cyme	1011	Protein translocase subunit SecA	-		No-Hit	NA	NA	NA	NA	NA	NA	NA	NA	NA	NA
M1VIA2	M1VIA2	Cyme	139	PGR5	-		No-Hit	NA	NA	NA	NA	NA	NA	NA	NA	NA	NA
M1VKK5	M1VKK5	Cyme	214	Similar to light harvesting protein	-		No-Hit	NA	NA	NA	NA	NA	NA	NA	NA	NA	NA
M1VML8	M1VML8	Cyme	267	Similar to oxygen-evolving complex component psbP	-		No-Hit	NA	NA	NA	NA	NA	NA	NA	NA	NA	NA
O22024	O22024	Cyme	138	Ribulose bisphosphate carboxylase small chain (RuBisCO small subunit) (EC 4.1.1.39)	-		No-Hit	NA	NA	NA	NA	NA	NA	NA	NA	NA	NA
P00873	P00873	Chre	185	Ribulose bisphosphate carboxylase small chain 1, chloroplastic (RuBisCO small subunit 1) (EC 4.1.1.39)	-		No-Hit	NA	NA	NA	NA	NA	NA	NA	NA	NA	NA
P08197	P08197	Chre	148	Cytochrome c6, chloroplastic (Cytochrome c-552) (Cytochrome c-553) (Cytochrome c553) (Soluble cytochrome f)	-		No-Hit	NA	NA	NA	NA	NA	NA	NA	NA	NA	NA
P08475	P08475	Chre	185	Ribulose bisphosphate carboxylase small chain 2, chloroplastic (RuBisCO small subunit 2) (EC 4.1.1.39)	-		No-Hit	NA	NA	NA	NA	NA	NA	NA	NA	NA	NA
P0C1D4	P0C1D4	Chre	35	Cytochrome b6-f complex subunit 8, chloroplastic (Cytochrome b6-f complex subunit PetN) (Cytochrome b6-f complex subunit VIII)	-		No-Hit	NA	NA	NA	NA	NA	NA	NA	NA	NA	NA
P11471	P11471	Chre	245	Oxygen-evolving enhancer protein 2, chloroplastic (OEE2)	-		No-Hit	NA	NA	NA	NA	NA	NA	NA	NA	NA	NA
P12352	P12352	Chre	97	Photosystem I reaction center subunit IV, chloroplastic (PSI-E) (P30 protein) (Photosystem I 8.1 kDa protein)	-		No-Hit	NA	NA	NA	NA	NA	NA	NA	NA	NA	NA
P12356	P12356	Chre	227	Photosystem I reaction center subunit III, chloroplastic (Light-harvesting complex I 17 kDa protein) (P21 protein) (PSI-F)	-		No-Hit	NA	NA	NA	NA	NA	NA	NA	NA	NA	NA
P12852	P12852	Chre	199	Oxygen-evolving enhancer protein 3, chloroplastic (OEE3)	-		No-Hit	NA	NA	NA	NA	NA	NA	NA	NA	NA	NA
P12853	P12853	Chre	291	Oxygen-evolving enhancer protein 1, chloroplastic (OEE1)	-		No-Hit	NA	NA	NA	NA	NA	NA	NA	NA	NA	NA
P13352	P13352	Chre	130	Photosystem I reaction center subunit VI, chloroplastic (PSI-H) (Light-harvesting complex I 11 kDa protein) (P28 protein)	-		No-Hit	NA	NA	NA	NA	NA	NA	NA	NA	NA	NA
P14224	P14224	Chre	126	Photosystem I reaction center subunit V, chloroplastic (Light-harvesting complex I 10 kDa protein) (P35 protein) (PSI-G)	-		No-Hit	NA	NA	NA	NA	NA	NA	NA	NA	NA	NA
P14225	P14225	Chre	113	Photosystem I reaction center subunit psaK, chloroplastic (Light-harvesting complex I 8.4 kDa protein) (P37 protein) (PSI-K) (Photosystem I subunit X)	-		No-Hit	NA	NA	NA	NA	NA	NA	NA	NA	NA	NA
P14273	P14273	Chre	253	Chlorophyll a-b binding protein of LHCII type I, chloroplastic (CAB) (LHCP)	-		No-Hit	NA	NA	NA	NA	NA	NA	NA	NA	NA	NA
P46284	P46284	Chre	389	Sedoheptulose-1,7-bisphosphatase, chloroplastic (EC 3.1.3.37) (SED(1,7)P2ase) (Sedoheptulose bisphosphatase) (SBPase)	-		No-Hit	NA	NA	NA	NA	NA	NA	NA	NA	NA	NA
P50369	P50369	Chre	43	Cytochrome b6-f complex subunit 6 (Cytochrome b6-f complex subunit PetL) (Cytochrome b6-f complex subunit VI)	-		No-Hit	NA	NA	NA	NA	NA	NA	NA	NA	NA	NA
P50370	P50370	Chre	33	Photosystem II reaction center protein Ycf12	-		No-Hit	NA	NA	NA	NA	NA	NA	NA	NA	NA	NA
P93663	P93663	Chre	196	Chlorophyll a-b binding protein, chloroplastic (Fragment)	CRD1		No-Hit	NA	NA	NA	NA	NA	NA	NA	NA	NA	NA
P93664	P93664	Chre	253	Chlorophyll a-b binding protein, chloroplastic	CAB6A		No-Hit	NA	NA	NA	NA	NA	NA	NA	NA	NA	NA
Q05093	Q05093	Chre	228	Chlorophyll a-b binding protein, chloroplastic	ー		No-Hit	NA	NA	NA	NA	NA	NA	NA	NA	NA	NA
Q39615	Q39615	Chre	196	Photosystem I reaction center subunit II, chloroplastic (Photosystem I 20 kDa subunit) (PSI-D)	-		No-Hit	NA	NA	NA	NA	NA	NA	NA	NA	NA	NA
Q547G1	Q547G1	Chre	253	Chlorophyll a-b binding protein, chloroplastic	-		No-Hit	NA	NA	NA	NA	NA	NA	NA	NA	NA	NA
Q5NKW4	Q5NKW4	Chre	196	Photosystem I reaction center subunit II, 20 kDa (Photosystem I subunit)	ー		No-Hit	NA	NA	NA	NA	NA	NA	NA	NA	NA	NA
Q75VY4	Q75VY4	Chre	241	Chlorophyll a-b binding protein, chloroplastic	psbW		No-Hit	NA	NA	NA	NA	NA	NA	NA	NA	NA	NA
Q75VY6	Q75VY6	Chre	257	Chlorophyll a-b binding protein, chloroplastic	CGL42		No-Hit	NA	NA	NA	NA	NA	NA	NA	NA	NA	NA
Q75VY7	Q75VY7	Chre	243	Chlorophyll a-b binding protein, chloroplastic	LHCA1		No-Hit	NA	NA	NA	NA	NA	NA	NA	NA	NA	NA
Q75VY8	Q75VY8	Chre	257	Chlorophyll a-b binding protein, chloroplastic	TEF5		No-Hit	NA	NA	NA	NA	NA	NA	NA	NA	NA	NA
Q75VY9	Q75VY9	Chre	267	Chlorophyll a-b binding protein, chloroplastic	-		No-Hit	NA	NA	NA	NA	NA	NA	NA	NA	NA	NA
Q75VZ0	Q75VZ0	Chre	264	Chlorophyll a-b binding protein, chloroplastic	petC		No-Hit	NA	NA	NA	NA	NA	NA	NA	NA	NA	NA
Q7DM26	Q7DM26	Chre	224	Chlorophyll a-b binding protein, chloroplastic	-		No-Hit	NA	NA	NA	NA	NA	NA	NA	NA	NA	NA
Q7X8Y6	Q7X8Y6	Chre	358	PsaB RNA binding protein (Tab2 protein)	LhcI-1		No-Hit	NA	NA	NA	NA	NA	NA	NA	NA	NA	NA
Q84Y02	Q84Y02	Chre	241	Chlorophyll a-b binding protein, chloroplastic	LHCBM1		No-Hit	NA	NA	NA	NA	NA	NA	NA	NA	NA	NA
Q85FP8	Q85FP8	Cyme	140	Photosystem I reaction center subunit XI (PSI subunit V) (PSI-L)	-		No-Hit	NA	NA	NA	NA	NA	NA	NA	NA	NA	NA
Q85FS2	Q85FS2	Cyme	104	Cytochrome c6 (Cytochrome c-553) (Cytochrome c553) (Soluble cytochrome f)	-		No-Hit	NA	NA	NA	NA	NA	NA	NA	NA	NA	NA
Q85FS3	Q85FS3	Cyme	150	Cytochrome c-550 (Cytochrome c550)	-		No-Hit	NA	NA	NA	NA	NA	NA	NA	NA	NA	NA
Q85FS5	Q85FS5	Cyme	40	Photosystem II reaction center X protein	-		No-Hit	NA	NA	NA	NA	NA	NA	NA	NA	NA	NA
Q85FS6	Q85FS6	Cyme	162	Allophycocyanin alpha-B chain	-		No-Hit	NA	NA	NA	NA	NA	NA	NA	NA	NA	NA
Q85FS9	Q85FS9	Cyme	185	Photosystem I reaction center subunit II	-		No-Hit	NA	NA	NA	NA	NA	NA	NA	NA	NA	NA
Q85FW6	Q85FW6	Cyme	161	Allophycocyanin beta chain	-		No-Hit	NA	NA	NA	NA	NA	NA	NA	NA	NA	NA
Q85FW7	Q85FW7	Cyme	161	Allophycocyanin alpha chain	-		No-Hit	NA	NA	NA	NA	NA	NA	NA	NA	NA	NA
Q85FW8	Q85FW8	Cyme	840	Phycobilisome linker polypeptide	-		No-Hit	NA	NA	NA	NA	NA	NA	NA	NA	NA	NA
Q85FX3	Q85FX3	Cyme	315	Prenyl transferase	-		No-Hit	54	106	scaffold1662_cov68	1367453	1367609	+	125	52	0.165079	2.40385
Q85FX6	Q85FX6	Cyme	335	Magnesium-protoporphyrin IX monomethyl ester [oxidative] cyclase (Mg-protoporphyrin IX monomethyl ester oxidative cyclase) (EC 1.14.13.81)	-		No-Hit	NA	NA	NA	NA	NA	NA	NA	NA	NA	NA
Q85FX7	Q85FX7	Cyme	31	Cytochrome b6-f complex subunit 8 (Cytochrome b6-f complex subunit PetN) (Cytochrome b6-f complex subunit VIII)	-		No-Hit	NA	NA	NA	NA	NA	NA	NA	NA	NA	NA
Q85FX8	Q85FX8	Cyme	32	Cytochrome b6-f complex subunit 7 (Cytochrome b6-f complex subunit PetM) (Cytochrome b6-f complex subunit VII)	-		No-Hit	NA	NA	NA	NA	NA	NA	NA	NA	NA	NA
Q85FZ1	Q85FZ1	Cyme	94	Photosystem I iron-sulfur center subunit VII	-		No-Hit	NA	NA	NA	NA	NA	NA	NA	NA	NA	NA
Q85G42	Q85G42	Cyme	172	Phycocyanin beta chain	-		No-Hit	NA	NA	NA	NA	NA	NA	NA	NA	NA	NA
Q85G43	Q85G43	Cyme	162	Phycocyanin alpha chain	-		No-Hit	NA	NA	NA	NA	NA	NA	NA	NA	NA	NA
Q85G51	Q85G51	Cyme	60	Photosystem I reaction center subunit X	-		No-Hit	NA	NA	NA	NA	NA	NA	NA	NA	NA	NA
Q85G55	Q85G55	Cyme	234	Phycobilisome rod-core linker polypeptide	-		No-Hit	NA	NA	NA	NA	NA	NA	NA	NA	NA	NA
Q85G58	Q85G58	Cyme	159	Allophycocyanin B18 chain	-		No-Hit	NA	NA	NA	NA	NA	NA	NA	NA	NA	NA
Q85G61	Q85G61	Cyme	35	Photosystem II protein Y	-		No-Hit	NA	NA	NA	NA	NA	NA	NA	NA	NA	NA
Q85G86	Q85G86	Cyme	34	Photosystem II reaction center protein Ycf12	-		No-Hit	NA	NA	NA	NA	NA	NA	NA	NA	NA	NA
Q8S3T8	Q8S3T8	Chre	258	Chlorophyll a-b binding protein, chloroplastic	-		No-Hit	NA	NA	NA	NA	NA	NA	NA	NA	NA	NA
Q8S3T9	Q8S3T9	Chre	254	Chlorophyll a-b binding protein, chloroplastic	LHCA9		No-Hit	NA	NA	NA	NA	NA	NA	NA	NA	NA	NA
Q8S3U0	Q8S3U0	Chre	256	Chlorophyll a-b binding protein, chloroplastic	-		No-Hit	NA	NA	NA	NA	NA	NA	NA	NA	NA	NA
Q8S567	Q8S567	Chre	222	Chlorophyll a-b binding protein, chloroplastic	CSBP		No-Hit	NA	NA	NA	NA	NA	NA	NA	NA	NA	NA
Q93VE0	Q93VE0	Chre	256	Chlorophyll a-b binding protein, chloroplastic	ー		No-Hit	NA	NA	NA	NA	NA	NA	NA	NA	NA	NA
Q93WD2	Q93WD2	Chre	280	Chlorophyll a-b binding protein CP29 (Lhcbm4)	-		No-Hit	NA	NA	NA	NA	NA	NA	NA	NA	NA	NA
Q93WE0	Q93WE0	Chre	249	Chlorophyll a-b binding protein, chloroplastic	LhcI-7		No-Hit	NA	NA	NA	NA	NA	NA	NA	NA	NA	NA
Q93WL4	Q93WL4	Chre	257	Chlorophyll a-b binding protein, chloroplastic	ー		No-Hit	NA	NA	NA	NA	NA	NA	NA	NA	NA	NA
Q9AR22	Q9AR22	Chre	407	Magnesium-protoporphyrin IX monomethyl ester [oxidative] cyclase 2, chloroplastic (Mg-protoporphyrin IX monomethyl ester oxidative cyclase 2) (EC 1.14.13.81) (Copper target homolog 1 protein)	-		No-Hit	NA	NA	NA	NA	NA	NA	NA	NA	NA	NA
Q9AXF6	Q9AXF6	Chre	249	Chlorophyll a-b binding protein, chloroplastic	PRORS1		No-Hit	NA	NA	NA	NA	NA	NA	NA	NA	NA	NA
Q9AXJ2	Q9AXJ2	Chre	139	PsaN	LhcI-2		No-Hit	NA	NA	NA	NA	NA	NA	NA	NA	NA	NA
Q9FEK6	Q9FEK6	Chre	289	Chlorophyll a-b binding protein, chloroplastic	LHCA7		No-Hit	NA	NA	NA	NA	NA	NA	NA	NA	NA	NA
Q9FVE3	Q9FVE3	Chre	239	Chlorophyll a-b binding protein, chloroplastic	GAPA		No-Hit	NA	NA	NA	NA	NA	NA	NA	NA	NA	NA
Q9LD46	Q9LD46	Chre	407	Magnesium-protoporphyrin IX monomethyl ester [oxidative] cyclase 1, chloroplastic (Mg-protoporphyrin IX monomethyl ester oxidative cyclase 1) (EC 1.14.13.81) (Copper response defect 1 protein) (Copper-response target 1 protein)	-		No-Hit	NA	NA	NA	NA	NA	NA	NA	NA	NA	NA
Q9LLC6	Q9LLC6	Chre	198	Cytochrome b6-f complex subunit petO, chloroplastic (Cytochrome b6-f complex subunit V) (suV) (Cytochrome b6-f-associated phosphoprotein)	-		No-Hit	NA	NA	NA	NA	NA	NA	NA	NA	NA	NA
Q9S8U0	Q9S8U0	Chre	40	Chlorophyll a-b binding protein, chloroplastic (Fragment)	LHCB4		No-Hit	NA	NA	NA	NA	NA	NA	NA	NA	NA	NA
Q9S8U1	Q9S8U1	Chre	30	Chlorophyll a-b binding protein, chloroplastic (Fragment)	PSAG		No-Hit	NA	NA	NA	NA	NA	NA	NA	NA	NA	NA
Q9S8U2	Q9S8U2	Chre	37	Chlorophyll a-b binding protein, chloroplastic (Fragment)	-		No-Hit	NA	NA	NA	NA	NA	NA	NA	NA	NA	NA
Q9S8U3	Q9S8U3	Chre	42	Chlorophyll a-b binding protein, chloroplastic (Fragment)	PRKA		No-Hit	NA	NA	NA	NA	NA	NA	NA	NA	NA	NA
Q9S9B5	Q9S9B5	Chre	31	Photosystem I light-harvesting complex chlorophyll A/B protein (Fragment)	CTH1		No-Hit	NA	NA	NA	NA	NA	NA	NA	NA	NA	NA
Q9SPI9	Q9SPI9	Chre	115	Photosystem II reaction center W protein, chloroplastic (PSII 6.1 kDa protein)	-		No-Hit	NA	NA	NA	NA	NA	NA	NA	NA	NA	NA
Q9ZSJ4	Q9ZSJ4	Chre	268	Chlorophyll a-b binding protein, chloroplastic	ー		No-Hit	NA	NA	NA	NA	NA	NA	NA	NA	NA	NA
Q9ZSJ5	Q9ZSJ5	Chre	254	Chlorophyll a-b binding protein, chloroplastic	PSAK		No-Hit	NA	NA	NA	NA	NA	NA	NA	NA	NA	NA
TRINITY_DN10061_c0_g1_i1|m.5314	B_m.5314	Brhy	597	Kinase-like protein	-		No-Hit	NA	NA	NA	NA	NA	NA	NA	NA	NA	NA
TRINITY_DN10574_c0_g1_i1|m.43562	B_m.43562	Brhy	251	Chlorophyll a-b binding protein, chloroplastic	-		No-Hit	NA	NA	NA	NA	NA	NA	NA	NA	NA	NA
TRINITY_DN10651_c0_g1_i1|m.35752	B_m.35752	Brhy	332	Chlorophyll a-b binding protein, chloroplastic	-		No-Hit	NA	NA	NA	NA	NA	NA	NA	NA	NA	NA
TRINITY_DN10923_c0_g1_i1|m.44456	B_m.44456	Brhy	205	Ribulose bisphosphate carboxylase small chain	-		No-Hit	NA	NA	NA	NA	NA	NA	NA	NA	NA	NA
TRINITY_DN11001_c0_g1_i1|m.16529	B_m.16529	Brhy	291	Beta-propeller domain-containing protein, methanol dehydrogenase	-		No-Hit	NA	NA	NA	NA	NA	NA	NA	NA	NA	NA
TRINITY_DN11416_c0_g1_i1|m.26546	B_m.26546	Brhy	158	Photosystem I reaction center subunit II	-		No-Hit	NA	NA	NA	NA	NA	NA	NA	NA	NA	NA
TRINITY_DN11493_c0_g1_i1|m.26677	B_m.26677	Brhy	124	Photosystem I reaction center subunit II	-		No-Hit	NA	NA	NA	NA	NA	NA	NA	NA	NA	NA
TRINITY_DN11783_c0_g1_i1|m.53042	B_m.53042	Brhy	175	Photosystem II lipoprotein Psb27	-		No-Hit	NA	NA	NA	NA	NA	NA	NA	NA	NA	NA
TRINITY_DN11864_c0_g1_i1|m.30228	B_m.30228	Brhy	107	Ultraviolet-B-repressible protein	-		No-Hit	NA	NA	NA	NA	NA	NA	NA	NA	NA	NA
TRINITY_DN12147_c0_g1_i1|m.22685	B_m.22685	Brhy	190	NA	-		No-Hit	NA	NA	NA	NA	NA	NA	NA	NA	NA	NA
TRINITY_DN12147_c0_g1_i1|m.22686	B_m.22686	Brhy	164	Calcium homeostasis regulater-like protein CHoR1	-		No-Hit	NA	NA	NA	NA	NA	NA	NA	NA	NA	NA
TRINITY_DN12147_c0_g1_i2|m.22687	B_m.22687	Brhy	177	BnaC08g26090D protein	-		No-Hit	NA	NA	NA	NA	NA	NA	NA	NA	NA	NA
TRINITY_DN12147_c0_g1_i3|m.22688	B_m.22688	Brhy	190	NA	-		No-Hit	NA	NA	NA	NA	NA	NA	NA	NA	NA	NA
TRINITY_DN12147_c0_g1_i4|m.22689	B_m.22689	Brhy	271	BnaC08g26090D protein	-		No-Hit	NA	NA	NA	NA	NA	NA	NA	NA	NA	NA
TRINITY_DN12147_c0_g1_i5|m.22690	B_m.22690	Brhy	254	BnaC08g26090D protein	-		No-Hit	NA	NA	NA	NA	NA	NA	NA	NA	NA	NA
TRINITY_DN12147_c0_g1_i6|m.22691	B_m.22691	Brhy	190	NA	-		No-Hit	NA	NA	NA	NA	NA	NA	NA	NA	NA	NA
TRINITY_DN12147_c0_g1_i6|m.22692	B_m.22692	Brhy	181	Calcium homeostasis regulater-like protein CHoR1	-		No-Hit	NA	NA	NA	NA	NA	NA	NA	NA	NA	NA
TRINITY_DN12481_c0_g2_i1|m.11453	B_m.11453	Brhy	285	Thylakoid lumen protein	-		No-Hit	NA	NA	NA	NA	NA	NA	NA	NA	NA	NA
TRINITY_DN13362_c0_g1_i1|m.31548	B_m.31548	Brhy	280	Tetratricopeptide repeat	-		No-Hit	NA	NA	NA	NA	NA	NA	NA	NA	NA	NA
TRINITY_DN13502_c0_g2_i1|m.39188	B_m.39188	Brhy	104	Photosystem II reaction center PsbP family protein	-		No-Hit	NA	NA	NA	NA	NA	NA	NA	NA	NA	NA
TRINITY_DN13612_c0_g1_i1|m.40084	B_m.40084	Brhy	341	Chlorophyll a-b binding protein, chloroplastic	-		No-Hit	NA	NA	NA	NA	NA	NA	NA	NA	NA	NA
TRINITY_DN13612_c0_g1_i2|m.40089	B_m.40089	Brhy	300	Chlorophyll a-b binding protein, chloroplastic	-		No-Hit	NA	NA	NA	NA	NA	NA	NA	NA	NA	NA
TRINITY_DN13742_c1_g1_i3|m.46210	B_m.46210	Brhy	103	Photosystem II reaction center PsbP family protein	-		No-Hit	NA	NA	NA	NA	NA	NA	NA	NA	NA	NA
TRINITY_DN13742_c1_g1_i6|m.46216	B_m.46216	Brhy	103	Photosystem II reaction center PsbP family protein	-		No-Hit	NA	NA	NA	NA	NA	NA	NA	NA	NA	NA
TRINITY_DN14077_c0_g1_i2|m.9836	B_m.9836	Brhy	392	Rna binding protein	-		No-Hit	NA	NA	NA	NA	NA	NA	NA	NA	NA	NA
TRINITY_DN14114_c1_g1_i1|m.1835	B_m.1835	Brhy	105	Chlorophyll a-b binding protein, chloroplastic	-		No-Hit	NA	NA	NA	NA	NA	NA	NA	NA	NA	NA
TRINITY_DN14368_c0_g2_i1|m.13752	B_m.13752	Brhy	268	Photosystem II reaction center PsbP family protein	-		No-Hit	NA	NA	NA	NA	NA	NA	NA	NA	NA	NA
TRINITY_DN14450_c0_g1_i1|m.3591	B_m.3591	Brhy	260	Thylakoid lumenal 16.5 kDa protein	-		No-Hit	NA	NA	NA	NA	NA	NA	NA	NA	NA	NA
TRINITY_DN14711_c0_g1_i1|m.30440	B_m.30440	Brhy	257	DnaJ-like protein	-		No-Hit	NA	NA	NA	NA	NA	NA	NA	NA	NA	NA
TRINITY_DN14715_c0_g2_i1|m.30729	B_m.30729	Brhy	255	Chlorophyll a-b binding protein, chloroplastic	-		No-Hit	NA	NA	NA	NA	NA	NA	NA	NA	NA	NA
TRINITY_DN14730_c2_g1_i1|m.30859	B_m.30859	Brhy	301	Lumenal PsbP-like protein	-		No-Hit	NA	NA	NA	NA	NA	NA	NA	NA	NA	NA
TRINITY_DN15063_c0_g1_i1|m.27665	B_m.27665	Brhy	216	Photosystem II repair protein PSB27-H1, chloroplastic	-		No-Hit	NA	NA	NA	NA	NA	NA	NA	NA	NA	NA
TRINITY_DN15063_c0_g1_i2|m.27668	B_m.27668	Brhy	216	Photosystem II repair protein PSB27-H1, chloroplastic	-		No-Hit	NA	NA	NA	NA	NA	NA	NA	NA	NA	NA
TRINITY_DN15534_c0_g1_i1|m.12095	B_m.12095	Brhy	157	Chlorophyll a-b binding protein, chloroplastic	-		No-Hit	NA	NA	NA	NA	NA	NA	NA	NA	NA	NA
TRINITY_DN15534_c2_g3_i1|m.12096	B_m.12096	Brhy	275	Chlorophyll a-b binding protein, chloroplastic	-		No-Hit	NA	NA	NA	NA	NA	NA	NA	NA	NA	NA
TRINITY_DN15534_c2_g3_i2|m.12100	B_m.12100	Brhy	280	Chlorophyll a-b binding protein, chloroplastic	-		No-Hit	NA	NA	NA	NA	NA	NA	NA	NA	NA	NA
TRINITY_DN15534_c2_g3_i3|m.12102	B_m.12102	Brhy	280	Chlorophyll a-b binding protein, chloroplastic	-		No-Hit	NA	NA	NA	NA	NA	NA	NA	NA	NA	NA
TRINITY_DN15534_c2_g4_i1|m.12103	B_m.12103	Brhy	288	Chlorophyll a-b binding protein, chloroplastic	-		No-Hit	NA	NA	NA	NA	NA	NA	NA	NA	NA	NA
TRINITY_DN15534_c2_g4_i4|m.12104	B_m.12104	Brhy	239	Chlorophyll a-b binding protein, chloroplastic	-		No-Hit	NA	NA	NA	NA	NA	NA	NA	NA	NA	NA
TRINITY_DN15534_c2_g4_i5|m.12106	B_m.12106	Brhy	211	Chlorophyll a-b binding protein, chloroplastic	-		No-Hit	NA	NA	NA	NA	NA	NA	NA	NA	NA	NA
TRINITY_DN15534_c2_g5_i1|m.12108	B_m.12108	Brhy	287	Chlorophyll a-b binding protein, chloroplastic	-		No-Hit	NA	NA	NA	NA	NA	NA	NA	NA	NA	NA
TRINITY_DN15534_c5_g1_i1|m.12109	B_m.12109	Brhy	147	Chlorophyll a-b binding protein, chloroplastic	-		No-Hit	NA	NA	NA	NA	NA	NA	NA	NA	NA	NA
TRINITY_DN15534_c6_g1_i1|m.12112	B_m.12112	Brhy	116	Chlorophyll a-b binding protein, chloroplastic	-		No-Hit	NA	NA	NA	NA	NA	NA	NA	NA	NA	NA
TRINITY_DN15663_c0_g1_i1|m.49965	B_m.49965	Brhy	1102	Serine protease	-		No-Hit	NA	NA	NA	NA	NA	NA	NA	NA	NA	NA
TRINITY_DN15786_c0_g1_i1|m.25788	B_m.25788	Brhy	1017	Protein translocase subunit SecA	-		No-Hit	NA	NA	NA	NA	NA	NA	NA	NA	NA	NA
TRINITY_DN16093_c0_g1_i1|m.54248	B_m.54248	Brhy	436	Magnesium-protoporphyrin IX monomethyl ester [oxidative] cyclase	-		No-Hit	NA	NA	NA	NA	NA	NA	NA	NA	NA	NA
TRINITY_DN16114_c0_g1_i1|m.33466	B_m.33466	Brhy	385	Fructose-1,6-bisphosphatase class 1	-		No-Hit	NA	NA	NA	NA	NA	NA	NA	NA	NA	NA
TRINITY_DN16153_c0_g1_i1|m.33391	B_m.33391	Brhy	134	Photosystem I reaction center subunit V	-		No-Hit	NA	NA	NA	NA	NA	NA	NA	NA	NA	NA
TRINITY_DN16170_c0_g1_i1|m.33317	B_m.33317	Brhy	265	Chlorophyll a-b binding protein, chloroplastic	-		No-Hit	NA	NA	NA	NA	NA	NA	NA	NA	NA	NA
TRINITY_DN16179_c0_g1_i1|m.33383	B_m.33383	Brhy	290	Protein Thf1	-		No-Hit	NA	NA	NA	NA	NA	NA	NA	NA	NA	NA
TRINITY_DN16266_c0_g1_i1|m.18608	B_m.18608	Brhy	223	Chlorophyll a-b binding protein, chloroplastic	-		No-Hit	NA	NA	NA	NA	NA	NA	NA	NA	NA	NA
TRINITY_DN16338_c0_g1_i1|m.1033	B_m.1033	Brhy	261	Photosystem II reaction center PsbP family protein	-		No-Hit	NA	NA	NA	NA	NA	NA	NA	NA	NA	NA
TRINITY_DN16357_c0_g1_i1|m.1070	B_m.1070	Brhy	249	Chlorophyll a-b binding protein, chloroplastic	-		No-Hit	NA	NA	NA	NA	NA	NA	NA	NA	NA	NA
TRINITY_DN1758_c0_g1_i1|m.7636	B_m.7636	Brhy	117	Chlorophyll a-b binding protein, chloroplastic	-		No-Hit	NA	NA	NA	NA	NA	NA	NA	NA	NA	NA
TRINITY_DN20081_c0_g1_i1|m.33879	B_m.33879	Brhy	119	Photosystem II reaction center W protein	-		No-Hit	NA	NA	NA	NA	NA	NA	NA	NA	NA	NA
TRINITY_DN20083_c0_g1_i1|m.33830	B_m.33830	Brhy	268	Chlorophyll a-b binding protein, chloroplastic	-		No-Hit	NA	NA	NA	NA	NA	NA	NA	NA	NA	NA
TRINITY_DN20085_c0_g1_i1|m.33814	B_m.33814	Brhy	182	Cytochrome b6-f complex subunit petO, chloroplastic	-		No-Hit	NA	NA	NA	NA	NA	NA	NA	NA	NA	NA
TRINITY_DN20147_c0_g1_i1|m.5646	B_m.5646	Brhy	245	Chlorophyll a-b binding protein, chloroplastic	-		No-Hit	NA	NA	NA	NA	NA	NA	NA	NA	NA	NA
TRINITY_DN20187_c0_g1_i1|m.5577	B_m.5577	Brhy	237	Photosystem I reaction center subunit III	-		No-Hit	NA	NA	NA	NA	NA	NA	NA	NA	NA	NA
TRINITY_DN20330_c0_g1_i1|m.9442	B_m.9442	Brhy	163	Photosystem II PsbY protein	-		No-Hit	NA	NA	NA	NA	NA	NA	NA	NA	NA	NA
TRINITY_DN20330_c0_g2_i1|m.9443	B_m.9443	Brhy	279	Photosystem II PsbY protein	-		No-Hit	NA	NA	NA	NA	NA	NA	NA	NA	NA	NA
TRINITY_DN20330_c0_g3_i1|m.9446	B_m.9446	Brhy	231	Photosystem II PsbY protein	-		No-Hit	NA	NA	NA	NA	NA	NA	NA	NA	NA	NA
TRINITY_DN20336_c0_g1_i1|m.9554	B_m.9554	Brhy	253	PsbP family protein, expressed	-		No-Hit	NA	NA	NA	NA	NA	NA	NA	NA	NA	NA
TRINITY_DN20517_c0_g1_i1|m.51608	B_m.51608	Brhy	434	NmrA family protein	-		No-Hit	NA	NA	NA	NA	NA	NA	NA	NA	NA	NA
TRINITY_DN214_c1_g1_i1|m.18173	B_m.18173	Brhy	339	Fibrillin	-		No-Hit	NA	NA	NA	NA	NA	NA	NA	NA	NA	NA
TRINITY_DN22385_c0_g1_i1|m.8367	B_m.8367	Brhy	135	Chlorophyll a-b binding protein, chloroplastic	-		No-Hit	NA	NA	NA	NA	NA	NA	NA	NA	NA	NA
TRINITY_DN230_c0_g1_i1|m.18060	B_m.18060	Brhy	309	Rieske	-		No-Hit	NA	NA	NA	NA	NA	NA	NA	NA	NA	NA
TRINITY_DN2322_c0_g1_i1|m.49283	B_m.49283	Brhy	313	BnaC07g26740D protein	-		No-Hit	NA	NA	NA	NA	NA	NA	NA	NA	NA	NA
TRINITY_DN2379_c0_g1_i1|m.49472	B_m.49472	Brhy	273	Photosystem II PsbP protein	-		No-Hit	NA	NA	NA	NA	NA	NA	NA	NA	NA	NA
TRINITY_DN2379_c0_g2_i1|m.49474	B_m.49474	Brhy	306	Photosystem II PsbP protein	-		No-Hit	NA	NA	NA	NA	NA	NA	NA	NA	NA	NA
TRINITY_DN23826_c0_g1_i1|m.10436	B_m.10436	Brhy	202	Oxygen-evolving enhancer protein 3	-		No-Hit	NA	NA	NA	NA	NA	NA	NA	NA	NA	NA
TRINITY_DN23833_c0_g1_i1|m.10470	B_m.10470	Brhy	338	Chlorophyll a-b binding protein, chloroplastic	-		No-Hit	NA	NA	NA	NA	NA	NA	NA	NA	NA	NA
TRINITY_DN23994_c0_g1_i1|m.3984	B_m.3984	Brhy	299	Photosystem II oxygen-evolving enhancer protein 2	-		No-Hit	NA	NA	NA	NA	NA	NA	NA	NA	NA	NA
TRINITY_DN24082_c0_g1_i1|m.43185	B_m.43185	Brhy	203	Photosystem I reaction center subunit N	-		No-Hit	NA	NA	NA	NA	NA	NA	NA	NA	NA	NA
TRINITY_DN24330_c0_g1_i1|m.35853	B_m.35853	Brhy	204	Rubredoxin	-		No-Hit	NA	NA	NA	NA	NA	NA	NA	NA	NA	NA
TRINITY_DN24336_c0_g1_i1|m.35884	B_m.35884	Brhy	257	Expressed protein	-		No-Hit	NA	NA	NA	NA	NA	NA	NA	NA	NA	NA
TRINITY_DN24660_c0_g1_i1|m.27815	B_m.27815	Brhy	158	Oxygen-evolving enhancer protein 1	-		No-Hit	NA	NA	NA	NA	NA	NA	NA	NA	NA	NA
TRINITY_DN2524_c0_g1_i1|m.19259	B_m.19259	Brhy	188	Ribulose bisphosphate carboxylase small chain	-		No-Hit	NA	NA	NA	NA	NA	NA	NA	NA	NA	NA
TRINITY_DN2551_c0_g1_i1|m.19119	B_m.19119	Brhy	117	Photosystem I reaction centre subunit N	-		No-Hit	NA	NA	NA	NA	NA	NA	NA	NA	NA	NA
TRINITY_DN2551_c0_g2_i1|m.19121	B_m.19121	Brhy	132	Photosystem I reaction centre subunit N	-		No-Hit	NA	NA	NA	NA	NA	NA	NA	NA	NA	NA
TRINITY_DN2631_c0_g1_i1|m.41720	B_m.41720	Brhy	134	Photosystem I subunit VI	-		No-Hit	NA	NA	NA	NA	NA	NA	NA	NA	NA	NA
TRINITY_DN27886_c0_g1_i1|m.60741	B_m.60741	Brhy	228	Chlorophyll a-b binding protein, chloroplastic	-		No-Hit	NA	NA	NA	NA	NA	NA	NA	NA	NA	NA
TRINITY_DN27976_c0_g1_i1|m.61072	B_m.61072	Brhy	255	Photosystem II oxygen-evolving enhancer protein 2	-		No-Hit	NA	NA	NA	NA	NA	NA	NA	NA	NA	NA
TRINITY_DN31290_c0_g1_i1|m.823	B_m.823	Brhy	252	Chlorophyll a-b binding protein, chloroplastic	-		No-Hit	NA	NA	NA	NA	NA	NA	NA	NA	NA	NA
TRINITY_DN31298_c0_g1_i1|m.789	B_m.789	Brhy	146	Cytochrome c6	-		No-Hit	NA	NA	NA	NA	NA	NA	NA	NA	NA	NA
TRINITY_DN31326_c0_g1_i1|m.12617	B_m.12617	Brhy	310	Chlorophyll a-b binding protein, chloroplastic	-		No-Hit	NA	NA	NA	NA	NA	NA	NA	NA	NA	NA
TRINITY_DN31408_c0_g1_i1|m.38740	B_m.38740	Brhy	199	Photosystem I reaction center subunit II	-		No-Hit	NA	NA	NA	NA	NA	NA	NA	NA	NA	NA
TRINITY_DN31415_c0_g1_i1|m.38867	B_m.38867	Brhy	173	PsaO	-		No-Hit	NA	NA	NA	NA	NA	NA	NA	NA	NA	NA
TRINITY_DN31766_c0_g1_i1|m.38192	B_m.38192	Brhy	411	PRC-barrel domain-containing protein	-		No-Hit	NA	NA	NA	NA	NA	NA	NA	NA	NA	NA
TRINITY_DN32025_c0_g1_i1|m.57757	B_m.57757	Brhy	146	Photosystem II 10 kDa polypeptide, chloroplastic	-		No-Hit	NA	NA	NA	NA	NA	NA	NA	NA	NA	NA
TRINITY_DN35043_c0_g1_i1|m.48937	B_m.48937	Brhy	205	Photosystem II reaction center Psb28 protein	-		No-Hit	NA	NA	NA	NA	NA	NA	NA	NA	NA	NA
TRINITY_DN35053_c0_g1_i1|m.48782	B_m.48782	Brhy	556	Geranylgeranyl reductase	-		No-Hit	NA	NA	NA	NA	NA	NA	NA	NA	NA	NA
TRINITY_DN35055_c0_g1_i1|m.48902	B_m.48902	Brhy	188	Photosystem II 10 kDa polypeptide, chloroplastic	-		No-Hit	NA	NA	NA	NA	NA	NA	NA	NA	NA	NA
TRINITY_DN35100_c0_g1_i1|m.17347	B_m.17347	Brhy	206	Photosystem I reaction center subunit XI	-		No-Hit	NA	NA	NA	NA	NA	NA	NA	NA	NA	NA
TRINITY_DN35106_c0_g1_i1|m.17297	B_m.17297	Brhy	204	Oxygen-evolving enhancer protein 3	-		No-Hit	NA	NA	NA	NA	NA	NA	NA	NA	NA	NA
TRINITY_DN35130_c1_g1_i1|m.17373	B_m.17373	Brhy	352	Photosystem II manganese	-		No-Hit	NA	NA	NA	NA	NA	NA	NA	NA	NA	NA
TRINITY_DN35373_c0_g1_i1|m.36129	B_m.36129	Brhy	282	NA	-		No-Hit	NA	NA	NA	NA	NA	NA	NA	NA	NA	NA
TRINITY_DN35653_c0_g1_i1|m.44671	B_m.44671	Brhy	176	Photosystem II protein	-		No-Hit	NA	NA	NA	NA	NA	NA	NA	NA	NA	NA
TRINITY_DN35724_c0_g1_i1|m.33570	B_m.33570	Brhy	107	Ferredoxin-thioredoxin reductase, variable chain	-		No-Hit	NA	NA	NA	NA	NA	NA	NA	NA	NA	NA
TRINITY_DN407_c0_g2_i1|m.38613	B_m.38613	Brhy	211	Chlorophyll a-b binding protein, chloroplastic	-		No-Hit	NA	NA	NA	NA	NA	NA	NA	NA	NA	NA
TRINITY_DN4257_c0_g1_i1|m.50760	B_m.50760	Brhy	158	Chlorophyll a-b binding protein, chloroplastic	-		No-Hit	NA	NA	NA	NA	NA	NA	NA	NA	NA	NA
TRINITY_DN4496_c0_g1_i1|m.53876	B_m.53876	Brhy	255	Chlorophyll a-b binding protein, chloroplastic	-		No-Hit	NA	NA	NA	NA	NA	NA	NA	NA	NA	NA
TRINITY_DN4505_c0_g1_i1|m.29343	B_m.29343	Brhy	263	Photosystem II reaction center PsbP family protein	-		No-Hit	NA	NA	NA	NA	NA	NA	NA	NA	NA	NA
TRINITY_DN4617_c0_g1_i1|m.51949	B_m.51949	Brhy	321	Chlorophyll a-b binding protein, chloroplastic	-		No-Hit	NA	NA	NA	NA	NA	NA	NA	NA	NA	NA
TRINITY_DN4811_c0_g1_i1|m.35461	B_m.35461	Brhy	103	{ECO:0000313|EMBL:BAD31802.1};	-		No-Hit	NA	NA	NA	NA	NA	NA	NA	NA	NA	NA
TRINITY_DN5199_c0_g1_i1|m.16122	B_m.16122	Brhy	313	RNA-binding S4 domain-containing protein	-		No-Hit	NA	NA	NA	NA	NA	NA	NA	NA	NA	NA
TRINITY_DN5199_c0_g2_i1|m.16125	B_m.16125	Brhy	221	RNA-binding S4 domain-containing protein	-		No-Hit	NA	NA	NA	NA	NA	NA	NA	NA	NA	NA
TRINITY_DN6480_c0_g2_i1|m.4826	B_m.4826	Brhy	259	Peptidyl-prolyl cis-trans isomerase	-		No-Hit	NA	NA	NA	NA	NA	NA	NA	NA	NA	NA
TRINITY_DN6620_c0_g1_i1|m.2960	B_m.2960	Brhy	311	Chlorophyll a-b binding protein, chloroplastic	-		No-Hit	NA	NA	NA	NA	NA	NA	NA	NA	NA	NA
TRINITY_DN8468_c0_g1_i1|m.48129	B_m.48129	Brhy	252	PsbP-like protein	-		No-Hit	NA	NA	NA	NA	NA	NA	NA	NA	NA	NA
TRINITY_DN8948_c0_g1_i1|m.24854	B_m.24854	Brhy	126	Chlorophyll a-b binding protein, chloroplastic	-		No-Hit	NA	NA	NA	NA	NA	NA	NA	NA	NA	NA
TRINITY_DN9539_c0_g3_i1|m.24606	B_m.24606	Brhy	379	Low PSII Accumulation 3	-		No-Hit	NA	NA	NA	NA	NA	NA	NA	NA	NA	NA
[truncated: 28 more columns]
