# Supplementary material for: Chloroplast acquisition without the gene transfer in kleptoplastic sea slugs, Plakobranchus ocellatus
Source: eLife. 2021 Apr 27;10:e60176. doi: 10.7554/eLife.60176 (PMC8079154; doi:10.7554/eLife.60176)
Supplement: Figure 5—source data 1. — This zip archive contains source files of kleptoplasty relating molluscan (KRM) genes searching based on RNA-Seq analysis. [file elife-60176-fig5-data1.zip]

Archive with 9 entries (8 files):
- Figure_5_source_data_1/
- Figure_5_source_data_1/2_DEG_genes_DGvsDeP.xlsx
- __MACOSX/Figure_5_source_data_1/._2_DEG_genes_DGvsDeP.xlsx
- Figure_5_source_data_1/.DS_Store
- __MACOSX/Figure_5_source_data_1/._.DS_Store
- Figure_5_source_data_1/3_Enriched_GOs_in_DEGs.xlsx
- __MACOSX/Figure_5_source_data_1/._3_Enriched_GOs_in_DEGs.xlsx
- Figure_5_source_data_1/1_RNAseq_DEG_all_result.txt
- __MACOSX/Figure_5_source_data_1/._1_RNAseq_DEG_all_result.txt
