# Supplementary material for: Chloroplast acquisition without the gene transfer in kleptoplastic sea slugs, Plakobranchus ocellatus
Source: eLife. 2021 Apr 27;10:e60176. doi: 10.7554/eLife.60176 (PMC8079154; doi:10.7554/eLife.60176)
Supplement: Figure 5—source data 1. — This zip archive contains source files of kleptoplasty relating molluscan (KRM) genes searching based on RNA-Seq analysis. [file elife-60176-fig5-data1.zip › Figure_5_source_data_1/1_RNAseq_DEG_all_result.txt]

Output data of DEG analysis between the digestive gland and the parapodia pulling out digestive gland.
ID	baseMean	log2FoldChange	lfcSE	stat	pvalue	padj
evm.model.scaffold87192_cov40.1	0.139656090471104	0.639679210981283	4.0733064004226	0.157041761188138	0.875211935741906	NA
evm.model.scaffold258630_cov86.1	4.13446325330787	-0.167675796266795	1.81548512083643	-0.0923586728100223	0.926413073355716	0.991060492682087
evm.model.scaffold264246_cov121.1	180.232352228898	-0.984512019150239	0.342704855072613	-2.87276939494085	0.00406891003526967	0.0693308403928875
evm.model.scaffold1791_cov47.1	0.639391064922661	0.819437444720094	2.3052922688126	0.355459242980138	0.722245573213847	NA
evm.model.scaffold10194_cov43.1	1.04545111256688	0.495171608665185	3.61667177994629	0.136913615277674	0.891099076750296	NA
evm.model.scaffold21489_cov43.1	1.06371430893925	1.09299791532667	2.27721317179691	0.479971716685708	0.631247504445448	NA
evm.model.scaffold38185_cov49.1	0.605782434531938	-1.9375915111946	3.03804949935547	-0.63777483270291	0.523620264601079	NA
evm.model.scaffold25338_cov38.1	3.42844274414988	0.184876872009123	1.38373018813149	0.133607601825013	0.893712872702945	0.986337167788196
evm.model.scaffold219335_cov46.1	0.413163640900024	-1.42616880832145	3.96645937437736	-0.359557144977773	0.719178336332863	NA
evm.model.scaffold50478_cov57.1	3.50608052449882	1.86201937000188	1.27205478322434	1.46378866268803	0.143251701089181	0.586742254503991
evm.model.scaffold65931_cov46.1	32.0789885729914	-1.33992087681284	0.960802242927392	-1.39458550047754	0.163140869983009	0.620839433784283
evm.model.scaffold364_cov106.1	1.49222338385763	1.19937653825307	1.97105459755475	0.608494833040642	0.542859331844903	NA
evm.model.scaffold3177_cov57.1	1.2669048891416	-3.00830673107728	3.12119322012837	-0.963832265069944	0.335130027542484	NA
evm.model.scaffold6341_cov46.1	0	NA	NA	NA	NA	NA
evm.model.scaffold151278_cov51.1	0	NA	NA	NA	NA	NA
evm.model.scaffold364_cov106.2	8.07931287116336	0.405688363400423	0.88178528111214	0.460076134281527	0.645461573748757	0.930555330586352
evm.model.scaffold39406_cov65.1	1.01217969981399	-0.564495265807713	2.18691582989944	-0.258123910435854	0.796311278841192	NA
evm.model.scaffold11529_cov36.1	0.639391064922661	0.819437444720094	2.3052922688126	0.355459242980138	0.722245573213847	NA
evm.model.scaffold25631_cov38.1	0.65548997168243	-0.757727697782216	2.51811415051608	-0.300910781835256	0.763482528431513	NA
evm.model.scaffold11529_cov36.2	9.84257970454969	0.799577716766285	0.897938575405573	0.89045925708798	0.373219336174226	0.818846457291715
evm.model.scaffold81135_cov53.1	0	NA	NA	NA	NA	NA
evm.model.scaffold58526_cov48.1	0.375749599556832	-1.26194401275051	3.97353981674959	-0.317586854781487	0.750798346665505	NA
evm.model.scaffold21825_cov35.2	0.639391064922661	0.819437444720094	2.3052922688126	0.355459242980138	0.722245573213847	NA
evm.model.scaffold64660_cov40.1	1.48887724430175	1.17876038328201	2.49068453918806	0.473267635758591	0.636022249003313	NA
evm.model.scaffold45639_cov42.1	8.02824848939606	0.754815027231405	1.70941037522144	0.441564552416869	0.658804339717458	0.934417286020534
evm.model.scaffold124217_cov54.1	1.01217969981399	-0.564495265807713	2.18691582989944	-0.258123910435854	0.796311278841192	NA
evm.model.scaffold30744_cov62.1	0.841031497330699	0.209890353136135	2.89687230197351	0.07245412681572	0.942240510969755	NA
evm.model.scaffold54183_cov34.1	1.39682888438819	0.321832540964718	1.70800283596549	0.1884262333691	0.850542536742473	NA
evm.model.scaffold46363_cov52.1	9.12991051871648	0.25865123401212	1.01240914458957	0.255480934160247	0.798351667467317	0.967630751411017
evm.model.scaffold19694_cov79.1	4.5346533324174	0.446172759303856	1.08744175590146	0.410295776194459	0.68158899013447	0.941216182091257
evm.model.scaffold37474_cov42.1	0.816327206898384	-2.35346768471143	3.62079496094423	-0.649986456039944	0.515700970299716	NA
evm.model.scaffold11371_cov42.1	1.63731145217497	-1.2765979671548	1.89790009506098	-0.672637074246937	0.501178209351351	NA
evm.model.scaffold89669_cov74.1	0.356689728131561	0.651299921202418	3.73859921682281	0.174209612592792	0.861700731297452	NA
evm.model.scaffold73330_cov62.1	0.279312180942208	-0.762336236323921	4.00055642532609	-0.190557551319072	0.848872249821772	NA
evm.model.scaffold30443_cov40.1	0.118046754542864	0.15988667600085	4.05627935200962	0.0394170771107361	0.968557864924271	NA
evm.model.scaffold146257_cov60.1	12.253989079667	-1.34760233230636	0.749904507193858	-1.79703191456881	0.072330553321713	0.422717729971271
evm.model.scaffold49735_cov50.2	1.41588875581346	-0.34904822965772	1.75887526640459	-0.198449677657489	0.842693253080275	NA
evm.model.scaffold49735_cov50.3	4.23650607818029	0.925738779619104	1.23586368004554	0.749062210150064	0.453819710598544	0.867470635109001
evm.model.scaffold158693_cov72.1	0.139656090471104	0.639679210981283	4.0733064004226	0.157041761188138	0.875211935741906	NA
evm.model.scaffold51586_cov49.1	0.574429067299368	-1.86494643904158	3.94964272831818	-0.472181047078075	0.636797566698315	NA
evm.model.scaffold158693_cov72.2	0.289056212246538	-0.859013471084874	3.9166066136394	-0.219325951218435	0.826396147847022	NA
evm.model.scaffold65844_cov62.1	1.43792628292509	0.208834016645434	1.72080685437678	0.121358196658896	0.903407326322003	NA
evm.model.scaffold34201_cov55.1	3.63570167041784	-1.24406072527366	1.6169641586315	-0.76938052005219	0.44166744932369	0.860214860220695
evm.model.scaffold116611_cov46.1	6.56796598861006	0.028705958856487	1.14860540844008	0.0249920108729703	0.980061336019582	0.998276988848162
evm.model.scaffold58137_cov43.1	1.19126157341243	-2.90884638635689	3.22458485979743	-0.90208399308171	0.367012251259274	NA
evm.model.scaffold33681_cov42.1	1.1207718694563	0.293260607202285	1.89625578931383	0.154652451876444	0.877095316783922	NA
evm.model.scaffold175833_cov67.1	0	NA	NA	NA	NA	NA
evm.model.scaffold21492_cov28.1	0.509050814572498	0.0288055069255227	3.31864192246834	0.00867990810653586	0.993074522294561	NA
evm.model.scaffold4398_cov50.1	1.47110672213242	0.912674772639261	1.72451931488695	0.529234300109355	0.596642925347574	NA
evm.model.scaffold70718_cov35.2	0.797401325311686	1.24515618333464	2.16804011697887	0.574323405541841	0.565748973522407	NA
evm.model.scaffold48167_cov49.1	0.865740542704059	-0.0515142689563001	2.41146540464754	-0.0213622259962835	0.982956705972524	NA
evm.model.scaffold4213_cov29.1	0	NA	NA	NA	NA	NA
evm.model.scaffold4213_cov29.2	0	NA	NA	NA	NA	NA
evm.model.scaffold9221_cov79.1	16.0280381860993	0.584254276523395	0.670338970557165	0.871580352903818	0.383437352750914	0.824559848976569
evm.model.scaffold255912_cov41.1	1.64920597004306	-3.38544194395238	2.24557821209602	-1.5076036656022	0.131655994031039	NA
evm.model.scaffold19562_cov37.1	0	NA	NA	NA	NA	NA
evm.model.scaffold264035_cov131.1	4.25684334201697	-0.136050641076851	1.20475830497658	-0.112927747013536	0.910087838099573	0.98813837041768
evm.model.scaffold57723_cov36.1	4.14129828074301	0.403283164739029	1.05645936233478	0.381730882528004	0.702660990715148	0.948762720828862
evm.model.scaffold4305_cov48.1	5.46822110892365	1.07571912068873	0.976435894381683	1.10167920585295	0.270601160232073	0.744459825827488
evm.model.scaffold2913_cov81.1	8.87779973178821	1.63873430330854	0.833672461755499	1.96568122192472	0.0493354452685262	0.338658152654415
evm.model.scaffold7002_cov65.1	2.61334442779629	1.6000580162659	2.36765233631984	0.675799394920013	0.499168018930261	NA
evm.model.scaffold105889_cov50.1	0.813390700536018	-2.37078427986292	3.93800189863502	-0.602027205899691	0.547156027974475	NA
evm.model.scaffold64157_cov39.1	0.139656090471104	0.639679210981283	4.0733064004226	0.157041761188138	0.875211935741906	NA
evm.model.scaffold38260_cov56.1	7.78011322459702	-1.65685313371956	1.71428936195493	-0.966495604820256	0.333796245167558	0.794379419857613
evm.model.scaffold54394_cov43.1	0	NA	NA	NA	NA	NA
evm.model.scaffold27950_cov73.1	0	NA	NA	NA	NA	NA
evm.model.scaffold85554_cov60.1	1.46108576664764	-3.21793063032382	2.22872260456752	-1.44384528775767	0.148782499633346	NA
evm.model.scaffold12159_cov64.1	0.257702845013968	-0.700898364115671	4.00454349457189	-0.175025783854197	0.861059373708602	NA
evm.model.scaffold52985_cov82.1	0.354140263628592	-1.20909369668936	3.97598973634202	-0.304098797247336	0.761052623134663	NA
evm.model.scaffold255825_cov35.1	0.139656090471104	0.639679210981283	4.0733064004226	0.157041761188138	0.875211935741906	NA
evm.model.scaffold1848_cov83.1	1.58260012836163	0.836591557900634	1.73292272750551	0.482763336542352	0.629263786029834	NA
evm.model.scaffold255028_cov82.1	0.61439257314553	-0.61630172267954	3.14789983017287	-0.195781872336673	0.84478089926757	NA
evm.model.scaffold49168_cov48.1	0	NA	NA	NA	NA	NA
evm.model.scaffold18919_cov39.1	3.52017041219272	0.459184272718479	1.2122741769721	0.378779224568969	0.704851816221729	0.949447489172564
evm.model.scaffold122236_cov37.1	3.07866085913417	-2.01513210270751	1.6693390662681	-1.2071436794518	0.227376815799986	0.706143852053258
evm.model.scaffold9405_cov31.1	1.31536900206592	-3.05985014461681	2.30362694335049	-1.32827502884058	0.184087265981747	NA
evm.model.scaffold42453_cov48.1	0.279312180942208	-0.762336236323921	4.00055642532609	-0.190557551319072	0.848872249821772	NA
evm.model.scaffold63233_cov38.1	2.64625987890299	1.46401782415607	2.91339850066707	0.50251204008681	0.615307385244479	0.92258276200707
evm.model.scaffold14148_cov51.1	0.680060272276171	-0.572727716269988	2.53217696661881	-0.226179972340064	0.821061446777724	NA
evm.model.scaffold11911_cov38.1	152.164193275594	1.79796349298446	0.482133416941967	3.7291824831152	0.000192102000929041	0.00817814053496387
evm.model.scaffold45501_cov41.1	0.994144189544022	-2.65980661292419	3.93236764002931	-0.676388083822287	0.498794280887372	NA
evm.model.scaffold89015_cov56.1	15.8807600848542	-1.33129751411333	0.763585060848876	-1.74348292334757	0.0812492946390516	0.445128465434962
evm.model.scaffold26656_cov59.1	0.534893752636596	-1.78328564524596	3.95351987079172	-0.451062775331098	0.651944305612485	NA
evm.model.scaffold47608_cov228.1	14.7520661332769	0.358031487035769	0.985091920512627	0.363449825930412	0.716268887017257	0.950729628178315
evm.model.scaffold111334_cov58.1	0	NA	NA	NA	NA	NA
evm.model.scaffold22396_cov42.1	0.962900353846889	-0.48009163108889	2.24273333060373	-0.214065410513898	0.830496048967237	NA
evm.model.scaffold196930_cov33.1	7.94467193805613	1.313785422799	0.979080279304275	1.34185668996679	0.179642466875922	0.647373228418254
evm.model.scaffold44754_cov67.1	1.35955358782461	0.139503030431608	2.05637156665187	0.0678394083510611	0.945913472678017	NA
evm.model.scaffold44211_cov60.1	4.66214847084051	-1.73050869074869	1.4909020687305	-1.16071251562633	0.245758830388364	0.722231090951324
evm.model.scaffold255473_cov52.1	0.279312180942208	-0.762336236323921	4.00055642532609	-0.190557551319072	0.848872249821772	NA
evm.model.scaffold8650_cov44.2	1.2285076359671	1.10894614705983	2.20188639796242	0.503634587182167	0.614518182853945	NA
evm.model.scaffold8650_cov44.1	1.28753101323853	0.916876128368644	2.1544533448303	0.425572514980993	0.670419371422405	NA
evm.model.scaffold54881_cov63.1	14.3927583650891	0.972737138965368	0.722137834268885	1.34702420065028	0.177972438579343	0.645594660480652
evm.model.scaffold29074_cov42.1	0.875484574008389	-0.119796793537645	2.08776777445005	-0.0573803250551664	0.95424223550759	NA
evm.model.scaffold56520_cov46.2	0.257702845013968	-0.700898364115671	4.00454349457189	-0.175025783854197	0.861059373708602	NA
evm.model.scaffold73572_cov41.1	0	NA	NA	NA	NA	NA
evm.model.scaffold13163_cov43.1	0.289056212246538	-0.859013471084874	3.9166066136394	-0.219325951218435	0.826396147847022	NA
evm.model.scaffold92313_cov64.1	0.813390700536018	-2.37078427986292	3.93800189863502	-0.602027205899691	0.547156027974475	NA
evm.model.scaffold88701_cov55.1	2.45971126926379	-0.0973611418576957	1.41184497627337	-0.0689602211955912	0.945021282973647	NA
evm.model.scaffold75370_cov52.1	0.331980682758201	1.6870975259146	4.05094520615876	0.416470092794557	0.677066047490498	NA
evm.model.scaffold243_cov36.2	0.139656090471104	0.639679210981283	4.0733064004226	0.157041761188138	0.875211935741906	NA
evm.model.scaffold254462_cov73.1	0.690098504925318	-2.11471464422741	3.77684042172075	-0.559916334316273	0.575536506693073	NA
evm.model.scaffold65233_cov40.1	0.701375406859595	0.712918348685493	3.05681029712595	0.233222960991654	0.815588277112147	NA
evm.model.scaffold89185_cov30.1	0	NA	NA	NA	NA	NA
evm.model.scaffold1913_cov68.1	8.92942659724812	-1.83984866618979	1.02693341802964	-1.79159489202316	0.0731978819541438	0.425109601453332
evm.model.scaffold146625_cov78.1	0	NA	NA	NA	NA	NA
evm.model.scaffold44853_cov31.1	0.279312180942208	-0.762336236323921	4.00055642532609	-0.190557551319072	0.848872249821772	NA
evm.model.scaffold38436_cov35.1	0	NA	NA	NA	NA	NA
evm.model.scaffold92130_cov60.1	13.5726998706592	-0.178858116178618	0.789488407958155	-0.226549388661952	0.820774150959822	0.974039586012953
evm.model.scaffold35146_cov67.1	0.139656090471104	0.639679210981283	4.0733064004226	0.157041761188138	0.875211935741906	NA
evm.model.scaffold67978_cov42.1	0.356689728131561	0.651299921202418	3.73859921682281	0.174209612592792	0.861700731297452	NA
evm.model.scaffold12763_cov48.1	0	NA	NA	NA	NA	NA
evm.model.scaffold13871_cov47.1	5.22543607212344	0.124329388766906	1.04140891803382	0.119385753870478	0.90496974733567	0.987366419036886
evm.model.scaffold166855_cov63.1	138.020049007432	0.615740383956412	1.54359904718854	0.398899173381781	NA	NA
evm.model.scaffold120590_cov25.1	3.58811065164588	-0.706613915232178	1.22543779764471	-0.576621609509914	0.564195098025143	0.908544570500378
evm.model.scaffold7569_cov58.1	12.3351963142799	0.49011124515191	0.808874371545422	0.605917633680879	0.544569449303831	0.901560555258557
evm.model.scaffold47458_cov39.1	0	NA	NA	NA	NA	NA
evm.model.scaffold108575_cov50.1	3.63705277997515	-1.14068704368548	1.26000029277922	-0.905306967167	0.365302786406651	0.814466453413649
evm.model.scaffold42438_cov42.1	0.487735679989074	-1.61155995253877	3.27212802319724	-0.492511277405367	0.622357951577155	NA
evm.model.scaffold85151_cov46.1	0	NA	NA	NA	NA	NA
evm.model.scaffold50977_cov35.1	3.40251788064801	2.42706275862401	2.04284208495688	1.18808143639514	0.234801327201583	0.713371731988921
evm.model.scaffold125356_cov48.1	0.975471359978148	-2.61380909939418	2.59272236636741	-1.00813304706292	0.31339059461155	NA
evm.model.scaffold19245_cov46.1	0	NA	NA	NA	NA	NA
evm.model.scaffold31973_cov66.1	0.844714854524407	0.218695637737858	2.9496620710327	0.0741426076856631	0.940896912506443	NA
evm.model.scaffold57127_cov61.1	2.31413324946168	-0.0928819295009665	1.48560335523212	-0.0625213514588851	0.95014765919442	NA
evm.model.scaffold29867_cov37.1	1.77182976614465	-0.414421688668881	2.03684023597199	-0.203463031292249	0.838773138066821	NA
evm.model.scaffold1077_cov43.1	0	NA	NA	NA	NA	NA
evm.model.scaffold59074_cov53.1	7.20799180632838	1.12063471424865	0.899159295279498	1.24631388468303	0.212649182394723	0.693043249989581
evm.model.scaffold68960_cov53.1	0.698414442194093	0.515225046773252	2.20563533584327	0.233594846074711	0.81529952930318	NA
evm.model.scaffold254175_cov89.1	5.46065864439629	0.137387116900732	1.04179843527133	0.131874950325636	0.895083202303255	0.986637354704173
evm.model.scaffold26843_cov43.1	0.948061562334152	4.36163090235751	3.99146024377782	1.09274066030264	0.274507681955371	NA
evm.model.scaffold43389_cov38.1	0.239776866279436	-0.626068492468155	4.00962424370055	-0.156141437305942	0.875921536654899	NA
evm.model.scaffold54640_cov36.1	1.3805912328488	1.3735761768675	3.30797821686676	0.41523132463929	0.677972569609336	NA
evm.model.scaffold98394_cov42.1	0.198679467742536	-0.25189381409287	4.03316604260556	-0.0624556022320713	0.95020001716356	NA
evm.model.scaffold254481_cov66.1	5.8268461597399	0.117049876799501	0.986138365782401	0.118695186051943	0.905516850560582	0.987366419036886
evm.model.scaffold37054_cov56.1	5.59365430813084	-2.05024644096863	1.49556443564225	-1.37088472559738	0.170410893581062	0.635272625203253
evm.model.scaffold57190_cov94.1	0.257702845013968	-0.700898364115671	4.00454349457189	-0.175025783854197	0.861059373708602	NA
evm.model.scaffold53183_cov69.1	1.1700512154234	0.196142455097202	1.94742858905391	0.100718689352553	0.919773774859055	NA
evm.model.scaffold132337_cov44.1	1.6675309267168	-0.672393730506947	1.66717994576018	-0.403312031323863	0.686718691944147	NA
evm.model.scaffold51588_cov52.1	3.16960600644517	0.949460392485215	1.50184413888756	0.632196356399868	0.527258577904294	0.894899617533001
evm.model.scaffold24010_cov52.1	0.856424702583118	0.939569051079951	2.07525950902866	0.452747739254897	0.650730399289412	NA
evm.model.scaffold51588_cov52.2	4.69787058650381	-0.374478243951426	1.55867659566404	-0.240253972500234	0.810133374685146	0.970472997934078
evm.model.scaffold24010_cov52.2	1.5235767510902	1.05023030286649	1.75208866744639	0.599416183883643	0.548895387419082	NA
evm.model.scaffold17987_cov73.1	3.9523058597092	-1.4156703318344	1.55930194074972	-0.907887237768545	0.363937801020305	0.812718852651514
evm.model.scaffold63151_cov68.1	10.1208939899113	-0.962988940369689	0.798185238027333	-1.20647300211873	0.22763516279335	0.706143852053258
evm.model.scaffold29381_cov34.1	2.94939073390183	3.44177021541891	2.02103982973269	1.70297000820321	0.0885736812256251	0.467235398386483
evm.model.scaffold137690_cov51.1	0	NA	NA	NA	NA	NA
evm.model.scaffold2048_cov43.1	10.8260691762683	-0.231329294763521	0.87858496136453	-0.2632975806964	0.792321224248855	0.967206353005973
evm.model.scaffold40176_cov35.1	0.139656090471104	0.639679210981283	4.0733064004226	0.157041761188138	0.875211935741906	NA
evm.model.scaffold24840_cov37.2	0.356689728131561	0.651299921202418	3.73859921682281	0.174209612592792	0.861700731297452	NA
evm.model.scaffold40176_cov35.3	1.15714299165431	1.89469407393363	2.46065484244222	0.769995873152662	0.441302340691739	NA
evm.model.scaffold93400_cov36.1	6.85622426992942	3.02292551718518	1.330064333649	2.27276639235326	0.0230402613093815	0.21397163288052
evm.model.scaffold48524_cov35.1	1.94818944151055	2.4984964886864	1.63300460253342	1.52999966124423	0.126016812778698	NA
evm.model.scaffold17936_cov44.1	0	NA	NA	NA	NA	NA
evm.model.scaffold25273_cov34.2	0.566247119869166	-1.86156055681653	3.91566181700182	-0.475414028028066	0.634491897721992	NA
evm.model.scaffold29427_cov53.1	0.931114040489884	0.938490829175183	3.54675425564912	0.264605541159327	0.791313351023503	NA
evm.model.scaffold64704_cov43.1	11.9479415571211	-0.753547845233115	0.826287646371055	-0.91196794305542	0.361785593097571	0.811688449898524
evm.model.scaffold34580_cov46.1	1.13008770957724	-0.499708205936825	2.22309766368952	-0.22478014083623	0.82215031607608	NA
evm.model.scaffold80200_cov41.1	5.76212565126784	0.179579785503014	1.06571322604119	0.168506668693698	0.866184697827415	0.982331332052509
evm.model.scaffold48394_cov49.2	0.397358935485072	-1.31486359267669	3.9711722880833	-0.331102127354769	0.740567344788243	NA
evm.model.scaffold38911_cov52.1	0.6334524445708	-2.00861966505015	3.82985733440793	-0.524463312772632	0.599956330481844	NA
evm.model.scaffold116786_cov37.1	0.515405690027936	-1.70484680726599	3.95610050028405	-0.430941227894382	0.666511105054336	NA
evm.model.scaffold7077_cov53.1	2.62592793538615	0.0699286774493226	1.81459158292957	0.0385368686304751	0.969259636388658	NA
evm.model.scaffold255321_cov70.1	0.89073903448119	0.994670364649289	2.06621285621522	0.481397820005474	0.630233785763647	NA
evm.model.scaffold47774_cov39.1	0	NA	NA	NA	NA	NA
evm.model.scaffold1626_cov64.1	12.8898126235561	0.01842762641674	0.78556139749144	0.0234579072693561	0.981285014369946	0.998276988848162
evm.model.scaffold255764_cov65.1	4.31080896037118	-0.747867332924307	2.099632713499	-0.356189598359801	0.721698581116032	0.950949257450893
evm.model.scaffold31103_cov56.1	3.54702996489456	-0.854994327929236	1.65920064201939	-0.515304964497022	0.606339930353859	0.919683827680984
evm.model.scaffold32889_cov80.1	0.770437016780174	-0.829089606983062	2.40236578421893	-0.345113809241427	0.730008812241299	NA
evm.model.scaffold7825_cov63.1	0	NA	NA	NA	NA	NA
evm.model.scaffold78850_cov69.1	0.639391064922661	0.819437444720094	2.3052922688126	0.355459242980138	0.722245573213847	NA
evm.model.scaffold13584_cov61.1	2.12064613738318	-3.748150523455	2.7490543940579	-1.36343265217184	0.17274619629329	NA
evm.model.scaffold3539_cov49.1	1.75918030869116	-1.62353960826809	1.8699523986649	-0.868225099968989	0.385271116071381	NA
evm.model.scaffold56091_cov35.1	9.38585812116785	0.946993848234265	0.77136593868488	1.22768429449817	0.219565504403629	0.698677403670968
evm.model.scaffold92335_cov61.1	0.177070131814296	-0.276742696073726	4.0319520393909	-0.0686373978088125	0.945278249900791	NA
evm.model.scaffold689_cov79.1	0.472187018171456	-1.6147388685158	3.95923914017323	-0.407840701545788	0.683390629832847	NA
evm.model.scaffold44681_cov52.1	0	NA	NA	NA	NA	NA
evm.model.scaffold254592_cov62.1	3.24017700881102	0.621815731944268	2.20694522474359	0.28175403946263	0.77813211483773	0.964249347574866
evm.model.scaffold24119_cov70.1	0.524305275045299	2.3665105984823	4.01489387530822	0.589432914537654	0.555570902159982	NA
evm.model.scaffold41862_cov76.1	2.25941861260005	-3.84311106224131	3.64686288173958	-1.0538128761255	0.291968597190334	NA
evm.model.scaffold255152_cov74.1	2.54497656253853	0.54688389295724	1.47056451346355	0.37188704606314	0.709976950290618	NA
evm.model.scaffold23509_cov45.1	0.597600487101736	-1.93619061214703	3.85023141805895	-0.502876425314491	0.615051156770422	NA
evm.model.scaffold6375_cov90.1	4.45046679344209	-1.58456725726555	1.48006774687978	-1.07060454537036	0.284347278837181	0.753980660703314
evm.model.scaffold29219_cov62.1	1.58054809300274	-1.40193112255879	1.94366170707513	-0.721283501884932	0.470735105462611	NA
evm.model.scaffold15875_cov62.1	3.89733558356178	0.654208490349241	1.21051191621276	0.540439529414974	0.588893953101004	0.914999019390901
evm.model.scaffold43917_cov51.1	0.844714854524407	0.218695637737858	2.9496620710327	0.0741426076856631	0.940896912506443	NA
evm.model.scaffold119134_cov56.1	1.49612249107392	-3.24653027372515	2.23366782162702	-1.45345258694749	0.146098134790719	NA
evm.model.scaffold83205_cov68.1	6.36549753133018	-0.01126175569015	1.08694914512486	-0.0103608855489338	0.991733357285715	0.999907618110767
evm.model.scaffold38758_cov39.1	0.447066472635563	0.0594387610692416	2.89471936717617	0.0205335141441447	0.983617777286445	NA
evm.model.scaffold29076_cov53.1	1.90166337398919	-3.58131908775634	2.08755623664719	-1.71555574163035	0.0862433848795124	NA
evm.model.scaffold51360_cov44.1	0.279312180942208	-0.762336236323921	4.00055642532609	-0.190557551319072	0.848872249821772	NA
evm.model.scaffold12950_cov69.1	3.15446107750781	1.34835035148967	1.85838721542668	0.725548658695489	0.468115504974894	0.875133540444751
evm.model.scaffold52383_cov44.1	5.42473921233107	-0.148916759358903	1.12884682581857	-0.131919367581973	0.895048069394339	0.986637354704173
evm.model.scaffold266705_cov182.1	1.42973239941507	-3.1879931204128	2.25797067996599	-1.4118841970352	0.157984061563859	NA
evm.model.scaffold35138_cov55.1	1.48720562889219	0.146510175074066	1.66171218486372	0.0881682016949772	0.929742990237207	NA
evm.model.scaffold29739_cov72.1	1.68276867540402	0.0286553747985825	2.40897729065947	0.0118952448865709	0.990509191578481	NA
evm.model.scaffold59973_cov53.1	0.257702845013968	-0.700898364115671	4.00454349457189	-0.175025783854197	0.861059373708602	NA
evm.model.scaffold27058_cov47.1	2.89916750613793	-1.68438698088762	1.63814568371732	-1.02822782956969	0.303842670440165	0.772847399085975
evm.model.scaffold13625_cov49.1	1.48691142754737	0.729610594573537	2.00517808309911	0.363863240239433	0.715960135789705	NA
evm.model.scaffold92992_cov36.2	0.481380804533635	0.188277174773197	2.8297677694324	0.06653449686119	0.946952294022709	NA
evm.model.scaffold65991_cov66.1	1.69449523524831	0.341792127544549	1.61638475440293	0.211454684049406	0.832532489564908	NA
evm.model.scaffold179187_cov34.1	1.12908780672507	1.97033833138608	2.59913845258344	0.758073633756464	0.44840690290306	NA
evm.model.scaffold43988_cov59.1	0.271130233512006	-0.790034660971944	3.99881142202914	-0.197567371299308	0.84338356549417	NA
evm.model.scaffold17875_cov80.1	3.43849953478891	0.29625954565566	1.2496895375282	0.237066516729939	0.812605187776299	0.970786222137609
evm.model.scaffold34711_cov39.1	0.868134550641829	1.61851357156626	3.56283013204842	0.454277501755523	0.649629107090727	NA
evm.model.scaffold22555_cov56.2	0.549014320418659	1.42635726874675	2.76666677912845	0.515550799072407	0.606168181278612	NA
evm.model.scaffold53185_cov38.1	0.474030781167076	3.61587341490369	4.01296480080106	0.901047877166004	0.367562864354291	NA
evm.model.scaffold104712_cov53.1	0	NA	NA	NA	NA	NA
evm.model.scaffold120753_cov69.1	0	NA	NA	NA	NA	NA
evm.model.scaffold35985_cov60.1	0	NA	NA	NA	NA	NA
evm.model.scaffold3106_cov84.1	1.546090261384	0.241685111633735	2.05001652393026	0.117894226125739	0.906151468227593	NA
evm.model.scaffold174871_cov51.1	5.84657229484702	-2.49566016100275	2.11463241918422	-1.1801862765187	0.237926135993479	0.715989999819547
evm.model.scaffold11505_cov49.1	0.599721760421316	-1.90836431696963	3.94967831673398	-0.483169555577294	0.628975350135724	NA
evm.model.scaffold14965_cov33.1	0.331980682758201	1.6870975259146	4.05094520615876	0.416470092794557	0.677066047490498	NA
evm.model.scaffold258057_cov78.1	29.7350873564136	-0.515854371400413	0.800913289271489	-0.644082672007646	0.519521826166013	0.890343880593016
evm.model.scaffold14360_cov58.1	3.61242071908003	-1.86675315108795	1.5732987875867	-1.18652169938514	0.235416337298254	0.714149233281542
evm.model.scaffold131179_cov65.1	0.955983297369488	-2.58156115657679	3.47809022882613	-0.742235245992476	0.457944817193236	NA
evm.model.scaffold56730_cov36.2	0	NA	NA	NA	NA	NA
evm.model.scaffold56730_cov36.1	0.800362289977188	1.42426539169449	2.45842736657332	0.579340033006427	0.562359758222634	NA
evm.model.scaffold255835_cov91.1	4.08416846992404	1.64802659130167	1.78198036523773	0.924828703756122	0.355055017293582	0.806868881964464
evm.model.scaffold50998_cov41.1	27.294291269418	2.45763664205556	1.2169900628634	2.01943854518672	0.043441658679292	0.311387371247833
evm.model.scaffold124711_cov37.1	0	NA	NA	NA	NA	NA
evm.model.scaffold8217_cov57.1	3.94876600223616	-2.39711797055182	1.47889122694216	-1.62088862715632	0.105041526356318	0.510043172831587
evm.model.scaffold88033_cov67.1	0.663961365516403	0.964500347768652	3.94106502439166	0.244730889188394	0.806664809066657	NA
evm.model.scaffold80254_cov37.1	0	NA	NA	NA	NA	NA
evm.model.scaffold10352_cov30.1	0	NA	NA	NA	NA	NA
evm.model.scaffold113798_cov63.1	2.75014965051612	-0.189199350897987	1.42754084314502	-0.132535157790065	0.894561016396848	0.986629554191921
evm.model.scaffold3368_cov77.1	4.23936702119245	-0.505096956202367	1.13235144823908	-0.446060237736121	0.655553733950008	0.933696494641845
evm.model.scaffold23149_cov69.1	0.29511688635716	-0.953225043929778	3.98915842725452	-0.23895392005923	0.811141314195549	NA
evm.model.scaffold41985_cov50.1	0.953156322542559	-0.429387207322853	2.23320936845117	-0.192273601118131	0.847527895837179	NA
evm.model.scaffold23641_cov69.1	0	NA	NA	NA	NA	NA
evm.model.scaffold7806_cov45.1	2.57424679343428	0.745141081108209	2.9402926474387	0.253424121492568	0.799940489646496	NA
evm.model.scaffold50127_cov73.1	3.23578552391224	-1.50858283025871	1.36817391102093	-1.10262505234661	0.270190026195435	0.744459825827488
evm.model.scaffold29025_cov47.1	1.6738810472312	-0.00699227118102087	1.96186368827176	-0.0035640963349398	0.997156268581689	NA
evm.model.scaffold100082_cov40.1	6.63588966756168	-5.40721690256871	1.65405966289096	-3.26905795714648	0.00107906196454993	0.0279533391477436
evm.model.scaffold45255_cov81.2	0.549014320418659	1.42635726874675	2.76666677912845	0.515550799072407	0.606168181278612	NA
evm.model.scaffold50178_cov63.1	0.384649184574195	3.38208510297881	4.0221654628945	0.840861753246952	0.40042538703835	NA
evm.model.scaffold255792_cov80.1	1.62684978328348	-3.36243870313627	2.92828159855564	-1.14826344050885	0.250859826737796	NA
evm.model.scaffold21615_cov34.1	0	NA	NA	NA	NA	NA
evm.model.scaffold21615_cov34.2	0.605076733024589	0.72210753256674	2.66865282149562	0.270588788002046	0.786707320113474	NA
evm.model.scaffold11225_cov62.1	2.24970897455721	0.251965312167288	1.60918981882961	0.156578987276061	0.875576663977372	NA
evm.model.scaffold255578_cov58.1	2.98386584268493	-0.350242615554381	1.31251275358693	-0.266848923636903	0.789585483966206	0.966416883053038
evm.model.scaffold49841_cov41.1	1.74429374594436	1.23018418098271	1.68393430334378	0.730541671691077	0.465059150639017	NA
evm.model.scaffold258697_cov70.1	1.62235119304699	-3.35740021390747	2.15831733997123	-1.55556374946801	0.119811864424217	NA
evm.model.scaffold3157_cov39.1	0.139656090471104	0.639679210981283	4.0733064004226	0.157041761188138	0.875211935741906	NA
evm.model.scaffold6717_cov32.1	0.418968271413312	-1.36768005939493	3.96889188313546	-0.344599978952928	0.730395121613902	NA
evm.model.scaffold29217_cov53.1	1.89772397319815	-3.57539656065914	2.93775273848121	-1.21705156251768	0.223584598246025	NA
evm.model.scaffold141583_cov43.1	1.86623485276247	-0.873626484869463	2.41313095300725	-0.362030284258195	0.71732939969996	NA
evm.model.scaffold30874_cov43.2	5.91732784609205	1.71787076156553	1.22861259430656	1.39822004879831	0.162046998021011	0.619400400727758
evm.model.scaffold82528_cov108.1	0.632041041556101	3.92019508632823	4.00290213425338	0.979338228827176	0.327412887392762	NA
evm.model.scaffold1192_cov35.4	0.437322441331233	0.133747747232057	3.98829436174421	0.0335350741697924	0.973247896409798	NA
evm.model.scaffold186_cov51.1	0.892717373458897	-2.5178630139017	3.39213232226535	-0.74226556475256	0.457926451076581	NA
evm.model.scaffold12147_cov48.1	1.56354025693636	1.9791258352895	1.77427076456155	1.11545874216023	0.264653889054714	NA
evm.model.scaffold60293_cov65.1	5.61843702912066	-0.193795424254481	1.07591172593954	-0.180122048660869	0.857056753367179	0.982331332052509
evm.model.scaffold34594_cov35.1	2.88998565585556	-0.50703641742305	1.41951309983222	-0.357190375687959	0.720949290403309	0.950949257450893
evm.model.scaffold5329_cov49.1	0	NA	NA	NA	NA	NA
evm.model.scaffold18813_cov59.1	0.139656090471104	0.639679210981283	4.0733064004226	0.157041761188138	0.875211935741906	NA
evm.model.scaffold137108_cov42.1	0.456382312756504	-1.52372461634545	3.96260944214249	-0.384525560389724	0.700588954925126	NA
evm.model.scaffold205568_cov63.1	0.558624361884416	-1.79320158956048	3.95320329106349	-0.453607228753994	0.650111549662455	NA
evm.model.scaffold7972_cov39.1	0.542260467024012	-1.78705587108834	3.95339925061331	-0.45203020433899	0.651247223267761	NA
evm.model.scaffold28394_cov34.3	0.568796584372135	-0.465746369796646	3.29069845719389	-0.141534198850236	0.887447945181492	NA
evm.model.scaffold15280_cov42.1	25.8144622807689	-0.740245924179812	1.07093101945272	-0.691217184612043	0.489429066129964	0.879994531289256
evm.model.scaffold120858_cov70.1	3.2918141335867	1.03077737610696	2.38763705722445	0.431714432052417	0.665948976873515	0.935134597004028
evm.model.scaffold106420_cov38.1	0.628953854334306	-2.00711265172427	3.80738609176121	-0.527162889013924	0.598080477401487	NA
evm.model.scaffold146873_cov46.1	0.984509689775129	-0.494230166064092	2.23302457053718	-0.221327688277607	0.824837292394121	NA
evm.model.scaffold10213_cov66.1	3.66523274138141	-4.53556342233328	1.72017116806023	-2.63669308412363	0.00837185398786285	0.112712359153809
evm.model.scaffold146274_cov45.1	0.384649184574195	3.38208510297881	4.0221654628945	0.840861753246952	0.40042538703835	NA
evm.model.scaffold7524_cov50.1	1.70720498615919	-0.930967385738185	1.94456636160597	-0.478753209003019	0.632114207649	NA
evm.model.scaffold146274_cov45.3	0.853035546734227	-0.175016506034909	2.90473284264315	-0.0602521868674344	0.951954782068568	NA
evm.model.scaffold255627_cov59.1	1.44285306434497	0.763530603163025	1.78517082069612	0.427707306388354	0.668864229786334	NA
evm.model.scaffold8955_cov39.1	0.29511688635716	-0.953225043929778	3.98915842725452	-0.23895392005923	0.811141314195549	NA
evm.model.scaffold34592_cov34.1	0.550442414454214	-1.7900943614357	3.95330226471215	-0.452809889447207	0.650685641825054	NA
evm.model.scaffold34010_cov74.1	5.66528984085752	-2.06303206352152	1.39763237944076	-1.47609063289375	0.139919563184797	0.580745449939045
evm.model.scaffold98354_cov62.1	1.99585271058443	-0.475634258867374	2.35673213297398	-0.201819397381903	0.840057916654387	NA
evm.model.scaffold63720_cov45.1	1.13022645435685	-0.800591819978478	2.12445081249777	-0.376846484403751	0.706287693502835	NA
evm.model.scaffold1868_cov41.1	6.28675114179494	-0.0891473275763244	2.17327409352353	-0.0410198271087794	0.967280089416871	0.997026843778462
evm.model.scaffold5002_cov88.1	1.59255990968854	-3.34628291288119	2.21377231498509	-1.51157501168034	0.130642012590465	NA
evm.model.scaffold57578_cov35.1	1.11144409325554	-2.81065498038965	3.23789426197989	-0.868050267543636	0.38536681480579	NA
evm.model.scaffold33602_cov51.1	0.713379456263123	0.254786827930502	3.02127945850578	0.0843307715918842	0.93279344734238	NA
evm.model.scaffold255103_cov57.1	12.9150415449187	-0.493286734012621	0.82578296194705	-0.597356395982714	0.550269459254875	0.904129353425719
evm.model.scaffold50838_cov52.1	3.41593808800729	0.233733053519507	1.69875835084453	0.137590525105179	0.890564044175213	0.986229982958283
evm.model.scaffold26766_cov49.1	2.48386588013274	-1.24963036823613	2.22959099524149	-0.560475159301932	0.575155378668762	NA
evm.model.scaffold24439_cov73.1	2.47160578713188	-1.02254097912461	1.58562269891458	-0.644882909297763	0.51900306795786	NA
evm.model.scaffold4131_cov38.1	1.17244522336117	1.52041823415804	1.94072972372026	0.783426056485338	0.433376959917587	NA
evm.model.scaffold42984_cov47.1	24.9750074409812	-7.30769452099631	1.68974354952919	-4.32473585890146	1.52714735209245e-05	0.00140790849592576
evm.model.scaffold36107_cov50.1	1.78669905172708	0.75146123524372	1.97134563073018	0.381192026162039	0.703060765467509	NA
evm.model.scaffold26832_cov50.2	0	NA	NA	NA	NA	NA
evm.model.scaffold19283_cov57.1	11.8151309882722	0.748004799594535	0.987662490622078	0.75734859498755	0.448841044481886	0.864459903186543
evm.model.scaffold7656_cov45.1	9.27301362614605	0.500214801869386	0.960568872204432	0.520748502625774	0.60254198153518	0.919608314118224
evm.model.scaffold36783_cov39.1	2.21893925507323	0.434705947056694	1.4584770773015	0.298054699536996	0.765661415531707	NA
evm.model.scaffold30807_cov69.1	12.4787827360984	3.43829255768033	1.90720874109668	1.80278775133091	0.071421554549366	0.419695846720863
evm.model.scaffold267149_cov124.1	5.76667014576937	0.0949312345683019	1.04565258229264	0.0907865921969614	0.927662163928802	0.991085240587329
evm.model.scaffold16049_cov33.3	0.428712302717642	-1.41609141594778	3.46861720692905	-0.408258199584244	0.683084124145735	NA
evm.model.scaffold16049_cov33.1	1.91161984645433	0.767290502403907	1.54611479553246	0.496270072973244	0.619703877860801	NA
evm.model.scaffold16049_cov33.2	0.481380804533635	0.188277174773197	2.8297677694324	0.06653449686119	0.946952294022709	NA
evm.model.scaffold22076_cov37.1	0.279312180942208	-0.762336236323921	4.00055642532609	-0.190557551319072	0.848872249821772	NA
evm.model.scaffold255129_cov60.1	0.853741248241576	-2.42804923304844	3.49696017910149	-0.694331393179405	0.487474407864259	NA
evm.model.scaffold58740_cov48.1	0	NA	NA	NA	NA	NA
evm.model.scaffold75819_cov74.1	2.99770948628655	-1.53521535549666	1.59983550196669	-0.959608255729673	0.33725241246436	0.796031241307428
evm.model.scaffold48022_cov35.1	4.66547141215404	0.347833952967699	1.64989957033672	0.210821288290118	0.833026726212261	0.977754188670633
evm.model.scaffold9743_cov63.1	0.531210395442889	-1.78142699333934	3.95357944780877	-0.45058585943598	0.652288060034199	NA
evm.model.scaffold11901_cov67.1	1.08941850222373	0.362492705120769	1.93510457133636	0.187324607925677	0.851406130142028	NA
evm.model.scaffold36702_cov75.2	0	NA	NA	NA	NA	NA
evm.model.scaffold27808_cov45.1	0.279312180942208	-0.762336236323921	4.00055642532609	-0.190557551319072	0.848872249821772	NA
evm.model.scaffold255862_cov73.1	3.27183884221154	-2.1019161708442	1.74991809798932	-1.20115117002294	0.229692566869841	0.708834010949914
evm.model.scaffold119159_cov56.1	1.30562497076159	-3.04167789295466	2.31692356429365	-1.31280890739352	0.189247347794933	NA
evm.model.scaffold9355_cov38.1	0.856424702583118	0.939569051079951	2.07525950902866	0.452747739254897	0.650730399289412	NA
evm.model.scaffold9355_cov38.2	0	NA	NA	NA	NA	NA
evm.model.scaffold34176_cov38.1	0.271130233512006	-0.790034660971944	3.99881142202914	-0.197567371299308	0.84338356549417	NA
evm.model.scaffold31808_cov45.1	3.89547529479906	0.184497119177446	1.88058943019175	0.0981060066676193	0.92184811790745	0.990559683882705
evm.model.scaffold21474_cov80.1	26.5988522779519	-0.0706328820313584	1.10580175158853	-0.063874814748567	0.949069906235963	0.99344285411258
evm.model.scaffold44492_cov47.1	1.34612144438553	1.8590813042932	2.4755557465183	0.75097533428923	0.452667500316568	NA
evm.model.scaffold92252_cov35.1	13.1319272078597	0.691560278435593	0.987912608315699	0.700021715093443	0.483913743302534	0.879400651706615
evm.model.scaffold28742_cov44.2	1.40552999654733	1.64261637422189	1.86075918647977	0.882766768616327	0.377362298759415	NA
evm.model.scaffold28742_cov44.1	0.639391064922661	0.819437444720094	2.3052922688126	0.355459242980138	0.722245573213847	NA
evm.model.scaffold182514_cov38.1	0.977592633297728	-2.61431492818908	3.93318234154776	-0.66468185331075	0.506254002939898	NA
evm.model.scaffold152076_cov43.1	0	NA	NA	NA	NA	NA
evm.model.scaffold26283_cov80.1	0.61439257314553	-0.61630172267954	3.14789983017287	-0.195781872336673	0.84478089926757	NA
evm.model.scaffold26283_cov80.3	0.642352029588163	1.029035182933	3.13706388677082	0.328024936716305	0.742892808081745	NA
evm.model.scaffold24915_cov47.1	0.356689728131561	0.651299921202418	3.73859921682281	0.174209612592792	0.861700731297452	NA
evm.model.scaffold38680_cov71.1	104.584676439378	0.361105074591049	0.631126893963512	0.572159225101769	0.56721410861809	0.909437072442549
evm.model.scaffold258695_cov73.1	20.4382058736321	-0.890125819204296	0.880993819741672	-1.01036556586209	0.312320178968678	0.780576160040029
evm.model.scaffold68768_cov33.1	1.98428160730534	-1.00044221647768	2.3614471394241	-0.423656409569967	0.671816409721861	NA
evm.model.scaffold71525_cov55.1	0	NA	NA	NA	NA	NA
evm.model.scaffold71866_cov72.1	0	NA	NA	NA	NA	NA
evm.model.scaffold7823_cov51.1	0.972644385151219	-0.525200700039717	2.70529465884168	-0.194138075984888	0.846067768424962	NA
evm.model.scaffold2375_cov77.1	4.6444868940631	0.460444444681378	1.15345959974013	0.399185584640429	0.689756464146469	0.943814924341243
evm.model.scaffold255887_cov69.3	0.938191308473529	-0.259856818006034	1.99787798777585	-0.130066410259278	0.896513885056993	NA
evm.model.scaffold28008_cov43.1	0.118046754542864	0.15988667600085	4.05627935200962	0.0394170771107361	0.968557864924271	NA
evm.model.scaffold255887_cov69.1	0.310371346829961	1.20730989647293	4.03382343577402	0.299296663747323	0.764713699935415	NA
evm.model.scaffold255887_cov69.2	1.68188121282404	0.612783910389678	2.20725757209908	0.27762229389791	0.7813023165864	NA
evm.model.scaffold29909_cov43.2	0.236093509085728	-0.641532412278299	4.00855354154296	-0.160040874003485	0.872848876368861	NA
evm.model.scaffold29909_cov43.1	0.770437016780174	-0.829089606983062	2.40236578421893	-0.345113809241427	0.730008812241299	NA
evm.model.scaffold33503_cov42.1	1.40552999654733	1.64261637422189	1.86075918647977	0.882766768616327	0.377362298759415	NA
evm.model.scaffold9899_cov42.1	1.72909183241139	-3.44564434044612	2.91017815842312	-1.18399773239764	0.236413960450352	NA
evm.model.scaffold46690_cov41.1	0.906837941240959	-0.191938518206466	2.01483706461592	-0.0952625507924405	0.924106287473527	NA
evm.model.scaffold64847_cov45.1	1.01050808440443	-2.66840036983146	3.37245271152072	-0.791234332423956	0.428807260393178	NA
evm.model.scaffold57823_cov37.1	2.12999837188706	-1.14425312400687	2.30723180473528	-0.495941986261824	0.619935342238393	NA
evm.model.scaffold30733_cov50.1	0.576973776861292	3.80837198339057	4.00636925091579	0.950579376207033	0.341817942091207	NA
evm.model.scaffold22430_cov65.1	0.198679467742536	-0.25189381409287	4.03316604260556	-0.0624556022320713	0.95020001716356	NA
evm.model.scaffold43334_cov46.1	0	NA	NA	NA	NA	NA
evm.model.scaffold89818_cov41.1	0	NA	NA	NA	NA	NA
evm.model.scaffold36550_cov56.1	0	NA	NA	NA	NA	NA
evm.model.scaffold21241_cov32.3	0	NA	NA	NA	NA	NA
evm.model.scaffold28861_cov38.1	0	NA	NA	NA	NA	NA
evm.model.scaffold28861_cov38.2	0.639391064922661	0.819437444720094	2.3052922688126	0.355459242980138	0.722245573213847	NA
evm.model.scaffold98027_cov32.1	1.42947635581774	-3.16722001416259	3.09323603265037	-1.02391798774206	0.305874013308442	NA
evm.model.scaffold33226_cov40.1	1.9670148396696	2.84295911478031	2.93333385429487	0.969190435182741	0.33245018244464	NA
evm.model.scaffold60813_cov49.1	2.47634789874238	0.496307426050945	1.46712127161297	0.338286572251318	0.735147241665573	NA
evm.model.scaffold43495_cov36.1	0.934373961441248	-2.55401099305105	3.42772019861387	-0.745104864184617	0.456208328806554	NA
evm.model.scaffold25718_cov38.1	0.139656090471104	0.639679210981283	4.0733064004226	0.157041761188138	0.875211935741906	NA
evm.model.scaffold15375_cov78.1	5.01536095754965	-2.78402165125995	1.4366309285624	-1.93788230220399	0.0526375836111007	0.352509365875179
evm.model.scaffold3327_cov64.1	2.47610437736837	-1.00028420280426	1.44217482030953	-0.693594277696219	0.487936683348982	NA
evm.model.scaffold28569_cov53.1	0.331980682758201	1.6870975259146	4.05094520615876	0.416470092794557	0.677066047490498	NA
evm.model.scaffold13952_cov55.1	0.279312180942208	-0.762336236323921	4.00055642532609	-0.190557551319072	0.848872249821772	NA
evm.model.scaffold258705_cov83.1	5.74152113838657	-0.454187418066279	1.33435105105769	-0.340380754904239	0.73356980975207	0.953759708018813
evm.model.scaffold39762_cov45.1	1.14548091482966	0.0864491664341095	1.84883053231479	0.0467588375046319	0.962705436038918	NA
evm.model.scaffold38977_cov34.2	1.5202473233199	0.945498054345633	3.2642046731733	0.289656485733312	0.772079049111865	NA
evm.model.scaffold253312_cov78.1	1.39994111605663	-3.16404525775987	2.97980112723766	-1.06183101578091	0.288312406672552	NA
evm.model.scaffold43615_cov65.1	4.80924625290573	1.50087444496389	1.21639485161849	1.23387109289955	0.217250942714318	0.697497779872238
evm.model.scaffold255277_cov72.1	28.4835392573768	-0.462270371956656	0.790729667274155	-0.584612404325512	0.558808365123232	0.906079178296046
evm.model.scaffold3432_cov55.1	0	NA	NA	NA	NA	NA
evm.model.scaffold88600_cov47.1	0.391004060029633	0.799680675533621	3.62618284608147	0.220529606331841	0.825458717357914	NA
evm.model.scaffold3432_cov55.2	3.40798585890226	0.320685837010774	1.23842083147625	0.258947385945134	0.795675836034223	0.967343562758616
evm.model.scaffold13349_cov54.1	0.180753489008004	-0.25017821575117	4.0332505616716	-0.0620289297492796	0.950539793745494	NA
evm.model.scaffold6897_cov52.2	0.856424702583118	0.939569051079951	2.07525950902866	0.452747739254897	0.650730399289412	NA
evm.model.scaffold22593_cov56.1	8.36931391487979	3.16588842781153	1.88159239309786	1.68255804999254	0.0924606783728074	0.477427709060776
evm.model.scaffold137168_cov39.1	0.635997154132724	2.87582414934179	3.90872715303842	0.735744409047914	0.461886258023718	NA
evm.model.scaffold35424_cov53.1	0	NA	NA	NA	NA	NA
evm.model.scaffold27483_cov55.1	8.50797922390001	-2.06426152705051	1.35929520582801	-1.51862635739459	0.128856572794371	0.557759543302459
evm.model.scaffold54098_cov39.1	0.549014320418659	1.42635726874675	2.76666677912845	0.515550799072407	0.606168181278612	NA
evm.model.scaffold54098_cov39.3	0.639391064922661	0.819437444720094	2.3052922688126	0.355459242980138	0.722245573213847	NA
evm.model.scaffold54098_cov39.4	0.493090652592347	1.27047643660612	3.9811004956195	0.319126944422542	0.749630252357864	NA
evm.model.scaffold255613_cov61.1	48.0655787977959	-2.54036829864345	0.657481120484199	-3.86378896594417	0.0001116416824234	0.00545320652988124
evm.model.scaffold92677_cov49.1	0.611137407135211	0.593991362068172	3.93775382376144	0.150845225134154	0.880097809919077	NA
evm.model.scaffold41236_cov65.1	0.782008120059267	0.425135970611389	2.97163350235749	0.143064738728418	0.886239052843704	NA
evm.model.scaffold47112_cov61.1	0.89073903448119	0.994670364649289	2.06621285621522	0.481397820005474	0.630233785763647	NA
evm.model.scaffold52715_cov39.1	0.649257149985753	-2.06611330337689	3.94527604132644	-0.52369296387237	0.600492110258037	NA
evm.model.scaffold2219_cov38.1	0	NA	NA	NA	NA	NA
evm.model.scaffold2219_cov38.2	0	NA	NA	NA	NA	NA
evm.model.scaffold58951_cov37.1	0.723013956032016	-2.20118067785264	3.94186438169833	-0.558411062560269	0.576563720414871	NA
evm.model.scaffold173849_cov47.1	1.25110018372665	-2.97988643523667	3.14197593935621	-0.948411602364863	0.342919955135717	NA
evm.model.scaffold9455_cov34.1	0.812794530564105	2.02076094971902	3.66263467210439	0.551723316854306	0.581137932298545	NA
evm.model.scaffold3725_cov48.3	0.391004060029633	0.799680675533621	3.62618284608147	0.220529606331841	0.825458717357914	NA
evm.model.scaffold56549_cov42.1	0.597600487101736	-1.93619061214703	3.85023141805895	-0.502876425314491	0.615051156770422	NA
evm.model.scaffold16192_cov48.1	7.23134112954103	0.242936229110291	2.15076262297828	0.112953529373634	0.910067397534827	0.98813837041768
evm.model.scaffold12532_cov43.1	6.64506994543198	0.478892534035622	0.976850790014925	0.49024123124096	0.623963207730357	0.924618784380301
evm.model.scaffold11761_cov49.1	1.21085916755653	-0.917864052989726	2.08410829909044	-0.440410919811752	0.65963951743778	NA
evm.model.scaffold20525_cov62.1	1.07374778664735	2.43145732948621	2.67092320912745	0.910343405297874	0.362641434340263	NA
evm.model.scaffold122259_cov53.1	150.459069726705	3.43532331202421	1.28872676231552	2.66567236165081	0.00768345337428617	0.106078943804156
evm.model.scaffold258625_cov72.1	1.97464710753645	-0.0423191972039161	1.54455542085122	-0.0273989502950911	0.978141535478797	NA
evm.model.scaffold77762_cov62.1	0	NA	NA	NA	NA	NA
evm.model.scaffold16394_cov46.1	0.549014320418659	1.42635726874675	2.76666677912845	0.515550799072407	0.606168181278612	NA
evm.model.scaffold13629_cov57.1	13.3439603677191	0.0995700094027476	0.968869783834398	0.102769237996761	0.918146120482606	0.989767090385065
evm.model.scaffold69110_cov19.1	0.279312180942208	-0.762336236323921	4.00055642532609	-0.190557551319072	0.848872249821772	NA
evm.model.scaffold11059_cov59.1	0.118046754542864	0.15988667600085	4.05627935200962	0.0394170771107361	0.968557864924271	NA
evm.model.scaffold11059_cov59.2	0.803617455987507	0.362035284610448	3.78738021006557	0.0955898971136518	0.92384628939062	NA
evm.model.scaffold22299_cov83.1	2.60501653368298	0.0697428077334141	1.36442495955193	0.0511151655832486	0.959233751402398	NA
evm.model.scaffold18689_cov75.1	2.97428202288685	-1.5087633235199	1.73185520294507	-0.871183295782581	0.383654079135286	0.824559848976569
evm.model.scaffold34508_cov39.1	0	NA	NA	NA	NA	NA
evm.model.scaffold2002_cov58.1	2.49303045325074	0.172069824505802	1.36067494304117	0.126459170418188	0.899368466807987	NA
evm.model.scaffold44611_cov38.1	3.12511323027435	-1.32264588309524	2.17478835241357	-0.608172230473544	0.54307325030715	0.901259891439318
evm.model.scaffold80834_cov64.1	182.512644173402	-0.501144753242608	0.384624629052376	-1.3029450414481	0.192593525173346	0.667516215557395
evm.model.scaffold21668_cov37.1	2.1693226914683	0.262236246588252	1.48341612129274	0.176778614458985	0.859682287669056	NA
evm.model.scaffold12368_cov36.1	2.30535039788324	1.68421536852541	2.35791192937191	0.714282559728194	0.475052474300838	NA
evm.model.scaffold12368_cov36.2	1.95740955314489	2.47626790170073	2.30282501379296	1.07531744134657	0.282232630100578	NA
evm.model.scaffold12368_cov36.3	1.10367781478541	1.89117283577724	2.78253285372215	0.679658762428427	0.496720552763132	NA
evm.model.scaffold30376_cov56.1	19.7072134544356	2.59516294431297	1.0129988802967	2.56186161188338	0.0104112794338665	0.129935250084411
evm.model.scaffold13476_cov44.1	0	NA	NA	NA	NA	NA
evm.model.scaffold44968_cov46.1	5.18237238044323	-0.544033429770089	2.71735871917461	-0.200206702902787	0.841318925144527	0.980571160680005
evm.model.scaffold6629_cov44.1	13.4360883450919	0.576732487678579	0.70050720470138	0.823307003565274	0.41033343191736	0.841154482659003
evm.model.scaffold119025_cov63.1	1.08452093404802	-2.78515144097043	3.93024977566172	-0.708644895349305	0.478544868570352	NA
evm.model.scaffold9239_cov40.1	20.0475425845624	-1.66716434805801	0.807925399630922	-2.06351273127397	0.0390639394705973	0.291899678674281
evm.model.scaffold82746_cov42.1	0.549014320418659	1.42635726874675	2.76666677912845	0.515550799072407	0.606168181278612	NA
evm.model.scaffold49969_cov55.1	36.4057972647859	0.895101973352896	1.10704373396097	0.808551591860103	0.418773118864477	0.846709180750638
evm.model.scaffold32325_cov41.1	0.139656090471104	0.639679210981283	4.0733064004226	0.157041761188138	0.875211935741906	NA
evm.model.scaffold1792_cov48.1	1.79418781987326	-0.310436664406805	1.61047632131806	-0.192760775366591	0.847146324027535	NA
evm.model.scaffold20990_cov36.1	0.139656090471104	0.639679210981283	4.0733064004226	0.157041761188138	0.875211935741906	NA
evm.model.scaffold52051_cov47.1	0	NA	NA	NA	NA	NA
evm.model.scaffold780_cov57.1	2.69171768827556	-0.705471632582923	2.22988974217318	-0.316370634493969	0.751721203425871	0.958102112241469
evm.model.scaffold690_cov75.1	1.00339741361434	-2.68621477133285	3.93190620573569	-0.683183837756435	0.494490684114931	NA
evm.model.scaffold86809_cov48.1	4.02851152171409	0.174972179938149	2.26816177197916	0.0771427250471078	0.938510004573616	0.992630130198245
evm.model.scaffold14977_cov75.2	2.16244389634287	1.21969525400379	1.8914318812741	0.644852857815946	0.519022544160156	NA
evm.model.scaffold14977_cov75.1	1.52460773415557	-3.27464372993212	2.97349084711114	-1.10127923652886	0.270775145088921	NA
evm.model.scaffold23893_cov57.1	2.28440848134566	0.0057125809176857	1.5998970574062	0.00357059280235637	0.99715108518362	NA
evm.model.scaffold147688_cov48.1	0	NA	NA	NA	NA	NA
evm.model.scaffold8709_cov36.1	2.23522283164238	-1.45469254163415	1.91567525667009	-0.759362807745795	0.447635555451459	NA
evm.model.scaffold16495_cov41.1	2.80396873604371	0.332354560729041	1.73435793251482	0.191629740607884	0.84803224459693	0.981508024592706
evm.model.scaffold46064_cov56.1	1.69463398002793	0.0748427070234497	1.93868631105071	0.0386048565963655	0.969205430176965	NA
evm.model.scaffold48870_cov41.1	0	NA	NA	NA	NA	NA
evm.model.scaffold57734_cov36.1	3.19463742463981	0.597940959653517	2.82622159303127	0.211569029522627	0.832443273212415	0.977754188670633
evm.model.scaffold19288_cov44.1	0.118046754542864	0.15988667600085	4.05627935200962	0.0394170771107361	0.968557864924271	NA
evm.model.scaffold254529_cov62.1	2.65696264297077	0.447042809084175	1.37902008795555	0.324174254594748	0.74580611236383	0.957189249874571
evm.model.scaffold29677_cov78.1	6.30307172458927	1.46656335524405	1.12172848102622	1.30741385286246	0.191072195087756	0.665405265773575
evm.model.scaffold17497_cov50.1	0	NA	NA	NA	NA	NA
evm.model.scaffold179834_cov73.1	1.22287098424233	-2.96837997862517	3.08972556002908	-0.960726097173896	0.336689905810738	NA
evm.model.scaffold9710_cov46.1	3.36398722377845	0.664486029628677	1.27040009154258	0.523052567496139	0.600937672269097	0.91953690898016
evm.model.scaffold3608_cov63.1	8.88525813713149	-1.239216317168	0.957428630300764	-1.29431717200552	0.195555887393352	0.671162105170875
evm.model.scaffold14902_cov41.1	0.707024580807684	1.84339583966874	2.5731994228157	0.716382812511137	0.473755004784009	NA
evm.model.scaffold18039_cov55.1	2.20554107981938	-0.560846177096071	1.81933060635922	-0.308270621697733	0.757876418699019	NA
evm.model.scaffold120851_cov45.1	0.698414442194093	0.515225046773252	2.20563533584327	0.233594846074711	0.81529952930318	NA
evm.model.scaffold76157_cov61.1	7.41936014439869	-0.177563760035559	0.899794149270797	-0.19733820249827	0.84356288581316	0.981191467983092
evm.model.scaffold2680_cov68.1	0.542260467024012	-1.78705587108834	3.95339925061331	-0.45203020433899	0.651247223267761	NA
evm.model.scaffold96854_cov48.1	3.49418630315128	-1.85181544040263	2.1999030751631	-0.841771376798197	0.399915936540341	0.83472304017952
evm.model.scaffold1565_cov61.1	0.236093509085728	-0.641532412278299	4.00855354154296	-0.160040874003485	0.872848876368861	NA
evm.model.scaffold22854_cov32.1	0.512734171766205	0.0455244180983554	3.36398640702509	0.0135328781362748	0.989202655041629	NA
evm.model.scaffold116018_cov63.1	4.19995851522949	-1.77467819602675	1.47081521423288	-1.20659494058358	0.227588176164597	0.706143852053258
evm.model.scaffold129283_cov114.1	2.09224895911034	-0.515567051203488	2.41690688107791	-0.213316886653718	0.831079803020392	NA
evm.model.scaffold255750_cov69.1	17.8859998233291	-1.01643007230162	0.820756128120373	-1.23840692439223	0.215565214420089	0.695990922580562
evm.model.scaffold255113_cov49.1	2.14943274218368	0.579778518362241	2.98228342139239	0.194407585209171	0.845856751088115	NA
evm.model.scaffold24778_cov83.1	0.279312180942208	-0.762336236323921	4.00055642532609	-0.190557551319072	0.848872249821772	NA
evm.model.scaffold126192_cov42.1	0.139656090471104	0.639679210981283	4.0733064004226	0.157041761188138	0.875211935741906	NA
evm.model.scaffold258701_cov44.1	7.33850214634311	-1.51148981803068	1.56122809919297	-0.968141566765291	0.332973672952544	0.794237725245879
evm.model.scaffold931_cov46.1	24.5141044244934	-0.116256071400033	0.626976338855481	-0.185423379153754	0.852896972451266	0.981649095480145
evm.model.scaffold10135_cov44.1	1.55735520647374	0.210461768317507	3.17914109121728	0.0662008266631924	0.947217938638191	NA
evm.model.scaffold255841_cov95.1	0.38917698805487	-1.31973840302586	3.97095840365944	-0.332347576799005	0.739626818458114	NA
evm.model.scaffold107807_cov43.1	0.632041041556101	3.92019508632823	4.00290213425338	0.979338228827176	0.327412887392762	NA
evm.model.scaffold21532_cov52.1	1.03039512495229	0.547805038540049	1.98368797722733	0.27615484130006	0.78242914040603	NA
evm.model.scaffold183713_cov35.1	20.3337747483038	2.18798314526754	1.23237114102466	1.77542549677715	0.0758276571651775	0.43333202602481
evm.model.scaffold8518_cov39.1	1.636467005888	0.0803717319155187	1.99842922008154	0.0402174523410138	0.967919763930048	NA
evm.model.scaffold161905_cov58.1	1.53640465656803	-3.28702753016747	3.92337879100454	-0.837805296216595	0.402140063758359	NA
evm.model.scaffold257050_cov101.1	0.679766070931355	0.771758543421408	3.85660445709356	0.200113481174325	0.841391830160898	NA
evm.model.scaffold255359_cov79.1	0.279312180942208	-0.762336236323921	4.00055642532609	-0.190557551319072	0.848872249821772	NA
evm.model.scaffold38433_cov41.2	0.180753489008004	-0.25017821575117	4.0332505616716	-0.0620289297492796	0.950539793745494	NA
evm.model.scaffold90525_cov94.1	0	NA	NA	NA	NA	NA
evm.model.scaffold15227_cov53.1	3.22141337095334	1.62351198840118	1.5631704809447	1.03860200035252	0.298989875102607	0.767430154546292
evm.model.scaffold19036_cov52.1	0	NA	NA	NA	NA	NA
evm.model.scaffold104623_cov102.1	0	NA	NA	NA	NA	NA
evm.model.scaffold104623_cov102.2	51.2538936283421	-0.448275538636069	0.915497308343615	-0.489652492203524	0.624379824881711	0.924618784380301
evm.model.scaffold25602_cov55.2	0.460065669950212	-1.52419742805953	3.96259139313391	-0.384646630662084	0.700499240950063	NA
evm.model.scaffold25602_cov55.3	1.50867622004081	0.301127932367555	2.62876102282991	0.114551277104445	0.908800800622857	NA
evm.model.scaffold18957_cov40.1	3.73031620661995	-0.506758144185021	1.21170213763179	-0.418220062874077	0.675786228345017	0.9393913101285
evm.model.scaffold6320_cov73.1	1.39656090471104	-3.13448181693255	3.92522300476571	-0.798548722741843	0.424552130705133	NA
evm.model.scaffold76286_cov53.2	1.69533492659424	0.314114127372725	1.94319799313014	0.161648029939936	0.871583032244721	NA
evm.model.scaffold148523_cov38.1	11.7688341152267	0.128899682987081	1.73049103519381	0.0744873451324435	0.940622610314748	0.993186939467807
evm.model.scaffold14826_cov50.3	0.549014320418659	1.42635726874675	2.76666677912845	0.515550799072407	0.606168181278612	NA
evm.model.scaffold48741_cov68.2	0.139656090471104	0.639679210981283	4.0733064004226	0.157041761188138	0.875211935741906	NA
evm.model.scaffold4353_cov44.2	50.5926853557885	0.341828716251846	0.582000857399625	0.587333698749404	0.556979612890196	0.905960905342893
evm.model.scaffold136578_cov40.1	0.413163640900024	-1.42616880832145	3.96645937437736	-0.359557144977773	0.719178336332863	NA
evm.model.scaffold48741_cov68.1	12.469828213894	0.6267140958653	0.7182236338318	0.872589074410867	0.382887097789682	0.824133261193866
evm.model.scaffold136578_cov40.2	0.871389716652148	0.681123376456652	2.87803638757219	0.236662531230616	0.812918604980616	NA
evm.model.scaffold20876_cov45.1	1.59397548150077	-1.42190001369991	1.95429360544052	-0.727577478502467	0.466872271199742	NA
evm.model.scaffold5375_cov59.1	1.56332781577555	-3.30211601871034	2.1870599959941	-1.50984244819924	0.131083630807339	NA
evm.model.scaffold58992_cov44.1	0	NA	NA	NA	NA	NA
evm.model.scaffold21898_cov46.1	4.28826135752294	0.0211700587588596	1.38554007675062	0.0152792828688924	0.987809370430871	0.998458416251095
evm.model.scaffold20486_cov56.3	2.10484861310699	0.406191163868636	1.58555515365172	0.256182298630943	0.797810076306041	NA
evm.model.scaffold62738_cov57.2	0	NA	NA	NA	NA	NA
evm.model.scaffold67204_cov42.1	0.289056212246538	-0.859013471084874	3.9166066136394	-0.219325951218435	0.826396147847022	NA
evm.model.scaffold8034_cov36.1	2.41297663285861	1.26017984078092	1.89073200137436	0.666503682100324	0.505089210940093	NA
evm.model.scaffold12519_cov42.1	0.447066472635563	0.0594387610692416	2.89471936717617	0.0205335141441447	0.983617777286445	NA
evm.model.scaffold255021_cov79.1	0.656623864373168	-2.07299422628591	3.72949400928107	-0.555837928986381	0.578321654054397	NA
evm.model.scaffold72724_cov58.1	15.9418182203202	-0.581602982928271	0.659788947137539	-0.881498523810571	0.378048052655002	0.822079211200349
evm.model.scaffold115475_cov33.1	0	NA	NA	NA	NA	NA
evm.model.scaffold17947_cov62.1	74.7690877760477	-0.661763514805629	0.542134676965685	-1.22066258242233	0.222213800476139	0.700457548879353
evm.model.scaffold27784_cov44.1	4.11834261096323	-0.928026026365297	1.16675461939188	-0.795390916771336	0.426386141981432	0.850498150705967
evm.model.scaffold175374_cov55.1	0.297666350860129	1.5357568129723	4.06126489066979	0.378147413260459	0.705321088043695	NA
evm.model.scaffold49575_cov66.1	39.5319725325664	-0.618736095762645	0.479221665472186	-1.29112713456515	0.196659596367407	0.673190285276839
evm.model.scaffold14506_cov89.1	0	NA	NA	NA	NA	NA
evm.model.scaffold81207_cov69.1	14.4183456596809	0.204374287323175	0.646559955860687	0.316094873291552	0.751930497925604	0.958102112241469
evm.model.scaffold254676_cov75.2	2.10695317464099	0.554693838374224	1.52943489025149	0.362678948878311	0.716844726903343	NA
evm.model.scaffold48415_cov47.1	1.90149064025963	0.969568688370007	1.89107753747114	0.512706998607033	0.608156293362305	NA
evm.model.scaffold255269_cov74.1	5.91200464419747	-0.557975867954919	1.09548338613087	-0.509342154357659	0.61051241505443	0.921856516756938
evm.model.scaffold23078_cov66.1	1.22949084779841	-2.95929284179409	3.14423435738675	-0.941180747179938	0.346612241287531	NA
evm.model.scaffold56744_cov62.1	0	NA	NA	NA	NA	NA
evm.model.scaffold52260_cov44.1	1.35753767724294	-3.11840788918422	3.92542882438862	-0.794412032084139	0.426955601845639	NA
evm.model.scaffold254992_cov51.1	0.29511688635716	-0.953225043929778	3.98915842725452	-0.23895392005923	0.811141314195549	NA
evm.model.scaffold25122_cov56.1	2.82472168960517	-0.209974605747642	1.35393285821388	-0.15508494714032	0.876754349047421	0.984511302067823
evm.model.scaffold24331_cov44.1	1.85870491452758	0.242332130901933	2.02469748970602	0.11968806803683	0.904730252735664	NA
evm.model.scaffold30329_cov46.1	4.87476800535326	0.605805940803585	1.14108561755704	0.530903143009166	0.59548589965861	0.917561577713744
evm.model.scaffold24331_cov44.2	11.8883152269005	1.44592942193123	1.29072931352391	1.12024218151798	0.262610573262941	0.736939579150187
evm.model.scaffold39472_cov38.1	0.448200365326302	-1.52423272546768	3.96259004592953	-0.38465566909537	0.700492543571142	NA
evm.model.scaffold3775_cov82.1	2.95887987313113	-2.48430752984175	1.62075101803939	-1.53281256787177	0.125322043121776	0.551393224493754
evm.model.scaffold19087_cov84.1	3.38881356796953	0.593404659138624	1.60326110841562	0.370123528864889	0.711290451560495	0.950729628178315
evm.model.scaffold255923_cov48.1	0.180753489008004	-0.25017821575117	4.0332505616716	-0.0620289297492796	0.950539793745494	NA
evm.model.scaffold139279_cov39.1	0	NA	NA	NA	NA	NA
evm.model.scaffold13976_cov68.1	3.02312842272952	-0.964589234863012	1.54259858309692	-0.625301517473525	0.531773184213202	0.897268969061802
evm.model.scaffold7803_cov67.1	0	NA	NA	NA	NA	NA
evm.model.scaffold12135_cov47.2	4.75254335244464	0.955925761056656	1.11328730519426	0.858651451962664	0.390532842398827	0.828624858868172
evm.model.scaffold12135_cov47.1	3.29767430261633	-0.369034308165524	1.59407623868589	-0.231503549961792	0.816923627869941	0.972047231474082
evm.model.scaffold47220_cov32.1	0.198679467742536	-0.25189381409287	4.03316604260556	-0.0624556022320713	0.95020001716356	NA
evm.model.scaffold117685_cov57.1	1.23685756218582	-2.9542011025121	2.42071616145801	-1.22038310378891	0.222319679429022	NA
evm.model.scaffold27137_cov64.1	2.34404183163784	-0.0147914787554372	1.50237950784829	-0.00984536775040387	0.992144659981407	NA
evm.model.scaffold27137_cov64.2	3.46184266116775	6.14693121644687	3.10792428431075	1.97782527955313	0.0479484206125178	0.332242321015526
evm.model.scaffold153504_cov44.1	0.885350659071481	-2.50762137430084	3.93519552753745	-0.637229168602467	0.523975580704465	NA
evm.model.scaffold65750_cov69.2	0	NA	NA	NA	NA	NA
evm.model.scaffold27378_cov40.2	1.44949738620418	0.897596052800843	1.72221450587814	0.521187140009117	0.602236411814211	NA
evm.model.scaffold27650_cov39.1	1.41548977787425	-3.17266751421333	2.29284765118124	-1.38372364713321	0.166443089953544	NA
evm.model.scaffold79230_cov44.2	1.19803988511021	-0.645238303113699	3.43696184061435	-0.18773507912976	0.851084329993051	NA
evm.model.scaffold33613_cov52.1	0	NA	NA	NA	NA	NA
evm.model.scaffold15887_cov78.1	193.666976314485	-0.764239846284197	0.421113376228911	-1.81480781524443	0.0695534489680493	0.413430214809656
evm.model.scaffold255674_cov54.1	0.608037697690091	0.952469392348817	2.6530283098423	0.359012148048067	0.719586001459379	NA
evm.model.scaffold255674_cov54.3	0.236093509085728	-0.641532412278299	4.00855354154296	-0.160040874003485	0.872848876368861	NA
evm.model.scaffold84115_cov69.1	5.66528682851629	-2.26823300991365	1.39729750430919	-1.62329997936627	0.104525293967347	0.510023349919186
evm.model.scaffold255674_cov54.2	2.18767686138622	0.748117116296027	1.45639291329734	0.513678080595887	0.607477079374491	NA
evm.model.scaffold36669_cov46.1	4.08879903854105	0.826192710333613	1.65611311640041	0.498874564878368	0.617867753657856	0.92318739923484
evm.model.scaffold15991_cov44.2	0.456382312756504	-1.52372461634545	3.96260944214249	-0.384525560389724	0.700588954925126	NA
evm.model.scaffold29416_cov52.1	1.54225620256614	-0.777831061670757	2.50382089230114	-0.310657628931233	0.756060911661932	NA
evm.model.scaffold27459_cov54.1	0	NA	NA	NA	NA	NA
evm.model.scaffold27459_cov54.2	0.531210395442889	-1.78142699333934	3.95357944780877	-0.45058585943598	0.652288060034199	NA
evm.model.scaffold42740_cov68.1	2.69288554915152	-4.10178967898866	2.57115035809186	-1.59531303413649	0.110642252337988	0.520882920120773
evm.model.scaffold22359_cov60.1	2.0283155122046	-1.01774848692652	1.81106332490708	-0.561961844696258	0.574142015615557	NA
evm.model.scaffold74438_cov66.1	0.531210395442889	-1.78142699333934	3.95357944780877	-0.45058585943598	0.652288060034199	NA
evm.model.scaffold6884_cov57.1	4.76046362063598	-2.32023155372693	1.46746618383219	-1.5811141539683	0.113851939021372	0.528990884347504
evm.model.scaffold6998_cov42.1	0	NA	NA	NA	NA	NA
evm.model.scaffold43738_cov73.1	0	NA	NA	NA	NA	NA
evm.model.scaffold2414_cov39.1	2.12563553485368	-3.73607505893126	2.11358580938025	-1.76764768307503	0.0771198212217313	NA
evm.model.scaffold18329_cov37.2	0.782008120059267	0.425135970611389	2.97163350235749	0.143064738728418	0.886239052843704	NA
evm.model.scaffold90837_cov39.1	1.95160967757265	0.879180296625385	2.37726646108677	0.36982825064695	0.711510464330086	NA
evm.model.scaffold18329_cov37.3	1.51855899612476	0.0956780200983965	1.67078207427168	0.0572654097573463	0.954333774131966	NA
evm.model.scaffold37350_cov45.1	6.95127070630174	-0.626911509707974	0.951130107000117	-0.659122768897796	0.509816935682761	0.886933469424018
evm.model.scaffold41701_cov55.1	0	NA	NA	NA	NA	NA
evm.model.scaffold63429_cov48.1	0	NA	NA	NA	NA	NA
evm.model.scaffold9956_cov42.1	0.45188372252001	-1.52469933022309	3.96257223993307	-0.384775150559487	0.700404011318619	NA
evm.model.scaffold33432_cov34.2	0.230032834975106	-0.504263729762915	4.01845174693356	-0.125487068532729	0.90013796193038	NA
evm.model.scaffold11888_cov30.1	0	NA	NA	NA	NA	NA
evm.model.scaffold255478_cov82.1	5.28697768919561	-0.0297685945480157	1.63320701467738	-0.0182270797764705	0.985457699685061	0.998276988848162
evm.model.scaffold97323_cov58.1	0.460065669950212	-1.52419742805953	3.96259139313391	-0.384646630662084	0.700499240950063	NA
evm.model.scaffold17213_cov50.1	0.456382312756504	-1.52372461634545	3.96260944214249	-0.384525560389724	0.700588954925126	NA
evm.model.scaffold95834_cov41.1	0.542260467024012	-1.78705587108834	3.95339925061331	-0.45203020433899	0.651247223267761	NA
evm.model.scaffold16261_cov34.2	0.279312180942208	-0.762336236323921	4.00055642532609	-0.190557551319072	0.848872249821772	NA
evm.model.scaffold16261_cov34.4	0.418968271413312	-1.36768005939493	3.96889188313546	-0.344599978952928	0.730395121613902	NA
evm.model.scaffold654_cov40.1	173.725074307513	-0.785566511025856	0.409757011399148	-1.91715209056088	0.0552186125441178	0.362935932590493
evm.model.scaffold34489_cov59.1	0.853741248241576	-2.42804923304844	3.49696017910149	-0.694331393179405	0.487474407864259	NA
evm.model.scaffold43191_cov22.1	44.2584582459559	-5.5460053181402	1.31193346564295	-4.22735257799238	2.36456997906674e-05	0.00188401300406679
evm.model.scaffold129561_cov50.1	37.3855631059296	1.15713602176457	2.90722195994911	0.398021216716742	NA	NA
evm.model.scaffold9055_cov40.2	0.257702845013968	-0.700898364115671	4.00454349457189	-0.175025783854197	0.861059373708602	NA
evm.model.scaffold129561_cov50.2	38.5557486332345	0.601843136930492	1.17026186550044	0.514280738929423	0.607055726086994	0.919973171017532
evm.model.scaffold64549_cov46.1	0.663961365516403	0.964500347768652	3.94106502439166	0.244730889188394	0.806664809066657	NA
evm.model.scaffold255446_cov56.2	0	NA	NA	NA	NA	NA
evm.model.scaffold255446_cov56.1	0.65506178049904	-2.0458923259502	3.79146380905694	-0.539604867403201	0.589469559162667	NA
evm.model.scaffold255446_cov56.3	3.96298472470254	0.323311074208115	1.29380056892169	0.249892512010236	0.802670474108023	0.96943158309601
evm.model.scaffold255117_cov74.1	19.915102107477	-1.41026972068525	0.801454098930192	-1.75963878975442	0.0784690702257154	0.43884207105986
evm.model.scaffold35431_cov38.1	0	NA	NA	NA	NA	NA
evm.model.scaffold6964_cov50.1	1.75661832196487	0.0902172628538088	1.6673711442243	0.0541074872060232	0.95684952706019	NA
evm.model.scaffold35431_cov38.3	0.779047155393765	0.275699867066317	2.20142398906091	0.125237059483451	0.90033587896693	NA
evm.model.scaffold37629_cov55.1	1.20901481841739	4.69694937437548	2.96506249072351	1.58409793691376	0.113171433812053	NA
evm.model.scaffold8628_cov54.2	1.33780550711675	0.46145938999746	1.73931150722691	0.265311525899804	0.790769486194977	NA
evm.model.scaffold5059_cov44.2	1.7201994285328	-0.129807329910096	1.64419089567179	-0.0789490625764953	0.937073138703769	NA
evm.model.scaffold28460_cov44.1	0.413163640900024	-1.42616880832145	3.96645937437736	-0.359557144977773	0.719178336332863	NA
evm.model.scaffold105833_cov59.1	13.169351630665	-1.64331392317528	0.823097371239607	-1.99650002611527	0.0458795229170723	0.323386753685348
evm.model.scaffold257066_cov81.1	3.85415087989052	-0.556931621845491	1.58865698849488	-0.350567571148973	0.725912788786726	0.952938016118888
evm.model.scaffold254990_cov53.1	0.835537759183084	0.759202640001257	3.67791290221179	0.206422136735401	0.836461180553683	NA
evm.model.scaffold26689_cov46.1	4.29444622196707	0.419341580240852	1.33175901945031	0.314877972753613	0.752854306715272	0.95812455488106
evm.model.scaffold10041_cov42.1	1.13380028001513	-2.84686334063713	3.39268606154929	-0.839117822571858	0.40140319573217	NA
evm.model.scaffold258702_cov54.1	5.34997112658153	1.62424024735982	1.04750792881969	1.55057561157554	0.121003420485234	0.54444355798406
evm.model.scaffold20289_cov47.1	0.769298369148389	4.12034763669448	3.9972988038242	1.0307829959453	0.302642593939414	NA
evm.model.scaffold22651_cov43.3	0	NA	NA	NA	NA	NA
evm.model.scaffold22651_cov43.1	0.391004060029633	0.799680675533621	3.62618284608147	0.220529606331841	0.825458717357914	NA
evm.model.scaffold22651_cov43.2	0.139656090471104	0.639679210981283	4.0733064004226	0.157041761188138	0.875211935741906	NA
evm.model.scaffold13227_cov48.2	0.397358935485072	-1.31486359267669	3.9711722880833	-0.331102127354769	0.740567344788243	NA
evm.model.scaffold40759_cov49.1	0.29511688635716	-0.953225043929778	3.98915842725452	-0.23895392005923	0.811141314195549	NA
evm.model.scaffold258699_cov43.1	0	NA	NA	NA	NA	NA
evm.model.scaffold68352_cov57.1	1.51985310032174	-3.25695117174687	3.03927248006972	-1.07162197305592	0.283889859896231	NA
evm.model.scaffold4066_cov40.1	10.2288879781236	-0.757712651403808	0.97399990872898	-0.777939140048365	0.436604892698797	0.856229070848622
evm.model.scaffold40043_cov43.1	0.361506978016008	-1.20370695043651	3.97624435800787	-0.302724591865772	0.762099755039403	NA
evm.model.scaffold22296_cov52.1	0	NA	NA	NA	NA	NA
evm.model.scaffold255242_cov48.1	0	NA	NA	NA	NA	NA
evm.model.scaffold134022_cov42.1	4.21539232519183	-0.154488498474963	2.22203060842018	-0.0695258192616893	0.944571081576645	0.99344285411258
evm.model.scaffold500_cov50.1	0	NA	NA	NA	NA	NA
evm.model.scaffold5104_cov44.1	0.297666350860129	1.5357568129723	4.06126489066979	0.378147413260459	0.705321088043695	NA
evm.model.scaffold20661_cov55.1	3.53766344480281	0.822568910772236	1.35957217460729	0.605020407254092	0.545165437293728	0.902095075549432
evm.model.scaffold14678_cov70.2	1.29035323312441	1.43724660673725	2.12578228667673	0.676102447435537	0.498975602884937	NA
evm.model.scaffold17203_cov69.1	1.00243566850966	-0.522519838778867	2.28103533801051	-0.22907134759017	0.818813462696823	NA
evm.model.scaffold38873_cov32.1	0	NA	NA	NA	NA	NA
evm.model.scaffold12768_cov50.1	0.639391064922661	0.819437444720094	2.3052922688126	0.355459242980138	0.722245573213847	NA
evm.model.scaffold258686_cov73.1	16.6983536707399	-0.331623422498694	0.887523300941985	-0.373650384329877	0.708664443311023	0.950729628178315
evm.model.scaffold60418_cov27.1	20.0587029605885	-2.35818309358193	0.749199588500115	-3.14760329527539	0.00164614932482486	0.0370210739109642
evm.model.scaffold37512_cov56.1	1.89970949331462	-0.892782586086868	2.49251298856778	-0.358185730698988	0.720204325052599	NA
evm.model.scaffold112991_cov65.1	1.24193502446514	0.993348971093811	3.33966831997442	0.297439408923525	0.766131060337788	NA
evm.model.scaffold9384_cov37.1	3.2339292386933	-1.1591694452704	1.82900935291659	-0.633769009120679	0.526231581045944	0.894137658945514
evm.model.scaffold5414_cov37.1	0.230032834975106	-0.504263729762915	4.01845174693356	-0.125487068532729	0.90013796193038	NA
evm.model.scaffold3087_cov58.1	0	NA	NA	NA	NA	NA
evm.model.scaffold17753_cov47.1	3.2199713086152	0.0290308794814996	1.70436779448931	0.0170332246216835	0.986410110197649	0.998276988848162
evm.model.scaffold36827_cov42.2	4.92752433292028	-0.385390784512359	2.41264749652677	-0.159737709328513	0.873087694544368	0.984093472315749
evm.model.scaffold7057_cov46.1	1.56854404359921	-1.17920201139402	1.94230779413905	-0.607113875026547	0.543775342760568	NA
evm.model.scaffold54592_cov73.1	6.53649505295405	-0.821928356555605	1.3027745968426	-0.630906035892647	0.528101965025142	0.895566750531733
evm.model.scaffold28249_cov45.1	0	NA	NA	NA	NA	NA
evm.model.scaffold107261_cov46.1	0.192324592287097	2.70266837052359	4.05815217406297	0.66598497409665	0.505420704704844	NA
evm.model.scaffold4749_cov52.1	0.596038403227608	-1.90579298433192	3.91904779041173	-0.486289804629226	0.626761706794999	NA
evm.model.scaffold10673_cov71.1	0.558624361884416	-1.79320158956048	3.95320329106349	-0.453607228753994	0.650111549662455	NA
evm.model.scaffold47487_cov41.1	0.531210395442889	-1.78142699333934	3.95357944780877	-0.45058585943598	0.652288060034199	NA
evm.model.scaffold12409_cov56.1	0.236093509085728	-0.641532412278299	4.00855354154296	-0.160040874003485	0.872848876368861	NA
evm.model.scaffold255568_cov76.1	1.61637858374518	0.105757770083943	3.16023768882581	0.0334651315810481	0.973303671215875	NA
evm.model.scaffold8703_cov62.2	1.15379685209843	1.62771669527381	2.59842870264126	0.626423458769241	0.531037226654663	NA
evm.model.scaffold87859_cov81.1	23.1018072173436	-0.0461991270511196	0.590043055247626	-0.0782978913830805	0.937591094747908	0.992594713015826
evm.model.scaffold40060_cov50.1	0	NA	NA	NA	NA	NA
evm.model.scaffold52853_cov69.1	0	NA	NA	NA	NA	NA
evm.model.scaffold47492_cov34.1	11.3561082941825	-1.37023610629687	0.838203139289069	-1.63473034407751	0.102105588471711	0.506200818060788
evm.model.scaffold37563_cov52.1	0	NA	NA	NA	NA	NA
evm.model.scaffold27952_cov45.1	3.00671443404182	-2.35514685272364	1.75877548032939	-1.33908328781259	0.180543560413258	0.648446494135254
evm.model.scaffold27952_cov45.2	0.885350659071481	-2.50762137430084	3.93519552753745	-0.637229168602467	0.523975580704465	NA
evm.model.scaffold18604_cov35.2	0.391004060029633	0.799680675533621	3.62618284608147	0.220529606331841	0.825458717357914	NA
evm.model.scaffold19935_cov46.1	2.49390082468483	5.56771925954495	2.64122293483316	2.10800806933651	0.03503029144956	NA
evm.model.scaffold59817_cov44.1	11.612696784614	-1.03793392917944	0.899658618993415	-1.1536975328939	0.24862419572916	0.723090821038376
evm.model.scaffold16636_cov38.1	1.13559813874571	0.371036011006357	3.49200660467503	0.106252952245171	0.915381658872183	NA
evm.model.scaffold23132_cov40.5	0.139656090471104	0.639679210981283	4.0733064004226	0.157041761188138	0.875211935741906	NA
evm.model.scaffold3606_cov68.1	2.41974300847658	0.415627151087994	2.27275771138386	0.182873497252341	0.854897278327353	NA
evm.model.scaffold11382_cov57.1	0.279312180942208	-0.762336236323921	4.00055642532609	-0.190557551319072	0.848872249821772	NA
evm.model.scaffold9528_cov68.1	0.413163640900024	-1.42616880832145	3.96645937437736	-0.359557144977773	0.719178336332863	NA
evm.model.scaffold4506_cov57.1	2.38133080688103	0.297056256637934	3.02943067869477	0.0980567928908414	0.921887196400543	NA
evm.model.scaffold12230_cov64.1	0.640819158958216	-2.01321078377913	3.86407381888748	-0.521007330123616	0.602361665051124	NA
evm.model.scaffold38717_cov50.1	1.73402579497004	1.68191466590511	1.96461485695142	0.856104014460632	0.391940248322908	NA
evm.model.scaffold35389_cov41.1	19.5261990431649	2.16454263517907	0.748045190394579	2.89359875977187	0.00380854498998518	0.0664395423628869
evm.model.scaffold98731_cov87.1	8.10442378244795	0.560736601139311	0.890529692978546	0.629666372228219	0.528912888461089	0.896120439322367
evm.model.scaffold9546_cov63.1	0.418968271413312	-1.36768005939493	3.96889188313546	-0.344599978952928	0.730395121613902	NA
evm.model.scaffold255388_cov66.1	41.3382883079563	-1.04190525156199	0.724255096970283	-1.43858877337626	0.150267069034679	0.598874282287938
evm.model.scaffold13452_cov40.1	0.828171044795668	0.748919969486307	3.64286478816335	0.205585442512099	0.837114749818435	NA
evm.model.scaffold258729_cov82.1	0.558624361884416	-1.79320158956048	3.95320329106349	-0.453607228753994	0.650111549662455	NA
evm.model.scaffold44051_cov50.1	3.25363118435552	-4.36542512293669	1.81949271551652	-2.39925397101545	0.0164285157146592	0.174442787471219
evm.model.scaffold22513_cov64.1	7.31116452034778	1.21875097907741	0.899223100922635	1.35533771077158	0.175309985376324	0.643928840745066
evm.model.scaffold69068_cov45.1	0.531210395442889	-1.78142699333934	3.95357944780877	-0.45058585943598	0.652288060034199	NA
evm.model.scaffold255469_cov82.1	9.1316274730123	1.07216563203307	0.983684799919306	1.08994835756435	0.275735893276423	0.747143521874096
evm.model.scaffold42606_cov45.1	2.84049716101122	1.04952811787597	2.84771399712781	0.368551097102629	0.712462352127629	0.950729628178315
evm.model.scaffold41603_cov60.1	4.23158608392424	0.702909023925921	1.47799213039707	0.475583739229439	0.634370962236068	0.928237012815309
evm.model.scaffold8107_cov38.1	0.506089849906995	-0.230725155653329	2.75182213980383	-0.0838445015453566	0.933180065445875	NA
evm.model.scaffold3801_cov45.1	2.53172132162654	1.02287394552779	1.61558089955967	0.633130749321542	0.526648263600397	NA
evm.model.scaffold49349_cov53.1	4.38414580847714	1.80843260142262	1.53885879389559	1.17517774119133	0.239923613459147	0.71796574010421
evm.model.scaffold49349_cov53.2	0.99339733871268	-2.64475663416922	3.35558431050217	-0.788165752799527	0.430599758455544	NA
evm.model.scaffold6246_cov41.1	0	NA	NA	NA	NA	NA
evm.model.scaffold20710_cov55.1	0	NA	NA	NA	NA	NA
evm.model.scaffold3903_cov55.1	0	NA	NA	NA	NA	NA
evm.model.scaffold11411_cov37.2	6.56404225783688	0.532551155422798	1.00250398016392	0.531220988604672	0.595265650179107	0.917561577713744
evm.model.scaffold5162_cov40.1	0	NA	NA	NA	NA	NA
evm.model.scaffold968_cov43.1	1.43930845193088	0.446192935750929	3.21975575252608	0.138579746429792	0.889782248870308	NA
evm.model.scaffold127546_cov42.1	17.9215583144487	1.61309020269285	1.59556992423471	1.01098057702896	0.312025726072811	0.78012035428513
evm.model.scaffold10010_cov59.1	0	NA	NA	NA	NA	NA
evm.model.scaffold27272_cov57.1	14.1962099154195	-0.200907863738187	0.846123348002233	-0.237445124534793	0.812311486162441	0.970755208514152
evm.model.scaffold58973_cov51.1	1.92777130015393	-3.60312986225927	2.83723681871691	-1.26994329077145	0.204104831139695	NA
evm.model.scaffold255909_cov64.1	1.27525422921681	0.0431102537566483	3.41694027567021	0.0126166248978971	0.989933656844017	NA
evm.model.scaffold11238_cov64.1	0.558624361884416	-1.79320158956048	3.95320329106349	-0.453607228753994	0.650111549662455	NA
evm.model.scaffold13228_cov41.1	4.38466956289338	0.507959856638455	1.14961944887852	0.441850437667859	0.658597437479974	0.934417286020534
evm.model.scaffold68566_cov73.1	0	NA	NA	NA	NA	NA
evm.model.scaffold13228_cov41.2	3.16569293092629	0.795283678085247	1.2233150546679	0.65010536333271	0.515624165053973	0.888507573766746
evm.model.scaffold6419_cov63.1	2.27755889946441	-0.050027293848345	1.80853389969536	-0.027661794925034	0.977931895267737	NA
evm.model.scaffold22470_cov46.1	7.57541756588086	0.0732490385395464	1.86604118487233	0.0392537094750981	0.968688112634955	0.997233522322065
evm.model.scaffold27908_cov57.1	88.5318078825659	1.00814688455773	0.478762688706679	2.10573402718812	0.0352274623347769	0.273967320202474
evm.model.scaffold13409_cov44.1	6.39164003333587	-5.33683031828786	2.34633525911164	-2.27453868647419	0.0229336178241118	0.213694038640871
evm.model.scaffold2710_cov44.1	13.4681578044143	1.40992293910161	1.05589872671648	1.3352823556157	0.181783951253886	0.650376351941749
evm.model.scaffold34308_cov47.1	3.77003976881213	-4.58615534703466	2.4165279584106	-1.89782838268963	0.0577186930293577	0.372509005870046
evm.model.scaffold2710_cov44.2	2.51333850384323	-0.882257811003682	2.2881037699058	-0.385584702323184	0.699804264526759	NA
evm.model.scaffold7440_cov52.2	1.64648852675157	-0.39952388495657	2.4071111308579	-0.165976501805373	0.868175442504816	NA
evm.model.scaffold7440_cov52.1	0.903738231795839	0.0411548550719128	2.39096391630879	0.0172126625547107	0.986266960428407	NA
evm.model.scaffold156029_cov57.1	0.507223742597734	-1.70275659209857	3.95617116025087	-0.43040518802796	0.666900922081351	NA
evm.model.scaffold9640_cov41.1	0	NA	NA	NA	NA	NA
evm.model.scaffold5235_cov52.1	4.03040579942676	-1.16645333524175	1.28291474377794	-0.909221240849385	0.363233354253033	0.812718852651514
evm.model.scaffold36685_cov53.1	5.39194547274663	-1.54563153990876	2.02764437155986	-0.762279402437669	0.445893264553237	0.86188282919267
evm.model.scaffold13204_cov36.1	0.236093509085728	-0.641532412278299	4.00855354154296	-0.160040874003485	0.872848876368861	NA
evm.model.scaffold1236_cov81.1	0	NA	NA	NA	NA	NA
evm.model.scaffold7466_cov41.1	0	NA	NA	NA	NA	NA
evm.model.scaffold181803_cov57.1	0	NA	NA	NA	NA	NA
evm.model.scaffold255500_cov67.1	44.4477821344417	0.0861391282707089	0.609969165494236	0.141218824071072	0.887697075640502	0.986229982958283
evm.model.scaffold46159_cov58.1	0	NA	NA	NA	NA	NA
evm.model.scaffold2949_cov47.2	1.11398880281747	0.436205426670413	2.7539774351874	0.158391067805075	0.874148651793971	NA
evm.model.scaffold23234_cov45.1	0	NA	NA	NA	NA	NA
evm.model.scaffold16980_cov58.1	0	NA	NA	NA	NA	NA
evm.model.scaffold255867_cov71.1	0	NA	NA	NA	NA	NA
evm.model.scaffold3448_cov63.1	1.56782640601205	-3.30810942190423	2.95767575588489	-1.11848278680382	0.263360854118851	NA
evm.model.scaffold255494_cov74.1	4.7293287510955	0.132504831437755	1.23220198567892	0.107534992621155	0.914364566163886	0.988989176152751
evm.model.scaffold53783_cov46.1	2.9684506053271	2.60870556109436	2.09390967987993	1.24585390963184	0.212818033680941	0.693043249989581
evm.model.scaffold21060_cov43.1	0.139656090471104	0.639679210981283	4.0733064004226	0.157041761188138	0.875211935741906	NA
evm.model.scaffold2293_cov42.1	0	NA	NA	NA	NA	NA
evm.model.scaffold48152_cov47.1	1.49456040719979	-3.2295202345142	2.26459823124395	-1.42608970984677	0.153842448679627	NA
evm.model.scaffold6978_cov59.1	0.906837941240959	-0.191938518206466	2.01483706461592	-0.0952625507924405	0.924106287473527	NA
evm.model.scaffold6978_cov59.2	3.66489204962804	-0.118584276287078	1.77559360286838	-0.0667857082248502	0.946752301189655	0.99344285411258
evm.model.scaffold255908_cov62.1	0.713379456263123	0.254786827930502	3.02127945850578	0.0843307715918842	0.93279344734238	NA
evm.model.scaffold60933_cov84.1	0	NA	NA	NA	NA	NA
evm.model.scaffold255934_cov36.4	63.1579913723608	-0.559674622404771	0.608078789302948	-0.920398198803047	0.357364709560508	0.808866788022353
evm.model.scaffold60933_cov84.2	9.82570786559343	-0.492049165832985	0.868002063817432	-0.56687557131947	0.570798722235306	0.911060101807304
evm.model.scaffold32788_cov72.1	1.28189436151377	-3.03662151566982	3.04983578517094	-0.995667219341652	0.319411862512419	NA
evm.model.scaffold10308_cov39.1	0	NA	NA	NA	NA	NA
evm.model.scaffold23776_cov38.1	0	NA	NA	NA	NA	NA
evm.model.scaffold18801_cov54.1	10.6750538810285	-6.08424946878769	1.44968222584574	-4.1969538981125	2.70528975305881e-05	0.00206924937650174
evm.model.scaffold17841_cov49.1	0	NA	NA	NA	NA	NA
evm.model.scaffold255701_cov67.1	2.86601628017477	-4.18720370989363	1.92819184305498	-2.17157007741488	0.0298881060467727	0.247367612530989
evm.model.scaffold392_cov51.1	2.56028170298214	-0.992353272974939	2.35411038304317	-0.421540672061485	0.673360318218929	NA
evm.model.scaffold55755_cov59.1	6.42401757495777	-5.3552270013566	1.54797018611653	-3.45951559622187	0.000541147937290907	0.0170177575439107
evm.model.scaffold6533_cov61.1	6.46060327489134	-0.877299238737764	1.07977768234187	-0.812481358972933	0.416515478653252	0.846486363168817
evm.model.scaffold92149_cov35.1	4.43085912403712	0.459998014146537	2.22212301298493	0.207008348079088	0.836003338887537	0.978699468876935
evm.model.scaffold3835_cov60.1	1.19814941664565	0.7773069448511	1.81708558883659	0.427776737445141	0.668813674814264	NA
evm.model.scaffold9202_cov76.1	0	NA	NA	NA	NA	NA
evm.model.scaffold3835_cov60.2	0.236093509085728	-0.641532412278299	4.00855354154296	-0.160040874003485	0.872848876368861	NA
evm.model.scaffold9468_cov77.1	0.177070131814296	-0.276742696073726	4.0319520393909	-0.0686373978088125	0.945278249900791	NA
evm.model.scaffold24943_cov62.1	1.53640465656803	-3.28702753016747	3.92337879100454	-0.837805296216595	0.402140063758359	NA
evm.model.scaffold11604_cov50.1	0	NA	NA	NA	NA	NA
evm.model.scaffold7187_cov46.2	65.6062388070136	2.08170695028419	0.508631186329455	4.09276309875307	4.26263158726218e-05	0.00285288915030177
evm.model.scaffold44370_cov64.1	12.2340153587403	-0.769907699300484	0.846952608937631	-0.909032797320517	0.363332813806041	0.812718852651514
evm.model.scaffold3904_cov37.3	0.289056212246538	-0.859013471084874	3.9166066136394	-0.219325951218435	0.826396147847022	NA
evm.model.scaffold10791_cov64.1	6.83084407737745	0.532998632643937	1.43691911786469	0.370931547932907	0.710688516869439	0.950729628178315
evm.model.scaffold33895_cov50.1	0	NA	NA	NA	NA	NA
evm.model.scaffold22115_cov72.1	13.7828100098006	1.46782750473021	1.73622839326907	0.845411531351873	0.397881108410992	0.833168307790225
evm.model.scaffold253967_cov47.1	0.507223742597734	-1.70275659209857	3.95617116025087	-0.43040518802796	0.666900922081351	NA
evm.model.scaffold14072_cov46.1	0.710124290252804	1.31618341900485	3.77319414444902	0.348824727437141	0.727220898246247	NA
evm.model.scaffold992_cov94.1	35.6754825721597	-1.11287784490847	0.529437569146458	-2.10200014083364	0.0355532634673445	0.275601147160388
evm.model.scaffold258716_cov54.1	3.38770112124069	0.728812279684047	1.35851566991839	0.536476903301256	0.591628994364347	0.916150725604343
evm.model.scaffold3767_cov69.1	0	NA	NA	NA	NA	NA
evm.model.scaffold141913_cov49.2	2.74921713942034	-1.13477033456517	2.336011804588	-0.485772517217783	0.627128461826373	0.92562998924883
evm.model.scaffold41648_cov43.1	0.549014320418659	1.42635726874675	2.76666677912845	0.515550799072407	0.606168181278612	NA
evm.model.scaffold20602_cov41.2	0.279312180942208	-0.762336236323921	4.00055642532609	-0.190557551319072	0.848872249821772	NA
evm.model.scaffold41648_cov43.3	0	NA	NA	NA	NA	NA
evm.model.scaffold20602_cov41.4	0.658745137692748	-2.03784582933323	3.029700224919	-0.67262292571791	0.501187212764569	NA
evm.model.scaffold21336_cov53.1	0.139656090471104	0.639679210981283	4.0733064004226	0.157041761188138	0.875211935741906	NA
evm.model.scaffold52996_cov41.1	3.42684998018758	-1.42126186011008	1.56176767899372	-0.910034110211469	0.362804521153029	0.812196249898955
evm.model.scaffold3530_cov64.1	1.93906013816802	0.5515975373619	1.93655463649603	0.284834482315433	0.775770952923052	NA
evm.model.scaffold5072_cov41.1	2.94836509192102	1.1162560820757	1.27786504407249	0.873532058219744	0.382373140393608	0.824031019116946
evm.model.scaffold4861_cov34.1	2.56488088025077	-0.683052340870654	1.53976986290098	-0.443606773536768	0.657326907677042	NA
evm.model.scaffold8479_cov46.1	1.43023904192069	1.28582137590993	1.95476936730273	0.657786743243352	0.510675174007494	NA
evm.model.scaffold2217_cov36.4	0	NA	NA	NA	NA	NA
evm.model.scaffold5072_cov41.2	3.73996654166046	0.362076585628862	1.14994393693181	0.314864554697273	0.752864494994649	0.95812455488106
evm.model.scaffold5072_cov41.3	3.2279069911884	0.837167416787334	1.29930710595807	0.644318354720326	0.519369015762848	0.890323821028309
evm.model.scaffold43668_cov56.1	0	NA	NA	NA	NA	NA
evm.model.scaffold2217_cov36.6	0.422357427262203	0.55003884816476	3.57805496734454	0.153725656309012	0.877826054424203	NA
evm.model.scaffold43668_cov56.3	1.44202114028133	-0.312478253575159	2.49330481791057	-0.125326936093205	0.900264728379235	NA
evm.model.scaffold5738_cov37.1	0.698414442194093	0.515225046773252	2.20563533584327	0.233594846074711	0.81529952930318	NA
evm.model.scaffold18434_cov40.1	0	NA	NA	NA	NA	NA
evm.model.scaffold150491_cov80.1	20.8268686909568	-0.544705356578781	0.802760860964718	-0.678540002466215	0.497429369355387	0.883559785261211
evm.model.scaffold93468_cov37.1	158.062445023603	-0.177900608005761	0.762085434939327	-0.233439191788156	0.81542038303465	0.971329190716183
evm.model.scaffold18933_cov42.1	0	NA	NA	NA	NA	NA
evm.model.scaffold16943_cov37.1	0	NA	NA	NA	NA	NA
evm.model.scaffold16943_cov37.2	2.25923095121416	-3.83030195518268	2.78604723836282	-1.37481586903512	0.16918853704538	NA
evm.model.scaffold111964_cov37.1	0	NA	NA	NA	NA	NA
evm.model.scaffold104081_cov56.1	12.4924773949769	0.512437938795625	0.957466333353007	0.535202044129415	0.592510152958956	0.916583380302437
evm.model.scaffold8491_cov59.1	18.4472272406469	2.28200960934938	0.748986268082304	3.04679766051281	0.00231293347267713	0.0464390147335883
evm.model.scaffold13665_cov52.1	0	NA	NA	NA	NA	NA
evm.model.scaffold85602_cov45.2	4.52216894501569	-0.356706196545544	1.60420821032084	-0.222356545896372	0.824036336404972	0.97562594311053
evm.model.scaffold85602_cov45.3	1.94993806216309	0.0697017895339037	1.61787797485636	0.0430822290785508	0.965635985286538	NA
evm.model.scaffold35966_cov48.1	0.118046754542864	0.15988667600085	4.05627935200962	0.0394170771107361	0.968557864924271	NA
evm.model.scaffold35966_cov48.3	0	NA	NA	NA	NA	NA
evm.model.scaffold6108_cov67.1	11.6652885507928	-0.136353255139079	0.990251433179056	-0.137695589797166	0.890481005030815	0.986229982958283
evm.model.scaffold8525_cov40.1	0	NA	NA	NA	NA	NA
evm.model.scaffold8525_cov40.2	0.198679467742536	-0.25189381409287	4.03316604260556	-0.0624556022320713	0.95020001716356	NA
evm.model.scaffold41955_cov55.1	2.58842495272018	0.609337174161705	1.31707849451942	0.462643021427543	0.643620266024725	NA
evm.model.scaffold3369_cov47.2	4.1152568698207	0.543256406343669	1.14165647990116	0.475849273321431	0.634181763346577	0.928237012815309
evm.model.scaffold41955_cov55.2	1.98038725503009	0.554792656532395	1.53402994475398	0.361656992700603	0.717608369352322	NA
evm.model.scaffold2223_cov65.1	5.98216140291779	0.471985952711375	1.52791597873794	0.30890831647774	0.757391270373769	0.959537731478047
evm.model.scaffold15312_cov42.1	3.62257568516811	-0.283799839013066	1.66517220586019	-0.17043272642571	0.864669836660081	0.982331332052509
evm.model.scaffold119530_cov55.1	23.3423465484197	-1.04682839219109	0.90033367657969	-1.16271158063078	0.244946541446474	0.720918809936618
evm.model.scaffold23846_cov41.2	1.55493011832277	0.96190622222006	1.72411037822225	0.557914524713837	0.576902752752888	NA
evm.model.scaffold23846_cov41.1	4.22820886415516	1.57160187990387	1.13525389570564	1.38436158276911	0.166247766078791	0.626003557366204
evm.model.scaffold23846_cov41.5	1.73811286427928	5.17473608874872	3.61280732822928	1.43233104304097	0.152049102942552	NA
evm.model.scaffold51766_cov46.1	0	NA	NA	NA	NA	NA
evm.model.scaffold23846_cov41.4	5.40533027002792	0.45355263738556	1.27697360757876	0.355177769292767	0.722456417945649	0.951406280789081
evm.model.scaffold23846_cov41.3	3.79463669538509	-0.603533651932647	2.17914556664932	-0.276958850830992	0.781811702873537	0.965092236622281
evm.model.scaffold51766_cov46.2	0	NA	NA	NA	NA	NA
evm.model.scaffold13459_cov60.1	0	NA	NA	NA	NA	NA
evm.model.scaffold61211_cov46.1	0.961228738437324	-2.59950730138	3.42276295365378	-0.759476287601232	0.44756769353784	NA
evm.model.scaffold7064_cov43.1	1.51826954972099	-0.704731983315136	1.94345074568553	-0.362618906025606	0.71688958526665	NA
evm.model.scaffold7064_cov43.2	20.6757864637713	-0.29846592583417	0.652134695899023	-0.457675274312324	0.64718575447341	0.931541346923059
evm.model.scaffold21109_cov70.1	0.90376744504002	-2.52252366784739	3.93490543911034	-0.641063351300691	0.521481523933928	NA
evm.model.scaffold25637_cov49.1	11.9148892206614	1.38528959258314	1.3284594925563	1.0427789483573	0.29705068344779	0.766004500639852
evm.model.scaffold2579_cov57.3	0.767303904528617	-2.3037127737743	3.93947619120049	-0.584776417463835	0.558698063195211	NA
evm.model.scaffold965_cov73.1	4.01761615530089	1.15126299277424	1.67548418937814	0.687122564374379	0.492005496072734	0.880247848712059
evm.model.scaffold27491_cov57.1	2.3403757516085	-3.90309637095068	1.98712787521596	-1.96418983379542	0.0495080813310516	NA
evm.model.scaffold26518_cov64.1	3.24440759860564	0.153125904539507	1.26063541847846	0.121467239691174	0.903320961475948	0.987350346764119
evm.model.scaffold255013_cov55.1	2.20375517793333	-1.21027630291512	3.07793365649297	-0.39321065298533	0.694163902189221	NA
evm.model.scaffold4894_cov34.2	0.872523609342887	-0.266447966710125	2.3123893851987	-0.115226254027814	0.908265789564193	NA
evm.model.scaffold13492_cov53.1	0.775653244603828	1.93288491762257	3.04349326058291	0.63508762863249	0.525371265184892	NA
evm.model.scaffold41348_cov49.1	0.897093909936629	-0.120260181636699	2.05082628591308	-0.0586398674830502	0.953238955642188	NA
evm.model.scaffold4802_cov59.1	1.10607182272318	4.53538627182981	3.98735003876101	1.1374437227084	0.255352838184572	NA
evm.model.scaffold10323_cov65.1	0.590233772714321	-1.93079751754959	3.94902314101543	-0.488930413573905	0.624890962878489	NA
evm.model.scaffold22063_cov63.1	0.639391064922661	0.819437444720094	2.3052922688126	0.355459242980138	0.722245573213847	NA
evm.model.scaffold11886_cov51.2	7.83379078712755	-2.83029109836897	1.46367380265726	-1.93368979702352	0.0531512790578525	0.355322748631911
evm.model.scaffold935_cov68.1	0.177070131814296	-0.276742696073726	4.0319520393909	-0.0686373978088125	0.945278249900791	NA
evm.model.scaffold49173_cov48.1	0.418968271413312	-1.36768005939493	3.96889188313546	-0.344599978952928	0.730395121613902	NA
evm.model.scaffold24484_cov75.1	0	NA	NA	NA	NA	NA
evm.model.scaffold19626_cov80.1	0	NA	NA	NA	NA	NA
evm.model.scaffold254484_cov77.1	3.17993555246712	0.770532822050056	1.52380136024074	0.505664873490022	0.61309193136573	0.922188306487555
evm.model.scaffold18819_cov45.1	0	NA	NA	NA	NA	NA
evm.model.scaffold7870_cov66.1	5.09281406808921	-0.665071169164956	1.06394064168274	-0.625101761422586	0.531904271967374	0.897268969061802
evm.model.scaffold26274_cov47.3	0.139656090471104	0.639679210981283	4.0733064004226	0.157041761188138	0.875211935741906	NA
evm.model.scaffold258618_cov60.1	30.4377917899087	1.9033209045145	0.880164126753047	2.16246134858496	0.0305826332416862	0.249994619704941
evm.model.scaffold26274_cov47.4	0.639391064922661	0.819437444720094	2.3052922688126	0.355459242980138	0.722245573213847	NA
evm.model.scaffold26274_cov47.5	2.3487390599863	1.59306104912831	1.64708947163086	0.967197639573855	0.333445241960641	NA
evm.model.scaffold4133_cov48.1	1.27652686668717	-0.883643367132861	1.81307118599972	-0.487373785406901	0.625993467350882	NA
evm.model.scaffold65072_cov39.1	0.139656090471104	0.639679210981283	4.0733064004226	0.157041761188138	0.875211935741906	NA
evm.model.scaffold9207_cov43.1	4.09245374786937	-0.0884755172264431	1.67821426110338	-0.0527200365752303	0.957954974346426	0.994794253009585
evm.model.scaffold242_cov80.1	0	NA	NA	NA	NA	NA
evm.model.scaffold254473_cov53.1	0.236093509085728	-0.641532412278299	4.00855354154296	-0.160040874003485	0.872848876368861	NA
evm.model.scaffold8139_cov46.2	0.3167262222854	-1.00999865044389	3.98603895144226	-0.253384039330184	0.799971460087708	NA
evm.model.scaffold37446_cov49.3	1.72225621883273	0.498437828864596	1.67643640831473	0.297319854420044	0.766222325002398	NA
evm.model.scaffold258714_cov62.2	0.354140263628592	-1.20909369668936	3.97598973634202	-0.304098797247336	0.761052623134663	NA
evm.model.scaffold258714_cov62.1	17.242393464866	-2.41631008623675	1.3685738452695	-1.76556792648695	0.0774683649167235	0.436295988162183
evm.model.scaffold12740_cov37.1	0	NA	NA	NA	NA	NA
evm.model.scaffold12740_cov37.2	1.48592823648079	3.81657693616486	3.15336462626517	1.21031894135414	0.226156532227102	NA
evm.model.scaffold258727_cov82.1	16.9212670813741	0.738554088103153	0.74637209389867	0.989525324085096	0.322406185963009	0.787682786028615
evm.model.scaffold254049_cov65.1	5.52667996181516	0.010724993244333	1.35680882004214	0.00790457217399272	0.993693129580609	0.999907618110767
evm.model.scaffold6569_cov46.1	0.139656090471104	0.639679210981283	4.0733064004226	0.157041761188138	0.875211935741906	NA
evm.model.scaffold28121_cov39.1	15.0613177771165	2.16783462902396	0.884291029968052	2.45149453693122	0.0142264346009917	0.159843580371594
evm.model.scaffold51670_cov41.2	0	NA	NA	NA	NA	NA
evm.model.scaffold13403_cov42.1	1.67627505516897	0.880170641780608	1.88640492418325	0.466586272383536	0.640795910366239	NA
evm.model.scaffold16766_cov52.1	0	NA	NA	NA	NA	NA
evm.model.scaffold16766_cov52.2	0	NA	NA	NA	NA	NA
evm.model.scaffold255504_cov80.1	43.5425949233124	-0.760028207993589	0.626463822534579	-1.2132036689982	0.225051961728063	0.703875164955373
evm.model.scaffold42101_cov43.1	1.16679604941308	0.850025457102681	1.87572559383388	0.453171540601137	0.650425223720696	NA
evm.model.scaffold48382_cov51.5	0.331980682758201	1.6870975259146	4.05094520615876	0.416470092794557	0.677066047490498	NA
evm.model.scaffold53864_cov35.1	13.9702170367404	-1.36684882475256	1.76697195766354	-0.773554339006003	0.439194383045128	0.857988353406011
evm.model.scaffold6128_cov69.2	0.279312180942208	-0.762336236323921	4.00055642532609	-0.190557551319072	0.848872249821772	NA
evm.model.scaffold6128_cov69.1	5.19406873658828	-0.915799833001725	1.0714267969735	-0.854747926399285	0.392690711991086	0.830418867025354
evm.model.scaffold55513_cov67.1	0	NA	NA	NA	NA	NA
evm.model.scaffold22655_cov40.1	1.96941835748947	0.790429119469173	1.9208620939319	0.411497067887476	0.680708090823203	NA
evm.model.scaffold258718_cov94.1	1.32592826641303	-3.07483970871523	3.08569652459944	-0.996481567193126	0.319016218772619	NA
evm.model.scaffold258718_cov94.2	5.90429780343548	0.0295327307364992	1.11334143360608	0.0265262118565402	0.978837626913915	0.998276988848162
evm.model.scaffold36802_cov58.2	0	NA	NA	NA	NA	NA
evm.model.scaffold60760_cov72.1	4.90599515002954	-0.113212958962527	1.11177838134155	-0.101830509445521	0.918891208483602	0.989767090385065
evm.model.scaffold34035_cov54.1	0	NA	NA	NA	NA	NA
evm.model.scaffold57358_cov55.1	4.42315760359496	-0.497235431062638	1.33098372664771	-0.373584906492437	0.708713165049238	0.950729628178315
evm.model.scaffold27655_cov52.1	1.43984432844541	1.73884943743903	2.0327842880515	0.855402832292542	0.392328176186291	NA
evm.model.scaffold27655_cov52.2	2.53801171406234	1.16242329094818	1.3345206242914	0.871041833141695	0.383731312052689	NA
evm.model.scaffold27655_cov52.3	0	NA	NA	NA	NA	NA
evm.model.scaffold7782_cov73.1	5.66992181402435	0.29105968708135	1.54005731089225	0.188992763465875	0.85009848850313	0.981604268285672
evm.model.scaffold43847_cov69.1	34.7781501831901	-7.78696400832037	1.32674462389914	-5.86922597465325	4.37834346743761e-09	2.902424733819e-06
evm.model.scaffold34364_cov46.1	0	NA	NA	NA	NA	NA
evm.model.scaffold22617_cov52.1	1.4135066839555	1.19905993039349	3.25629720882948	0.368228037398498	0.712703205986689	NA
evm.model.scaffold74389_cov36.2	21.210264370465	-0.758175787285378	0.714698603204214	-1.06083289359493	0.288765850588814	0.758584336297631
evm.model.scaffold1764_cov53.1	9.00271275923318	2.02993982118415	0.868865135358103	2.33631174572048	0.0194749997965265	0.196113961330161
evm.model.scaffold5387_cov47.1	6.8340819662234	1.60401572352685	1.45884343662017	1.09951190323961	0.271544844869086	0.745248607632556
evm.model.scaffold32118_cov49.1	0	NA	NA	NA	NA	NA
evm.model.scaffold37273_cov44.1	0.65548997168243	-0.757727697782216	2.51811415051608	-0.300910781835256	0.763482528431513	NA
evm.model.scaffold42965_cov44.1	0	NA	NA	NA	NA	NA
evm.model.scaffold8573_cov45.1	0.69828045235552	-2.12150898183289	3.94383876823426	-0.537929947573068	0.590625412285996	NA
evm.model.scaffold6528_cov60.1	1.6486050451301	0.958728199506985	1.89387196786984	0.506226511491867	0.612697645721007	NA
evm.model.scaffold23700_cov37.1	0.663961365516403	0.964500347768652	3.94106502439166	0.244730889188394	0.806664809066657	NA
evm.model.scaffold23700_cov37.3	0.33833555821364	-1.06748211838856	3.98299874830175	-0.268009654495549	0.788691887298066	NA
evm.model.scaffold23700_cov37.2	0.418968271413312	-1.36768005939493	3.96889188313546	-0.344599978952928	0.730395121613902	NA
evm.model.scaffold11751_cov81.2	0	NA	NA	NA	NA	NA
evm.model.scaffold10192_cov50.1	0	NA	NA	NA	NA	NA
evm.model.scaffold11751_cov81.1	1.21368614238346	-2.93018368782339	3.2122778091711	-0.912182526510526	0.361672640667092	NA
evm.model.scaffold26256_cov71.1	4.09745566756319	-0.959306864732934	1.16031962330489	-0.826760873008923	0.408372611101089	0.840348132910312
evm.model.scaffold56256_cov49.1	0	NA	NA	NA	NA	NA
evm.model.scaffold255565_cov73.1	0.920387383497759	-2.56370179079472	3.38378092751086	-0.757644140006605	0.448664048072501	NA
evm.model.scaffold34996_cov59.1	43.4571402554668	2.06425501946157	0.635057145871446	3.25050278212196	0.00115201141278319	0.0289479257713986
evm.model.scaffold11863_cov47.1	1.58437796225834	-3.33904160172455	2.89251172289884	-1.15437444048739	0.248346689357494	NA
evm.model.scaffold35510_cov66.1	2.48298028452178	-1.06454975887414	1.90514646096857	-0.558775811038134	0.576314732753122	NA
evm.model.scaffold15164_cov59.1	1.34627214600968	4.80030712977031	3.90004342242674	1.23083427793822	0.218384852368546	NA
evm.model.scaffold21740_cov50.1	0.384649184574195	3.38208510297881	4.0221654628945	0.840861753246952	0.40042538703835	NA
evm.model.scaffold15663_cov47.2	0.481380804533635	0.188277174773197	2.8297677694324	0.06653449686119	0.946952294022709	NA
evm.model.scaffold68020_cov60.1	2.84817005435271	0.720340406538599	2.95888424572286	0.243450012476787	0.807656804558114	0.969641509389641
evm.model.scaffold56373_cov40.1	0	NA	NA	NA	NA	NA
evm.model.scaffold14359_cov69.1	1.60778515691716	-0.534827342439608	2.49445962427595	-0.214406093101166	0.830230390539136	NA
evm.model.scaffold13450_cov47.1	1.84728926781369	-0.581927520737222	1.8630100896643	-0.31235875960397	0.754767888526424	NA
evm.model.scaffold24788_cov41.1	0	NA	NA	NA	NA	NA
evm.model.scaffold10328_cov47.2	1.05313835357127	-0.344735642471216	2.2174490353059	-0.155464967619271	0.876454769905779	NA
evm.model.scaffold8528_cov51.1	0	NA	NA	NA	NA	NA
evm.model.scaffold8528_cov51.2	0.868730720613742	-2.47196024175384	3.4443321496545	-0.717689274538113	0.472948897944626	NA
evm.model.scaffold19406_cov57.1	1.35565116756003	-3.1066581929007	3.92558071775282	-0.791388183371529	0.428717503381006	NA
evm.model.scaffold255812_cov63.1	17.6438832532661	-0.813613603934873	0.829272044257026	-0.981117848562975	0.326534629632501	0.789463861782471
evm.model.scaffold39968_cov42.1	7.03861017557926	2.62861382834426	1.23588921204177	2.12690086031387	0.033428321372992	0.263956699848793
evm.model.scaffold8545_cov48.1	4.18074980299899	1.83179190553705	1.57406559751781	1.16373288916653	0.244532276539503	0.720918809936618
evm.model.scaffold30223_cov47.1	0	NA	NA	NA	NA	NA
evm.model.scaffold11873_cov48.1	0	NA	NA	NA	NA	NA
evm.model.scaffold21419_cov47.1	0.29511688635716	-0.953225043929778	3.98915842725452	-0.23895392005923	0.811141314195549	NA
evm.model.scaffold254993_cov77.1	3.11023328943762	-0.62559376177579	1.68107722440329	-0.372138622006404	0.709789641830735	0.950729628178315
evm.model.scaffold12161_cov66.1	0.628953854334306	-2.00711265172427	3.80738609176121	-0.527162889013924	0.598080477401487	NA
evm.model.scaffold41635_cov55.1	0.794717870970144	-2.32194635126958	3.58249766098795	-0.648136180674926	0.516896874726092	NA
evm.model.scaffold1564_cov64.2	1.95856547794105	-3.64019177415593	2.03662024347556	-1.78736894412078	0.0738778775957397	NA
evm.model.scaffold11157_cov55.1	0.996080793054222	0.493473285411259	1.99012439532996	0.247961025235029	0.804164562559868	NA
evm.model.scaffold43183_cov65.1	6.86809213201784	0.894687273310974	1.152772504678	0.776117811346381	0.437679427964712	0.856670358977718
evm.model.scaffold17369_cov45.1	1.91760625880497	0.186200493617039	2.52949056141132	0.0736118554690908	0.941319237434681	NA
evm.model.scaffold45468_cov58.3	0.279312180942208	-0.762336236323921	4.00055642532609	-0.190557551319072	0.848872249821772	NA
evm.model.scaffold45468_cov58.4	0	NA	NA	NA	NA	NA
evm.model.scaffold56621_cov32.1	0	NA	NA	NA	NA	NA
evm.model.scaffold56621_cov32.2	0	NA	NA	NA	NA	NA
evm.model.scaffold77747_cov48.1	76.8637612904819	-4.87125069803879	1.0071625691587	-4.83660815761633	1.32073421745788e-06	0.000245145880549748
evm.model.scaffold9534_cov60.1	24.4468275607501	-0.324351999193847	0.595663577974824	-0.544522128239903	0.586082225258472	0.914487837133452
evm.model.scaffold74281_cov58.1	0	NA	NA	NA	NA	NA
evm.model.scaffold258854_cov84.1	0	NA	NA	NA	NA	NA
evm.model.scaffold9534_cov60.2	38.3615512011757	-0.827446981291341	0.5406695647405	-1.53041161414085	0.125914875977591	0.552554964320602
evm.model.scaffold3407_cov44.1	2.02322550693724	-0.343444922898541	1.89905954147815	-0.180850002539266	0.856485313810177	NA
evm.model.scaffold49036_cov50.1	10.0951553312879	-0.454267779212349	1.60862717522953	-0.282394694188559	0.77764088293656	0.964069706239188
evm.model.scaffold45496_cov48.1	0.865740542704059	-0.0515142689563001	2.41146540464754	-0.0213622259962835	0.982956705972524	NA
evm.model.scaffold17174_cov35.1	0.507223742597734	-1.70275659209857	3.95617116025087	-0.43040518802796	0.666900922081351	NA
evm.model.scaffold19234_cov41.1	2.88486888430646	5.88704711950786	3.22336213295725	1.82636851730551	0.0677947707858542	0.407092348392412
evm.model.scaffold79190_cov47.1	1.92245747687465	-3.60179891120303	2.86963612909068	-1.25514133122667	0.209427458787539	NA
evm.model.scaffold17242_cov44.1	0.472187018171456	-1.6147388685158	3.95923914017323	-0.407840701545788	0.683390629832847	NA
evm.model.scaffold12887_cov57.1	7.53499720580009	1.44179589585954	2.19722489199508	0.656189496629263	0.511702206093306	0.887762513836604
evm.model.scaffold12887_cov57.2	4.51385187698933	2.08986496273256	1.93534821702038	1.07983924771433	0.28021377050921	0.749650214349202
evm.model.scaffold232075_cov57.1	0.892994297639343	4.30570679424889	3.31200858697255	1.30002887407507	0.193591073137771	NA
evm.model.scaffold15185_cov50.1	0.920131339900424	-2.531210246292	3.46716896329334	-0.730051022344089	0.465358997528859	NA
evm.model.scaffold113105_cov85.1	3.8454312097415	-1.34817029773814	1.63915464252724	-0.822479016171127	0.410804324551528	0.84149602738108
evm.model.scaffold59054_cov40.1	0.230032834975106	-0.504263729762915	4.01845174693356	-0.125487068532729	0.90013796193038	NA
evm.model.scaffold35731_cov40.2	0	NA	NA	NA	NA	NA
evm.model.scaffold77362_cov80.1	1.56783834209186	0.0327159322676197	1.6597296923931	0.0197116026890185	0.984273434971359	NA
evm.model.scaffold10143_cov67.2	0.844714854524407	0.218695637737858	2.9496620710327	0.0741426076856631	0.940896912506443	NA
evm.model.scaffold30156_cov39.1	61.9147645576164	2.19282001329224	0.703267703352143	3.11804452677139	0.00182055296639097	0.0394277509329932
evm.model.scaffold61686_cov38.1	0.356689728131561	0.651299921202418	3.73859921682281	0.174209612592792	0.861700731297452	NA
evm.model.scaffold258831_cov51.1	0.862640833258939	0.175321332158179	2.98801619863814	0.0586748265414646	0.953211110293977	NA
evm.model.scaffold88219_cov37.1	0	NA	NA	NA	NA	NA
evm.model.scaffold55170_cov50.1	8.05451976452496	0.266424058722508	1.07810275104801	0.247123067317581	0.804812982128272	0.969641509389641
evm.model.scaffold40688_cov44.3	2.19735913238917	-0.605237694155256	2.30799798188475	-0.262234932138462	0.793140323498999	NA
evm.model.scaffold15977_cov51.1	1.99357298912314	-1.6248595649648	1.89163763987536	-0.858969778731967	0.390357189612534	NA
evm.model.scaffold2957_cov51.1	0	NA	NA	NA	NA	NA
evm.model.scaffold14616_cov34.1	0	NA	NA	NA	NA	NA
evm.model.scaffold14616_cov34.2	1.04545111256688	0.495171608665185	3.61667177994629	0.136913615277674	0.891099076750296	NA
evm.model.scaffold14616_cov34.4	0.67667111642728	-2.08293893748879	3.81080228818606	-0.546588035791348	0.584661790531117	NA
evm.model.scaffold4197_cov61.9	0	NA	NA	NA	NA	NA
evm.model.scaffold2441_cov71.1	2.11105278693828	-0.877934724354988	1.81059945660137	-0.484886218845409	0.627757058593837	NA
evm.model.scaffold17445_cov52.1	2.39676576836568	-3.91236039876784	2.0526868922069	-1.90597037162426	0.0566540497999964	NA
evm.model.scaffold26317_cov42.1	4.79470224888132	0.341735433696789	1.22962616252921	0.277918154403836	0.781075187487201	0.965008254413755
evm.model.scaffold17228_cov66.1	7.86395849182553	0.101051320572907	1.22666561484412	0.0823788645822183	0.934345442536566	0.991904994003782
evm.model.scaffold1924_cov56.1	2.41210353870625	0.596374490214894	1.74058674740682	0.342628421768345	0.731878017453945	NA
evm.model.scaffold39397_cov57.1	0	NA	NA	NA	NA	NA
evm.model.scaffold39397_cov57.2	0.180753489008004	-0.25017821575117	4.0332505616716	-0.0620289297492796	0.950539793745494	NA
evm.model.scaffold20117_cov43.1	0.931114040489884	0.938490829175183	3.54675425564912	0.264605541159327	0.791313351023503	NA
evm.model.scaffold3797_cov38.1	0	NA	NA	NA	NA	NA
evm.model.scaffold1020_cov75.1	0.519089047221644	-1.69878879250948	3.23000979393604	-0.525939207893038	0.59893044608504	NA
evm.model.scaffold1020_cov75.2	1.24872286680973	-2.96912690591479	3.23288133426683	-0.918415060411779	0.358401609031775	NA
evm.model.scaffold6233_cov55.1	0.950051858156393	2.22242663011751	3.52791811783578	0.629954141759068	0.528724588150513	NA
evm.model.scaffold27133_cov35.1	0.177070131814296	-0.276742696073726	4.0319520393909	-0.0686373978088125	0.945278249900791	NA
evm.model.scaffold21342_cov63.1	0	NA	NA	NA	NA	NA
evm.model.scaffold1408_cov51.1	30.0534864462748	1.20227935352582	1.04398477246297	1.15162537350943	0.249475050125439	0.724196579037686
evm.model.scaffold8245_cov45.1	0	NA	NA	NA	NA	NA
evm.model.scaffold11916_cov61.1	11.1055712028507	-1.87071720151768	0.914441039657964	-2.04574939267533	0.0407810334312281	0.299326539452794
evm.model.scaffold8245_cov45.4	2.72158742295623	1.13965785502743	1.40579610250142	0.810685029642325	0.417546572558733	0.846586896035794
evm.model.scaffold18316_cov42.1	5.21433859283783	6.73691536630848	2.87855167784592	2.3403836791111	0.0192639382201355	0.195000578263619
evm.model.scaffold18316_cov42.2	0	NA	NA	NA	NA	NA
evm.model.scaffold8441_cov45.2	5.40441156198098	0.63183243912438	1.59048808470787	0.397256945964754	0.691177992834645	0.944653550701548
evm.model.scaffold154064_cov44.2	1.17046747052698	-2.88690636102062	3.18863096610421	-0.905374874580664	0.365266821891235	NA
evm.model.scaffold22394_cov47.2	1.61017916485494	0.402256525023232	2.01618253682237	0.199513941657889	0.84186073871146	NA
evm.model.scaffold22394_cov47.1	1.31266827056	-0.0264759957123937	2.64283633820279	-0.0100180231858013	0.992006907669349	NA
evm.model.scaffold25820_cov36.1	2.26610685836757	-3.83661818297935	2.74360691906628	-1.39838478913191	0.16199754840368	NA
evm.model.scaffold27831_cov50.1	0	NA	NA	NA	NA	NA
evm.model.scaffold55208_cov57.1	2.57055926744304	-1.31585902996911	2.21253789003333	-0.594728359634684	0.552025061811913	NA
evm.model.scaffold40691_cov44.1	3.11916210846389	-1.35187444304921	1.62008699446916	-0.834445586974277	0.404029937576593	0.837136853053364
evm.model.scaffold255442_cov55.3	0.139656090471104	0.639679210981283	4.0733064004226	0.157041761188138	0.875211935741906	NA
evm.model.scaffold55208_cov57.2	20.9812646820449	-1.82581066570368	0.885339556460191	-2.06227164750632	0.0391818807710386	0.292310269139136
evm.model.scaffold255343_cov87.1	41.6484791626647	0.180569624587601	0.673547698449604	0.268087360410024	0.788632074777097	0.966263574737219
evm.model.scaffold93778_cov50.1	15.7361518554178	2.14949965539774	0.746339991294903	2.8800542386431	0.00397606762665549	0.0682501078060063
evm.model.scaffold5795_cov78.1	16.044954203299	-0.118277428952545	0.955621497717411	-0.123770163432971	0.901497256260134	0.987350346764119
evm.model.scaffold7234_cov37.1	1.84754531141102	-0.666467747047096	2.41124289242352	-0.27640008774779	0.782240789331253	NA
evm.model.scaffold7234_cov37.2	0	NA	NA	NA	NA	NA
evm.model.scaffold20199_cov52.1	0.514699988520587	1.31478708749426	3.35223843587459	0.392211685607989	0.694901810593712	NA
evm.model.scaffold3553_cov46.1	0	NA	NA	NA	NA	NA
evm.model.scaffold258772_cov57.3	12.8217282732876	-0.349502912714145	0.913931648868378	-0.382416905188584	0.702152153037879	0.948493813439417
evm.model.scaffold15368_cov59.2	2.37330936058005	1.86823768026568	2.03364580807149	0.91866423978585	0.358271219793508	NA
evm.model.scaffold258824_cov43.1	41.7042528646526	0.203797650205008	0.514736427099954	0.395926224520794	0.692159454205463	0.944847201607595
evm.model.scaffold30210_cov37.4	0	NA	NA	NA	NA	NA
evm.model.scaffold7146_cov54.1	0.257702845013968	-0.700898364115671	4.00454349457189	-0.175025783854197	0.861059373708602	NA
evm.model.scaffold4366_cov81.1	26.9386373945526	0.940132525794416	1.17513033548366	0.800024046190139	0.423696865344479	0.849961627783531
evm.model.scaffold7146_cov54.2	0.897093909936629	-0.120260181636699	2.05082628591308	-0.0586398674830502	0.953238955642188	NA
evm.model.scaffold58892_cov65.1	6.67801143218787	-0.316327844287895	0.999093715023499	-0.316614787513157	0.751535913830115	0.958102112241469
evm.model.scaffold18908_cov69.2	0.91544807985455	0.691392609377012	2.0269555240338	0.34109905283027	0.733029014249167	NA
evm.model.scaffold18908_cov69.1	0	NA	NA	NA	NA	NA
evm.model.scaffold7146_cov54.4	7.37517785628199	-5.5483528848709	1.63008689613148	-3.40371602154354	0.000664758256059398	0.0197315558264454
evm.model.scaffold28501_cov39.1	0	NA	NA	NA	NA	NA
evm.model.scaffold2316_cov48.2	0.583328652316731	1.49020083814255	3.26293709049237	0.456705353739347	0.647882842230249	NA
evm.model.scaffold20671_cov33.1	4.14312535271778	0.716175430089646	1.08499725773954	0.660071189103011	0.509208146403163	0.886933469424018
evm.model.scaffold2316_cov48.3	0.279312180942208	-0.762336236323921	4.00055642532609	-0.190557551319072	0.848872249821772	NA
evm.model.scaffold23492_cov53.1	297.134441024457	-0.284096222237735	0.356779560961802	-0.796279421029255	0.425869644058509	0.850356712574191
evm.model.scaffold23492_cov53.2	694.706653094821	-0.407763825113081	0.322374390467295	-1.26487660673669	0.205915564389976	0.686431910348165
evm.model.scaffold3721_cov61.2	3.14257993761229	-0.849817739344136	1.67265348478248	-0.508065625711263	0.611407320845133	0.922016141856593
evm.model.scaffold22942_cov54.1	1.34627214600968	4.80030712977031	3.90004342242674	1.23083427793822	0.218384852368546	NA
evm.model.scaffold18340_cov45.1	0.94990115653224	0.345324145029107	2.74579993089771	0.125764496219579	0.89991834648597	NA
evm.model.scaffold11120_cov62.2	409.450365093814	-0.809483086897388	0.376459696401194	-2.15025165943586	0.0315353138844348	0.254937923684795
evm.model.scaffold1031_cov53.1	0.578112424493076	-1.86089961680035	3.05282117650918	-0.609567186941569	0.542148553485606	NA
evm.model.scaffold43670_cov61.1	9.56884946686643	-0.692316639433939	0.943461509201349	-0.733804858684688	0.463067678926104	0.871578728793396
evm.model.scaffold28777_cov43.1	0	NA	NA	NA	NA	NA
evm.model.scaffold15437_cov43.1	0.418968271413312	-1.36768005939493	3.96889188313546	-0.344599978952928	0.730395121613902	NA
evm.model.scaffold28777_cov43.3	2.3870620306361	-0.609357978441563	1.51960605738965	-0.400997334459371	0.688422086402838	NA
evm.model.scaffold28999_cov44.1	0	NA	NA	NA	NA	NA
evm.model.scaffold1011_cov41.1	0.139656090471104	0.639679210981283	4.0733064004226	0.157041761188138	0.875211935741906	NA
evm.model.scaffold70513_cov51.1	0.279312180942208	-0.762336236323921	4.00055642532609	-0.190557551319072	0.848872249821772	NA
evm.model.scaffold6059_cov36.1	0.61439257314553	-0.61630172267954	3.14789983017287	-0.195781872336673	0.84478089926757	NA
evm.model.scaffold41353_cov42.1	0	NA	NA	NA	NA	NA
evm.model.scaffold41353_cov42.2	0.279312180942208	-0.762336236323921	4.00055642532609	-0.190557551319072	0.848872249821772	NA
evm.model.scaffold49414_cov37.2	1.8478854377856	-3.54773081707688	2.14099030929704	-1.65705131950911	0.0975090999529324	NA
evm.model.scaffold24548_cov43.1	5.17455619491176	-0.599693622662945	1.52425154119136	-0.393434814698775	0.69399836018153	0.94570655410294
evm.model.scaffold196851_cov67.1	12.4070334146201	0.254279000043664	0.815928037558659	0.311643905269506	0.755311163183577	0.958403178300123
evm.model.scaffold57970_cov56.1	3.96412523930335	-0.607267811045764	1.24896128803452	-0.48621828143402	0.626812411005554	0.925427465649413
evm.model.scaffold32948_cov38.1	1.48295114617322	-3.24986883561484	2.98078755175477	-1.09027187586773	0.275593400072553	NA
evm.model.scaffold30254_cov37.1	2.9008385561687	1.06491958989951	2.93804827258148	0.362458166476562	0.717009679522342	0.950729628178315
evm.model.scaffold11996_cov68.1	0.37943295675054	-1.2578142719826	3.56909552123038	-0.352418214783165	0.724524643702257	NA
evm.model.scaffold10817_cov55.1	4.92259119556293	-1.61434222959228	2.1002889677204	-0.768628628918832	0.44211380502197	0.860214860220695
evm.model.scaffold497_cov59.2	0	NA	NA	NA	NA	NA
evm.model.scaffold497_cov59.1	3.34832128390784	-0.115169626157421	2.26621035443382	-0.0508203600482598	0.959468666866655	0.994794253009585
evm.model.scaffold33840_cov54.1	1.36586069204599	-0.712859121846633	2.79642360231168	-0.254918146613175	0.798786320214767	NA
evm.model.scaffold9201_cov40.3	0.279312180942208	-0.762336236323921	4.00055642532609	-0.190557551319072	0.848872249821772	NA
evm.model.scaffold9201_cov40.4	0.608037697690091	0.952469392348817	2.6530283098423	0.359012148048067	0.719586001459379	NA
evm.model.scaffold46212_cov43.2	0.192324592287097	2.70266837052359	4.05815217406297	0.66598497409665	0.505420704704844	NA
evm.model.scaffold342_cov44.1	4.39696636756246	-2.56930952351858	1.42538694298745	-1.80253476865278	0.0714613095591194	0.419752274418777
evm.model.scaffold21991_cov57.2	0	NA	NA	NA	NA	NA
evm.model.scaffold6550_cov61.1	0	NA	NA	NA	NA	NA
evm.model.scaffold6550_cov61.2	0	NA	NA	NA	NA	NA
evm.model.scaffold21991_cov57.1	1.64153253208751	0.378546344576014	1.69973840275457	0.222708590899958	0.823762314708085	NA
evm.model.scaffold26842_cov44.1	0.279312180942208	-0.762336236323921	4.00055642532609	-0.190557551319072	0.848872249821772	NA
evm.model.scaffold21991_cov57.3	3.10093416110226	-0.354478395338036	1.35184529267805	-0.262218167461901	0.793153247696801	0.967343562758616
evm.model.scaffold11314_cov38.4	3.22134152077646	-0.451655354650215	1.82028726969424	-0.248123118899844	0.804039148523136	0.969435452706438
evm.model.scaffold3557_cov43.1	0	NA	NA	NA	NA	NA
evm.model.scaffold12729_cov58.1	0	NA	NA	NA	NA	NA
evm.model.scaffold17099_cov45.1	2.58469652624595	0.0691152848438203	2.29898644202528	0.0300633720931966	0.976016512353612	NA
evm.model.scaffold37213_cov61.1	5.94008312129291	-0.573756072317523	1.49748012647818	-0.383147704047932	0.701610250727699	0.948493813439417
evm.model.scaffold76791_cov58.1	7.26341649532687	-0.703194223245626	1.44282868526727	-0.487371945419402	0.625994771044225	0.924710654468024
evm.model.scaffold21622_cov45.1	2.55724861238392	1.09806376426952	2.90362917083184	0.37816942166721	0.705304739623665	NA
evm.model.scaffold182727_cov49.1	8.10455760703277	0.492688064406211	0.861668918351055	0.571783493536068	0.567468661344979	0.909437072442549
evm.model.scaffold26071_cov39.2	0.331980682758201	1.6870975259146	4.05094520615876	0.416470092794557	0.677066047490498	NA
evm.model.scaffold38069_cov57.1	2.90255666198682	-1.21896297049395	1.66064220937386	-0.734031065580078	0.462929804832209	0.871506606575781
evm.model.scaffold91624_cov52.1	12.520349137883	0.609454704258984	0.842965635785148	0.722988789087862	0.469686771892776	0.875133540444751
evm.model.scaffold91624_cov52.2	0.456382312756504	-1.52372461634545	3.96260944214249	-0.384525560389724	0.700588954925126	NA
evm.model.scaffold59943_cov48.1	0.632041041556101	3.92019508632823	4.00290213425338	0.979338228827176	0.327412887392762	NA
evm.model.scaffold92569_cov71.2	2.51875192369959	-4.00124876051028	1.89640994941682	-2.10990707032556	0.0348663611423669	NA
evm.model.scaffold13962_cov44.1	4.79939803115052	-1.16973698449748	1.50296013853534	-0.778288761295698	0.436398799517421	0.856229070848622
evm.model.scaffold25931_cov50.2	4.34567946937347	-0.800682144614241	1.27807401669395	-0.626475567264408	0.531003057711338	0.896989875791716
evm.model.scaffold5697_cov54.2	0.36968892544621	-1.19544931786126	3.97663647195178	-0.300618204930992	0.763705647720482	NA
evm.model.scaffold5697_cov54.3	1.36915887434932	0.398702310031879	1.74857655165369	0.22801535892427	0.819634300313228	NA
evm.model.scaffold5697_cov54.5	0.271130233512006	-0.790034660971944	3.99881142202914	-0.197567371299308	0.84338356549417	NA
evm.model.scaffold5697_cov54.6	1.85010673275852	0.88883057148211	1.98103190577526	0.448670497880888	0.653669369838122	NA
evm.model.scaffold14052_cov52.2	1.16325143699899	0.48434082739792	3.36731513874009	0.143835907077928	0.885630047935336	NA
evm.model.scaffold4028_cov43.4	2.62909416007369	0.14196268749302	1.33371677904875	0.106441404744321	0.915232143417104	NA
evm.model.scaffold1078_cov76.1	2.55214480406773	0.234902871406018	1.34268302815214	0.17495035423908	0.861118643408133	NA
evm.model.scaffold1078_cov76.3	0.139656090471104	0.639679210981283	4.0733064004226	0.157041761188138	0.875211935741906	NA
evm.model.scaffold48180_cov70.1	10.1168269246712	-0.0460466313631015	0.78440028114082	-0.0587029766181776	0.953188688430442	0.994032491695272
evm.model.scaffold13487_cov48.4	2.59693936284717	1.63984457910883	1.70912510909349	0.959464330834498	0.337324880479966	NA
evm.model.scaffold13487_cov48.2	0	NA	NA	NA	NA	NA
evm.model.scaffold13487_cov48.3	1.5235767510902	1.05023030286649	1.75208866744639	0.599416183883643	0.548895387419082	NA
evm.model.scaffold221093_cov87.1	29.4770166121469	1.54823216220483	1.05494756751291	1.46759157505322	0.142215197866505	0.584349990997525
evm.model.scaffold27199_cov64.1	0.413163640900024	-1.42616880832145	3.96645937437736	-0.359557144977773	0.719178336332863	NA
evm.model.scaffold7144_cov36.1	0	NA	NA	NA	NA	NA
evm.model.scaffold7144_cov36.2	0.192324592287097	2.70266837052359	4.05815217406297	0.66598497409665	0.505420704704844	NA
evm.model.scaffold7144_cov36.3	0.0590233772714321	0.722199741457365	4.07629611380477	0.1771705787054	0.859374404846375	NA
evm.model.scaffold7144_cov36.4	0.388043095364131	0.401850950841426	3.67920067284665	0.109222351965518	0.913026132061122	NA
evm.model.scaffold2828_cov54.3	0.698414442194093	0.515225046773252	2.20563533584327	0.233594846074711	0.81529952930318	NA
evm.model.scaffold2828_cov54.1	3.09308670859162	1.09523830218918	1.32887744290815	0.824183078758814	0.409835540201533	0.84083609931322
evm.model.scaffold3231_cov83.1	1.08306838170933	-0.670328283036214	2.29644951915889	-0.291897678326382	0.770364858655868	NA
evm.model.scaffold10786_cov39.3	0.677099307610669	-0.777264640481175	2.56695303824906	-0.302796595379616	0.762044878189621	NA
evm.model.scaffold109834_cov45.1	5.05631165725869	-1.43673999118187	2.09599364934053	-0.685469629945641	0.493047618647621	0.88131302254659
evm.model.scaffold18092_cov41.3	0.450027437301065	0.343578690209933	3.44320173526213	0.099784652955798	0.920515292401051	NA
evm.model.scaffold14945_cov41.1	0	NA	NA	NA	NA	NA
evm.model.scaffold72133_cov46.2	0	NA	NA	NA	NA	NA
evm.model.scaffold10921_cov41.1	0	NA	NA	NA	NA	NA
evm.model.scaffold9114_cov42.1	0.139656090471104	0.639679210981283	4.0733064004226	0.157041761188138	0.875211935741906	NA
evm.model.scaffold50965_cov58.2	1.03010567854852	-0.608428725195879	2.72644475337467	-0.223158281290238	0.823412319905277	NA
evm.model.scaffold985_cov54.1	3.98430189150874	1.29755845777643	1.29421875012815	1.00258048158238	0.316063317120207	0.782707441451936
evm.model.scaffold258815_cov68.1	0	NA	NA	NA	NA	NA
evm.model.scaffold985_cov54.2	0.472187018171456	-1.6147388685158	3.95923914017323	-0.407840701545788	0.683390629832847	NA
evm.model.scaffold10674_cov40.1	6.86031925855245	-0.463065424064724	1.05391779250131	-0.439375278944395	0.66038963605586	0.934417286020534
evm.model.scaffold16993_cov49.1	109.482713934429	1.18945243034317	1.07075642703004	1.11085247803962	0.26663185357344	0.740251670046867
evm.model.scaffold95047_cov64.2	2.35292948057539	-0.829836046281161	2.3349912817447	-0.355391496648805	0.722296318328925	NA
evm.model.scaffold95047_cov64.1	5.52985181795772	-1.49233469414056	1.45924686327671	-1.02267459447509	0.306461727304025	0.774121346580885
evm.model.scaffold3294_cov41.1	1.5235767510902	1.05023030286649	1.75208866744639	0.599416183883643	0.548895387419082	NA
evm.model.scaffold63749_cov39.1	0.69828045235552	-2.12150898183289	3.94383876823426	-0.537929947573068	0.590625412285996	NA
evm.model.scaffold3294_cov41.3	0	NA	NA	NA	NA	NA
evm.model.scaffold3294_cov41.2	0.271130233512006	-0.790034660971944	3.99881142202914	-0.197567371299308	0.84338356549417	NA
evm.model.scaffold7757_cov59.1	1.51855899612476	0.0956780200983965	1.67078207427168	0.0572654097573463	0.954333774131966	NA
evm.model.scaffold7757_cov59.2	1.06302112965522	-0.706312832243535	2.65028458797638	-0.266504523871845	0.789850675808071	NA
evm.model.scaffold7757_cov59.3	6.28082767739481	-0.293664171883229	1.54569013777534	-0.189989031246515	0.849317725785589	0.981508024592706
evm.model.scaffold450_cov54.1	0.81306728594702	1.50489963223332	3.6482432620315	0.412499804466254	0.679973123987273	NA
evm.model.scaffold18974_cov46.2	1.93907741533239	-3.61632415197736	2.05474928535789	-1.75998316570651	0.0784106609175445	NA
evm.model.scaffold7965_cov45.3	0.279312180942208	-0.762336236323921	4.00055642532609	-0.190557551319072	0.848872249821772	NA
evm.model.scaffold37726_cov43.2	0.788207538949507	-0.0695656406127384	3.71599469193391	-0.0187205974119771	0.985063996774932	NA
evm.model.scaffold7965_cov45.1	2.21034582824522	-0.203576432567116	2.46468870957961	-0.0825972187789341	0.934171812812917	NA
evm.model.scaffold370_cov56.3	2.44566915280396	0.964561879410926	1.35367026059917	0.712553054821478	0.476122370131005	NA
evm.model.scaffold8526_cov39.1	0	NA	NA	NA	NA	NA
evm.model.scaffold8164_cov65.1	4.34443185558504	-2.15953048962289	1.43610330173062	-1.50374314091506	0.132647516508704	0.565086880528715
evm.model.scaffold11463_cov87.2	12.0697420729553	-1.3111509622844	1.42178733171448	-0.922185008290469	0.356432081551616	0.808388890074952
evm.model.scaffold3913_cov40.3	0	NA	NA	NA	NA	NA
evm.model.scaffold9339_cov46.2	5.34322952655196	-1.1346170388295	1.61617875009112	-0.702036850048625	0.482656182841439	0.878308068148454
evm.model.scaffold3913_cov40.4	0	NA	NA	NA	NA	NA
evm.model.scaffold3913_cov40.5	1.31515325204333	2.30473093690159	2.10358288375219	1.09562164376932	0.273244385882561	NA
evm.model.scaffold4471_cov51.2	5.52814331947609	3.53761469836946	1.90698266127906	1.8550848784313	0.0635841068140986	0.392529645658123
evm.model.scaffold1101_cov44.1	0.86602998910783	1.33450226381897	2.49294863461251	0.535310774273693	0.592434977261458	NA
evm.model.scaffold258809_cov62.2	12.6755421681985	-0.508799747101242	0.82913213193225	-0.613653394321494	0.539444391974148	0.900113647033396
evm.model.scaffold14338_cov41.1	0	NA	NA	NA	NA	NA
evm.model.scaffold5976_cov38.2	6.64998401861006	1.0615076619499	1.57378394606412	0.674493893907501	0.499997366454854	0.884052969037963
evm.model.scaffold258751_cov41.2	1.7592898402266	-0.539296545924775	2.44805685439875	-0.220295760270334	0.825640821878609	NA
evm.model.scaffold258751_cov41.3	3.66246461811911	-0.365703426258468	1.53571270925011	-0.238132708061681	0.811778166940565	0.97075130128281
evm.model.scaffold14948_cov49.2	48.7476435505264	-0.911766704420928	0.532598405661763	-1.71192158055382	0.0869111210804713	0.462768582142881
evm.model.scaffold48054_cov55.2	3.94099974453074	-1.40919351165725	1.63574965410436	-0.861497056179319	0.388964341813618	0.827693763740045
evm.model.scaffold48054_cov55.3	1.78280138640354	-3.49378562854197	2.9240029215387	-1.1948639321822	0.232140196741951	NA
evm.model.scaffold20108_cov54.1	0	NA	NA	NA	NA	NA
evm.model.scaffold2528_cov41.2	0.139656090471104	0.639679210981283	4.0733064004226	0.157041761188138	0.875211935741906	NA
evm.model.scaffold5855_cov49.2	25.0028277621748	-4.38242980305445	1.10263951151172	-3.97449008248047	7.05302009009054e-05	0.00403531409945063
evm.model.scaffold15552_cov39.1	1.05100931296941	0.914465332075102	3.51588737738176	0.260095171977918	0.794790362006676	NA
evm.model.scaffold34585_cov47.4	0.506089849906995	-0.230725155653329	2.75182213980383	-0.0838445015453566	0.933180065445875	NA
evm.model.scaffold96862_cov53.3	0.549014320418659	1.42635726874675	2.76666677912845	0.515550799072407	0.606168181278612	NA
evm.model.scaffold96862_cov53.5	0	NA	NA	NA	NA	NA
evm.model.scaffold55187_cov44.1	0.361506978016008	-1.20370695043651	3.97624435800787	-0.302724591865772	0.762099755039403	NA
evm.model.scaffold35640_cov35.1	5.50267659718443	0.00650721475999902	2.10445898193459	0.00309210814554202	0.997532858581784	0.999907618110767
evm.model.scaffold24512_cov41.4	0	NA	NA	NA	NA	NA
evm.model.scaffold24512_cov41.5	0.576973776861292	3.80837198339057	4.00636925091579	0.950579376207033	0.341817942091207	NA
evm.model.scaffold24512_cov41.6	19.1395589785886	0.214580980652649	0.59497800684992	0.360653634558253	0.718358389317162	0.950729628178315
evm.model.scaffold9830_cov35.1	0.45188372252001	-1.52469933022309	3.96257223993307	-0.384775150559487	0.700404011318619	NA
evm.model.scaffold36793_cov49.2	5.82548912910461	0.356243778566591	1.67685880152478	0.212447093483753	0.831758248888328	0.977486957632877
evm.model.scaffold864_cov38.1	0	NA	NA	NA	NA	NA
evm.model.scaffold864_cov38.2	2.36210655515199	-0.18914002752405	1.55900004515747	-0.12132137398684	0.903436491069998	NA
evm.model.scaffold24772_cov39.1	47.4890306898807	0.24547922743738	2.46277496791224	0.0996758658975159	0.920601661327391	0.989896425198634
evm.model.scaffold864_cov38.3	99.2156674882498	1.5712888572158	3.1591149520177	0.497382615410126	0.618919262541006	0.923572613973645
evm.model.scaffold9147_cov82.2	46.1373944334404	-0.509723477152021	0.461110409123573	-1.10542609116295	0.268975003396009	0.743379198387104
evm.model.scaffold4511_cov43.1	0	NA	NA	NA	NA	NA
evm.model.scaffold15149_cov55.3	0.418968271413312	-1.36768005939493	3.96889188313546	-0.344599978952928	0.730395121613902	NA
evm.model.scaffold15149_cov55.1	6.78221515003736	-1.5906357921479	1.47963236329167	-1.07502095223795	0.282365347855743	0.751732263817134
evm.model.scaffold258830_cov66.1	0.69615917903594	-2.1396357607857	2.84604784971907	-0.75179191417913	0.452176205341234	NA
evm.model.scaffold37010_cov44.6	0.356689728131561	0.651299921202418	3.73859921682281	0.174209612592792	0.861700731297452	NA
evm.model.scaffold258830_cov66.4	1.00920204412763	-2.68155721612059	3.32698795587367	-0.806001479923125	0.420241995779402	NA
evm.model.scaffold5768_cov56.3	5.95465064503144	-0.11420918793798	1.2984891420007	-0.0879554431714437	0.929912090030492	0.991196312909039
evm.model.scaffold5768_cov56.6	1.64314529593244	-3.37712795339535	2.9891934931155	-1.12977897254671	0.25856937069283	NA
evm.model.scaffold3119_cov46.2	1.00582482435855	0.406826825858933	1.93616212582143	0.210120227244056	0.833573838808986	NA
evm.model.scaffold201_cov45.1	0.139656090471104	0.639679210981283	4.0733064004226	0.157041761188138	0.875211935741906	NA
evm.model.scaffold3119_cov46.3	2.03593827018935	-1.05905098188317	2.32683414037054	-0.455146743598371	0.649003671437645	NA
evm.model.scaffold211_cov51.1	13.6239572702591	-0.42922229133819	3.46723874682403	-0.123793693679547	0.901478625120656	0.987350346764119
evm.model.scaffold15671_cov40.2	0	NA	NA	NA	NA	NA
evm.model.scaffold15671_cov40.3	0.289056212246538	-0.859013471084874	3.9166066136394	-0.219325951218435	0.826396147847022	NA
evm.model.scaffold15671_cov40.4	0.586722563106667	-0.490160447726695	2.70433667500977	-0.181249787519494	0.85617151691003	NA
evm.model.scaffold15671_cov40.6	1.12282865975623	1.79513357278607	2.46610725126074	0.727921939270222	0.466661372266805	NA
evm.model.scaffold258819_cov50.1	3.44935844516989	-1.86029880796842	2.31595299789422	-0.803254128930899	0.421827865151206	0.848593310804904
evm.model.scaffold14882_cov34.1	0	NA	NA	NA	NA	NA
evm.model.scaffold22753_cov77.1	0	NA	NA	NA	NA	NA
evm.model.scaffold258821_cov56.1	0.800362289977188	1.42426539169449	2.45842736657332	0.579340033006427	0.562359758222634	NA
evm.model.scaffold3486_cov50.1	4.18243871633765	0.159409669589512	1.65081563571084	0.0965641869032032	0.923072498249419	0.990561392917156
evm.model.scaffold7572_cov43.1	7.20229542652502	0.148998915274604	0.900334119609794	0.165492912052673	0.868556028276494	0.982331332052509
evm.model.scaffold38233_cov44.1	6.32610023081448	0.561068124406831	1.08480841034032	0.517204806912231	0.605013196826443	0.91962451885473
evm.model.scaffold54939_cov60.3	67.459279259544	0.928317407834504	0.426861846625883	2.17474907905769	0.0296489248485269	0.246726500583718
evm.model.scaffold20045_cov50.1	0.524305275045299	2.3665105984823	4.01489387530822	0.589432914537654	0.555570902159982	NA
evm.model.scaffold20045_cov50.2	0.139656090471104	0.639679210981283	4.0733064004226	0.157041761188138	0.875211935741906	NA
evm.model.scaffold69518_cov43.2	1.31289798888518	-0.658725896074989	2.33600368505551	-0.281988380536024	0.777952419906155	NA
evm.model.scaffold7052_cov55.1	0.177070131814296	-0.276742696073726	4.0319520393909	-0.0686373978088125	0.945278249900791	NA
evm.model.scaffold20977_cov59.2	6.40664963414639	-0.533761923237555	1.17157845724319	-0.455592128668476	0.648683304437789	0.932146921892158
evm.model.scaffold7052_cov55.2	0	NA	NA	NA	NA	NA
evm.model.scaffold84418_cov39.1	50.094951016305	-0.0682232569788914	3.73025667710498	-0.0182891588660968	NA	NA
evm.model.scaffold258844_cov71.1	0.316020520778051	3.20246429687554	4.03023482245953	0.794609852266915	0.426840485504575	NA
evm.model.scaffold19259_cov48.2	0	NA	NA	NA	NA	NA
evm.model.scaffold15409_cov50.2	6.08280038410134	0.660157110404002	1.01556940575237	0.650036429479615	0.515668690460349	0.888507573766746
evm.model.scaffold2775_cov62.2	0.549014320418659	1.42635726874675	2.76666677912845	0.515550799072407	0.606168181278612	NA
evm.model.scaffold255258_cov70.2	1.32270650320915	-0.809214349679948	2.25180029556548	-0.359363284245744	0.719323337653204	NA
evm.model.scaffold14712_cov50.2	0	NA	NA	NA	NA	NA
evm.model.scaffold14712_cov50.1	1.53041236466886	-3.26888889338867	2.99818369758284	-1.09028972975341	0.275585537815652	NA
evm.model.scaffold255258_cov70.1	19.1007781229358	-0.841982453784482	0.799225039368737	-1.05349859214811	0.292112539185713	0.759918386487669
evm.model.scaffold16852_cov40.2	0	NA	NA	NA	NA	NA
evm.model.scaffold16852_cov40.4	0	NA	NA	NA	NA	NA
evm.model.scaffold258802_cov51.3	0.853741248241576	-2.42804923304844	3.49696017910149	-0.694331393179405	0.487474407864259	NA
evm.model.scaffold255258_cov70.3	41.9924408742296	-0.683803960489438	0.865576835784634	-0.789997990033523	0.429528942163822	0.852604626668553
evm.model.scaffold26873_cov38.1	8.15283373709941	-0.332745193452924	1.08492961736594	-0.306697492746843	0.759073638372369	0.959964470038675
evm.model.scaffold836_cov48.1	0	NA	NA	NA	NA	NA
evm.model.scaffold836_cov48.2	0.139656090471104	0.639679210981283	4.0733064004226	0.157041761188138	0.875211935741906	NA
evm.model.scaffold750_cov61.4	0	NA	NA	NA	NA	NA
evm.model.scaffold750_cov61.3	52.1009872035027	-1.77813950432634	0.737818818039982	-2.40999478577949	0.0159527485133022	0.170975431581626
evm.model.scaffold2253_cov58.1	2.11685266251052	0.265795626230086	1.49405017395863	0.177902744407729	0.858799355503811	NA
evm.model.scaffold258817_cov73.2	3.02891217265969	-4.26079799677124	1.87613197296985	-2.27105451970234	0.0231436777307201	0.214502754786521
evm.model.scaffold225_cov41.4	0.279312180942208	-0.762336236323921	4.00055642532609	-0.190557551319072	0.848872249821772	NA
evm.model.scaffold6048_cov37.1	0.885350659071481	-2.50762137430084	3.93519552753745	-0.637229168602467	0.523975580704465	NA
evm.model.scaffold2253_cov58.3	8.15909435706233	-1.20762111370495	1.08758969930695	-1.11036461128171	0.266841941325721	0.740251670046867
evm.model.scaffold33295_cov39.1	0	NA	NA	NA	NA	NA
evm.model.scaffold1060_cov46.2	0	NA	NA	NA	NA	NA
evm.model.scaffold1060_cov46.3	0.828326501360867	0.116647723249531	2.55083021799628	0.0457293168422474	0.96352599678442	NA
evm.model.scaffold1209_cov50.1	9.64736666872084	-5.94260536914774	1.46815756583182	-4.04766185009632	5.17318095341261e-05	0.00330347945194757
evm.model.scaffold5643_cov39.2	1.55954686312622	-1.175272400131	3.26717711162979	-0.359721055815286	0.719055744413421	NA
evm.model.scaffold5643_cov39.3	1.61785260281049	-3.3586757252847	2.22151180952563	-1.51188740518192	0.130562508645275	NA
evm.model.scaffold5643_cov39.1	30.7530230038326	-1.21077723696492	0.767583910228639	-1.57738746322115	0.114706398323212	0.530342636087407
evm.model.scaffold45803_cov44.2	0	NA	NA	NA	NA	NA
evm.model.scaffold45803_cov44.1	4.94792447263008	0.202410820007041	1.07841432849802	0.18769299948838	0.851117318341211	0.981649095480145
evm.model.scaffold1319_cov40.1	6.03856970805913	-0.0288148415789905	1.61374900390769	-0.0178558384911256	0.985753859170243	0.998276988848162
evm.model.scaffold1319_cov40.3	12.6297752298248	-0.560653260315817	0.997608962419144	-0.561997016302124	0.574118051984396	0.91193931175055
evm.model.scaffold1319_cov40.2	6.45981713555494	1.09445242512231	1.41959495027309	0.770961058231272	0.440730013997113	0.859781743953729
evm.model.scaffold13648_cov37.2	1.1728567235237	0.748321649910044	2.6677773905157	0.280503782875747	0.779091023601735	NA
evm.model.scaffold258765_cov41.2	4.51626791703252	0.351374489668507	1.25658067924068	0.27962748072876	0.779763321260423	0.964639224674873
evm.model.scaffold258765_cov41.1	24.3632743700206	-1.05315257086882	0.836596225484792	-1.25885407892982	0.208083042961655	0.689532025962677
evm.model.scaffold26667_cov42.1	0.967977836890925	2.26214628386626	2.89410311836261	0.781639834984908	0.434426269267124	NA
evm.model.scaffold26667_cov42.3	0	NA	NA	NA	NA	NA
evm.model.scaffold97348_cov55.1	0	NA	NA	NA	NA	NA
evm.model.scaffold6687_cov57.3	0	NA	NA	NA	NA	NA
evm.model.scaffold6687_cov57.4	14.6810668098532	0.935870948395772	1.05188463523848	0.88970873520136	0.373622302377566	0.819255456921144
evm.model.scaffold19812_cov81.3	0.540404181805068	-0.106943506469959	2.69436120933347	-0.0396915996635859	0.96833899889838	NA
evm.model.scaffold19812_cov81.4	0.450027437301065	0.343578690209933	3.44320173526213	0.099784652955798	0.920515292401051	NA
evm.model.scaffold6531_cov35.2	1.76837137233507	2.42951917503062	3.13549502091397	0.774843895086919	0.43843190798647	NA
evm.model.scaffold6531_cov35.3	0.139656090471104	0.639679210981283	4.0733064004226	0.157041761188138	0.875211935741906	NA
evm.model.scaffold19812_cov81.1	11.0649489664812	-0.233435316788854	0.883072421194825	-0.264344476382819	0.791514491528154	0.967206353005973
evm.model.scaffold6638_cov43.3	1.46455337381877	1.31010828625972	1.78751723536433	0.732920645653352	0.463606830200179	NA
evm.model.scaffold6638_cov43.5	0.139656090471104	0.639679210981283	4.0733064004226	0.157041761188138	0.875211935741906	NA
evm.model.scaffold6638_cov43.9	0.257702845013968	-0.700898364115671	4.00454349457189	-0.175025783854197	0.861059373708602	NA
evm.model.scaffold4939_cov49.6	0	NA	NA	NA	NA	NA
evm.model.scaffold258677_cov59.1	0	NA	NA	NA	NA	NA
evm.model.scaffold4939_cov49.7	0.576973776861292	3.80837198339057	4.00636925091579	0.950579376207033	0.341817942091207	NA
evm.model.scaffold25694_cov51.3	0.698414442194093	0.515225046773252	2.20563533584327	0.233594846074711	0.81529952930318	NA
evm.model.scaffold25694_cov51.5	0.711413639508741	-0.658323913365759	2.52389253003793	-0.260836745436172	0.79421840627744	NA
evm.model.scaffold16134_cov38.1	0	NA	NA	NA	NA	NA
evm.model.scaffold16134_cov38.2	1.712571915607	1.17206325603501	3.17707093151741	0.368913153435709	0.712192458807984	NA
evm.model.scaffold1312_cov75.1	0.29511688635716	-0.953225043929778	3.98915842725452	-0.23895392005923	0.811141314195549	NA
evm.model.scaffold1312_cov75.8	0	NA	NA	NA	NA	NA
evm.model.scaffold5174_cov45.1	0	NA	NA	NA	NA	NA
evm.model.scaffold5174_cov45.2	0	NA	NA	NA	NA	NA
evm.model.scaffold5174_cov45.3	0	NA	NA	NA	NA	NA
evm.model.scaffold6449_cov57.2	2.81205989594683	0.298057243420602	1.77443297911554	0.167973232536045	0.866604337194202	0.982331332052509
evm.model.scaffold6449_cov57.6	1.82963604446207	-0.810919909977008	1.8636519274049	-0.435124122725105	0.663472334665719	NA
evm.model.scaffold23701_cov40.1	0.418968271413312	-1.36768005939493	3.96889188313546	-0.344599978952928	0.730395121613902	NA
evm.model.scaffold6449_cov57.5	19.7641970149788	0.307681418037268	0.761949016527179	0.403808406288943	0.686353614381007	0.943181754763563
evm.model.scaffold45170_cov41.7	2.68617442661343	5.79379100785673	3.25040069623014	1.78248516085308	0.0746701489773652	0.429934071182782
evm.model.scaffold22691_cov59.1	0	NA	NA	NA	NA	NA
evm.model.scaffold45170_cov41.2	12.2897359614572	-6.28366883003138	3.90885410965685	-1.60754754558568	NA	NA
evm.model.scaffold22691_cov59.2	0	NA	NA	NA	NA	NA
evm.model.scaffold4428_cov48.2	0	NA	NA	NA	NA	NA
evm.model.scaffold2135_cov47.1	0.74700060887717	-2.25735630762256	3.58287325454179	-0.630040793310523	0.528667894900092	NA
evm.model.scaffold3325_cov72.1	14.5041830647494	-0.531107383681537	0.817691042766094	-0.649520853114522	0.51600177220191	0.888507573766746
evm.model.scaffold4369_cov57.1	0.361506978016008	-1.20370695043651	3.97624435800787	-0.302724591865772	0.762099755039403	NA
evm.model.scaffold2012_cov36.2	0	NA	NA	NA	NA	NA
evm.model.scaffold2012_cov36.1	7.68760713393488	0.738044771044976	1.56879792058147	0.470452415420988	0.638031823446787	0.928932077665883
evm.model.scaffold4369_cov57.2	0	NA	NA	NA	NA	NA
evm.model.scaffold11962_cov37.1	1.33046800597352	-1.14420723137522	2.50821050034078	-0.456184690726622	0.648257173305264	NA
evm.model.scaffold8558_cov44.1	11.7413124780687	1.30497766570149	1.85228726129466	0.704522291423291	0.481107572926762	0.878212176107398
evm.model.scaffold11962_cov37.4	0.271130233512006	-0.790034660971944	3.99881142202914	-0.197567371299308	0.84338356549417	NA
evm.model.scaffold10837_cov36.2	0	NA	NA	NA	NA	NA
evm.model.scaffold2271_cov41.2	0.331980682758201	1.6870975259146	4.05094520615876	0.416470092794557	0.677066047490498	NA
evm.model.scaffold926_cov41.4	0.732728774092165	0.587862764150521	2.51255103009029	0.233970477459077	0.815007898165348	NA
evm.model.scaffold2852_cov53.5	1.22581942668451	0.669177895602254	1.85945317651062	0.359878863343045	0.718937724100542	NA
evm.model.scaffold7671_cov47.1	0	NA	NA	NA	NA	NA
evm.model.scaffold7671_cov47.2	0	NA	NA	NA	NA	NA
evm.model.scaffold7671_cov47.4	0	NA	NA	NA	NA	NA
evm.model.scaffold7671_cov47.5	0	NA	NA	NA	NA	NA
evm.model.scaffold7671_cov47.3	0.97178800278444	-2.6192132841991	3.35820310280611	-0.779944870520334	0.435423325635456	NA
evm.model.scaffold4301_cov78.5	0.791752151363597	0.345318100039258	2.45004554059633	0.140943543422956	0.887914542791652	NA
evm.model.scaffold4301_cov78.1	15.6448759429388	-0.594638562218233	0.821918796935964	-0.723476047068141	0.469387464895374	0.875133540444751
evm.model.scaffold4301_cov78.6	2.08233510281319	1.03625753559064	1.47967863541907	0.700326078099487	0.483723689350388	NA
evm.model.scaffold2578_cov46.1	0.772402833534555	0.0412655823578974	2.93898715662816	0.0140407494686845	0.98879747086075	NA
evm.model.scaffold2578_cov46.2	0.450027437301065	0.343578690209933	3.44320173526213	0.099784652955798	0.920515292401051	NA
evm.model.scaffold19668_cov58.3	0	NA	NA	NA	NA	NA
evm.model.scaffold19668_cov58.4	0.33833555821364	-1.06748211838856	3.98299874830175	-0.268009654495549	0.788691887298066	NA
evm.model.scaffold19668_cov58.5	0.974332712346364	0.867390946066173	2.82354307974885	0.307199472990979	0.758691546639995	NA
evm.model.scaffold27965_cov39.3	0.289056212246538	-0.859013471084874	3.9166066136394	-0.219325951218435	0.826396147847022	NA
evm.model.scaffold27965_cov39.1	4.03011993074301	-4.68349222857323	2.37364522399674	-1.97312225989998	0.0484816347357534	0.334804996796778
evm.model.scaffold21703_cov39.1	0.177070131814296	-0.276742696073726	4.0319520393909	-0.0686373978088125	0.945278249900791	NA
evm.model.scaffold6446_cov50.3	0	NA	NA	NA	NA	NA
evm.model.scaffold6495_cov47.4	0.769298369148389	4.12034763669448	3.9972988038242	1.0307829959453	0.302642593939414	NA
evm.model.scaffold23606_cov54.1	2.52751274317261	-0.903751926308438	2.26009867492028	-0.399872773847061	0.689250226349927	NA
evm.model.scaffold23606_cov54.2	2.59904451052468	-1.31560622498774	1.85743526719252	-0.708291830259182	0.478764049459218	NA
evm.model.scaffold27219_cov79.2	1.10481170747615	0.927053197311187	1.91418381783146	0.484307300414557	0.628167795638297	NA
evm.model.scaffold4787_cov74.3	0	NA	NA	NA	NA	NA
evm.model.scaffold27219_cov79.3	1.1730121800889	0.274771981242051	2.6934050673612	0.102016582864475	0.918743512534492	NA
evm.model.scaffold11052_cov45.2	0.428712302717642	-1.41609141594778	3.46861720692905	-0.408258199584244	0.683084124145735	NA
evm.model.scaffold8035_cov40.4	19.9867308892221	-1.15049088851212	1.94750793090172	-0.590750296959986	NA	NA
evm.model.scaffold46625_cov42.2	0	NA	NA	NA	NA	NA
evm.model.scaffold11575_cov63.2	6.81980849934065	-0.00858806254841161	0.988132785888653	-0.00869120291428054	0.993065510681763	0.999907618110767
evm.model.scaffold7878_cov51.2	4.44462760860007	1.34407761275165	1.58759157546518	0.846614225927616	0.397210181951193	0.832799207962867
evm.model.scaffold7713_cov57.2	0.36968892544621	-1.19544931786126	3.97663647195178	-0.300618204930992	0.763705647720482	NA
evm.model.scaffold7713_cov57.6	1.55493011832277	0.96190622222006	1.72411037822225	0.557914524713837	0.576902752752888	NA
evm.model.scaffold7713_cov57.4	4.52757606443376	0.78826876122642	1.11250900012973	0.708550457690233	0.478603489584649	0.877035357413534
evm.model.scaffold13931_cov53.1	0.722984742787835	0.680414329819602	3.09461890600394	0.219870152185626	0.825972282601703	NA
evm.model.scaffold12504_cov39.1	0	NA	NA	NA	NA	NA
evm.model.scaffold12504_cov39.2	18.0369566878941	-0.456734701536379	0.890752340790579	-0.512751615259309	0.608125079255465	0.920786951690956
evm.model.scaffold4157_cov75.1	0.90376744504002	-2.52252366784739	3.93490543911034	-0.641063351300691	0.521481523933928	NA
evm.model.scaffold7713_cov57.5	10.6354782500626	0.405496354266727	0.73134239627754	0.554454871385363	0.579267582388595	0.912642165406515
evm.model.scaffold20001_cov70.4	0.558624361884416	-1.79320158956048	3.95320329106349	-0.453607228753994	0.650111549662455	NA
evm.model.scaffold18362_cov42.1	64.7082072338436	1.93272298703764	0.815418671226152	2.37022164838511	0.0177774243027872	0.185100616095064
evm.model.scaffold4426_cov53.4	9.09523567701438	0.16337419700436	1.30528126971211	0.125163978672883	0.900393733793643	0.987350346764119
evm.model.scaffold18786_cov40.3	2.84209742339755	0.161118999293554	1.53086800588357	0.105246826424177	0.916179954906923	0.989229903999014
evm.model.scaffold4426_cov53.5	7.51453629624397	1.54849505928044	0.993889133673914	1.55801588609429	0.119229482330056	0.541896480590107
evm.model.scaffold8418_cov65.2	0	NA	NA	NA	NA	NA
evm.model.scaffold8418_cov65.1	1.45330279715665	-0.441053842629892	1.82741171284164	-0.241354391859538	0.809280457978984	NA
evm.model.scaffold13425_cov42.1	0.828754692544256	1.08413478821519	2.47502048814957	0.43803063182953	0.661364078382291	NA
evm.model.scaffold13425_cov42.5	5.80036702698739	1.49455526869097	1.22371317676821	1.22132808329975	0.221961824484612	0.700457548879353
evm.model.scaffold4700_cov48.3	7.27388373821061	1.98784343197027	1.63478188927448	1.2159685919034	0.2239968867678	0.70246917339368
evm.model.scaffold7801_cov41.1	0.527699185835235	-0.281532281267205	3.38089370997136	-0.0832715564044131	0.933635616426938	NA
evm.model.scaffold9316_cov43.1	0.198679467742536	-0.25189381409287	4.03316604260556	-0.0624556022320713	0.95020001716356	NA
evm.model.scaffold9316_cov43.4	0.418968271413312	-1.36768005939493	3.96889188313546	-0.344599978952928	0.730395121613902	NA
evm.model.scaffold9316_cov43.3	1.41518305430611	0.861624183194141	1.72408773110878	0.499756577143566	0.617246489376449	NA
evm.model.scaffold258855_cov56.7	1.09237946688923	0.465373424546823	2.72070110518215	0.17104908130497	0.864185172933014	NA
evm.model.scaffold258855_cov56.8	2.92524144335271	0.666357458277595	1.72630651488742	0.386001820957648	0.699495320197246	0.947244586815745
evm.model.scaffold258855_cov56.6	3.52427061063352	-4.48765940351707	1.76232384315594	-2.54644424232531	0.0108826595509867	0.133713595418611
evm.model.scaffold258735_cov56.1	0	NA	NA	NA	NA	NA
evm.model.scaffold258735_cov56.2	0	NA	NA	NA	NA	NA
evm.model.scaffold269_cov40.1	0	NA	NA	NA	NA	NA
evm.model.scaffold7564_cov46.2	0	NA	NA	NA	NA	NA
evm.model.scaffold8969_cov41.1	0.769298369148389	4.12034763669448	3.9972988038242	1.0307829959453	0.302642593939414	NA
evm.model.scaffold8969_cov41.3	0.605076733024589	0.72210753256674	2.66865282149562	0.270588788002046	0.786707320113474	NA
evm.model.scaffold4465_cov65.4	0	NA	NA	NA	NA	NA
evm.model.scaffold8969_cov41.2	1.68942970904881	-0.0250884345122649	2.53687948598638	-0.00988948613871979	0.992109460314194	NA
evm.model.scaffold4034_cov53.4	0.331980682758201	1.6870975259146	4.05094520615876	0.416470092794557	0.677066047490498	NA
evm.model.scaffold4034_cov53.5	0	NA	NA	NA	NA	NA
evm.model.scaffold3578_cov50.2	1.06116484443628	0.210301322038297	2.32091049898257	0.0906115604761529	0.927801245792067	NA
evm.model.scaffold3578_cov50.1	0	NA	NA	NA	NA	NA
evm.model.scaffold1362_cov48.3	46.4293499421457	-0.813764790903472	0.660802787214555	-1.23147905343089	0.218143746175524	0.6985966661432
evm.model.scaffold34160_cov41.3	2.12531930140345	2.2213572498028	1.82334981294693	1.21828364147667	0.223116204295924	NA
evm.model.scaffold640_cov39.1	0.632637211528014	-2.00893566597447	3.94681744601397	-0.509001415305733	0.610751232069473	NA
evm.model.scaffold640_cov39.7	0.361506978016008	-1.20370695043651	3.97624435800787	-0.302724591865772	0.762099755039403	NA
evm.model.scaffold640_cov39.6	0.595332701720259	0.78488177176977	3.94930021903163	0.198739454647543	0.842466559243492	NA
evm.model.scaffold2457_cov43.1	13.0403672861235	-0.97800747553302	1.97832454294643	-0.49436149342636	0.621050903515325	0.924618784380301
evm.model.scaffold640_cov39.4	1.97064322372576	0.61835298938771	1.52249451703308	0.406144641225183	0.684636326733912	NA
evm.model.scaffold2073_cov48.1	15.3697003548203	-1.0368186110237	0.852416921994007	-1.21632804824936	0.223859980978268	0.702453226163219
evm.model.scaffold12030_cov48.5	49.8758297698501	2.37848979385814	0.552206091780722	4.30725019021092	1.65296610317964e-05	0.00148457684660412
evm.model.scaffold10290_cov63.1	31.9966842934095	0.0886986847120162	0.675901963247873	0.131230103676275	0.895593282586904	0.986637354704173
evm.model.scaffold10290_cov63.2	3.43108301694465	0.0898023250200796	1.25556202925659	0.0715236069007684	0.942981037078434	0.99344285411258
evm.model.scaffold10290_cov63.4	2.737686329716	0.588879370961763	1.35891133531945	0.433346426404877	0.66476311471844	0.935134597004028
evm.model.scaffold6851_cov42.2	0	NA	NA	NA	NA	NA
evm.model.scaffold6851_cov42.1	2.79550630747776	-0.44300515614644	2.53423153570796	-0.174808477404052	0.861230126904331	0.982331332052509
evm.model.scaffold3621_cov73.1	1.73751067930554	1.49721311723538	1.721713880933	0.869606230057248	0.384515631953874	NA
evm.model.scaffold10290_cov63.3	177.895487446684	0.67410422962915	0.731968191440395	0.920947436667462	0.357077870571915	0.80880142138776
evm.model.scaffold3621_cov73.2	1.583631111427	-3.33013625754923	2.94678379692479	-1.13009181773855	0.258437537145299	NA
evm.model.scaffold15872_cov38.1	1.53859673829678	4.99079422980132	3.75596469527595	1.32876494714619	0.183925530102496	NA
evm.model.scaffold15872_cov38.2	0.831715657209758	1.30144407109314	2.15748859061209	0.603221762912736	0.546361171812345	NA
evm.model.scaffold11087_cov47.5	0	NA	NA	NA	NA	NA
evm.model.scaffold11087_cov47.2	5.41162284056792	0.391321318069498	1.68955356799802	0.231612258694574	0.816839185334873	0.972047231474082
evm.model.scaffold11087_cov47.4	4.7728040319281	-1.24134869318052	1.53628429078782	-0.808020169589799	0.419078971239804	0.846709180750638
evm.model.scaffold3621_cov73.3	0	NA	NA	NA	NA	NA
evm.model.scaffold3621_cov73.9	0.413163640900024	-1.42616880832145	3.96645937437736	-0.359557144977773	0.719178336332863	NA
evm.model.scaffold3621_cov73.4	2.18663394224104	2.324434124627	2.1372064162662	1.08760394266825	0.276769989464314	NA
evm.model.scaffold3621_cov73.5	2.07743940160651	-0.69472847052698	1.58012774037086	-0.439666017358776	0.660179018619988	NA
evm.model.scaffold3621_cov73.6	2.41775748836011	-0.873412577189314	2.33573897760057	-0.373934153415781	0.708453305903087	NA
evm.model.scaffold3621_cov73.7	2.53471353175901	1.13902023555331	1.74828261243006	0.651508072811011	0.514718567601069	NA
evm.model.scaffold3621_cov73.8	3.44745943402838	-1.15688647715583	1.62117363565009	-0.713610468191408	0.475468082659971	0.876309842637388
evm.model.scaffold16281_cov44.1	0.590233772714321	-1.93079751754959	3.94902314101543	-0.488930413573905	0.624890962878489	NA
evm.model.scaffold16281_cov44.2	8.69265243110169	-3.24174144296489	1.21532993008309	-2.66737563415662	0.007644617634417	0.105960519709094
evm.model.scaffold1593_cov51.1	3.39342545422745	-1.17272808725767	2.26363918760415	-0.518072002675872	0.604408033361859	0.91962451885473
evm.model.scaffold10862_cov50.1	0.88099500317686	1.10325378031384	2.45763017878984	0.448909599920803	0.653496870603838	NA
evm.model.scaffold10862_cov50.3	0.236093509085728	-0.641532412278299	4.00855354154296	-0.160040874003485	0.872848876368861	NA
evm.model.scaffold10862_cov50.4	1.73092133058388	5.15879975557195	3.63848714857658	1.41784196148395	0.156236910180506	NA
evm.model.scaffold10862_cov50.5	0.391004060029633	0.799680675533621	3.62618284608147	0.220529606331841	0.825458717357914	NA
evm.model.scaffold3464_cov64.1	0	NA	NA	NA	NA	NA
evm.model.scaffold3349_cov83.3	0	NA	NA	NA	NA	NA
evm.model.scaffold3349_cov83.4	0.474030781167076	3.61587341490369	4.01296480080106	0.901047877166004	0.367562864354291	NA
evm.model.scaffold3349_cov83.2	4.70122636031099	-0.793111674331278	1.14620748137981	-0.691944248502487	0.488972341317736	0.879994531289256
evm.model.scaffold3349_cov83.7	0.487735679989074	-1.61155995253877	3.27212802319724	-0.492511277405367	0.622357951577155	NA
evm.model.scaffold3349_cov83.8	0.230032834975106	-0.504263729762915	4.01845174693356	-0.125487068532729	0.90013796193038	NA
evm.model.scaffold9444_cov61.3	11.7708040800139	0.840355402505804	1.70091699442468	0.494060207088499	0.621263659854502	0.924618784380301
evm.model.scaffold4202_cov62.1	0.558624361884416	-1.79320158956048	3.95320329106349	-0.453607228753994	0.650111549662455	NA
evm.model.scaffold4202_cov62.4	0	NA	NA	NA	NA	NA
evm.model.scaffold17206_cov57.4	0	NA	NA	NA	NA	NA
evm.model.scaffold7483_cov47.4	0	NA	NA	NA	NA	NA
evm.model.scaffold7483_cov47.1	113.706632548019	-0.604944257306778	0.411965469450376	-1.46843437658468	0.141986269502886	0.584349990997525
evm.model.scaffold7483_cov47.2	5.76200119207608	-1.53232846742486	1.62401522608273	-0.943543165614873	0.345403147131599	0.800696260891742
evm.model.scaffold7483_cov47.3	2.84053592566694	-4.1650756866143	2.6080175826632	-1.59702745652547	0.110259587077201	0.519547714728038
evm.model.scaffold7483_cov47.5	13.2227260249408	-0.127007844631803	0.795428302111818	-0.159672272528654	0.873139243945559	0.984093472315749
evm.model.scaffold17206_cov57.8	0	NA	NA	NA	NA	NA
evm.model.scaffold9444_cov61.4	18.0105664405394	-1.5960073649518	0.764790524753536	-2.08685556802124	0.0369011923186887	0.281018325092158
evm.model.scaffold1484_cov55.2	0.279312180942208	-0.762336236323921	4.00055642532609	-0.190557551319072	0.848872249821772	NA
evm.model.scaffold6955_cov62.1	1.01050808440443	-2.66840036983146	3.37245271152072	-0.791234332423956	0.428807260393178	NA
evm.model.scaffold6955_cov62.2	51.7928375927624	2.92549167768169	0.635162260956531	4.60589656771485	4.10692500206653e-06	0.000571725029537681
evm.model.scaffold3993_cov53.5	0	NA	NA	NA	NA	NA
evm.model.scaffold13617_cov70.5	6.8255136943441	-2.87156988829612	1.32204906254215	-2.17206000114279	0.0298511374756051	0.247367612530989
evm.model.scaffold3993_cov53.8	1.89952482350524	0.627947830328065	1.57271719143738	0.39927574629877	0.689690036033975	NA
evm.model.scaffold3445_cov45.1	1.18176106348211	0.677556495707699	2.19793351482653	0.308269786659663	0.757877054045636	NA
evm.model.scaffold3445_cov45.3	0	NA	NA	NA	NA	NA
evm.model.scaffold3445_cov45.4	0	NA	NA	NA	NA	NA
evm.model.scaffold3445_cov45.5	0	NA	NA	NA	NA	NA
evm.model.scaffold3445_cov45.6	2.19691843974718	-0.187869954858682	2.50011820196936	-0.0751444290556726	0.940099798454063	NA
evm.model.scaffold1871_cov42.1	58.3497914381491	-1.79666075372943	1.23923801489364	-1.44981087743958	0.147111265382336	0.592574351750681
evm.model.scaffold1243_cov71.1	0	NA	NA	NA	NA	NA
evm.model.scaffold3445_cov45.7	11.7318101073194	0.309720252194352	1.66702995980904	0.185791653216498	0.852608150340887	0.981649095480145
evm.model.scaffold24917_cov38.1	0	NA	NA	NA	NA	NA
evm.model.scaffold2895_cov47.1	0.279312180942208	-0.762336236323921	4.00055642532609	-0.190557551319072	0.848872249821772	NA
evm.model.scaffold24917_cov38.4	0	NA	NA	NA	NA	NA
evm.model.scaffold8636_cov82.1	0	NA	NA	NA	NA	NA
evm.model.scaffold24917_cov38.5	4.38438704953485	-0.539361776880912	2.84781482415252	-0.18939496076309	0.849783273725749	0.981508024592706
evm.model.scaffold4012_cov71.6	0	NA	NA	NA	NA	NA
evm.model.scaffold4012_cov71.7	0	NA	NA	NA	NA	NA
evm.model.scaffold4012_cov71.8	0	NA	NA	NA	NA	NA
evm.model.scaffold4012_cov71.9	0	NA	NA	NA	NA	NA
evm.model.scaffold200688_cov61.6	3.57619165470993	0.276869256808077	2.21191415358468	0.125171791300931	0.900387548858295	0.987350346764119
evm.model.scaffold200688_cov61.4	53.0510442020093	2.58422811326566	0.571626098747327	4.52083646797931	6.1595758446639e-06	0.000771053995691229
evm.model.scaffold7181_cov65.5	0.785830222032593	0.00169601499274181	2.47232693187997	0.000685999481246661	0.999452651648124	NA
evm.model.scaffold9230_cov57.1	0	NA	NA	NA	NA	NA
evm.model.scaffold7181_cov65.4	1.62207368272303	-0.847950302744452	1.95291728331544	-0.43419673223686	0.664145585849648	NA
evm.model.scaffold1488_cov54.4	0.139656090471104	0.639679210981283	4.0733064004226	0.157041761188138	0.875211935741906	NA
evm.model.scaffold9230_cov57.4	0.489990943147227	2.28675297420862	3.40211906841965	0.672155479634891	0.501484720145362	NA
evm.model.scaffold9230_cov57.3	1.17315092486852	0.0015992021974906	1.88653914832544	0.000847690968358708	0.999323640545018	NA
evm.model.scaffold2954_cov60.3	0	NA	NA	NA	NA	NA
evm.model.scaffold154_cov78.2	0	NA	NA	NA	NA	NA
evm.model.scaffold154_cov78.3	0.279312180942208	-0.762336236323921	4.00055642532609	-0.190557551319072	0.848872249821772	NA
evm.model.scaffold5255_cov69.1	0.747693788161195	0.359590607957637	2.51897417356801	0.142752796646697	0.886485417977824	NA
evm.model.scaffold5255_cov69.2	1.34032156881329	0.0784118189328561	3.28138714326895	0.023895936538211	0.980935615531572	NA
evm.model.scaffold5255_cov69.3	2.86301358004177	-0.556120593190985	1.42641190206863	-0.38987377515883	0.696629886861629	0.946698339624029
evm.model.scaffold4722_cov68.1	0	NA	NA	NA	NA	NA
evm.model.scaffold4722_cov68.3	0.139656090471104	0.639679210981283	4.0733064004226	0.157041761188138	0.875211935741906	NA
evm.model.scaffold16878_cov48.8	1.39004106280831	2.28287974793488	3.16426515788644	0.721456525931514	0.47062867925266	NA
evm.model.scaffold6145_cov44.3	0.177070131814296	-0.276742696073726	4.0319520393909	-0.0686373978088125	0.945278249900791	NA
evm.model.scaffold5436_cov42.1	0	NA	NA	NA	NA	NA
evm.model.scaffold5436_cov42.2	12.3150852076266	-0.618516083598734	0.912754916271018	-0.67763654029455	0.498002171876823	0.883559785261211
evm.model.scaffold6145_cov44.7	37.9046907440521	-3.07736791239945	3.411246465821	-0.902124177550099	0.366990906775832	0.815623984226129
evm.model.scaffold12896_cov59.2	2.30721143804323	0.150035401558577	1.58641174366548	0.0945753220484322	0.924652152108178	NA
evm.model.scaffold12896_cov59.1	0.41078632398311	-1.37134861494098	3.96873647876376	-0.345537836104489	0.729690070722522	NA
evm.model.scaffold12896_cov59.3	0.587150754290057	0.757181973927031	3.94753247167794	0.191811461807984	0.847889892449873	NA
evm.model.scaffold137_cov54.1	0	NA	NA	NA	NA	NA
evm.model.scaffold12896_cov59.7	0.590233772714321	-1.93079751754959	3.94902314101543	-0.488930413573905	0.624890962878489	NA
evm.model.scaffold137_cov54.3	1.40133941070449	4.90589046317748	2.82744087186251	1.73509922417788	0.0827232317156057	NA
evm.model.scaffold137_cov54.6	2.46172301104793	-0.915489846681272	2.37354425657284	-0.385705825432195	0.699714548002389	NA
evm.model.scaffold3659_cov55.2	0	NA	NA	NA	NA	NA
evm.model.scaffold137_cov54.2	34.2885806236418	1.45803542018713	0.595539149594827	2.44826124559418	0.0143547531545975	0.160895747717513
evm.model.scaffold3659_cov55.3	3.60033635138525	-4.51813502558605	2.48478411480043	-1.81832095539975	0.0690150917603097	0.410946207191948
evm.model.scaffold3641_cov48.5	0	NA	NA	NA	NA	NA
evm.model.scaffold11884_cov56.6	8.92296016222097	0.470622102164769	1.08128672555465	0.43524265214979	0.663386306255261	0.935095258138871
evm.model.scaffold258800_cov66.4	4.75111381232982	-0.749494861624714	1.15983906498428	-0.646205912744347	0.518146010826486	0.889730154050591
evm.model.scaffold10950_cov40.1	5.13942206104834	-0.0805992942389409	1.42970063842782	-0.0563749445671176	0.955043116543538	0.994498018478969
evm.model.scaffold10950_cov40.2	0.279312180942208	-0.762336236323921	4.00055642532609	-0.190557551319072	0.848872249821772	NA
evm.model.scaffold10950_cov40.4	0	NA	NA	NA	NA	NA
evm.model.scaffold258800_cov66.2	2.95508698440198	-4.23913344557652	1.8974878435979	-2.23407673460429	0.0254780245279661	0.226253305969347
evm.model.scaffold4195_cov74.3	0.279312180942208	-0.762336236323921	4.00055642532609	-0.190557551319072	0.848872249821772	NA
evm.model.scaffold4195_cov74.6	0	NA	NA	NA	NA	NA
evm.model.scaffold4195_cov74.5	0.77835397610974	-2.31448610686367	3.55300422571248	-0.651416649075204	0.514777566110493	NA
evm.model.scaffold4195_cov74.7	0.236093509085728	-0.641532412278299	4.00855354154296	-0.160040874003485	0.872848876368861	NA
evm.model.scaffold22998_cov47.1	0.961622961435487	4.3668368920411	3.99134430624338	1.09407672127167	0.273921331083466	NA
evm.model.scaffold22998_cov47.2	1.34627214600968	4.80030712977031	3.90004342242674	1.23083427793822	0.218384852368546	NA
evm.model.scaffold6850_cov66.2	0	NA	NA	NA	NA	NA
evm.model.scaffold6850_cov66.3	0	NA	NA	NA	NA	NA
evm.model.scaffold25953_cov58.2	0	NA	NA	NA	NA	NA
evm.model.scaffold25953_cov58.3	0.726378653577771	-0.893317050284909	2.59604674494025	-0.344106689151881	0.730766052539966	NA
evm.model.scaffold4193_cov54.1	2.3460243601778	0.090689386113381	2.35690520198838	0.0384781645171268	0.96930644078003	NA
evm.model.scaffold2289_cov59.2	0	NA	NA	NA	NA	NA
evm.model.scaffold2289_cov59.3	0	NA	NA	NA	NA	NA
evm.model.scaffold2289_cov59.4	0	NA	NA	NA	NA	NA
evm.model.scaffold2289_cov59.5	0.139656090471104	0.639679210981283	4.0733064004226	0.157041761188138	0.875211935741906	NA
evm.model.scaffold19341_cov46.2	1.06441525550555	1.50544660881838	3.40760441552239	0.441790309333072	0.658640951675428	NA
evm.model.scaffold19341_cov46.3	0.930702540327351	1.98489933908938	2.40186703326078	0.826398510659717	0.408578068011037	NA
evm.model.scaffold19341_cov46.4	0.803617455987507	0.362035284610448	3.78738021006557	0.0955898971136518	0.92384628939062	NA
evm.model.scaffold8635_cov38.1	2.36297663696311	-0.0591601836075718	3.04580614972667	-0.0194234894472456	0.984503272072693	NA
evm.model.scaffold8635_cov38.8	10.3183910423317	-0.122816429653553	0.893462491851237	-0.137461203770378	0.890666256497362	0.986229982958283
evm.model.scaffold962_cov57.1	24.6595456756862	-1.09651912384466	0.794993956727019	-1.37927982290458	0.167808495094926	0.630005949357191
evm.model.scaffold1952_cov41.4	1.0288574993813	0.630401705974827	3.51821607121829	0.179182202915846	0.857794637587565	NA
evm.model.scaffold258534_cov49.3	0.797401325311686	1.24515618333464	2.16804011697887	0.574323405541841	0.565748973522407	NA
evm.model.scaffold258534_cov49.1	9.26385122973987	1.06828225705166	1.66003681397891	0.643529256734441	0.519880737093849	0.890433891319855
evm.model.scaffold258534_cov49.4	0	NA	NA	NA	NA	NA
evm.model.scaffold258534_cov49.8	8.79733989680714	1.66416084195124	1.74811901140314	0.951972280545984	0.341111040059289	0.79885841479787
evm.model.scaffold258804_cov43.1	0	NA	NA	NA	NA	NA
evm.model.scaffold258804_cov43.3	0	NA	NA	NA	NA	NA
evm.model.scaffold258804_cov43.2	2.03457279220442	-0.530769969944797	3.10916304157487	-0.170711526815251	0.864450598792193	NA
evm.model.scaffold2172_cov50.2	0	NA	NA	NA	NA	NA
evm.model.scaffold2172_cov50.8	0.663961365516403	0.964500347768652	3.94106502439166	0.244730889188394	0.806664809066657	NA
evm.model.scaffold16742_cov40.1	6.332722541333	1.70154080619778	2.12157769626348	0.802016729905545	0.422543280802179	0.848928418537614
evm.model.scaffold13374_cov51.2	0.236093509085728	-0.641532412278299	4.00855354154296	-0.160040874003485	0.872848876368861	NA
evm.model.scaffold1738_cov59.4	3.35687612791211	-4.41795062797646	2.49148198576042	-1.77322198323182	0.0761919307333411	0.433942037781536
evm.model.scaffold1738_cov59.5	0.3578236208223	-1.20642798366922	3.97611562472348	-0.303418737666394	0.761570767732042	NA
evm.model.scaffold4112_cov48.1	6.08210404798705	-0.677933917188886	1.71604905234469	-0.395055092546803	0.692802229806382	0.94503847787155
evm.model.scaffold593_cov61.7	1.19520097420347	-2.93378792570174	3.11513125591254	-0.941786295564077	0.346302062922633	NA
evm.model.scaffold593_cov61.3	0	NA	NA	NA	NA	NA
evm.model.scaffold593_cov61.4	0	NA	NA	NA	NA	NA
evm.model.scaffold593_cov61.5	6.65650687285402	0.266217463451182	1.09704294922631	0.242668223371685	0.808262425797769	0.969641509389641
evm.model.scaffold593_cov61.8	3.65572747651005	-0.996749049159912	1.28272339196166	-0.777056889588324	0.43712520699096	0.856229070848622
evm.model.scaffold258856_cov80.4	0	NA	NA	NA	NA	NA
evm.model.scaffold258856_cov80.3	13.704954667463	-0.699370306466027	0.823829857640924	-0.848925661020234	0.395922658934987	0.832322460742066
evm.model.scaffold3603_cov34.1	1.57519312039946	-3.30181569246026	2.27298740135875	-1.45263264129247	0.146325778180126	NA
evm.model.scaffold647_cov70.3	0	NA	NA	NA	NA	NA
evm.model.scaffold647_cov70.4	0.177070131814296	-0.276742696073726	4.0319520393909	-0.0686373978088125	0.945278249900791	NA
evm.model.scaffold8547_cov52.4	71.5128778638939	-0.445764901024001	0.505098781022505	-0.882530146126287	0.3774901849202	0.822054165939495
evm.model.scaffold258806_cov66.2	0	NA	NA	NA	NA	NA
evm.model.scaffold258806_cov66.3	0	NA	NA	NA	NA	NA
evm.model.scaffold258806_cov66.4	0	NA	NA	NA	NA	NA
evm.model.scaffold258806_cov66.1	1.62684978328348	-3.36243870313627	2.92828159855564	-1.14826344050885	0.250859826737796	NA
evm.model.scaffold258806_cov66.5	6.02734348609566	-1.17261599554243	1.12788966146159	-1.03965488434647	0.298500268101833	0.767107667019682
evm.model.scaffold2445_cov56.2	2.15799179651492	-3.78168710450211	2.72052636565543	-1.39005714197187	0.164511526221779	NA
evm.model.scaffold7807_cov60.1	31.9051600530087	2.17871015053916	0.980769780634426	2.22142871197543	0.0263219381380172	0.230893321247219
evm.model.scaffold2445_cov56.3	0.0590233772714321	0.722199741457365	4.07629611380477	0.1771705787054	0.859374404846375	NA
evm.model.scaffold2445_cov56.4	0	NA	NA	NA	NA	NA
evm.model.scaffold2445_cov56.6	0	NA	NA	NA	NA	NA
evm.model.scaffold2445_cov56.7	0	NA	NA	NA	NA	NA
evm.model.scaffold17846_cov79.4	0.828171044795668	0.748919969486307	3.64286478816335	0.205585442512099	0.837114749818435	NA
evm.model.scaffold17846_cov79.5	0.316020520778051	3.20246429687554	4.03023482245953	0.794609852266915	0.426840485504575	NA
evm.model.scaffold3605_cov51.4	0.139656090471104	0.639679210981283	4.0733064004226	0.157041761188138	0.875211935741906	NA
evm.model.scaffold3605_cov51.5	3.69719293802671	2.16933873862715	2.86924825275891	0.756065194617173	0.449610108588478	0.864983737100636
evm.model.scaffold2324_cov64.5	0	NA	NA	NA	NA	NA
evm.model.scaffold9335_cov45.1	0	NA	NA	NA	NA	NA
evm.model.scaffold7602_cov39.4	0	NA	NA	NA	NA	NA
evm.model.scaffold7602_cov39.1	9.29456408481095	-2.61854304844039	1.44446093457632	-1.81281679951312	0.0698600819971456	0.41411262893797
evm.model.scaffold7602_cov39.2	6.68116123052629	-5.41521872168169	1.6332714313637	-3.31556569085411	0.000914578430849683	0.0249644045801146
evm.model.scaffold7602_cov39.3	0.415713105402993	0.199882436157291	3.53748511943413	0.0565041065640623	0.954940224188664	NA
evm.model.scaffold7602_cov39.5	25.3751859281236	0.27077498994202	0.900598645494926	0.300661111691119	0.763672925776014	0.960261030482074
evm.model.scaffold29256_cov51.3	0	NA	NA	NA	NA	NA
evm.model.scaffold17846_cov79.3	5.16164409271559	-0.912890147047873	1.21337059195288	-0.75235888614921	0.451835264217471	0.866749168137165
evm.model.scaffold258803_cov47.1	0.787657294007356	1.32505011563537	3.0327232046226	0.436917590637905	0.662171114293365	NA
evm.model.scaffold258803_cov47.5	0	NA	NA	NA	NA	NA
evm.model.scaffold7497_cov42.7	0	NA	NA	NA	NA	NA
evm.model.scaffold7497_cov42.8	0.683449428125063	0.763805123417319	3.01948994656871	0.252958326383995	0.800300416777548	NA
evm.model.scaffold7497_cov42.6	5.1132967132302	0.274259109821807	1.64784404185679	0.166435113308886	0.867814542867145	0.982331332052509
evm.model.scaffold15321_cov66.2	0.418968271413312	-1.36768005939493	3.96889188313546	-0.344599978952928	0.730395121613902	NA
evm.model.scaffold15321_cov66.3	0.558624361884416	-1.79320158956048	3.95320329106349	-0.453607228753994	0.650111549662455	NA
evm.model.scaffold1343_cov63.1	2.49984273313375	-0.881207369357982	2.29052145804871	-0.384719106761253	0.700445537618853	NA
evm.model.scaffold1343_cov63.4	0	NA	NA	NA	NA	NA
evm.model.scaffold1343_cov63.5	0	NA	NA	NA	NA	NA
evm.model.scaffold1343_cov63.6	0	NA	NA	NA	NA	NA
evm.model.scaffold1343_cov63.7	0	NA	NA	NA	NA	NA
evm.model.scaffold1343_cov63.8	0	NA	NA	NA	NA	NA
evm.model.scaffold1343_cov63.2	21.2904932513665	0.0935751535576533	0.796432234531933	0.117492925952009	0.90646944949134	0.987366419036886
evm.model.scaffold1343_cov63.3	39.2831183887014	0.0623874440963153	0.758964344613602	0.0822007575706044	0.934487071031728	0.991904994003782
evm.model.scaffold15321_cov66.4	0	NA	NA	NA	NA	NA
evm.model.scaffold15321_cov66.5	38.9232200353409	-0.697087307401768	0.720181796181635	-0.967932418033457	0.33307812274201	0.794237725245879
evm.model.scaffold3602_cov37.1	6.04447812471175	-0.236972849016646	2.1591302207199	-0.109753847518115	0.912604594180735	0.988537033977854
evm.model.scaffold7662_cov46.4	0	NA	NA	NA	NA	NA
evm.model.scaffold7662_cov46.5	0.118046754542864	0.15988667600085	4.05627935200962	0.0394170771107361	0.968557864924271	NA
evm.model.scaffold7662_cov46.1	7.48842116817575	0.818132466275741	0.828046509082054	0.98802719086721	0.323139331690804	0.788367093667662
evm.model.scaffold258784_cov52.1	36.0584006315388	-0.716753790659479	0.582366688472086	-1.23076028359379	0.218412533924405	0.6985966661432
evm.model.scaffold3285_cov78.1	0	NA	NA	NA	NA	NA
evm.model.scaffold3285_cov78.2	0.722984742787835	0.680414329819602	3.09461890600394	0.219870152185626	0.825972282601703	NA
evm.model.scaffold16684_cov41.2	7.93870280286985	0.530171019094483	0.914213988023134	0.57992004721007	0.56196853600166	0.906771698783033
evm.model.scaffold16684_cov41.5	1.46455337381877	1.31010828625972	1.78751723536433	0.732920645653352	0.463606830200179	NA
evm.model.scaffold1602_cov62.5	0.565113227178427	-0.470091735611689	2.66352152507353	-0.176492561139978	0.859906992303083	NA
evm.model.scaffold1602_cov62.7	2.29194445534711	1.3654725266289	2.36989437384086	0.576174424354573	0.564497290464679	NA
evm.model.scaffold3914_cov42.4	0.422357427262203	0.55003884816476	3.57805496734454	0.153725656309012	0.877826054424203	NA
evm.model.scaffold3914_cov42.5	0.279312180942208	-0.762336236323921	4.00055642532609	-0.190557551319072	0.848872249821772	NA
evm.model.scaffold9569_cov53.1	72.9943150306404	0.0956714585857293	0.703853391102878	0.135925264827978	0.891880362388274	0.986337167788196
evm.model.scaffold790_cov46.5	0.177070131814296	-0.276742696073726	4.0319520393909	-0.0686373978088125	0.945278249900791	NA
evm.model.scaffold790_cov46.6	0.443672561845627	2.4490397137634	4.01792737149607	0.609528119183375	0.542174440255022	NA
evm.model.scaffold790_cov46.4	1.33909961131374	-3.07154894761925	3.15646006182325	-0.973099259125439	0.330503972231934	NA
evm.model.scaffold790_cov46.7	1.62841186715761	-3.37239195621014	2.17149335206294	-1.55302891118977	0.120416227782489	NA
evm.model.scaffold4389_cov43.9	0	NA	NA	NA	NA	NA
evm.model.scaffold4389_cov43.12	0	NA	NA	NA	NA	NA
evm.model.scaffold8554_cov47.2	1.83156845841001	-1.15286452986221	3.11540046328292	-0.370053398736212	0.711342703573109	NA
evm.model.scaffold8554_cov47.5	0.354140263628592	-1.20909369668936	3.97598973634202	-0.304098797247336	0.761052623134663	NA
evm.model.scaffold8554_cov47.3	1.24487929810978	-0.0713823578965564	1.93511892852364	-0.0368878402481527	0.970574435226157	NA
evm.model.scaffold8554_cov47.4	2.55895895091976	-0.798975435788396	1.53064995128549	-0.521984425712352	0.601681174368976	NA
evm.model.scaffold1636_cov66.7	0.413163640900024	-1.42616880832145	3.96645937437736	-0.359557144977773	0.719178336332863	NA
evm.model.scaffold1636_cov66.6	16.34631441169	-0.0895760948719879	0.992380711970317	-0.09026384107581	0.928077553460946	0.991085240587329
evm.model.scaffold2552_cov71.10	0.471636773229305	0.285088314865003	3.97778545381279	0.0716701084498511	0.942864444969669	NA
evm.model.scaffold1438_cov46.9	6.9902390850015	-0.738439544208161	1.03830206858449	-0.711199145750395	0.476960837876865	0.876421835280338
evm.model.scaffold2078_cov50.1	1.11144409325554	-2.81065498038965	3.23789426197989	-0.868050267543636	0.38536681480579	NA
evm.model.scaffold2078_cov50.2	0.418968271413312	-1.36768005939493	3.96889188313546	-0.344599978952928	0.730395121613902	NA
evm.model.scaffold2078_cov50.4	3.22354901270055	0.530445216317009	1.61831886834154	0.327775462978202	0.743081441024717	0.957073605096107
evm.model.scaffold2177_cov41.4	0.198679467742536	-0.25189381409287	4.03316604260556	-0.0624556022320713	0.95020001716356	NA
evm.model.scaffold5928_cov47.2	0	NA	NA	NA	NA	NA
evm.model.scaffold5928_cov47.4	0	NA	NA	NA	NA	NA
evm.model.scaffold2667_cov67.4	0.734988792191363	0.181225059586995	3.8620136026196	0.046925018457747	0.962572988208294	NA
evm.model.scaffold2667_cov67.5	1.65391700144036	1.55416139392929	1.709096452575	0.909346802275392	0.363167093019027	NA
evm.model.scaffold2819_cov61.1	5.38992541906614	0.0369163152351115	1.09265378449104	0.0337859217247915	0.973047862373373	0.997507854798503
evm.model.scaffold2819_cov61.4	13.9052302080296	-1.25135565642639	0.782530781395886	-1.59911365300444	0.109795351561406	0.519325774422272
evm.model.scaffold2819_cov61.5	7.22630754964058	0.237045981816715	1.2161784730754	0.194910522644992	0.845462996302553	0.981508024592706
evm.model.scaffold2114_cov60.10	0.88409471262198	0.779472274807075	2.38536182084632	0.326773183001026	0.743839443786911	NA
evm.model.scaffold2114_cov60.11	1.81263296333674	0.278290250009607	1.60797548649744	0.173068714259936	0.862597416232667	NA
evm.model.scaffold2114_cov60.12	0.236093509085728	-0.641532412278299	4.00855354154296	-0.160040874003485	0.872848876368861	NA
evm.model.scaffold2951_cov38.1	15.7115240477715	0.743328349315887	3.7399717186407	0.198752398476973	0.842456433532233	0.980876864316755
evm.model.scaffold3890_cov46.1	1.70610807399491	-3.44450310987637	2.85193592145005	-1.20777717478485	0.22713298343845	NA
evm.model.scaffold3890_cov46.3	3.62026197475687	0.918600643967947	1.65911803977198	0.553668046484622	0.579806047288628	0.912897676941444
evm.model.scaffold1437_cov41.7	0	NA	NA	NA	NA	NA
evm.model.scaffold5702_cov41.2	0.962761609067271	-0.128214877473427	2.27994639171131	-0.0562359176248832	0.955153868296748	NA
evm.model.scaffold258711_cov53.2	0.316020520778051	3.20246429687554	4.03023482245953	0.794609852266915	0.426840485504575	NA
evm.model.scaffold258711_cov53.3	0	NA	NA	NA	NA	NA
evm.model.scaffold258711_cov53.1	0.65506178049904	-2.0458923259502	3.79146380905694	-0.539604867403201	0.589469559162667	NA
evm.model.scaffold1437_cov41.1	2.2616106943288	1.150881444192	2.99502604360228	0.384264252609894	0.700782600173504	NA
evm.model.scaffold1437_cov41.2	0	NA	NA	NA	NA	NA
evm.model.scaffold1437_cov41.3	0	NA	NA	NA	NA	NA
evm.model.scaffold1437_cov41.4	0.769298369148389	4.12034763669448	3.9972988038242	1.0307829959453	0.302642593939414	NA
evm.model.scaffold1437_cov41.5	5.15804582951891	-1.11550470362709	2.1513243681599	-0.51851999639702	0.604095512105662	0.91962451885473
evm.model.scaffold1437_cov41.6	1.20972527486579	-0.209092881881415	2.66845982335589	-0.0783571407188949	0.937543965413545	NA
evm.model.scaffold6356_cov46.6	0.930702540327351	1.98489933908938	2.40186703326078	0.826398510659717	0.408578068011037	NA
evm.model.scaffold6356_cov46.7	2.76356451679083	1.1994710311885	1.47782925284502	0.811643854578837	0.416996019536267	0.846486363168817
evm.model.scaffold6356_cov46.8	2.93018491579345	1.63940700812316	1.7296475742827	0.947827194683306	0.343217433730809	0.799921294988547
evm.model.scaffold258737_cov61.1	0	NA	NA	NA	NA	NA
evm.model.scaffold258737_cov61.8	0	NA	NA	NA	NA	NA
evm.model.scaffold4118_cov54.3	1.09916253352806	0.287934928713803	1.89910273261901	0.151616299512517	0.879489576883755	NA
evm.model.scaffold4118_cov54.5	0.921664210530371	-0.0065691667759947	2.87052902315809	-0.00228848645075445	0.998174053587135	NA
evm.model.scaffold6938_cov57.1	0	NA	NA	NA	NA	NA
evm.model.scaffold490_cov50.1	0	NA	NA	NA	NA	NA
evm.model.scaffold5702_cov41.8	11.294050670604	-1.41461124544461	1.38707227879453	-1.01985402424307	0.307797696931941	0.775867311049493
evm.model.scaffold5702_cov41.9	15.7866614783233	0.0685665569756706	1.01135379817736	0.0677968057263833	0.945947386574732	0.99344285411258
evm.model.scaffold6831_cov59.1	0	NA	NA	NA	NA	NA
evm.model.scaffold6831_cov59.8	0	NA	NA	NA	NA	NA
evm.model.scaffold6831_cov59.9	1.43679239023435	0.876777370035306	1.726118525941	0.507947372592695	0.611490251165788	NA
evm.model.scaffold490_cov50.3	0	NA	NA	NA	NA	NA
evm.model.scaffold490_cov50.4	1.39257440166922	-3.16004235314575	3.05403838457152	-1.0347094421307	0.300804625133753	NA
evm.model.scaffold6831_cov59.11	1.57840954251879	2.9265344339401	2.32470194386305	1.25888587208602	0.208071557490112	NA
evm.model.scaffold15839_cov82.6	0	NA	NA	NA	NA	NA
evm.model.scaffold30842_cov40.2	0.934507951279821	-0.278220156544725	2.06733460211053	-0.134579161138546	0.892944618699771	NA
evm.model.scaffold30842_cov40.3	0.698414442194093	0.515225046773252	2.20563533584327	0.233594846074711	0.81529952930318	NA
evm.model.scaffold30842_cov40.5	0.979981886294453	1.69552306633038	2.82293473795976	0.60062425231828	0.548090280968476	NA
evm.model.scaffold1029_cov72.1	0.316020520778051	3.20246429687554	4.03023482245953	0.794609852266915	0.426840485504575	NA
evm.model.scaffold30842_cov40.4	16.3386963314032	-3.20008216614099	1.66386419374583	-1.9232832692533	0.0544444845861304	0.360400223453886
evm.model.scaffold32874_cov61.2	0.528833078525974	-1.74644901047822	3.16284801688778	-0.552176077115685	0.580827723017924	NA
evm.model.scaffold32874_cov61.3	0.899349173094781	2.21387716919922	2.39044900788253	0.926134446666271	0.354376114469071	NA
evm.model.scaffold32874_cov61.4	1.40133941070449	4.90589046317748	2.82744087186251	1.73509922417788	0.0827232317156057	NA
evm.model.scaffold32874_cov61.5	1.62217845931742	1.59172201869654	2.38740691449259	0.666715845143155	0.504953655676457	NA
evm.model.scaffold32874_cov61.6	4.68468215045722	1.30625767321056	1.19341605164759	1.09455346390489	0.273712312601071	0.746103212006952
evm.model.scaffold32874_cov61.11	0.118046754542864	0.15988667600085	4.05627935200962	0.0394170771107361	0.968557864924271	NA
evm.model.scaffold32874_cov61.14	0.894132945271127	-0.280051171023178	2.29984411572361	-0.121769631736568	0.903081465297417	NA
evm.model.scaffold32874_cov61.8	3.40075401086738	-0.788666433352816	1.71085050932697	-0.460979161565125	0.644813555711856	0.930555330586352
evm.model.scaffold7532_cov70.1	7.24720426144435	-0.354598680935955	1.81255039442386	-0.195635212144636	0.844895697492537	0.981427996378257
evm.model.scaffold7532_cov70.4	81.8104999560036	-0.0442354080717072	0.525743286049717	-0.084138797860985	0.932946077761939	0.991718261188451
evm.model.scaffold4956_cov46.2	0	NA	NA	NA	NA	NA
evm.model.scaffold4956_cov46.1	13.129749612352	0.497765704534126	1.43904646615898	0.345899674708026	0.729418113120439	0.952938016118888
evm.model.scaffold290_cov68.4	0	NA	NA	NA	NA	NA
evm.model.scaffold290_cov68.9	0	NA	NA	NA	NA	NA
evm.model.scaffold4956_cov46.5	0	NA	NA	NA	NA	NA
evm.model.scaffold4956_cov46.6	0	NA	NA	NA	NA	NA
evm.model.scaffold4956_cov46.3	2.27119627749142	0.152469299932995	3.07213670485791	0.0496297250353145	0.960417458660374	NA
evm.model.scaffold4956_cov46.4	1.03365029096261	-0.272621486893874	2.90148402344891	-0.0939593272582688	0.925141465894455	NA
evm.model.scaffold24728_cov60.4	0.139656090471104	0.639679210981283	4.0733064004226	0.157041761188138	0.875211935741906	NA
evm.model.scaffold24728_cov60.10	0	NA	NA	NA	NA	NA
evm.model.scaffold24728_cov60.2	0.0590233772714321	0.722199741457365	4.07629611380477	0.1771705787054	0.859374404846375	NA
evm.model.scaffold24728_cov60.1	4.17182575967849	1.17664512976421	1.60850385475394	0.731515268854739	0.464464481640812	0.872696726808171
evm.model.scaffold24728_cov60.3	38.0784393984295	0.852522296255267	0.622349273796216	1.36984541020678	0.170735163409919	0.636189563658857
evm.model.scaffold17417_cov69.2	54.3210345922707	1.36808547914938	0.472894996175813	2.89300053968166	0.00381580641473266	0.0664829050056237
evm.model.scaffold17417_cov69.3	35.967547112723	1.11991955064063	0.601581014729915	1.86162715115508	0.0626556634521951	0.38980516902491
evm.model.scaffold557_cov46.1	0.558624361884416	-1.79320158956048	3.95320329106349	-0.453607228753994	0.650111549662455	NA
evm.model.scaffold557_cov46.2	3.65418266980029	-4.53588570940535	1.75691659869467	-2.58173080769762	0.00983062315293812	0.125175576957392
evm.model.scaffold557_cov46.7	0.515405690027936	-1.70484680726599	3.95610050028405	-0.430941227894382	0.666511105054336	NA
evm.model.scaffold2725_cov55.2	18.1020409468068	-0.719405218375407	0.878142518603287	-0.819235150485189	0.412652263729392	0.842432241726808
evm.model.scaffold17417_cov69.1	255.674252464758	-0.616382409322879	0.577319942877984	-1.06766173059979	0.285673127021692	0.755252712634116
evm.model.scaffold1698_cov70.14	0.639391064922661	0.819437444720094	2.3052922688126	0.355459242980138	0.722245573213847	NA
evm.model.scaffold1698_cov70.15	0	NA	NA	NA	NA	NA
evm.model.scaffold10578_cov68.1	0.558624361884416	-1.79320158956048	3.95320329106349	-0.453607228753994	0.650111549662455	NA
evm.model.scaffold10578_cov68.2	0	NA	NA	NA	NA	NA
evm.model.scaffold7753_cov57.2	1.28163831791643	-3.01550063085941	3.16535409385859	-0.952658230783747	0.340763263028663	NA
evm.model.scaffold4840_cov59.1	0.257702845013968	-0.700898364115671	4.00454349457189	-0.175025783854197	0.861059373708602	NA
evm.model.scaffold4840_cov59.3	0.310371346829961	1.20730989647293	4.03382343577402	0.299296663747323	0.764713699935415	NA
evm.model.scaffold1167_cov68.7	0.139656090471104	0.639679210981283	4.0733064004226	0.157041761188138	0.875211935741906	NA
evm.model.scaffold7753_cov57.7	10.4575000405045	-1.87715324619809	1.12287423565541	-1.67173952931819	0.0945756956877565	0.484179778134028
evm.model.scaffold1167_cov68.13	0.118046754542864	0.15988667600085	4.05627935200962	0.0394170771107361	0.968557864924271	NA
evm.model.scaffold7678_cov52.3	0.384649184574195	3.38208510297881	4.0221654628945	0.840861753246952	0.40042538703835	NA
evm.model.scaffold7678_cov52.4	0	NA	NA	NA	NA	NA
evm.model.scaffold7678_cov52.6	0	NA	NA	NA	NA	NA
evm.model.scaffold7678_cov52.8	0.524444019824917	1.09049685645454	3.25770625558886	0.334743764752793	0.737818384599043	NA
evm.model.scaffold7678_cov52.2	2.42681309532146	-3.93821109758645	1.93690990789918	-2.03324433497164	0.0420278439228303	NA
evm.model.scaffold7678_cov52.5	1.82259274466365	-3.53678373168709	2.09972504637359	-1.68440326879723	0.0921037595085191	NA
evm.model.scaffold7678_cov52.7	0.289056212246538	-0.859013471084874	3.9166066136394	-0.219325951218435	0.826396147847022	NA
evm.model.scaffold934_cov63.16	2.81859653247491	0.182197423042749	1.51634174388572	0.120155910616729	0.904359642894491	0.987350346764119
evm.model.scaffold42750_cov64.1	39.1800702216073	-2.43216596805591	0.725891128782047	-3.35059332125573	0.000806386330987187	0.0229279266237686
evm.model.scaffold1941_cov66.6	0	NA	NA	NA	NA	NA
evm.model.scaffold1941_cov66.1	0.418968271413312	-1.36768005939493	3.96889188313546	-0.344599978952928	0.730395121613902	NA
evm.model.scaffold1320_cov51.2	0	NA	NA	NA	NA	NA
evm.model.scaffold1320_cov51.4	0	NA	NA	NA	NA	NA
evm.model.scaffold1320_cov51.5	0.118046754542864	0.15988667600085	4.05627935200962	0.0394170771107361	0.968557864924271	NA
evm.model.scaffold1320_cov51.6	0	NA	NA	NA	NA	NA
evm.model.scaffold1320_cov51.8	0	NA	NA	NA	NA	NA
evm.model.scaffold1320_cov51.9	0.271130233512006	-0.790034660971944	3.99881142202914	-0.197567371299308	0.84338356549417	NA
evm.model.scaffold1320_cov51.3	1.04353306704656	-0.622569944868919	2.16573711182407	-0.287463303588387	0.773757596183022	NA
evm.model.scaffold1320_cov51.7	0.456382312756504	-1.52372461634545	3.96260944214249	-0.384525560389724	0.700588954925126	NA
evm.model.scaffold258837_cov72.3	4.83452340652912	-2.15158926905872	1.49701404134074	-1.4372538998577	0.150645862710233	0.599183158511187
evm.model.scaffold258837_cov72.5	15.0464547206425	1.43897331763949	1.11071444230223	1.29553849561626	0.195134530535291	0.670898443956974
evm.model.scaffold1109_cov65.4	0.566247119869166	-1.86156055681653	3.91566181700182	-0.475414028028066	0.634491897721992	NA
evm.model.scaffold1109_cov65.3	12.9779941295011	-1.13707045537557	0.953646889837094	-1.19233908010733	0.233128316831226	0.711862096645644
evm.model.scaffold1109_cov65.6	0	NA	NA	NA	NA	NA
evm.model.scaffold1109_cov65.5	0.279312180942208	-0.762336236323921	4.00055642532609	-0.190557551319072	0.848872249821772	NA
evm.model.scaffold258837_cov72.1	111.899314442998	1.84700538668738	0.606766293565763	3.04401448510454	0.00233443900096694	0.0465843320935117
evm.model.scaffold258837_cov72.2	277.944237863332	1.20950281700614	0.708161809297335	1.70794697077247	0.0876461825694716	0.463748577555916
evm.model.scaffold5152_cov58.2	7.44557913176537	2.14628089805111	1.12951286832459	1.90018277634561	0.0574091377588536	0.371199538662797
evm.model.scaffold5152_cov58.4	2.2758335917428	0.884622324237042	2.34219712130482	0.377689100627117	0.705661565560062	NA
evm.model.scaffold912_cov82.3	58.9134742724811	-0.683421127877685	0.882342200443617	-0.774553373435023	0.438603618116692	0.857382040913861
evm.model.scaffold989_cov43.1	0.779047155393765	0.275699867066317	2.20142398906091	0.125237059483451	0.90033587896693	NA
evm.model.scaffold441_cov78.16	0.731733626181044	1.28090628247165	3.01824930682744	0.424387170262632	0.671283475808636	NA
evm.model.scaffold441_cov78.21	0.474030781167076	3.61587341490369	4.01296480080106	0.901047877166004	0.367562864354291	NA
evm.model.scaffold441_cov78.22	0.422357427262203	0.55003884816476	3.57805496734454	0.153725656309012	0.877826054424203	NA
evm.model.scaffold7745_cov65.7	30.9761631057085	-1.08041849236998	0.844561760398545	-1.27926522728205	0.200803673233526	0.678095159356318
evm.model.scaffold441_cov78.2	0	NA	NA	NA	NA	NA
evm.model.scaffold441_cov78.1	1.65976523439018	-3.39876894012191	2.14098532467449	-1.58747885889346	0.112404231395299	NA
evm.model.scaffold441_cov78.3	9.31234772446762	1.22330253811548	0.772226865636077	1.58412325775257	0.113165672684679	0.527235384686551
evm.model.scaffold441_cov78.4	3.82362470254528	0.0440610222276621	1.28549561995171	0.0342755133069354	0.972657450943976	0.997507854798503
evm.model.scaffold13755_cov73.1	74.9607845957283	-2.03353716425516	0.544091824473372	-3.7374889178374	0.000185867279644707	0.00803558509296262
evm.model.scaffold13755_cov73.2	0	NA	NA	NA	NA	NA
evm.model.scaffold13755_cov73.3	14.8972262397532	-2.40513947295421	1.21063637878754	-1.98667371565604	0.046958566393252	0.328003112273186
evm.model.scaffold12294_cov64.1	3.4772292506602	-0.297897256297156	1.3136229537339	-0.226775312847876	0.820598461111124	0.973957812015343
evm.model.scaffold12294_cov64.4	0	NA	NA	NA	NA	NA
evm.model.scaffold9535_cov61.1	0	NA	NA	NA	NA	NA
evm.model.scaffold12294_cov64.10	2.11499218772932	-0.945937524130716	2.34046848561706	-0.404165888130437	0.686090736287176	NA
evm.model.scaffold9535_cov61.5	0.391004060029633	0.799680675533621	3.62618284608147	0.220529606331841	0.825458717357914	NA
evm.model.scaffold9535_cov61.12	0	NA	NA	NA	NA	NA
evm.model.scaffold2639_cov55.3	0.279312180942208	-0.762336236323921	4.00055642532609	-0.190557551319072	0.848872249821772	NA
evm.model.scaffold10262_cov63.1	0.550442414454214	-1.7900943614357	3.95330226471215	-0.452809889447207	0.650685641825054	NA
evm.model.scaffold10262_cov63.5	0.279312180942208	-0.762336236323921	4.00055642532609	-0.190557551319072	0.848872249821772	NA
evm.model.scaffold10262_cov63.7	0.418968271413312	-1.36768005939493	3.96889188313546	-0.344599978952928	0.730395121613902	NA
evm.model.scaffold9535_cov61.7	0	NA	NA	NA	NA	NA
evm.model.scaffold9535_cov61.6	77.030811765753	-0.611980640177685	0.430175802665771	-1.42262915855629	0.154843686615924	0.606351325282779
evm.model.scaffold9535_cov61.8	5.37694349891587	-0.97002412623533	1.05357329859486	-0.920699231395706	0.357207477592446	0.808829748790573
evm.model.scaffold10262_cov63.9	0.279312180942208	-0.762336236323921	4.00055642532609	-0.190557551319072	0.848872249821772	NA
evm.model.scaffold10262_cov63.8	4458.4927278852	1.98514451916563	0.568983966283453	3.48892875159981	0.00048496039266002	0.0159224849675003
evm.model.scaffold10369_cov58.2	7.26793807702251	-1.9571175164046	1.12541985330137	-1.7390110105695	0.0820328262063831	0.447148016910906
evm.model.scaffold16457_cov40.4	8.54300219099341	-0.0815892628133707	1.2805522499114	-0.0637141224178988	0.949197859532464	0.99344285411258
evm.model.scaffold5818_cov63.3	0	NA	NA	NA	NA	NA
evm.model.scaffold5818_cov63.4	198.20655836924	0.452284814993637	0.858394907927745	0.526895966898849	0.598265834744951	0.918903997278774
evm.model.scaffold5859_cov62.8	0.236093509085728	-0.641532412278299	4.00855354154296	-0.160040874003485	0.872848876368861	NA
evm.model.scaffold5859_cov62.11	0	NA	NA	NA	NA	NA
evm.model.scaffold258766_cov60.4	0.785402030849203	-1.04571593169056	2.47856100115657	-0.4219044563368	0.673094757177903	NA
evm.model.scaffold258766_cov60.1	3.0216961391317	-1.56066419201496	1.65123306139218	-0.945150765512862	0.344581911035786	0.800696260891742
evm.model.scaffold4317_cov44.4	0	NA	NA	NA	NA	NA
evm.model.scaffold258766_cov60.5	3.29409844473528	-0.132125957854331	1.2656476463285	-0.104393950589339	0.916856723183446	0.989500150665692
evm.model.scaffold4317_cov44.6	0	NA	NA	NA	NA	NA
evm.model.scaffold4317_cov44.9	0.279312180942208	-0.762336236323921	4.00055642532609	-0.190557551319072	0.848872249821772	NA
evm.model.scaffold4317_cov44.10	0	NA	NA	NA	NA	NA
evm.model.scaffold396_cov65.9	2.73845649347827	0.180896000596086	1.37671038813329	0.131397280179868	0.895461040112421	0.986637354704173
evm.model.scaffold6182_cov77.7	0.139656090471104	0.639679210981283	4.0733064004226	0.157041761188138	0.875211935741906	NA
evm.model.scaffold396_cov65.10	7.40202051536628	-0.399888842357692	1.12758444691637	-0.354642034529013	0.722857781370205	0.951466658228152
evm.model.scaffold6182_cov77.15	0	NA	NA	NA	NA	NA
evm.model.scaffold6182_cov77.14	3.24072005184968	-1.08878827971458	2.14881576210941	-0.506692243659718	0.612370773670373	0.922024748849996
evm.model.scaffold12155_cov53.5	0.139656090471104	0.639679210981283	4.0733064004226	0.157041761188138	0.875211935741906	NA
evm.model.scaffold12155_cov53.3	1.27525422921681	0.0431102537566483	3.41694027567021	0.0126166248978971	0.989933656844017	NA
evm.model.scaffold9919_cov76.1	8.9179150700161	0.38503377707155	1.3091659427999	0.294106166746198	0.768676778793556	0.961390690340324
evm.model.scaffold5571_cov66.3	0.118046754542864	0.15988667600085	4.05627935200962	0.0394170771107361	0.968557864924271	NA
evm.model.scaffold5571_cov66.5	1.12908780672507	1.97033833138608	2.59913845258344	0.758073633756464	0.44840690290306	NA
evm.model.scaffold5571_cov66.1	338.60279333588	1.63396578614306	0.596260857509005	2.74035393329233	0.0061373054715298	0.0909876778159386
evm.model.scaffold5571_cov66.4	4.23720876734641	0.259819762996955	1.6810982133722	0.154553589391883	0.877173260536023	0.984511302067823
evm.model.scaffold5571_cov66.2	4.84992553552012	-1.03622152971364	1.49249039943999	-0.694290248099718	0.487500205406857	0.879994531289256
evm.model.scaffold16481_cov54.3	7.21300955710732	-2.17678693633082	1.39088367317381	-1.56503881547742	0.117573808305195	0.538170483524526
evm.model.scaffold9919_cov76.2	77.2784485315522	-0.183198080400179	0.433095182011517	-0.422997271752859	0.672297251594424	0.937310970400199
evm.model.scaffold9919_cov76.3	35.5087254349863	-0.275659044379353	0.527342858434556	-0.522732108665814	0.601160690664626	0.91953690898016
evm.model.scaffold7771_cov79.1	11.8194188688636	-0.330372704060499	0.898410989006769	-0.367730034586665	0.713074543012727	0.950729628178315
evm.model.scaffold16481_cov54.4	0	NA	NA	NA	NA	NA
evm.model.scaffold16481_cov54.5	281.425976773027	-6.20860394279764	0.819326401017514	-7.57769301109696	3.51753498011947e-14	2.44838022291216e-10
evm.model.scaffold7771_cov79.2	4.31807896615354	-0.063988959377021	1.06637188871236	-0.0600062323982372	0.952150670901255	0.993963744889994
evm.model.scaffold7771_cov79.3	0	NA	NA	NA	NA	NA
evm.model.scaffold7771_cov79.4	2.76348897420535	-2.18547228163212	1.80044313304226	-1.21385243528312	0.224804078935173	0.70357409686523
evm.model.scaffold7771_cov79.7	1.08941850222373	0.362492705120769	1.93510457133636	0.187324607925677	0.851406130142028	NA
evm.model.scaffold7771_cov79.5	16.7732694396223	0.12637377526547	0.858014155598374	0.14728635237648	0.882906004222881	0.986159256844438
evm.model.scaffold7771_cov79.10	1.07488643427913	-0.680627656261875	2.18782922466761	-0.311097250456229	0.75572669133562	NA
evm.model.scaffold6921_cov63.1	0	NA	NA	NA	NA	NA
evm.model.scaffold1999_cov54.2	0.964034246537628	-1.47190524709703	2.74094555624192	-0.537006378599925	0.591263208036899	NA
evm.model.scaffold6921_cov63.8	0.418968271413312	-1.36768005939493	3.96889188313546	-0.344599978952928	0.730395121613902	NA
evm.model.scaffold23437_cov72.1	5.32577219782933	0.977422969392971	1.92728926960072	0.507149074510993	0.612050223898914	0.922016141856593
evm.model.scaffold7771_cov79.8	25.3602025843601	0.0407566755180411	0.594473314049448	0.0685593020827357	0.945340414836855	0.99344285411258
evm.model.scaffold23437_cov72.5	0	NA	NA	NA	NA	NA
evm.model.scaffold23437_cov72.3	4.73502024665461	-4.9120050166551	1.62152223625593	-3.02925541619265	0.0024515732102416	0.0480004931923676
evm.model.scaffold5014_cov56.12	0	NA	NA	NA	NA	NA
evm.model.scaffold23437_cov72.6	9.01296217298234	1.65176083113442	1.78026297506365	0.927818448325236	0.353501752761098	0.805357457885566
evm.model.scaffold258845_cov59.1	0	NA	NA	NA	NA	NA
evm.model.scaffold258845_cov59.2	0	NA	NA	NA	NA	NA
evm.model.scaffold258845_cov59.3	0.820144553930665	0.0891556258444351	2.15184823484892	0.041432116076111	0.966951409845018	NA
evm.model.scaffold18321_cov72.9	0.868730720613742	-2.47196024175384	3.4443321496545	-0.717689274538113	0.472948897944626	NA
evm.model.scaffold18321_cov72.13	1.22655434143604	-2.96992165225164	3.10213237461876	-0.957380696114437	0.338375138225207	NA
evm.model.scaffold18321_cov72.7	5.0100934843764	-0.377269160706297	1.12277143670672	-0.336015994326408	0.736858805292832	0.95489392350544
evm.model.scaffold18321_cov72.1	0	NA	NA	NA	NA	NA
evm.model.scaffold18321_cov72.2	145.738489269485	-2.38279615981448	0.611779183530034	-3.89486308779825	9.8254211732699e-05	0.00497380684193055
evm.model.scaffold8711_cov43.3	0	NA	NA	NA	NA	NA
evm.model.scaffold8711_cov43.2	10.8543126551904	0.416678171442615	0.861290790348859	0.483783382002544	0.628539609985246	0.926164574528558
evm.model.scaffold8711_cov43.9	0	NA	NA	NA	NA	NA
evm.model.scaffold8711_cov43.10	0	NA	NA	NA	NA	NA
evm.model.scaffold8711_cov43.12	3.01011971553278	0.909804380216987	1.623042754142	0.560554783843599	0.575101083106992	0.912050829110553
evm.model.scaffold8711_cov43.13	1.64817685394671	0.490811467487685	1.62840859660969	0.301405598391918	0.763105225796195	NA
evm.model.scaffold10336_cov42.2	0.698414442194093	0.515225046773252	2.20563533584327	0.233594846074711	0.81529952930318	NA
evm.model.scaffold10336_cov42.12	4.82170473592504	-0.0584740029729443	2.81881220276482	-0.0207441996013748	0.983449710412144	0.998276988848162
evm.model.scaffold10336_cov42.16	0.481380804533635	0.188277174773197	2.8297677694324	0.06653449686119	0.946952294022709	NA
evm.model.scaffold10336_cov42.5	0	NA	NA	NA	NA	NA
evm.model.scaffold10336_cov42.11	0	NA	NA	NA	NA	NA
evm.model.scaffold10336_cov42.6	1.41491031968792	-0.223919634190861	3.3539281157476	-0.0667633969671256	0.946770063354218	NA
evm.model.scaffold10336_cov42.7	0.198679467742536	-0.25189381409287	4.03316604260556	-0.0624556022320713	0.95020001716356	NA
evm.model.scaffold10336_cov42.8	0.747693788161195	0.359590607957637	2.51897417356801	0.142752796646697	0.886485417977824	NA
evm.model.scaffold10336_cov42.4	82.8067894173368	-0.668171709196082	2.21606468916888	-0.301512727702311	NA	NA
evm.model.scaffold10336_cov42.10	0.803617455987507	0.362035284610448	3.78738021006557	0.0955898971136518	0.92384628939062	NA
evm.model.scaffold10336_cov42.9	3.44343351811228	2.34096452340436	1.64235128633751	1.42537381793927	0.154049172215792	0.604771158041747
evm.model.scaffold10336_cov42.17	1.44850223829306	1.27736888071104	1.8388086011787	0.694672017464041	0.487260868241793	NA
evm.model.scaffold10336_cov42.18	1.36702507880642	4.87277980468754	2.85416821735438	1.70725039087019	0.0877755225654688	NA
evm.model.scaffold8061_cov75.3	3.46615098683789	-0.207749729161597	1.55112655476399	-0.133934738286527	0.893454180570369	0.986337167788196
evm.model.scaffold8061_cov75.2	7.35277534436761	-1.56569666062561	1.66168287623112	-0.94223553905591	0.34607206244144	0.801169761353092
evm.model.scaffold8078_cov63.2	1.21749873447469	0.949895810561891	2.61198523395245	0.363668139549361	0.716105837535033	NA
evm.model.scaffold8078_cov63.8	1.11724872376883	-2.80929048217422	3.92986238014423	-0.714857216468511	0.474697275914795	NA
evm.model.scaffold2517_cov51.4	21.0446083780409	2.58506768239648	1.35426314752133	1.9088370580916	0.0562831146736434	0.366815186971812
evm.model.scaffold2517_cov51.5	14.5418756963578	3.0059028502227	1.23102341988823	2.44179176582653	0.0146145736523791	0.162369896101173
evm.model.scaffold2517_cov51.12	0	NA	NA	NA	NA	NA
evm.model.scaffold2208_cov75.2	0.663961365516403	0.964500347768652	3.94106502439166	0.244730889188394	0.806664809066657	NA
evm.model.scaffold8061_cov75.4	21.443031061111	-0.96959975019885	0.77364853870895	-1.253281951281	0.210103114508615	0.69112605318394
evm.model.scaffold2208_cov75.5	0.531210395442889	-1.78142699333934	3.95357944780877	-0.45058585943598	0.652288060034199	NA
evm.model.scaffold258843_cov55.2	0.356689728131561	0.651299921202418	3.73859921682281	0.174209612592792	0.861700731297452	NA
evm.model.scaffold258843_cov55.9	0	NA	NA	NA	NA	NA
evm.model.scaffold2208_cov75.6	0	NA	NA	NA	NA	NA
evm.model.scaffold258843_cov55.11	2.37243423420491	-0.0973502968416151	1.42504227797763	-0.0683139709930372	0.945535702866334	NA
evm.model.scaffold258843_cov55.10	26.2477876010554	-1.00172672141676	0.796588750564165	-1.25752054709197	0.208565203560888	0.689576988155871
evm.model.scaffold1685_cov72.1	4.09572619104406	-2.07353099317779	1.55829661155649	-1.33063948018642	0.183307665320921	0.652140559400089
evm.model.scaffold1685_cov72.5	0	NA	NA	NA	NA	NA
evm.model.scaffold1685_cov72.4	0	NA	NA	NA	NA	NA
evm.model.scaffold879_cov58.4	0	NA	NA	NA	NA	NA
evm.model.scaffold879_cov58.3	1.38495164368446	-3.13840756917062	3.05300309529943	-1.0279739231194	0.303962094278823	NA
evm.model.scaffold879_cov58.9	1.77104085837403	-0.243617544998769	1.69644961306763	-0.143604350593263	0.885812904993638	NA
evm.model.scaffold879_cov58.5	15.063656352106	-0.184115846705253	0.710505034766509	-0.259133767807512	0.795532031463731	0.967343562758616
evm.model.scaffold12498_cov72.8	1.79963376602209	0.985848670852277	1.63586808244023	0.602645580920977	0.546744490873756	NA
evm.model.scaffold12498_cov72.1	0	NA	NA	NA	NA	NA
evm.model.scaffold12498_cov72.2	0	NA	NA	NA	NA	NA
evm.model.scaffold12498_cov72.3	0	NA	NA	NA	NA	NA
evm.model.scaffold12498_cov72.4	0	NA	NA	NA	NA	NA
evm.model.scaffold12498_cov72.5	0.279312180942208	-0.762336236323921	4.00055642532609	-0.190557551319072	0.848872249821772	NA
evm.model.scaffold12498_cov72.10	38.976814404277	-0.67100779058528	0.632584578510748	-1.06074003916597	0.288808058499924	0.758584336297631
evm.model.scaffold12498_cov72.11	61.2358428502987	0.107630396246385	0.460890945126744	0.233526818837343	0.815352346745886	0.971329190716183
evm.model.scaffold6919_cov42.3	2.45737900086267	1.27433061479784	1.38506566400304	0.920050686344242	0.357546272551494	NA
evm.model.scaffold6919_cov42.4	1.20321494284515	1.0813427662718	3.31426897358181	0.326268861969633	0.744220944866727	NA
evm.model.scaffold1723_cov57.5	0.198679467742536	-0.25189381409287	4.03316604260556	-0.0624556022320713	0.95020001716356	NA
evm.model.scaffold1723_cov57.7	0	NA	NA	NA	NA	NA
evm.model.scaffold7386_cov75.2	0	NA	NA	NA	NA	NA
evm.model.scaffold7386_cov75.4	3.16815975454477	-1.69598541459993	2.13993424029772	-0.792540902735391	0.428045351853708	0.851255943369282
evm.model.scaffold7386_cov75.5	0.177070131814296	-0.276742696073726	4.0319520393909	-0.0686373978088125	0.945278249900791	NA
evm.model.scaffold7386_cov75.1	17.54014887099	-1.40120455917845	0.874547410761632	-1.6022053715283	0.109110202649493	0.518580789035026
evm.model.scaffold7386_cov75.3	1.89685806018456	0.0417302522648112	1.61981437713735	0.0257623668821608	0.97944687875634	NA
evm.model.scaffold7264_cov63.1	0	NA	NA	NA	NA	NA
evm.model.scaffold7386_cov75.7	3.66304351092666	0.283619544132732	1.68811290641344	0.168009819162695	0.866575554311712	0.982331332052509
evm.model.scaffold7264_cov63.3	2.05348196200554	-1.90594817322033	2.32757126733801	-0.818857063569152	0.412867969323661	NA
evm.model.scaffold258853_cov68.4	0	NA	NA	NA	NA	NA
evm.model.scaffold258853_cov68.3	9.38552547245258	0.53684301412604	0.923665676382502	0.581209227378204	0.561099449450263	0.9065577546158
evm.model.scaffold258853_cov68.8	0	NA	NA	NA	NA	NA
evm.model.scaffold972_cov65.1	1.04520468245613	0.837688800054399	3.43575430170612	0.243815106231089	0.80737402025935	NA
evm.model.scaffold258853_cov68.7	10.6735372993308	2.06909913437394	1.05620761473452	1.9589890335093	0.0501140710967815	0.342473440079383
evm.model.scaffold972_cov65.2	0.279312180942208	-0.762336236323921	4.00055642532609	-0.190557551319072	0.848872249821772	NA
evm.model.scaffold972_cov65.3	0.460065669950212	-1.52419742805953	3.96259139313391	-0.384646630662084	0.700499240950063	NA
evm.model.scaffold62098_cov74.2	0.620742693659923	1.08518808402647	3.94516997923014	0.275067510332783	0.783264372096694	NA
evm.model.scaffold62098_cov74.8	0.279312180942208	-0.762336236323921	4.00055642532609	-0.190557551319072	0.848872249821772	NA
evm.model.scaffold2649_cov74.1	0	NA	NA	NA	NA	NA
evm.model.scaffold2649_cov74.6	0.139656090471104	0.639679210981283	4.0733064004226	0.157041761188138	0.875211935741906	NA
evm.model.scaffold10106_cov52.1	0	NA	NA	NA	NA	NA
evm.model.scaffold10106_cov52.5	0	NA	NA	NA	NA	NA
evm.model.scaffold10106_cov52.7	0	NA	NA	NA	NA	NA
evm.model.scaffold10106_cov52.10	1.67666023005934	0.632987501638164	1.75795366572724	0.360070640073614	0.718794308090374	NA
evm.model.scaffold3417_cov38.7	0	NA	NA	NA	NA	NA
evm.model.scaffold10106_cov52.8	0	NA	NA	NA	NA	NA
evm.model.scaffold10106_cov52.9	1.77635281468428	-0.384288281650382	1.82238883914416	-0.210870629470522	0.832988223077022	NA
evm.model.scaffold9386_cov63.5	0.384649184574195	3.38208510297881	4.0221654628945	0.840861753246952	0.40042538703835	NA
evm.model.scaffold3108_cov75.10	0	NA	NA	NA	NA	NA
evm.model.scaffold9386_cov63.8	0	NA	NA	NA	NA	NA
evm.model.scaffold3417_cov38.11	4.28176773728788	0.407330879586389	1.19129760122426	0.341922017779424	0.732409579411473	0.953509188720389
evm.model.scaffold10106_cov52.2	8.24495958479497	-3.40696295796943	1.27107928076145	-2.68037014648563	0.00735407910019217	0.103305888147099
evm.model.scaffold10106_cov52.3	88.2931638357944	-1.80240245515955	0.647938760556379	-2.78174816029195	0.00540669773642849	0.0835168349574374
evm.model.scaffold9386_cov63.10	0	NA	NA	NA	NA	NA
evm.model.scaffold6376_cov72.4	0.331980682758201	1.6870975259146	4.05094520615876	0.416470092794557	0.677066047490498	NA
evm.model.scaffold6376_cov72.9	2.80128052676112	0.146467892466674	1.6929585848905	0.0865159335697203	0.931056290405084	0.991213761581646
evm.model.scaffold6376_cov72.10	2.9858394267216	-0.701973251793643	1.73704517757158	-0.404119167916527	0.686125090339142	0.943181754763563
evm.model.scaffold6376_cov72.11	3.77071444271981	-4.57371381517866	3.35300583329074	-1.36406378115062	0.172547492685208	0.639859788404576
evm.model.scaffold6376_cov72.12	7.35388755408701	-2.83299439905849	2.70284800027023	-1.04815157891796	0.294568775492092	0.763422515111764
evm.model.scaffold6376_cov72.13	4.04183815792623	-0.8209098917488	1.64702555822604	-0.498419643610737	0.618188294127712	0.923250419866486
evm.model.scaffold9667_cov51.2	0	NA	NA	NA	NA	NA
evm.model.scaffold9667_cov51.1	15.6435689329717	-1.10836313613129	0.845084663595014	-1.31154094243799	0.189675070746235	0.662435188123014
evm.model.scaffold1363_cov57.1	0.837936542826624	-2.38884295740106	3.93761634662509	-0.60667234872908	0.544068376161766	NA
evm.model.scaffold1363_cov57.2	2.52263287723755	-0.268836489493297	2.94165372241326	-0.0913895770412942	0.927183043407792	NA
evm.model.scaffold1363_cov57.3	0.29511688635716	-0.953225043929778	3.98915842725452	-0.23895392005923	0.811141314195549	NA
evm.model.scaffold1363_cov57.4	4.11314035144216	-0.13764052237776	1.3691089252867	-0.100532923155795	0.919921246330897	0.989896425198634
evm.model.scaffold8967_cov41.7	3.6935279528044	1.34951319211604	2.17459889821892	0.620580279527109	0.534875818248418	0.898411134964949
evm.model.scaffold8967_cov41.4	13.0457634752789	0.387591997925007	0.870069023052183	0.445472701194834	0.65597818352217	0.933729273293673
evm.model.scaffold294_cov49.9	0	NA	NA	NA	NA	NA
evm.model.scaffold8967_cov41.12	1.35565116756003	-3.1066581929007	3.92558071775282	-0.791388183371529	0.428717503381006	NA
evm.model.scaffold8967_cov41.14	0.766138931624673	2.9228268829478	4.04477670036616	0.72261761265664	0.469914844473873	NA
evm.model.scaffold8967_cov41.15	0	NA	NA	NA	NA	NA
evm.model.scaffold8967_cov41.11	0.599721760421316	-1.90836431696963	3.94967831673398	-0.483169555577294	0.628975350135724	NA
evm.model.scaffold8967_cov41.13	0.279312180942208	-0.762336236323921	4.00055642532609	-0.190557551319072	0.848872249821772	NA
evm.model.scaffold5701_cov59.7	9.46023224859097	-2.83297802918436	1.29114211928743	-2.19416436569187	0.0282235953297906	0.23928177258588
evm.model.scaffold5701_cov59.12	7.54658556547883	1.03503521388672	1.18108466484559	0.876342945340025	0.38084362509206	0.823128364893662
evm.model.scaffold135_cov68.2	0	NA	NA	NA	NA	NA
evm.model.scaffold135_cov68.3	0	NA	NA	NA	NA	NA
evm.model.scaffold135_cov68.4	0.456810503939893	-0.0555474448289617	3.3793084963871	-0.0164375181751973	0.986885348611742	NA
evm.model.scaffold135_cov68.5	0	NA	NA	NA	NA	NA
evm.model.scaffold135_cov68.1	36.2310744764786	-0.475017669504328	0.866930688011863	-0.547930389445191	0.583739701223186	0.914487837133452
evm.model.scaffold135_cov68.6	5.94600029568287	-0.0361059328918256	1.03395891674928	-0.034920084644505	0.972143465148836	0.997507854798503
evm.model.scaffold94040_cov74.2	0.698414442194093	0.515225046773252	2.20563533584327	0.233594846074711	0.81529952930318	NA
evm.model.scaffold94040_cov74.4	1.8966548323853	0.892008223506376	1.57434667602345	0.566589453956511	0.570993141670292	NA
evm.model.scaffold94040_cov74.3	0.447066472635563	0.0594387610692416	2.89471936717617	0.0205335141441447	0.983617777286445	NA
evm.model.scaffold94040_cov74.19	1.37904165043327	0.035547729072183	2.50692516672923	0.0141798126022892	0.988686525578714	NA
evm.model.scaffold94040_cov74.20	0.928447277169199	-0.191409737850799	2.0093453261933	-0.0952597521967139	0.92410851032111	NA
evm.model.scaffold94040_cov74.21	1.01543011088326	0.701293058019246	2.29915810642622	0.305021675568596	0.760349643766891	NA
evm.model.scaffold94040_cov74.6	0.391004060029633	0.799680675533621	3.62618284608147	0.220529606331841	0.825458717357914	NA
evm.model.scaffold94040_cov74.5	0.729767809426663	0.407986114718767	2.20512964861658	0.185016837887388	0.853215828848658	NA
evm.model.scaffold94040_cov74.22	0.98125452376481	0.263655848365474	2.70955889633242	0.0973058193059949	0.922483534795753	NA
evm.model.scaffold94040_cov74.23	2.35817492164323	-0.822569103481506	1.80521088419557	-0.455663718119035	0.648631815964167	NA
evm.model.scaffold94040_cov74.24	1.87352642887595	1.60758821794916	2.31680406977224	0.693881817165144	0.487756327373342	NA
evm.model.scaffold135_cov68.11	32.9095945538256	0.272948835286122	0.49119027230622	0.555688601088498	0.578423750385309	0.912540220464117
evm.model.scaffold135_cov68.10	32.5039035512431	-0.729983882440319	0.541866381193068	-1.34716584710987	0.177926824775879	0.645594660480652
evm.model.scaffold94040_cov74.25	2.722399322186	-1.84298718252902	2.23287168282667	-0.82538875686574	0.409150915946572	0.840458890496124
evm.model.scaffold2640_cov75.1	1.19293318882199	-0.897586449791593	2.07301844495512	-0.432985269366971	0.665025471460584	NA
evm.model.scaffold2640_cov75.3	9.55375505264612	-1.28722552055368	0.871206443388573	-1.47752066151737	0.139536124000415	0.580745449939045
evm.model.scaffold2640_cov75.7	6.14293490651138	-0.186111483658114	2.19612603300128	-0.084745356533008	0.932463836340822	0.991718261188451
evm.model.scaffold2640_cov75.5	0.090376744504002	0.639679579875535	4.07330641348922	0.157041851248205	0.875211864765008	NA
evm.model.scaffold2640_cov75.6	3.35178470151671	0.576211092199531	1.28484171180043	0.448468544340839	0.653815082849181	0.933696494641845
evm.model.scaffold2640_cov75.4	5.43036419264776	-5.10914015021929	1.60056079249634	-3.19209377998742	0.00141245465558861	0.0332703574626888
evm.model.scaffold2640_cov75.8	5.87192725618637	1.59674992064049	2.02029805375882	0.790353639983813	0.429321268754659	0.852494906062919
evm.model.scaffold4865_cov77.3	1.24193502446514	0.993348971093811	3.33966831997442	0.297439408923525	0.766131060337788	NA
evm.model.scaffold4865_cov77.4	0.177070131814296	-0.276742696073726	4.0319520393909	-0.0686373978088125	0.945278249900791	NA
evm.model.scaffold4865_cov77.7	0.639391064922661	0.819437444720094	2.3052922688126	0.355459242980138	0.722245573213847	NA
evm.model.scaffold4865_cov77.11	0.289056212246538	-0.859013471084874	3.9166066136394	-0.219325951218435	0.826396147847022	NA
evm.model.scaffold4865_cov77.13	0	NA	NA	NA	NA	NA
evm.model.scaffold4865_cov77.19	1.71412204263659	-0.0164266449877418	2.39289267448172	-0.00686476462689648	0.99452275330989	NA
evm.model.scaffold4865_cov77.21	1.73530318738144	-0.458917880084461	1.89443772764554	-0.242244901158518	0.808590404826769	NA
evm.model.scaffold4865_cov77.25	0.33833555821364	-1.06748211838856	3.98299874830175	-0.268009654495549	0.788691887298066	NA
evm.model.scaffold4865_cov77.20	3.87251428393472	1.54995159599283	1.16561146778368	1.32973262431945	0.183606381752071	0.652432373181957
evm.model.scaffold4215_cov62.1	6.18615429381458	2.49932521200859	1.13506833679091	2.20191607059953	0.0276712375843644	0.235919634902679
evm.model.scaffold14648_cov72.5	0	NA	NA	NA	NA	NA
evm.model.scaffold14648_cov72.9	0.139656090471104	0.639679210981283	4.0733064004226	0.157041761188138	0.875211935741906	NA
evm.model.scaffold2308_cov46.1	30.6805220757916	-0.506987278427398	0.585631529673887	-0.865710353248428	0.386649020966176	0.826557282074653
evm.model.scaffold6662_cov54.7	0.767303904528617	-2.3037127737743	3.93947619120049	-0.584776417463835	0.558698063195211	NA
evm.model.scaffold6662_cov54.8	0.617781728994421	0.798945866193049	2.60424493886866	0.306785991697128	0.759006271452817	NA
evm.model.scaffold6662_cov54.9	0.576973776861292	3.80837198339057	4.00636925091579	0.950579376207033	0.341817942091207	NA
evm.model.scaffold8438_cov47.5	0	NA	NA	NA	NA	NA
evm.model.scaffold8438_cov47.7	0	NA	NA	NA	NA	NA
evm.model.scaffold8438_cov47.8	0.961622961435487	4.3668368920411	3.99134430624338	1.09407672127167	0.273921331083466	NA
evm.model.scaffold8438_cov47.9	0	NA	NA	NA	NA	NA
evm.model.scaffold8438_cov47.10	0	NA	NA	NA	NA	NA
evm.model.scaffold8438_cov47.11	0	NA	NA	NA	NA	NA
evm.model.scaffold8438_cov47.12	0.158010260389025	2.55132699191185	4.06845358343408	0.627099938487768	0.530593727458395	NA
evm.model.scaffold8438_cov47.13	1.53859673829678	4.99079422980132	3.75596469527595	1.32876494714619	0.183925530102496	NA
evm.model.scaffold8438_cov47.6	37.9298619135522	0.464554207382983	0.52305851535244	0.888149592727619	0.374460289178444	0.819374675519196
evm.model.scaffold3556_cov48.4	0	NA	NA	NA	NA	NA
evm.model.scaffold3556_cov48.5	0	NA	NA	NA	NA	NA
evm.model.scaffold6662_cov54.2	0.719729576777516	1.79224669239373	2.99769641245689	0.597874649663011	0.549923575988994	NA
evm.model.scaffold6662_cov54.3	0	NA	NA	NA	NA	NA
evm.model.scaffold6662_cov54.4	0	NA	NA	NA	NA	NA
evm.model.scaffold6662_cov54.1	15.1993579634906	-0.0562843751611583	1.63532951239393	-0.0344177578491595	0.972544023144607	0.997507854798503
evm.model.scaffold6662_cov54.10	9.31922838237556	-1.58024961394738	0.949474280825722	-1.66434167397677	0.0960441687486336	0.487789446606979
evm.model.scaffold9027_cov62.4	4.69150203236875	-0.32555659872294	1.59795175620658	-0.203733684360902	0.838561617907466	0.97937124500542
evm.model.scaffold9027_cov62.6	0.236093509085728	-0.641532412278299	4.00855354154296	-0.160040874003485	0.872848876368861	NA
evm.model.scaffold9027_cov62.7	3.78123336506515	2.55031161522928	1.3693565406632	1.86241606148397	0.0625444669259054	0.389522247928824
evm.model.scaffold9027_cov62.8	1.45939687407371	0.394394734528507	2.61276445142706	0.150949211787191	0.880015779822089	NA
evm.model.scaffold3977_cov62.1	0.45188372252001	-1.52469933022309	3.96257223993307	-0.384775150559487	0.700404011318619	NA
evm.model.scaffold3556_cov48.6	0	NA	NA	NA	NA	NA
evm.model.scaffold3977_cov62.2	6.91977915966834	-1.5688180677215	1.06658176861798	-1.47088400897223	0.141322487947641	0.583264261701485
evm.model.scaffold3977_cov62.3	3.60126706889026	-4.49707318858359	2.22013409791197	-2.02558628905032	0.0428071977439478	0.308560795668157
evm.model.scaffold3977_cov62.4	102.311899143154	-1.72159808409357	1.36873065068672	-1.25780633554879	0.208461803881725	0.689576988155871
evm.model.scaffold3977_cov62.5	23.4974389649158	-0.882099349892817	0.871878382182227	-1.01172292824259	0.311670549544396	0.779887652450318
evm.model.scaffold3977_cov62.8	1.16016424977719	-2.89494639762137	3.14410258866086	-0.920754433415097	0.357178649820299	NA
evm.model.scaffold7230_cov43.1	1.63418250872095	1.34151187373692	2.09818016796526	0.63936924684493	0.522582750235552	NA
evm.model.scaffold7230_cov43.3	0.757437819465525	0.268004020984584	2.15062733735525	0.124616671763395	0.90082702912807	NA
evm.model.scaffold17651_cov77.1	0	NA	NA	NA	NA	NA
evm.model.scaffold17651_cov77.10	1.15705201810875	0.920834872503912	2.17061964132594	0.424226729995594	0.671400468580954	NA
evm.model.scaffold17651_cov77.8	3.20351129129325	-2.82155527099554	2.36429618287327	-1.19340177911491	0.232712058556278	0.711371226869115
evm.model.scaffold17651_cov77.13	3.21746475680076	-1.43982439143235	2.3057198720404	-0.624457640709929	0.532327080717708	0.897268969061802
evm.model.scaffold2479_cov64.1	3.55817763193131	-1.59299385583152	1.73088631655527	-0.920334189828146	0.35739814762772	0.808866788022353
evm.model.scaffold2479_cov64.4	0	NA	NA	NA	NA	NA
evm.model.scaffold13454_cov78.6	9.58872457133449	-0.841588018334304	0.906860864783541	-0.928023306568844	0.35339548007353	0.805357457885566
evm.model.scaffold13454_cov78.7	6.70423190222928	0.0246997385581338	1.12330884099848	0.0219883772446577	0.98245722691296	0.998276988848162
evm.model.scaffold13454_cov78.5	4.60913984264994	-0.977071738379794	1.27874470532936	-0.764086634578195	0.444815616539407	0.86126236859197
evm.model.scaffold2479_cov64.2	41.4465147571865	-0.0910631111037033	0.875008498207684	-0.104071116212279	0.917112912287564	0.989623196027842
evm.model.scaffold3159_cov54.20	0	NA	NA	NA	NA	NA
evm.model.scaffold3159_cov54.28	29.349645489651	1.80989373965123	0.674079367080206	2.68498611297189	0.00725328198634372	0.102199330497865
evm.model.scaffold5646_cov45.6	0	NA	NA	NA	NA	NA
evm.model.scaffold258797_cov62.4	0.279312180942208	-0.762336236323921	4.00055642532609	-0.190557551319072	0.848872249821772	NA
evm.model.scaffold5521_cov66.8	2.25941861260005	-3.84311106224131	3.64686288173958	-1.0538128761255	0.291968597190334	NA
evm.model.scaffold5521_cov66.9	0	NA	NA	NA	NA	NA
evm.model.scaffold5521_cov66.10	0.118046754542864	0.15988667600085	4.05627935200962	0.0394170771107361	0.968557864924271	NA
evm.model.scaffold5521_cov66.11	0	NA	NA	NA	NA	NA
evm.model.scaffold5521_cov66.14	0.719330598838308	-2.19962105905398	3.65897476428846	-0.601157756134927	0.547734917946181	NA
evm.model.scaffold560_cov64.1	0.36968892544621	-1.19544931786126	3.97663647195178	-0.300618204930992	0.763705647720482	NA
evm.model.scaffold13454_cov78.8	59.722953376817	-0.0789095411415942	0.471744902988462	-0.167271634821509	0.867156321807173	0.982331332052509
evm.model.scaffold258839_cov65.2	0.271130233512006	-0.790034660971944	3.99881142202914	-0.197567371299308	0.84338356549417	NA
evm.model.scaffold258839_cov65.1	24.8835515095162	-0.343558363404352	0.624098515072623	-0.550487391184346	0.581985122769101	0.91411654000549
evm.model.scaffold830_cov56.9	0	NA	NA	NA	NA	NA
evm.model.scaffold830_cov56.10	7.25194018237114	0.0208353769498367	1.60376850542953	0.0129915114801786	0.989634565147887	0.999108186338657
evm.model.scaffold9226_cov57.7	0.497479711293404	-1.66282994487778	3.20371505444205	-0.51903178548049	0.603738575917669	NA
evm.model.scaffold9226_cov57.4	1.79304917224147	1.48588392361793	1.94438839906554	0.764190901535949	0.444753487771655	NA
evm.model.scaffold9226_cov57.3	28.5931903217384	-0.907002143400613	0.79068995438993	-1.14710214587262	0.251339407109422	0.725814806654458
evm.model.scaffold9226_cov57.6	23.6991624266044	-0.873922466808697	0.71461513764492	-1.22292744831685	0.221357100259938	0.699771921439928
evm.model.scaffold9226_cov57.5	1.21616636892574	1.40425709647264	2.38350415606998	0.589156554603219	0.555756258221018	NA
evm.model.scaffold9226_cov57.8	5.70695893029848	-2.60038441471508	1.35193156313125	-1.92345861701184	0.0544224788764179	0.360400223453886
evm.model.scaffold9226_cov57.13	2.54485984986432	-4.00886576498956	1.91301432973435	-2.09557539777878	0.0361198735434014	NA
evm.model.scaffold3419_cov53.2	0.767303904528617	-2.3037127737743	3.93947619120049	-0.584776417463835	0.558698063195211	NA
evm.model.scaffold9226_cov57.11	6.79995584712028	-3.12731722635687	1.54358977996367	-2.0260028065426	0.0427644970422265	0.308458322966236
evm.model.scaffold258796_cov65.4	0	NA	NA	NA	NA	NA
evm.model.scaffold258796_cov65.11	0.139656090471104	0.639679210981283	4.0733064004226	0.157041761188138	0.875211935741906	NA
evm.model.scaffold258796_cov65.10	5.04704534558625	0.67578216964035	1.11529421483433	0.605922778628177	0.544566032675744	0.901560555258557
evm.model.scaffold258796_cov65.13	5.29060733331255	1.12335358317272	1.59463521734334	0.704458029620229	0.481147578583648	0.878212176107398
evm.model.scaffold1720_cov56.4	0	NA	NA	NA	NA	NA
evm.model.scaffold1720_cov56.3	37.6845099106735	-0.353469158418675	0.998983922542045	-0.353828675760093	0.723467281756203	0.95165718882435
evm.model.scaffold258777_cov63.1	0.279312180942208	-0.762336236323921	4.00055642532609	-0.190557551319072	0.848872249821772	NA
evm.model.scaffold1720_cov56.6	12.8774054066512	-0.519141007135085	0.866240463511945	-0.599303575626522	0.548970463916459	0.903847260340919
evm.model.scaffold1720_cov56.7	12.4796801861655	-0.439489477978503	0.994815245794319	-0.441779998684669	0.658648413491105	0.934417286020534
evm.model.scaffold315_cov41.3	0.472187018171456	-1.6147388685158	3.95923914017323	-0.407840701545788	0.683390629832847	NA
evm.model.scaffold315_cov41.1	2.60006529395996	-0.360826103877655	1.66485456194557	-0.21673130622052	0.828417748992328	NA
evm.model.scaffold315_cov41.7	0.33833555821364	-1.06748211838856	3.98299874830175	-0.268009654495549	0.788691887298066	NA
evm.model.scaffold315_cov41.5	4.46669969004043	-1.33486253018876	1.47906892064555	-0.90250191289676	0.366790305739885	0.815623984226129
evm.model.scaffold315_cov41.16	0.524305275045299	2.3665105984823	4.01489387530822	0.589432914537654	0.555570902159982	NA
evm.model.scaffold1997_cov51.4	1.25082267340269	-0.265949558226435	2.10529240598971	-0.126324285153829	0.899475233471202	NA
evm.model.scaffold1997_cov51.5	1.74114479842119	-3.47123768547898	2.8983154584438	-1.19767421291774	0.231043872126697	NA
evm.model.scaffold1997_cov51.11	0.757437819465525	0.268004020984584	2.15062733735525	0.124616671763395	0.90082702912807	NA
evm.model.scaffold3915_cov51.1	1.28189436151377	-3.03662151566982	3.04983578517094	-0.995667219341652	0.319411862512419	NA
evm.model.scaffold3915_cov51.2	0.447066472635563	0.0594387610692416	2.89471936717617	0.0205335141441447	0.983617777286445	NA
evm.model.scaffold258787_cov60.2	1.25387461161375	-0.473076888121096	2.38119701213329	-0.198671880449435	0.842519421674698	NA
evm.model.scaffold258787_cov60.10	1.10326214582534	-2.8066801113439	2.44091092238366	-1.14984946218482	0.250205879033176	NA
evm.model.scaffold9340_cov72.1	31.4914769028288	0.242576876051494	0.889481184481432	0.272717265169489	0.78507056192984	0.965932654411223
evm.model.scaffold2869_cov63.5	2.46604943293365	-0.507729305895509	2.24632358238866	-0.226026788783301	0.821180584981652	NA
evm.model.scaffold7601_cov38.1	1.23949092270007	-2.98822813212007	3.92718210275522	-0.760908981028305	0.446711433889438	NA
evm.model.scaffold7601_cov38.2	0	NA	NA	NA	NA	NA
evm.model.scaffold7601_cov38.3	1.0642645538814	0.0288289827804784	3.4521394395731	0.00835104817899345	0.99333690503893	NA
evm.model.scaffold7601_cov38.4	1.06822542139906	-2.76458429600757	3.27692727257449	-0.843651404517013	0.398864230252272	NA
evm.model.scaffold9340_cov72.3	28.2260728708172	0.0797811675918936	0.878237301936121	0.0908423810011391	0.927617834080842	0.991085240587329
evm.model.scaffold7601_cov38.8	2.94252014706825	-0.27024086853576	2.22141005482635	-0.121652851957081	0.903173954486987	0.987350346764119
evm.model.scaffold7601_cov38.9	4.83403674732792	-0.345013527536847	2.20814314128496	-0.156245997411235	0.875839121240731	0.984511302067823
evm.model.scaffold7601_cov38.5	9.59706694363001	-1.85930643431654	1.6268118343948	-1.1429142541296	0.253074193744554	0.72751808541137
evm.model.scaffold7601_cov38.11	0.34807958951797	-1.13919738637087	3.64430582585658	-0.312596538492515	0.754587208310333	NA
evm.model.scaffold121_cov49.16	0.828171044795668	0.748919969486307	3.64286478816335	0.205585442512099	0.837114749818435	NA
evm.model.scaffold7601_cov38.10	17.8224349130533	-3.02040386213624	3.45349292101402	-0.874593905711377	NA	NA
evm.model.scaffold12642_cov41.8	2.36831014283976	2.0245890298027	2.86583632444013	0.70645661531219	0.479904223643179	NA
evm.model.scaffold12642_cov41.16	0	NA	NA	NA	NA	NA
evm.model.scaffold258743_cov69.5	0	NA	NA	NA	NA	NA
evm.model.scaffold258743_cov69.9	1.63684985818515	-3.38785812328257	3.00823608018695	-1.12619423242608	0.260083314268825	NA
evm.model.scaffold10400_cov65.3	0	NA	NA	NA	NA	NA
evm.model.scaffold10400_cov65.1	47.5285892326041	-0.797173321813476	0.526088636534885	-1.51528329344672	0.129700677290238	0.559170990572129
evm.model.scaffold10400_cov65.2	0.596038403227608	-1.90579298433192	3.91904779041173	-0.486289804629226	0.626761706794999	NA
evm.model.scaffold10400_cov65.4	0	NA	NA	NA	NA	NA
evm.model.scaffold10400_cov65.7	0.139656090471104	0.639679210981283	4.0733064004226	0.157041761188138	0.875211935741906	NA
evm.model.scaffold10400_cov65.6	25.1383362555185	0.0478969742536376	0.844954247652133	0.0566858790126548	0.954795422843206	0.994498018478969
evm.model.scaffold26434_cov72.4	4.12750257362921	2.15608713265004	2.22890247671963	0.967331301019165	0.333378440934293	0.794237725245879
evm.model.scaffold26434_cov72.1	2.06757331654342	0.321263667746934	1.48069097939837	0.216968747846002	0.828232700394078	NA
[truncated: 75,232 more rows]
