# Supplementary material for: Chloroplast acquisition without the gene transfer in kleptoplastic sea slugs, Plakobranchus ocellatus
Source: eLife. 2021 Apr 27;10:e60176. doi: 10.7554/eLife.60176 (PMC8079154; doi:10.7554/eLife.60176)
Supplement: Figure 5—source data 2. — This zip archive contains source files of KRM gene searching based on the comparative genomic (orthologous) analysis. [file elife-60176-fig5-data2.zip]

Archive with 15 entries (14 files):
- Figure_5_source_data_2/
- Figure_5_source_data_2/.DS_Store
- __MACOSX/Figure_5_source_data_2/._.DS_Store
- Figure_5_source_data_2/3_Clustered_genes_by_OrthoFinder.tsv
- __MACOSX/Figure_5_source_data_2/._3_Clustered_genes_by_OrthoFinder.tsv
- Figure_5_source_data_2/5_CAFE_result.xlsx
- __MACOSX/Figure_5_source_data_2/._5_CAFE_result.xlsx
- Figure_5_source_data_2/6_gene_family_history_analyses_results.xlsx
- __MACOSX/Figure_5_source_data_2/._6_gene_family_history_analyses_results.xlsx
- Figure_5_source_data_2/2_species_for_comparative_genomics_detailed.xlsx
- __MACOSX/Figure_5_source_data_2/._2_species_for_comparative_genomics_detailed.xlsx
- Figure_5_source_data_2/4_Gene_set_used_for_CAFE_MLtree.xlsx
- __MACOSX/Figure_5_source_data_2/._4_Gene_set_used_for_CAFE_MLtree.xlsx
- Figure_5_source_data_2/1_species_for_comparative_genomics.docx
- __MACOSX/Figure_5_source_data_2/._1_species_for_comparative_genomics.docx
