# Supplementary material for: Chloroplast acquisition without the gene transfer in kleptoplastic sea slugs, Plakobranchus ocellatus
Source: eLife. 2021 Apr 27;10:e60176. doi: 10.7554/eLife.60176 (PMC8079154; doi:10.7554/eLife.60176)
Supplement: Figure 5—source data 2. — This zip archive contains source files of KRM gene searching based on the comparative genomic (orthologous) analysis. [file elife-60176-fig5-data2.zip › Figure_5_source_data_2/3_Clustered_genes_by_OrthoFinder.tsv]

Clustered gene set by OrthoFinder analysis
ID	Api	Aca	Bfl	Bgl	Bmo	Cte	Cgi	Dme	Eor	Hdi	Lan	Lgi	Mmu	Obi	Poc	Dre	Hsa	Pfu
OG0000000	C4WTT2, C4WUY5, C4WUY6, C4WWJ7, C6JW60, J9JJ22, J9JJ76, J9JJB8, J9JJC9, J9JJH7, J9JJK4, J9JJX4, J9JK94, J9JKA4, J9JKU2, J9JKW3, J9JLS6, J9JLW5, J9JMC6, J9JMS6, J9JMV8, J9JN66, J9JNC1, J9JNF5, J9JNJ1, J9JPB3, J9JPK3, J9JPK7, J9JPS1, J9JQB7, J9JQF2, J9JRV9, J9JS04, J9JSS0, J9JST6, J9JSY9, J9JT52, J9JTF3, J9JTI5, J9JTQ8, J9JTW2, J9JU10, J9JU21, J9JU94, J9JV12, J9JV49, J9JVC4, J9JVI6, J9JVV1, J9JWG8,…	Aca_XP_005090096.1, Aca_XP_005090097.1, Aca_XP_005090171.1, Aca_XP_005090172.1, Aca_XP_005090389.1, Aca_XP_005090852.2, Aca_XP_005090869.1, Aca_XP_005090895.1, Aca_XP_005091155.1, Aca_XP_005093930.1, Aca_XP_005094870.1, Aca_XP_005095233.1, Aca_XP_005095688.1, Aca_XP_005095953.2, Aca_XP_005096524.1, Aca_XP_005096525.1, Aca_XP_005096526.1, Aca_XP_005096558.1, Aca_XP_005096559.1, Aca_XP_005096560.1,…	C3XPD3, C3XPT9, C3XPW5, C3XQ44, C3XQL7, C3XQN9, C3XQP4, C3XQU7, C3XS49, C3XS50, C3XSE3, C3XSP6, C3XSP7, C3XSR4, C3XSV2, C3XSV9, C3XT70, C3XT71, C3XT72, C3XT75, C3XT76, C3XT77, C3XT79, C3XT88, C3XT92, C3XTT6, C3XUB0, C3XV48, C3XVC0, C3XVG2, C3XVJ4, C3XW27, C3XWP3, C3XWS8, C3XWU1, C3XWX6, C3XWX7, C3XWX8, C3XWY0, C3XWY1, C3XWY2, C3XWY3, C3XWY4, C3XWY6, C3XWY7, C3XWZ0, C3XWZ1, C3XWZ2, C3XWZ3, C3XWZ5,…	Bgl_XP_013060525.1, Bgl_XP_013060526.1, Bgl_XP_013061285.1, Bgl_XP_013061286.1, Bgl_XP_013061287.1, Bgl_XP_013061288.1, Bgl_XP_013061289.1, Bgl_XP_013061599.1, Bgl_XP_013061697.1, Bgl_XP_013061868.1, Bgl_XP_013061869.1, Bgl_XP_013061935.1, Bgl_XP_013061936.1, Bgl_XP_013061937.1, Bgl_XP_013061965.1, Bgl_XP_013061966.1, Bgl_XP_013061967.1, Bgl_XP_013061968.1, Bgl_XP_013061969.1, Bgl_XP_013062113.1,…	D4Q9I0, G5ELN7, H9IS59, H9ISY4, H9ITE1, H9IUA4, H9IUH5, H9IUY9, H9IWI3, H9IWP8, H9IWP9, H9IWQ0, H9IWQ2, H9IWQ3, H9IWU0, H9IWV5, H9IWW0, H9IY35, H9IY56, H9IYA1, H9IZ86, H9J0Q0, H9J0X3, H9J103, H9J130, H9J139, H9J173, H9J196, H9J1E7, H9J2I4, H9J4B6, H9J4F0, H9J7F8, H9J7S9, H9J8Y8, H9J9E0, H9J9E1, H9JAW9, H9JC44, H9JCD2, H9JCE4, H9JDL9, H9JE09, H9JE50, H9JEC0, H9JFY2, H9JGV5, H9JGW4, H9JGW6, H9JGX0,…	Capitella_R7T3G0, Capitella_R7T3L0, Capitella_R7T476, Capitella_R7T4A2, Capitella_R7T5W7, Capitella_R7T622, Capitella_R7T698, Capitella_R7T6D7, Capitella_R7T721, Capitella_R7T7E6, Capitella_R7T8G5, Capitella_R7T8H9, Capitella_R7T8I9, Capitella_R7T9J9, Capitella_R7TBA5, Capitella_R7TBK5, Capitella_R7TCG4, Capitella_R7TCI3, Capitella_R7TD23, Capitella_R7TF66, Capitella_R7TG48, Capitella_R7TGH6, Cap…	Crassostrea_XP_011413214.1, Crassostrea_XP_011413215.1, Crassostrea_XP_011413398.1, Crassostrea_XP_011413829.1, Crassostrea_XP_011414856.1, Crassostrea_XP_011415816.1, Crassostrea_XP_011416519.1, Crassostrea_XP_011417613.1, Crassostrea_XP_011417880.1, Crassostrea_XP_011417882.1, Crassostrea_XP_011419252.1, Crassostrea_XP_011421727.1, Crassostrea_XP_011424085.1, Crassostrea_XP_011424239.1, Crassos…	A0A0B4K6W1, A0A0B4KGX3, A4V287, B4F687, B4F689, B4F690, B4F691, B4F692, B4F693, B4F695, B4F697, B5RIE4, B6IDL4, B6VQ99, C0MM74, C1C3H3, C6SV46, E1JH10, F7VJU9, G3E737, H9XVN7, M9PB35, M9PCY3, M9PD91, M9PD94, M9PF60, M9PFA9, M9PFM9, M9PFW2, M9PG42, M9PHD3, O61360, O61361, O61362, O96395, P05084, P07247, P08155, P08970, P13360, P20385, P39413, Q058Z4, Q0IGR7, Q0IGS1, Q1LZ24, Q29R10, Q2PDT3, Q3KN37,…	e10050c47.19, e10233c38.14, e1069c41.3, e1073c43.1, e1073c43.3, e12486c38.4, e12904c34.1, e132c45.33, e1340c37.12, e1375c46.16, e14743c32.2, e16350c43.1, e17124c38.4, e1804c35.9, e1805c39.6, e18071c41.5, e201c38.33, e206c44.22, e21169c38.2, e212290c37.1, e2184c38.4, e224083c37.17, e23572c40.2, e2366c41.6, e2366c41.7, e23731c39.1, e2484c39.1, e2485c34.3, e25177c33.2, e2526c36.13, e26052c38.3, e261…	Haliotis_HDSC00010CG00040, Haliotis_HDSC00019CG00090, Haliotis_HDSC00028CG00040, Haliotis_HDSC00042CG00120, Haliotis_HDSC00062CG00290, Haliotis_HDSC00062CG00300, Haliotis_HDSC00062CG00310, Haliotis_HDSC00062CG00320, Haliotis_HDSC00066CG00100, Haliotis_HDSC00074CG00180, Haliotis_HDSC00099CG00100, Haliotis_HDSC00099CG00130, Haliotis_HDSC00112CG00220, Haliotis_HDSC00115CG00040, Haliotis_HDSC00115CG0…	Lingula_A0A1S3GZL1, Lingula_A0A1S3H029, Lingula_A0A1S3H0L9, Lingula_A0A1S3H0Y2, Lingula_A0A1S3H2J1, Lingula_A0A1S3H3Q5, Lingula_A0A1S3H3W3, Lingula_A0A1S3H3W5, Lingula_A0A1S3H403, Lingula_A0A1S3H405, Lingula_A0A1S3H496, Lingula_A0A1S3H4L9, Lingula_A0A1S3H5T0, Lingula_A0A1S3H6L3, Lingula_A0A1S3H6S5, Lingula_A0A1S3H9G9, Lingula_A0A1S3HB06, Lingula_A0A1S3HBX5, Lingula_A0A1S3HHB4, Lingula_A0A1S3HIP3,…	Lottia_XP_009043891.1, Lottia_XP_009044001.1, Lottia_XP_009044107.1, Lottia_XP_009044113.1, Lottia_XP_009044304.1, Lottia_XP_009044313.1, Lottia_XP_009044617.1, Lottia_XP_009044620.1, Lottia_XP_009044622.1, Lottia_XP_009044634.1, Lottia_XP_009045323.1, Lottia_XP_009045519.1, Lottia_XP_009045575.1, Lottia_XP_009045745.1, Lottia_XP_009045888.1, Lottia_XP_009045892.1, Lottia_XP_009045894.1, Lottia_X…	A2A761, B2RRF6, B2RUI1, B2RXC5, E9PYI1, E9Q6W4, E9QAG8, G3X9G7, O70237, P08042, P08043, P10076, P10077, P10078, P10751, P10754, P10755, P15620, P16372, P16373, P16374, P17141, P24399, P70338, Q02525, Q07230, Q0VAW7, Q2TL60, Q3TDE8, Q3U288, Q3V080, Q4VA44, Q571J5, Q60585, Q61116, Q61751, Q61967, Q62396, Q62513, Q6A085, Q6GQR8, Q6NS86, Q6NZQ6, Q6P560, Q6P5C7, Q6P9Y7, Q6ZPY5, Q7TNU6, Q7TSH9, Q7TSI0,…	Obi_XP_014767507.1, Obi_XP_014767508.1, Obi_XP_014767513.1, Obi_XP_014767514.1, Obi_XP_014767515.1, Obi_XP_014767516.1, Obi_XP_014767517.1, Obi_XP_014767518.1, Obi_XP_014767519.1, Obi_XP_014767520.1, Obi_XP_014767521.1, Obi_XP_014767522.1, Obi_XP_014767523.1, Obi_XP_014767524.1, Obi_XP_014767525.1, Obi_XP_014767588.1, Obi_XP_014767589.1, Obi_XP_014767658.1, Obi_XP_014767660.1, Obi_XP_014767661.1,…	p10035c66.2, p10262c63.1, p10262c63.7, p1029c72.1, p1053c67.22, p1053c67.23, p1053c67.28, p1074c60.102, p1121c63.90, p1129c66.18, p1180c74.52, p124c71.225, p1299c74.214, p1355c52.11, p1391c61.75, p1415c66.62, p1427c68.30, p15409c50.2, p1599c56.7, p169c57.12, p181c56.24, p1844c70.13, p1846c62.13, p1876c72.38, p1907c60.55, p1952c41.1, p2046c64.189, p2054c67.34, p2176c61.73, p227c62.23, p2416c63.4, …	Dre_A0A075BR52, Dre_A0A0G2KC76, Dre_A0A0G2KCF6, Dre_A0A0G2KCK2, Dre_A0A0G2KCP5, Dre_A0A0G2KCQ2, Dre_A0A0G2KCQ9, Dre_A0A0G2KCR1, Dre_A0A0G2KD34, Dre_A0A0G2KD44, Dre_A0A0G2KD46, Dre_A0A0G2KD49, Dre_A0A0G2KD79, Dre_A0A0G2KDA7, Dre_A0A0G2KDB8, Dre_A0A0G2KDD2, Dre_A0A0G2KDF3, Dre_A0A0G2KDK7, Dre_A0A0G2KDN8, Dre_A0A0G2KDP3, Dre_A0A0G2KDX3, Dre_A0A0G2KE10, Dre_A0A0G2KE12, Dre_A0A0G2KE15, Dre_A0A0G2KE26,…	Hsa_A2RRD8, Hsa_A6NDX5, Hsa_A6NGD5, Hsa_A6NHJ4, Hsa_A6NJL1, Hsa_A6NK53, Hsa_A6NK75, Hsa_A6NM28, Hsa_A6NN14, Hsa_A6NNF4, Hsa_A6NP11, Hsa_A8K8V0, Hsa_A8MQ14, Hsa_A8MT65, Hsa_A8MTY0, Hsa_A8MUV8, Hsa_A8MUZ8, Hsa_A8MVS1, Hsa_A8MWA4, Hsa_A8MXY4, Hsa_B4DU55, Hsa_B4DX44, Hsa_B4DXR9, Hsa_B7Z6K7, Hsa_C9JN71, Hsa_E7ETH6, Hsa_O14628, Hsa_O14709, Hsa_O14978, Hsa_O15535, Hsa_O43296, Hsa_O43345, Hsa_O43361, Hsa…	pfu_aug2.0_1027.1_24622.t1, pfu_aug2.0_1052.1_08137.t1, pfu_aug2.0_108.1_26864.t1, pfu_aug2.0_10851.1_06449.t1, pfu_aug2.0_11080.1_03082.t1, pfu_aug2.0_1147.1_24725.t1, pfu_aug2.0_13404.1_16500.t1, pfu_aug2.0_1361.1_04990.t1, pfu_aug2.0_145.1_17017.t1, pfu_aug2.0_1466.1_21638.t1, pfu_aug2.0_1466.1_21639.t1, pfu_aug2.0_1466.1_21641.t1, pfu_aug2.0_14890.1_03192.t1, pfu_aug2.0_1512.1_08412.t1, pfu_a…
OG0000001	C4WWZ6, J9JIZ8, J9JJ45, J9JKG6, J9JKP0, J9JL92, J9JMI5, J9JMV6, J9JNX9, J9JP73, J9JQ26, J9JQ65, J9JQE4, J9JRS6, J9JV11, J9JW29, J9JWB7, J9JZ77, J9JZA2, J9K170, J9K2T4, J9K2U3, J9K544, J9K739, J9K875, J9K8Y9, J9K919, J9K926, J9K9L2, J9KB96, J9KBH6, J9KBM0, J9KBR0, J9KBV6, J9KCS2, J9KCX9, J9KD12, J9KDA1, J9KDE1, J9KDE2, J9KDP1, J9KE11, J9KE34, J9KEF6, J9KET0, J9KET1, J9KET8, J9KF17, J9KF87, J9KFL4,…	Aca_XP_005088965.1, Aca_XP_005089438.1, Aca_XP_005090660.1, Aca_XP_005092519.1, Aca_XP_005093140.1, Aca_XP_005094060.1, Aca_XP_005095757.1, Aca_XP_005097069.1, Aca_XP_005097696.1, Aca_XP_005100472.1, Aca_XP_005100473.1, Aca_XP_005101611.1, Aca_XP_005102508.1, Aca_XP_005102578.1, Aca_XP_005102740.1, Aca_XP_005103163.1, Aca_XP_005103370.1, Aca_XP_005103686.2, Aca_XP_005103869.1, Aca_XP_005104292.1,…	C3ZC43	Bgl_XP_013060621.1, Bgl_XP_013061188.1, Bgl_XP_013061298.1, Bgl_XP_013062056.1, Bgl_XP_013062616.1, Bgl_XP_013063576.1, Bgl_XP_013064353.1, Bgl_XP_013064706.1, Bgl_XP_013065229.1, Bgl_XP_013066885.1, Bgl_XP_013067277.1, Bgl_XP_013068765.1, Bgl_XP_013070609.1, Bgl_XP_013071132.1, Bgl_XP_013071881.1, Bgl_XP_013072035.1, Bgl_XP_013072520.1, Bgl_XP_013072818.1, Bgl_XP_013073269.1, Bgl_XP_013073455.1,…	H9IXN9, H9IYH1, H9J3D7, H9J3J9, H9J423, H9J425, H9J8P8, H9JBE7, H9JEY6, H9JGD1, H9JGV7, H9JIG1, H9JLY2, H9JM35, H9JNR1, H9JQJ6, H9JS54, H9JXZ2, O77039, O77040, Q5KTL6, Q5KTL9, Q5KTM2, Q9NL30, Q9NL31, Q9NL32, Q9NL33, Q9NL34, Q9NL35, Q9NL36, Q9NL37	Capitella_R7T3E8, Capitella_R7T3R2, Capitella_R7T3T0, Capitella_R7T4W7, Capitella_R7T547, Capitella_R7T6H6, Capitella_R7T7I9, Capitella_R7T847, Capitella_R7T8J3, Capitella_R7T8T2, Capitella_R7T919, Capitella_R7TAT5, Capitella_R7TBL7, Capitella_R7TCP8, Capitella_R7TCU2, Capitella_R7TDL2, Capitella_R7TDX2, Capitella_R7TEB9, Capitella_R7TEV7, Capitella_R7TG16, Capitella_R7TH73, Capitella_R7TIY3, Cap…	Crassostrea_XP_011412855.1, Crassostrea_XP_011412900.1, Crassostrea_XP_011413197.1, Crassostrea_XP_011413483.1, Crassostrea_XP_011413689.1, Crassostrea_XP_011415131.1, Crassostrea_XP_011415345.1, Crassostrea_XP_011415578.1, Crassostrea_XP_011415579.1, Crassostrea_XP_011415768.1, Crassostrea_XP_011415769.1, Crassostrea_XP_011415777.1, Crassostrea_XP_011416566.1, Crassostrea_XP_011416917.1, Crassos…	A5YVH7, A5YVI0, C3KKC9, D7QZ77, D7QZ80, I7C5L0, I7C5L7, I7C5M1, I7C5M5, I7C5M7, I7CF83, I7CF89, I7CF94, I7CFA5, I7CFB0, I7D2W5, I7D2Y0, I7DC87, I7DC91, I7DC95, I7DC96, I7DCA0, I7DCA4, I7DFL0, I7DFL5, I7DFM0, I7DFM4, I7DFM8, O01351, O44384, O46115, O96740, O97429, P04323, P10394, P10401, P20825, Q0GA01, Q0GA04, Q24262, Q24274, Q24310, Q5BI97, Q5BN17, Q5BN19, Q8I7P9, Q8I7Q2, Q8IT54, Q8IT56, Q8IT58,…	e1003c45.5, e1003c45.6, e10047c44.18, e10050c47.32, e10050c47.33, e10059c45.10, e10074c43.9, e1009c44.25, e1009c44.26, e1009c44.27, e10104c36.2, e10104c36.3, e10122c43.12, e10122c43.13, e10122c43.14, e10122c43.16, e10122c43.17, e10122c43.18, e1013c41.15, e10204c41.1, e10204c41.11, e10204c41.12, e10204c41.2, e10204c41.3, e1022c46.4, e10323c42.10, e10323c42.11, e10323c42.9, e10339c34.11, e10375c47.…	Haliotis_HDSC00012CG00080, Haliotis_HDSC00025CG00050, Haliotis_HDSC00036CG00080, Haliotis_HDSC00036CG00090, Haliotis_HDSC00049CG00210, Haliotis_HDSC00082CG00040, Haliotis_HDSC00082CG00050, Haliotis_HDSC00082CG00060, Haliotis_HDSC00084CG00030, Haliotis_HDSC00090CG00010, Haliotis_HDSC00093CG00110, Haliotis_HDSC00099CG00080, Haliotis_HDSC00105CG00050, Haliotis_HDSC00125CG00060, Haliotis_HDSC00126CG0…	Lingula_A0A1S3H159, Lingula_A0A1S3H1U1, Lingula_A0A1S3H6Z9, Lingula_A0A1S3H850, Lingula_A0A1S3H977, Lingula_A0A1S3H9H4, Lingula_A0A1S3HHB2, Lingula_A0A1S3HLN2, Lingula_A0A1S3HQW4, Lingula_A0A1S3HTD1, Lingula_A0A1S3HWS6, Lingula_A0A1S3HXR4, Lingula_A0A1S3I1S6, Lingula_A0A1S3ICH8, Lingula_A0A1S3ICM0, Lingula_A0A1S3ID34, Lingula_A0A1S3IDC3, Lingula_A0A1S3IEU9, Lingula_A0A1S3IRW7, Lingula_A0A1S3IZA4,…	Lottia_XP_009044696.1, Lottia_XP_009045838.1, Lottia_XP_009045851.1, Lottia_XP_009046079.1, Lottia_XP_009046326.1, Lottia_XP_009047043.1, Lottia_XP_009047208.1, Lottia_XP_009048104.1, Lottia_XP_009053123.1, Lottia_XP_009053359.1, Lottia_XP_009054285.1, Lottia_XP_009054450.1, Lottia_XP_009054511.1, Lottia_XP_009054541.1, Lottia_XP_009054661.1, Lottia_XP_009054665.1, Lottia_XP_009055415.1, Lottia_X…	P03975, Q7M732, Q8K259	Obi_XP_014767635.1, Obi_XP_014767777.1, Obi_XP_014767874.1, Obi_XP_014767883.1, Obi_XP_014767890.1, Obi_XP_014768000.1, Obi_XP_014768182.1, Obi_XP_014768269.1, Obi_XP_014768773.1, Obi_XP_014768804.1, Obi_XP_014768870.1, Obi_XP_014768903.1, Obi_XP_014768969.1, Obi_XP_014769047.1, Obi_XP_014769106.1, Obi_XP_014770047.1, Obi_XP_014770082.1, Obi_XP_014770226.1, Obi_XP_014770479.1, Obi_XP_014770693.1,…	p1001c63.91, p1001c63.92, p1001c63.93, p10064c71.20, p10064c71.22, p10064c71.23, p100c71.79, p10106c52.15, p101415c40.1, p1015c69.113, p1015c69.115, p1015c69.116, p1015c69.167, p1015c69.168, p1015c69.183, p1015c69.186, p1015c69.187, p1018c66.10, p10194c43.1, p1021c68.49, p1021c68.50, p1025c65.2, p1025c65.3, p1025c65.62, p1025c65.63, p1025c65.74, p10336c42.6, p10336c42.8, p103953c53.2, p1039c62.17…	Dre_A0A0G2KE83, Dre_A0A0G2KYC1, Dre_A0A0G2L7N4, Dre_A0A0R4II69, Dre_A3KGZ3, Dre_A4QP13, Dre_E7F1X4, Dre_Q08BJ7, Dre_Q5EB08, Dre_Q8JIZ1	Hsa_A6NKG5, Hsa_Q9NXP7	pfu_aug2.0_1005.1_18012.t1, pfu_aug2.0_1014.1_14719.t1, pfu_aug2.0_10181.1_06427.t1, pfu_aug2.0_1047.1_24642.t1, pfu_aug2.0_10858.1_29713.t1, pfu_aug2.0_1097.1_24689.t1, pfu_aug2.0_11.1_03414.t1, pfu_aug2.0_1110.1_01392.t1, pfu_aug2.0_1112.1_08172.t1, pfu_aug2.0_115.1_16939.t1, pfu_aug2.0_1153.1_11477.t1, pfu_aug2.0_116.1_20268.t1, pfu_aug2.0_1178.1_28108.t1, pfu_aug2.0_1178.1_28109.t1, pfu_aug2.…
OG0000002	J9JLZ5, J9KBF5, J9KBG3, J9KDM4, J9KE56, J9KF21, J9KF97, J9KGQ9, J9KH60, J9KH62, J9KH77, J9KHC5, J9KHI9, J9KHZ6, J9KIG6, J9KJF3, J9KJF7, J9KKK7, J9KKP3, J9KLA3, J9KLC8, J9KLU5, J9KN99, J9KNQ0, J9KNQ8, J9KP28, J9KQ65, J9KQB3, J9KQF2, J9KRF9, J9KT04, J9KUA2, J9KVV9, J9KWT1, J9KWZ3, J9KWZ8, J9KX58, J9KXC6, J9KYG1, J9KZ70, J9L0G4, J9L287, J9L3E9, J9L3M0, J9L3M6, J9L442, J9L457, J9L483, J9L4B1, J9L4V0,…	Aca_XP_005092035.1, Aca_XP_005092354.1, Aca_XP_005092413.1, Aca_XP_005093982.1, Aca_XP_005096957.1, Aca_XP_005100548.1, Aca_XP_005102894.1, Aca_XP_005110414.1, Aca_XP_012938835.1, Aca_XP_012939977.1, Aca_XP_012946883.1	C3XYV7, C3XZQ9, C3Y1J3, C3Y1J4, C3YB70, C3YES1, C3YG04, C3YVC4, C3YW91, C3YY06, C3Z1S5, C3Z2Y4, C3Z4G5, C3ZFY5, C3ZGG7, C3ZHB1, C3ZJ71, C3ZUR1, Q9BM34	Bgl_XP_013071197.1, Bgl_XP_013071679.1, Bgl_XP_013071809.1, Bgl_XP_013074247.1, Bgl_XP_013075337.1, Bgl_XP_013079139.1, Bgl_XP_013079140.1, Bgl_XP_013079934.1, Bgl_XP_013095059.1, Bgl_XP_013095516.1	D5LB38, D7F162, D7F163, D7F169, D7F171, D7F172, D7F175, D7F176, D7F177, H9JGN1, H9JKA3, H9JKE9, Q5K671, Q8MY64, V9H052	Capitella_R7T5K8, Capitella_R7T820, Capitella_R7T8C2, Capitella_R7T9G1, Capitella_R7TB27, Capitella_R7TD02, Capitella_R7TMW1, Capitella_R7TVF6, Capitella_R7U0R5, Capitella_R7U161, Capitella_R7U302, Capitella_R7U9A1, Capitella_R7U9E7, Capitella_R7UBE2, Capitella_R7UDF5, Capitella_R7UEA6, Capitella_R7UER6, Capitella_R7UJ42, Capitella_R7UKJ2, Capitella_R7UPW0, Capitella_R7UX26, Capitella_R7UX81, Cap…	Crassostrea_XP_011417289.1, Crassostrea_XP_011418957.1, Crassostrea_XP_011418958.1, Crassostrea_XP_011420383.1, Crassostrea_XP_011421492.1, Crassostrea_XP_011425070.1, Crassostrea_XP_011426743.1, Crassostrea_XP_011427454.1, Crassostrea_XP_011427455.1, Crassostrea_XP_011428379.1, Crassostrea_XP_011428753.1, Crassostrea_XP_011428754.1, Crassostrea_XP_011429057.1, Crassostrea_XP_011440210.1, Crassos…	P16423, Q9VJD4	e10011c40.18, e1003c45.19, e1003c45.29, e100404c31.1, e10047c44.20, e10047c44.3, e10047c44.4, e10050c47.25, e10050c47.6, e10059c45.11, e10059c45.5, e1005c46.6, e10062c45.11, e10067c35.9, e1006c44.31, e10074c43.17, e10074c43.26, e10074c43.4, e101074c29.1, e10156c36.1, e10159c32.2, e1016c46.2, e1016c46.4, e10183c31.1, e10186c43.26, e10204c41.15, e1020c43.22, e1020c43.8, e1022c46.5, e10244c42.2, e10…	Haliotis_HDSC00098CG00170, Haliotis_HDSC00565CG00030, Haliotis_HDSC00738CG00020, Haliotis_HDSC00738CG00030, Haliotis_HDSC00928CG00040, Haliotis_HDSC01349CG00030, Haliotis_HDSC01492CG00010, Haliotis_HDSC01800CG00010, Haliotis_HDSC01988CG00110, Haliotis_HDSC02432CG00010, Haliotis_HDSC02450CG00080, Haliotis_HDSC02726CG00010, Haliotis_HDSC02810CG00030, Haliotis_HDSC03034CG00010, Haliotis_HDSC04138CG0…	Lingula_A0A1S3H1I5, Lingula_A0A1S3HB79, Lingula_A0A1S3HCU5, Lingula_A0A1S3I7Q6, Lingula_A0A1S3IGA7, Lingula_A0A1S3IHE6, Lingula_A0A1S3ILP1, Lingula_A0A1S3ISD3, Lingula_A0A1S3J131, Lingula_A0A1S3J1L6, Lingula_A0A1S3JZP7, Lingula_A0A1S3K0N6, Lingula_A0A2R2MMB3, Lingula_A0A2R2MQB0	Lottia_XP_009045734.1, Lottia_XP_009046941.1, Lottia_XP_009047522.1, Lottia_XP_009052283.1, Lottia_XP_009052467.1, Lottia_XP_009054496.1, Lottia_XP_009061136.1	P11369, Q8BGV4, Q8BJU0, Q8VD33	Obi_XP_014767529.1, Obi_XP_014767546.1, Obi_XP_014767671.1, Obi_XP_014767746.1, Obi_XP_014768430.1, Obi_XP_014768500.1, Obi_XP_014768989.1, Obi_XP_014770695.1, Obi_XP_014770758.1, Obi_XP_014772308.1, Obi_XP_014772717.1, Obi_XP_014774833.1, Obi_XP_014775124.1, Obi_XP_014775746.1, Obi_XP_014776023.1, Obi_XP_014776647.1, Obi_XP_014776967.1, Obi_XP_014777019.1, Obi_XP_014777680.1, Obi_XP_014777682.1,…	p1001c63.21, p1001c63.38, p1001c63.44, p1001c63.73, p1006c70.16, p1006c70.23, p1006c70.28, p1006c70.29, p1006c70.39, p1006c70.44, p1006c70.49, p1006c70.54, p100c71.28, p100c71.34, p100c71.35, p1013c63.51, p1015c69.145, p1015c69.148, p1015c69.214, p1015c69.275, p1015c69.280, p1015c69.30, p1015c69.74, p1015c69.75, p1015c69.82, p1015c69.83, p1015c69.91, p1021c68.23, p1025c65.18, p1025c65.21, p1025c6…	Dre_A0A0G2KEF8, Dre_A0A0G2KEP9, Dre_A0A0G2KGR3, Dre_A0A0G2KJS8, Dre_A0A0G2KKS0, Dre_A0A0G2KL83, Dre_A0A0G2KPD7, Dre_A0A0G2KQJ7, Dre_A0A0G2KTU9, Dre_A0A0G2KTZ6, Dre_A0A0G2KV08, Dre_A0A0G2KVG6, Dre_A0A0G2KVJ2, Dre_A0A0G2KWZ5, Dre_A0A0G2KX94, Dre_A0A0G2KXM2, Dre_A0A0G2L0G5, Dre_A0A0G2L2B6, Dre_A0A0G2L3J3, Dre_A0A0G2L3N0, Dre_A0A0G2L3T5, Dre_A0A0G2L5V5, Dre_A0A0G2L636, Dre_A0A0G2L679, Dre_A0A0G2L6S5,…	Hsa_O00370, Hsa_O43765, Hsa_Q6NXR4, Hsa_Q96EQ0, Hsa_Q96ME1	pfu_aug2.0_117.1_23503.t1, pfu_aug2.0_1231.1_04903.t1, pfu_aug2.0_143.1_10357.t1, pfu_aug2.0_1540.1_01693.t1, pfu_aug2.0_215.1_17129.t1, pfu_aug2.0_2168.1_28698.t1, pfu_aug2.0_2566.1_22109.t1, pfu_aug2.0_268.1_27139.t1, pfu_aug2.0_374.1_14065.t1, pfu_aug2.0_3960.1_02530.t1, pfu_aug2.0_460.1_00774.t1, pfu_aug2.0_471.1_04226.t1, pfu_aug2.0_499.1_30830.t1, pfu_aug2.0_5.1_16685.t1, pfu_aug2.0_6598.1_…
OG0000003	J9K316, J9KC91, J9KD88, J9KF38, J9KFM5, J9KG44, J9KH26, J9KHH7, J9KJ45, J9KJU5, J9KJZ7, J9KKR4, J9KKX8, J9KLW3, J9KLX8, J9KM03, J9KNN6, J9KP67, J9KP87, J9KPL7, J9KQ08, J9KQ33, J9KSJ5, J9KTG6, J9KTZ2, J9KTZ3, J9KUI2, J9KUV3, J9KW65, J9KWH6, J9KWM7, J9KX28, J9KXC5, J9KZB8, J9KZE9, J9L2T5, J9L2V0, J9L3F8, J9L671, J9L7Q3, J9L9B6, J9L9G6, J9LAV1, J9LAZ6, J9LBV3, J9LCK7, J9LD87, J9LE93, J9LEE2, J9LID0,…	Aca_XP_005090595.1, Aca_XP_005092957.2, Aca_XP_005093864.1, Aca_XP_005095693.1, Aca_XP_005095863.1, Aca_XP_005097182.1, Aca_XP_005097352.2, Aca_XP_005102086.1, Aca_XP_005102790.1, Aca_XP_005106122.1, Aca_XP_005107708.1, Aca_XP_005111023.1, Aca_XP_005113421.1, Aca_XP_012936144.1, Aca_XP_012937689.1, Aca_XP_012941547.1, Aca_XP_012943828.1, Aca_XP_012943829.1, Aca_XP_012944487.1, Aca_XP_012946213.1	B4XKE6, C3XXU3, C3Y2C7, C3Y7E4, C3YGD9, C3YIG5	Bgl_XP_013062297.1, Bgl_XP_013068970.1, Bgl_XP_013072227.1, Bgl_XP_013072233.1, Bgl_XP_013072241.1, Bgl_XP_013072337.1, Bgl_XP_013072611.1, Bgl_XP_013072621.1, Bgl_XP_013072968.1, Bgl_XP_013072969.1, Bgl_XP_013072970.1, Bgl_XP_013072971.1, Bgl_XP_013075039.1, Bgl_XP_013075428.1, Bgl_XP_013081482.1, Bgl_XP_013086065.1, Bgl_XP_013086594.1, Bgl_XP_013086595.1, Bgl_XP_013088811.1	E3VQ35, E9NX79, E9NX80, E9NX81, F2YHA3, H9IRZ9, H9ITU6, H9IZ94, H9J2H3, H9J401, H9J793, H9J7Q0, H9J9D8, H9JAK1, H9JDI1, H9JGQ1, H9JJN7, H9JMQ3, H9JNB2, H9JP49, H9JP81, H9JP82, O18341, P90693, Q1HPJ3, Q8ITJ9	Capitella_R7T4J0, Capitella_R7T5X0, Capitella_R7T5Y6, Capitella_R7T5Z8, Capitella_R7T6K9, Capitella_R7T867, Capitella_R7T8W1, Capitella_R7T933, Capitella_R7T9E7, Capitella_R7T9L8, Capitella_R7TA86, Capitella_R7TAY5, Capitella_R7TB22, Capitella_R7TCX5, Capitella_R7TDL8, Capitella_R7TDX0, Capitella_R7TEI5, Capitella_R7TIN3, Capitella_R7TIP8, Capitella_R7TJ11, Capitella_R7TJ47, Capitella_R7TJZ4, Cap…	Crassostrea_XP_011415670.1, Crassostrea_XP_011418465.1, Crassostrea_XP_011421489.1, Crassostrea_XP_011421815.1, Crassostrea_XP_011428813.1, Crassostrea_XP_011440195.1, Crassostrea_XP_011441565.1, Crassostrea_XP_011443521.1, Crassostrea_XP_011447691.1, Crassostrea_XP_011451002.1, Crassostrea_XP_011451705.1, Crassostrea_XP_011455469.1, Crassostrea_XP_019921241.1, Crassostrea_XP_019924817.1, Crassos…	A1ZBN7, G4LU07, H5V8A9, O76876, P10383, Q4V4C6, Q8IH14, Q9VAP2, Q9VR20, V9H049	e1003c45.11, e1003c45.50, e10049c44.4, e1004c37.13, e10050c47.15, e10050c47.26, e10055c35.3, e10067c35.4, e10094c43.4, e10094c43.5, e101273c32.1, e10135c38.6, e10135c38.7, e10163c33.5, e10166c44.18, e10166c44.4, e1030c42.11, e1030c42.12, e10323c42.1, e103301c44.2, e10349c39.11, e10373c33.3, e10373c33.4, e10415c43.29, e10415c43.31, e104596c28.1, e10462c41.3, e10462c41.7, e10466c28.1, e10505c41.8, …	Haliotis_HDSC00210CG00370, Haliotis_HDSC00210CG00380, Haliotis_HDSC00210CG00390, Haliotis_HDSC00400CG00190, Haliotis_HDSC00620CG00010, Haliotis_HDSC00701CG00030, Haliotis_HDSC00764CG00020, Haliotis_HDSC00834CG00010, Haliotis_HDSC00938CG00040, Haliotis_HDSC00958CG00070, Haliotis_HDSC01699CG00020, Haliotis_HDSC02333CG00090, Haliotis_HDSC02573CG00010, Haliotis_HDSC02882CG00030, Haliotis_HDSC03071CG0…	Lingula_A0A1S3H072, Lingula_A0A1S3H2S5, Lingula_A0A1S3H6E0, Lingula_A0A1S3HUX0, Lingula_A0A1S3HZ00, Lingula_A0A1S3I1Z2, Lingula_A0A1S3I4H0, Lingula_A0A1S3ICU6, Lingula_A0A1S3IQD2, Lingula_A0A1S3IZ53, Lingula_A0A1S3J0Z7, Lingula_A0A1S3J3Y2, Lingula_A0A1S3JSX6, Lingula_A0A1S3KFL3, Lingula_A0A2R2MSK2	Lottia_XP_009043603.1, Lottia_XP_009046830.1, Lottia_XP_009047463.1, Lottia_XP_009051019.1, Lottia_XP_009051020.1, Lottia_XP_009055453.1, Lottia_XP_009055454.1, Lottia_XP_009057818.1, Lottia_XP_009059050.1, Lottia_XP_009060205.1, Lottia_XP_009060881.1, Lottia_XP_009060882.1, Lottia_XP_009060883.1, Lottia_XP_009060885.1, Lottia_XP_009061710.1, Lottia_XP_009062630.1, Lottia_XP_009062860.1	B2RRE7, Q7TPD6, Q9CW46, Q9D3R5	Obi_XP_014767504.1, Obi_XP_014767576.1, Obi_XP_014767691.1, Obi_XP_014767722.1, Obi_XP_014767747.1, Obi_XP_014767799.1, Obi_XP_014767866.1, Obi_XP_014767990.1, Obi_XP_014768026.1, Obi_XP_014768034.1, Obi_XP_014768137.1, Obi_XP_014768378.1, Obi_XP_014768460.1, Obi_XP_014768517.1, Obi_XP_014768565.1, Obi_XP_014768641.1, Obi_XP_014768872.1, Obi_XP_014768890.1, Obi_XP_014768936.1, Obi_XP_014769279.1,…	p1006c70.42, p100c71.1, p100c71.12, p100c71.48, p100c71.49, p100c71.50, p100c71.7, p100c71.74, p100c71.75, p1013c63.3, p1013c63.34, p1013c63.35, p1013c63.38, p1015c69.158, p1015c69.163, p1015c69.223, p1015c69.238, p1015c69.255, p1015c69.256, p1015c69.308, p1015c69.310, p1015c69.321, p1015c69.322, p1025c65.53, p10369c58.7, p10369c58.8, p1039c62.108, p1039c62.22, p1039c62.23, p1039c62.24, p1039c62.…	Dre_A0A0R4IAK5, Dre_A0A0R4IN74, Dre_A0A0R4IPL2, Dre_A0A0R4IPT9, Dre_A0A0R4IVD6, Dre_A0A0R4IYC2, Dre_A0JMF7, Dre_A2ARH3, Dre_A2RUZ5, Dre_A8KB84, Dre_B7TXW9, Dre_E7F6I3, Dre_E7FAA3, Dre_E9QIU2, Dre_F1Q561, Dre_F1QAP4, Dre_F1QHE7, Dre_F1QTC9, Dre_F1QZW2, Dre_F8W3X0, Dre_I3ISF5, Dre_Q49HH8, Dre_Q502H3	Hsa_A6NFU0, Hsa_Q01804, Hsa_Q3ZCU0, Hsa_Q7Z4H7, Hsa_Q8IY67, Hsa_Q9HCJ3	pfu_aug2.0_1.1_03330.t1, pfu_aug2.0_1012.1_08083.t1, pfu_aug2.0_10781.1_06446.t1, pfu_aug2.0_10840.1_03072.t1, pfu_aug2.0_1104.1_14787.t1, pfu_aug2.0_11227.1_26398.t1, pfu_aug2.0_12.1_06718.t1, pfu_aug2.0_1207.1_24775.t1, pfu_aug2.0_1211.1_04892.t1, pfu_aug2.0_125.1_16963.t1, pfu_aug2.0_127.1_23527.t1, pfu_aug2.0_1322.1_08317.t1, pfu_aug2.0_1406.1_21599.t1, pfu_aug2.0_1445.1_18335.t1, pfu_aug2.0_…
OG0000004	J9JJD6, J9JJR5, J9JN34, J9JNY2, J9JPR3, J9JQ39, J9JRR4, J9JS95, J9JSP8, J9JUG3, J9JVB9, J9JWG6, J9JYZ4, J9JZG6, J9K2A3, J9K3B9, J9K4N8, J9K6G0, J9K7I4, J9K8H3, J9KBI9, J9KC08, J9KC83, J9KCY3, J9KCY4, J9KCZ4, J9KD63, J9KD64, J9KDJ5, J9KDN5, J9KDS1, J9KDU5, J9KDW1, J9KE13, J9KEH1, J9KEP5, J9KET7, J9KEU4, J9KF59, J9KF76, J9KF99, J9KFH9, J9KFP2, J9KG25, J9KG50, J9KG83, J9KGI9, J9KGK1, J9KGN3, J9KGU1,…	Aca_XP_005092736.1, Aca_XP_005092790.1, Aca_XP_005094577.1, Aca_XP_005097935.1, Aca_XP_005098550.1, Aca_XP_005100772.1, Aca_XP_005102398.1, Aca_XP_005103058.1, Aca_XP_005103650.1, Aca_XP_005103996.1, Aca_XP_005108843.2, Aca_XP_005110254.1, Aca_XP_005112973.1, Aca_XP_012934737.1, Aca_XP_012935551.1, Aca_XP_012935944.1, Aca_XP_012936327.1, Aca_XP_012936915.1, Aca_XP_012937187.1, Aca_XP_012937585.1,…	C3YN84, C3ZNR6, C3ZUI7, C3ZUI8, Q8WS60	Bgl_XP_013062430.1, Bgl_XP_013070287.1, Bgl_XP_013083668.1, Bgl_XP_013086426.1, Bgl_XP_013086924.1, Bgl_XP_013088562.1, Bgl_XP_013090651.1, Bgl_XP_013095014.1	H9ISG9, H9IVX3, H9JTR5, H9JXX8, K9N5J5, L0N6L5, O77041, Q5KTL2, Q5KTL5, Q5KTL7, Q5KTL8, Q5KTM5, Q6UV17, Q93137, Q9BPQ0, Q9TVZ9, Q9TYB6, Q9XXW0	Capitella_R7T3T4, Capitella_R7T4C1, Capitella_R7T4U4, Capitella_R7T4W3, Capitella_R7T509, Capitella_R7T593, Capitella_R7T5J9, Capitella_R7T5T2, Capitella_R7T609, Capitella_R7T620, Capitella_R7T639, Capitella_R7T690, Capitella_R7T6A9, Capitella_R7T6G7, Capitella_R7T6K7, Capitella_R7T6S5, Capitella_R7T728, Capitella_R7T738, Capitella_R7T7K5, Capitella_R7T7U9, Capitella_R7T834, Capitella_R7T8R6, Cap…	Crassostrea_XP_011419184.1, Crassostrea_XP_011425358.1, Crassostrea_XP_011436304.1, Crassostrea_XP_011446335.1, Crassostrea_XP_011456799.1, Crassostrea_XP_019920409.1, Crassostrea_XP_019924630.1, Crassostrea_XP_019924631.1, Crassostrea_XP_019927651.1, Crassostrea_XP_019928329.1	P21328, Q04135, Q18LA7, Q18LA8, Q18LA9, Q24335, Q24363, Q6IH44, Q6II19, Q6IKR7, Q6J4U7, Q6KEQ2, Q6KEU3, Q6KF07, Q6KF08, Q6NNV6, Q6Q3G6, Q8I7P8, Q8T456, Q8T9X4, Q95SX7, Q95T57, Q961V7, Q962E2, Q9GP60, Q9NBX4, V9GZ97, V9H044, V9H0E2, V9H1H4	e10008c37.1, e1003c45.36, e1003c45.44, e10050c47.9, e10059c45.12, e1006c44.6, e1006c44.7, e10178c39.6, e10178c39.7, e10190c35.1, e1021c45.4, e10245c41.9, e10284c38.1, e10293c21.1, e10447c29.2, e1055c45.22, e1055c45.44, e1055c45.54, e1055c45.55, e10621c35.8, e1075c44.13, e10765c34.1, e108112c39.1, e1092c41.12, e11010c36.10, e1102c40.24, e1103c42.56, e1103c42.77, e1103c42.85, e1106c42.6, e11070c44.…	Haliotis_HDSC00175CG00060, Haliotis_HDSC00189CG00090, Haliotis_HDSC00423CG00040, Haliotis_HDSC00601CG00060, Haliotis_HDSC00851CG00150, Haliotis_HDSC00872CG00020, Haliotis_HDSC00996CG00020, Haliotis_HDSC02725CG00020, Haliotis_HDSC03107CG00060, Haliotis_HDSC08753CG00070, Haliotis_HDSC08970CG00030, Haliotis_HDSC08970CG00040, Haliotis_HDSC22907CG00010, Haliotis_HDSC32656CG00010, Haliotis_HDSC35600CG0…	Lingula_A0A1S3HPR1	Lottia_XP_009043808.1, Lottia_XP_009043932.1, Lottia_XP_009044958.1, Lottia_XP_009046155.1, Lottia_XP_009048203.1, Lottia_XP_009049691.1, Lottia_XP_009049760.1, Lottia_XP_009052662.1, Lottia_XP_009053037.1, Lottia_XP_009053197.1, Lottia_XP_009053719.1, Lottia_XP_009054324.1, Lottia_XP_009054572.1, Lottia_XP_009055519.1, Lottia_XP_009055906.1, Lottia_XP_009057182.1, Lottia_XP_009057787.1, Lottia_X…		Obi_XP_014768062.1, Obi_XP_014768229.1, Obi_XP_014769683.1, Obi_XP_014770511.1, Obi_XP_014771465.1, Obi_XP_014772053.1, Obi_XP_014772054.1, Obi_XP_014772288.1, Obi_XP_014774935.1, Obi_XP_014775206.1, Obi_XP_014775394.1, Obi_XP_014775465.1, Obi_XP_014776167.1, Obi_XP_014777729.1, Obi_XP_014781276.1, Obi_XP_014782071.1, Obi_XP_014783059.1, Obi_XP_014788501.1, Obi_XP_014788616.1, Obi_XP_014789037.1,…	p1001c63.76, p10064c71.1, p1015c69.303, p1015c69.304, p1015c69.305, p1039c62.71, p1043c67.98, p1043c67.99, p1047c61.25, p1086c67.46, p1086c67.47, p1086c67.48, p1098c66.2, p114c62.95, p117c71.286, p1181c64.15, p1188c61.8, p118c63.83, p1215c59.114, p123c64.24, p1243c71.2, p124c71.187, p1259c74.158, p126c77.104, p128c64.38, p1299c74.132, p1299c74.159, p1299c74.76, p129c72.22, p12c69.104, p12c69.34, …	Dre_A0A0G2KM65, Dre_A0A0G2KS01, Dre_A0A0G2KXD1, Dre_A0A0G2LA86, Dre_Q3LG55, Dre_Q3LG56		pfu_aug2.0_10.1_00003.t1, pfu_aug2.0_1011.1_04762.t1, pfu_aug2.0_10213.1_13063.t1, pfu_aug2.0_10467.1_26369.t1, pfu_aug2.0_1056.1_21376.t1, pfu_aug2.0_1058.1_28001.t1, pfu_aug2.0_106.1_20257.t1, pfu_aug2.0_1073.1_11417.t1, pfu_aug2.0_108.1_26849.t1, pfu_aug2.0_109.1_30214.t1, pfu_aug2.0_1121.1_04828.t1, pfu_aug2.0_113.1_10291.t1, pfu_aug2.0_1135.1_18124.t1, pfu_aug2.0_1137.1_24708.t1, pfu_aug2.0_…
OG0000005	C4WSV5, J9K4D3, X1WKK9	Aca_XP_005091474.2, Aca_XP_005092434.2, Aca_XP_005092853.1, Aca_XP_005092854.1, Aca_XP_005092855.1, Aca_XP_005094809.1, Aca_XP_005098601.1, Aca_XP_005098602.1, Aca_XP_005098630.1, Aca_XP_005098890.2, Aca_XP_005098908.1, Aca_XP_005100118.1, Aca_XP_005100399.1, Aca_XP_005104917.1, Aca_XP_005105036.1, Aca_XP_005105050.1, Aca_XP_005107410.2, Aca_XP_005109205.1, Aca_XP_005109938.1, Aca_XP_005110266.1,…	C3XPD7, C3XPF5, C3XPF6, C3XPL0, C3XPL4, C3XPL5, C3XPN9, C3XPP0, C3XQL3, C3XQL5, C3XQN0, C3XQT6, C3XSD2, C3XSE0, C3XSE4, C3XSU7, C3XSU9, C3XTW4, C3XUK6, C3XUN3, C3XUN5, C3XUW0, C3XV14, C3XVA6, C3XVB5, C3XVG6, C3XVH0, C3XWN7, C3XXH1, C3XXS6, C3XXS9, C3XXV1, C3XXV8, C3XXW2, C3XY81, C3XY83, C3XY84, C3XYJ8, C3XYK3, C3XYK4, C3XYY7, C3XZA4, C3XZY9, C3Y056, C3Y1U3, C3Y4M7, C3Y595, C3Y6C4, C3Y6C7, C3Y6D4,…	Bgl_XP_013060673.1, Bgl_XP_013060915.1, Bgl_XP_013061355.1, Bgl_XP_013061439.1, Bgl_XP_013061748.1, Bgl_XP_013061865.1, Bgl_XP_013061866.1, Bgl_XP_013061971.1, Bgl_XP_013062258.1, Bgl_XP_013062293.1, Bgl_XP_013062462.1, Bgl_XP_013062463.1, Bgl_XP_013062464.1, Bgl_XP_013062490.1, Bgl_XP_013062743.1, Bgl_XP_013062757.1, Bgl_XP_013063217.1, Bgl_XP_013063218.1, Bgl_XP_013063975.1, Bgl_XP_013064037.1,…	B3IYT2, D2X2F6, H9IY30, H9IYF4, H9IYF5, H9J1R3, H9JB73, H9JQ28, H9JR03, O97363, Q0KKW8	Capitella_R7T3R0, Capitella_R7T3Z7, Capitella_R7T456, Capitella_R7T4S3, Capitella_R7T599, Capitella_R7T708, Capitella_R7T7X3, Capitella_R7T8K7, Capitella_R7T8R4, Capitella_R7T9D2, Capitella_R7TB23, Capitella_R7TBP4, Capitella_R7TBR8, Capitella_R7TBX4, Capitella_R7TD06, Capitella_R7TDL9, Capitella_R7TDN6, Capitella_R7TF40, Capitella_R7TF89, Capitella_R7TGB8, Capitella_R7TGV1, Capitella_R7THA5, Cap…	Crassostrea_NP_001292233.1, Crassostrea_XP_011411986.1, Crassostrea_XP_011411987.1, Crassostrea_XP_011412201.2, Crassostrea_XP_011412311.1, Crassostrea_XP_011412470.1, Crassostrea_XP_011412753.1, Crassostrea_XP_011414259.1, Crassostrea_XP_011414307.1, Crassostrea_XP_011414456.1, Crassostrea_XP_011414646.1, Crassostrea_XP_011414647.2, Crassostrea_XP_011414648.1, Crassostrea_XP_011414649.1, Crassos…	A0A1B2AKP7, A1Z8L7, B4ZJ93, B7YZU7, B7Z0K3, C0PDE4, C9QNY4, D0IQA8, M9NE79, Q2XYE0, Q4V3K3, Q4V3S4, Q4V3U1, Q59DY5, Q59DY6, Q6NMY2, Q7JWF7, Q8IRH8, Q94881, Q9VF94, Q9VIX1, Q9VKL8, Q9VLW1, Q9VPS3, Q9VQ53, Q9VQX3, Q9W0I2, Q9W3D8	e10094c43.1, e101c35.8, e103301c44.16, e10462c41.1, e10655c37.1, e10666c38.1, e1108c36.9, e1116c29.10, e1121c45.40, e1125c40.8, e1131c43.70, e11361c34.21, e11595c36.1, e1164c44.4, e1164c44.9, e11668c37.2, e11880c35.1, e11969c36.4, e12295c25.4, e12486c38.7, e12518c40.3, e12518c40.5, e12595c42.5, e12595c42.6, e12595c42.7, e12651c38.5, e12682c48.9, e1275c33.6, e128757c48.1, e13123c30.5, e1318c44.48,…	Haliotis_HDSC00138CG00170, Haliotis_HDSC00216CG00190, Haliotis_HDSC00251CG00160, Haliotis_HDSC00281CG00060, Haliotis_HDSC00286CG00020, Haliotis_HDSC00290CG00040, Haliotis_HDSC00322CG00280, Haliotis_HDSC00324CG00270, Haliotis_HDSC00432CG00030, Haliotis_HDSC00446CG00020, Haliotis_HDSC00571CG00050, Haliotis_HDSC00581CG00080, Haliotis_HDSC00595CG00010, Haliotis_HDSC00700CG00080, Haliotis_HDSC00726CG0…	Lingula_A0A1S3GY11, Lingula_A0A1S3GYF8, Lingula_A0A1S3GZQ5, Lingula_A0A1S3GZU8, Lingula_A0A1S3H0R1, Lingula_A0A1S3H0X9, Lingula_A0A1S3H2N1, Lingula_A0A1S3H357, Lingula_A0A1S3H4R2, Lingula_A0A1S3H6G5, Lingula_A0A1S3H7L2, Lingula_A0A1S3H8C1, Lingula_A0A1S3H919, Lingula_A0A1S3H9R3, Lingula_A0A1S3HAH2, Lingula_A0A1S3HAQ5, Lingula_A0A1S3HB78, Lingula_A0A1S3HC50, Lingula_A0A1S3HD59, Lingula_A0A1S3HGA5,…	Lottia_XP_009043820.1, Lottia_XP_009043821.1, Lottia_XP_009043824.1, Lottia_XP_009044869.1, Lottia_XP_009045310.1, Lottia_XP_009045639.1, Lottia_XP_009046790.1, Lottia_XP_009048291.1, Lottia_XP_009048292.1, Lottia_XP_009048392.1, Lottia_XP_009048703.1, Lottia_XP_009049419.1, Lottia_XP_009049575.1, Lottia_XP_009052469.1, Lottia_XP_009052777.1, Lottia_XP_009053036.1, Lottia_XP_009053435.1, Lottia_X…	O09037, O09049, O54707, O54709, O88713, P0C7M9, P20693, P20937, P24721, P34927, P35230, P35242, P37217, P39039, P41317, P43025, P43137, P49300, Q08731, Q3SXB8, Q60682, Q6QLQ4, Q80XD9, Q8BNX1, Q8BRU4, Q8C1T8, Q8CF98, Q8CJ91, Q8CJC7, Q8VBX4, Q8VI21, Q91V08, Q91ZW7, Q91ZW8, Q91ZW9, Q91ZX1, Q9D676, Q9D8G5, Q9EPW4, Q9JKF4, Q9QZ15, Q9R0Q8, Q9WVF9, Q9Z2H6	Obi_XP_014771436.1, Obi_XP_014774124.1, Obi_XP_014774125.1, Obi_XP_014774126.1, Obi_XP_014774127.1, Obi_XP_014782363.1, Obi_XP_014784590.1, Obi_XP_014784594.1, Obi_XP_014787715.1, Obi_XP_014788457.1	p1015c69.241, p1015c69.5, p10278c41.2, p1039c62.2, p108080c46.1, p1121c63.100, p1121c63.130, p1121c63.97, p1121c63.98, p1147c61.57, p1147c61.59, p114c62.106, p114c62.114, p114c62.97, p114c62.99, p115899c41.1, p118c63.26, p118c63.39, p118c63.42, p118c63.50, p118c63.51, p118c63.59, p118c63.61, p118c63.73, p1209c50.1, p1215c59.122, p12237c46.1, p12294c64.10, p123c64.16, p124c71.257, p124c71.259, p12…	Dre_A0A0G2KFD2, Dre_A0A0G2KIE0, Dre_A0A0G2KW88, Dre_A0A0G2KYA2, Dre_A0A0R4IB03, Dre_A0A0R4IG14, Dre_A0A0R4IL98, Dre_A0A0R4IQE2, Dre_A0A0R4IRN4, Dre_A0A0R4ISU3, Dre_A0A140LFS0, Dre_A0A140LGT4, Dre_A0A140LGX5, Dre_A2CEH6, Dre_A2CEH8, Dre_A4FVG0, Dre_A4IG84, Dre_A7E2J4, Dre_A7YY12, Dre_A8E4S9, Dre_A8E4Z8, Dre_A8E592, Dre_A8KB16, Dre_A8KB82, Dre_A8WGQ6, Dre_A9C461, Dre_A9JRA9, Dre_A9JSU1, Dre_B0BLV4,…	Hsa_O75596, Hsa_P05451, Hsa_P05452, Hsa_P06734, Hsa_P07306, Hsa_P07307, Hsa_P0C7M8, Hsa_P11226, Hsa_P14151, Hsa_P26718, Hsa_Q06141, Hsa_Q07108, Hsa_Q13241, Hsa_Q2HXU8, Hsa_Q6EIG7, Hsa_Q6UVW9, Hsa_Q6UW15, Hsa_Q6UXB4, Hsa_Q6UXN8, Hsa_Q6UXS0, Hsa_Q6ZS10, Hsa_Q8IUN9, Hsa_Q8IWL1, Hsa_Q8IWL2, Hsa_Q8WTT0, Hsa_Q8WXI8, Hsa_Q92478, Hsa_Q96E93, Hsa_Q9BWP8, Hsa_Q9BXN2, Hsa_Q9BYZ8, Hsa_Q9H2X3, Hsa_Q9NNX6, Hsa…	pfu_aug2.0_1008.1_27974.t1, pfu_aug2.0_1008.1_27975.t1, pfu_aug2.0_1011.1_04758.t1, pfu_aug2.0_1016.1_21344.t1, pfu_aug2.0_10282.1_09761.t1, pfu_aug2.0_105.1_16919.t1, pfu_aug2.0_1069.1_31411.t1, pfu_aug2.0_1070.1_01360.t1, pfu_aug2.0_1070.1_01361.t1, pfu_aug2.0_108.1_26863.t1, pfu_aug2.0_1107.1_24696.t1, pfu_aug2.0_1163.1_11482.t1, pfu_aug2.0_1169.1_31484.t1, pfu_aug2.0_1180.1_01443.t1, pfu_aug2…
OG0000006	J9JJ21, J9JJE2, J9JLH4, J9JLT9, J9JLX3, J9JMC5, J9JNG7, J9JNZ1, J9JQE6, J9JQG2, J9JQH3, J9JQR5, J9JQX2, J9JS28, J9JSI2, J9JSQ4, J9JSV0, J9JTB8, J9JV51, J9JVQ1, J9JVX0, J9JWD1, J9JWH9, J9JWR7, J9JX75, J9JY64, J9JZQ2, J9K0B9, J9K167, J9K1R9, J9K2K5, J9K422, J9K4I6, J9K5B1, J9K5G3, J9K5N8, J9K729, J9K7J6, J9K811, J9K912, J9K916, J9K971, J9K9P6, J9KA12, J9KAW9, J9KB61, J9KBH7, J9KBU4, J9KBW9, J9KBY5,…	Aca_XP_005092955.1, Aca_XP_005101416.1, Aca_XP_005103816.1, Aca_XP_005109053.2, Aca_XP_005109313.1, Aca_XP_005113277.1, Aca_XP_012937128.1, Aca_XP_012939028.1, Aca_XP_012939138.1, Aca_XP_012941376.1, Aca_XP_012944583.1	C3YSX0, C3Z196, C3ZJZ9, C3ZVT5	Bgl_XP_013061234.1, Bgl_XP_013068933.1, Bgl_XP_013077585.1, Bgl_XP_013080099.1, Bgl_XP_013096745.1	H9J1E0, H9JKZ5	Capitella_R7T673, Capitella_R7T7A7, Capitella_R7T7D0, Capitella_R7T8U8, Capitella_R7T9N0, Capitella_R7TCI7, Capitella_R7TDP1, Capitella_R7TER6, Capitella_R7THR2, Capitella_R7TJ97, Capitella_R7TL04, Capitella_R7TPD6, Capitella_R7TPI6, Capitella_R7TPY1, Capitella_R7TR30, Capitella_R7TWJ8, Capitella_R7TY98, Capitella_R7U1C0, Capitella_R7U2U8, Capitella_R7U7N2, Capitella_R7U910, Capitella_R7U9S4, Cap…	Crassostrea_XP_011413740.1, Crassostrea_XP_011416710.1, Crassostrea_XP_011423174.2, Crassostrea_XP_011424164.1, Crassostrea_XP_011424264.1, Crassostrea_XP_011424265.1, Crassostrea_XP_011431972.1, Crassostrea_XP_011432818.1, Crassostrea_XP_011432910.1, Crassostrea_XP_011435339.1, Crassostrea_XP_011435340.1, Crassostrea_XP_011440505.1, Crassostrea_XP_011440807.1, Crassostrea_XP_011442254.1, Crassos…		e10653c41.4, e1276c38.20, e8556c39.10	Haliotis_HDSC00192CG00220, Haliotis_HDSC00225CG00040, Haliotis_HDSC00225CG00050, Haliotis_HDSC00259CG00070, Haliotis_HDSC00715CG00060, Haliotis_HDSC00753CG00020, Haliotis_HDSC00755CG00010, Haliotis_HDSC01072CG00090, Haliotis_HDSC01211CG00100, Haliotis_HDSC01298CG00050, Haliotis_HDSC01298CG00060, Haliotis_HDSC01304CG00050, Haliotis_HDSC01946CG00030, Haliotis_HDSC02035CG00080, Haliotis_HDSC02537CG0…	Lingula_A0A1S3H0Q8, Lingula_A0A1S3H5F5, Lingula_A0A1S3HBX4, Lingula_A0A1S3HCQ0, Lingula_A0A1S3HDX0, Lingula_A0A1S3HE30, Lingula_A0A1S3HQN6, Lingula_A0A1S3HVL1, Lingula_A0A1S3HX53, Lingula_A0A1S3I1W5, Lingula_A0A1S3I847, Lingula_A0A1S3I8P3, Lingula_A0A1S3IE87, Lingula_A0A1S3IJU7, Lingula_A0A1S3INP0, Lingula_A0A1S3IRC8, Lingula_A0A1S3ISL4, Lingula_A0A1S3IXF6, Lingula_A0A1S3IYJ8, Lingula_A0A1S3IYQ7,…	Lottia_XP_009049037.1, Lottia_XP_009055330.1, Lottia_XP_009056147.1, Lottia_XP_009065655.1	Q9CUX1	Obi_XP_014770203.1, Obi_XP_014770292.1, Obi_XP_014770478.1, Obi_XP_014771692.1, Obi_XP_014772621.1, Obi_XP_014773435.1, Obi_XP_014773436.1, Obi_XP_014776108.1, Obi_XP_014777630.1, Obi_XP_014778109.1, Obi_XP_014778943.1, Obi_XP_014779092.1, Obi_XP_014779165.1, Obi_XP_014779814.1, Obi_XP_014780915.1, Obi_XP_014781611.1, Obi_XP_014782106.1, Obi_XP_014782840.1, Obi_XP_014785580.1, Obi_XP_014785651.1,…	p1001c63.81, p1079c64.155, p117c71.3, p13755c73.3, p1401c64.17, p1481c68.6, p155c78.46, p167c70.162, p256917c64.1, p256917c64.2, p2892c56.121, p2897c68.12, p29c70.12, p319c70.125, p3230c72.99, p3364c73.24, p339c68.81, p39c63.204, p440c72.174, p466c59.44, p586c60.27, p763c69.156, p8078c63.13, p8078c63.14, p847c78.32, p989c43.1	Dre_A0A0G2KXY4, Dre_A0A0G2L848, Dre_A0A286Y8C3, Dre_E7EYR8, Dre_F1Q9M3, Dre_F1QH74, Dre_F1QHH2, Dre_F1QRG5, Dre_F6P2Y8, Dre_Q1LV84, Dre_Q6DI10, Dre_Q7SYE3, Dre_Q803J5	Hsa_A0A1B0GUU1, Hsa_O43422, Hsa_O60290, Hsa_Q5SVZ6, Hsa_Q6ZQV5, Hsa_Q9HCI6	pfu_aug2.0_1.1_03343.t1, pfu_aug2.0_115.1_16941.t1, pfu_aug2.0_11998.1_29755.t1, pfu_aug2.0_1202.1_08235.t1, pfu_aug2.0_1304.1_14947.t1, pfu_aug2.0_1323.1_11594.t1, pfu_aug2.0_133.1_10334.t1, pfu_aug2.0_1354.1_14989.t1, pfu_aug2.0_149.1_30294.t1, pfu_aug2.0_15556.1_23085.t1, pfu_aug2.0_17161.1_06583.t1, pfu_aug2.0_17466.1_23113.t1, pfu_aug2.0_1871.1_05286.t1, pfu_aug2.0_193.1_10422.t1, pfu_aug2.0…
OG0000007	J9JN90, J9KEH2, J9KFG4, J9KH76, J9KIZ1, J9KN98, J9KNP8, J9KPB8, J9KT01, J9KV41, J9KWQ3, J9KWQ5, J9KWY3, J9KXV0, J9KZQ5, J9L1Z9, J9L3D9, J9L456, J9L724, J9L7J7, J9L9M8, J9LB27, J9LD65, J9LE10, J9LG34, J9LH00, J9LIT0, J9LPB1, J9LTS9, J9LU21, J9LY25, J9LYF5, J9LYI9, J9LZN9, J9LZU7, J9M1G1, J9M2Z5, J9M6G6, J9M7U2, J9M9C0, X1WKM3, X1WQL8, X1WRL4, X1WRZ8, X1WTH8, X1WTQ9, X1WY87, X1X1E5, X1X2P2, X1X3G0,…	Aca_XP_005091763.2, Aca_XP_005091913.1, Aca_XP_005095538.1, Aca_XP_005096724.1, Aca_XP_005096962.1, Aca_XP_005102101.1, Aca_XP_005102194.1, Aca_XP_005106608.1, Aca_XP_005107012.2, Aca_XP_005107471.1, Aca_XP_005112107.1, Aca_XP_012934855.1, Aca_XP_012935237.1, Aca_XP_012935508.1, Aca_XP_012935645.1, Aca_XP_012937735.1, Aca_XP_012938185.1, Aca_XP_012938320.1, Aca_XP_012938670.1, Aca_XP_012938807.1,…	C3XQK8, C3XRF4, C3XWM5, C3YEG4, C3YRX4, C3Z0R5, C3Z1P3, C3Z221, C3ZYD8, C3ZYV1, C4A0G3	Bgl_XP_013061587.1, Bgl_XP_013063191.1, Bgl_XP_013063304.1, Bgl_XP_013064272.1, Bgl_XP_013064331.1, Bgl_XP_013064458.1, Bgl_XP_013067195.1, Bgl_XP_013069045.1, Bgl_XP_013070018.1, Bgl_XP_013070081.1, Bgl_XP_013070560.1, Bgl_XP_013070892.1, Bgl_XP_013071266.1, Bgl_XP_013071336.1, Bgl_XP_013071337.1, Bgl_XP_013071338.1, Bgl_XP_013071339.1, Bgl_XP_013072189.1, Bgl_XP_013073093.1, Bgl_XP_013073113.1,…	D5LB39, D7F161, D7F167, D7F168, D7F170, D7F173, D7F174, H9IZE7, H9J2M7, H9J595, H9J7W8, H9J9T3, H9JC08, H9JC94, H9JI40, H9JPT6, H9JS27, H9JUW6, H9JXR3	Capitella_R7T418, Capitella_R7T5V2, Capitella_R7T6N0, Capitella_R7T6P8, Capitella_R7T7I7, Capitella_R7TJ76, Capitella_R7TKJ7, Capitella_R7TQR2, Capitella_R7TRB1, Capitella_R7TTF9, Capitella_R7TU97, Capitella_R7TVM8, Capitella_R7TVY2, Capitella_R7TWK9, Capitella_R7TZU5, Capitella_R7U2Q7, Capitella_R7U7N7, Capitella_R7UAN1, Capitella_R7UDD9, Capitella_R7UFR0, Capitella_R7UK13, Capitella_R7ULF0, Cap…	Crassostrea_XP_011414627.1, Crassostrea_XP_011416773.1, Crassostrea_XP_011421866.1, Crassostrea_XP_011421867.1, Crassostrea_XP_011423156.1, Crassostrea_XP_011437011.1, Crassostrea_XP_011437187.1, Crassostrea_XP_011437674.1, Crassostrea_XP_011449635.1		e10050c47.5, e1016c46.14, e1016c46.3, e10204c41.14, e10245c41.5, e103301c44.27, e10349c39.1, e10415c43.13, e1050c42.6, e106128c34.2, e10647c32.22, e1070c27.2, e1070c27.3, e10735c42.9, e108c45.35, e11030c20.1, e11123c43.1, e1113c45.17, e11156c32.3, e11165c45.3, e1119c45.40, e1121c45.12, e1121c45.13, e11222c42.13, e11237c34.1, e11342c39.1, e1136c44.14, e1136c44.15, e11491c47.8, e11561c44.13, e1160c…	Haliotis_HDSC00688CG00030, Haliotis_HDSC00853CG00090, Haliotis_HDSC01733CG00020, Haliotis_HDSC01733CG00030, Haliotis_HDSC06378CG00010, Haliotis_HDSC12881CG00010, Haliotis_HDSC34316CG00010, Haliotis_HDSC67882CG00010	Lingula_A0A1S3GZC1, Lingula_A0A1S3H6J3, Lingula_A0A1S3H8J3, Lingula_A0A1S3HDC0, Lingula_A0A1S3HDJ9, Lingula_A0A1S3HSZ6, Lingula_A0A1S3I6D8, Lingula_A0A1S3IFE9, Lingula_A0A1S3IP26, Lingula_A0A1S3ISC1, Lingula_A0A1S3IZW4, Lingula_A0A1S3JCH2, Lingula_A0A1S3JDY7, Lingula_A0A1S3JGK3, Lingula_A0A1S3JU44, Lingula_A0A1S3JVD4, Lingula_A0A2R2MNC1, Lingula_A0A2R2MPD4			Obi_XP_014768234.1, Obi_XP_014769963.1, Obi_XP_014770154.1, Obi_XP_014770573.1, Obi_XP_014770824.1, Obi_XP_014771031.1, Obi_XP_014771034.1, Obi_XP_014773230.1, Obi_XP_014773693.1, Obi_XP_014774445.1, Obi_XP_014774753.1, Obi_XP_014774830.1, Obi_XP_014774934.1, Obi_XP_014775575.1, Obi_XP_014776570.1, Obi_XP_014776948.1, Obi_XP_014777027.1, Obi_XP_014778525.1, Obi_XP_014779253.1, Obi_XP_014779877.1,…	p1001c63.28, p1001c63.82, p10035c66.4, p1006c70.18, p1006c70.26, p1006c70.53, p1006c70.6, p1015c69.147, p1015c69.170, p1015c69.85, p1025c65.12, p1025c65.67, p1039c62.12, p1039c62.20, p1039c62.54, p1043c67.108, p1043c67.53, p1052c71.7, p1074c60.116, p1076c71.41, p1076c71.81, p1083c71.17, p1083c71.18, p1085c60.60, p1086c67.16, p1086c67.58, p1090c58.8, p1108c71.42, p1108c71.45, p1113c64.50, p1121c63…			pfu_aug2.0_117.1_23504.t1, pfu_aug2.0_1397.1_24899.t1, pfu_aug2.0_1466.1_21640.t1, pfu_aug2.0_17496.1_23114.t1, pfu_aug2.0_2335.1_18772.t1, pfu_aug2.0_2356.1_22038.t1, pfu_aug2.0_279.1_30555.t1, pfu_aug2.0_553.1_10926.t1
OG0000008		Aca_NP_001191494.1, Aca_XP_005089686.1, Aca_XP_005089798.1, Aca_XP_005090064.1, Aca_XP_005090069.1, Aca_XP_005090526.1, Aca_XP_005090536.1, Aca_XP_005090756.1, Aca_XP_005091055.1, Aca_XP_005091056.2, Aca_XP_005091347.1, Aca_XP_005091349.1, Aca_XP_005091359.1, Aca_XP_005091360.1, Aca_XP_005091362.1, Aca_XP_005091363.1, Aca_XP_005091705.1, Aca_XP_005091769.1, Aca_XP_005092081.1, Aca_XP_005092678.2,…		Bgl_XP_013060748.1, Bgl_XP_013060749.1, Bgl_XP_013060750.1, Bgl_XP_013060751.1, Bgl_XP_013060752.1, Bgl_XP_013060753.1, Bgl_XP_013061378.1, Bgl_XP_013061765.1, Bgl_XP_013062020.1, Bgl_XP_013062023.1, Bgl_XP_013062259.1, Bgl_XP_013062288.1, Bgl_XP_013062373.1, Bgl_XP_013062451.1, Bgl_XP_013062452.1, Bgl_XP_013062649.1, Bgl_XP_013063342.1, Bgl_XP_013063792.1, Bgl_XP_013063815.1, Bgl_XP_013064133.1,…		Capitella_R7T5L5, Capitella_R7UTX5	Crassostrea_XP_019928660.1		e1006c44.11, e10093c41.6, e10159c32.3, e10339c34.16, e10410c34.1, e10412c31.5, e10412c31.6, e10462c41.8, e1078c35.32, e1108c36.24, e1108c36.25, e1121c45.2, e1121c45.3, e1121c45.4, e1121c45.5, e1131c43.92, e11322c38.12, e11322c38.16, e113358c42.1, e1155c41.26, e1156c38.37, e11989c38.1, e12244c42.12, e12520c37.4, e12530c38.2, e12580c34.1, e12585c40.8, e12599c43.4, e12599c43.5, e12599c43.8, e1276c38…	Haliotis_HDSC01945CG00090, Haliotis_HDSC02053CG00040, Haliotis_HDSC02751CG00020, Haliotis_HDSC02751CG00030, Haliotis_HDSC02751CG00060, Haliotis_HDSC02827CG00040, Haliotis_HDSC03769CG00010, Haliotis_HDSC04126CG00010, Haliotis_HDSC10798CG00010, Haliotis_HDSC13214CG00010, Haliotis_HDSC30223CG00010		Lottia_XP_009046217.1			p1002c44.1, p1015c69.122, p1018c66.14, p1018c66.18, p1018c66.20, p1018c66.29, p1018c66.33, p1018c66.6, p1018c66.9, p1025c65.14, p1025c65.86, p1039c62.18, p1039c62.37, p1039c62.38, p1039c62.40, p1039c62.46, p1039c62.52, p1039c62.55, p1039c62.56, p1039c62.57, p1039c62.61, p1039c62.62, p1039c62.9, p1074c60.115, p1074c60.8, p1074c60.84, p1074c60.9, p1114c62.7, p1114c62.8, p1121c63.117, p1121c63.118, …			pfu_aug2.0_1004.1_14717.t1, pfu_aug2.0_1965.1_18619.t1, pfu_aug2.0_261.1_03900.t1, pfu_aug2.0_474.1_14200.t1, pfu_aug2.0_62.1_06849.t1, pfu_aug2.0_879.1_31246.t1
OG0000009	J9JKY9, X1WJ47	Aca_XP_005089212.1, Aca_XP_005089771.1, Aca_XP_005089772.1, Aca_XP_005089804.1, Aca_XP_005091657.1, Aca_XP_005092345.1, Aca_XP_005092849.1, Aca_XP_005093328.1, Aca_XP_005093742.1, Aca_XP_005094094.1, Aca_XP_005094095.1, Aca_XP_005094492.1, Aca_XP_005095103.1, Aca_XP_005095222.2, Aca_XP_005095801.1, Aca_XP_005097612.2, Aca_XP_005097749.2, Aca_XP_005097751.1, Aca_XP_005098851.1, Aca_XP_005099182.1,…	C3XQ46, C3XQI6, C3XRU1, C3XRU2, C3XRU3, C3XSZ5, C3XT07, C3XT33, C3XTI5, C3XWS2, C3XXC3, C3XY73, C3XYQ0, C3XZX3, C3Y0I4, C3Y0I5, C3Y0I6, C3Y0M8, C3Y0V7, C3Y1A1, C3Y1C6, C3Y1Q8, C3Y2N6, C3Y302, C3Y303, C3Y304, C3Y376, C3Y3J6, C3Y466, C3Y4D7, C3Y4P8, C3Y820, C3Y8H1, C3Y8T9, C3Y8W3, C3YA40, C3YAC9, C3YBD0, C3YDD8, C3YDR4, C3YDR5, C3YES6, C3YEU6, C3YEU7, C3YEU8, C3YEV0, C3YF11, C3YH81, C3YH83, C3YH84,…	Bgl_XP_013061176.1, Bgl_XP_013062047.1, Bgl_XP_013062145.1, Bgl_XP_013064309.1, Bgl_XP_013065071.1, Bgl_XP_013069968.1, Bgl_XP_013069969.1, Bgl_XP_013069973.1, Bgl_XP_013069997.1, Bgl_XP_013069998.1, Bgl_XP_013070005.1, Bgl_XP_013070006.1, Bgl_XP_013070007.1, Bgl_XP_013071685.1, Bgl_XP_013072468.1, Bgl_XP_013072469.1, Bgl_XP_013072470.1, Bgl_XP_013072471.1, Bgl_XP_013073299.1, Bgl_XP_013074425.1,…	H9ITA0, H9ITY7, H9JRZ6	Capitella_N1PB68, Capitella_N1PBD0, Capitella_R7T3M4, Capitella_R7T3X3, Capitella_R7T3Y1, Capitella_R7T6G4, Capitella_R7T6H8, Capitella_R7T6N3, Capitella_R7T7F1, Capitella_R7T7T7, Capitella_R7T8L3, Capitella_R7T8Y9, Capitella_R7T923, Capitella_R7TC85, Capitella_R7TCE7, Capitella_R7TEF7, Capitella_R7TEL6, Capitella_R7TG24, Capitella_R7TGJ3, Capitella_R7THE3, Capitella_R7TIQ0, Capitella_R7TIR8, Cap…	Crassostrea_XP_011411900.1, Crassostrea_XP_011411909.1, Crassostrea_XP_011412032.1, Crassostrea_XP_011413609.1, Crassostrea_XP_011414279.1, Crassostrea_XP_011414891.1, Crassostrea_XP_011415318.1, Crassostrea_XP_011415363.1, Crassostrea_XP_011415926.1, Crassostrea_XP_011415936.2, Crassostrea_XP_011416394.1, Crassostrea_XP_011417179.1, Crassostrea_XP_011417181.1, Crassostrea_XP_011417304.1, Crassos…	A0A0B4K7T3, A1Z7G6, A1ZAJ8, A8QHX1, B7Z0B2, B7Z0B3, E0R909, E1JGS1, E2RTZ8, E8Z4Z5, E8Z4Z6, F2FB85, F6J7X3, F6J7X6, F6J7X8, F6J7Y8, F6J7Z1, M9PHH5, P21520, Q4V4U2, Q4V616, Q5BIB8, Q7KT80, Q8IRM2, Q8MR72, Q8SYS3, Q8T3M7, Q95S38, Q95SM8, Q9VF34, Q9VME7, Q9VX04, Q9VZN7, Q9W301, Q9W302	e1006c44.24, e106c44.1, e1080c35.3, e11076c36.13, e1113c45.48, e1125c40.17, e1125c40.6, e11456c35.2, e11566c34.10, e11566c34.5, e11566c34.7, e11566c34.8, e1164c44.11, e11803c34.1, e11803c34.4, e11971c37.1, e11971c37.6, e12120c35.1, e12623c39.26, e12623c39.27, e1283c40.11, e13394c35.3, e13712c33.2, e14105c35.5, e1450c36.72, e1452c35.15, e14681c22.1, e1472c40.10, e14779c26.1, e1484c41.3, e1545c50.2…	Haliotis_HDSC00033CG00110, Haliotis_HDSC00033CG00120, Haliotis_HDSC00049CG00450, Haliotis_HDSC00311CG00060, Haliotis_HDSC00606CG00020, Haliotis_HDSC00882CG00050, Haliotis_HDSC00882CG00060, Haliotis_HDSC00952CG00020, Haliotis_HDSC00952CG00030, Haliotis_HDSC01676CG00010, Haliotis_HDSC01871CG00050, Haliotis_HDSC01940CG00030, Haliotis_HDSC02381CG00070, Haliotis_HDSC02590CG00040, Haliotis_HDSC03151CG0…	Lingula_A0A1S3GZR8, Lingula_A0A1S3H3T0, Lingula_A0A1S3H745, Lingula_A0A1S3H892, Lingula_A0A1S3H8J4, Lingula_A0A1S3HBC9, Lingula_A0A1S3HBM0, Lingula_A0A1S3HCJ8, Lingula_A0A1S3HE02, Lingula_A0A1S3HFU6, Lingula_A0A1S3HGX1, Lingula_A0A1S3HIY1, Lingula_A0A1S3HKX7, Lingula_A0A1S3HL66, Lingula_A0A1S3HMN4, Lingula_A0A1S3HQF8, Lingula_A0A1S3HQI3, Lingula_A0A1S3HRU9, Lingula_A0A1S3HTA9, Lingula_A0A1S3HXZ6,…	Lottia_XP_009044058.1, Lottia_XP_009046321.1, Lottia_XP_009046344.1, Lottia_XP_009048938.1, Lottia_XP_009051557.1, Lottia_XP_009054609.1, Lottia_XP_009054846.1, Lottia_XP_009056401.1, Lottia_XP_009064395.1, Lottia_XP_009064473.1	A2AV25, O08538, O35608, O70165, O70497, P12804, Q640P2, Q71KU9, Q8R0Z6, Q8R1Q3, Q9D1H9, Q9R045, Q9WVH6	Obi_XP_014767467.1, Obi_XP_014767543.1, Obi_XP_014771098.1, Obi_XP_014773316.1, Obi_XP_014773323.1, Obi_XP_014776300.1, Obi_XP_014777534.1, Obi_XP_014781514.1, Obi_XP_014784389.1	p10259c42.1, p1083c71.19, p1121c63.42, p1121c63.44, p113c60.89, p117c71.334, p11805c41.2, p124491c53.1, p1321c62.42, p1391c61.77, p1427c68.12, p1427c68.13, p1448c62.55, p1505c58.27, p1531c64.44, p1531c64.46, p15840c65.1, p1599c56.47, p1599c56.48, p1599c56.50, p1599c56.51, p1739c63.45, p1754c60.8, p178c62.71, p178c62.73, p1835c62.3, p1835c62.6, p1876c72.21, p1940c65.53, p1949c65.23, p1949c65.42, p…	Dre_A0A0B5JW72, Dre_A0A0G2KRL5, Dre_A0A0G2L080, Dre_A0A0G2L3W7, Dre_A0A0J9YJG8, Dre_A0A0R4IFD7, Dre_A0A0R4IMG6, Dre_A0A0R4IQ22, Dre_A0A0R4ISF8, Dre_A0A0R4ITF4, Dre_A0A0R4IWF2, Dre_A0A0R4IXV0, Dre_A0A140LG86, Dre_A0A286Y808, Dre_A0A286Y9T5, Dre_A0A286YBZ4, Dre_A2BDW3, Dre_A5PMA3, Dre_A7MBQ4, Dre_A7YY06, Dre_A8E547, Dre_B0UX68, Dre_B0UXH5, Dre_B3DJK2, Dre_B8A5L6, Dre_E7FC76, Dre_E7FCG4, Dre_E9QC51,…	Hsa_O00602, Hsa_O15123, Hsa_O43827, Hsa_O75636, Hsa_O95841, Hsa_P55083, Hsa_Q08830, Hsa_Q14314, Hsa_Q15389, Hsa_Q15485, Hsa_Q8N539, Hsa_Q8NI99, Hsa_Q9UKU9, Hsa_Q9Y264	pfu_aug2.0_10246.1_22941.t1, pfu_aug2.0_10511.1_06436.t1, pfu_aug2.0_1087.1_24682.t1, pfu_aug2.0_1088.1_28043.t1, pfu_aug2.0_1113.1_11439.t3, pfu_aug2.0_1115.1_18100.t1, pfu_aug2.0_1115.1_18101.t1, pfu_aug2.0_1118.1_28069.t1, pfu_aug2.0_1132.1_08178.t1, pfu_aug2.0_1132.1_08179.t1, pfu_aug2.0_116.1_20276.t1, pfu_aug2.0_11619.1_33117.t1, pfu_aug2.0_1291.1_04943.t1, pfu_aug2.0_1352.1_08331.t1, pfu_a…
OG0000010	C4WTT7, C4WX74, J9JJ84, J9JJQ7, J9JM20, J9JMX3, J9JNH2, J9JS49, J9JT67, J9JU96, J9JVY2, J9JVZ4, J9JWA9, J9JXB2, J9K2F9, J9K442, J9K5X7, J9K7Z8, J9K889, J9KN81, J9KVA0, J9LJ54, J9LJ55, J9LWP0, J9LWV5, J9LXJ0, J9M1T7, X1WIJ5, X1WIR7, X1WM81, X1X0P8, X1XDW4, X1XJV4, X1XL82, X1XLI6, X1XLL4	Aca_XP_005090873.2, Aca_XP_005091516.2, Aca_XP_005091542.1, Aca_XP_005091543.1, Aca_XP_005091707.1, Aca_XP_005092759.1, Aca_XP_005093819.1, Aca_XP_005093820.1, Aca_XP_005095043.1, Aca_XP_005095429.1, Aca_XP_005099503.1, Aca_XP_005099621.1, Aca_XP_005101276.2, Aca_XP_005102879.2, Aca_XP_005103818.1, Aca_XP_005104435.1, Aca_XP_005106051.1, Aca_XP_005107249.2, Aca_XP_005107253.2, Aca_XP_005107254.1,…	C3XYP7, C3XYS0, C3Y015, C3Y016, C3Y017, C3Y020, C3Y021, C3Y043, C3Y047, C3Y3E6, C3Y3E7, C3Y516, C3Y7Q7, C3Y8R7, C3Y8S6, C3Y8X4, C3Y9E4, C3Y9E5, C3YC37, C3YCI0, C3YDA9, C3YDH9, C3YE72, C3YEH6, C3YFY1, C3YGA3, C3YHV2, C3YIV9, C3YJJ4, C3YJJ5, C3YJK8, C3YJK9, C3YKW6, C3YMQ5, C3YMR4, C3YMR5, C3YMR6, C3YMR7, C3YMS0, C3YQH0, C3YRS1, C3YS93, C3YUT5, C3YUT6, C3YXH2, C3YXH9, C3YY97, C3Z061, C3Z266, C3Z4M5,…	Bgl_XP_013060656.1, Bgl_XP_013060729.1, Bgl_XP_013061389.1, Bgl_XP_013061907.1, Bgl_XP_013062461.1, Bgl_XP_013066223.1, Bgl_XP_013066224.1, Bgl_XP_013066271.1, Bgl_XP_013066272.1, Bgl_XP_013066695.1, Bgl_XP_013070009.1, Bgl_XP_013070011.1, Bgl_XP_013070424.1, Bgl_XP_013070810.1, Bgl_XP_013071649.1, Bgl_XP_013072002.1, Bgl_XP_013072003.1, Bgl_XP_013072736.1, Bgl_XP_013072858.1, Bgl_XP_013073757.1,…	A2TGR7, A7TVD3, B3Y578, B5BSX4, B9X253, E5RVK3, E5RY20, H9IT06, H9IUB0, H9IUB1, H9IUU0, H9J0R6, H9J0R7, H9J1S4, H9J229, H9J230, H9J231, H9J243, H9J268, H9J2E2, H9J667, H9J788, H9J7H1, H9J8I2, H9J9S9, H9JA61, H9JA62, H9JDS1, H9JFI1, H9JFI2, H9JGM1, H9JHE1, H9JJH7, H9JJJ3, H9JJN6, H9JJP9, H9JKL0, H9JL56, H9JM37, H9JM38, H9JNV7, H9JPY9, H9JSG7, H9JU01, H9JV20, H9JV30, H9JVX2, H9JVY5, H9JW07, H9JW38,…	Capitella_F2Z7L2, Capitella_R7T7Q5, Capitella_R7T9I3, Capitella_R7TB08, Capitella_R7TFP8, Capitella_R7TGK5, Capitella_R7TGX7, Capitella_R7TK33, Capitella_R7TL64, Capitella_R7TNR1, Capitella_R7TU68, Capitella_R7TUA0, Capitella_R7TUM6, Capitella_R7TV35, Capitella_R7TV53, Capitella_R7U1G6, Capitella_R7U553, Capitella_R7U8M6, Capitella_R7UBH3, Capitella_R7UE88, Capitella_R7UHD2, Capitella_R7URY6, Cap…	Crassostrea_XP_011413121.1, Crassostrea_XP_011415610.1, Crassostrea_XP_011418398.1, Crassostrea_XP_011419615.1, Crassostrea_XP_011419616.1, Crassostrea_XP_011419617.1, Crassostrea_XP_011431793.1, Crassostrea_XP_011432137.1, Crassostrea_XP_011432138.1, Crassostrea_XP_011437724.1, Crassostrea_XP_011440749.1, Crassostrea_XP_011442904.1, Crassostrea_XP_011442905.1, Crassostrea_XP_011447059.2, Crassos…	A0A0B4JCS5, A0A0B4K687, A0A0B4K7A7, A0A0B4K7A9, A0A0B4KFF2, A0A0B4KGQ4, A0A0B4KHA5, A0A0B4KI65, A0A0B4LEW8, A0A0B4LF52, A0A0B4LG43, A0A0B4LH73, A0A0B4LHW2, A0A0B4LHX9, A0A126GUP6, A0JQ30, A0JQ46, A1Z709, A1Z7M3, A1Z7M4, A1Z7M5, A1Z7M7, A1Z824, A1Z8J7, A1Z8J8, A1ZA38, A1ZA39, A1ZA41, A1ZA42, A1ZA44, A1ZA64, A1ZAG8, A1ZAG9, A1ZBU1, A2VEP2, A4V9Z3, A4V9Z5, A4VCK4, A7DYV6, A7DYV7, A7DYV8, A7DYV9, A7D…	e11361c34.12, e11361c34.13, e12503c35.2, e1316c42.6, e1356c45.25, e212360c59.1, e216085c43.7, e216085c43.8, e2227c45.13, e2227c45.18, e224126c40.3, e224126c40.5, e2307c44.19, e2307c44.21, e2572c35.1, e34005c37.1, e3818c34.6, e4605c44.10, e64c41.1, e686c42.12, e686c42.16, e7837c39.7, e7837c39.8, e90c43.30, e915c44.2	Haliotis_HDSC00510CG00160, Haliotis_HDSC00552CG00080, Haliotis_HDSC00552CG00090, Haliotis_HDSC00701CG00090, Haliotis_HDSC00761CG00010, Haliotis_HDSC01917CG00010, Haliotis_HDSC01917CG00050, Haliotis_HDSC01917CG00060, Haliotis_HDSC01925CG00040, Haliotis_HDSC02984CG00050, Haliotis_HDSC03201CG00020, Haliotis_HDSC04838CG00030, Haliotis_HDSC04838CG00040, Haliotis_HDSC08504CG00020, Haliotis_HDSC11794CG0…	Lingula_A0A1S3H3H3, Lingula_A0A1S3H9K2, Lingula_A0A1S3HAB2, Lingula_A0A1S3HBY0, Lingula_A0A1S3HCV1, Lingula_A0A1S3HKA8, Lingula_A0A1S3HKC6, Lingula_A0A1S3HLG6, Lingula_A0A1S3HNG9, Lingula_A0A1S3HP88, Lingula_A0A1S3HR79, Lingula_A0A1S3HWC6, Lingula_A0A1S3HXQ8, Lingula_A0A1S3I147, Lingula_A0A1S3I148, Lingula_A0A1S3I149, Lingula_A0A1S3I9J5, Lingula_A0A1S3II73, Lingula_A0A1S3IUB1, Lingula_A0A1S3J0R4,…	Lottia_XP_009044563.1, Lottia_XP_009044664.1, Lottia_XP_009044687.1, Lottia_XP_009044755.1, Lottia_XP_009044756.1, Lottia_XP_009048231.1, Lottia_XP_009048232.1, Lottia_XP_009048567.1, Lottia_XP_009048788.1, Lottia_XP_009050222.1, Lottia_XP_009050733.1, Lottia_XP_009050866.1, Lottia_XP_009051786.1, Lottia_XP_009052734.1, Lottia_XP_009053457.1, Lottia_XP_009053458.1, Lottia_XP_009058095.1, Lottia_X…	A6H6T1, F2YMG0, O35164, O35205, O35453, O70169, P00755, P00756, P00757, P03953, P04071, P04187, P05208, P07146, P07628, P08882, P08883, P08884, P11033, P11034, P13366, P15119, P15945, P15946, P15947, P15948, P15949, P21812, P21844, P21845, P28293, P36368, P36369, P43430, Q00356, Q02844, Q14B25, Q14BX2, Q14C59, Q1JRP2, Q3SYP2, Q3UKY7, Q3UQ41, Q3V0Q7, Q402U7, Q5S248, Q5U405, Q61096, Q61754, Q61759,…	Obi_XP_014768493.1, Obi_XP_014768494.1, Obi_XP_014769371.1, Obi_XP_014769408.1, Obi_XP_014769409.1, Obi_XP_014769410.1, Obi_XP_014770024.1, Obi_XP_014770445.1, Obi_XP_014772000.1, Obi_XP_014772668.1, Obi_XP_014772669.1, Obi_XP_014772671.1, Obi_XP_014772727.1, Obi_XP_014774764.1, Obi_XP_014776000.1, Obi_XP_014776351.1, Obi_XP_014776393.1, Obi_XP_014776750.1, Obi_XP_014777086.1, Obi_XP_014777502.1,…	p120685c51.1, p1666c56.12, p170c62.45, p170c62.46, p1845c63.33, p19812c81.2, p257049c72.28, p258610c47.1, p2687c64.4, p2802c54.10, p2930c66.17, p29915c57.1, p310c70.9, p329c71.109, p333c67.138, p4016c57.46, p458c69.58, p466c59.84, p47492c34.1, p4984c68.37, p543c70.188, p5928c47.1, p5928c47.4, p596c69.11, p596c69.8, p596c69.9, p7079c69.15, p741c64.28, p741c64.29, p741c64.37, p741c64.40, p776c57.28…	Dre_A0A0A0MPS1, Dre_A0A0G2KDQ3, Dre_A0A0G2KT77, Dre_A0A0G2L0M3, Dre_A0A0J9YJC5, Dre_A0A0R4I9L5, Dre_A0A0R4IB12, Dre_A0A0R4ID97, Dre_A0A0R4IDY5, Dre_A0A0R4IE72, Dre_A0A0R4IEA3, Dre_A0A0R4IGA1, Dre_A0A0R4IHG1, Dre_A0A0R4IHM1, Dre_A0A0R4IIF5, Dre_A0A0R4IIK0, Dre_A0A0R4IIN1, Dre_A0A0R4IIT3, Dre_A0A0R4IJV1, Dre_A0A0R4IM68, Dre_A0A0R4IMJ8, Dre_A0A0R4IMM6, Dre_A0A0R4INC3, Dre_A0A0R4INH2, Dre_A0A0R4INL4,…	Hsa_A1L453, Hsa_A6NIE9, Hsa_A8MTI9, Hsa_E7EML9, Hsa_O15393, Hsa_O43240, Hsa_O60235, Hsa_O60259, Hsa_P00746, Hsa_P05981, Hsa_P06870, Hsa_P07288, Hsa_P07477, Hsa_P07478, Hsa_P08217, Hsa_P08218, Hsa_P08311, Hsa_P08861, Hsa_P09093, Hsa_P0CW18, Hsa_P10144, Hsa_P17538, Hsa_P20151, Hsa_P20160, Hsa_P20231, Hsa_P20718, Hsa_P23946, Hsa_P24158, Hsa_P35030, Hsa_P40313, Hsa_P49862, Hsa_P49863, Hsa_P51124, Hsa…	pfu_aug2.0_11.1_03376.t1, pfu_aug2.0_1107.1_24694.t1, pfu_aug2.0_1179.1_31495.t1, pfu_aug2.0_126.1_20288.t1, pfu_aug2.0_1619.1_31798.t1, pfu_aug2.0_174.1_13728.t2, pfu_aug2.0_1842.1_08604.t1, pfu_aug2.0_1842.1_08605.t1, pfu_aug2.0_19.1_29987.t1, pfu_aug2.0_209.1_30435.t1, pfu_aug2.0_2114.1_15410.t1, pfu_aug2.0_2404.1_15512.t1, pfu_aug2.0_3.1_10042.t1, pfu_aug2.0_3158.1_29044.t1, pfu_aug2.0_3178.1…
OG0000011	C4WVY8, J9JJM1, J9JJQ2, J9JQJ8, J9JSG7, J9JVS4, J9JYU3, J9LAT2, J9M1D3, X1WNM4	Aca_XP_005092140.1, Aca_XP_005092878.2, Aca_XP_005094453.1, Aca_XP_005095905.1, Aca_XP_005099952.2, Aca_XP_005099953.1, Aca_XP_005099954.1, Aca_XP_005099955.1, Aca_XP_005100995.1, Aca_XP_005101337.1, Aca_XP_005101737.1, Aca_XP_005102832.1, Aca_XP_005103451.1, Aca_XP_005103452.1, Aca_XP_005103453.1, Aca_XP_005103456.1, Aca_XP_005103457.1, Aca_XP_005107450.2, Aca_XP_005109124.2, Aca_XP_005109515.1,…	C3XTH5, C3XXB6, C3Y0G3, C3Y2E1, C3Y2F1, C3Y2F2, C3Y2F3, C3Y2F4, C3Y300, C3Y8U4, C3Y9K8, C3Y9W2, C3YA86, C3YAG3, C3YAG4, C3YAG5, C3YAG7, C3YAG9, C3YAH0, C3YAS2, C3YAS3, C3YAS6, C3YBV2, C3YBV3, C3YDW5, C3YDX1, C3YDZ7, C3YEG2, C3YEG3, C3YET8, C3YIN3, C3YJJ3, C3YN64, C3YPP0, C3YPP1, C3YPP2, C3YPP3, C3YRN9, C3YSD5, C3YSD7, C3YSE9, C3YXW7, C3Z223, C3Z878, C3Z9P5, C3ZC41, C3ZCA9, C3ZCQ8, C3ZCQ9, C3ZDU9,…	Bgl_XP_013060533.1, Bgl_XP_013060535.1, Bgl_XP_013060536.1, Bgl_XP_013060543.1, Bgl_XP_013060544.1, Bgl_XP_013060678.1, Bgl_XP_013060994.1, Bgl_XP_013061749.1, Bgl_XP_013061933.1, Bgl_XP_013062028.1, Bgl_XP_013062095.1, Bgl_XP_013062369.1, Bgl_XP_013062372.1, Bgl_XP_013062531.1, Bgl_XP_013062633.1, Bgl_XP_013063324.1, Bgl_XP_013064074.1, Bgl_XP_013064460.1, Bgl_XP_013065357.1, Bgl_XP_013065365.1,…	H9J896, H9J8R3, H9J8R7, H9JAX0, H9JFN1, H9JIT3, H9JRM5, H9JSD1, H9JSD2, H9JV64	Capitella_R7T3Z3, Capitella_R7T421, Capitella_R7T477, Capitella_R7T4E0, Capitella_R7T6I0, Capitella_R7T6U0, Capitella_R7T8Q5, Capitella_R7T9S8, Capitella_R7TA32, Capitella_R7TAB7, Capitella_R7TBB1, Capitella_R7TC15, Capitella_R7TCD1, Capitella_R7TDY2, Capitella_R7TEJ6, Capitella_R7TEN2, Capitella_R7TEN3, Capitella_R7TF94, Capitella_R7TGD3, Capitella_R7TGK2, Capitella_R7TGR9, Capitella_R7TH75, Cap…	Crassostrea_XP_011413857.1, Crassostrea_XP_011422192.1, Crassostrea_XP_011422289.1, Crassostrea_XP_011423059.1, Crassostrea_XP_011425850.2, Crassostrea_XP_011427412.2, Crassostrea_XP_011430005.1, Crassostrea_XP_011431019.2, Crassostrea_XP_011432631.2, Crassostrea_XP_011434859.1, Crassostrea_XP_011436318.1, Crassostrea_XP_011437439.1, Crassostrea_XP_011439073.2, Crassostrea_XP_011439298.1, Crassos…	A8JNM4, A8JNM5, A8JNM6, A8JNM7, C4XVJ2, E1JHU4, G4LU58, M9MRR4, M9MRS5, M9MRX1, M9MRX4, M9MS19, M9MSK6, M9PBV0, M9PCM2, M9PEN3, M9PHP8, Q0KIE7, Q24241, Q3KN55, Q4V578, Q7KTP7, Q7KU92, Q7KU95, Q8SWY2, Q95TU4, Q9NCP8, Q9VMV0, Q9VQI1, X2JC49, X2JCM1, X2JGD3	e10553c38.2, e10702c34.1, e11120c38.5, e11120c38.6, e11779c40.1, e12914c36.1, e136082c9.3, e14503c43.37, e14682c40.7, e15772c36.6, e16042c42.6, e16228c45.12, e18343c26.4, e1887c44.36, e1887c44.40, e20199c37.5, e2048c41.5, e2707c42.1, e28214c8.3, e2864c33.9, e308c40.6, e3303c42.4, e366c43.10, e4088c42.3, e41167c38.1, e4175c32.7, e42309c40.7, e42807c25.1, e4457c40.15, e4694c40.2, e4808c33.5, e4808c…	Haliotis_HDSC00011CG00280, Haliotis_HDSC00018CG00180, Haliotis_HDSC00023CG00060, Haliotis_HDSC00025CG00150, Haliotis_HDSC00028CG00180, Haliotis_HDSC00038CG00180, Haliotis_HDSC00068CG00130, Haliotis_HDSC00073CG00150, Haliotis_HDSC00121CG00030, Haliotis_HDSC00162CG00020, Haliotis_HDSC00162CG00050, Haliotis_HDSC00256CG00030, Haliotis_HDSC00299CG00030, Haliotis_HDSC00312CG00040, Haliotis_HDSC00317CG0…	Lingula_A0A1S3GXS4, Lingula_A0A1S3GYM5, Lingula_A0A1S3GYW9, Lingula_A0A1S3GZ56, Lingula_A0A1S3GZ65, Lingula_A0A1S3GZ70, Lingula_A0A1S3GZX6, Lingula_A0A1S3H0H0, Lingula_A0A1S3H3B0, Lingula_A0A1S3H4Y0, Lingula_A0A1S3H8V1, Lingula_A0A1S3HAG9, Lingula_A0A1S3HBG6, Lingula_A0A1S3HCH4, Lingula_A0A1S3HFK8, Lingula_A0A1S3HFK9, Lingula_A0A1S3HFN4, Lingula_A0A1S3HHY6, Lingula_A0A1S3HS58, Lingula_A0A1S3HSE2,…	Lottia_XP_009043775.1, Lottia_XP_009044081.1, Lottia_XP_009045757.1, Lottia_XP_009045758.1, Lottia_XP_009046600.1, Lottia_XP_009047512.1, Lottia_XP_009047525.1, Lottia_XP_009047526.1, Lottia_XP_009047527.1, Lottia_XP_009048524.1, Lottia_XP_009049126.1, Lottia_XP_009049127.1, Lottia_XP_009049489.1, Lottia_XP_009050488.1, Lottia_XP_009053273.1, Lottia_XP_009053480.1, Lottia_XP_009054647.1, Lottia_X…	B2RXR6, G5E8K5, P51480, P55271, Q02357, Q05921, Q505D1, Q60772, Q60773, Q812A3, Q8BTI7, Q8BZ25, Q8C8R3, Q9CR42, Q9D2X0, Q9WV06, Q9Z2X2	Obi_XP_014767550.1, Obi_XP_014767633.1, Obi_XP_014767643.1, Obi_XP_014768687.1, Obi_XP_014770644.1, Obi_XP_014771035.1, Obi_XP_014771043.1, Obi_XP_014771049.1, Obi_XP_014772755.1, Obi_XP_014773619.1, Obi_XP_014773620.1, Obi_XP_014773621.1, Obi_XP_014773622.1, Obi_XP_014773623.1, Obi_XP_014773624.1, Obi_XP_014773625.1, Obi_XP_014773626.1, Obi_XP_014773628.1, Obi_XP_014773629.1, Obi_XP_014773630.1,…	p1001c63.89, p10336c42.4, p117c71.305, p118c63.21, p12c69.98, p1350c58.10, p1350c58.22, p1350c58.9, p1442c72.32, p1442c72.33, p1442c72.34, p1448c62.35, p1448c62.39, p145c61.12, p1573c63.1, p1579c67.28, p1662c68.189, p1662c68.190, p1662c68.191, p174871c51.1, p1874c66.19, p193c57.7, p198c66.1, p200688c61.6, p23437c72.6, p23c62.28, p24c58.2, p2565c63.37, p258748c66.10, p258748c66.11, p258753c65.35, …	Dre_A0A0R4IKI8, Dre_A0A0R4IN28, Dre_A0A0R4IYL7, Dre_A0A140LFX0, Dre_A0A1D5NSX2, Dre_A2BGX0, Dre_A2BIB8, Dre_A2BIB9, Dre_A2BIC1, Dre_A2BID2, Dre_A2BIM2, Dre_A7E2I8, Dre_A9C3P2, Dre_B0UXZ0, Dre_B2GRS1, Dre_B3DHM4, Dre_B8A4P5, Dre_E7F095, Dre_E7F0U4, Dre_E7F4G7, Dre_E7F570, Dre_E7F7S0, Dre_E7FC91, Dre_E9QBZ2, Dre_E9QFU2, Dre_F1Q6Y2, Dre_F1QKV0, Dre_F1QNB1, Dre_F1QNB3, Dre_F1QQ98, Dre_F1QU37, Dre_F1Q…	Hsa_E5RJM6, Hsa_O15084, Hsa_O75832, Hsa_P16157, Hsa_P42771, Hsa_P42772, Hsa_P42773, Hsa_P55273, Hsa_Q01484, Hsa_Q05823, Hsa_Q12955, Hsa_Q15327, Hsa_Q53RE8, Hsa_Q86SG2, Hsa_Q8N283, Hsa_Q8N6D5, Hsa_Q8N8A2, Hsa_Q8NB46, Hsa_Q8NFD2, Hsa_Q9GZV1	pfu_aug2.0_1008.1_27979.t1, pfu_aug2.0_10556.1_22952.t1, pfu_aug2.0_1088.1_28045.t1, pfu_aug2.0_10941.1_06453.t1, pfu_aug2.0_112.1_06973.t1, pfu_aug2.0_11283.1_13103.t1, pfu_aug2.0_1156.1_21437.t1, pfu_aug2.0_1160.1_01435.t1, pfu_aug2.0_12880.1_03141.t1, pfu_aug2.0_14065.1_19835.t1, pfu_aug2.0_1567.1_25006.t1, pfu_aug2.0_1567.1_25007.t1, pfu_aug2.0_1567.1_25009.t1, pfu_aug2.0_1567.1_25010.t1, pfu…
OG0000012	J9JJF3, J9JJY0, J9JNY3, J9JPM8, J9JPN7, J9JQ12, J9JQQ0, J9JRJ1, J9JSM6, J9JUF3, J9JV15, J9JVJ9, J9JVX5, J9JYK4, J9K106, J9K5H3, J9K6D0, J9K770, J9KB60, J9KBT9, J9KBU0, J9KDW8, J9KFJ1, J9KGK0, J9KH45, J9KHA6, J9KHD3, J9KJ14, J9KJ93, J9KK93, J9KLM1, J9KMA7, J9KMP3, J9KN36, J9KN72, J9KNJ0, J9KPL8, J9KPN7, J9KPY3, J9KPY4, J9KQR1, J9KQV2, J9KQV3, J9KQV4, J9KTA8, J9KTP9, J9KTQ8, J9KUG1, J9KVS0, J9KWZ9,…	Aca_XP_005090085.1, Aca_XP_005090528.1, Aca_XP_005090905.1, Aca_XP_005091357.1, Aca_XP_005091401.1, Aca_XP_005091478.1, Aca_XP_005091525.1, Aca_XP_005093017.1, Aca_XP_005093018.1, Aca_XP_005093019.1, Aca_XP_005094394.1, Aca_XP_005094825.1, Aca_XP_005095435.1, Aca_XP_005096131.1, Aca_XP_005096437.1, Aca_XP_005096839.1, Aca_XP_005096909.1, Aca_XP_005096959.1, Aca_XP_005097783.1, Aca_XP_005098137.1,…	C3YH29	Bgl_XP_013061345.1, Bgl_XP_013064223.1, Bgl_XP_013064228.1, Bgl_XP_013064271.1, Bgl_XP_013065468.1, Bgl_XP_013065469.1, Bgl_XP_013065470.1, Bgl_XP_013066233.1, Bgl_XP_013066255.1, Bgl_XP_013066545.1, Bgl_XP_013066712.1, Bgl_XP_013071841.1, Bgl_XP_013077882.1, Bgl_XP_013080024.1, Bgl_XP_013080796.1, Bgl_XP_013084392.1, Bgl_XP_013084559.1, Bgl_XP_013088333.1, Bgl_XP_013088560.1, Bgl_XP_013088561.1,…	H9IT83, H9IWM5, H9IXP5, H9IZ31, H9J2Z6, H9J315, H9J3V8, H9J3Z4, H9J421, H9J589, H9JA98, H9JDQ3, H9JE73, H9JGZ6, H9JIS5, H9JXX7, M4B148, Q75QB9, Q75QC0, Q75R41	Capitella_R7T9V7, Capitella_R7TR72, Capitella_R7UBX8, Capitella_R7UG06, Capitella_R7UU38, Capitella_R7V518	Crassostrea_XP_011418722.1, Crassostrea_XP_011421674.1, Crassostrea_XP_011428792.1, Crassostrea_XP_011430177.2, Crassostrea_XP_011430957.1, Crassostrea_XP_011433737.1, Crassostrea_XP_011435079.1, Crassostrea_XP_011435236.1, Crassostrea_XP_011435626.1, Crassostrea_XP_011439799.1, Crassostrea_XP_011441217.1, Crassostrea_XP_011441751.1, Crassostrea_XP_011447405.1, Crassostrea_XP_011450971.1, Crassos…	Q9VHL1	e1003c45.9, e10182c41.1, e10418c34.1, e10569c27.1, e10569c27.2, e11146c38.2, e1136c44.4, e11382c35.13, e11437c42.8, e11476c38.4, e11476c38.6, e11536c39.5, e1160c44.61, e11656c43.20, e11657c34.3, e1176c42.2, e1227c40.28, e12351c45.2, e12351c45.3, e124c35.5, e12694c46.1, e1276c38.10, e1280c41.8, e13028c45.21, e130849c30.1, e1389c45.44, e1403c41.6, e14082c33.1, e14082c33.2, e14082c33.3, e14176c35.17…	Haliotis_HDSC00049CG00060, Haliotis_HDSC00209CG00120, Haliotis_HDSC00488CG00160, Haliotis_HDSC01251CG00150, Haliotis_HDSC01477CG00030, Haliotis_HDSC01934CG00010, Haliotis_HDSC02247CG00010, Haliotis_HDSC02626CG00110, Haliotis_HDSC02673CG00020, Haliotis_HDSC02680CG00020, Haliotis_HDSC02733CG00020, Haliotis_HDSC04516CG00010, Haliotis_HDSC05039CG00030, Haliotis_HDSC05181CG00040, Haliotis_HDSC05181CG0…	Lingula_A0A1S3HZ01, Lingula_A0A1S3J244, Lingula_A0A1S3JAC3, Lingula_A0A1S3JKT0, Lingula_A0A1S3KFI3, Lingula_A0A2R2MJR9	Lottia_XP_009047204.1, Lottia_XP_009054538.1, Lottia_XP_009060709.1, Lottia_XP_009061386.1, Lottia_XP_009063757.1, Lottia_XP_009063780.1, Lottia_XP_009063784.1	D3YZI9	Obi_XP_014767697.1, Obi_XP_014767724.1, Obi_XP_014768027.1, Obi_XP_014768138.1, Obi_XP_014768230.1, Obi_XP_014768564.1, Obi_XP_014768611.1, Obi_XP_014769447.1, Obi_XP_014770740.1, Obi_XP_014772150.1, Obi_XP_014772823.1, Obi_XP_014774695.1, Obi_XP_014774901.1, Obi_XP_014775604.1, Obi_XP_014776663.1, Obi_XP_014777174.1, Obi_XP_014778316.1, Obi_XP_014778464.1, Obi_XP_014783424.1, Obi_XP_014784254.1,…	p1015c69.228, p1039c62.60, p1047c61.31, p10578c68.4, p1074c60.114, p1076c71.79, p1090c58.48, p1090c58.49, p1090c58.50, p110c62.26, p1113c64.13, p1120c60.101, p1120c60.135, p1142c63.35, p1142c63.36, p114c62.21, p115615c72.1, p1167c68.10, p117c71.155, p117c71.227, p117c71.228, p117c71.355, p117c71.356, p1180c74.29, p1181c64.18, p118c63.60, p1194c63.108, p1194c63.19, p1194c63.37, p1194c63.73, p1194c…	Dre_A0A0R4I9N9, Dre_A0A0R4IP87, Dre_A0A0R4IQA0, Dre_A4QP11, Dre_E7FC44, Dre_E9QEM8, Dre_E9QGH6, Dre_F1Q6Q2, Dre_F1QBC2, Dre_Q6ZM83, Dre_R4GEX9	Hsa_P0DP91, Hsa_Q6P3X8, Hsa_Q8N328, Hsa_Q8N414, Hsa_Q96DM1, Hsa_Q96JS3	pfu_aug2.0_1986.1_21888.t1, pfu_aug2.0_2956.1_22242.t1, pfu_aug2.0_511.1_04265.t1, pfu_aug2.0_5809.1_32828.t1, pfu_aug2.0_649.1_31028.t1
OG0000013	J9JYI8, J9KEP2, J9KK91, J9KML5, J9KSU4, J9KUC5, J9KVP5, J9KZ07, J9L2Y2, J9L3U8, J9L526, J9L938, J9LMI2, J9LNY7, J9LTJ1, J9LXI5, J9LZS2, J9M5K1, X1WPR6, X1WSF6, X1X5S1, X1X8D8, X1X8X6, X1XB47, X1XCB9, X1XHS3, X1XIT4, X1XIV7, X1XLP3, X1XMC3, X1XPP7, X1XQ54	Aca_XP_005091711.1, Aca_XP_005093135.1, Aca_XP_005098098.1, Aca_XP_005098099.1, Aca_XP_005098101.1, Aca_XP_005110016.1, Aca_XP_012934675.1, Aca_XP_012936824.1, Aca_XP_012937819.1, Aca_XP_012939400.1, Aca_XP_012940041.1, Aca_XP_012940091.1, Aca_XP_012940092.1, Aca_XP_012942368.1, Aca_XP_012942463.1, Aca_XP_012942513.1, Aca_XP_012945159.1, Aca_XP_012946141.1	C3Y3L6, C3YY14, C3Z2G8, C3ZSC9, C3ZUF3, C3ZVL0	Bgl_XP_013063547.1, Bgl_XP_013063548.1, Bgl_XP_013064650.1, Bgl_XP_013073802.1, Bgl_XP_013074283.1, Bgl_XP_013074288.1, Bgl_XP_013078125.1, Bgl_XP_013078170.1, Bgl_XP_013080354.1, Bgl_XP_013085006.1, Bgl_XP_013087202.1, Bgl_XP_013088404.1, Bgl_XP_013088688.1, Bgl_XP_013089235.1, Bgl_XP_013089670.1, Bgl_XP_013091345.1, Bgl_XP_013091544.1, Bgl_XP_013091614.1, Bgl_XP_013092112.1, Bgl_XP_013092871.1,…	H9J3T2, H9JJ52, H9JTF1, H9JU36	Capitella_R7T6K6, Capitella_R7TDK3, Capitella_R7TF02, Capitella_R7TMN9, Capitella_R7TSR9, Capitella_R7TYC8, Capitella_R7U0P5, Capitella_R7U158, Capitella_R7U3T7, Capitella_R7U5E0, Capitella_R7U5I1, Capitella_R7U666, Capitella_R7UFS7, Capitella_R7UIB1, Capitella_R7ULJ7, Capitella_R7UPW5, Capitella_R7UQP0, Capitella_R7UQW5, Capitella_R7US75, Capitella_R7UT73, Capitella_R7UUP4, Capitella_R7UVU3, Cap…	Crassostrea_XP_011415541.1, Crassostrea_XP_011424217.2, Crassostrea_XP_019921685.1, Crassostrea_XP_019922273.1, Crassostrea_XP_019922330.1, Crassostrea_XP_019926963.1		e1003c45.30, e10059c45.4, e1016c46.13, e103301c44.28, e10386c52.1, e10386c52.2, e1049c47.6, e1055c45.35, e1062c44.3, e10647c32.8, e10653c41.5, e10695c45.4, e1070c27.4, e1075c44.32, e1075c44.33, e10778c46.5, e1078c35.29, e10950c46.3, e1098c39.12, e1098c39.9, e1102c40.20, e11030c20.3, e1103c42.100, e1108c36.1, e11114c40.4, e11123c43.2, e11165c45.2, e1119c45.24, e1121c45.7, e11342c39.2, e113437c31.1…	Haliotis_HDSC00102CG00130, Haliotis_HDSC00881CG00120, Haliotis_HDSC00971CG00090, Haliotis_HDSC00971CG00100, Haliotis_HDSC01517CG00050, Haliotis_HDSC02589CG00010, Haliotis_HDSC02626CG00070, Haliotis_HDSC03146CG00030, Haliotis_HDSC03195CG00010, Haliotis_HDSC05391CG00010, Haliotis_HDSC09803CG00010	Lingula_A0A1S3HE18, Lingula_A0A1S3HFH6, Lingula_A0A1S3I956, Lingula_A0A1S3IU83, Lingula_A0A1S3JIQ3, Lingula_A0A2R2MTJ7	Lottia_XP_009046221.1, Lottia_XP_009048979.1, Lottia_XP_009049724.1, Lottia_XP_009053389.1, Lottia_XP_009056601.1, Lottia_XP_009056865.1, Lottia_XP_009057408.1, Lottia_XP_009057409.1, Lottia_XP_009058301.1, Lottia_XP_009058813.1, Lottia_XP_009058844.1, Lottia_XP_009058956.1, Lottia_XP_009061837.1	Q06649	Obi_XP_014767882.1, Obi_XP_014767906.1, Obi_XP_014768033.1, Obi_XP_014768729.1, Obi_XP_014769776.1, Obi_XP_014772536.1, Obi_XP_014774444.1, Obi_XP_014775241.1, Obi_XP_014776053.1, Obi_XP_014776776.1, Obi_XP_014779078.1, Obi_XP_014779341.1, Obi_XP_014780239.1, Obi_XP_014782644.1, Obi_XP_014783681.1, Obi_XP_014784397.1, Obi_XP_014784746.1, Obi_XP_014785980.1, Obi_XP_014786063.1, Obi_XP_014786073.1,…	p1006c70.27, p1015c69.190, p1015c69.76, p1015c69.84, p1021c68.14, p1021c68.24, p10259c42.5, p1047c61.17, p1052c71.6, p1076c71.21, p1076c71.52, p1083c71.23, p1108c71.20, p1108c71.41, p1121c63.92, p1140c70.6, p114c62.118, p11504c40.1, p1161c60.64, p1162c70.19, p117c71.4, p117c71.43, p1180c74.32, p1180c74.56, p1180c74.80, p11884c56.9, p1215c59.36, p12323c45.2, p124c71.11, p124c71.178, p1259c74.128, …	Dre_E7F4J0, Dre_E9QEA7	Hsa_P78314	pfu_aug2.0_1125.1_18108.t1, pfu_aug2.0_1347.1_24868.t1, pfu_aug2.0_13733.1_13160.t1, pfu_aug2.0_15464.1_16547.t1, pfu_aug2.0_172.1_07091.t1, pfu_aug2.0_2335.1_18773.t1, pfu_aug2.0_2387.1_25405.t1, pfu_aug2.0_5066.1_22641.t1, pfu_aug2.0_6751.1_06249.t1
OG0000014	J9JK63, J9JQK9, J9JVF1, J9JWQ6, J9K024, J9K3A9, J9K520, J9K8C4, J9KAE8, J9KS20, J9KWQ2, J9LB08, J9LL75, X1WIB2, X1WIK3, X1WKL3, X1WLV9, X1WPB5, X1WRK3, X1WUX9, X1WXC3, X1WXG8, X1X259, X1X388, X1X3C1, X1X6M5, X1XAS6, X1XEE5, X1XGU3, X1XIT3, X1XJ24, X1XMV4, X1XQZ0	Aca_XP_005088923.1, Aca_XP_005106650.1, Aca_XP_012935034.1, Aca_XP_012936506.1, Aca_XP_012937930.1, Aca_XP_012938476.1, Aca_XP_012944475.1, Aca_XP_012944723.1, Aca_XP_012945463.1	C3XPC0, C3XRB9, C3XRK5, C3XRK6, C3XRK7, C3XW00, C3XY01, C3XY13, C3XYQ1, C3Y0V1, C3Y2N0, C3Y4X2, C3Y4X9, C3Y4Y1, C3Y6D0, C3YA68, C3YA71, C3YAD1, C3YER7, C3YER8, C3YFF2, C3YG91, C3YGK4, C3YGY9, C3YGZ1, C3YH26, C3YH31, C3YIH0, C3YIK0, C3YJE8, C3YK64, C3YK66, C3YKW1, C3YLT9, C3YLU3, C3YM57, C3YMV5, C3YRY0, C3YRZ0, C3YRZ3, C3YRZ5, C3YRZ8, C3YS01, C3YT62, C3YT71, C3YVU3, C3YYT7, C3YYT8, C3YYT9, C3Z0N3,…	Bgl_XP_013060974.1, Bgl_XP_013061010.1, Bgl_XP_013061235.1, Bgl_XP_013061716.1, Bgl_XP_013061775.1, Bgl_XP_013061908.1, Bgl_XP_013061909.1, Bgl_XP_013062440.1, Bgl_XP_013062754.1, Bgl_XP_013062982.1, Bgl_XP_013063189.1, Bgl_XP_013063193.1, Bgl_XP_013063774.1, Bgl_XP_013063775.1, Bgl_XP_013064029.1, Bgl_XP_013064371.1, Bgl_XP_013064374.1, Bgl_XP_013067301.1, Bgl_XP_013067302.1, Bgl_XP_013068051.1,…	H9IZ47	Capitella_R7T580, Capitella_R7TUM1, Capitella_R7VGR7, Capitella_R7VIH3	Crassostrea_XP_011412162.1, Crassostrea_XP_011412950.1, Crassostrea_XP_011412987.2, Crassostrea_XP_011413039.1, Crassostrea_XP_011413091.1, Crassostrea_XP_011413099.1, Crassostrea_XP_011413120.1, Crassostrea_XP_011413391.2, Crassostrea_XP_011413855.1, Crassostrea_XP_011414224.1, Crassostrea_XP_011414764.1, Crassostrea_XP_011414900.1, Crassostrea_XP_011415880.1, Crassostrea_XP_011415995.1, Crassos…	D0IQL4, Q8IP58, Q9Y151	e10353c34.9, e10430c46.1, e10462c41.6, e10627c24.1, e10647c32.27, e10664c44.1, e10773c30.1, e1089c44.31, e11104c30.3, e11237c34.5, e1131c43.67, e1131c43.69, e11355c36.15, e11585c32.1, e12803c39.1, e1304c39.7, e13466c34.1, e1429c45.37, e14793c38.3, e15070c42.9, e1532c37.12, e1570c42.16, e1600c39.20, e16042c42.8, e16057c36.1, e16057c36.2, e16192c31.1, e17075c21.1, e17234c30.1, e17397c31.3, e174475c…	Haliotis_HDSC00137CG00360, Haliotis_HDSC00158CG00130, Haliotis_HDSC00161CG00030, Haliotis_HDSC00679CG00080, Haliotis_HDSC00679CG00120, Haliotis_HDSC00679CG00130, Haliotis_HDSC00679CG00140, Haliotis_HDSC00689CG00030, Haliotis_HDSC00781CG00010, Haliotis_HDSC00781CG00040, Haliotis_HDSC00793CG00020, Haliotis_HDSC00793CG00030, Haliotis_HDSC00822CG00070, Haliotis_HDSC00822CG00080, Haliotis_HDSC01023CG0…	Lingula_A0A1S3HJY9, Lingula_A0A1S3HN80, Lingula_A0A1S3J9X6	Lottia_XP_009044289.1, Lottia_XP_009044707.1, Lottia_XP_009044872.1, Lottia_XP_009044874.1, Lottia_XP_009044875.1, Lottia_XP_009044876.1, Lottia_XP_009046780.1, Lottia_XP_009048381.1, Lottia_XP_009049055.1, Lottia_XP_009051404.1, Lottia_XP_009052260.1, Lottia_XP_009052711.1, Lottia_XP_009054427.1, Lottia_XP_009054945.1, Lottia_XP_009056122.1, Lottia_XP_009056364.1, Lottia_XP_009056378.1, Lottia_X…		Obi_XP_014769031.1, Obi_XP_014771576.1, Obi_XP_014771587.1, Obi_XP_014772294.1, Obi_XP_014773562.1, Obi_XP_014777921.1, Obi_XP_014780980.1	p1001c63.13, p1006c70.20, p1015c69.109, p11087c47.2, p11087c47.3, p11087c47.5, p1139c68.1, p1182c65.24, p1182c65.26, p1182c65.33, p1182c65.34, p123c64.1, p1242c67.21, p1242c67.22, p1242c67.26, p1242c67.51, p1242c67.52, p1242c67.71, p1243c71.1, p124c71.40, p1284c68.128, p1494c60.22, p15555c67.1, p16281c44.2, p19406c57.1, p2046c64.149, p2046c64.151, p211c51.1, p218c60.89, p22108c57.1, p23129c40.6, …		Hsa_Q0D2K5	pfu_aug2.0_1043.1_11396.t1, pfu_aug2.0_1590.1_01714.t1, pfu_aug2.0_16.1_20066.t1, pfu_aug2.0_16101.1_06565.t1, pfu_aug2.0_16168.1_29844.t1, pfu_aug2.0_179.1_30366.t1, pfu_aug2.0_1905.1_18590.t1, pfu_aug2.0_2258.1_28730.t1, pfu_aug2.0_2445.1_18821.t1, pfu_aug2.0_2840.1_02271.t1, pfu_aug2.0_2984.1_15683.t1, pfu_aug2.0_301.1_03969.t1, pfu_aug2.0_3066.1_22275.t1, pfu_aug2.0_3411.1_05825.t1, pfu_aug2.…
OG0000015	C4WTB1, C4WVG0, C4WW90, J9JJJ1, J9K6Y3, X1XR81	Aca_XP_005093852.1, Aca_XP_005103331.1, Aca_XP_005108269.2, Aca_XP_005112753.1, Aca_XP_005112754.1, Aca_XP_005113478.1, Aca_XP_012936232.1, Aca_XP_012940484.1	C3YEU3, C3YXC5, C4A032	Bgl_XP_013067683.1, Bgl_XP_013073391.1, Bgl_XP_013074675.1, Bgl_XP_013086301.1, Bgl_XP_013090068.1	H9IVB5, H9J3D3, H9JBN6, H9JPX3	Capitella_R7THB3, Capitella_R7TPA7, Capitella_X2B1C2	Crassostrea_XP_011413503.1, Crassostrea_XP_011421218.1, Crassostrea_XP_011422954.2, Crassostrea_XP_011438272.1	M9NDH8, Q24317, Q6IGR5, Q9VPX8, Q9VZD5	e1356c45.18, e1680c37.6, e1958c39.10, e19934c47.1, e19934c47.3, e19934c47.4, e20756c36.3, e2577c41.6, e3720c34.5, e3720c34.7, e38838c21.1, e4386c40.1, e4749c39.6, e5077c39.71, e50812c42.2, e6870c50.2, e6870c50.4, e6905c34.8, e8581c34.16, e8809c42.16, e9328c33.3	Haliotis_HDSC00204CG00220, Haliotis_HDSC00549CG00050	Lingula_A0A1S3HJ03, Lingula_A0A1S3IBI6, Lingula_A0A1S3IC12, Lingula_A0A1S3ICQ5, Lingula_A0A1S3JUD8, Lingula_A0A1S3JZB2	Lottia_XP_009060148.1, Lottia_XP_009060151.1	P20664, P58064, Q99LJ8	Obi_XP_014768165.1, Obi_XP_014770357.1, Obi_XP_014775606.1	p1001c63.67, p1001c63.70, p1006c70.59, p1013c63.14, p1013c63.41, p1015c69.160, p1015c69.197, p1015c69.276, p1015c69.283, p1015c69.33, p1021c68.34, p1025c65.42, p1025c65.47, p1025c65.8, p10352c30.1, p1039c62.34, p1039c62.53, p1043c67.109, p1043c67.76, p1043c67.9, p1043c67.93, p1047c61.36, p10496c48.1, p1053c67.52, p1053c67.61, p105c62.41, p105c62.67, p106420c38.1, p10713c51.1, p1074c60.56, p1076c7…	Dre_A0A1D5NT02, Dre_A8E5N9, Dre_B8JIY3, Dre_F1QKT6, Dre_F1R7Y1, Dre_Q0P459, Dre_Q6DHR8, Dre_Q7ZUR8	Hsa_P49642, Hsa_P82932, Hsa_Q96E22	pfu_aug2.0_1809.1_31915.t1, pfu_aug2.0_313.1_10595.t1, pfu_aug2.0_983.1_11354.t1
OG0000016	J9JK68, J9JS68, J9JTV4, J9KER7, J9KFM3, J9KFN1, J9KG28, J9KGP2, J9KGW7, J9KHB2, J9KI49, J9KJT3, J9KJY3, J9KJZ0, J9KK75, J9KKX7, J9KLD2, J9KLZ8, J9KMD8, J9KNQ1, J9KPD1, J9KRV5, J9KRW7, J9KU55, J9KVG9, J9KVK4, J9KVT2, J9KW02, J9KWL8, J9KXJ9, J9KXK9, J9KYE3, J9KZ73, J9KZ92, J9KZC9, J9KZQ8, J9L029, J9L0L9, J9L168, J9L1F1, J9L2L0, J9L2M4, J9L2S9, J9L4E7, J9L4V4, J9L5W5, J9L6F4, J9L6L2, J9L7Z4, J9L8L9,…	Aca_XP_005095611.1, Aca_XP_012940039.1, Aca_XP_012941431.1		Bgl_XP_013064214.1, Bgl_XP_013067232.1, Bgl_XP_013072178.1, Bgl_XP_013077813.1, Bgl_XP_013079343.1, Bgl_XP_013088611.1, Bgl_XP_013088983.1, Bgl_XP_013090083.1, Bgl_XP_013092688.1, Bgl_XP_013094095.1	H9JRY0	Capitella_R7T6N6, Capitella_R7TE96, Capitella_R7TGM3, Capitella_R7TIK4, Capitella_R7TM52, Capitella_R7TPP6, Capitella_R7TYY0, Capitella_R7U067, Capitella_R7U0A0, Capitella_R7U0N4, Capitella_R7UH03, Capitella_R7UHU6, Capitella_R7UIM9, Capitella_R7UK32, Capitella_R7UKI7, Capitella_R7UN06, Capitella_R7UPM1, Capitella_R7UX57, Capitella_R7V2F1, Capitella_R7V693, Capitella_R7V835, Capitella_R7VB23, Cap…			e10047c44.9, e10050c47.28, e10139c36.4, e1013c41.8, e10245c41.10, e10353c34.21, e1055c45.21, e1055c45.33, e1069c41.22, e10809c43.2, e1098c39.10, e11070c44.10, e1113c45.32, e1114c45.1, e11222c42.2, e1131c43.58, e11361c34.6, e11468c43.1, e11532c40.1, e11602c40.5, e11602c40.6, e11668c37.3, e1192c37.8, e1194c36.23, e1194c36.24, e119c39.8, e12024c44.16, e12361c38.3, e12438c42.1, e12443c23.1, e1252c41.…	Haliotis_HDSC00119CG00030		Lottia_XP_009043679.1, Lottia_XP_009045185.1, Lottia_XP_009046264.1, Lottia_XP_009046631.1, Lottia_XP_009050351.1, Lottia_XP_009050950.1, Lottia_XP_009051239.1, Lottia_XP_009052179.1, Lottia_XP_009052618.1, Lottia_XP_009052770.1, Lottia_XP_009054799.1, Lottia_XP_009054942.1, Lottia_XP_009055188.1, Lottia_XP_009055638.1, Lottia_XP_009056018.1, Lottia_XP_009056236.1, Lottia_XP_009060104.1, Lottia_X…			p1006c70.21, p1006c70.22, p1018c66.37, p1018c66.38, p10262c63.10, p104c55.1, p1079c64.100, p10825c43.1, p1085c60.34, p1121c63.114, p112681c63.1, p1129c66.62, p117c71.229, p117c71.318, p1182c65.4, p1187c57.3, p1194c63.74, p1220c62.4, p1230c76.16, p124c71.167, p124c71.168, p124c71.312, p1259c74.32, p1259c74.56, p1259c74.57, p126c77.105, p126c77.132, p126c77.98, p1271c65.51, p1271c65.60, p1283c67.10…			pfu_aug2.0_8458.1_29632.t1
OG0000017	J9JKV5, J9JMF3, J9JP22, J9JQ56, J9JRI8, J9JTL0, J9JWY8, J9JY33, J9JYC8, J9K2M1, J9K374, J9K8U4, J9K8V5, J9KBG5, J9KBU9, J9KC03, J9KC47, J9KC55, J9KC89, J9KCL7, J9KCY1, J9KD94, J9KDD5, J9KDE5, J9KDJ6, J9KDV8, J9KDX2, J9KE08, J9KEB0, J9KEC3, J9KEF0, J9KEL5, J9KER0, J9KES9, J9KF18, J9KFF6, J9KFK2, J9KFN2, J9KFU5, J9KG94, J9KGC0, J9KGJ2, J9KGK8, J9KGS5, J9KGY5, J9KH82, J9KHN0, J9KHP5, J9KHU7, J9KI31,…	Aca_XP_005108627.1, Aca_XP_012944588.1, Aca_XP_012944590.1, Aca_XP_012944591.1	C3XT11, C3XUS8, C3XVL3, C3Y2X9, C3Y831, C3Y840, C3Y851, C3YB60, C3YB67, C3YHF8	Bgl_XP_013071577.1, Bgl_XP_013082620.1, Bgl_XP_013082779.1, Bgl_XP_013088410.1, Bgl_XP_013089272.1	H9JA92, H9JA93, H9JA94	Capitella_R7T4E5, Capitella_R7TK83, Capitella_R7TM60, Capitella_R7TWD8	Crassostrea_XP_011412243.1, Crassostrea_XP_011417397.1, Crassostrea_XP_011418977.1, Crassostrea_XP_011419714.1, Crassostrea_XP_011422948.1, Crassostrea_XP_011425556.1, Crassostrea_XP_011427240.1, Crassostrea_XP_011434855.1, Crassostrea_XP_011435702.1, Crassostrea_XP_011435996.1, Crassostrea_XP_011439145.1, Crassostrea_XP_011441209.1, Crassostrea_XP_011442766.1, Crassostrea_XP_011443190.1, Crassos…	A0A0B4JDB3, A0A0B4JDG3, A0A0B4LHQ5, A2VES1, F9VMG6, Q70BZ0	e1004c37.1, e1029c31.3, e1034c46.1, e10412c31.9, e104656c27.1, e10537c41.1, e10537c41.2, e10553c38.1, e1056c48.5, e1072c34.6, e10786c34.1, e10922c35.12, e11029c19.1, e11181c46.10, e11293c37.2, e11493c44.2, e11504c45.2, e115c38.3, e1191c32.8, e12026c43.1, e12048c39.5, e12048c39.6, e12244c42.3, e12244c42.4, e1263c43.6, e12704c35.7, e12704c35.8, e1276c38.14, e13028c45.14, e13028c45.15, e13339c38.2, …	Haliotis_HDSC00007CG00040, Haliotis_HDSC00007CG00060, Haliotis_HDSC00008CG00120, Haliotis_HDSC00046CG00190, Haliotis_HDSC00046CG00230, Haliotis_HDSC00050CG00060, Haliotis_HDSC00051CG00190, Haliotis_HDSC00090CG00240, Haliotis_HDSC00092CG00080, Haliotis_HDSC00100CG00070, Haliotis_HDSC00119CG00010, Haliotis_HDSC00200CG00120, Haliotis_HDSC00203CG00020, Haliotis_HDSC00211CG00010, Haliotis_HDSC00272CG0…	Lingula_A0A1S3IS09	Lottia_XP_009054182.1, Lottia_XP_009056844.1, Lottia_XP_009059321.1		Obi_XP_014768047.1, Obi_XP_014769500.1, Obi_XP_014775939.1, Obi_XP_014777721.1	p10106c52.6, p138c61.4, p258738c65.86, p259c66.158, p318c69.6, p3388c67.28, p371c66.50, p371c66.51, p440c72.101, p440c72.102, p517c66.3, p525c63.42, p741c64.106, p775c64.11, p853c70.12, p853c70.13			pfu_aug2.0_1325.1_18269.t1, pfu_aug2.0_1568.1_28380.t1, pfu_aug2.0_1573.1_11743.t1, pfu_aug2.0_161.1_03724.t1, pfu_aug2.0_1633.1_11781.t1, pfu_aug2.0_1672.1_08507.t1, pfu_aug2.0_1697.1_25094.t1, pfu_aug2.0_1766.1_21784.t1, pfu_aug2.0_18099.1_33225.t1, pfu_aug2.0_1938.1_28598.t1, pfu_aug2.0_2104.1_15398.t1, pfu_aug2.0_22687.1_26584.t1, pfu_aug2.0_2301.1_05483.t1, pfu_aug2.0_257.1_23745.t1, pfu_aug…
OG0000018	J9JSS1, J9JU62, J9JWG0, J9K1J0, J9KA26, X1WID5	Aca_XP_005089995.1, Aca_XP_005090258.2, Aca_XP_005092589.1, Aca_XP_005093586.2, Aca_XP_005093898.1, Aca_XP_005094477.1, Aca_XP_005094478.1, Aca_XP_005096749.2, Aca_XP_005097664.1, Aca_XP_005100917.1, Aca_XP_005100918.1, Aca_XP_005100919.1, Aca_XP_005100920.1, Aca_XP_005100921.1, Aca_XP_005100922.1, Aca_XP_005100923.1, Aca_XP_005100933.1, Aca_XP_005100934.1, Aca_XP_005100935.1, Aca_XP_005100936.1,…	C3XQP0, C3XRH7, C3XRS0, C3XRS1, C3XRT6, C3XSV5, C3XU05, C3XUG0, C3XUV5, C3XUW1, C3XUW9, C3XVC7, C3XVC8, C3XVV8, C3XXC5, C3XXJ1, C3XZP2, C3Y0M2, C3Y1S8, C3Y1T0, C3Y4Z3, C3Y4Z4, C3Y722, C3Y7D1, C3Y7V6, C3Y9G2, C3Y9T9, C3YBE0, C3YE19, C3YE20, C3YE81, C3YEL8, C3YEL9, C3YEM0, C3YEM1, C3YEM7, C3YES7, C3YES8, C3YG21, C3YG24, C3YG60, C3YG61, C3YGU2, C3YIA0, C3YIB2, C3YIB3, C3YIB6, C3YIB7, C3YIB9, C3YIF8,…	Bgl_XP_013062119.1, Bgl_XP_013065825.1, Bgl_XP_013065826.1, Bgl_XP_013065828.1, Bgl_XP_013065829.1, Bgl_XP_013065830.1, Bgl_XP_013065831.1, Bgl_XP_013065832.1, Bgl_XP_013065833.1, Bgl_XP_013065834.1, Bgl_XP_013065835.1, Bgl_XP_013065841.1, Bgl_XP_013065842.1, Bgl_XP_013067188.1, Bgl_XP_013070294.1, Bgl_XP_013070391.1, Bgl_XP_013071311.1, Bgl_XP_013071312.1, Bgl_XP_013071313.1, Bgl_XP_013073175.1,…	A0A1P1ESM4, A3RKJ4, C0SPF7, D5FXC9, H9IXV2, H9JBM0, L0N4M0, L0N5H8, L0N6J1, L0N740	Capitella_R7T492, Capitella_R7T5M0, Capitella_R7T692, Capitella_R7T9H1, Capitella_R7TBC9, Capitella_R7TCM0, Capitella_R7TD94, Capitella_R7TIX4, Capitella_R7TM81, Capitella_R7TP01, Capitella_R7TRR8, Capitella_R7TS32, Capitella_R7TSB9, Capitella_R7TVM4, Capitella_R7TW41, Capitella_R7TW56, Capitella_R7TWR7, Capitella_R7TX15, Capitella_R7TXU4, Capitella_R7TYJ1, Capitella_R7U1X2, Capitella_R7U3D8, Cap…	Crassostrea_NP_001292231.1, Crassostrea_XP_011417117.1, Crassostrea_XP_011422377.1, Crassostrea_XP_011424603.1, Crassostrea_XP_011424604.1, Crassostrea_XP_011428522.1, Crassostrea_XP_011429720.1, Crassostrea_XP_011429721.1, Crassostrea_XP_011433383.1, Crassostrea_XP_011433384.1, Crassostrea_XP_011435294.1, Crassostrea_XP_011435295.1, Crassostrea_XP_011435299.1, Crassostrea_XP_011435300.1, Crassos…	Q95078, Q9V399, Q9VG17, Q9VW43, X2JA13	e1089c44.27, e11491c47.10, e1208c41.1, e1452c35.16, e1452c35.18, e1532c37.17, e1689c35.17, e1689c35.19, e1689c35.20, e1689c35.22, e1810c40.43, e18227c45.5, e20528c44.6, e2065c39.5, e2069c44.33, e2125c39.44, e216075c41.12, e216083c38.3, e2177c43.69, e23944c38.3, e2518c39.21, e2951c42.11, e3700c42.21, e3700c42.24, e4054c39.36, e4514c35.4, e458c41.10, e4920c43.19, e5060c44.35, e5728c41.48, e607c43.3…	Haliotis_HDSC00083CG00050, Haliotis_HDSC00083CG00060, Haliotis_HDSC00127CG00140, Haliotis_HDSC00129CG00020, Haliotis_HDSC00129CG00070, Haliotis_HDSC00560CG00090, Haliotis_HDSC00883CG00090, Haliotis_HDSC01575CG00050, Haliotis_HDSC01843CG00010, Haliotis_HDSC01843CG00030, Haliotis_HDSC02006CG00090, Haliotis_HDSC02006CG00100, Haliotis_HDSC02006CG00110, Haliotis_HDSC02025CG00050, Haliotis_HDSC02526CG0…	Lingula_A0A1S3GZZ5, Lingula_A0A1S3H3Q7, Lingula_A0A1S3H5L4, Lingula_A0A1S3H5T1, Lingula_A0A1S3HB01, Lingula_A0A1S3HBY6, Lingula_A0A1S3HBZ7, Lingula_A0A1S3HC01, Lingula_A0A1S3HC29, Lingula_A0A1S3HDF2, Lingula_A0A1S3HDF6, Lingula_A0A1S3HET6, Lingula_A0A1S3HJY2, Lingula_A0A1S3HK03, Lingula_A0A1S3HN38, Lingula_A0A1S3HN43, Lingula_A0A1S3HQK6, Lingula_A0A1S3HS02, Lingula_A0A1S3HTD3, Lingula_A0A1S3HTZ8,…	Lottia_XP_009044264.1, Lottia_XP_009045426.1, Lottia_XP_009047812.1, Lottia_XP_009048545.1, Lottia_XP_009049112.1, Lottia_XP_009049745.1, Lottia_XP_009049881.1, Lottia_XP_009049888.1, Lottia_XP_009050187.1, Lottia_XP_009050295.1, Lottia_XP_009050593.1, Lottia_XP_009051044.1, Lottia_XP_009051831.1, Lottia_XP_009053804.1, Lottia_XP_009054268.1, Lottia_XP_009057084.1, Lottia_XP_009057255.1, Lottia_X…	O54749, O54750, O55071, P00184, P00186, P03940, P11714, P12790, P12791, P15392, P20852, P24456, P24457, P27786, P33267, P56593, P56654, P56655, P56656, P56657, Q05421, Q64429, Q64458, Q6VVW9, Q6XVG2, Q8CIM7, Q91W64, Q91X77, Q9CX98, Q9D816, Q9DBX6	Obi_XP_014768098.1, Obi_XP_014768099.1, Obi_XP_014771758.1, Obi_XP_014772151.1, Obi_XP_014772154.1, Obi_XP_014772525.1, Obi_XP_014780496.1, Obi_XP_014780497.1, Obi_XP_014788787.1, Obi_XP_014790793.1	p1021c68.43, p1128c67.4, p1147c61.102, p12136c50.1, p124c71.204, p1391c61.82, p1427c68.120, p17651c77.1, p17651c77.13, p17651c77.3, p17651c77.5, p18583c93.1, p1911c62.4, p1911c62.6, p1911c62.8, p197c68.107, p2492c65.124, p254c66.3, p2565c63.21, p2565c63.22, p2565c63.23, p2574c60.8, p258695c73.1, p258714c62.1, p258746c66.271, p258746c66.273, p258761c66.30, p258761c66.35, p275c64.306, p275c64.307, …	Dre_A0A0R4IAZ0, Dre_A0A0R4IBN6, Dre_A0A0R4IC64, Dre_A0A0R4IDU7, Dre_A0A0R4IE54, Dre_A0A0R4IFF1, Dre_A0A0R4IHQ7, Dre_A0A0R4II26, Dre_A0A0R4II65, Dre_A0A0R4IKH1, Dre_A0A0R4IKR6, Dre_A0A0R4ILF3, Dre_A0A0R4INB4, Dre_A0A0R4INX5, Dre_A0A0R4IP03, Dre_A0A0R4IQ46, Dre_A0A0R4IQ63, Dre_A0A0R4IQN3, Dre_A0A0R4IQV4, Dre_A0A0R4ISJ6, Dre_A0A0R4IV56, Dre_A0A0R4IV82, Dre_A0A0R4IVF3, Dre_A0A0R4IW42, Dre_A0A0R4IW99,…	Hsa_A0A087X1C5, Hsa_P04798, Hsa_P05093, Hsa_P05177, Hsa_P05181, Hsa_P08686, Hsa_P10632, Hsa_P10635, Hsa_P11509, Hsa_P11712, Hsa_P20813, Hsa_P20853, Hsa_P24903, Hsa_P33260, Hsa_P33261, Hsa_P51589, Hsa_Q16678, Hsa_Q16696, Hsa_Q6VVX0, Hsa_Q6ZSU1, Hsa_Q7Z449, Hsa_Q96SQ9	pfu_aug2.0_1135.1_18119.t1, pfu_aug2.0_117.1_23489.t1, pfu_aug2.0_117.1_23490.t1, pfu_aug2.0_1237.1_24795.t1, pfu_aug2.0_12904.1_16491.t1, pfu_aug2.0_1522.1_08416.t1, pfu_aug2.0_1558.1_28371.t1, pfu_aug2.0_1558.1_28373.t1, pfu_aug2.0_1558.1_28375.t1, pfu_aug2.0_1789.1_31901.t1, pfu_aug2.0_1818.1_28536.t1, pfu_aug2.0_1843.1_11896.t1, pfu_aug2.0_1860.1_01874.t1, pfu_aug2.0_1860.1_01875.t2, pfu_aug2…
OG0000019	J9JJV4, J9JKU0, J9JL40, J9JLG6, J9JLN5, J9JMH3, J9JNP4, J9JPL9, J9JPN3, J9JQ30, J9JS75, J9JT64, J9JT71, J9JUA7, J9JUK4, J9JUM9, J9JVD6, J9JVI2, J9JVZ7, J9JW47, J9JWX5, J9K013, J9K0A1, J9K0E7, J9K169, J9K192, J9K351, J9K3V8, J9K4D2, J9K4R2, J9K774, J9K9F1, J9K9M3, J9KAA0, J9KBE2, J9KBH1, J9KBM1, J9KBN1, J9KBV5, J9KCB6, J9KCC1, J9KD59, J9KD60, J9KDG2, J9KDR2, J9KGF7, J9KGR6, J9KHC8, J9KI27, J9KJB9,…	Aca_XP_005097005.1, Aca_XP_005097006.1			H9IYA7, H9JLQ4, H9JXG2, H9JXV6, O77042, Q9NDM3, Q9NDM4, Q9NDM5, Q9NDM6, Q9NDM9, Q9NDN0, Q9TYB5, V9GZQ1	Capitella_R7T450, Capitella_R7T5B3, Capitella_R7TG08, Capitella_R7TIZ9, Capitella_R7TKE9, Capitella_R7TKR9, Capitella_R7TSC9, Capitella_R7TSG2, Capitella_R7TYK5, Capitella_R7TZ68, Capitella_R7U2M1, Capitella_R7U3W3, Capitella_R7U8V2, Capitella_R7U915, Capitella_R7U9F4, Capitella_R7UEA9, Capitella_R7UG32, Capitella_R7URD8, Capitella_R7V0S2, Capitella_R7V399, Capitella_R7V7R1, Capitella_R7VE50, Cap…	Crassostrea_XP_011411880.1, Crassostrea_XP_011411915.2, Crassostrea_XP_011412736.2, Crassostrea_XP_011413128.1, Crassostrea_XP_011416649.1, Crassostrea_XP_011416659.1, Crassostrea_XP_011417914.1, Crassostrea_XP_011418047.1, Crassostrea_XP_011418048.1, Crassostrea_XP_011418049.1, Crassostrea_XP_011418202.1, Crassostrea_XP_011418862.1, Crassostrea_XP_011419222.1, Crassostrea_XP_011419404.1, Crassos…	O76925, Q23992, Q6IGF3, Q6IKR8, Q8I7Q1, Q8IH60, Q8MNR4, Q8MRT3, V9GZW9	e10128c39.2, e10128c39.3, e10578c39.3, e10578c39.4, e11273c37.1, e1131c43.19, e1227c40.16, e1227c40.17, e1393c38.5, e1393c38.6, e1504c44.32, e1504c44.33, e15915c45.1, e15915c45.2, e18114c36.1, e18114c36.2, e1880c49.1, e19684c26.1, e21698c39.7, e22953c35.1, e2390c44.9, e24601c43.1, e24601c43.2, e2949c25.5, e2949c25.6, e2949c25.8, e2949c25.9, e32403c43.1, e3719c36.2, e3719c36.3, e3719c36.4, e38414c…	Haliotis_HDSC00017CG00320, Haliotis_HDSC00017CG00330, Haliotis_HDSC00024CG00140, Haliotis_HDSC00024CG00150, Haliotis_HDSC00024CG00160, Haliotis_HDSC00033CG00050, Haliotis_HDSC00033CG00060, Haliotis_HDSC00044CG00020, Haliotis_HDSC00060CG00030, Haliotis_HDSC00060CG00040, Haliotis_HDSC00093CG00030, Haliotis_HDSC00111CG00260, Haliotis_HDSC00115CG00210, Haliotis_HDSC00129CG00040, Haliotis_HDSC00204CG0…	Lingula_A0A1S3H479, Lingula_A0A1S3H5C9, Lingula_A0A1S3H6R5, Lingula_A0A1S3HH31, Lingula_A0A1S3HHK4, Lingula_A0A1S3HN42, Lingula_A0A1S3HXV7, Lingula_A0A1S3I2B0, Lingula_A0A1S3I8Q0, Lingula_A0A1S3I8W5, Lingula_A0A1S3IAP2, Lingula_A0A1S3IB47, Lingula_A0A1S3IF24, Lingula_A0A1S3IHF5, Lingula_A0A1S3IL17, Lingula_A0A1S3ILE9, Lingula_A0A1S3IMZ8, Lingula_A0A1S3IN25, Lingula_A0A1S3IP82, Lingula_A0A1S3IV31,…	Lottia_XP_009044043.1, Lottia_XP_009047241.1, Lottia_XP_009047263.1, Lottia_XP_009049898.1, Lottia_XP_009050032.1, Lottia_XP_009051181.1, Lottia_XP_009053383.1, Lottia_XP_009054162.1, Lottia_XP_009054646.1, Lottia_XP_009055275.1, Lottia_XP_009066805.1			p100c71.77, p12642c41.8, p1411c68.96, p1411c68.97, p14462c47.2, p14462c47.3, p14462c47.4, p14462c47.5, p1827c56.16, p1851c72.6, p229c67.100, p229c67.101, p229c67.102, p229c67.98, p229c67.99, p22c64.64, p22c64.65, p22c64.66, p282c66.162, p282c66.163, p2834c67.5, p2834c67.6, p2834c67.7, p327c72.74, p333c67.324, p366c67.1, p38717c50.1, p429c63.403, p458c69.50, p458c69.51, p47c72.172, p48c60.87, p48c…			pfu_aug2.0_113.1_10277.t1, pfu_aug2.0_1139.1_31463.t1, pfu_aug2.0_1189.1_31507.t1, pfu_aug2.0_1192.1_08226.t1, pfu_aug2.0_1192.1_08227.t1, pfu_aug2.0_1192.1_08228.t1, pfu_aug2.0_1202.1_08233.t1, pfu_aug2.0_14.1_13364.t1, pfu_aug2.0_1434.1_15039.t1, pfu_aug2.0_15.1_16721.t1, pfu_aug2.0_1510.1_01677.t1, pfu_aug2.0_2083.1_12011.t1, pfu_aug2.0_2083.1_12012.t1, pfu_aug2.0_2232.1_08786.t1, pfu_aug2.0_2…
OG0000020		Aca_XP_005090541.2, Aca_XP_005094885.1, Aca_XP_005094886.1, Aca_XP_005095267.2, Aca_XP_005096189.2, Aca_XP_005096970.2, Aca_XP_005096998.2, Aca_XP_005097974.2, Aca_XP_005097975.1, Aca_XP_005097976.2, Aca_XP_005097977.1, Aca_XP_005097989.1, Aca_XP_005099133.2, Aca_XP_005100989.2, Aca_XP_005103717.2, Aca_XP_005104235.1, Aca_XP_005107268.2, Aca_XP_005107396.1, Aca_XP_005113442.1, Aca_XP_005113553.1,…	C3XQS2, C3XQS3, C3XQV9, C3XQX7, C3XS83, C3XUV0, C3Y2U7, C3Y507, C3Y7M9, C3Y8U5, C3Y9K2, C3Y9Q9, C3YBZ2, C3YBZ5, C3YD27, C3YD48, C3YGU9, C3YQ79, C3YQB1, C3YQB2, C3YQB3, C3YQB4, C3YQB5, C3YQB6, C3YQB7, C3YQB8, C3YTS1, C3YTS9, C3YTT0, C3YTT8, C3YWI5, C3YXT4, C3YY34, C3YY35, C3Z0U5, C3Z855, C3Z856, C3Z857, C3Z858, C3Z859, C3Z860, C3Z863, C3Z864, C3Z865, C3Z867, C3Z868, C3Z9E0, C3ZA60, C3ZBM0, C3ZCN1,…	Bgl_XP_013060674.1, Bgl_XP_013060973.1, Bgl_XP_013063473.1, Bgl_XP_013063563.1, Bgl_XP_013063565.1, Bgl_XP_013063756.1, Bgl_XP_013064043.1, Bgl_XP_013066202.1, Bgl_XP_013066211.1, Bgl_XP_013066212.1, Bgl_XP_013066213.1, Bgl_XP_013066214.1, Bgl_XP_013066273.1, Bgl_XP_013066287.1, Bgl_XP_013066288.1, Bgl_XP_013066289.1, Bgl_XP_013066290.1, Bgl_XP_013067874.1, Bgl_XP_013071658.1, Bgl_XP_013071945.1,…	H9J6G3	Capitella_R7T3A8, Capitella_R7T3E5, Capitella_R7T8E0, Capitella_R7TAA0, Capitella_R7TDE1, Capitella_R7TDW5, Capitella_R7TEI8, Capitella_R7TFB5, Capitella_R7TGQ8, Capitella_R7TIM5, Capitella_R7TK25, Capitella_R7TSZ0, Capitella_R7TXP6, Capitella_R7TZI3, Capitella_R7U942, Capitella_R7U9C6, Capitella_R7UBB9, Capitella_R7UC84, Capitella_R7UCB0, Capitella_R7UCV9, Capitella_R7UF04, Capitella_R7UHS0, Cap…	Crassostrea_XP_011414254.1, Crassostrea_XP_011417305.1, Crassostrea_XP_011417306.1, Crassostrea_XP_011417667.1, Crassostrea_XP_011417807.1, Crassostrea_XP_011417815.2, Crassostrea_XP_011417816.1, Crassostrea_XP_011417817.1, Crassostrea_XP_011418086.1, Crassostrea_XP_011418700.1, Crassostrea_XP_011418701.1, Crassostrea_XP_011419570.1, Crassostrea_XP_011421046.1, Crassostrea_XP_011421084.1, Crassos…	A0A0B4KFQ8, A0A0B4KGP7, F0JAM4, Q04164	e10060c41.2, e1131c43.17, e1131c43.64, e11649c46.1, e13214c40.3, e13214c40.5, e137033c28.1, e138252c37.3, e13898c35.1, e13898c35.4, e1496c33.12, e15370c36.1, e1540c39.5, e1573c33.3, e1641c43.17, e166c34.9, e1866c43.34, e2047c39.1, e2133c46.4, e2133c46.5, e213626c34.1, e22974c40.9, e24123c35.2, e26001c39.3, e26025c37.3, e26025c37.4, e2683c28.1, e27759c44.1, e28238c40.4, e28238c40.5, e29432c20.1, e…	Haliotis_HDSC00061CG00080, Haliotis_HDSC00129CG00130, Haliotis_HDSC00129CG00140, Haliotis_HDSC00144CG00160, Haliotis_HDSC00144CG00180, Haliotis_HDSC00161CG00020, Haliotis_HDSC00400CG00150, Haliotis_HDSC00766CG00040, Haliotis_HDSC00855CG00050, Haliotis_HDSC01119CG00050, Haliotis_HDSC01119CG00060, Haliotis_HDSC01132CG00110, Haliotis_HDSC01355CG00060, Haliotis_HDSC01381CG00010, Haliotis_HDSC01409CG0…	Lingula_A0A1S3H2W9, Lingula_A0A1S3H6G8, Lingula_A0A1S3H7I3, Lingula_A0A1S3H865, Lingula_A0A1S3HC65, Lingula_A0A1S3HCW8, Lingula_A0A1S3HDY5, Lingula_A0A1S3HE09, Lingula_A0A1S3HE86, Lingula_A0A1S3HES2, Lingula_A0A1S3HFN0, Lingula_A0A1S3HGI2, Lingula_A0A1S3HHK1, Lingula_A0A1S3HJF0, Lingula_A0A1S3HJY7, Lingula_A0A1S3HN16, Lingula_A0A1S3HN60, Lingula_A0A1S3HN90, Lingula_A0A1S3HR48, Lingula_A0A1S3HRL7,…	Lottia_XP_009044545.1, Lottia_XP_009047956.1, Lottia_XP_009048672.1, Lottia_XP_009050734.1, Lottia_XP_009051835.1, Lottia_XP_009051840.1, Lottia_XP_009051902.1, Lottia_XP_009051903.1, Lottia_XP_009051998.1, Lottia_XP_009051999.1, Lottia_XP_009054857.1, Lottia_XP_009056852.1, Lottia_XP_009056980.1, Lottia_XP_009057183.1, Lottia_XP_009057662.1, Lottia_XP_009057725.1, Lottia_XP_009057774.1, Lottia_X…	A2AX52, A6H584, O35701, O89029, P51942, Q70UZ7, Q8C6K9, Q8R2Z5	Obi_XP_014767463.1, Obi_XP_014767464.1, Obi_XP_014768748.1, Obi_XP_014768750.1, Obi_XP_014768752.1, Obi_XP_014768753.1, Obi_XP_014768754.1, Obi_XP_014769100.1, Obi_XP_014769910.1, Obi_XP_014771108.1, Obi_XP_014771109.1, Obi_XP_014771408.1, Obi_XP_014771411.1, Obi_XP_014771412.1, Obi_XP_014771413.1, Obi_XP_014771416.1, Obi_XP_014771638.1, Obi_XP_014771643.1, Obi_XP_014772302.1, Obi_XP_014774205.1,…	p1121c63.30, p1182c65.18, p1182c65.20, p124c71.302, p164c64.29, p164c64.30, p164c64.31, p164c64.32, p177c64.19, p238c64.92, p238c64.94, p258838c66.32, p258838c66.36, p258838c66.37, p258838c66.39, p258838c66.40, p259c66.9, p38c58.280, p427c62.7, p427c62.9, p431c71.23, p431c71.25, p431c71.26, p431c71.29, p437c61.34, p437c61.36, p437c61.38, p437c61.39, p8329c60.126, p863c56.2, p863c56.4, p947c59.233…	Dre_A0A0B5JF83, Dre_A0A0G2L8G8, Dre_A5WWJ4, Dre_A5WWJ5, Dre_B3DKJ1, Dre_B7ZD91, Dre_C0H5V8, Dre_C0H5V9, Dre_D2DUP7, Dre_D2DUP8, Dre_D2DUP9, Dre_E7FF10, Dre_E9QF04, Dre_F1Q4X1, Dre_F1Q924, Dre_F1QH94, Dre_F1QH95, Dre_F1QKE8, Dre_F6NRG0, Dre_F6NVD5, Dre_Q3B7P3, Dre_Q5CZQ6, Dre_Q5NIW0, Dre_Q5NJJ0, Dre_Q5NJJ1, Dre_Q5NJJ2, Dre_Q5NJJ3, Dre_Q5NJJ4, Dre_Q5NJJ5, Dre_Q5NJJ6, Dre_Q5NJJ7, Dre_Q5NJJ8, Dre_Q5N…	Hsa_A6NMZ7, Hsa_A8TX70, Hsa_O15232, Hsa_O95460, Hsa_P12111, Hsa_P21941, Hsa_Q5GFL6, Hsa_Q6PCB0	pfu_aug2.0_1.1_03365.t1, pfu_aug2.0_100.1_00245.t1, pfu_aug2.0_1004.1_14716.t1, pfu_aug2.0_10837.1_26382.t1, pfu_aug2.0_10857.1_26383.t1, pfu_aug2.0_116.1_20275.t1, pfu_aug2.0_1168.1_28102.t1, pfu_aug2.0_1178.1_28107.t1, pfu_aug2.0_1187.1_24762.t1, pfu_aug2.0_1199.1_31512.t1, pfu_aug2.0_1207.1_24772.t1, pfu_aug2.0_1224.1_14885.t1, pfu_aug2.0_1248.1_28152.t1, pfu_aug2.0_1264.1_14910.t1, pfu_aug2.0…
OG0000021	J9JJD8, J9JKD6, J9JLS9, J9JLU7, J9JNV3, J9JQL0, J9JRY6, J9JSN2, J9JU14, J9JVG0, J9JVS2, J9JZB7, J9K056, J9K0W7, J9K1B2, J9K2J7, J9K4B9, J9K4K9, J9K5Y5, J9K7Y6, J9K991, J9K9C0, J9K9J8, J9KAA4, J9KB13, J9LAU7, J9LAU8, X1WIA4, X1WJ16, X1WJA1, X1WP77, X1WRW3, X1WXH8, X1WYD9, X1X0D2, X1X1Y8, X1X601, X1X7H8, X1X952, X1XGA6, X1XTU4	Aca_NP_001191663.1, Aca_NP_001267763.1, Aca_XP_005091629.1, Aca_XP_005093482.1, Aca_XP_005093958.1, Aca_XP_005094077.1, Aca_XP_005094078.1, Aca_XP_005094096.1, Aca_XP_005094098.1, Aca_XP_005094101.1, Aca_XP_005094102.1, Aca_XP_005096887.1, Aca_XP_005097658.2, Aca_XP_005098370.1, Aca_XP_005098498.1, Aca_XP_005098499.1, Aca_XP_005098652.1, Aca_XP_005098653.1, Aca_XP_005098654.1, Aca_XP_005098655.1,…	C3XQ93, C3XQM2, C3XQM5, C3XX26, C3XX27, C3XX28, C3XX29, C3XX30, C3XX32, C3XX33, C3XX34, C3XX35, C3XX36, C3XX37, C3XX38, C3XX39, C3XX40, C3XX41, C3Y6Y5, C3Y7D7, C3Y7S1, C3Y8K3, C3Y8T3, C3Y8T4, C3Y8T5, C3Y8V8, C3Y8V9, C3Y8W0, C3Y8W1, C3Y8W2, C3Y8W4, C3Y9I5, C3Y9I7, C3Y9I8, C3Y9L8, C3YAN2, C3YAW4, C3YBW7, C3YC67, C3YFM5, C3YFN6, C3YGC7, C3YGC9, C3YGD0, C3YGD1, C3YGD2, C3YGD4, C3YGD5, C3YNE9, C3YQN9,…	Bgl_XP_013062266.1, Bgl_XP_013064457.1, Bgl_XP_013064895.1, Bgl_XP_013064896.1, Bgl_XP_013065439.1, Bgl_XP_013068722.1, Bgl_XP_013070494.1, Bgl_XP_013070891.1, Bgl_XP_013075538.1, Bgl_XP_013075777.1, Bgl_XP_013075778.1, Bgl_XP_013075779.1, Bgl_XP_013075780.1, Bgl_XP_013076658.1, Bgl_XP_013076861.1, Bgl_XP_013077380.1, Bgl_XP_013079282.1, Bgl_XP_013079581.1, Bgl_XP_013079587.1, Bgl_XP_013079594.1,…	A0MNW6, A0SY31, A1YW85, A5A2M5, A9LS22, B0FGT1, B0FGT2, B0FGV8, B1Q140, B2ZDZ0, B3GS55, B3GS56, B7SW90, D2KTU3, D2KTU4, D2KTU5, D2KWB9, D2KWC0, D2KWC1, D2KWC2, D2KWC4, D2KWC5, E1CGA5, E1CGA6, F4YUM7, F4YUN9, F4YUP0, F4YUP6, G8GBC3, H9ITZ9, H9IU42, H9IU44, H9IU46, H9IU47, H9IVG2, H9IY37, H9IY40, H9IY47, H9IY52, H9J3R0, H9J3W6, H9J3W7, H9J3W8, H9J3Z0, H9J593, H9J594, H9J5T0, H9J5Z3, H9J730, H9J8G3,…	Capitella_R7T6U1, Capitella_R7TEQ8, Capitella_R7TH58, Capitella_R7TJE4, Capitella_R7TS12, Capitella_R7TU45, Capitella_R7TUQ9, Capitella_R7TVR1, Capitella_R7TYU0, Capitella_R7TZP4, Capitella_R7U0C1, Capitella_R7U1X0, Capitella_R7U3J6, Capitella_R7U3W8, Capitella_R7U4F9, Capitella_R7U7Z4, Capitella_R7UA23, Capitella_R7UF41, Capitella_R7UG25, Capitella_R7UHI1, Capitella_R7UIE6, Capitella_R7UIY0, Cap…	Crassostrea_XP_011414448.1, Crassostrea_XP_011414472.1, Crassostrea_XP_011416885.1, Crassostrea_XP_011419838.1, Crassostrea_XP_011421287.1, Crassostrea_XP_011422197.1, Crassostrea_XP_011423382.1, Crassostrea_XP_011427238.1, Crassostrea_XP_011429713.1, Crassostrea_XP_011429714.1, Crassostrea_XP_011429715.1, Crassostrea_XP_011429716.1, Crassostrea_XP_011429717.1, Crassostrea_XP_011429725.1, Crassos…	A0A0B4K604, A0A0B4K6L1, A0A0B4K6V8, A0A0B4KFE7, A0A0B4KGI5, A0A0B4LHM3, A0A0U3SHB6, A1ZA97, A1ZA98, A4IJ79, B5RIY6, B5T1Y3, B5T1Y5, B5T1Y6, B5T1Y7, B5T1Y8, B5T1Y9, B5T1Z0, B5T1Z1, B5T1Z2, B6IDZ4, C9QP21, D3DMF0, D6W4W1, D9PTR4, E1JIJ8, E3CTP5, F0JAJ1, M9MS15, P07140, P08171, P18167, P23654, Q1ECB5, Q1RKR1, Q1W1Y0, Q24194, Q24195, Q24196, Q24197, Q24198, Q24200, Q24201, Q24202, Q24203, Q24204, Q29…	e1027c38.6, e1089c44.5, e12585c40.4, e12692c42.5, e13333c42.21, e15654c35.5, e1703c45.5, e1703c45.7, e1810c40.37, e2088c41.35, e211937c34.1, e224167c41.2, e2396c41.18, e24683c42.6, e2748c39.21, e2748c39.22, e2748c39.23, e2796c44.21, e280c43.20, e280c43.27, e33835c44.1, e3720c34.1, e3720c34.3, e3740c37.11, e3812c40.46, e4154c44.15, e4209c43.2, e5171c37.4, e5218c35.5, e6285c43.23, e6883c30.1, e73c4…	Haliotis_HDSC00148CG00100, Haliotis_HDSC00148CG00120, Haliotis_HDSC00148CG00130, Haliotis_HDSC00172CG00020, Haliotis_HDSC00246CG00030, Haliotis_HDSC00246CG00050, Haliotis_HDSC00725CG00020, Haliotis_HDSC00725CG00040, Haliotis_HDSC00725CG00050, Haliotis_HDSC00822CG00010, Haliotis_HDSC00993CG00020, Haliotis_HDSC01136CG00030, Haliotis_HDSC01147CG00020, Haliotis_HDSC01338CG00050, Haliotis_HDSC01463CG0…	Lingula_A0A1S3GY77, Lingula_A0A1S3GYN7, Lingula_A0A1S3H3D9, Lingula_A0A1S3H6F1, Lingula_A0A1S3H6V9, Lingula_A0A1S3H752, Lingula_A0A1S3H776, Lingula_A0A1S3H7A0, Lingula_A0A1S3H8S7, Lingula_A0A1S3H9Q5, Lingula_A0A1S3H9R0, Lingula_A0A1S3H9T9, Lingula_A0A1S3HBA9, Lingula_A0A1S3HD03, Lingula_A0A1S3HD64, Lingula_A0A1S3HD76, Lingula_A0A1S3HD97, Lingula_A0A1S3HEP0, Lingula_A0A1S3HEQ3, Lingula_A0A1S3HGV2,…	Lottia_XP_009044245.1, Lottia_XP_009045732.1, Lottia_XP_009048420.1, Lottia_XP_009049241.1, Lottia_XP_009050380.1, Lottia_XP_009054712.1, Lottia_XP_009054716.1, Lottia_XP_009054723.1, Lottia_XP_009055900.1, Lottia_XP_009056403.1, Lottia_XP_009056513.1, Lottia_XP_009059997.1, Lottia_XP_009059998.1, Lottia_XP_009063959.1, Lottia_XP_009063991.1, Lottia_XP_009064304.1, Lottia_XP_009064305.1, Lottia_X…	B0F2B4, P21836, P23953, Q03311, Q63880, Q64176, Q64285, Q69ZK9, Q6AW46, Q8BK48, Q8BYM5, Q8QZR3, Q8R0W5, Q8VCC2, Q8VCT4, Q8VCU1, Q91WG0, Q91WU0, Q99K10	Obi_XP_014773503.1, Obi_XP_014777855.1, Obi_XP_014778364.1, Obi_XP_014781043.1, Obi_XP_014781044.1, Obi_XP_014781045.1, Obi_XP_014781046.1, Obi_XP_014781047.1, Obi_XP_014781048.1, Obi_XP_014782052.1, Obi_XP_014782168.1, Obi_XP_014783285.1, Obi_XP_014783286.1, Obi_XP_014787718.1, Obi_XP_014788258.1, Obi_XP_014788401.1, Obi_XP_014788777.1, Obi_XP_014790247.1, Obi_XP_014791070.1	p1015c69.130, p1085c60.48, p124c71.173, p1253c70.6, p1253c70.8, p1253c70.9, p126c77.73, p177c64.43, p180c68.90, p189c72.153, p189c72.159, p223c63.30, p258849c62.11, p2994c64.15, p3664c62.60, p400c61.12, p400c61.15, p499c60.9, p4c69.51, p74c63.53, p74c63.55, p770c72.29, p786c63.41, p796c62.205, p8162c67.81, p82381c62.1	Dre_A0A0G2L3F9, Dre_A0A0R4IBK6, Dre_A0A0R4IJ74, Dre_A0A0R4IQV1, Dre_A0A0R4IU19, Dre_A0A0R4IYT8, Dre_A0A286Y946, Dre_A0A286YAM3, Dre_A0AUR3, Dre_A2BHL9, Dre_A8WGC0, Dre_A9JRF7, Dre_B3DKL4, Dre_B6EUL6, Dre_D0EVW8, Dre_D0EVW9, Dre_D0EVX0, Dre_D0EVX1, Dre_D0EVX2, Dre_D0EVX3, Dre_D0EVX4, Dre_D2X2F9, Dre_D2X2G0, Dre_D2X2G1, Dre_D2X2G2, Dre_D2X2G3, Dre_D2X2G4, Dre_D2X2G5, Dre_F1Q7W8, Dre_F1Q9C0, Dre_F1Q…	Hsa_O00748, Hsa_P06276, Hsa_P19835, Hsa_P22303, Hsa_P23141, Hsa_Q5XG92, Hsa_Q6NT32, Hsa_Q6UWW8, Hsa_Q8N0W4, Hsa_Q8N2Q7, Hsa_Q8NFZ3, Hsa_Q8NFZ4, Hsa_Q9NZ94, Hsa_Q9UKY3	pfu_aug2.0_1001.1_04751.t1, pfu_aug2.0_1032.1_08114.t1, pfu_aug2.0_1096.1_21403.t1, pfu_aug2.0_1123.1_11453.t1, pfu_aug2.0_1168.1_28101.t1, pfu_aug2.0_1256.1_21501.t1, pfu_aug2.0_132.1_07000.t1, pfu_aug2.0_1335.1_18274.t1, pfu_aug2.0_139.1_30282.t1, pfu_aug2.0_1407.1_24907.t1, pfu_aug2.0_1817.1_25167.t1, pfu_aug2.0_1821.1_05261.t1, pfu_aug2.0_186.1_20387.t1, pfu_aug2.0_1913.1_11933.t1, pfu_aug2.0…
OG0000022	J9JL05, J9JNN8, J9JQP0, J9JT97, J9JTQ3, J9K1M8, J9K5F1, J9K8A7, J9KA03, J9KDZ6, J9KS67, J9KTM3, J9KUR1, J9L2C3, J9L6T5, J9L9Y2, J9L9Y4, J9LIG9, J9LIZ8, J9LJL7, J9LLJ0, J9LV76, J9M9K7, J9MAI3, J9MAN2, W0UEW9, X1WW42, X1X1U1	Aca_XP_005092630.1, Aca_XP_005092726.1, Aca_XP_005093203.1, Aca_XP_005097511.1, Aca_XP_005098965.1, Aca_XP_005099856.1, Aca_XP_005104681.1, Aca_XP_005107812.1, Aca_XP_005107813.1, Aca_XP_005108160.1, Aca_XP_005109699.1, Aca_XP_005110042.1, Aca_XP_005110559.1, Aca_XP_005110963.1, Aca_XP_012934659.1, Aca_XP_012935281.1, Aca_XP_012936483.1, Aca_XP_012936735.1, Aca_XP_012936775.1, Aca_XP_012937124.1,…	A9GC89, A9GC97, A9GCA1, A9GCA6, B3TML8, C3XQ73, C3XSM9, C3XSN0, C3XTC2, C3XTC3, C3XTC7, C3XTC8, C3XTC9, C3XTD0, C3XTD1, C3XTD2, C3XTD3, C3XTD5, C3XTD6, C3XTD7, C3XTD8, C3XYK1, C3XYK2, C3Y0P5, C3Y0P6, C3Y0U7, C3Y453, C3Y5S9, C3Y5T2, C3Y5T3, C3Y6J5, C3YL06, C3YRD5, C3YRE8, C3YZC6, C3YZC9, C3Z2E7, C3ZH34, C3ZH35, O61586, P50901, Q06863, Q06864, Q06865, Q06866, Q06867, Q06868, Q06869, Q06870, Q06871,…	Bgl_XP_013063618.1, Bgl_XP_013066009.1, Bgl_XP_013066010.1, Bgl_XP_013068835.1, Bgl_XP_013072318.1, Bgl_XP_013074689.1, Bgl_XP_013075772.1, Bgl_XP_013077079.1, Bgl_XP_013077080.1, Bgl_XP_013079326.1, Bgl_XP_013080183.1, Bgl_XP_013081924.1, Bgl_XP_013081957.1, Bgl_XP_013082062.1, Bgl_XP_013083505.1, Bgl_XP_013086032.1, Bgl_XP_013086911.1, Bgl_XP_013087084.1, Bgl_XP_013090876.1, Bgl_XP_013093062.1,…	A0A0I9QPR3, B0FYL8, B0FYL9, B0FYM0, B0FYM1, B2ZF19, B9ZZS7, B9ZZS8, B9ZZT0, C0IMT3, C0IMT4, C0IMT5, C0IMT6, D3KYT2, H9IV99, H9IVA0, H9J146, H9J2S4, H9J6A4, H9JA40, H9JA41, H9JA43, H9JA44, H9JA46, H9JA47, H9JA48, H9JA49, H9JA50, H9JA55, H9JAE0, H9JAE1, H9JDM6, H9JJK9, H9JJM9, H9JKI4, H9JKK3, H9JMJ7, H9JMQ7, H9JMT0, H9JN77, H9JNJ4, H9JSI8, H9JY61, I4DDG1, M4IYX8, O18325, Q17188, Q17243, Q75WS1, Q75…	Capitella_A6XFC4, Capitella_B6RFX3, Capitella_B6RFX4, Capitella_B6RFX5, Capitella_B6RFX6, Capitella_B6RFX7, Capitella_B6RFX8, Capitella_B6RFX9, Capitella_B6RFY0, Capitella_B6RFY1, Capitella_B6RFY2, Capitella_B6RFY3, Capitella_C4MJ53, Capitella_C4MK43, Capitella_C4MLF0, Capitella_C4MLF2, Capitella_C4MQZ9, Capitella_I2CHN6, Capitella_I2CHN7, Capitella_Q2FA45, Capitella_Q2FBI9, Capitella_Q2FBJ0, Cap…	Crassostrea_XP_011414445.1, Crassostrea_XP_011414573.1, Crassostrea_XP_011414574.1, Crassostrea_XP_011414575.1, Crassostrea_XP_011414576.1, Crassostrea_XP_011420260.1, Crassostrea_XP_011420620.1, Crassostrea_XP_011420621.1, Crassostrea_XP_011420622.1, Crassostrea_XP_011420624.1, Crassostrea_XP_011420625.1, Crassostrea_XP_011420626.1, Crassostrea_XP_011422757.1, Crassostrea_XP_011423576.1, Crassos…	A0A0B4K629, A0A0B4KGT1, A0A0B4KHK6, A0A0B4KHN8, A0A0B4LHJ7, A0A126GUV3, A0A126GUV9, A4V2I1, A4V2I6, A4V304, D5SHS1, D6W4V0, D8FT40, E1JIM9, F9W320, F9W346, F9W347, M9NDG6, M9PDI3, O61640, O96620, P02833, P02835, P06602, P07548, P09077, P09085, P09087, P09089, P09090, P10105, P10181, P18488, P22807, P29555, P31264, P83949, Q04787, Q058W3, Q0IGR4, Q0IGT0, Q0IGT7, Q24016, Q2XYE6, Q32KC1, Q3KN38, Q4V…	e1157c43.12, e1157c43.14, e12351c45.16, e12351c45.18, e12351c45.19, e1312c37.1, e142c41.16, e142c41.23, e14896c35.11, e17618c30.4, e19624c33.1, e2058c43.3, e212994c43.2, e2169c45.26, e26747c35.2, e2768c37.11, e2768c37.16, e2768c37.48, e293c35.2, e33038c36.1, e3762c34.5, e41065c39.2, e4826c35.5, e5091c35.3, e5382c43.14, e5481c46.19, e5585c42.11, e7476c35.6, e7532c35.11, e7831c30.2, e8737c45.33	Haliotis_HDSC00168CG00020, Haliotis_HDSC00168CG00030, Haliotis_HDSC00370CG00180, Haliotis_HDSC00391CG00010, Haliotis_HDSC00430CG00150, Haliotis_HDSC00468CG00040, Haliotis_HDSC00682CG00010, Haliotis_HDSC00682CG00040, Haliotis_HDSC00808CG00040, Haliotis_HDSC00808CG00050, Haliotis_HDSC00823CG00080, Haliotis_HDSC00823CG00090, Haliotis_HDSC00843CG00010, Haliotis_HDSC00859CG00090, Haliotis_HDSC00864CG0…	Lingula_A0A1S3HKW6, Lingula_A0A1S3HM04, Lingula_A0A1S3HML7, Lingula_A0A1S3HPN8, Lingula_A0A1S3HVX2, Lingula_A0A1S3I6F6, Lingula_A0A1S3IAT5, Lingula_A0A1S3ICV4, Lingula_A0A1S3ICZ4, Lingula_A0A1S3ILP8, Lingula_A0A1S3ILR2, Lingula_A0A1S3ILR7, Lingula_A0A1S3IM31, Lingula_A0A1S3IM46, Lingula_A0A1S3IML9, Lingula_A0A1S3IMM9, Lingula_A0A1S3IMN9, Lingula_A0A1S3IMP4, Lingula_A0A1S3INP6, Lingula_A0A1S3ITU1,…	Lottia_XP_009046437.1, Lottia_XP_009046438.1, Lottia_XP_009046439.1, Lottia_XP_009046440.1, Lottia_XP_009046441.1, Lottia_XP_009046442.1, Lottia_XP_009046443.1, Lottia_XP_009046444.1, Lottia_XP_009046445.1, Lottia_XP_009046447.1, Lottia_XP_009046448.1, Lottia_XP_009046450.1, Lottia_XP_009046479.1, Lottia_XP_009046514.1, Lottia_XP_009046518.1, Lottia_XP_009052277.1, Lottia_XP_009052284.1, Lottia_X…	O70218, P02830, P06798, P09021, P09022, P09023, P09024, P09079, P09092, P09631, P0C1T1, P10284, P10628, P17919, P18111, P20615, P23683, P31245, P31315, P31316, P32043, P32442, P32443, P42580, P42581, P43120, P43241, P43687, P48031, P49749, P52946, P82976, Q01822, Q04742, Q04744, Q07424, Q08624, Q2NKI2, Q810B3, Q9ER42, Q9QZW9, Q9WTP9	Obi_XP_014767502.1, Obi_XP_014767862.1, Obi_XP_014769873.1, Obi_XP_014771349.1, Obi_XP_014773753.1, Obi_XP_014775122.1, Obi_XP_014776564.1, Obi_XP_014776817.1, Obi_XP_014779784.1, Obi_XP_014780359.1, Obi_XP_014780502.1, Obi_XP_014781016.1, Obi_XP_014781348.1, Obi_XP_014783853.1, Obi_XP_014786208.1, Obi_XP_014787377.1, Obi_XP_014789016.1, Obi_XP_014789021.1	p105c62.30, p1090c58.10, p1090c58.21, p1187c57.25, p1187c57.8, p1215c59.15, p129c72.151, p129c72.161, p1411c68.117, p1662c68.92, p1666c56.13, p1666c56.15, p17c67.28, p329c71.219, p329c71.222, p329c71.322, p3334c67.47, p381c54.26, p381c54.47, p381c54.62, p38c58.144, p45c69.20, p522c66.29, p522c66.33, p522c66.35, p549c45.33, p617c71.105, p675c59.58, p735c63.101, p929c55.53	Dre_A0A0G2KGW7, Dre_A0A0G2KXR6, Dre_A0A0G2KZD0, Dre_A0A0G2L6S2, Dre_A0A0R4I9B5, Dre_A0A0R4I9D0, Dre_A0A0R4IEB2, Dre_A0A0R4IKQ2, Dre_A0A0R4IVI8, Dre_A0A140TAU2, Dre_A2BE60, Dre_A2BE62, Dre_A2BE63, Dre_A2BE65, Dre_A2BE66, Dre_A2CEW5, Dre_A3KNJ6, Dre_A3KNV6, Dre_A5PLE8, Dre_A5WW89, Dre_A7MBS4, Dre_A8KBT9, Dre_A8WG38, Dre_A9Y2A6, Dre_A9Y2A7, Dre_A9Y2A9, Dre_B0S5Y5, Dre_B2GP77, Dre_B2GQ57, Dre_B2GRF3,…	Hsa_A2RU54, Hsa_A6NHT5, Hsa_O14627, Hsa_O43364, Hsa_P09016, Hsa_P09017, Hsa_P09067, Hsa_P09629, Hsa_P14652, Hsa_P14653, Hsa_P17482, Hsa_P17483, Hsa_P17509, Hsa_P20719, Hsa_P31267, Hsa_P31268, Hsa_P31269, Hsa_P47902, Hsa_P49639, Hsa_P49640, Hsa_P50219, Hsa_P50221, Hsa_P50222, Hsa_P52945, Hsa_P52951, Hsa_Q00056, Hsa_Q00444, Hsa_Q03014, Hsa_Q03828, Hsa_Q04741, Hsa_Q04743, Hsa_Q14549, Hsa_Q15270, Hsa…	pfu_aug2.0_126.1_20290.t1, pfu_aug2.0_126.1_20291.t1, pfu_aug2.0_126.1_20292.t1, pfu_aug2.0_1270.1_01505.t1, pfu_aug2.0_1270.1_01506.t1, pfu_aug2.0_1454.1_15047.t1, pfu_aug2.0_1454.1_15048.t1, pfu_aug2.0_17.1_23238.t1, pfu_aug2.0_2341.1_05495.t1, pfu_aug2.0_3143.1_12391.t1, pfu_aug2.0_3267.1_25696.t1, pfu_aug2.0_3380.1_02394.t1, pfu_aug2.0_44.1_13482.t1, pfu_aug2.0_446.1_20781.t1, pfu_aug2.0_446.…
OG0000023	C4WTH9, C4WXU0, J9JJT4, J9JKI6, J9JKM5, J9JQJ2, J9JRC6, J9JRI0, J9JS62, J9JTA4, J9JU06, J9JUB1, J9JZH0, J9JZT2, J9K2S6, J9K3D9, J9K4W6, J9K5E3, J9K8A9, J9K966, J9K9L8, J9KAE9, J9KB86, J9KBC1, J9KBC6, J9KBJ3, J9KBK7, J9KBV2, J9KBW7, J9KC15, J9KCB1, J9KCB4, J9KCE0, J9KCY6, J9KCZ1, J9KD41, J9KDV3, J9KDW4, J9KE04, J9KEF2, J9KEI1, J9KEP3, J9KER6, J9KEU8, J9KEW8, J9KEZ5, J9KEZ8, J9KFC9, J9KG77, J9KGD6,…	Aca_XP_005095249.1, Aca_XP_005102146.1, Aca_XP_005102147.1, Aca_XP_005111558.1, Aca_XP_012940239.1	C3YSX4	Bgl_XP_013071443.1, Bgl_XP_013089807.1	H9IY77, H9JIN8, H9JIR1, H9JUJ7, H9JUX0	Capitella_R7T318, Capitella_R7T3J6, Capitella_R7T3K7, Capitella_R7T3Z2, Capitella_R7T409, Capitella_R7T4C9, Capitella_R7T7E4, Capitella_R7T9X8, Capitella_R7TBM5, Capitella_R7TCK2, Capitella_R7TDZ6, Capitella_R7TE73, Capitella_R7TKF2, Capitella_R7TLC9, Capitella_R7TLM5, Capitella_R7TLP4, Capitella_R7TMH4, Capitella_R7TN01, Capitella_R7TNM9, Capitella_R7TNX7, Capitella_R7TQU2, Capitella_R7TQZ5, Cap…	Crassostrea_XP_011412758.2, Crassostrea_XP_011439808.1, Crassostrea_XP_019921598.1	Q7M3K2, Q86BW1	e1009c44.30, e1039c42.5, e11322c38.13, e11322c38.14, e11504c45.11, e13902c31.5, e1429c45.53, e1429c45.54, e15389c20.1, e17597c32.7, e18293c25.1, e18293c25.2, e18393c34.1, e2231c43.25, e223970c43.1, e2359c46.6, e2436c46.3, e24460c41.4, e25213c47.5, e25213c47.6, e26500c44.5, e2796c44.1, e2796c44.2, e3069c37.2, e3148c45.14, e3898c41.2, e3898c41.3, e40778c47.1, e40779c27.1, e40779c27.2, e4508c47.9, e…	Haliotis_HDSC00546CG00040, Haliotis_HDSC00664CG00110, Haliotis_HDSC01073CG00180, Haliotis_HDSC01139CG00020, Haliotis_HDSC02041CG00020, Haliotis_HDSC02423CG00050, Haliotis_HDSC03244CG00030	Lingula_A0A1S3KIV2, Lingula_A0A2R2MP65	Lottia_XP_009047186.1, Lottia_XP_009052910.1, Lottia_XP_009058527.1			p10106c52.9, p10143c67.1, p1015c69.235, p1015c69.236, p1039c62.19, p1039c62.44, p1083c71.11, p108885c37.1, p1114c62.24, p1121c63.16, p1152c68.44, p1180c74.38, p1194c63.5, p1194c63.6, p124c71.170, p126c77.56, p1283c67.131, p1283c67.80, p1299c74.100, p1299c74.101, p1299c74.63, p1299c74.64, p129c72.83, p129c72.84, p1312c75.2, p1401c64.15, p1409c63.8, p1413c65.2, p1415c66.59, p1440c63.50, p1440c63.53…		Hsa_Q9H5L6	pfu_aug2.0_1399.1_31665.t1, pfu_aug2.0_142.1_07034.t1, pfu_aug2.0_1980.1_01930.t1, pfu_aug2.0_2117.1_25308.t1, pfu_aug2.0_3095.1_19026.t1, pfu_aug2.0_3318.1_29076.t1, pfu_aug2.0_3907.1_25861.t1, pfu_aug2.0_524.1_14252.t1, pfu_aug2.0_5465.1_19432.t1, pfu_aug2.0_578.1_27556.t1, pfu_aug2.0_598.1_27565.t1
OG0000024	C4WU46, C4WWE2, J9JIY0, J9JJ29, J9JJU3, J9JKG4, J9JKW0, J9JL72, J9JLV7, J9JMH1, J9JMQ5, J9JMZ1, J9JQ73, J9JRK8, J9JS00, J9JS06, J9JSU6, J9JSW0, J9JT08, J9JTN8, J9JUV6, J9JVE3, J9JVE8, J9JVK9, J9JVS7, J9JWG3, J9JWM8, J9JX21, J9JX27, J9JX76, J9JY50, J9JZ20, J9JZA8, J9JZC0, J9JZK3, J9JZK6, J9JZQ0, J9K0B2, J9K189, J9K1F9, J9K1H0, J9K1P8, J9K279, J9K295, J9K2B5, J9K2X0, J9K460, J9K4E0, J9K4V8, J9K4W8,…	Aca_XP_005089117.1, Aca_XP_005095288.1, Aca_XP_005101607.1, Aca_XP_005103135.1, Aca_XP_005103214.1, Aca_XP_005107377.1, Aca_XP_005108687.1, Aca_XP_005108688.1, Aca_XP_012938004.1, Aca_XP_012942813.1	C3YB69, C3YZ15, C3ZUK2, C3ZUM4, C3ZUR0		H9IVI3, H9J3Z5, H9J6T6, H9JFU1, H9JIK0	Capitella_R7TET9, Capitella_R7U8Q9, Capitella_R7UGW5, Capitella_R7UZK1, Capitella_R7VAH5, Capitella_R7VED1	Crassostrea_XP_011420065.1, Crassostrea_XP_011421541.1, Crassostrea_XP_011446057.1, Crassostrea_XP_011448171.1, Crassostrea_XP_011453202.1, Crassostrea_XP_011456509.1, Crassostrea_XP_019924716.1	Q95U65, Q9VS98	e10163c33.2, e10652c36.2, e11168c36.4, e1124c42.4, e11609c45.3, e116c41.15, e12438c42.3, e12540c45.2, e1289c40.3, e13008c33.3, e1429c45.1, e14779c26.2, e1524c41.23, e16310c37.7, e16427c42.15, e17520c40.2, e18097c43.5, e19060c32.1, e19367c24.2, e212988c33.5, e213600c41.13, e214708c38.1, e224093c39.3, e224093c39.5, e26500c44.3, e2763c44.3, e2796c44.18, e2948c38.8, e2955c46.2, e29660c33.3, e3014c41.…	Haliotis_HDSC00011CG00270, Haliotis_HDSC00013CG00200, Haliotis_HDSC00022CG00090, Haliotis_HDSC00045CG00110, Haliotis_HDSC00087CG00190, Haliotis_HDSC00111CG00160, Haliotis_HDSC00111CG00170, Haliotis_HDSC00228CG00020, Haliotis_HDSC00290CG00020, Haliotis_HDSC00293CG00080, Haliotis_HDSC00322CG00290, Haliotis_HDSC00384CG00190, Haliotis_HDSC00406CG00070, Haliotis_HDSC00441CG00140, Haliotis_HDSC00441CG0…	Lingula_A0A1S3HD67, Lingula_A0A1S3HK57, Lingula_A0A1S3HUD9, Lingula_A0A1S3IRP5, Lingula_A0A1S3IYZ1, Lingula_A0A1S3J5A0, Lingula_A0A1S3J5T0, Lingula_A0A1S3JAE4, Lingula_A0A1S3JBC3, Lingula_A0A1S3JHC8, Lingula_A0A1S3KBI6, Lingula_A0A2R2MPV6	Lottia_XP_009044048.1, Lottia_XP_009046216.1, Lottia_XP_009049730.1, Lottia_XP_009049732.1, Lottia_XP_009054143.1, Lottia_XP_009054751.1, Lottia_XP_009055356.1, Lottia_XP_009055547.1, Lottia_XP_009056214.1, Lottia_XP_009060585.1, Lottia_XP_009063736.1, Lottia_XP_009063860.1, Lottia_XP_009065542.1, Lottia_XP_009066450.1, Lottia_XP_009066600.1		Obi_XP_014775530.1	p100c71.26, p100c71.55, p100c71.72, p1013c63.55, p1074c60.83, p1076c71.16, p1153c68.60, p117c71.335, p117c71.8, p1180c74.86, p123c64.50, p123c64.52, p124c71.234, p124c71.97, p126c77.39, p126c77.66, p1271c65.1, p1283c67.96, p129c72.88, p12c69.105, p12c69.7, p13062c41.1, p1427c68.145, p145c61.10, p145c61.9, p1468c63.5, p1487c67.76, p14945c41.3, p14965c33.1, p15991c44.2, p16455c51.1, p1662c68.78, p1…	Dre_A0A0G2KEC9, Dre_A0A286Y940, Dre_A0A286YAR7, Dre_B0S4Z6, Dre_B3DHE2, Dre_E7EZH7, Dre_E7F1W1, Dre_F1QMX3, Dre_F1QS40, Dre_F1QVV6, Dre_Q58EQ3, Dre_R4GE39, Dre_R4GE59		pfu_aug2.0_1125.1_18116.t1, pfu_aug2.0_1297.1_24846.t1, pfu_aug2.0_1351.1_04985.t1, pfu_aug2.0_1544.1_15093.t1, pfu_aug2.0_1925.1_18600.t1, pfu_aug2.0_1933.1_11944.t1, pfu_aug2.0_2849.1_32323.t1, pfu_aug2.0_2871.1_05683.t1, pfu_aug2.0_3841.1_05908.t1, pfu_aug2.0_524.1_14257.t2, pfu_aug2.0_7333.1_12928.t1, pfu_aug2.0_8137.1_26265.t1
OG0000025	J9JYP8	Aca_XP_005094580.1, Aca_XP_005095519.2, Aca_XP_005101350.1, Aca_XP_005112559.2, Aca_XP_012940093.1	C3Y970, C3Y9V7, C3YGM0, C3YGM9, C3YGN2, C3YHC1, C3YLJ6, C3YQT0, C3YX20, C3Z6P1, C3Z6P2, C3Z6P3, C3Z6Q1, C3Z6Q2, C3Z6Q3, C3Z6Q4, C3Z6Q5, C3Z7E7, C3Z7K5, C3Z7K6, C3Z7K7, C3Z7K8, C3ZB76, C3ZCG1, C3ZCS0, C3ZF96, C3ZJI3, C3ZRL9, C3ZRM0, C3ZRM1, C3ZTI2, C3ZV70, C3ZWW2	Bgl_XP_013062292.1, Bgl_XP_013062914.1, Bgl_XP_013063770.1, Bgl_XP_013065176.1, Bgl_XP_013068979.1, Bgl_XP_013071861.1, Bgl_XP_013074784.1, Bgl_XP_013081758.1, Bgl_XP_013083362.1, Bgl_XP_013083363.1, Bgl_XP_013083364.1, Bgl_XP_013091313.1, Bgl_XP_013091954.1, Bgl_XP_013092273.1, Bgl_XP_013092689.1		Capitella_R7T3Z0, Capitella_R7T836, Capitella_R7T8M3, Capitella_R7TGQ1, Capitella_R7TRF1, Capitella_R7U6B2, Capitella_R7VIZ3	Crassostrea_XP_011411876.1, Crassostrea_XP_011411936.1, Crassostrea_XP_011412014.1, Crassostrea_XP_011412015.1, Crassostrea_XP_011412477.2, Crassostrea_XP_011412558.2, Crassostrea_XP_011412559.1, Crassostrea_XP_011412662.1, Crassostrea_XP_011412663.1, Crassostrea_XP_011412818.1, Crassostrea_XP_011412819.1, Crassostrea_XP_011413680.2, Crassostrea_XP_011414238.1, Crassostrea_XP_011414239.1, Crassos…		e10233c38.4, e1317c43.3, e20893c38.3, e280c43.2, e3619c36.6, e5629c36.5, e6184c40.20, e8137c34.4, e8137c34.5, e876c37.2	Haliotis_HDSC00023CG00070, Haliotis_HDSC00023CG00080, Haliotis_HDSC00047CG00180, Haliotis_HDSC00079CG00140, Haliotis_HDSC00213CG00140, Haliotis_HDSC00405CG00140, Haliotis_HDSC00405CG00160, Haliotis_HDSC00405CG00170, Haliotis_HDSC00995CG00020, Haliotis_HDSC01779CG00010, Haliotis_HDSC01854CG00060, Haliotis_HDSC01854CG00070, Haliotis_HDSC01871CG00070, Haliotis_HDSC01982CG00010, Haliotis_HDSC02029CG0…	Lingula_A0A1S3H595, Lingula_A0A1S3H687, Lingula_A0A1S3HCB6, Lingula_A0A1S3HEJ7, Lingula_A0A1S3HMD0, Lingula_A0A1S3HME4, Lingula_A0A1S3HMK4, Lingula_A0A1S3HMK7, Lingula_A0A1S3HMM6, Lingula_A0A1S3HND4, Lingula_A0A1S3HNX1, Lingula_A0A1S3HPT3, Lingula_A0A1S3HZE2, Lingula_A0A1S3I0M8, Lingula_A0A1S3IG59, Lingula_A0A1S3IJY7, Lingula_A0A1S3INR5, Lingula_A0A1S3IPS0, Lingula_A0A1S3IUP8, Lingula_A0A1S3J7K3,…	Lottia_XP_009046716.1, Lottia_XP_009046717.1, Lottia_XP_009047368.1, Lottia_XP_009057223.1, Lottia_XP_009057315.1, Lottia_XP_009059934.1	B2RPV6, O88992, Q4ZJM9, Q6IR41, Q8BGU2, Q8BME9, Q8CFR0, Q9ES30, Q9ESN4, Q9JHG0, Q9QXP7, Q9R171	Obi_XP_014767793.1, Obi_XP_014778103.1	p117c71.268, p22c64.44, p258755c69.71, p258755c69.72, p258763c67.36, p51c65.80, p6939c78.6	Dre_A0A0A0MPI6, Dre_A0A0G2KZ37, Dre_A0A0R4IAG4, Dre_A0A0R4IM28, Dre_A0A0R4INH5, Dre_A0A0R4ISP2, Dre_A0A140LGI9, Dre_A0A161AVW7, Dre_A5PKT3, Dre_A7YYA0, Dre_A8KB43, Dre_A8KB99, Dre_A8WG47, Dre_A9JSS5, Dre_B0BLV9, Dre_B0JZB4, Dre_B0QZM8, Dre_B0R0I5, Dre_B0S5W6, Dre_B0S5W7, Dre_B0S5W8, Dre_B1H1I1, Dre_B3DK67, Dre_E7EZD8, Dre_E7F332, Dre_E7F3S5, Dre_E7F5I8, Dre_E7FFT9, Dre_E7FG60, Dre_E9QCN9, Dre_E9Q…	Hsa_O75973, Hsa_P23435, Hsa_P60827, Hsa_Q13201, Hsa_Q5VWW1, Hsa_Q6UW01, Hsa_Q7Z5L3, Hsa_Q86Z23, Hsa_Q8IUK8, Hsa_Q9BXI9, Hsa_Q9BXJ1, Hsa_Q9BXJ4, Hsa_Q9NTU7	pfu_aug2.0_1001.1_04750.t1, pfu_aug2.0_1010.1_01320.t1, pfu_aug2.0_1024.1_14728.t1, pfu_aug2.0_1035.1_18040.t1, pfu_aug2.0_1035.1_18041.t1, pfu_aug2.0_1035.1_18042.t1, pfu_aug2.0_10440.1_03060.t1, pfu_aug2.0_1045.1_18049.t1, pfu_aug2.0_1051.1_04793.t1, pfu_aug2.0_10626.1_22955.t1, pfu_aug2.0_10674.1_16426.t1, pfu_aug2.0_1077.1_24669.t1, pfu_aug2.0_1077.1_24670.t1, pfu_aug2.0_1097.1_24683.t1, pfu_…
OG0000026	J9LC25	Aca_XP_005090196.1, Aca_XP_005099723.2, Aca_XP_005105061.1, Aca_XP_005106798.2, Aca_XP_005110614.2, Aca_XP_012934857.1, Aca_XP_012934858.1, Aca_XP_012935157.1, Aca_XP_012936228.1, Aca_XP_012936229.1, Aca_XP_012936235.1, Aca_XP_012936244.1, Aca_XP_012936627.1, Aca_XP_012939196.1, Aca_XP_012939340.1, Aca_XP_012940296.1, Aca_XP_012940869.1, Aca_XP_012940871.1, Aca_XP_012941731.1, Aca_XP_012945185.1	C3XPN0, C3XPW1, C3XRG8, C3XSB9, C3XSC0, C3XSC1, C3XSC2, C3XVF0, C3XVF1, C3XYN5, C3Y191, C3Y5D2, C3Y638, C3YC74, C3YET0, C3YFT2, C3YH52, C3YLL1, C3YLL5, C3YMN2, C3YMP7, C3YMT2, C3YN12, C3YN43, C3YQZ4, C3YSH8, C3YTP8, C3YTP9, C3YU94, C3YUJ2, C3YUJ5, C3YWE0, C3Z071, C3Z1N0, C3Z1Q0, C3Z1R6, C3Z2R0, C3Z2R1, C3Z343, C3Z3K5, C3Z3K6, C3Z3K7, C3Z3K9, C3Z3L0, C3Z3M7, C3Z4A6, C3Z4A7, C3Z4I2, C3Z5F8, C3Z5F9,…	Bgl_XP_013060625.1, Bgl_XP_013060639.1, Bgl_XP_013061091.1, Bgl_XP_013061412.1, Bgl_XP_013061734.1, Bgl_XP_013064370.1, Bgl_XP_013064396.1, Bgl_XP_013066443.1, Bgl_XP_013067227.1, Bgl_XP_013067266.1, Bgl_XP_013067322.1, Bgl_XP_013067362.1, Bgl_XP_013067813.1, Bgl_XP_013068149.1, Bgl_XP_013068731.1, Bgl_XP_013070731.1, Bgl_XP_013071087.1, Bgl_XP_013071088.1, Bgl_XP_013071090.1, Bgl_XP_013071091.1,…	H9IY03	Capitella_N1PB99, Capitella_R7T8F5, Capitella_R7T8G8, Capitella_R7T994, Capitella_R7TB76, Capitella_R7TFF4, Capitella_R7TFI5, Capitella_R7THB4, Capitella_R7TJ53, Capitella_R7TJE3, Capitella_R7TKE2, Capitella_R7TU89, Capitella_R7TVI5, Capitella_R7TXJ0, Capitella_R7U232, Capitella_R7U549, Capitella_R7UCC3, Capitella_R7UF50, Capitella_R7UFL5, Capitella_R7UFP6, Capitella_R7UG58, Capitella_R7UGG9, Cap…	Crassostrea_XP_011412203.1, Crassostrea_XP_011412205.1, Crassostrea_XP_011412206.1, Crassostrea_XP_011412207.1, Crassostrea_XP_011412209.1, Crassostrea_XP_011412434.1, Crassostrea_XP_011412435.1, Crassostrea_XP_011412553.1, Crassostrea_XP_011413691.2, Crassostrea_XP_011415660.1, Crassostrea_XP_011416600.1, Crassostrea_XP_011417190.1, Crassostrea_XP_011417823.1, Crassostrea_XP_011418459.2, Crassos…	C3KGK7	e10752c31.1, e14374c28.1, e1483c41.13, e1483c41.17, e1483c41.19, e1483c41.21, e1672c34.4, e203c40.1, e2299c44.10, e2299c44.6, e2733c40.5, e2733c40.6, e2815c33.19, e2815c33.3, e2978c38.29, e6052c32.1, e6052c32.3, e8215c38.1	Haliotis_HDSC00023CG00020, Haliotis_HDSC00069CG00110, Haliotis_HDSC00156CG00160, Haliotis_HDSC00209CG00110, Haliotis_HDSC00313CG00170, Haliotis_HDSC00348CG00110, Haliotis_HDSC00392CG00080, Haliotis_HDSC00401CG00010, Haliotis_HDSC00740CG00090, Haliotis_HDSC00743CG00070, Haliotis_HDSC01095CG00010, Haliotis_HDSC01293CG00050, Haliotis_HDSC01693CG00030, Haliotis_HDSC01774CG00030, Haliotis_HDSC01798CG0…	Lingula_A0A1S3GXP6, Lingula_A0A1S3H0J0, Lingula_A0A1S3H227, Lingula_A0A1S3H2H0, Lingula_A0A1S3H3T7, Lingula_A0A1S3H5I1, Lingula_A0A1S3HB37, Lingula_A0A1S3HB51, Lingula_A0A1S3HB81, Lingula_A0A1S3HCM2, Lingula_A0A1S3HDU3, Lingula_A0A1S3HDU8, Lingula_A0A1S3HKZ8, Lingula_A0A1S3HNW8, Lingula_A0A1S3HR75, Lingula_A0A1S3HR77, Lingula_A0A1S3HR80, Lingula_A0A1S3HR81, Lingula_A0A1S3HR83, Lingula_A0A1S3HR85,…	Lottia_XP_009043751.1, Lottia_XP_009044385.1, Lottia_XP_009045563.1, Lottia_XP_009045564.1, Lottia_XP_009046433.1, Lottia_XP_009046434.1, Lottia_XP_009046487.1, Lottia_XP_009046634.1, Lottia_XP_009047156.1, Lottia_XP_009048363.1, Lottia_XP_009048415.1, Lottia_XP_009049237.1, Lottia_XP_009049359.1, Lottia_XP_009049387.1, Lottia_XP_009050821.1, Lottia_XP_009051182.1, Lottia_XP_009052869.1, Lottia_X…	P11680	Obi_XP_014771667.1, Obi_XP_014771675.1, Obi_XP_014771684.1, Obi_XP_014772433.1, Obi_XP_014775183.1, Obi_XP_014779085.1, Obi_XP_014779382.1, Obi_XP_014786394.1, Obi_XP_014789123.1, Obi_XP_014789124.1, Obi_XP_014789125.1	p1215c59.66, p130875c45.1, p16c66.5, p171c61.102, p21c61.3, p221c62.55, p221c62.58, p221c62.59, p221c62.60, p221c62.63, p221c62.64, p258755c69.169, p258755c69.170, p266c63.331, p32737c48.1, p437c61.35, p470c60.90, p770c72.79, p770c72.83, p918c66.159, p918c66.167	Dre_A0A0R4IJ98, Dre_A9C4A2, Dre_B0S697, Dre_F1QDN2	Hsa_P27918	pfu_aug2.0_1049.1_31389.t1, pfu_aug2.0_1049.1_31390.t1, pfu_aug2.0_1064.1_14761.t1, pfu_aug2.0_1068.1_28018.t1, pfu_aug2.0_10743.1_13079.t1, pfu_aug2.0_1120.1_01399.t1, pfu_aug2.0_1137.1_24714.t1, pfu_aug2.0_11696.1_22998.t1, pfu_aug2.0_1222.1_08256.t1, pfu_aug2.0_1322.1_08319.t1, pfu_aug2.0_145.1_17011.t1, pfu_aug2.0_145.1_17012.t1, pfu_aug2.0_148.1_26942.t1, pfu_aug2.0_1488.1_28316.t1, pfu_aug2…
OG0000027	J9JJQ5, J9JKJ5, J9JM91, J9JNH9, J9JPC0, J9JPF4, J9JQ67, J9JS38, J9JUN2, J9JV57, J9JVA6, J9JX79, J9JYY7, J9K1E0, J9K1I8, J9K2D5, J9K391, J9K4C6, J9K4L7, J9K539, J9K5J2, J9K668, J9K6M6, J9K7K8, J9K9P0, J9K9V0, J9KAI8, J9KB23, J9KB99, J9KC80, J9KCM5, J9KE52, J9KHJ8, J9KIC6, J9KJT1, J9KKA5, J9KKB2, J9KKE0, J9KMK9, J9KPL5, J9KQ50, J9KSQ5, J9KSU8, J9KY69, J9L0S6, J9L0S8, J9L0T0, J9L1T1, J9L316, J9L3Y1,…	Aca_XP_005091475.1, Aca_XP_005094672.1, Aca_XP_005094673.1, Aca_XP_005094674.1, Aca_XP_005096053.1, Aca_XP_005096523.1, Aca_XP_005103806.1, Aca_XP_005103810.1, Aca_XP_005105548.1, Aca_XP_005105750.1, Aca_XP_005106626.1, Aca_XP_005107750.1, Aca_XP_005107751.1, Aca_XP_005107752.1, Aca_XP_005108581.1, Aca_XP_005112902.1, Aca_XP_005113599.1, Aca_XP_005113600.1, Aca_XP_012934611.1, Aca_XP_012935893.1,…	C3XQM4, C3XXC9, C3YG49, C3YIT1, C3YP69, C3YUL4, C3YYM9, C3Z194, C3ZFC2, C3ZUL0, C3ZXM0, C3ZZK1, C4A056	Bgl_XP_013060848.1, Bgl_XP_013064359.1, Bgl_XP_013065658.1, Bgl_XP_013065756.1, Bgl_XP_013066650.1, Bgl_XP_013068946.1, Bgl_XP_013073051.1, Bgl_XP_013073056.1, Bgl_XP_013073847.1, Bgl_XP_013075613.1, Bgl_XP_013076450.1, Bgl_XP_013076451.1, Bgl_XP_013077401.1, Bgl_XP_013077402.1, Bgl_XP_013077611.1, Bgl_XP_013077753.1, Bgl_XP_013079940.1, Bgl_XP_013083810.1, Bgl_XP_013083855.1, Bgl_XP_013086668.1,…	H9IUQ1, H9J0K3, H9J1I5, H9J316, H9J419, H9J7D5, H9JAA0, H9JAE4, H9JBQ2, H9JBS9, H9JGQ6, H9JJ11, H9JME3, H9JME9, H9JPP6, H9JU07, H9JW02, H9JXQ7, H9JXT7, H9JYK1	Capitella_R7T3E6, Capitella_R7T445, Capitella_R7T4V3, Capitella_R7T693, Capitella_R7T7C5, Capitella_R7T9U3, Capitella_R7TI36, Capitella_R7TJX7, Capitella_R7TQY9, Capitella_R7TRP2, Capitella_R7TSZ3, Capitella_R7TXE7, Capitella_R7U003, Capitella_R7U2T8, Capitella_R7U691, Capitella_R7U755, Capitella_R7UCQ2, Capitella_R7UD55, Capitella_R7UIR5, Capitella_R7UPI1, Capitella_R7UR86, Capitella_R7UYL1, Cap…	Crassostrea_XP_011425500.1, Crassostrea_XP_011438793.1, Crassostrea_XP_011441984.2, Crassostrea_XP_011443131.1, Crassostrea_XP_011450053.1, Crassostrea_XP_011451470.1, Crassostrea_XP_011455481.2, Crassostrea_XP_019922375.1, Crassostrea_XP_019923936.1, Crassostrea_XP_019924518.1, Crassostrea_XP_019925440.1, Crassostrea_XP_019927078.1, Crassostrea_XP_019928005.1, Crassostrea_XP_019928054.1, Crassos…	Q9VNI4	e10106c33.1, e10106c33.12, e10106c33.2, e10106c33.5, e1020c43.20, e10339c34.2, e1050c42.10, e1050c42.11, e10518c41.2, e10547c34.2, e10547c34.3, e10557c37.3, e10578c39.12, e1078c35.25, e113697c18.1, e11476c38.1, e11476c38.8, e1199c42.8, e1227c40.26, e12398c37.1, e12398c37.2, e123c39.1, e13057c47.8, e1317c43.14, e1359c45.20, e14367c49.3, e146044c43.16, e146044c43.17, e146044c43.18, e146044c43.19, e…	Haliotis_HDSC00055CG00020, Haliotis_HDSC00055CG00030, Haliotis_HDSC00265CG00060, Haliotis_HDSC00308CG00170, Haliotis_HDSC00308CG00180, Haliotis_HDSC00428CG00090, Haliotis_HDSC00434CG00090, Haliotis_HDSC00497CG00090, Haliotis_HDSC00509CG00020, Haliotis_HDSC00545CG00170, Haliotis_HDSC00715CG00070, Haliotis_HDSC01338CG00060, Haliotis_HDSC01657CG00060, Haliotis_HDSC01671CG00050, Haliotis_HDSC01719CG0…	Lingula_A0A1S3GZB6, Lingula_A0A1S3J6D5, Lingula_A0A1S3J7Z3, Lingula_A0A1S3J9M7	Lottia_XP_009045768.1, Lottia_XP_009046154.1, Lottia_XP_009047166.1, Lottia_XP_009049920.1, Lottia_XP_009052296.1, Lottia_XP_009054429.1, Lottia_XP_009054632.1, Lottia_XP_009058535.1, Lottia_XP_009060328.1, Lottia_XP_009060836.1, Lottia_XP_009067341.1	Q80TC5	Obi_XP_014769679.1, Obi_XP_014775337.1, Obi_XP_014778256.1, Obi_XP_014778257.1, Obi_XP_014781803.1, Obi_XP_014785193.1, Obi_XP_014785862.1, Obi_XP_014785863.1, Obi_XP_014790233.1, Obi_XP_014790425.1	p1015c69.313, p1025c65.56, p1047c61.67, p1047c61.68, p1047c61.69, p1108c71.38, p11314c38.1, p11314c38.2, p1142c63.29, p114c62.83, p114c62.84, p1162c70.60, p1162c70.61, p1194c63.118, p119c66.6, p119c66.7, p1244c55.11, p124c71.3, p124c71.48, p124c71.49, p1259c74.140, p1259c74.141, p1259c74.45, p1259c74.46, p12642c41.10, p1283c67.123, p1299c74.180, p1299c74.187, p1299c74.45, p1299c74.46, p129c72.6, …	Dre_A0A0G2KDY1, Dre_A0A0G2KPX7, Dre_A0A0G2L218, Dre_A0A0R4IN51, Dre_E9QFS4, Dre_F1QVH6, Dre_Q52KK9	Hsa_C9JBD0, Hsa_P0C7X2, Hsa_Q5JUW0, Hsa_Q6ZMS7, Hsa_Q7Z2F6, Hsa_Q8NE65, Hsa_Q9BV97, Hsa_Q9P215	pfu_aug2.0_11172.1_09796.t1, pfu_aug2.0_1184.1_14849.t1, pfu_aug2.0_1363.1_11626.t1, pfu_aug2.0_1696.1_21743.t1, pfu_aug2.0_18219.1_33227.t1, pfu_aug2.0_1923.1_11934.t1, pfu_aug2.0_211.1_03799.t1, pfu_aug2.0_212.1_07172.t1, pfu_aug2.0_2299.1_32137.t1, pfu_aug2.0_2972.1_09033.t1, pfu_aug2.0_319.1_30621.t1, pfu_aug2.0_4169.1_32634.t1, pfu_aug2.0_5803.1_12821.t1, pfu_aug2.0_6767.1_26185.t1, pfu_aug2…
OG0000028	J9JJ37, J9JPN0, J9JSB8, J9JXK7, X1X5W2, X1XG85	Aca_XP_005090877.2, Aca_XP_005095248.1, Aca_XP_005095363.1, Aca_XP_005095364.1, Aca_XP_005099831.1, Aca_XP_005099851.1, Aca_XP_005107789.1, Aca_XP_005112681.2, Aca_XP_005112951.2, Aca_XP_005113518.1, Aca_XP_012934800.1, Aca_XP_012936028.1, Aca_XP_012936174.1, Aca_XP_012937175.1, Aca_XP_012938782.1, Aca_XP_012939833.1, Aca_XP_012939834.1, Aca_XP_012939959.1, Aca_XP_012940978.1, Aca_XP_012941180.1,…	C3XPB0, C3XPF7, C3XPS7, C3XPU8, C3XQL2, C3XQL4, C3XQU8, C3XS79, C3XSK8, C3XUN4, C3XVG7, C3XVG8, C3XVG9, C3XVQ6, C3XXU7, C3XYJ9, C3XYU7, C3Y2J2, C3Y3F0, C3Y4J0, C3Y4W8, C3Y4X1, C3Y565, C3Y5A1, C3Y5A2, C3Y5F1, C3Y635, C3Y636, C3Y723, C3Y725, C3Y844, C3Y8L4, C3Y9R4, C3Y9U6, C3YAI1, C3YC48, C3YD02, C3YEW4, C3YEW6, C3YEY2, C3YHF0, C3YHG2, C3YHT2, C3YHY2, C3YIX6, C3YIX8, C3YKW2, C3YLL2, C3YLW1, C3YM58,…	Bgl_XP_013060754.1, Bgl_XP_013060958.1, Bgl_XP_013061156.1, Bgl_XP_013061856.1, Bgl_XP_013062406.1, Bgl_XP_013062407.1, Bgl_XP_013063849.1, Bgl_XP_013066863.1, Bgl_XP_013067632.1, Bgl_XP_013068175.1, Bgl_XP_013068741.1, Bgl_XP_013068742.1, Bgl_XP_013070566.1, Bgl_XP_013070846.1, Bgl_XP_013071320.1, Bgl_XP_013071814.1, Bgl_XP_013071815.1, Bgl_XP_013071935.1, Bgl_XP_013071936.1, Bgl_XP_013071938.1,…	B5LBF6, C5NS64, H9J2I6, H9J5Q3, H9J8Z1, H9JDL0, H9JDL2, H9JDL3, H9JEI2, H9JSH7	Capitella_N1PB50, Capitella_R7T5H6, Capitella_R7T7Q6, Capitella_R7T802, Capitella_R7T805, Capitella_R7T8B5, Capitella_R7T988, Capitella_R7TA66, Capitella_R7TA69, Capitella_R7TAC0, Capitella_R7TAD0, Capitella_R7TB40, Capitella_R7TBV8, Capitella_R7TDK8, Capitella_R7TDL5, Capitella_R7TFQ9, Capitella_R7TI48, Capitella_R7TK35, Capitella_R7TK86, Capitella_R7TKQ8, Capitella_R7TL51, Capitella_R7TN98, Cap…	Crassostrea_XP_011412824.1, Crassostrea_XP_011415217.1, Crassostrea_XP_011415218.1, Crassostrea_XP_011417533.1, Crassostrea_XP_011417541.1, Crassostrea_XP_011417549.1, Crassostrea_XP_011417557.1, Crassostrea_XP_011417558.1, Crassostrea_XP_011417559.1, Crassostrea_XP_011419023.2, Crassostrea_XP_011419917.1, Crassostrea_XP_011420929.1, Crassostrea_XP_011421280.1, Crassostrea_XP_011423482.1, Crassos…	A0A0B4K7R8, A0A0B4KHS1, A0A1F4, M9NE67, M9NEN9, M9PBU9, P07207, P10040, Q7KU08, Q7YSR5, Q7Z1J1, Q9NGV4, Q9VM55, Q9VQ47	e1131c43.94, e13047c38.10, e13047c38.12, e13047c38.8, e14055c40.14, e14472c31.5, e14706c39.25, e14706c39.30, e14706c39.32, e1476c42.7, e17124c38.12, e17124c38.14, e17366c34.1, e224110c41.27, e3387c37.7, e4144c39.11, e4723c41.15, e4998c39.5, e50396c32.1, e6265c39.21, e6841c34.1, e686c42.6, e929c39.1	Haliotis_HDSC00060CG00020, Haliotis_HDSC00709CG00090, Haliotis_HDSC00742CG00040, Haliotis_HDSC00981CG00010, Haliotis_HDSC01121CG00080, Haliotis_HDSC02768CG00030, Haliotis_HDSC03091CG00010, Haliotis_HDSC03705CG00010, Haliotis_HDSC03926CG00030, Haliotis_HDSC04411CG00020, Haliotis_HDSC07178CG00010, Haliotis_HDSC07425CG00010, Haliotis_HDSC08714CG00010, Haliotis_HDSC16015CG00010, Haliotis_HDSC19212CG0…	Lingula_A0A1S3H7B2, Lingula_A0A1S3HA70, Lingula_A0A1S3HF13, Lingula_A0A1S3HLR9, Lingula_A0A1S3HN31, Lingula_A0A1S3HPC2, Lingula_A0A1S3HQ24, Lingula_A0A1S3HQ37, Lingula_A0A1S3HQ50, Lingula_A0A1S3HQ76, Lingula_A0A1S3HQ77, Lingula_A0A1S3HQ86, Lingula_A0A1S3HQ89, Lingula_A0A1S3HRJ2, Lingula_A0A1S3HRK4, Lingula_A0A1S3HRQ0, Lingula_A0A1S3HSW1, Lingula_A0A1S3HT52, Lingula_A0A1S3HT65, Lingula_A0A1S3HT77,…	Lottia_XP_009044486.1, Lottia_XP_009044981.1, Lottia_XP_009045410.1, Lottia_XP_009046714.1, Lottia_XP_009047325.1, Lottia_XP_009047326.1, Lottia_XP_009047578.1, Lottia_XP_009047804.1, Lottia_XP_009047805.1, Lottia_XP_009049008.1, Lottia_XP_009049388.1, Lottia_XP_009049572.1, Lottia_XP_009050376.1, Lottia_XP_009050744.1, Lottia_XP_009051073.1, Lottia_XP_009052274.1, Lottia_XP_009052865.1, Lottia_X…	O35516, P31695, Q01705, Q61982, Q70E20, Q80YA8, Q8JZM4, Q8VHS2	Obi_XP_014767821.1, Obi_XP_014771937.1, Obi_XP_014771944.1, Obi_XP_014774039.1, Obi_XP_014774721.1, Obi_XP_014774722.1, Obi_XP_014775723.1, Obi_XP_014775724.1, Obi_XP_014776889.1, Obi_XP_014776970.1, Obi_XP_014780734.1, Obi_XP_014782654.1, Obi_XP_014782868.1, Obi_XP_014783224.1, Obi_XP_014784342.1, Obi_XP_014785782.1	p117c71.135, p1425c64.76, p1954c59.8, p2020c55.12, p2020c55.13, p2020c55.14, p2020c55.20, p2020c55.29, p2020c55.6, p228c65.1, p258740c66.59, p2590c71.19, p2590c71.25, p2791c66.42, p335c60.65, p335c60.72, p39c63.191, p39c63.194, p51c65.11, p57734c36.1, p698c62.62, p74389c36.2, p812c68.92, p855c67.179	Dre_A0A0R4IBP9, Dre_A0A0R4IG30, Dre_A0A0R4IIY0, Dre_A0A0R4IMV9, Dre_A0A0R4IN59, Dre_A0A0R4IT11, Dre_A0A0R4IW83, Dre_A0PGH6, Dre_A1A5U5, Dre_A5WUN6, Dre_B0V2R4, Dre_B3DGM6, Dre_B3DJP2, Dre_B8JI71, Dre_E7F2H1, Dre_F1QCA7, Dre_F1QZF2, Dre_F1RCH4, Dre_F1RE22, Dre_I3VKD7, Dre_O42374, Dre_P46530, Dre_Q1A5L1, Dre_Q1A5L2, Dre_Q1A5L3, Dre_Q1L8E9, Dre_Q1L927, Dre_Q800E4, Dre_S4TYY2	Hsa_P46531, Hsa_P82279, Hsa_Q04721, Hsa_Q5IJ48, Hsa_Q7Z3S9, Hsa_Q8NFT8, Hsa_Q8TER0, Hsa_Q99466, Hsa_Q9UM47	pfu_aug2.0_1191.1_04875.t1, pfu_aug2.0_124.1_13642.t1, pfu_aug2.0_12945.1_19795.t1, pfu_aug2.0_1365.1_18289.t1, pfu_aug2.0_1398.1_28262.t1, pfu_aug2.0_1492.1_08401.t1, pfu_aug2.0_1492.1_08402.t1, pfu_aug2.0_1611.1_05144.t1, pfu_aug2.0_1611.1_05145.t1, pfu_aug2.0_203.1_10437.t1, pfu_aug2.0_2105.1_18688.t1, pfu_aug2.0_22.1_06757.t1, pfu_aug2.0_2252.1_08796.t1, pfu_aug2.0_231.1_03849.t1, pfu_aug2.0_…
OG0000029				Bgl_XP_013070897.1, Bgl_XP_013076385.1		Capitella_R7T5H5	Crassostrea_XP_011428390.1						P23275, P34983, P34984, P34985, P34986, Q0VAX9, Q60878, Q60879, Q60880, Q60881, Q60882, Q60883, Q60884, Q60885, Q60886, Q60887, Q60888, Q60889, Q60890, Q60891, Q60892, Q60893, Q60894, Q60895, Q6W049, Q7TQQ0, Q7TR96, Q7TRF3, Q7TS48, Q8VBV9, Q8VBW9, Q8VES2, Q8VEW2, Q8VEW5, Q8VEW6, Q8VEX5, Q8VEX6, Q8VEY3, Q8VEZ0, Q8VF12, Q8VF13, Q8VF65, Q8VF66, Q8VF76, Q8VFB9, Q8VFC9, Q8VFD0, Q8VFD1, Q8VFD2, Q8VFD3,…			Dre_A0A0G2KGT1, Dre_A0A0G2L150, Dre_A0A0G2L1H5, Dre_A0A0R4IAM6, Dre_A0A0R4IH32, Dre_A0A0R4IHC7, Dre_A0A0R4IKY2, Dre_A0A0R4IP10, Dre_A0A0R4IP37, Dre_A0A0R4IQL8, Dre_A0A0R4IS60, Dre_A0A0R4ITD3, Dre_A0A0R4IUN5, Dre_A0A0R4IVG7, Dre_A0A0R4IW68, Dre_A0A0R4IXJ9, Dre_A0A0R4IXT1, Dre_A0A0R4IXV6, Dre_A0A0R4IXW5, Dre_A0A0R4IZ39, Dre_A0A172MB69, Dre_A0A1L1QZ93, Dre_A0A1L1QZ97, Dre_A0A1L1QZA2, Dre_A0A1L1QZB7,…	Hsa_A3KFT3, Hsa_A4D2G3, Hsa_A6NCV1, Hsa_A6ND48, Hsa_A6NDH6, Hsa_A6NDL8, Hsa_A6NET4, Hsa_A6NF89, Hsa_A6NFC9, Hsa_A6NGY5, Hsa_A6NH00, Hsa_A6NHA9, Hsa_A6NHG9, Hsa_A6NIJ9, Hsa_A6NJZ3, Hsa_A6NKK0, Hsa_A6NL08, Hsa_A6NL26, Hsa_A6NM03, Hsa_A6NM76, Hsa_A6NMS3, Hsa_A6NMU1, Hsa_A6NMZ5, Hsa_A6NND4, Hsa_B2RN74, Hsa_O14581, Hsa_O43749, Hsa_O43869, Hsa_O60403, Hsa_O60404, Hsa_O60412, Hsa_O60431, Hsa_O76000, Hsa…
OG0000030	J9JRK5, J9K8K6, J9KBE8, J9KBT8, J9KD07, J9KD89, J9KF07, J9KGG7, J9KGR9, J9KH32, J9KHH9, J9KHT6, J9KHZ9, J9KI78, J9KJ29, J9KJH3, J9KMA5, J9KNL1, J9KNT1, J9KQ29, J9KQK0, J9KRP2, J9KS60, J9KSF7, J9KSM7, J9KTA4, J9KTX8, J9KUE4, J9KUZ7, J9KUZ8, J9KVD0, J9KVL5, J9KVP9, J9KVW2, J9KW81, J9KW96, J9KWB8, J9KWZ0, J9KX68, J9KXH2, J9KXS5, J9KYZ4, J9KZJ3, J9KZY1, J9L0G8, J9L1C1, J9L2B3, J9L312, J9L3F9, J9L426,…	Aca_XP_005088964.1, Aca_XP_005098560.1, Aca_XP_005098561.1, Aca_XP_005104192.1, Aca_XP_005104193.1, Aca_XP_005109172.1, Aca_XP_005109173.1, Aca_XP_005109174.1, Aca_XP_012934920.1, Aca_XP_012938077.1, Aca_XP_012938078.1, Aca_XP_012938079.1, Aca_XP_012938881.1, Aca_XP_012940161.1, Aca_XP_012940904.1, Aca_XP_012943924.1, Aca_XP_012944802.1		Bgl_XP_013062134.1	H9IV36, H9IWH2, H9J954, H9JF09, H9JG42, H9JIS6, H9JJN8, H9JMR7, H9JW23	Capitella_R7T5R5, Capitella_R7T8B2, Capitella_R7TE56, Capitella_R7TID6, Capitella_R7TY42, Capitella_R7U758, Capitella_R7UCI0, Capitella_R7USQ6, Capitella_R7V3J2, Capitella_R7VDN1, Capitella_R7VF87, Capitella_R7VJ89, Capitella_R7VKB3	Crassostrea_XP_011419973.1	Q8IR58	e1007c42.3, e1027c38.15, e10561c38.1, e10578c39.8, e10578c39.9, e10599c38.2, e10647c32.17, e10778c46.2, e10778c46.3, e10778c46.4, e11382c35.4, e11723c35.1, e11723c35.2, e123c39.4, e124c35.2, e13263c26.3, e13452c44.8, e14231c44.1, e1443c40.14, e1453c42.39, e1574c42.6, e1574c42.7, e159c45.18, e15c44.7, e15c44.8, e1654c44.8, e1654c44.9, e16950c23.1, e16987c45.4, e17140c43.9, e1751c38.8, e1771c28.2, …	Haliotis_HDSC00037CG00220, Haliotis_HDSC02107CG00060, Haliotis_HDSC02300CG00050, Haliotis_HDSC02416CG00010, Haliotis_HDSC02490CG00010, Haliotis_HDSC06665CG00010, Haliotis_HDSC14267CG00010		Lottia_XP_009045188.1, Lottia_XP_009045811.1, Lottia_XP_009047628.1, Lottia_XP_009049680.1, Lottia_XP_009049923.1, Lottia_XP_009051290.1, Lottia_XP_009051422.1, Lottia_XP_009052253.1, Lottia_XP_009052254.1, Lottia_XP_009052256.1, Lottia_XP_009052576.1, Lottia_XP_009052642.1, Lottia_XP_009053167.1, Lottia_XP_009054428.1, Lottia_XP_009054586.1, Lottia_XP_009055125.1, Lottia_XP_009056226.1, Lottia_X…		Obi_XP_014786745.1	p100c71.10, p102767c50.1, p10366c41.1, p1043c67.56, p10831c39.1, p1083c71.45, p1085c60.47, p10950c40.2, p1098c66.17, p1104c64.17, p110611c45.1, p1108c71.51, p110c62.75, p1121c63.12, p1128c67.105, p1139c68.67, p1139c68.8, p1147c61.3, p117c71.24, p117c71.352, p1180c74.112, p1180c74.3, p1187c57.43, p11915c44.1, p11915c44.2, p1194c63.17, p12030c48.2, p126c77.119, p126c77.50, p1283c67.116, p1299c74.15…			pfu_aug2.0_1728.1_28488.t1, pfu_aug2.0_361.1_04056.t1, pfu_aug2.0_37.1_23294.t1, pfu_aug2.0_6070.1_02811.t1, pfu_aug2.0_7363.1_12929.t1, pfu_aug2.0_862.1_07955.t1
OG0000031	J9JRD6, J9JSA8, J9JSJ1, J9K6Y9, J9LB14, X1X3J9	Aca_NP_001191502.1, Aca_NP_001191659.1, Aca_XP_005090766.2, Aca_XP_005092925.2, Aca_XP_005093279.1, Aca_XP_005093594.2, Aca_XP_005095077.2, Aca_XP_005095080.1, Aca_XP_005095895.1, Aca_XP_005095896.1, Aca_XP_005096200.2, Aca_XP_005096353.1, Aca_XP_005096863.2, Aca_XP_005096864.2, Aca_XP_005100024.2, Aca_XP_005102026.2, Aca_XP_005105728.1, Aca_XP_005105729.1, Aca_XP_005108790.1, Aca_XP_012934684.1,…	C3XTV9, C3XW34, C3XW35, C3XW36, C3XWV7, C3XXH8, C3Y6F7, C3YAH1, C3YAH2, C3YAH3, C3YAH4, C3YDG1, C3YPT6, C3YZL3, C3Z980, C3Z981, C3ZDU2, C3ZDU5, C3ZDU6, C3ZWI0	Bgl_XP_013060722.1, Bgl_XP_013060723.1, Bgl_XP_013062411.1, Bgl_XP_013063248.1, Bgl_XP_013063316.1, Bgl_XP_013063786.1, Bgl_XP_013063787.1, Bgl_XP_013063906.1, Bgl_XP_013064091.1, Bgl_XP_013064587.1, Bgl_XP_013064637.1, Bgl_XP_013065181.1, Bgl_XP_013069824.1, Bgl_XP_013070123.1, Bgl_XP_013070645.1, Bgl_XP_013071279.1, Bgl_XP_013071439.1, Bgl_XP_013073141.1, Bgl_XP_013074163.1, Bgl_XP_013074762.1,…	A0A0U4ZU62, B2ZXL8, B2ZXL9, H9IUJ7, H9J4Y0, H9J9H1, H9JAS3, H9JAS4, H9JBG2, H9JCI3, H9JES9, H9JET0, H9JXG5, Q1ZYM3, Q45VA3, Q4F9M5, Q4F9N5, Q4F9P4	Capitella_R7T4T4, Capitella_R7T8H6, Capitella_R7T921, Capitella_R7T960, Capitella_R7TDI6, Capitella_R7TFV2, Capitella_R7TGG3, Capitella_R7TKX3, Capitella_R7TM56, Capitella_R7TM92, Capitella_R7TMB1, Capitella_R7TPF8, Capitella_R7TPN7, Capitella_R7TQZ8, Capitella_R7TS51, Capitella_R7TSR3, Capitella_R7TUS7, Capitella_R7TYZ7, Capitella_R7TZ74, Capitella_R7TZI0, Capitella_R7U339, Capitella_R7U398, Cap…	Crassostrea_NP_001292245.1, Crassostrea_NP_001292278.1, Crassostrea_XP_011412282.1, Crassostrea_XP_011412741.1, Crassostrea_XP_011413086.1, Crassostrea_XP_011414893.1, Crassostrea_XP_011417302.1, Crassostrea_XP_011417900.1, Crassostrea_XP_011417901.1, Crassostrea_XP_011417902.1, Crassostrea_XP_011417986.1, Crassostrea_XP_011417987.1, Crassostrea_XP_011417989.1, Crassostrea_XP_011417990.1, Crassos…	A0A0B4KEX2, A0A0B4LHJ6, A1Z8V9, A1Z8W0, A1ZBC7, A1ZBC8, A9LRV7, A9LRV8, B5RIX7, B6CLF6, B6CLF7, B6CLF8, C7LA87, C8VV47, C9DA46, D3DMH3, E1JHT2, P51905, Q1RKX2, Q59DZ2, Q6NND1, Q6NP45, Q7K330, Q7K4Y6, Q86NQ1, Q86P29, Q8IMC1, Q8IPH3, Q8MZA1, Q8SYT9, Q9V4E7, Q9VJR4, Q9VLY6, Q9VR07, Q9VSV2, Q9W1J0, Q9W4C5	e1016c46.30, e10212c34.9, e10213c40.4, e1137c42.26, e1137c42.28, e120c34.52, e13333c42.22, e142c41.10, e1577c42.17, e1577c42.19, e158c45.15, e1689c35.3, e201c38.14, e201c38.15, e214709c37.8, e2234c42.2, e224088c43.48, e2540c45.6, e2540c45.7, e2608c37.12, e2608c37.13, e29395c41.2, e3489c45.44, e3952c46.20, e4113c47.8, e4113c47.9, e4242c41.1, e4293c39.8, e4293c39.9, e431c39.35, e46c45.21, e46c45.22…	Haliotis_HDSC00049CG00490, Haliotis_HDSC00069CG00040, Haliotis_HDSC00603CG00150, Haliotis_HDSC00603CG00160, Haliotis_HDSC00603CG00170, Haliotis_HDSC00707CG00030, Haliotis_HDSC00718CG00050, Haliotis_HDSC00766CG00120, Haliotis_HDSC00773CG00010, Haliotis_HDSC00773CG00020, Haliotis_HDSC00773CG00030, Haliotis_HDSC00773CG00040, Haliotis_HDSC00929CG00060, Haliotis_HDSC01045CG00010, Haliotis_HDSC01083CG0…	Lingula_A0A1S3GY75, Lingula_A0A1S3GYI8, Lingula_A0A1S3GYJ3, Lingula_A0A1S3GYS6, Lingula_A0A1S3H181, Lingula_A0A1S3H1L7, Lingula_A0A1S3H4X7, Lingula_A0A1S3H520, Lingula_A0A1S3HDK2, Lingula_A0A1S3HEY2, Lingula_A0A1S3HF34, Lingula_A0A1S3HFM9, Lingula_A0A1S3HGA4, Lingula_A0A1S3HH87, Lingula_A0A1S3HIL2, Lingula_A0A1S3HIL7, Lingula_A0A1S3HJ94, Lingula_A0A1S3HJA1, Lingula_A0A1S3HJL1, Lingula_A0A1S3HJP5,…	Lottia_XP_009047116.1, Lottia_XP_009047633.1, Lottia_XP_009048144.1, Lottia_XP_009048261.1, Lottia_XP_009048625.1, Lottia_XP_009049173.1, Lottia_XP_009049174.1, Lottia_XP_009049448.1, Lottia_XP_009049775.1, Lottia_XP_009049852.1, Lottia_XP_009051499.1, Lottia_XP_009051538.1, Lottia_XP_009051779.1, Lottia_XP_009051800.1, Lottia_XP_009051869.1, Lottia_XP_009054717.1, Lottia_XP_009055050.1, Lottia_X…	O35316, O55192, P28571, P31648, P31649, P31650, P31651, Q60857, Q61327, Q6PGE7, Q761V0, Q8VBW1, Q9JMA9	Obi_XP_014769620.1, Obi_XP_014769783.1, Obi_XP_014771361.1, Obi_XP_014771425.1, Obi_XP_014772306.1, Obi_XP_014772307.1, Obi_XP_014772937.1, Obi_XP_014773765.1, Obi_XP_014774582.1, Obi_XP_014774583.1, Obi_XP_014775516.1, Obi_XP_014775517.1, Obi_XP_014777527.1, Obi_XP_014778752.1, Obi_XP_014781215.1, Obi_XP_014781223.1, Obi_XP_014781712.1, Obi_XP_014781770.1, Obi_XP_014782682.1, Obi_XP_014783974.1,…	p105c62.95, p105c62.97, p105c62.99, p1161c60.48, p1161c60.51, p1161c60.52, p1161c60.54, p1305c61.8, p1410c65.116, p1548c63.62, p16c66.19, p16c66.20, p189c72.245, p189c72.246, p2015c61.47, p223c63.15, p258838c66.6, p2687c64.18, p2687c64.20, p275c64.225, p275c64.226, p275c64.322, p317c64.71, p317c64.74, p406c65.55, p459c71.77, p459c71.78, p515c60.82, p515c60.83, p520c59.62, p520c59.90, p520c59.92, …	Dre_A0A0G2KCU6, Dre_A0A0G2L9P3, Dre_A0A140LG64, Dre_A0A286YBD0, Dre_A1A5Z1, Dre_A1L1P6, Dre_A2BIG0, Dre_A3KNU7, Dre_A4QNW3, Dre_A5D8R6, Dre_A8WHY8, Dre_A9JTD8, Dre_B0S5N6, Dre_B0V3R4, Dre_B3DJ31, Dre_E7EXM3, Dre_E7F7L8, Dre_E9QDS8, Dre_F1Q5E6, Dre_F1Q5K9, Dre_F1QAJ1, Dre_F1QB29, Dre_F1QFP6, Dre_F1QGM4, Dre_F1QIK2, Dre_F1QUY7, Dre_F1QZL5, Dre_F1QZU3, Dre_F1R3H6, Dre_F1R3N3, Dre_F6NN04, Dre_F8W3V0,…	Hsa_P23975, Hsa_P30531, Hsa_P31641, Hsa_P31645, Hsa_P48029, Hsa_P48065, Hsa_P48066, Hsa_P48067, Hsa_Q01959, Hsa_Q99884, Hsa_Q9NSD5, Hsa_Q9UN76, Hsa_Q9Y345	pfu_aug2.0_1024.1_14729.t1, pfu_aug2.0_1195.1_18168.t1, pfu_aug2.0_12047.1_26426.t1, pfu_aug2.0_12074.1_16465.t1, pfu_aug2.0_1435.1_18330.t1, pfu_aug2.0_1480.1_01655.t1, pfu_aug2.0_18.1_26671.t1, pfu_aug2.0_18.1_26672.t1, pfu_aug2.0_189.1_30384.t2, pfu_aug2.0_189.1_30388.t1, pfu_aug2.0_212.1_07163.t1, pfu_aug2.0_2179.1_32083.t1, pfu_aug2.0_2292.1_08814.t1, pfu_aug2.0_2389.1_32174.t1, pfu_aug2.0_2…
OG0000032	J9JW18, J9JYC5, J9KBD6, J9KCP2, J9KCX2, J9KDX8, J9KET5, J9KG75, J9KH49, J9KHQ8, J9KHS1, J9KI74, J9KJN3, J9KK49, J9KKR5, J9KKY3, J9KL38, J9KLA7, J9KNP0, J9KP97, J9KRD1, J9KTG1, J9KTG3, J9KUU2, J9KUV9, J9KV14, J9KYC5, J9KYC6, J9KYV2, J9KZI1, J9L0T6, J9L115, J9L484, J9L7F5, J9L894, J9L8H6, J9L999, J9L9W9, J9LA72, J9LAQ0, J9LAQ1, J9LC22, J9LDP6, J9LDY7, J9LFA6, J9LG99, J9LH30, J9LHE5, J9LJ72, J9LJE4,…	Aca_XP_005093897.1, Aca_XP_012934832.1, Aca_XP_012934912.1, Aca_XP_012936817.1, Aca_XP_012937772.1, Aca_XP_012938650.1, Aca_XP_012938974.1, Aca_XP_012940409.1, Aca_XP_012941907.1, Aca_XP_012942404.1, Aca_XP_012945555.1, Aca_XP_012946967.1		Bgl_XP_013074822.1	H9JGU1, H9JYD3, O01418, O44200, Q5KTM0, Q5KTM1, Q5KTM3, Q5KTM4, Q5NTZ1, Q7M3N5, V9H0F3	Capitella_R7U863, Capitella_R7UAZ9, Capitella_R7UIB9, Capitella_R7V330		P16424, Q24362, Q8MSM1, Q9GP61, Q9N9Z2	e1006c44.34, e10106c33.8, e10186c43.2, e10555c41.2, e10555c41.3, e10557c37.13, e10578c39.15, e10755c35.8, e10761c32.2, e11476c38.5, e116c41.8, e11826c32.6, e12328c33.1, e1299c42.3, e1330c44.12, e1336c39.9, e13405c23.1, e13625c39.23, e13763c43.6, e14035c44.4, e1409c44.26, e14176c35.14, e14763c21.4, e149c39.17, e15040c23.1, e15478c38.2, e15478c38.3, e15915c45.3, e15915c45.4, e15c44.38, e1605c40.9, …	Haliotis_HDSC00171CG00010, Haliotis_HDSC00854CG00060, Haliotis_HDSC00874CG00040, Haliotis_HDSC02958CG00050, Haliotis_HDSC04899CG00010, Haliotis_HDSC76163CG00010		Lottia_XP_009044782.1, Lottia_XP_009045117.1, Lottia_XP_009050715.1, Lottia_XP_009050721.1, Lottia_XP_009056393.1, Lottia_XP_009060669.1	P10400		p1043c67.12, p1043c67.13, p1047c61.71, p104c55.3, p1052c71.20, p1083c71.57, p1121c63.111, p1129c66.64, p114c62.87, p117c71.284, p1215c59.115, p1242c67.36, p1242c67.64, p1244c55.9, p124c71.189, p1259c74.24, p1259c74.25, p1259c74.31, p1259c74.42, p1259c74.54, p126c77.14, p126c77.40, p126c77.90, p126c77.91, p1271c65.52, p1283c67.104, p1283c67.107, p1283c67.109, p1299c74.104, p1299c74.117, p1299c74.1…	Dre_Q76IL0		pfu_aug2.0_1725.1_18496.t1, pfu_aug2.0_2092.1_08736.t1, pfu_aug2.0_4926.1_22625.t1, pfu_aug2.0_8458.1_29633.t1, pfu_aug2.0_8458.1_29634.t1
OG0000033			C3YA08, C3YJB1, C3YMI6, C3YTK4, C3YVR3, C3Z830, C3ZAU0, C3ZAW4, C3ZG88, C3ZPP1, C3ZPR3, C3ZTU4, C3ZZV1		H9JUU8		Crassostrea_XP_011412142.1, Crassostrea_XP_011412898.1, Crassostrea_XP_011413043.1, Crassostrea_XP_011413427.1, Crassostrea_XP_011413601.1, Crassostrea_XP_011413602.1, Crassostrea_XP_011413604.1, Crassostrea_XP_011413826.1, Crassostrea_XP_011413828.1, Crassostrea_XP_011413917.1, Crassostrea_XP_011413918.1, Crassostrea_XP_011414853.1, Crassostrea_XP_011415070.1, Crassostrea_XP_011415132.1, Crassos…				Lingula_A0A1S3HZ17, Lingula_A0A1S3I007, Lingula_A0A1S3JLV7, Lingula_A0A1S3JML2, Lingula_A0A2R2MN96	Lottia_XP_009053676.1						pfu_aug2.0_11195.1_19746.t1, pfu_aug2.0_1147.1_24715.t1, pfu_aug2.0_1197.1_24764.t1, pfu_aug2.0_1214.1_14873.t1, pfu_aug2.0_1217.1_24787.t1, pfu_aug2.0_1247.1_24800.t1, pfu_aug2.0_12614.1_16480.t1, pfu_aug2.0_13.1_10066.t1, pfu_aug2.0_13.1_10068.t1, pfu_aug2.0_13.1_10070.t1, pfu_aug2.0_13.1_10071.t1, pfu_aug2.0_1392.1_08354.t1, pfu_aug2.0_1392.1_08355.t1, pfu_aug2.0_1560.1_01701.t1, pfu_aug2.0_16…
OG0000034	C4WUA4, C4WUY7, C4WUY8, J9KAR0	Aca_XP_005091666.1, Aca_XP_005093551.1, Aca_XP_005095450.2, Aca_XP_005095451.1, Aca_XP_005098027.1, Aca_XP_005099197.1, Aca_XP_005100074.1, Aca_XP_005101232.1, Aca_XP_005101233.1, Aca_XP_005101347.1, Aca_XP_005102183.2, Aca_XP_005102281.1, Aca_XP_005102442.2, Aca_XP_005102487.1, Aca_XP_005103423.1, Aca_XP_005103424.2, Aca_XP_005103703.2, Aca_XP_005104788.1, Aca_XP_005104789.1, Aca_XP_005104790.1,…	C3XPT7, C3XSB6, C3Y355, C3Y3F3, C3Y3F4, C3Y3F5, C3Y3F6, C3Y4E4, C3Y4E5, C3Y4E6, C3Y4E7, C3Y4E8, C3Y4E9, C3Y7W0, C3YCX1, C3YD08, C3YFH9, C3YJG7, C3YJH0, C3YK48, C3YL65, C3YME3, C3YPE2, C3YRF9, C3Z1D4, C3Z2Q9, C3Z3B4, C3Z9H7, C3ZAD6, C3ZDA3, C3ZDA4, C3ZDA5, C3ZDA6, C3ZDA7, C3ZDA8, C3ZDA9, C3ZDB0, C3ZEU0, C3ZEU1, C3ZFF8, C3ZFH6, C3ZH38, C3ZH39, C3ZH40, C3ZH41, C3ZH42, C3ZH43, C3ZH44, C3ZH45, C3ZH76,…	Bgl_XP_013063795.1, Bgl_XP_013064779.1, Bgl_XP_013068532.1, Bgl_XP_013068533.1, Bgl_XP_013071826.1, Bgl_XP_013071827.1, Bgl_XP_013073513.1, Bgl_XP_013073514.1, Bgl_XP_013073515.1, Bgl_XP_013074626.1, Bgl_XP_013078063.1, Bgl_XP_013078167.1, Bgl_XP_013078423.1, Bgl_XP_013079560.1, Bgl_XP_013079574.1, Bgl_XP_013082012.1, Bgl_XP_013082024.1, Bgl_XP_013082920.1, Bgl_XP_013083682.1, Bgl_XP_013083683.1,…	A0PCF9, H9J2F7, H9J2F8, H9JB37, H9JBS6, H9JBS7, H9JC98, H9JMT9, H9JYJ9, Q1HPJ5, Q3LFP9	Capitella_R7T3B5, Capitella_R7T7S2, Capitella_R7T7W5, Capitella_R7T7Y2, Capitella_R7TA41, Capitella_R7TA78, Capitella_R7TB32, Capitella_R7TDH0, Capitella_R7TEK2, Capitella_R7TF10, Capitella_R7TFK9, Capitella_R7TFV7, Capitella_R7TGY1, Capitella_R7TJ52, Capitella_R7TMC9, Capitella_R7TNL4, Capitella_R7TQ99, Capitella_R7TVT9, Capitella_R7TZB4, Capitella_R7TZP5, Capitella_R7U425, Capitella_R7U8C5, Cap…	Crassostrea_XP_011412245.1, Crassostrea_XP_011412246.1, Crassostrea_XP_011412247.1, Crassostrea_XP_011413185.1, Crassostrea_XP_011420638.1, Crassostrea_XP_011420640.1, Crassostrea_XP_011420695.1, Crassostrea_XP_011422065.1, Crassostrea_XP_011424302.1, Crassostrea_XP_011436939.1, Crassostrea_XP_011436940.2, Crassostrea_XP_011438366.1, Crassostrea_XP_011438736.1, Crassostrea_XP_011439257.1, Crassos…	A0A0B4KF40, A1Z9J8, A9UND3, B7YZP4, C0PV88, F0JAQ0, Q6NL86, Q8MRH3, Q9VHH0, Q9W1L7, Q9W1L8	e11121c44.2, e11121c44.3, e11121c44.6, e2177c43.29, e2206c44.7, e2655c40.6, e3317c37.10, e3317c37.11, e3630c44.4, e5363c43.10, e5363c43.6, e5363c43.8, e5825c43.22, e5952c43.15, e6087c40.8, e625c37.20, e6850c42.20, e7947c37.10, e8488c41.5, e8488c41.7, e8655c41.8	Haliotis_HDSC00023CG00010, Haliotis_HDSC00023CG00030, Haliotis_HDSC00296CG00130, Haliotis_HDSC00406CG00050, Haliotis_HDSC00433CG00050, Haliotis_HDSC00503CG00050, Haliotis_HDSC00715CG00010, Haliotis_HDSC00730CG00030, Haliotis_HDSC00757CG00020, Haliotis_HDSC00757CG00030, Haliotis_HDSC00757CG00040, Haliotis_HDSC00792CG00120, Haliotis_HDSC00947CG00130, Haliotis_HDSC00947CG00160, Haliotis_HDSC00963CG0…	Lingula_A0A1S3H1I2, Lingula_A0A1S3H343, Lingula_A0A1S3H3E0, Lingula_A0A1S3H5S0, Lingula_A0A1S3H5S3, Lingula_A0A1S3H6R8, Lingula_A0A1S3H9J1, Lingula_A0A1S3HDJ0, Lingula_A0A1S3HGN4, Lingula_A0A1S3HHX5, Lingula_A0A1S3HJT8, Lingula_A0A1S3HLG1, Lingula_A0A1S3HLG8, Lingula_A0A1S3HLN0, Lingula_A0A1S3HN52, Lingula_A0A1S3HPH6, Lingula_A0A1S3HPT7, Lingula_A0A1S3HPU2, Lingula_A0A1S3HPV9, Lingula_A0A1S3HR72,…	Lottia_XP_009046177.1, Lottia_XP_009046332.1, Lottia_XP_009046333.1, Lottia_XP_009046334.1, Lottia_XP_009047653.1, Lottia_XP_009049645.1, Lottia_XP_009051451.1, Lottia_XP_009051452.1, Lottia_XP_009052427.1, Lottia_XP_009054607.1, Lottia_XP_009057758.1, Lottia_XP_009059079.1, Lottia_XP_009064604.1, Lottia_XP_009065576.1	O35400, O35403, P0CC03, P49891, P50236, P52840, P52843, P63046, Q3UZZ6, Q80VR3, Q9D939, Q9QWG7	Obi_XP_014768939.1, Obi_XP_014770772.1, Obi_XP_014770779.1, Obi_XP_014770780.1, Obi_XP_014770781.1, Obi_XP_014770782.1, Obi_XP_014770783.1, Obi_XP_014775933.1, Obi_XP_014780349.1, Obi_XP_014780530.1, Obi_XP_014780531.1, Obi_XP_014780532.1, Obi_XP_014780678.1, Obi_XP_014780679.1, Obi_XP_014780680.1, Obi_XP_014780683.1, Obi_XP_014780684.1, Obi_XP_014782253.1, Obi_XP_014782686.1, Obi_XP_014783124.1,…	p1079c64.140, p1126c66.8, p2176c61.52, p226c65.75, p226c65.90, p226c65.99, p2538c67.3, p2538c67.54, p258853c68.2, p2687c64.42, p280c67.10, p280c67.11, p280c67.15, p280c67.16, p280c67.2, p280c67.8, p3388c67.17, p422c65.14, p4288c63.2, p461c66.110, p512c64.11, p512c64.12, p54341c60.15, p54341c60.21, p616c67.13, p6c66.289, p806c65.16, p806c65.18, p806c65.20, p806c65.21, p806c65.22, p806c65.26, p928c…	Dre_A0A0N4SU57, Dre_A0A0R4ICJ4, Dre_A0A0R4INC6, Dre_A0A0R4IT32, Dre_A0A0R4IVE0, Dre_A0A286Y950, Dre_A0A286YA07, Dre_A0EXC5, Dre_A0EXC6, Dre_A4FUP0, Dre_A5PL65, Dre_B0R136, Dre_B0R137, Dre_B0R138, Dre_B0UXT7, Dre_B1PXA8, Dre_B1PXA9, Dre_C7FGQ7, Dre_E7F734, Dre_E9QDZ1, Dre_E9QHT8, Dre_F1QBS7, Dre_F1QPA8, Dre_F1QV04, Dre_F1QXK5, Dre_F1QYJ6, Dre_F1R2B8, Dre_F1RD72, Dre_Q08C30, Dre_Q1L872, Dre_Q1L873,…	Hsa_O00204, Hsa_O00338, Hsa_O43704, Hsa_O75897, Hsa_P0DMM9, Hsa_P0DMN0, Hsa_P49888, Hsa_P50225, Hsa_P50226, Hsa_Q06520, Hsa_Q6IMI4, Hsa_Q6IMI6, Hsa_Q9BR01	pfu_aug2.0_10200.1_03051.t1, pfu_aug2.0_10586.1_22953.t1, pfu_aug2.0_1083.1_11424.t1, pfu_aug2.0_1186.1_21456.t1, pfu_aug2.0_1186.1_21457.t1, pfu_aug2.0_1186.1_21458.t1, pfu_aug2.0_14340.1_03179.t1, pfu_aug2.0_1475.1_18353.t1, pfu_aug2.0_1539.1_31741.t1, pfu_aug2.0_1540.1_01691.t1, pfu_aug2.0_1664.1_15183.t1, pfu_aug2.0_1664.1_15184.t1, pfu_aug2.0_1677.1_25082.t1, pfu_aug2.0_17010.1_03227.t1, pfu…
OG0000035	J9JKH9, J9JS64, J9JSU3, J9JUP4, J9JW50, J9JYI0, J9K375, J9K3D8, J9K5J8, J9K9Z8, J9KAA9, X1WIK7, X1WJC7, X1XKA1	Aca_XP_005089749.1, Aca_XP_005090349.2, Aca_XP_005092439.2, Aca_XP_005095206.2, Aca_XP_005095967.1, Aca_XP_005097399.2, Aca_XP_005097712.2, Aca_XP_005098247.1, Aca_XP_005098248.2, Aca_XP_005103413.2, Aca_XP_005104628.1, Aca_XP_005105172.2, Aca_XP_005113495.1, Aca_XP_012934953.1, Aca_XP_012936561.1, Aca_XP_012936565.1, Aca_XP_012937668.1, Aca_XP_012937887.1, Aca_XP_012937888.1, Aca_XP_012937969.1,…	C3XSD8, C3Y2S9, C3Y2T0, C3Y2T4, C3Y2T5, C3Y2X2, C3Y2Z3, C3Y2Z5, C3Y308, C3Y310, C3Y5E7, C3Y5E8, C3YB81, C3YB82, C3YDQ2, C3YDX4, C3YFV9, C3YKD5, C3YPL8, C3Z8F2, C3Z8F3, C3Z8F4, C3Z8Q6, C3ZD97, C3ZFC4, C3ZFC5, C3ZGY0, C3ZIP8, C3ZLC8, C3ZPG1, C3ZPG2, C3ZPG4, C3ZPG5, C3ZPG9, C3ZPH0, C3ZPH1, C3ZR16, C3ZRV5, C3ZRV8, C3ZWN7, C3ZXN6, C3ZXP9, C4A0F1, C4A0F2, C4A0F3	Bgl_XP_013061435.1, Bgl_XP_013061437.1, Bgl_XP_013061478.1, Bgl_XP_013061479.1, Bgl_XP_013061480.1, Bgl_XP_013061481.1, Bgl_XP_013061482.1, Bgl_XP_013061483.1, Bgl_XP_013061484.1, Bgl_XP_013070143.1, Bgl_XP_013070233.1, Bgl_XP_013071346.1, Bgl_XP_013072597.1, Bgl_XP_013080259.1, Bgl_XP_013080260.1, Bgl_XP_013080261.1, Bgl_XP_013081564.1, Bgl_XP_013081565.1, Bgl_XP_013081805.1, Bgl_XP_013082578.1,…	H9ISF5, H9IVE6, H9IVM6, H9IVN2, H9IWG7, H9IWG8, H9IWG9, H9IZ40, H9J0D4, H9J1Q0, H9JGL2, H9JHQ7, H9JI45, H9JI46, H9JI47, H9JI48, H9JI49, H9JI51, H9JI52, H9JI53, H9JI54, H9JNA9, H9JNB0, H9JNB3, H9JNB4, H9JNB8, H9JNI6, H9JNI9, H9JNX0, H9JNX2, H9JVX5, H9JVZ7, H9JVZ8	Capitella_R7T9Q7, Capitella_R7T9V0, Capitella_R7TH86, Capitella_R7TNL6, Capitella_R7TR73, Capitella_R7TVA2, Capitella_R7TWD4, Capitella_R7TWQ7, Capitella_R7TX97, Capitella_R7TZ40, Capitella_R7UIT7, Capitella_R7UNJ7, Capitella_R7UNU3, Capitella_R7UW08, Capitella_R7UX47, Capitella_R7V075, Capitella_R7V1W1, Capitella_R7V2I9, Capitella_R7V4T3, Capitella_R7V7Q3, Capitella_R7VAJ7, Capitella_R7VEZ2, Cap…	Crassostrea_XP_011414351.1, Crassostrea_XP_011422153.2, Crassostrea_XP_011428614.1, Crassostrea_XP_011431969.1, Crassostrea_XP_011431970.1, Crassostrea_XP_011433834.1, Crassostrea_XP_011433969.1, Crassostrea_XP_011433970.2, Crassostrea_XP_011433971.1, Crassostrea_XP_011433972.1, Crassostrea_XP_011439814.1, Crassostrea_XP_011439815.1, Crassostrea_XP_011441912.1, Crassostrea_XP_011444056.1, Crassos…	A0A0B4KFK6, A0A0B4KHD4, A0A0B4KI00, A2RVG5, A8WHG0, C6SUV5, D6W4U2, M9ND52, Q494L0, Q4V4V9, Q4V4Z0, Q4V579, Q7K3M6, Q8IH51, Q8MQI2, Q8MSK7, Q8SX19, Q8SX51, Q8SYJ3, Q95R48, Q95TW6, Q961J5, Q961R9, Q9VCA0, Q9VCA2, Q9VD40, Q9VDV5, Q9VDV6, Q9VDV7, Q9VDV9, Q9VEY1, Q9VEY2, Q9VIK2, Q9VNW8, Q9VNW9, Q9VNX2, Q9VRQ8, Q9VRR0, Q9VRT4, R9QRD4, R9QRG4	e10712c40.5, e1403c41.12, e1403c41.18, e1403c41.21, e1403c41.23, e1570c42.5, e1866c43.5, e19082c37.1, e19082c37.14, e20471c18.1, e21566c33.1, e224084c44.15, e22820c45.5, e2287c44.12, e2287c44.13, e2287c44.14, e2287c44.8, e23280c42.1, e2781c44.2, e2811c42.5, e3630c44.43, e4312c39.4, e4522c43.2, e4631c44.20, e4631c44.22, e477c39.2, e4955c45.4, e5672c40.4, e6619c39.13, e709c42.42, e709c42.45, e709c4…	Haliotis_HDSC00091CG00030, Haliotis_HDSC00108CG00320, Haliotis_HDSC00269CG00130, Haliotis_HDSC00519CG00100, Haliotis_HDSC00611CG00020, Haliotis_HDSC00611CG00030, Haliotis_HDSC00611CG00060, Haliotis_HDSC00611CG00080, Haliotis_HDSC01518CG00020, Haliotis_HDSC01518CG00030, Haliotis_HDSC01518CG00050, Haliotis_HDSC01522CG00030, Haliotis_HDSC01522CG00040, Haliotis_HDSC01522CG00050, Haliotis_HDSC02468CG0…	Lingula_A0A1S3GXZ3, Lingula_A0A1S3H4N4, Lingula_A0A1S3H5E0, Lingula_A0A1S3H5H8, Lingula_A0A1S3H611, Lingula_A0A1S3H616, Lingula_A0A1S3H6F0, Lingula_A0A1S3H6F5, Lingula_A0A1S3H6P2, Lingula_A0A1S3H6X4, Lingula_A0A1S3H7V4, Lingula_A0A1S3H7W5, Lingula_A0A1S3H833, Lingula_A0A1S3H8W1, Lingula_A0A1S3HBT0, Lingula_A0A1S3HE37, Lingula_A0A1S3HGU5, Lingula_A0A1S3HKH5, Lingula_A0A1S3HU50, Lingula_A0A1S3HVK0,…	Lottia_XP_009043784.1, Lottia_XP_009048011.1, Lottia_XP_009048012.1, Lottia_XP_009058298.1, Lottia_XP_009058299.1, Lottia_XP_009059970.1, Lottia_XP_009060022.1, Lottia_XP_009060344.1, Lottia_XP_009060362.1, Lottia_XP_009063469.1, Lottia_XP_009064396.1, Lottia_XP_009064397.1, Lottia_XP_009064474.1, Lottia_XP_009064479.1, Lottia_XP_009064480.1, Lottia_XP_009064481.1, Lottia_XP_009065128.1, Lottia_X…	O08966, O70577, O88909, Q497L8, Q504N2, Q6A4L0, Q76M72, Q80UJ1, Q8CFZ5, Q8R0S9, Q8VC69, Q8VCA0, Q9WTN6, Q9WTW5, Q9Z0E8, Q9Z306	Obi_XP_014767505.1, Obi_XP_014767510.1, Obi_XP_014768854.1, Obi_XP_014768855.1, Obi_XP_014768856.1, Obi_XP_014769854.1, Obi_XP_014769855.1, Obi_XP_014769921.1, Obi_XP_014769923.1, Obi_XP_014769924.1, Obi_XP_014771604.1, Obi_XP_014771605.1, Obi_XP_014773699.1, Obi_XP_014774897.1, Obi_XP_014774899.1, Obi_XP_014774900.1, Obi_XP_014774902.1, Obi_XP_014784818.1, Obi_XP_014784819.1, Obi_XP_014785827.1,…	p1152c68.38, p1152c68.39, p119c66.1, p119c66.5, p119c66.9, p124c71.164, p124c71.175, p1301c73.98, p1427c68.5, p1510c68.13, p16481c54.10, p175c61.87, p19626c80.1, p1979c62.44, p197c68.86, p197c68.87, p258734c62.41, p258734c62.43, p258734c62.45, p258776c68.32, p258776c68.33, p25953c58.2, p27679c55.1, p309c64.46, p3219c67.76, p3219c67.77, p3219c67.78, p3219c67.79, p3334c67.128, p3334c67.131, p3334c6…	Dre_A0A0E4G213, Dre_A0A0R4I9Q2, Dre_A0A0R4IKJ8, Dre_A0A0R4IMT8, Dre_A0A0R4IUJ6, Dre_A7MBM1, Dre_A7MC17, Dre_A9JTH0, Dre_B7ZUT9, Dre_E7F7N3, Dre_E7FBR6, Dre_E7FCW8, Dre_E9QE28, Dre_E9QEF7, Dre_E9QG05, Dre_F1Q880, Dre_F1QKX0, Dre_F1QN13, Dre_F1QS93, Dre_F1R4E3, Dre_F1R8S7, Dre_Q08BI5, Dre_Q4VBJ1, Dre_Q5SNS7, Dre_Q5TZ30, Dre_Q5VSI5, Dre_Q6NYN7, Dre_Q6P695, Dre_Q7T2C0, Dre_Q7T3D2, Dre_R4GE48, Dre_X1W…	Hsa_A6NK97, Hsa_O15244, Hsa_O15245, Hsa_O75751, Hsa_O76082, Hsa_Q4U2R8, Hsa_Q63ZE4, Hsa_Q6T423, Hsa_Q86VW1, Hsa_Q8IVM8, Hsa_Q8IZD6, Hsa_Q8N4F4, Hsa_Q8TCC7, Hsa_Q96S37, Hsa_Q9H015, Hsa_Q9NSA0, Hsa_Q9Y226, Hsa_Q9Y267	pfu_aug2.0_101.1_03606.t1, pfu_aug2.0_1099.1_31437.t1, pfu_aug2.0_1175.1_18152.t1, pfu_aug2.0_1175.1_18153.t1, pfu_aug2.0_1714.1_15209.t1, pfu_aug2.0_1714.1_15210.t1, pfu_aug2.0_1714.1_15211.t1, pfu_aug2.0_1714.1_15212.t1, pfu_aug2.0_1809.1_31917.t1, pfu_aug2.0_187.1_23641.t1, pfu_aug2.0_187.1_23642.t2, pfu_aug2.0_2397.1_25409.t1, pfu_aug2.0_2422.1_08861.t1, pfu_aug2.0_2422.1_08862.t1, pfu_aug2.0…
OG0000036		Aca_XP_005092801.1, Aca_XP_005110753.1, Aca_XP_012934925.1	C3ZP87	Bgl_XP_013062969.1, Bgl_XP_013067938.1, Bgl_XP_013069439.1, Bgl_XP_013069440.1, Bgl_XP_013073444.1, Bgl_XP_013080661.1	O01955	Capitella_R7UNV0		E1JIA5	e10415c43.17, e12435c31.2, e214644c35.2, e214644c35.4, e30405c33.2, e3728c37.1, e516c41.6, e6559c36.16	Haliotis_HDSC02789CG00010	Lingula_A0A1S3JBS7		Q9Z324	Obi_XP_014783491.1, Obi_XP_014783492.1, Obi_XP_014783493.1, Obi_XP_014783494.1	p1028c52.9, p10342c78.1, p1039c62.91, p10483c42.3, p10490c45.4, p10578c68.5, p105c62.5, p1074c60.92, p1079c64.81, p1085c60.30, p1085c60.67, p1090c58.58, p1090c58.78, p110c62.95, p1113c64.40, p1128c67.59, p1129c66.21, p112c67.59, p113c60.28, p113c60.35, p113c60.47, p113c60.59, p1147c61.109, p1147c61.6, p1147c61.9, p114c62.167, p114c62.174, p114c62.66, p1152c68.47, p1152c68.67, p1161c60.49, p1187c5…	Dre_Q561S6	Hsa_O94777
OG0000037		Aca_XP_005090026.1, Aca_XP_005090027.1, Aca_XP_005090028.1, Aca_XP_005092934.2, Aca_XP_005093362.1, Aca_XP_005094997.1, Aca_XP_005095009.1, Aca_XP_005095678.1, Aca_XP_005096106.1, Aca_XP_005096611.1, Aca_XP_005096757.2, Aca_XP_005096758.1, Aca_XP_005096759.1, Aca_XP_005096760.1, Aca_XP_005097247.1, Aca_XP_005097678.1, Aca_XP_005098243.1, Aca_XP_005100584.1, Aca_XP_005100585.1, Aca_XP_005102170.1,…		Bgl_XP_013060629.1, Bgl_XP_013060741.1, Bgl_XP_013060896.1, Bgl_XP_013061077.1, Bgl_XP_013061078.1, Bgl_XP_013061171.1, Bgl_XP_013061173.1, Bgl_XP_013061175.1, Bgl_XP_013061177.1, Bgl_XP_013061178.1, Bgl_XP_013061179.1, Bgl_XP_013061180.1, Bgl_XP_013061181.1, Bgl_XP_013061182.1, Bgl_XP_013061183.1, Bgl_XP_013061185.1, Bgl_XP_013061186.1, Bgl_XP_013061187.1, Bgl_XP_013061506.1, Bgl_XP_013061507.1,…		Capitella_R7V420			e1100c35.21, e1102c40.33, e11596c25.1, e11596c25.5, e12210c46.1, e12213c36.6, e1227c40.3, e1229c38.3, e12544c24.1, e12544c24.2, e1286c40.23, e1314c39.1, e1356c45.36, e13882c24.2, e14065c34.6, e14103c41.1, e145813c31.1, e14793c38.4, e15265c30.1, e15517c25.1, e1558c33.3, e17607c32.3, e17888c28.1, e17888c28.2, e18272c37.1, e19402c26.1, e1946c37.8, e1961c34.27, e1967c35.10, e213604c32.3, e213604c32.4…	Haliotis_HDSC00378CG00070		Lottia_XP_009045149.1, Lottia_XP_009045938.1, Lottia_XP_009052361.1, Lottia_XP_009055782.1, Lottia_XP_009057724.1, Lottia_XP_009058711.1			p1039c62.59, p104623c102.2, p105c62.103, p10950c40.1, p1128c67.89, p117c71.171, p11805c41.11, p1180c74.65, p1301c73.74, p1305c61.1, p1345c75.14, p1345c75.15, p1345c75.16, p1401c64.39, p1401c64.5, p1516c67.33, p1857c64.10, p207c62.8, p2176c61.64, p2176c61.72, p227c62.86, p240c62.222, p240c62.287, p240c62.288, p240c62.289, p240c62.290, p240c62.292, p25469c76.36, p254c66.104, p258731c69.176, p258756…
OG0000038	J9JK43, J9JQK1, J9JR66, J9JSW6, J9JVP1, J9JX09, J9KLF9, X1WUI0, X1XLT3	Aca_XP_005090067.2, Aca_XP_005090739.1, Aca_XP_005090740.1, Aca_XP_005090741.1, Aca_XP_005090743.1, Aca_XP_005092276.1, Aca_XP_005099533.1, Aca_XP_005099534.1, Aca_XP_005101009.1, Aca_XP_005101010.1, Aca_XP_005101011.1, Aca_XP_005103079.2, Aca_XP_005104289.2, Aca_XP_005106012.2, Aca_XP_005106156.2, Aca_XP_005107868.2, Aca_XP_005108405.2, Aca_XP_005108406.2, Aca_XP_005109624.2, Aca_XP_005112301.1,…	C3XRC5, C3XRG1, C3XRG2, C3XTH7, C3XVB6, C3Y229, C3Y5E5, C3Y6S6, C3Y9R5, C3YBI2, C3YBQ5, C3YBS1, C3YE14, C3YMC1, C3YSM9, C3YSN1, C3ZD45, C3ZDV7, C3ZDZ0, C3ZDZ1, C3ZDZ2, C3ZEJ3, C3ZEJ5, C3ZEJ6, C3ZEJ7, C3ZEJ8, C3ZEJ9, C3ZEK0, C3ZEK1, C3ZEK2, C3ZG68, C3ZH37, C3ZJD8, C3ZJK9, C3ZTY6, C3ZX12	Bgl_XP_013065542.1, Bgl_XP_013065555.1, Bgl_XP_013065564.1, Bgl_XP_013066899.1, Bgl_XP_013066916.1, Bgl_XP_013066917.1, Bgl_XP_013066918.1, Bgl_XP_013066921.1, Bgl_XP_013068720.1, Bgl_XP_013072558.1, Bgl_XP_013072559.1, Bgl_XP_013072560.1, Bgl_XP_013075524.1, Bgl_XP_013075969.1, Bgl_XP_013075970.1, Bgl_XP_013075971.1, Bgl_XP_013075972.1, Bgl_XP_013075973.1, Bgl_XP_013077256.1, Bgl_XP_013078022.1,…	H9IWQ9, H9IX25, H9IX26, H9J0V1, H9J327, H9J328, H9J368, H9JCA9, H9JCF9, H9JPX1, H9JPX2	Capitella_R7T6S2, Capitella_R7TBA7, Capitella_R7TC96, Capitella_R7TFH7, Capitella_R7TFL2, Capitella_R7TIS0, Capitella_R7TIV0, Capitella_R7TLD2, Capitella_R7TP00, Capitella_R7TP13, Capitella_R7TTJ2, Capitella_R7TTQ0, Capitella_R7TUC1, Capitella_R7TUP6, Capitella_R7TVN0, Capitella_R7TYW6, Capitella_R7U275, Capitella_R7U2D5, Capitella_R7U485, Capitella_R7U4V4, Capitella_R7U5N9, Capitella_R7U5T7, Cap…	Crassostrea_XP_011415382.1, Crassostrea_XP_011415383.1, Crassostrea_XP_011415384.1, Crassostrea_XP_011415385.1, Crassostrea_XP_011415423.2, Crassostrea_XP_011422438.1, Crassostrea_XP_011427135.1, Crassostrea_XP_011427136.1, Crassostrea_XP_011427137.1, Crassostrea_XP_011427138.1, Crassostrea_XP_011427141.1, Crassostrea_XP_011431064.1, Crassostrea_XP_011433346.1, Crassostrea_XP_011434209.1, Crassos…	A0A0B4LFF4, E1JH66, Q4V4X4, Q4V4Y5, Q4V507, Q5U154, Q7JWI7, Q7K1L4, Q8T043, Q9UB81, Q9W0L6, Q9W509	e10166c44.2, e123449c30.1, e12666c37.8, e1323c44.5, e14329c36.2, e1473c43.24, e1473c43.26, e1473c43.5, e1533c39.17, e1664c37.19, e1886c33.5, e20104c41.1, e20104c41.2, e20336c40.15, e25115c39.1, e25115c39.2, e2627c36.32, e2627c36.33, e2627c36.35, e2762c41.5, e2826c44.14, e28948c44.1, e3041c39.1, e3909c35.11, e3909c35.13, e3909c35.22, e3909c35.24, e4133c34.6, e4133c34.7, e4735c44.2, e4735c44.5, e47…	Haliotis_HDSC00011CG00260, Haliotis_HDSC00097CG00020, Haliotis_HDSC00339CG00030, Haliotis_HDSC00339CG00050, Haliotis_HDSC00339CG00060, Haliotis_HDSC00367CG00080, Haliotis_HDSC00367CG00090, Haliotis_HDSC00518CG00010, Haliotis_HDSC00518CG00020, Haliotis_HDSC00974CG00030, Haliotis_HDSC00974CG00040, Haliotis_HDSC01016CG00020, Haliotis_HDSC01246CG00010, Haliotis_HDSC01295CG00010, Haliotis_HDSC01538CG0…	Lingula_A0A1S3H6E3, Lingula_A0A1S3HD40, Lingula_A0A1S3HFH3, Lingula_A0A1S3HHP5, Lingula_A0A1S3HIR8, Lingula_A0A1S3HIS3, Lingula_A0A1S3HIT4, Lingula_A0A1S3HIU7, Lingula_A0A1S3HKM4, Lingula_A0A1S3HKM8, Lingula_A0A1S3HLW7, Lingula_A0A1S3HLY2, Lingula_A0A1S3HUB3, Lingula_A0A1S3HVP8, Lingula_A0A1S3HW45, Lingula_A0A1S3HX32, Lingula_A0A1S3HXJ0, Lingula_A0A1S3HY87, Lingula_A0A1S3I054, Lingula_A0A1S3I6K6,…	Lottia_XP_009044310.1, Lottia_XP_009044399.1, Lottia_XP_009047115.1, Lottia_XP_009047157.1, Lottia_XP_009047160.1, Lottia_XP_009047163.1, Lottia_XP_009047165.1, Lottia_XP_009047481.1, Lottia_XP_009047596.1, Lottia_XP_009047597.1, Lottia_XP_009048061.1, Lottia_XP_009049065.1, Lottia_XP_009050493.1, Lottia_XP_009050575.1, Lottia_XP_009053916.1, Lottia_XP_009056448.1, Lottia_XP_009062883.1, Lottia_X…	B1AT66, G5E8K6, O35308, O70451, P53986, P57787, Q7TM99, Q8BGC3, Q8CE94, Q8K1C7, Q8R0M8	Obi_XP_014769455.1, Obi_XP_014769456.1, Obi_XP_014769457.1, Obi_XP_014769458.1, Obi_XP_014769459.1, Obi_XP_014769461.1, Obi_XP_014769462.1, Obi_XP_014771647.1, Obi_XP_014771657.1, Obi_XP_014771722.1, Obi_XP_014774505.1, Obi_XP_014774509.1, Obi_XP_014774510.1, Obi_XP_014774511.1, Obi_XP_014778742.1, Obi_XP_014778744.1, Obi_XP_014779381.1, Obi_XP_014779527.1, Obi_XP_014779528.1, Obi_XP_014781081.1,…	p1085c60.7, p1113c64.25, p128c64.287, p1409c63.26, p1686c67.36, p1686c67.39, p1739c63.43, p2021c67.30, p2021c67.4, p2021c67.6, p218c60.70, p221c62.145, p2383c61.64, p2383c61.65, p2383c61.68, p2383c61.74, p2590c71.56, p26434c72.12, p26434c72.9, p275c64.191, p279c60.21, p344c62.70, p344c62.71, p525c63.109, p525c63.110, p590c70.10, p590c70.7, p606c64.85, p896c59.13, p896c59.16, p896c59.17, p896c59.2…	Dre_A0A0G2KPX4, Dre_A0A0G2L0H0, Dre_A0A0R4IHG0, Dre_A0A0R4IK09, Dre_A1L1U8, Dre_A5PLB4, Dre_A5WVP4, Dre_A5WVP5, Dre_A8KBS9, Dre_A9JR81, Dre_B0S7K6, Dre_E7F4T7, Dre_E7F512, Dre_E7F7B3, Dre_E7F9C2, Dre_E7FB53, Dre_E7FGJ9, Dre_E9QE17, Dre_E9QFW8, Dre_F1Q7T3, Dre_F1Q846, Dre_F1QFN0, Dre_F1QHU5, Dre_F1QVM2, Dre_F1QW16, Dre_F1QY19, Dre_H1ABV8, Dre_H1ABX6, Dre_H6WYF6, Dre_H9GYI5, Dre_I3ITI5, Dre_Q32PU4,…	Hsa_O15374, Hsa_O15375, Hsa_O15403, Hsa_O15427, Hsa_O60669, Hsa_O95907, Hsa_P53985, Hsa_Q6ZSM3, Hsa_Q7RTX9, Hsa_Q7RTY0, Hsa_Q7RTY1	pfu_aug2.0_1002.1_08078.t1, pfu_aug2.0_11843.1_13124.t1, pfu_aug2.0_125.1_16971.t1, pfu_aug2.0_1301.1_04949.t1, pfu_aug2.0_1301.1_04950.t1, pfu_aug2.0_1354.1_14986.t1, pfu_aug2.0_1451.1_05059.t1, pfu_aug2.0_15.1_16711.t1, pfu_aug2.0_1517.1_24967.t1, pfu_aug2.0_190.1_00398.t1, pfu_aug2.0_1901.1_05306.t1, pfu_aug2.0_192.1_07141.t1, pfu_aug2.0_1989.1_31995.t1, pfu_aug2.0_2099.1_32045.t1, pfu_aug2.0_…
OG0000039	C4WW81, J9JJ90, J9JKX7, J9JL56, J9JL75, J9JLG7, J9JLZ9, J9JMR9, J9JMY5, J9JN22, J9JN70, J9JNU9, J9JP21, J9JP75, J9JPG6, J9JR99, J9JRA9, J9JRQ6, J9JRX0, J9JSV6, J9JTB2, J9JTD4, J9JU08, J9JU45, J9JV28, J9JVJ7, J9JVY8, J9JZS0, J9K092, J9K256, J9K272, J9K2R7, J9K3Z4, J9K5K2, J9K646, J9K6Q1, J9K781, J9K7F3, J9K8H8, J9K8K9, J9K8N7, J9K8U9, J9K9M7, J9KAB2, J9KAG0, J9KAH0, J9KB24, J9KB62, J9KP44, J9KQK6,…	Aca_XP_005098325.1, Aca_XP_005100236.1, Aca_XP_005100238.1, Aca_XP_005101384.1, Aca_XP_005101386.1, Aca_XP_005102690.1, Aca_XP_005102691.1, Aca_XP_005102692.1, Aca_XP_005106077.1, Aca_XP_005110277.1, Aca_XP_005110284.1, Aca_XP_012938403.1, Aca_XP_012938969.1	C3XU31, C3XW67, C3XXI0, C3XYN3, C3Y2V9, C3YH36, C3YJF4, C3YJF5, C3YJF6, C3YJF7, C3YJU8, C3YLG5, C3YLG6, C3YLG7, C3YMA4, C3YMC4, C3YNF0, C3YNQ1, C3YQM8, C3YQN2, C3YS66, C3YVG0, C3YVG1, C3YVG2, C3YVG3, C3YVT2, C3Z820, C3Z821, C3Z822, C3Z823, C3Z827, C3Z828, C3Z831, C3Z832, C3Z843, C3Z972, C3Z9L0, C3ZCF9, C3ZCG0, C3ZD99, C3ZEW9, C3ZEX0, C3ZEX1, C3ZFZ6, C3ZNG5, C3ZNG6, C3ZPP3, C3ZPW1, C3ZSC2, C3ZVE5,…	Bgl_XP_013060642.1, Bgl_XP_013061107.1, Bgl_XP_013061108.1, Bgl_XP_013061148.1, Bgl_XP_013061149.1, Bgl_XP_013061150.1, Bgl_XP_013063429.1, Bgl_XP_013064311.1, Bgl_XP_013065182.1, Bgl_XP_013071328.1, Bgl_XP_013074598.1, Bgl_XP_013076240.1, Bgl_XP_013077903.1, Bgl_XP_013077904.1, Bgl_XP_013078905.1, Bgl_XP_013082967.1	B5AU20, B7TZA3, C0JKP8, D0PWZ6, D6RUU6, D6RUU7, D6RUU8, D6RUU9, D6RUV0, D6RUV1, D6RUV2, F1DG68, G9LPS2, G9LPS3, G9LPS4, G9LPS5, G9LPS6, G9LPS7, G9LPS8, G9LPS9, G9LPT0, G9LPT1, G9LPT2, G9LPT3, G9LPT4, G9LPT5, G9LPT6, G9LPT8, G9LPT9, G9LPU0, G9LPU1, G9LPU2, G9LPU3, G9LPU4, G9LPU6, G9LPU7, G9LPU8, G9LPV0, G9LPV2, G9LPV3, G9LPV4, G9LPV5, G9LPV6, G9LPV7, G9LPV8, G9LPV9, G9LPW0, G9LPW1, G9LPW2, G9LPW3,…	Capitella_R7T3A2, Capitella_R7T7L7, Capitella_R7T945, Capitella_R7T986, Capitella_R7TB90, Capitella_R7THI2, Capitella_R7TIH1, Capitella_R7TIV6, Capitella_R7TKP7, Capitella_R7TMX6, Capitella_R7TNZ8, Capitella_R7TRJ9, Capitella_R7TRL2, Capitella_R7TUZ1, Capitella_R7U2P0, Capitella_R7U313, Capitella_R7U3F2, Capitella_R7U8D9, Capitella_R7UA31, Capitella_R7UBD8, Capitella_R7UI83, Capitella_R7UMC4, Cap…		A0A0B4JCZ9, C0P8M3, C5WLS6, C6SUW5, C6TP53, D0IQ81, D6W4K8, I1WYG7, Q29QH1, Q29QH8, Q3YMT0, Q4V3X8, Q4V433, Q4V5F2, Q4V5J6, Q4V5U2, Q4V5Z8, Q4V678, Q4V682, Q5U0U5, Q7JVK2, Q7K142, Q7K7B0, Q8SYL7, Q8SZD9, Q8SZE2, Q8T0U7, Q9I7T3, Q9NBD8, Q9V9X9, Q9VCL3, Q9VCL4, Q9VCL5, Q9VDA5, Q9VG29, Q9VG30, Q9VGS7, Q9VGS8, Q9VGS9, Q9VGT0, Q9VGT1, Q9VGT2, Q9VGT3, Q9VGT4, Q9VGT5, Q9VGT8, Q9VIM9, Q9VJ45, Q9VJ46, Q9V…	e4900c45.26	Haliotis_HDSC00667CG00010, Haliotis_HDSC00979CG00020, Haliotis_HDSC00979CG00030, Haliotis_HDSC00979CG00040, Haliotis_HDSC00979CG00050, Haliotis_HDSC01513CG00040, Haliotis_HDSC01513CG00050, Haliotis_HDSC01862CG00060, Haliotis_HDSC02615CG00040, Haliotis_HDSC02615CG00050, Haliotis_HDSC04497CG00040, Haliotis_HDSC04497CG00050, Haliotis_HDSC05136CG00040, Haliotis_HDSC07195CG00010, Haliotis_HDSC07719CG0…	Lingula_A0A1S3GZ03, Lingula_A0A1S3GZ78, Lingula_A0A1S3H0P1, Lingula_A0A1S3H0Q2, Lingula_A0A1S3H0V4, Lingula_A0A1S3H3A0, Lingula_A0A1S3H3D6, Lingula_A0A1S3H3N2, Lingula_A0A1S3H3R1, Lingula_A0A1S3H3X1, Lingula_A0A1S3H5A7, Lingula_A0A1S3H5K0, Lingula_A0A1S3H6N3, Lingula_A0A1S3H7P5, Lingula_A0A1S3H7S3, Lingula_A0A1S3H8H2, Lingula_A0A1S3HCE7, Lingula_A0A1S3HCK4, Lingula_A0A1S3HD70, Lingula_A0A1S3HF42,…	Lottia_XP_009054327.1, Lottia_XP_009056250.1, Lottia_XP_009056348.1, Lottia_XP_009058037.1, Lottia_XP_009066902.1, Lottia_XP_009066903.1, Lottia_XP_009066904.1, Lottia_XP_009066905.1	P17717, P70691, Q3UP75, Q62452, Q63886, Q64435, Q64676, Q6PDD0, Q6ZQM8, Q80X89, Q8BWQ1, Q8JZZ0	Obi_XP_014772101.1, Obi_XP_014772153.1, Obi_XP_014776554.1, Obi_XP_014776555.1, Obi_XP_014776556.1, Obi_XP_014776558.1, Obi_XP_014776559.1, Obi_XP_014776560.1, Obi_XP_014777396.1, Obi_XP_014777397.1, Obi_XP_014777407.1, Obi_XP_014777408.1, Obi_XP_014790295.1	p1152c68.75, p1153c68.70, p258785c70.5	Dre_A0A0N4SU66, Dre_A0A0N4SU73, Dre_A0A0N4SU78, Dre_A0A0N4SUE0, Dre_A0A0R4IQC5, Dre_A0A0R4IWW4, Dre_A0JMH6, Dre_A0JML3, Dre_A1L1P5, Dre_A3KPS6, Dre_A3KPS7, Dre_A3KPS8, Dre_A5PL69, Dre_A7YYE2, Dre_A8KB40, Dre_A8KBL8, Dre_A8WGC1, Dre_A9JSS7, Dre_A9JSY3, Dre_B0JZM6, Dre_B0S5H4, Dre_B8JMA1, Dre_B8JMA2, Dre_B8JMA6, Dre_B8JMA7, Dre_B8JMA8, Dre_D3XD45, Dre_D3XD46, Dre_D3XD47, Dre_D3XD48, Dre_D3XD49, Dre…	Hsa_O60656, Hsa_O75310, Hsa_O75795, Hsa_P06133, Hsa_P16662, Hsa_P19224, Hsa_P22309, Hsa_P22310, Hsa_P35503, Hsa_P35504, Hsa_P36537, Hsa_P54855, Hsa_Q16880, Hsa_Q3SY77, Hsa_Q6NUS8, Hsa_Q6UWM9, Hsa_Q9BY64, Hsa_Q9HAW7, Hsa_Q9HAW8, Hsa_Q9HAW9, Hsa_Q9Y4X1	pfu_aug2.0_1742.1_08550.t1, pfu_aug2.0_3749.1_32539.t1, pfu_aug2.0_395.1_17384.t1, pfu_aug2.0_4916.1_22623.t1, pfu_aug2.0_593.1_10968.t1
OG0000040	J9JJ75, J9LZZ4	Aca_XP_005106157.2, Aca_XP_005107202.2, Aca_XP_012934833.1, Aca_XP_012935164.1, Aca_XP_012935927.1, Aca_XP_012936240.1, Aca_XP_012936589.1, Aca_XP_012938005.1, Aca_XP_012938624.1, Aca_XP_012939390.1, Aca_XP_012940666.1, Aca_XP_012940668.1, Aca_XP_012940975.1, Aca_XP_012944100.1, Aca_XP_012945690.1, Aca_XP_012945824.1, Aca_XP_012945884.1	C3XPW8, C3XQV8, C3XRG9, C3XRV6, C3XS75, C3XS80, C3XS84, C3XSU4, C3XU87, C3XUS3, C3XVC3, C3XVU0, C3XVU1, C3XY32, C3Y117, C3Y1K3, C3Y279, C3Y2I9, C3Y513, C3Y514, C3Y5D7, C3Y637, C3Y7M4, C3Y7M7, C3Y7P2, C3YB42, C3YBU7, C3YBU9, C3YBV0, C3YDY8, C3YDY9, C3YEJ6, C3YEW3, C3YEW7, C3YFE4, C3YFE6, C3YFI3, C3YFI4, C3YFW5, C3YG52, C3YG53, C3YJV5, C3YKG0, C3YKX9, C3YLG8, C3YMB6, C3YMI0, C3YMQ2, C3YMY0, C3YN50,…	Bgl_XP_013060957.1, Bgl_XP_013062090.1, Bgl_XP_013062091.1, Bgl_XP_013062501.1, Bgl_XP_013062502.1, Bgl_XP_013063589.1, Bgl_XP_013066217.1, Bgl_XP_013066220.1, Bgl_XP_013066463.1, Bgl_XP_013066464.1, Bgl_XP_013066465.1, Bgl_XP_013066474.1, Bgl_XP_013066475.1, Bgl_XP_013066476.1, Bgl_XP_013066489.1, Bgl_XP_013066490.1, Bgl_XP_013066502.1, Bgl_XP_013066504.1, Bgl_XP_013066614.1, Bgl_XP_013066615.1,…	H9ISI0, H9J4Y1, H9J894, H9JS69	Capitella_R7T3W1, Capitella_R7T4I9, Capitella_R7T6Q8, Capitella_R7T6X6, Capitella_R7T822, Capitella_R7T8L5, Capitella_R7T9H7, Capitella_R7T9X5, Capitella_R7TBI3, Capitella_R7TD92, Capitella_R7TEU9, Capitella_R7TEV1, Capitella_R7TEY7, Capitella_R7TFE1, Capitella_R7TFF2, Capitella_R7TG33, Capitella_R7TG63, Capitella_R7TGE4, Capitella_R7TGN5, Capitella_R7TH46, Capitella_R7TH66, Capitella_R7TIM3, Cap…	Crassostrea_XP_011414013.1, Crassostrea_XP_011421203.1, Crassostrea_XP_011423302.1, Crassostrea_XP_011428058.1, Crassostrea_XP_011430884.1, Crassostrea_XP_011432501.2, Crassostrea_XP_011432502.2, Crassostrea_XP_011434026.1, Crassostrea_XP_011434027.1, Crassostrea_XP_011437346.1, Crassostrea_XP_011438603.2, Crassostrea_XP_011441705.1, Crassostrea_XP_011445160.1, Crassostrea_XP_011445512.1, Crassos…	B3DN72, M9PHP7, Q8MQJ4, Q8SYF5, Q9V4B8, Q9VS89	e10727c22.6, e1079c38.10, e1079c38.6, e11459c29.1, e11685c40.1, e11685c40.3, e1598c45.66, e19167c37.1, e2058c43.13, e2161c43.2, e2628c41.31, e2997c38.21, e3323c42.2, e3480c36.6, e365c38.3, e37740c36.1, e3912c40.1, e3912c40.3, e3950c37.1, e46803c22.1, e5110c35.1, e5466c40.1, e5466c40.2, e5661c36.13, e5661c36.15, e5661c36.20, e78524c32.1, e8737c45.26, e9245c37.4, e9817c41.1	Haliotis_HDSC00108CG00070, Haliotis_HDSC00597CG00250, Haliotis_HDSC00727CG00020, Haliotis_HDSC02109CG00010, Haliotis_HDSC02109CG00020, Haliotis_HDSC02451CG00040, Haliotis_HDSC02451CG00050, Haliotis_HDSC02956CG00050, Haliotis_HDSC10453CG00010, Haliotis_HDSC18413CG00010	Lingula_A0A1S3H3I5, Lingula_A0A1S3H3K8, Lingula_A0A1S3H3N0, Lingula_A0A1S3H3Y8, Lingula_A0A1S3H446, Lingula_A0A1S3H6G2, Lingula_A0A1S3HA68, Lingula_A0A1S3HA82, Lingula_A0A1S3HAM0, Lingula_A0A1S3HBL4, Lingula_A0A1S3HC42, Lingula_A0A1S3HCR6, Lingula_A0A1S3HCS0, Lingula_A0A1S3HCT2, Lingula_A0A1S3HDE5, Lingula_A0A1S3HED3, Lingula_A0A1S3HEF2, Lingula_A0A1S3HG23, Lingula_A0A1S3HGW1, Lingula_A0A1S3HHE7,…	Lottia_XP_009045538.1, Lottia_XP_009046457.1, Lottia_XP_009048264.1, Lottia_XP_009049362.1, Lottia_XP_009049939.1, Lottia_XP_009051366.1, Lottia_XP_009054100.1, Lottia_XP_009054627.1, Lottia_XP_009055314.1, Lottia_XP_009056643.1, Lottia_XP_009056948.1, Lottia_XP_009059020.1, Lottia_XP_009059539.1, Lottia_XP_009060676.1, Lottia_XP_009060935.1, Lottia_XP_009061202.1, Lottia_XP_009063911.1, Lottia_X…	O08746, P37889, Q08879, Q8BPB5, Q8JZM8, Q9WVH9, Q9WVJ9	Obi_XP_014767840.1, Obi_XP_014767841.1, Obi_XP_014767851.1, Obi_XP_014768046.1, Obi_XP_014768685.1, Obi_XP_014768686.1, Obi_XP_014769584.1, Obi_XP_014771064.1, Obi_XP_014771065.1, Obi_XP_014774685.1, Obi_XP_014775168.1, Obi_XP_014775579.1, Obi_XP_014775580.1, Obi_XP_014775581.1, Obi_XP_014775693.1, Obi_XP_014775703.1, Obi_XP_014777371.1, Obi_XP_014781778.1, Obi_XP_014781780.1, Obi_XP_014781816.1,…	p105c62.42, p16c66.96, p178c62.11, p1835c62.31, p188c71.155, p189c72.48, p189c72.50, p244c63.22, p438c70.86, p438c70.87, p438c70.88, p473c72.164, p630c60.118	Dre_A0A0J9YJG4, Dre_A0A0R4IKI0, Dre_A0A0R4IL08, Dre_A0A0R4ILN6, Dre_A0A0R4IQ73, Dre_A0A140LFZ5, Dre_A0A140LGU8, Dre_A2CEN1, Dre_B3DH18, Dre_B8A4X3, Dre_E7F5H0, Dre_E7FDJ3, Dre_E7FG10, Dre_E9QC45, Dre_E9QG60, Dre_F1QKZ9, Dre_F1RCR3, Dre_O42182, Dre_Q5BLE3, Dre_Q5PR37, Dre_Q5WQV6, Dre_Q5XJ74, Dre_U3JAR0	Hsa_O00339, Hsa_O95967, Hsa_P23142, Hsa_P98095, Hsa_Q12805, Hsa_Q99102, Hsa_Q9UBX5	pfu_aug2.0_11201.1_06461.t1, pfu_aug2.0_1145.1_18127.t1, pfu_aug2.0_1417.1_24909.t1, pfu_aug2.0_160.1_00343.t1, pfu_aug2.0_16519.1_33205.t1, pfu_aug2.0_1699.1_31850.t1, pfu_aug2.0_198.1_27024.t1, pfu_aug2.0_3605.1_19149.t1, pfu_aug2.0_387.1_23959.t1, pfu_aug2.0_5234.1_16087.t1, pfu_aug2.0_541.1_04313.t1, pfu_aug2.0_672.1_07779.t1, pfu_aug2.0_6903.1_12905.t1, pfu_aug2.0_7100.1_02893.t1, pfu_aug2.0…
OG0000041			C3ZC04, C3ZC90			Capitella_R7TNH1, Capitella_R7TSU2							Q8R4B8, Q91VI7, Q91WS2, Q9R1M5			Dre_A0A075B8Z5, Dre_A0A075F3V0, Dre_A0A0A0MPM8, Dre_A0A0A0MPR3, Dre_A0A0A0MPR4, Dre_A0A0A0MPS0, Dre_A0A0A0MPS3, Dre_A0A0A0MPT9, Dre_A0A0A0MPU9, Dre_A0A0A0MPV2, Dre_A0A0G2KCB7, Dre_A0A0G2KD52, Dre_A0A0G2KG69, Dre_A0A0G2KGE9, Dre_A0A0G2KGN7, Dre_A0A0G2KGY3, Dre_A0A0G2KJ21, Dre_A0A0G2KKH8, Dre_A0A0G2KMC3, Dre_A0A0G2KMD7, Dre_A0A0G2KMH1, Dre_A0A0G2KN74, Dre_A0A0G2KR36, Dre_A0A0G2KS91, Dre_A0A0G2KTT5,…	Hsa_P13489, Hsa_P59044, Hsa_P59045, Hsa_P59046, Hsa_Q86W24, Hsa_Q86W25, Hsa_Q86W26, Hsa_Q86W28, Hsa_Q8WX94, Hsa_Q96P20, Hsa_Q9NX02
OG0000042	J9JME0, J9JXB4, J9K3M9, J9KBF3, J9KCP3, J9KDR6, J9KJ54, J9KJ57, J9KJ58, J9KK77, J9KKQ5, J9KKR2, J9KLM4, J9KM55, J9KNY5, J9KRV1, J9KSF2, J9KST2, J9KT55, J9KTK7, J9KV35, J9KXH7, J9KY08, J9KZU7, J9L1A4, J9L1T7, J9L2V1, J9L3W3, J9L435, J9L5K2, J9L5W7, J9L7L3, J9L916, J9LB99, J9LBL8, J9LC18, J9LDA9, J9LDB7, J9LDP7, J9LEH3, J9LF10, J9LF68, J9LGT3, J9LGW8, J9LHD2, J9LJD3, J9LL35, J9LNC8, J9LPH7, J9LR27,…	Aca_XP_005092357.1, Aca_XP_005113517.1, Aca_XP_012938068.1, Aca_XP_012939960.1, Aca_XP_012940892.1, Aca_XP_012941106.1, Aca_XP_012941352.1, Aca_XP_012941411.1		Bgl_XP_013072624.1, Bgl_XP_013076615.1, Bgl_XP_013080297.1, Bgl_XP_013081514.1, Bgl_XP_013091777.1, Bgl_XP_013094615.1	H9JPX8, H9JWP7	Capitella_R7THZ6, Capitella_R7U3V9, Capitella_R7UBL9, Capitella_R7UF77, Capitella_R7UHB5, Capitella_R7UID1, Capitella_R7ULF4, Capitella_R7V6A8, Capitella_R7V8H7, Capitella_R7VB00, Capitella_R7VK84		Q6KEU2	e1006c44.8, e1006c44.9, e10074c43.7, e10094c43.12, e10245c41.8, e10293c21.2, e1055c45.23, e10695c45.1, e10825c39.3, e10825c39.4, e11070c44.7, e11070c44.8, e11145c40.5, e11168c36.9, e11222c42.4, e1131c43.77, e11361c34.7, e11491c47.14, e1156c38.36, e11602c40.3, e11632c41.45, e1188c39.5, e12097c43.2, e12400c33.4, e1252c41.5, e12562c31.6, e1259c45.7, e1272c43.22, e12730c40.8, e1273c44.39, e1273c44.85…	Haliotis_HDSC07308CG00020, Haliotis_HDSC73017CG00010	Lingula_A0A1S3IV63, Lingula_A0A1S3K0W3	Lottia_XP_009043811.1, Lottia_XP_009044769.1, Lottia_XP_009046542.1, Lottia_XP_009049729.1, Lottia_XP_009050033.1, Lottia_XP_009050040.1, Lottia_XP_009051287.1, Lottia_XP_009052178.1, Lottia_XP_009054378.1, Lottia_XP_009054379.1, Lottia_XP_009054381.1, Lottia_XP_009055866.1, Lottia_XP_009056612.1, Lottia_XP_009058852.1, Lottia_XP_009059434.1, Lottia_XP_009059620.1, Lottia_XP_009060626.1, Lottia_X…			p10064c71.30, p1015c69.319, p104c55.2, p1086c67.49, p1121c63.112, p1129c66.63, p1242c67.35, p12534c37.1, p1259c74.23, p126c77.89, p126c77.96, p1283c67.103, p1299c74.105, p129c72.23, p129c72.53, p13163c43.2, p1344c68.41, p1425c64.107, p1427c68.9, p1573c63.4, p15839c82.4, p15c75.33, p15c75.45, p15c75.69, p1639c70.104, p1639c70.108, p167c70.273, p171c61.5, p171c61.7, p172c64.11, p17c67.217, p18329c3…
OG0000043	J9KLG5, J9KR48, J9KV97, J9KVN6, J9L198, J9L199, J9L1A0, J9L6I4, J9LN77, J9LN78, J9LZ57, J9M264, X1WWI2, X1XL39	Aca_XP_005089141.1, Aca_XP_005095704.2, Aca_XP_005104865.2, Aca_XP_005106187.1, Aca_XP_005108185.2, Aca_XP_005109081.1, Aca_XP_005109082.1, Aca_XP_005111319.1, Aca_XP_012937147.1, Aca_XP_012937857.1, Aca_XP_012938733.1, Aca_XP_012938734.1, Aca_XP_012938735.1, Aca_XP_012938736.1, Aca_XP_012938737.1, Aca_XP_012939726.1, Aca_XP_012941892.1, Aca_XP_012942490.1, Aca_XP_012942491.1, Aca_XP_012942493.1,…	C3XRQ5, C3XW92, C3XW93, C3XW94, C3XW97, C3XXG4, C3Y148, C3Y149, C3Y274, C3Y361, C3Y9G5, C3YGM5, C3YHU8, C3YHU9, C3YHV0, C3YKC4, C3YNS4, C3YRN6, C3YST2, C3YST4, C3YST7, C3YSU0, C3YSU1, C3YSU2, C3YSU6, C3YSV4, C3Z2Z5, C3Z2Z8, C3Z2Z9, C3Z301, C3Z303, C3Z330, C3Z664, C3Z665, C3Z666, C3Z667, C3Z6S0, C3ZGZ9, C3ZH00, C3ZH01, C3ZH02, C3ZNH4, C3ZSG4, C3ZUD8, C3ZUD9, C3ZUE0, C3ZUE4, C3ZUE9, C3ZWY1, C3ZWY2,…	Bgl_XP_013062472.1, Bgl_XP_013063488.1, Bgl_XP_013063495.1, Bgl_XP_013063507.1, Bgl_XP_013064227.1, Bgl_XP_013064393.1, Bgl_XP_013071345.1, Bgl_XP_013071517.1, Bgl_XP_013071548.1, Bgl_XP_013076160.1, Bgl_XP_013078155.1, Bgl_XP_013078867.1, Bgl_XP_013079240.1, Bgl_XP_013079241.1, Bgl_XP_013079313.1, Bgl_XP_013079314.1, Bgl_XP_013079815.1, Bgl_XP_013079817.1, Bgl_XP_013081332.1, Bgl_XP_013083117.1,…	H9ITU4, H9JEP9, H9JHM1, H9JJ37, H9JT85, H9JTI7, H9JVY4	Capitella_R7T612, Capitella_R7T6G5, Capitella_R7T7C0, Capitella_R7T7W1, Capitella_R7T832, Capitella_R7TA85, Capitella_R7TDE0, Capitella_R7TE87, Capitella_R7TFR2, Capitella_R7TGS9, Capitella_R7THU0, Capitella_R7TIE2, Capitella_R7TIQ5, Capitella_R7TIS6, Capitella_R7TJB5, Capitella_R7TJE9, Capitella_R7TKT5, Capitella_R7TMN8, Capitella_R7TMQ7, Capitella_R7TNM1, Capitella_R7TPX8, Capitella_R7TQ83, Cap…	Crassostrea_XP_011416546.1, Crassostrea_XP_011421381.2, Crassostrea_XP_011426471.1, Crassostrea_XP_011426472.1, Crassostrea_XP_011426540.1, Crassostrea_XP_011426953.1, Crassostrea_XP_011426954.1, Crassostrea_XP_011440506.1, Crassostrea_XP_011440507.1, Crassostrea_XP_011442229.1, Crassostrea_XP_011443434.1, Crassostrea_XP_019919372.1, Crassostrea_XP_019919669.1, Crassostrea_XP_019919670.1, Crassos…	A0A0B4K691, B5RJJ1, B7Z123, M9NDF3, O44940, O46342, O61365, Q0KHW3, Q7KT94, Q7KTW2, Q86LG1, Q86LG7, Q86LG8, Q86LH3, Q8SX41, Q8T0E5, Q9VL84, Q9VME9, Q9VS73, Q9W250	e1013c41.18, e1080c35.5, e11209c37.3, e11209c37.5, e1176c42.14, e1389c45.35, e1389c45.37, e16274c42.7, e18097c43.28, e18174c38.3, e18174c38.4, e223827c43.21, e223827c43.27, e223827c43.29, e223827c43.31, e223827c43.32, e223827c43.35, e223827c43.38, e223827c43.43, e2289c45.15, e2289c45.19, e2625c34.11, e297c40.5, e3496c44.31, e3496c44.32, e3611c36.7, e3611c36.8, e3623c44.21, e3623c44.23, e3623c44.2…	Haliotis_HDSC00019CG00230, Haliotis_HDSC00019CG00240, Haliotis_HDSC00051CG00210, Haliotis_HDSC00192CG00250, Haliotis_HDSC00400CG00090, Haliotis_HDSC00450CG00130, Haliotis_HDSC00698CG00050, Haliotis_HDSC00698CG00060, Haliotis_HDSC00891CG00070, Haliotis_HDSC00900CG00010, Haliotis_HDSC01222CG00050, Haliotis_HDSC01222CG00060, Haliotis_HDSC01252CG00040, Haliotis_HDSC01744CG00010, Haliotis_HDSC01744CG0…	Lingula_A0A1S3GYC5, Lingula_A0A1S3H155, Lingula_A0A1S3H3M3, Lingula_A0A1S3H4D2, Lingula_A0A1S3H932, Lingula_A0A1S3H9A1, Lingula_A0A1S3HDI2, Lingula_A0A1S3HE31, Lingula_A0A1S3HE95, Lingula_A0A1S3HHB3, Lingula_A0A1S3HK08, Lingula_A0A1S3HV81, Lingula_A0A1S3HVR7, Lingula_A0A1S3HYS9, Lingula_A0A1S3HZX9, Lingula_A0A1S3IEB1, Lingula_A0A1S3IFF5, Lingula_A0A1S3IIH5, Lingula_A0A1S3IIH8, Lingula_A0A1S3IIV4,…	Lottia_XP_009044218.1, Lottia_XP_009044219.1, Lottia_XP_009044224.1, Lottia_XP_009046348.1, Lottia_XP_009046409.1, Lottia_XP_009046412.1, Lottia_XP_009046421.1, Lottia_XP_009046425.1, Lottia_XP_009046792.1, Lottia_XP_009046793.1, Lottia_XP_009048535.1, Lottia_XP_009048812.1, Lottia_XP_009050317.1, Lottia_XP_009050336.1, Lottia_XP_009051302.1, Lottia_XP_009051990.1, Lottia_XP_009053562.1, Lottia_X…	Q61180, Q6NXK8, Q6X1Y6, Q7TNS7, Q925H0, Q9R0Y1, Q9WU38, Q9WU39	Obi_XP_014772947.1, Obi_XP_014779211.1, Obi_XP_014782111.1, Obi_XP_014785558.1, Obi_XP_014785563.1, Obi_XP_014786424.1	p1015c69.286, p1021c68.15, p106403c58.1, p1086c67.29, p1086c67.31, p1128c67.123, p114c62.137, p114c62.139, p1161c60.1, p1161c60.58, p1161c60.6, p1161c60.60, p118c63.31, p1391c61.2, p1425c64.65, p146c67.41, p146c67.42, p146c67.44, p1740c61.115, p17604c48.1, p1866c63.54, p1997c51.2, p1997c51.7, p1999c54.5, p1999c54.6, p20144c59.1, p20144c59.2, p20144c59.4, p2039c73.68, p2081c70.11, p21143c50.1, p21…	Dre_A0A0A0MPW8, Dre_A0A0G2KXG4, Dre_A0A0G2KXT0, Dre_A0A0R4ID46, Dre_A0A0R4IDR4, Dre_A0A0R4ILG1, Dre_B0R1B0, Dre_B3DFR3, Dre_B3DGD8, Dre_E7EYD6, Dre_E7F2H6, Dre_F1QRF3, Dre_K7DY90, Dre_Q502T2, Dre_Q708S3, Dre_Q708S4, Dre_Q708S5, Dre_Q708S6, Dre_Q708S7, Dre_Q708S8	Hsa_P37088, Hsa_P51168, Hsa_P51170, Hsa_P51172, Hsa_P78348, Hsa_Q16515, Hsa_Q96FT7, Hsa_Q9NY37, Hsa_Q9UHC3	pfu_aug2.0_11907.1_26422.t1, pfu_aug2.0_12495.1_19778.t1, pfu_aug2.0_1265.1_18224.t1, pfu_aug2.0_1265.1_18225.t1, pfu_aug2.0_1265.1_18228.t1, pfu_aug2.0_1277.1_24830.t1, pfu_aug2.0_1277.1_24831.t1, pfu_aug2.0_13485.1_19817.t1, pfu_aug2.0_1399.1_31662.t1, pfu_aug2.0_1610.1_01724.t1, pfu_aug2.0_1828.1_28546.t1, pfu_aug2.0_2079.1_32036.t1, pfu_aug2.0_2293.1_12101.t1, pfu_aug2.0_2476.1_22075.t1, pfu_…
OG0000044		Aca_XP_005108311.1, Aca_XP_005108312.1	C0L7L4, C3XPE7, C3XSJ0, C3XSK9, C3XSR6, C3XTF7, C3XTL5, C3XUK3, C3XUP7, C3XWV2, C3XWV3, C3XX91, C3XX94, C3XX95, C3Y0P8, C3Y4Y7, C3Y6L3, C3Y6V0, C3Y705, C3Y801, C3Y8D2, C3Y8D3, C3Y8F1, C3Y8G1, C3Y8T7, C3YAT9, C3YAU9, C3YAV1, C3YAV2, C3YCF5, C3YCP2, C3YD21, C3YDP5, C3YDQ1, C3YDR9, C3YE13, C3YE15, C3YEM8, C3YF13, C3YG54, C3YG57, C3YGF3, C3YGM3, C3YGN9, C3YGP0, C3YGR0, C3YHG3, C3YHH0, C3YHH1, C3YHI2,…	Bgl_XP_013071933.1, Bgl_XP_013090312.1, Bgl_XP_013090313.1		Capitella_R7T5G1, Capitella_R7TA57, Capitella_R7TBE5, Capitella_R7TBV2, Capitella_R7TEB1, Capitella_R7TEQ0, Capitella_R7THT6, Capitella_R7TN48, Capitella_R7TXZ7, Capitella_R7U088, Capitella_R7U658, Capitella_R7UBV2, Capitella_R7UCV7, Capitella_R7UHK3, Capitella_R7UMJ7, Capitella_R7UX39, Capitella_R7V885, Capitella_R7VKR2, Capitella_R7VLE7, Capitella_X2B4K6	Crassostrea_XP_011411950.1, Crassostrea_XP_011412404.2, Crassostrea_XP_011412744.1, Crassostrea_XP_011415054.1, Crassostrea_XP_011416072.2, Crassostrea_XP_011416563.1, Crassostrea_XP_011416676.1, Crassostrea_XP_011417905.1, Crassostrea_XP_011418029.1, Crassostrea_XP_011418052.1, Crassostrea_XP_011418057.1, Crassostrea_XP_011418531.1, Crassostrea_XP_011418532.1, Crassostrea_XP_011418694.1, Crassos…		e1156c38.16	Haliotis_HDSC00496CG00010, Haliotis_HDSC00928CG00010, Haliotis_HDSC02133CG00030, Haliotis_HDSC02612CG00010, Haliotis_HDSC05008CG00030	Lingula_A0A1S3H1Q4, Lingula_A0A1S3H284, Lingula_A0A1S3H4X5, Lingula_A0A1S3H7G2, Lingula_A0A1S3H831, Lingula_A0A1S3H8R5, Lingula_A0A1S3HCW3, Lingula_A0A1S3HDH7, Lingula_A0A1S3HJX6, Lingula_A0A1S3HKS3, Lingula_A0A1S3HMH9, Lingula_A0A1S3HRV4, Lingula_A0A1S3HYX1, Lingula_A0A1S3I1A2, Lingula_A0A1S3I1H9, Lingula_A0A1S3I1N3, Lingula_A0A1S3I1P4, Lingula_A0A1S3I2I3, Lingula_A0A1S3I474, Lingula_A0A1S3I4C0,…	Lottia_XP_009050227.1, Lottia_XP_009055494.1, Lottia_XP_009063091.1, Lottia_XP_009063423.1		Obi_XP_014771344.1, Obi_XP_014771345.1, Obi_XP_014771346.1, Obi_XP_014771347.1, Obi_XP_014771348.1, Obi_XP_014771350.1	p1548c63.42			pfu_aug2.0_1064.1_14760.t1, pfu_aug2.0_13.1_10067.t1, pfu_aug2.0_13.1_10069.t1, pfu_aug2.0_1773.1_11851.t1, pfu_aug2.0_3859.1_32568.t1, pfu_aug2.0_509.1_30842.t1, pfu_aug2.0_536.1_20879.t1, pfu_aug2.0_7931.1_06320.t1, pfu_aug2.0_8517.1_26283.t1, pfu_aug2.0_923.1_11312.t1, pfu_aug2.0_9502.1_09719.t1
OG0000045		Aca_XP_005096872.2, Aca_XP_005104953.2, Aca_XP_005110330.1, Aca_XP_012934819.1, Aca_XP_012936554.1, Aca_XP_012938014.1, Aca_XP_012938631.1, Aca_XP_012946304.1	B4Y0Z3, C3XRK8, C3XV21, C3XW07, C3XW08, C3XW10, C3XWT9, C3XX84, C3Y660, C3Y662, C3Y6F9, C3Y6J9, C3Y8M2, C3YAC2, C3YCJ0, C3YDN5, C3YI52, C3YKQ9, C3YL25, C3YLP6, C3YM40, C3YM44, C3YM46, C3YPC3, C3YQN7, C3Z6Q7, C3Z839, C3ZIX9, C3ZKZ6, C3ZL34, C3ZL36, C3ZL37, C3ZNK7, C3ZSY6, C3ZT16, C3ZT17, C3ZT20, C3ZWR5, C3ZWY9, C3ZWZ0, C3ZX46, Q8T753	Bgl_XP_013061655.1, Bgl_XP_013062264.1, Bgl_XP_013065899.1, Bgl_XP_013065900.1, Bgl_XP_013065901.1, Bgl_XP_013067575.1, Bgl_XP_013067827.1, Bgl_XP_013069695.1, Bgl_XP_013071673.1, Bgl_XP_013072770.1, Bgl_XP_013073097.1, Bgl_XP_013075799.1, Bgl_XP_013076024.1, Bgl_XP_013076041.1, Bgl_XP_013076042.1, Bgl_XP_013076773.1, Bgl_XP_013077905.1, Bgl_XP_013081807.1, Bgl_XP_013082304.1, Bgl_XP_013082305.1,…	H9JH43, H9JLA3, H9JNW2, H9JXV2, H9JXV5	Capitella_R7T3H9, Capitella_R7T422, Capitella_R7T471, Capitella_R7T488, Capitella_R7T582, Capitella_R7T5H3, Capitella_R7T710, Capitella_R7T7Y8, Capitella_R7T831, Capitella_R7T997, Capitella_R7TAV3, Capitella_R7TCW4, Capitella_R7TCZ3, Capitella_R7TE68, Capitella_R7TF48, Capitella_R7TFD0, Capitella_R7TJG8, Capitella_R7TL53, Capitella_R7TLB6, Capitella_R7TLX3, Capitella_R7TPX5, Capitella_R7TQ87, Cap…	Crassostrea_NP_001295783.1, Crassostrea_NP_001295828.1, Crassostrea_XP_011411928.1, Crassostrea_XP_011414295.1, Crassostrea_XP_011417001.2, Crassostrea_XP_011417085.1, Crassostrea_XP_011418304.1, Crassostrea_XP_011420662.1, Crassostrea_XP_011420663.1, Crassostrea_XP_011420696.1, Crassostrea_XP_011421813.1, Crassostrea_XP_011422119.1, Crassostrea_XP_011423642.1, Crassostrea_XP_011423736.2, Crassos…	B6IDT6, E1NZA6, E1NZB0, E3CTT0, M9NDW9, Q58S70, Q58S71, Q58S76, Q58SL2, Q58SL5, Q58SL6, Q58SL7, Q58SL8, Q9NBK8, Q9VJX9, Q9VPH1, Q9XZF9	e1007c42.10, e1007c42.14, e1007c42.15, e1326c44.4, e1389c45.19, e300c44.25, e3302c38.2, e3391c41.9, e509c43.15, e5569c39.8, e6428c38.13, e8120c44.26	Haliotis_HDSC00023CG00090, Haliotis_HDSC00097CG00030, Haliotis_HDSC00107CG00100, Haliotis_HDSC00164CG00060, Haliotis_HDSC00164CG00070, Haliotis_HDSC00278CG00130, Haliotis_HDSC00278CG00140, Haliotis_HDSC00313CG00110, Haliotis_HDSC00324CG00220, Haliotis_HDSC00324CG00230, Haliotis_HDSC00324CG00240, Haliotis_HDSC00379CG00100, Haliotis_HDSC00438CG00030, Haliotis_HDSC00515CG00010, Haliotis_HDSC00614CG0…	Lingula_A0A1S3GYQ4, Lingula_A0A1S3GYY9, Lingula_A0A1S3H1D6, Lingula_A0A1S3H1I9, Lingula_A0A1S3H2P4, Lingula_A0A1S3H9T0, Lingula_A0A1S3H9Y4, Lingula_A0A1S3HB11, Lingula_A0A1S3HEJ9, Lingula_A0A1S3HEQ8, Lingula_A0A1S3HFY9, Lingula_A0A1S3HG32, Lingula_A0A1S3HMR8, Lingula_A0A1S3HZG4, Lingula_A0A1S3I3P7, Lingula_A0A1S3I5C0, Lingula_A0A1S3I9C3, Lingula_A0A1S3I9I3, Lingula_A0A1S3IBP9, Lingula_A0A1S3ICB1,…	Lottia_XP_009043837.1, Lottia_XP_009045166.1, Lottia_XP_009049239.1, Lottia_XP_009050280.1, Lottia_XP_009050282.1, Lottia_XP_009050284.1, Lottia_XP_009052282.1, Lottia_XP_009057378.1, Lottia_XP_009058267.1, Lottia_XP_009058504.1, Lottia_XP_009058937.1, Lottia_XP_009059486.1, Lottia_XP_009059929.1, Lottia_XP_009060039.1, Lottia_XP_009060989.1, Lottia_XP_009061113.1, Lottia_XP_009061969.1, Lottia_X…	Q6QNU9, Q6R5N8, Q99JY1, Q9EPQ1, Q9EPW9, Q9QUK6, Q9QUN7	Obi_XP_014768978.1, Obi_XP_014768979.1, Obi_XP_014770878.1, Obi_XP_014770880.1, Obi_XP_014771062.1, Obi_XP_014771070.1, Obi_XP_014771081.1, Obi_XP_014777852.1, Obi_XP_014777853.1, Obi_XP_014788259.1, Obi_XP_014788673.1, Obi_XP_014789822.1, Obi_XP_014789884.1	p1001c63.27, p100c71.76, p1013c63.22, p1013c63.23, p1013c63.24, p1013c63.25, p1344c68.8, p1997c51.5, p1999c54.2, p28802c61.1, p3219c67.34, p3219c67.35, p34122c50.1, p343c61.32, p359c67.66, p359c67.67, p38c58.193, p457c71.104, p457c71.108, p459c71.114, p459c71.115, p459c71.117, p459c71.118, p459c71.119, p459c71.123, p459c71.124, p650c70.51, p674c69.78, p674c69.84, p7678c52.7, p7678c52.8, p8703c62.2	Dre_A0A0R4IDH1, Dre_A0A0R4IGC9, Dre_A0A0R4IPI7, Dre_A0A0R4IQ68, Dre_A0A0R4IW15, Dre_A3KH14, Dre_A8BB17, Dre_B3DHE1, Dre_B3DIW3, Dre_B3DJL6, Dre_B3DKB1, Dre_B3DKG5, Dre_B3U3W0, Dre_B8A689, Dre_B8A691, Dre_F1Q6F4, Dre_F1Q7L3, Dre_F1Q8A7, Dre_F1QFI1, Dre_F1QJC4, Dre_F1QK21, Dre_F1QRG0, Dre_F1QSN2, Dre_F1QW61, Dre_F1QWS9, Dre_F1R128, Dre_F1R1U3, Dre_F1R8U7, Dre_F1RCQ1, Dre_F2WYP0, Dre_F6NLN8, Dre_F8W…	Hsa_O00206, Hsa_O60603, Hsa_P58753, Hsa_Q15399, Hsa_Q9BXR5, Hsa_Q9Y2C9	pfu_aug2.0_1283.1_11566.t1, pfu_aug2.0_1283.1_11567.t1, pfu_aug2.0_1350.1_01564.t2, pfu_aug2.0_1422.1_08371.t1, pfu_aug2.0_148.1_26950.t1, pfu_aug2.0_1552.1_08438.t1, pfu_aug2.0_1594.1_15137.t1, pfu_aug2.0_1713.1_11823.t1, pfu_aug2.0_1793.1_11860.t1, pfu_aug2.0_186.1_20402.t1, pfu_aug2.0_1881.1_05292.t1, pfu_aug2.0_1881.1_05293.t1, pfu_aug2.0_1933.1_11945.t1, pfu_aug2.0_1933.1_11946.t1, pfu_aug2.…
OG0000046	X1X0X8	Aca_XP_005089573.1, Aca_XP_005094252.1, Aca_XP_005103551.1, Aca_XP_012935537.1, Aca_XP_012938931.1, Aca_XP_012942090.1, Aca_XP_012944431.1, Aca_XP_012945957.1	C3XPM5, C3XR71, C3XSE7, C3XSK5, C3XSK6, C3XSK7, C3XST8, C3XSW3, C3XSZ9, C3XTB2, C3XVL1, C3XW15, C3XWV1, C3XX93, C3XX97, C3XXM1, C3XXP0, C3XXP8, C3XXT2, C3XXT3, C3Y0R6, C3Y119, C3Y2A3, C3Y3I8, C3Y6I5, C3Y6L0, C3Y6M8, C3Y6N8, C3Y6P0, C3Y6P1, C3Y6P3, C3Y6P4, C3Y6Y0, C3Y763, C3Y767, C3Y768, C3Y769, C3Y770, C3Y7X3, C3Y9M3, C3Y9M4, C3Y9M5, C3Y9M8, C3Y9M9, C3Y9N0, C3YAH6, C3YAM7, C3YD22, C3YDC4, C3YDN1,…	Bgl_XP_013063974.1, Bgl_XP_013066586.1, Bgl_XP_013068420.1, Bgl_XP_013070286.1, Bgl_XP_013077066.1, Bgl_XP_013077067.1, Bgl_XP_013077068.1, Bgl_XP_013090431.1		Capitella_R7TAL6, Capitella_R7TKD1, Capitella_R7TKT1, Capitella_R7TM12, Capitella_R7TQK5, Capitella_R7TRF7, Capitella_R7TX30, Capitella_R7U0M4, Capitella_R7U4Q1, Capitella_R7U8Z8, Capitella_R7UDK1, Capitella_R7UJU2, Capitella_R7V2L8, Capitella_R7V430, Capitella_R7V494, Capitella_R7VG03, Capitella_X2AMH9	Crassostrea_XP_011414071.1, Crassostrea_XP_011414404.1, Crassostrea_XP_011415792.1, Crassostrea_XP_011415855.1, Crassostrea_XP_011416668.1, Crassostrea_XP_011419143.1, Crassostrea_XP_011419827.1, Crassostrea_XP_011423640.1, Crassostrea_XP_011426597.1, Crassostrea_XP_011427003.1, Crassostrea_XP_011429423.2, Crassostrea_XP_011433985.1, Crassostrea_XP_011436656.1, Crassostrea_XP_011436657.1, Crassos…	A0A0B4K6E5, A0A1Z1CK50, A1A728, A1A736, A1A749, B7Z0P3, H5V8D3, Q4QPY0	e116c41.23, e1301c38.3, e14706c39.14, e1570c42.19, e214725c37.6, e2891c46.7, e2891c46.8, e3100c42.8, e32757c31.1, e32757c31.2, e916c35.1	Haliotis_HDSC00090CG00050, Haliotis_HDSC00121CG00140, Haliotis_HDSC00121CG00150, Haliotis_HDSC00142CG00160, Haliotis_HDSC00338CG00150, Haliotis_HDSC00479CG00160, Haliotis_HDSC00486CG00110, Haliotis_HDSC00549CG00030, Haliotis_HDSC00704CG00060, Haliotis_HDSC00793CG00110, Haliotis_HDSC00796CG00100, Haliotis_HDSC00796CG00110, Haliotis_HDSC00796CG00120, Haliotis_HDSC00796CG00130, Haliotis_HDSC00804CG0…	Lingula_A0A1S3GYW8, Lingula_A0A1S3H010, Lingula_A0A1S3H1G9, Lingula_A0A1S3H1S4, Lingula_A0A1S3H500, Lingula_A0A1S3H587, Lingula_A0A1S3H600, Lingula_A0A1S3H6Z2, Lingula_A0A1S3H7Z2, Lingula_A0A1S3H9Y3, Lingula_A0A1S3HAB4, Lingula_A0A1S3HBE1, Lingula_A0A1S3HF61, Lingula_A0A1S3HFU4, Lingula_A0A1S3HJM8, Lingula_A0A1S3HKS8, Lingula_A0A1S3HL02, Lingula_A0A1S3HQR8, Lingula_A0A1S3HSK8, Lingula_A0A1S3HW79,…	Lottia_XP_009043642.1, Lottia_XP_009044148.1, Lottia_XP_009044801.1, Lottia_XP_009045601.1, Lottia_XP_009045736.1, Lottia_XP_009046091.1, Lottia_XP_009046576.1, Lottia_XP_009046912.1, Lottia_XP_009047140.1, Lottia_XP_009047447.1, Lottia_XP_009047547.1, Lottia_XP_009047639.1, Lottia_XP_009048235.1, Lottia_XP_009048506.1, Lottia_XP_009049491.1, Lottia_XP_009049539.1, Lottia_XP_009049540.1, Lottia_X…	Q3UIW8, Q3UV31, Q80VI1, Q8BG47, Q8QZS5, Q922Y2, Q9CWS1, Q9CYB0	Obi_XP_014769913.1, Obi_XP_014772719.1, Obi_XP_014773658.1, Obi_XP_014773659.1, Obi_XP_014773660.1, Obi_XP_014773661.1, Obi_XP_014773662.1, Obi_XP_014773663.1, Obi_XP_014773664.1, Obi_XP_014773665.1, Obi_XP_014773666.1, Obi_XP_014773667.1, Obi_XP_014773668.1, Obi_XP_014773669.1, Obi_XP_014773670.1, Obi_XP_014778433.1, Obi_XP_014784913.1	p1411c68.58, p175c61.64, p2037c74.34, p258746c66.181, p333c67.262, p335c60.47, p3391c70.20, p638c73.208	Dre_A0A0G2KDN1, Dre_A0A0G2L9T0, Dre_A0A0J9YJF1, Dre_A0A0R4IY86, Dre_A0A1D5NSS6, Dre_A0A1D5NT10, Dre_A5PMH4, Dre_A5PMH5, Dre_B8A5D5, Dre_E7EYM0, Dre_E7F136, Dre_F1Q9Q8, Dre_F1QK39, Dre_F1QMY8, Dre_F1R3Q1, Dre_F1R7Y3, Dre_F1R9K8, Dre_H9KUW1, Dre_Q08CB0, Dre_Q503I2, Dre_Q58EC8, Dre_Q6DH90, Dre_Q8AW62, Dre_X1WBW3	Hsa_E7ERA6, Hsa_O60858, Hsa_P0DH78, Hsa_Q8IUD6, Hsa_Q8IWR1, Hsa_Q8N8N0, Hsa_Q96D59, Hsa_Q9BRZ2	pfu_aug2.0_1.1_03339.t1, pfu_aug2.0_1.1_03340.t1, pfu_aug2.0_1.1_03341.t1, pfu_aug2.0_1077.1_24661.t1, pfu_aug2.0_1081.1_04807.t1, pfu_aug2.0_1153.1_11470.t1, pfu_aug2.0_1324.1_14965.t1, pfu_aug2.0_1463.1_11679.t1, pfu_aug2.0_1601.1_05138.t1, pfu_aug2.0_1755.1_18511.t1, pfu_aug2.0_1881.1_05298.t1, pfu_aug2.0_195.1_17094.t1, pfu_aug2.0_2140.1_02005.t1, pfu_aug2.0_217.1_23680.t1, pfu_aug2.0_2172.1_…
OG0000047	J9JRS3, J9JS09, J9JT17, J9JYN4, J9K473, J9K4H4, J9K5T1, J9K5U1, J9K757, J9LDB1, X1X3B5, X1XFV5, X1XI41	Aca_NP_001191486.1, Aca_NP_001191489.1, Aca_NP_001267738.1, Aca_NP_001267746.1, Aca_NP_001267752.1, Aca_NP_001267757.1, Aca_NP_001267772.1, Aca_NP_001267779.1, Aca_XP_005092237.1, Aca_XP_005113501.1, Aca_XP_012934701.1, Aca_XP_012935036.1, Aca_XP_012936402.1, Aca_XP_012936731.1, Aca_XP_012938549.1, Aca_XP_012938550.1, Aca_XP_012941274.1, Aca_XP_012941854.1, Aca_XP_012942265.1, Aca_XP_012942562.1,…	C3XQT7, C3XQW8, C3XQX2, C3XUP6, C3XW22, C3XW23, C3XYK6, C3Y9B7, C3YDY1, C3YDY2, C3YDZ1, C3YDZ2, C3YDZ3, C3YIK4, C3YIL4, C3YIL5, C3YJ80, C3YKH5, C3YR12, C3YS38, C3YS42, C3YSV8, C3YSV9, C3YUS0, C3YUS2, C3YVE8, C3YVE9, C3Z0L9, C3Z750, C3Z752, C3Z753, C3Z754, C3Z7F6, C3Z7F7, C3Z7F8, C3Z7F9, C3Z7G0, C3Z9H3, C3ZA20, C3ZA23, C3ZA28, C3ZA29, C3ZA30, C3ZA31, C3ZA34, C3ZDY5, C3ZNZ9, C3ZP00, C3ZSL9, C3ZSM1	Bgl_XP_013060906.1, Bgl_XP_013063440.1, Bgl_XP_013064334.1, Bgl_XP_013064741.1, Bgl_XP_013064742.1, Bgl_XP_013064743.1, Bgl_XP_013064744.1, Bgl_XP_013070542.1, Bgl_XP_013072688.1, Bgl_XP_013077913.1, Bgl_XP_013077914.1, Bgl_XP_013077915.1, Bgl_XP_013078694.1, Bgl_XP_013078695.1, Bgl_XP_013079941.1, Bgl_XP_013080421.1, Bgl_XP_013084556.1, Bgl_XP_013090408.1, Bgl_XP_013093893.1, Bgl_XP_013096944.1	A1EGV4, A1EGV5, A1EGV6, A5A2M6, A8CGJ8, A8CGK1, A8CGK2, A8CGK3, A8CGK4, A8CGK6, A8CGK9, A8CGL2, A8CGL6, A8CGM0, A8CGM5, A8CGM9, A8CGN2, A8HTA7, A8HTB1, A8HTB4, A8HTC1, A8HTC5, A8HTC8, A8HTD0, A8HTD6, H9IZ71, H9J1Z2, H9J2H9, H9J8F9, H9JSA5, H9JSB1, H9JSD5, H9JSQ1	Capitella_I6L8L2, Capitella_R7T5W6, Capitella_R7T751, Capitella_R7T807, Capitella_R7T8T3, Capitella_R7TBF0, Capitella_R7TCF6, Capitella_R7TI26, Capitella_R7TM93, Capitella_R7TMT8, Capitella_R7TNU7, Capitella_R7TPA5, Capitella_R7TRI4, Capitella_R7TRP8, Capitella_R7TS91, Capitella_R7TSM8, Capitella_R7TWC6, Capitella_R7TWS9, Capitella_R7U142, Capitella_R7U3Y3, Capitella_R7U477, Capitella_R7U5G9, Cap…	Crassostrea_XP_011412229.1, Crassostrea_XP_011415599.1, Crassostrea_XP_011419183.1, Crassostrea_XP_011419256.1, Crassostrea_XP_011419264.1, Crassostrea_XP_011419705.1, Crassostrea_XP_011419765.1, Crassostrea_XP_011419783.1, Crassostrea_XP_011419859.1, Crassostrea_XP_011419936.1, Crassostrea_XP_011420013.1, Crassostrea_XP_011420079.1, Crassostrea_XP_011420312.1, Crassostrea_XP_011420313.1, Crassos…	A0A0B4KGU3, A0A0B4KHE6, A0A0S0WNY8, A4GXC7, A8JNX5, C6SV01, E0WN35, E1JJR2, E8NHB5, H5V857, M9NE13, M9PDC9, M9PFD8, O18394, O44202, P04755, P09478, P17644, P25162, Q058T0, Q6NNY5, Q7KT97, Q7KTF7, Q7KTF8, Q7KTF9, Q86MN7, Q86MN8, Q8IPE2, Q8T5F4, Q8T5F5, Q8T7R9, Q8T7S0, Q8T7S1, Q8T7S2, Q8T7V5, Q95R44, Q95RL8, Q95TD0, Q9NFR5, Q9VL79, Q9VPQ8, Q9VWI9, Q9W3G6, R9Z3R3	e1113c45.35, e1751c38.21, e2307c44.5, e2307c44.7, e2307c44.8, e2419c41.26, e3281c43.1, e33180c44.1, e3538c44.55, e4307c41.1, e4575c41.2, e4604c44.10, e4604c44.18, e4777c46.19, e5415c42.15, e5415c42.17, e5415c42.24, e5415c42.26, e7581c42.26, e7827c42.14, e8237c46.35, e9206c42.8, e9375c45.1	Haliotis_HDSC00026CG00010, Haliotis_HDSC00026CG00030, Haliotis_HDSC00033CG00160, Haliotis_HDSC00098CG00200, Haliotis_HDSC00123CG00110, Haliotis_HDSC01140CG00030, Haliotis_HDSC01687CG00010, Haliotis_HDSC02509CG00040, Haliotis_HDSC02509CG00050, Haliotis_HDSC07090CG00040, Haliotis_HDSC08744CG00010, Haliotis_HDSC10642CG00010, Haliotis_HDSC35228CG00010	Lingula_A0A1S3H0K9, Lingula_A0A1S3H3M6, Lingula_A0A1S3H448, Lingula_A0A1S3H460, Lingula_A0A1S3H476, Lingula_A0A1S3H490, Lingula_A0A1S3H5K1, Lingula_A0A1S3H6G0, Lingula_A0A1S3H6Q3, Lingula_A0A1S3HC62, Lingula_A0A1S3HNV1, Lingula_A0A1S3HR37, Lingula_A0A1S3HR56, Lingula_A0A1S3HR71, Lingula_A0A1S3HSE6, Lingula_A0A1S3HSJ2, Lingula_A0A1S3HSJ6, Lingula_A0A1S3HTY7, Lingula_A0A1S3HU01, Lingula_A0A1S3HZ54,…	Lottia_XP_009043979.1, Lottia_XP_009043980.1, Lottia_XP_009043983.1, Lottia_XP_009043984.1, Lottia_XP_009043985.1, Lottia_XP_009044994.1, Lottia_XP_009047932.1, Lottia_XP_009047933.1, Lottia_XP_009047934.1, Lottia_XP_009049125.1, Lottia_XP_009057194.1, Lottia_XP_009061111.1, Lottia_XP_009061183.1, Lottia_XP_009062337.1, Lottia_XP_009063610.1, Lottia_XP_009063611.1, Lottia_XP_009064178.1, Lottia_X…	O70174, P49582, Q2MKA5, Q8BMN3, Q8R493, Q8R4G9, Q91X60, Q9ERK7, Q9R0W9	Obi_XP_014767957.1, Obi_XP_014767958.1, Obi_XP_014767959.1, Obi_XP_014767960.1, Obi_XP_014767961.1, Obi_XP_014769463.1, Obi_XP_014770516.1, Obi_XP_014770517.1, Obi_XP_014770518.1, Obi_XP_014776097.1, Obi_XP_014778948.1, Obi_XP_014778949.1, Obi_XP_014778950.1, Obi_XP_014780548.1, Obi_XP_014780731.1, Obi_XP_014781746.1, Obi_XP_014781747.1, Obi_XP_014786623.1, Obi_XP_014786697.1, Obi_XP_014786698.1,…	p1079c64.183, p124c71.248, p124c71.27, p124c71.38, p124c71.43, p124c71.45, p2081c70.48, p228c65.69, p228c65.70, p257c63.39, p257c63.40, p258754c68.35, p617c71.94, p617c71.95, p617c71.96, p645c67.147, p650c70.56, p66c69.72, p781c74.20, p922c67.61, p922c67.63	Dre_A0A0G2L3H0, Dre_A0A0G2L879, Dre_A0A0R4IBV7, Dre_A0A0R4IEE6, Dre_A0A0R4IFT0, Dre_A0A0R4ISQ3, Dre_A0A0R4IV47, Dre_A0A0R4IYH1, Dre_A0A140LGX8, Dre_A0A286Y9K8, Dre_A0A286YAV4, Dre_B3DGY1, Dre_B3DH13, Dre_E7EYV5, Dre_E7F2Q4, Dre_E7F4S7, Dre_E7F8A2, Dre_E7FG97, Dre_E9QBV8, Dre_E9QGW8, Dre_F1Q9U1, Dre_F1QFE7, Dre_F1QKS3, Dre_F1QR92, Dre_F1R5W9, Dre_F1R808, Dre_F1R8H3, Dre_F8W4S9, Dre_Q0PJT8, Dre_Q0P…	Hsa_P17787, Hsa_P30532, Hsa_P30926, Hsa_P32297, Hsa_P36544, Hsa_P43681, Hsa_Q05901, Hsa_Q15822, Hsa_Q15825, Hsa_Q494W8, Hsa_Q9GZZ6, Hsa_Q9UGM1	pfu_aug2.0_10.1_00029.t1, pfu_aug2.0_115.1_16944.t1, pfu_aug2.0_1473.1_11690.t1, pfu_aug2.0_1539.1_31746.t1, pfu_aug2.0_1557.1_25005.t1, pfu_aug2.0_1866.1_21828.t1, pfu_aug2.0_2286.1_22015.t1, pfu_aug2.0_2346.1_22032.t1, pfu_aug2.0_2792.1_08977.t1, pfu_aug2.0_281.1_03929.t1, pfu_aug2.0_290.1_00556.t1, pfu_aug2.0_290.1_00557.t1, pfu_aug2.0_3253.1_12411.t1, pfu_aug2.0_354.1_14047.t1, pfu_aug2.0_397…
OG0000048	J9KKM6, J9KNX6, J9KPR3, J9KZK8, J9L4A9, J9L7G2, J9LA44, J9LA45, X1WZE6, X1XCM8, X1XJW3, X1XLW1	Aca_XP_012940741.1							e1003c45.13, e1003c45.14, e10073c42.2, e10675c37.8, e10772c37.8, e10772c37.9, e10869c40.9, e10922c35.2, e1136c44.9, e12123c38.2, e12130c48.6, e12198c36.1, e1227c40.5, e12557c44.8, e1346c35.6, e1356c45.39, e13688c41.1, e1374c40.3, e1374c40.4, e1411c35.1, e1414c35.8, e14298c45.1, e14415c44.1, e14793c38.10, e15124c44.2, e1521c44.1, e15520c37.5, e15870c23.1, e1609c44.2, e16150c35.3, e1652c45.65, e178…	Haliotis_HDSC00338CG00100, Haliotis_HDSC05908CG00020				Obi_XP_014773787.1, Obi_XP_014782672.1	p1001c63.94, p1006c70.56, p100c71.31, p10106c52.4, p10106c52.5, p1015c69.108, p1015c69.259, p1018c66.24, p1021c68.40, p1063c40.4, p1098c66.10, p110c62.10, p1118c65.35, p1120c60.88, p1121c63.7, p1128c67.130, p1128c67.131, p112c67.34, p112c67.72, p113c60.81, p1147c61.73, p114c62.4, p114c62.5, p1161c60.4, p117c71.234, p1181c64.31, p1183c52.2, p1187c57.4, p1192c35.2, p1197c63.5, p1215c59.90, p1220c62…			pfu_aug2.0_118.1_26888.t1, pfu_aug2.0_2803.1_12286.t1, pfu_aug2.0_300.1_00567.t1
OG0000049		Aca_XP_005092570.1, Aca_XP_005093064.1, Aca_XP_005093066.2, Aca_XP_005093068.1, Aca_XP_005095422.1, Aca_XP_005095423.1, Aca_XP_005096285.1, Aca_XP_005097216.1, Aca_XP_005098739.2, Aca_XP_005098866.2, Aca_XP_005098897.1, Aca_XP_005102055.2, Aca_XP_005102778.2, Aca_XP_005103073.1, Aca_XP_005104364.1, Aca_XP_005104629.1, Aca_XP_005105409.1, Aca_XP_005110990.1, Aca_XP_005110991.1, Aca_XP_005112733.1,…	C3YIZ4, C3YQS1, C3YX39, C3YX40, C3Z205, C3Z206, C3Z207, C3Z208, C3ZNJ4, C3ZNJ5, C3ZP67, C3ZP68, C3ZUV0, C3ZYQ5	Bgl_XP_013060545.1, Bgl_XP_013060557.1, Bgl_XP_013060567.1, Bgl_XP_013060569.1, Bgl_XP_013060574.1, Bgl_XP_013060575.1, Bgl_XP_013060576.1, Bgl_XP_013060577.1, Bgl_XP_013060578.1, Bgl_XP_013060580.1, Bgl_XP_013060581.1, Bgl_XP_013060582.1, Bgl_XP_013060583.1, Bgl_XP_013060619.1, Bgl_XP_013060645.1, Bgl_XP_013060653.1, Bgl_XP_013061089.1, Bgl_XP_013062038.1, Bgl_XP_013062106.1, Bgl_XP_013062959.1,…			Crassostrea_XP_011414633.1, Crassostrea_XP_011421513.2, Crassostrea_XP_011422350.2, Crassostrea_XP_011422393.2, Crassostrea_XP_011422444.1, Crassostrea_XP_011424928.1, Crassostrea_XP_011427670.1, Crassostrea_XP_011427681.1, Crassostrea_XP_011428777.1, Crassostrea_XP_011428816.1, Crassostrea_XP_011432416.1, Crassostrea_XP_011432417.1, Crassostrea_XP_011434056.2, Crassostrea_XP_011437597.1, Crassos…		e104973c30.1, e11236c21.1, e11237c34.9, e12689c43.7, e1270c41.4, e1270c41.5, e12879c34.1, e1403c41.50, e14352c36.3, e1450c36.30, e1473c43.29, e1473c43.31, e15291c39.1, e16057c36.3, e1605c40.12, e1605c40.13, e17676c33.4, e188c37.12, e1976c36.2, e2391c33.12, e25234c37.2, e2749c36.1, e287c36.6, e287c36.7, e34241c32.1, e36963c45.1, e41091c39.1, e4576c42.9, e5525c44.10, e5525c44.11, e5536c36.12, e5781…	Haliotis_HDSC01127CG00050, Haliotis_HDSC01127CG00080, Haliotis_HDSC01127CG00110, Haliotis_HDSC01127CG00120, Haliotis_HDSC01127CG00130, Haliotis_HDSC01127CG00140, Haliotis_HDSC02006CG00080, Haliotis_HDSC02365CG00020, Haliotis_HDSC02404CG00040, Haliotis_HDSC02404CG00050, Haliotis_HDSC02404CG00060, Haliotis_HDSC02404CG00070, Haliotis_HDSC02404CG00080, Haliotis_HDSC02409CG00110, Haliotis_HDSC02725CG0…	Lingula_A0A1S3JIL0, Lingula_A0A2R2ML39	Lottia_XP_009054368.1, Lottia_XP_009057091.1, Lottia_XP_009057599.1, Lottia_XP_009057607.1, Lottia_XP_009057799.1, Lottia_XP_009057800.1, Lottia_XP_009057801.1, Lottia_XP_009057802.1, Lottia_XP_009057803.1, Lottia_XP_009057816.1, Lottia_XP_009057817.1, Lottia_XP_009057820.1, Lottia_XP_009057828.1, Lottia_XP_009057829.1, Lottia_XP_009057840.1, Lottia_XP_009057841.1, Lottia_XP_009057915.1, Lottia_X…	P70224, Q75N62, Q8BWF2, Q8K349, Q99JY3, Q99MI6		p10837c36.2, p1147c61.11, p117c71.310, p117c71.75, p11c67.32, p1206c67.23, p1215c59.92, p1215c59.96, p129561c50.1, p129561c50.2, p1350c58.4, p148523c38.1, p167c70.170, p17947c62.1, p1911c62.33, p1911c62.34, p199c64.7, p213c55.5, p213c55.6, p216c65.70, p2264c70.105, p2264c70.108, p2264c70.33, p2264c70.73, p2264c70.82, p2264c70.85, p2264c70.87, p2264c70.90, p2264c70.98, p228c65.5, p228c65.7, p228c6…	Dre_A0A0G2KDG5, Dre_A0A0G2KDR5, Dre_A0A0G2KEF2, Dre_A0A0G2KIU3, Dre_A0A0G2KPB1, Dre_A0A0G2KQI3, Dre_A0A0G2KUX6, Dre_A0A0G2KUY7, Dre_A0A0G2KWB3, Dre_A0A0G2KXL4, Dre_A0A0G2L171, Dre_A0A0G2L1L5, Dre_A0A0G2L2K9, Dre_A0A0G2L4I2, Dre_A0A0G2L4U9, Dre_A0A0G2L901, Dre_A0A0J9YJF6, Dre_A0A0R4IGR8, Dre_A0A0R4IJ57, Dre_A0A0R4IKK2, Dre_A0A0R4INC8, Dre_A0A0R4IS90, Dre_A0A0R4ISQ7, Dre_A0A0R4ITG2, Dre_A0A0R4ITY2,…	Hsa_Q6P9H5, Hsa_Q8ND71, Hsa_Q8NHV1, Hsa_Q8WWP7, Hsa_Q96F15, Hsa_Q9NUV9, Hsa_Q9UG22	pfu_aug2.0_1084.1_14770.t1, pfu_aug2.0_1952.1_08671.t1, pfu_aug2.0_219.1_30456.t1, pfu_aug2.0_266.1_20518.t1, pfu_aug2.0_292.1_07316.t2, pfu_aug2.0_3333.1_12440.t1, pfu_aug2.0_3770.1_02489.t1, pfu_aug2.0_3814.1_15864.t1, pfu_aug2.0_45.1_16790.t1, pfu_aug2.0_45.1_16791.t1, pfu_aug2.0_45.1_16792.t1, pfu_aug2.0_4538.1_29310.t1, pfu_aug2.0_5.1_16669.t1, pfu_aug2.0_50.1_00125.t1, pfu_aug2.0_50.1_00126…
OG0000050	J9JWR9, J9JZ25, J9JZ60, J9K112, J9K2J2, J9K3E4, J9K574, J9K833, J9K9Q6, J9KBF2, J9KBN5, J9KBP4, J9KBT0, J9KC21, J9KC86, J9KCH1, J9KCH6, J9KCJ4, J9KCM9, J9KCN3, J9KCR2, J9KCV8, J9KD47, J9KD93, J9KDF8, J9KDG5, J9KDQ5, J9KDT3, J9KE61, J9KF85, J9KF88, J9KFH3, J9KGZ3, J9KH97, J9KHH4, J9KHI4, J9KHK4, J9KHK9, J9KHN3, J9KHR8, J9KI18, J9KI54, J9KJ36, J9KJA4, J9KJM9, J9KJN2, J9KJS4, J9KLV6, J9KMD0, J9KMI0,…	Aca_XP_005093008.1, Aca_XP_005095217.1, Aca_XP_005095218.1, Aca_XP_005095893.1, Aca_XP_005098381.1, Aca_XP_005098416.1, Aca_XP_005100965.1, Aca_XP_005101836.1, Aca_XP_005102196.2, Aca_XP_005102535.1, Aca_XP_005103213.1, Aca_XP_005103835.1, Aca_XP_005103836.1, Aca_XP_005106039.1, Aca_XP_005107069.1, Aca_XP_005110616.1, Aca_XP_005111024.1, Aca_XP_005113571.1, Aca_XP_005113603.1, Aca_XP_012938462.1,…		Bgl_XP_013062618.1, Bgl_XP_013066826.1, Bgl_XP_013096262.1, Bgl_XP_013096266.1	H9IY69, H9J3X2, H9JGH0, H9JJ46, H9JST7, H9JWZ5, H9JXQ9, H9JXS6	Capitella_R7T5Y9, Capitella_R7T6R3, Capitella_R7T779, Capitella_R7T9T0, Capitella_R7TAF7, Capitella_R7TB98, Capitella_R7TD89, Capitella_R7TNE3, Capitella_R7TT14, Capitella_R7TT90, Capitella_R7TV62, Capitella_R7TXD1, Capitella_R7TXQ1, Capitella_R7U0M2, Capitella_R7U5Q2, Capitella_R7UAJ5, Capitella_R7UE09, Capitella_R7UGA1, Capitella_R7UHQ7, Capitella_R7UJ35, Capitella_R7UJ66, Capitella_R7UJG8, Cap…	Crassostrea_XP_011416063.1, Crassostrea_XP_011416593.1, Crassostrea_XP_011430011.2, Crassostrea_XP_011432821.1, Crassostrea_XP_011434164.1, Crassostrea_XP_011434417.1, Crassostrea_XP_011434516.1, Crassostrea_XP_011446879.1, Crassostrea_XP_011449201.1, Crassostrea_XP_011454496.1, Crassostrea_XP_019918144.1, Crassostrea_XP_019921793.1	D8FT38, Q0E8Q6, Q8SYW8, Q9VM61, X2JDF6	e1007c42.6, e1194c36.26, e12027c34.10, e128789c37.15, e13166c44.1, e1478c42.3, e1478c42.4, e15203c42.21, e1568c42.5, e1568c42.6, e1568c42.7, e1568c42.8, e15856c35.1, e1887c44.37, e1887c44.38, e197c36.6, e2101c35.2, e2110c42.22, e2120c39.2, e214762c42.3, e214762c42.4, e2239c36.4, e2770c20.1, e309c43.16, e3227c37.3, e33818c21.1, e33818c21.2, e3431c44.54, e4013c42.18, e4014c43.21, e4110c38.11, e4126…	Haliotis_HDSC00004CG00360, Haliotis_HDSC00043CG00200, Haliotis_HDSC00083CG00070, Haliotis_HDSC00257CG00080, Haliotis_HDSC00338CG00110, Haliotis_HDSC00441CG00070, Haliotis_HDSC00494CG00230, Haliotis_HDSC00538CG00100, Haliotis_HDSC00889CG00060, Haliotis_HDSC00953CG00010, Haliotis_HDSC01027CG00030, Haliotis_HDSC02159CG00010, Haliotis_HDSC02442CG00010, Haliotis_HDSC02648CG00130, Haliotis_HDSC02785CG0…		Lottia_XP_009047188.1	Q80WQ9	Obi_XP_014767987.1, Obi_XP_014778308.1, Obi_XP_014778309.1, Obi_XP_014778310.1, Obi_XP_014778311.1, Obi_XP_014778312.1, Obi_XP_014786661.1	p1086c67.4, p112c67.104, p129c72.138, p1557c70.23, p1595c62.5, p1595c62.6, p2046c64.154, p2046c64.155, p2152c60.17, p227c62.171, p227c62.172, p2576c64.41, p29c70.40, p335c60.130, p339c68.2, p339c68.3, p379c75.260, p468c49.21, p509c73.7, p509c73.8, p525c63.84, p674c69.36, p763c69.150, p862c58.55, p919c66.86, p919c66.87, p949c67.84, p97380c81.18	Dre_A0A0G2L650, Dre_A0A0R4IR78, Dre_A0A0R4ITB8, Dre_A0A0R4IWH1, Dre_A0A286Y9Y3, Dre_A4IFY5, Dre_B3DIZ9, Dre_E7F776, Dre_E9QBU6, Dre_F1QIR2, Dre_F1RBD5, Dre_Q08BK4, Dre_Q5RFV1	Hsa_O75132, Hsa_O96006	pfu_aug2.0_17979.1_33223.t1, pfu_aug2.0_1918.1_28593.t1, pfu_aug2.0_1933.1_11947.t1, pfu_aug2.0_1933.1_11948.t1, pfu_aug2.0_2068.1_28655.t1, pfu_aug2.0_2148.1_28688.t1, pfu_aug2.0_398.1_27344.t1, pfu_aug2.0_5131.1_06083.t1, pfu_aug2.0_5524.1_16116.t1, pfu_aug2.0_6862.1_09582.t1, pfu_aug2.0_710.1_01075.t1, pfu_aug2.0_747.1_24367.t1, pfu_aug2.0_7804.1_16293.t1, pfu_aug2.0_878.1_27869.t1, pfu_aug2.0…
OG0000051	J9JJM5, J9JME4, J9JMQ8, J9JQ16, J9JTU1, J9JVY4, J9JWB4, J9JY34, J9K014, J9K122, J9K2I6, J9K6S6, J9K7F8, J9K9T6, J9KIT1, J9LBE9, J9LY43, X1WJ89, X1WM42, X1WNE1, X1WTV1, X1WW89, X1WYA8, X1X215, X1X5I6, X1X9K9, X1XE18, X1XED2, X1XM04	Aca_XP_005090015.1, Aca_XP_005090016.1, Aca_XP_005090017.1, Aca_XP_005090018.1, Aca_XP_005091940.1, Aca_XP_005092149.2, Aca_XP_005092588.2, Aca_XP_005094919.1, Aca_XP_005094920.1, Aca_XP_005095104.1, Aca_XP_005095105.1, Aca_XP_005095107.1, Aca_XP_005096296.1, Aca_XP_005096297.1, Aca_XP_005097313.1, Aca_XP_005097598.2, Aca_XP_005099201.2, Aca_XP_005100698.1, Aca_XP_005104370.1, Aca_XP_005104371.1,…	C3XPK0, C3XT86, C3XYW9, C3XYX2, C3Y0X8, C3Y3T8, C3Y6Q5, C3Y7W1, C3Y9D7, C3Y9D8, C3Y9D9, C3YDJ2, C3YEJ1, C3YIR0, C3YIS6, C3YJF3, C3Z6U2, C3ZEA4, C3ZEY9, C3ZF34, C3ZH77, C3ZMF7, C3ZMU0, C3ZN86, C3ZZC9, C3ZZD2, C3ZZH9, C3ZZR7, C3ZZS0	Bgl_XP_013062152.1, Bgl_XP_013062487.1, Bgl_XP_013062488.1, Bgl_XP_013062667.1, Bgl_XP_013063358.1, Bgl_XP_013064409.1, Bgl_XP_013064410.1, Bgl_XP_013064411.1, Bgl_XP_013067004.1, Bgl_XP_013067006.1, Bgl_XP_013067008.1, Bgl_XP_013067525.1, Bgl_XP_013067531.1, Bgl_XP_013069665.1, Bgl_XP_013069885.1, Bgl_XP_013070087.1, Bgl_XP_013071289.1, Bgl_XP_013071840.1, Bgl_XP_013072230.1, Bgl_XP_013073263.1,…	A0A0K1SB04, A0A0K1SB50, G1UHW7, G1UHW8, G1UHY0, H9J1H2, H9JDY8, H9JDZ1, H9JE22, H9JE37, H9JE38, H9JE45, H9JE46, H9JLC9, H9JLD0, H9JLD1, H9JM83, H9JMU5, H9JMU6, H9JNW6	Capitella_R7TA14, Capitella_R7TCW5, Capitella_R7TDS4, Capitella_R7TGD0, Capitella_R7TJD2, Capitella_R7TSR1, Capitella_R7TZG5, Capitella_R7U143, Capitella_R7U1U1, Capitella_R7U311, Capitella_R7U9T5, Capitella_R7U9W4, Capitella_R7UCK8, Capitella_R7UD12, Capitella_R7UDQ1, Capitella_R7UM10, Capitella_R7UTN4, Capitella_R7UUK9, Capitella_R7V3R3, Capitella_R7V5A3, Capitella_R7VBZ2, Capitella_R7VGP9, Cap…	Crassostrea_XP_011414183.1, Crassostrea_XP_011414218.1, Crassostrea_XP_011424221.1, Crassostrea_XP_011424223.1, Crassostrea_XP_011429494.1, Crassostrea_XP_011431596.1, Crassostrea_XP_011432872.1, Crassostrea_XP_011437179.2, Crassostrea_XP_011437180.2, Crassostrea_XP_011439664.2, Crassostrea_XP_011440597.1, Crassostrea_XP_011440598.1, Crassostrea_XP_011440600.1, Crassostrea_XP_011445191.1, Crassos…	A0A0B4KEG2, A0A0B4KGI0, A0A0S0WIA2, A8WHL5, B3DN70, E3CTQ5, F2FB92, F9W327, F9W328, P91660, Q5BI72, Q7KT22, Q7KTB7, Q7KTB8, Q7KTB9, Q7KTC0, Q7KTC1, Q7KTC2, Q7KTC3, Q7KTC4, Q7KTC5, Q7KTC6, Q7KTC7, Q7KTC8, Q7KTC9, Q7KTD0, Q7YU06, Q8MT77, Q8T9B4, Q8T9C5, Q960T8, Q961D3, Q9I7N0, Q9VAN4, Q9VC63, Q9VDT3, Q9VGM1, Q9VIG9, Q9VJ21, Q9VK56, Q9VLN6, Q9VLP5, Q9W2I5, X2JAE9	e1119c45.27, e12187c34.4, e12187c34.5, e12187c34.7, e12440c36.3, e12440c36.4, e12440c36.6, e14078c37.6, e14078c37.7, e1466c35.3, e1878c40.4, e1878c40.7, e1896c46.3, e19970c31.1, e21161c35.1, e22323c37.9, e22677c39.2, e22677c39.3, e25817c38.4, e25817c38.8, e2849c35.23, e2849c35.25, e2862c43.10, e2862c43.15, e2862c43.2, e2862c43.4, e2862c43.8, e2862c43.9, e2940c43.23, e2940c43.24, e2940c43.25, e344…	Haliotis_HDSC00193CG00010, Haliotis_HDSC00486CG00080, Haliotis_HDSC01032CG00010, Haliotis_HDSC03219CG00010, Haliotis_HDSC03441CG00010, Haliotis_HDSC03441CG00040, Haliotis_HDSC05133CG00030, Haliotis_HDSC05169CG00010, Haliotis_HDSC05648CG00020, Haliotis_HDSC07642CG00020, Haliotis_HDSC07642CG00030, Haliotis_HDSC07760CG00010, Haliotis_HDSC07860CG00010, Haliotis_HDSC16310CG00010, Haliotis_HDSC16769CG0…	Lingula_A0A1S3HKD8, Lingula_A0A1S3HTX1, Lingula_A0A1S3HVB9, Lingula_A0A1S3HVS3, Lingula_A0A1S3I1U6, Lingula_A0A1S3ISY9, Lingula_A0A1S3IVE7, Lingula_A0A1S3J175, Lingula_A0A1S3J1Q7, Lingula_A0A1S3J1R6, Lingula_A0A1S3J2V5, Lingula_A0A1S3JL24, Lingula_A0A1S3JL58, Lingula_A0A1S3JL63, Lingula_A0A1S3JL65, Lingula_A0A1S3JL70, Lingula_A0A1S3JLA4, Lingula_A0A1S3JMM9, Lingula_A0A2R2MIT5, Lingula_A0A2R2MIV7,…	Lottia_XP_009046349.1, Lottia_XP_009046755.1, Lottia_XP_009047176.1, Lottia_XP_009047189.1, Lottia_XP_009047190.1, Lottia_XP_009047197.1, Lottia_XP_009050827.1, Lottia_XP_009055305.1, Lottia_XP_009055361.1, Lottia_XP_009057887.1, Lottia_XP_009060385.1, Lottia_XP_009061706.1, Lottia_XP_009061708.1, Lottia_XP_009062092.1, Lottia_XP_009063662.1	B2RX12, O35379, P70170, Q80WJ6, Q8R4P9, Q8VI47, Q9R1S7, Q9R1X5	Obi_XP_014768023.1, Obi_XP_014769223.1, Obi_XP_014769610.1, Obi_XP_014775416.1, Obi_XP_014780308.1, Obi_XP_014781031.1, Obi_XP_014781032.1, Obi_XP_014786272.1, Obi_XP_014788996.1, Obi_XP_014790124.1, Obi_XP_014790264.1, Obi_XP_014790308.1, Obi_XP_014791160.1, Obi_XP_014791161.1	p1039c62.103, p1114c62.18, p128c64.71, p1299c74.11, p1299c74.31, p1299c74.32, p1299c74.34, p1299c74.37, p1299c74.43, p1299c74.47, p1299c74.61, p1299c74.67, p129c72.1, p1516c67.9, p171c61.125, p2197c68.68, p227c62.100, p227c62.93, p228c65.21, p228c65.22, p2383c61.29, p2383c61.31, p255500c67.1, p258755c69.212, p258769c66.40, p288c60.156, p3230c72.112, p3230c72.115, p3230c72.118, p51540c64.1, p6c66.…	Dre_A0A0N4SUC0, Dre_A0A0R4IAS5, Dre_A0A0R4IC81, Dre_A0A0R4IV86, Dre_A0A140LFR5, Dre_A0A140LGD8, Dre_A0A140LGU2, Dre_A0A1L1QZ99, Dre_A0A286Y8J3, Dre_B2LUM7, Dre_B3DJS1, Dre_E1B2R7, Dre_E7EYG0, Dre_E7F108, Dre_E7F118, Dre_E7F961, Dre_E7FAV3, Dre_F1DB26, Dre_F1QIK5, Dre_F1QMR4, Dre_F1QMZ9, Dre_F1RCV0, Dre_F8W367, Dre_F8W557, Dre_M1FT22, Dre_Q2HX28, Dre_Q5RH87, Dre_Q6PH26, Dre_Q8QFL6	Hsa_O15438, Hsa_O15439, Hsa_O15440, Hsa_O60706, Hsa_O95255, Hsa_P33527, Hsa_Q09428, Hsa_Q5T3U5, Hsa_Q92887, Hsa_Q96J65, Hsa_Q96J66, Hsa_Q9NSE7	pfu_aug2.0_10355.1_19719.t1, pfu_aug2.0_1123.1_11448.t1, pfu_aug2.0_1208.1_28121.t1, pfu_aug2.0_14675.1_19852.t1, pfu_aug2.0_1528.1_28349.t1, pfu_aug2.0_17989.1_33224.t1, pfu_aug2.0_1829.1_31926.t1, pfu_aug2.0_2568.1_28865.t1, pfu_aug2.0_272.1_07270.t1, pfu_aug2.0_307.1_23847.t1, pfu_aug2.0_3205.1_19052.t2, pfu_aug2.0_3267.1_25697.t1, pfu_aug2.0_360.1_00648.t1, pfu_aug2.0_360.1_00649.t1, pfu_aug2…
OG0000052	X1X220	Aca_NP_001191667.1, Aca_XP_005095121.2, Aca_XP_005102135.1, Aca_XP_005102136.1, Aca_XP_005109707.2, Aca_XP_005112096.1, Aca_XP_005112390.1, Aca_XP_005112575.2, Aca_XP_012936099.1, Aca_XP_012936418.1, Aca_XP_012936480.1, Aca_XP_012936604.1, Aca_XP_012938740.1, Aca_XP_012939712.1, Aca_XP_012940782.1, Aca_XP_012941410.1, Aca_XP_012941809.1, Aca_XP_012944191.1, Aca_XP_012944987.1, Aca_XP_012945815.1,…	C3XXC1, C3XXE1, C3ZJZ0, C3ZWR1	Bgl_XP_013062993.1, Bgl_XP_013063223.1, Bgl_XP_013063332.1, Bgl_XP_013066110.1, Bgl_XP_013066111.1, Bgl_XP_013066112.1, Bgl_XP_013066146.1, Bgl_XP_013070720.1, Bgl_XP_013070721.1, Bgl_XP_013070722.1, Bgl_XP_013070723.1, Bgl_XP_013070724.1, Bgl_XP_013072228.1, Bgl_XP_013072511.1, Bgl_XP_013075053.1, Bgl_XP_013076881.1, Bgl_XP_013080549.1, Bgl_XP_013080550.1, Bgl_XP_013081956.1, Bgl_XP_013085453.1,…		Capitella_R7T3V9, Capitella_R7T4Z2, Capitella_R7T9Z7, Capitella_R7TAK9, Capitella_R7TEM9, Capitella_R7TJ86, Capitella_R7TMA6, Capitella_R7TS06, Capitella_R7TTD2, Capitella_R7TWW4, Capitella_R7TYL2, Capitella_R7U1R4, Capitella_R7UDD1, Capitella_R7UFF6, Capitella_R7UNH3, Capitella_R7URN3, Capitella_R7US18, Capitella_R7UYB5, Capitella_R7UZR7, Capitella_R7V6F0, Capitella_R7VAH8, Capitella_R7VDN6, Cap…	Crassostrea_XP_011427056.1, Crassostrea_XP_011427057.1, Crassostrea_XP_011431489.1, Crassostrea_XP_011431490.1, Crassostrea_XP_011431491.1, Crassostrea_XP_011431492.1, Crassostrea_XP_011431493.1, Crassostrea_XP_011431495.1, Crassostrea_XP_011431497.1, Crassostrea_XP_011431498.1, Crassostrea_XP_011431501.1, Crassostrea_XP_011431502.1, Crassostrea_XP_011431503.1, Crassostrea_XP_011431505.1, Crassos…	A0A0S1RUX6	e1470c43.19, e1689c35.15, e2662c41.23, e2937c32.21, e3037c41.12, e338c42.21, e405c43.37, e4108c43.12, e4126c42.15, e5034c38.11, e636c43.28, e6586c34.13, e6586c34.14, e7142c36.11, e8055c43.14, e8277c44.7, e833c42.15	Haliotis_HDSC00001CG00220, Haliotis_HDSC00010CG00120, Haliotis_HDSC00010CG00160, Haliotis_HDSC00010CG00170, Haliotis_HDSC00010CG00230, Haliotis_HDSC00069CG00150, Haliotis_HDSC00153CG00020, Haliotis_HDSC00523CG00040, Haliotis_HDSC00802CG00020, Haliotis_HDSC00855CG00060, Haliotis_HDSC00930CG00030, Haliotis_HDSC01915CG00040, Haliotis_HDSC02191CG00060, Haliotis_HDSC02350CG00020, Haliotis_HDSC10731CG0…	Lingula_A0A1S3HY47, Lingula_A0A1S3JIT8, Lingula_A0A1S3JSL1	Lottia_XP_009046604.1, Lottia_XP_009047114.1, Lottia_XP_009047484.1, Lottia_XP_009047485.1, Lottia_XP_009049245.1, Lottia_XP_009051830.1, Lottia_XP_009055256.1, Lottia_XP_009055257.1, Lottia_XP_009055266.1, Lottia_XP_009055267.1, Lottia_XP_009055268.1, Lottia_XP_009055269.1, Lottia_XP_009055278.1, Lottia_XP_009055580.1, Lottia_XP_009055581.1, Lottia_XP_009055582.1, Lottia_XP_009055583.1, Lottia_X…	O88689, Q6PB90, Q7TSK3, Q80TF3, Q8BIZ0, Q8VHR0, Q91XY4, Q91XZ2, Q91XZ4, Q91Y02, Q91Y11, Q91Y13, Q91Y20	Obi_XP_014773796.1, Obi_XP_014774158.1, Obi_XP_014774903.1, Obi_XP_014774904.1, Obi_XP_014774905.1, Obi_XP_014774906.1, Obi_XP_014774907.1, Obi_XP_014774908.1, Obi_XP_014782137.1, Obi_XP_014784647.1, Obi_XP_014784648.1, Obi_XP_014789972.1	p105c62.72, p114c62.127, p1153c68.34, p128c64.223, p128c64.256, p1305c61.25, p2015c61.43, p2051c59.66, p2051c59.68, p2051c59.70, p213c55.14, p275c64.251, p275c64.314, p525c63.144, p525c63.71, p854c69.82	Dre_A0A0B5JFA0, Dre_A0A0B5JFG8, Dre_A0A0B5JK37, Dre_A0A0B5JW50, Dre_A0A0G2KL35, Dre_A0A0G2KS39, Dre_A0A0G2KT45, Dre_A0A0G2L4L5, Dre_A0A0G2L924, Dre_A0A0H2UKH5, Dre_A0A0H2UKN1, Dre_A0A0H2UKU4, Dre_A0A0J9YJK6, Dre_A0A0N4STQ6, Dre_A0A0N4STS2, Dre_A0A0N4SU21, Dre_A0A0N4SUB1, Dre_A0A0N4SUG2, Dre_A0A0N4SUG7, Dre_A0A0R4I9J8, Dre_A0A0R4I9U6, Dre_A0A0R4IAV5, Dre_A0A0R4IAX7, Dre_A0A0R4IBQ5, Dre_A0A0R4IBZ9,…	Hsa_O14917, Hsa_O60245, Hsa_O60330, Hsa_O95206, Hsa_Q08174, Hsa_Q8N6Y1, Hsa_Q8TAB3, Hsa_Q96TA0, Hsa_Q9BZA7, Hsa_Q9BZA8, Hsa_Q9H158, Hsa_Q9HC56, Hsa_Q9HCL0, Hsa_Q9NRJ7, Hsa_Q9P2E7, Hsa_Q9UN66, Hsa_Q9UN67, Hsa_Q9UN70, Hsa_Q9UN71, Hsa_Q9UN72, Hsa_Q9UN73, Hsa_Q9UN74, Hsa_Q9UN75, Hsa_Q9Y5E1, Hsa_Q9Y5E2, Hsa_Q9Y5E3, Hsa_Q9Y5E4, Hsa_Q9Y5E5, Hsa_Q9Y5E6, Hsa_Q9Y5E7, Hsa_Q9Y5E8, Hsa_Q9Y5E9, Hsa_Q9Y5F0, Hsa…	pfu_aug2.0_10998.1_29719.t1, pfu_aug2.0_1300.1_01528.t1, pfu_aug2.0_1300.1_01529.t1, pfu_aug2.0_1300.1_01530.t1, pfu_aug2.0_141.1_03702.t1, pfu_aug2.0_141.1_03704.t1, pfu_aug2.0_184.1_13755.t1, pfu_aug2.0_333.1_10626.t1, pfu_aug2.0_333.1_10627.t1, pfu_aug2.0_36.1_20090.t1, pfu_aug2.0_36.1_20091.t1, pfu_aug2.0_500.1_00820.t1, pfu_aug2.0_68.1_26795.t1, pfu_aug2.0_68.1_26800.t1, pfu_aug2.0_784.1_145…
OG0000053	C4WWF0, C4WXI8, J9JKC4, J9JKR0, J9JLB8, J9JPH5, J9JQY7, J9JRB5, J9JT75, J9JTS8, J9JVA8, J9JVL2, J9JX22, J9JXE5, J9JYF9, J9K0E4, J9K291, J9K4Q4, J9K6H2, J9K769, J9K7F9, J9K8B3, J9KLM9, J9LJS7, J9LNV3, J9LU05, X1WUY5, X1X0U3, X1X265, X1XHX2, X1XJZ9, X1XQP4, X1XRB1, X1XTS2, X1XTT6	Aca_XP_005093673.2, Aca_XP_005093691.1, Aca_XP_005093789.2, Aca_XP_005094361.2, Aca_XP_005103001.1, Aca_XP_005105074.1, Aca_XP_005105075.1, Aca_XP_005105076.1, Aca_XP_005106301.1, Aca_XP_005107374.2, Aca_XP_005107553.1, Aca_XP_005112053.1, Aca_XP_005112054.1, Aca_XP_005112501.1, Aca_XP_005112640.1, Aca_XP_005112641.1, Aca_XP_012935073.1, Aca_XP_012935296.1, Aca_XP_012935338.1, Aca_XP_012935599.1,…	C3XUM7, C3XV82, C3XZU1, C3Y2Q8, C3Y6W1, C3Y6W3, C3YFW6, C3YG20, C3YHB2, C3YLC9, C3YLD0, C3YVN3, C3Z1P4, C3Z3D8, C3Z5V5, C3ZBV5, C3ZDZ7, C3ZDZ8, C3ZDZ9, C3ZE00, C3ZE01, C3ZE02, C3ZE03, C3ZH09, C3ZHK5, C3ZHK6, C3ZUY0	Bgl_XP_013061609.1, Bgl_XP_013061610.1, Bgl_XP_013062941.1, Bgl_XP_013063349.1, Bgl_XP_013064437.1, Bgl_XP_013064991.1, Bgl_XP_013064992.1, Bgl_XP_013065102.1, Bgl_XP_013065103.1, Bgl_XP_013065104.1, Bgl_XP_013065106.1, Bgl_XP_013068452.1, Bgl_XP_013070717.1, Bgl_XP_013072397.1, Bgl_XP_013072712.1, Bgl_XP_013073416.1, Bgl_XP_013075246.1, Bgl_XP_013075247.1, Bgl_XP_013075248.1, Bgl_XP_013075249.1,…	A0MNW5, A3RIC0, A3RIC1, A3RIC2, A3RIC3, A3RKJ5, A4GUB8, A4GUB9, A4UU25, A4ZWB1, A5HG33, A5HG34, A5HKL6, A5HKL7, A5HKL9, A5HKM1, A5HMQ7, A5JM34, A5JM35, A5JTS8, B1AAB3, B1AAB5, B6VFR9, D0FZ09, D0FZ10, D0VY60, D6MLU9, H9IVY8, H9IWE2, H9IY38, H9J320, H9J339, H9J356, H9J358, H9J754, H9JAZ6, H9JB90, H9JCD9, H9JMV1, H9JPU0, H9JRC9, H9JS75, H9JS76, H9JUM3, H9JUM4, H9JUM5, H9JUM6, H9JUM7, H9JUM8, I1SMC7,…	Capitella_R7T514, Capitella_R7T5B7, Capitella_R7T6K2, Capitella_R7TB00, Capitella_R7TB78, Capitella_R7TGL9, Capitella_R7U0Y2, Capitella_R7UNP7, Capitella_R7UPP5, Capitella_R7UYY5, Capitella_R7V572, Capitella_R7V5S2, Capitella_R7V6N3, Capitella_R7V8U5, Capitella_R7VAD7, Capitella_R7VFY6, Capitella_X2B1C5	Crassostrea_XP_011417156.2, Crassostrea_XP_011417157.1, Crassostrea_XP_011417158.1, Crassostrea_XP_011419812.1, Crassostrea_XP_011422864.1, Crassostrea_XP_011429711.1, Crassostrea_XP_011433856.1, Crassostrea_XP_011437646.1, Crassostrea_XP_011437672.1, Crassostrea_XP_011448501.1, Crassostrea_XP_011450750.1, Crassostrea_XP_011451886.1, Crassostrea_XP_011456748.1, Crassostrea_XP_011456749.1, Crassos…	A0A075BNB9, A0A075BQY3, A0A075BR14, A0A075BRU8, A0A0B4LET2, A0A0B4LEU2, A0A0B4LEW9, A0A0B4LF54, A0A0B4LFE8, A0A0B4LGH5, A0A0B4LHU5, A0A2U8U1P3, A0JQ55, B5RII4, B5RJL8, B5T1Z3, B5T1Z5, B5T1Z6, B5T1Z8, B5T201, B5T202, B5T204, B5T205, B5T206, B5T207, B5T211, B5T212, B5T214, B5T215, B6IDW1, B6IDY5, C8VV64, C9QPG6, D9IWU3, F3YDG1, H1UUG1, L0CPB6, L0CPB9, L0CPC1, L0CPI3, L0CPI6, L0CQM7, L0CQN3, L0CQN6,…	e11656c43.12, e12168c36.5, e13601c41.22, e1557c37.9, e2751c44.12, e2811c42.12, e3577c38.2, e3590c44.13, e3861c42.8, e4461c43.25, e4699c41.48, e4967c46.6, e6489c44.11, e7059c41.5, e73c45.26, e73c45.30, e73c45.34, e7803c41.6	Haliotis_HDSC00001CG00020, Haliotis_HDSC00090CG00110, Haliotis_HDSC00103CG00050, Haliotis_HDSC00442CG00200, Haliotis_HDSC01248CG00010, Haliotis_HDSC01312CG00030, Haliotis_HDSC01622CG00110, Haliotis_HDSC03666CG00010, Haliotis_HDSC03828CG00010, Haliotis_HDSC03906CG00030, Haliotis_HDSC04148CG00010, Haliotis_HDSC05889CG00010, Haliotis_HDSC07460CG00010, Haliotis_HDSC08587CG00020, Haliotis_HDSC15637CG0…	Lingula_A0A1S3HCS1, Lingula_A0A1S3HE81, Lingula_A0A1S3HE90, Lingula_A0A1S3HFK0, Lingula_A0A1S3HG07, Lingula_A0A1S3HLG4, Lingula_A0A1S3HPU4, Lingula_A0A1S3HR78, Lingula_A0A1S3HXS2, Lingula_A0A1S3HZ95, Lingula_A0A1S3HZT4, Lingula_A0A1S3HZX3, Lingula_A0A1S3HZZ9, Lingula_A0A1S3I1V3, Lingula_A0A1S3I7Z7, Lingula_A0A1S3I802, Lingula_A0A1S3I938, Lingula_A0A1S3IA56, Lingula_A0A1S3IAF6, Lingula_A0A1S3IC28,…	Lottia_XP_009045037.1, Lottia_XP_009054005.1, Lottia_XP_009054006.1, Lottia_XP_009056324.1, Lottia_XP_009059583.1, Lottia_XP_009059584.1, Lottia_XP_009059613.1, Lottia_XP_009060593.1, Lottia_XP_009065109.1	O09158, P36423, Q64459, Q64464, Q64481, Q9JMA7	Obi_XP_014769740.1, Obi_XP_014769741.1, Obi_XP_014769742.1, Obi_XP_014769743.1, Obi_XP_014769744.1, Obi_XP_014769922.1, Obi_XP_014769936.1, Obi_XP_014772530.1, Obi_XP_014772531.1, Obi_XP_014772532.1, Obi_XP_014775105.1, Obi_XP_014775106.1, Obi_XP_014779212.1, Obi_XP_014782074.1, Obi_XP_014782567.1, Obi_XP_014782568.1, Obi_XP_014784332.1, Obi_XP_014784333.1, Obi_XP_014786075.1, Obi_XP_014786343.1,…	p128c64.160, p137c54.2, p138c61.7, p1415c66.66, p15c75.147, p258785c70.66, p284c66.43, p28851c78.1, p2997c61.16, p333c67.155, p333c67.156, p474c68.88, p474c68.89, p474c68.91, p475c60.40, p525c63.79, p8162c67.47, p840c69.98, p854c69.119	Dre_A0A0R4IQY0, Dre_B3DKP5, Dre_E7EY99, Dre_E9QEE5, Dre_E9QFL7, Dre_E9QGC5, Dre_E9QIN5, Dre_F1QPC1, Dre_F1R2K3, Dre_F1R2L0, Dre_F6PBZ7, Dre_Q08CC5, Dre_Q1LUX9, Dre_Q2M5F1, Dre_Q32LT1, Dre_Q5U3Q3, Dre_Q5VI44, Dre_Q6GQP0, Dre_Q6TGT4, Dre_Q7ZTW6	Hsa_P08684, Hsa_P20815, Hsa_P24462, Hsa_P24557, Hsa_Q9HB55	pfu_aug2.0_1605.1_18432.t1, pfu_aug2.0_1605.1_18433.t1, pfu_aug2.0_1605.1_18434.t1, pfu_aug2.0_1605.1_18435.t1, pfu_aug2.0_1605.1_18436.t1, pfu_aug2.0_16104.1_16563.t1, pfu_aug2.0_198.1_27022.t1, pfu_aug2.0_234.1_13842.t1, pfu_aug2.0_2687.1_25497.t1, pfu_aug2.0_2687.1_25498.t1, pfu_aug2.0_2687.1_25499.t2, pfu_aug2.0_2687.1_25500.t1, pfu_aug2.0_2687.1_25501.t1, pfu_aug2.0_2985.1_18986.t1, pfu_aug2…
OG0000054	C4WVA2, J9JIZ7, J9JMV7, J9JMY3, J9JPP7, J9JS36, J9JSJ8, J9JTD9, J9JWL1, J9JYE3, J9K454, J9K6L9, J9K7P3, J9K9G3, J9KBY7, J9KBZ6, J9KEQ7, J9KEQ8, J9KEQ9, J9KFK0, J9KFY2, J9KI91, J9KJF6, J9KMT4, J9KSL5, J9KUN7, J9KV50, J9KW05, J9KXC2, J9KXC3, J9KXM8, J9KYG2, J9KZB3, J9L1E4, J9L348, J9L4D9, J9L4H8, J9L4U4, J9L4Y1, J9L533, J9L5E8, J9L5M2, J9L5N8, J9L5R8, J9L743, J9L7W3, J9L8A4, J9L8X3, J9L8Y3, J9L9B3,…	Aca_XP_005089664.2, Aca_XP_005092500.1, Aca_XP_005093414.1, Aca_XP_005093415.1, Aca_XP_005093416.1, Aca_XP_005098271.1, Aca_XP_005098847.1, Aca_XP_005100033.1, Aca_XP_005100233.1, Aca_XP_005102045.1, Aca_XP_005103817.1, Aca_XP_005104807.1, Aca_XP_005104808.1, Aca_XP_005104809.1, Aca_XP_005111614.1, Aca_XP_005111615.1, Aca_XP_005111617.1, Aca_XP_005111618.1, Aca_XP_005111619.1, Aca_XP_005111620.1,…	C3XUF1, C3XUF2, C3XXX4, C3Y483, C3YD23, C3YGR6, C3Z067, C3Z9J9, C3Z9K0, C3ZAY4, C3ZQV5, C3ZUT4	Bgl_XP_013077237.1	H9JEF6, H9JER5, H9JNU1, H9JRJ8, H9JU19	Capitella_R7T8H3, Capitella_R7T968, Capitella_R7TH79, Capitella_R7TRU0, Capitella_R7U2T5, Capitella_R7UL14, Capitella_R7UNM5, Capitella_R7UPS9, Capitella_R7UPU2, Capitella_R7UVS9, Capitella_R7UZU7, Capitella_R7V6I1, Capitella_R7VJW5, Capitella_R7VKD0	Crassostrea_XP_011413939.2, Crassostrea_XP_011422798.1, Crassostrea_XP_011427236.1, Crassostrea_XP_011427385.1, Crassostrea_XP_011440876.1, Crassostrea_XP_011445800.1, Crassostrea_XP_011452139.1, Crassostrea_XP_011453845.1, Crassostrea_XP_011456303.2, Crassostrea_XP_011456686.1, Crassostrea_XP_019922008.1, Crassostrea_XP_019923486.1	P91673, Q7JR24, Q9W0N9	e10314c47.3, e10869c40.7, e10950c46.15, e1125c40.3, e1131c43.4, e1136c44.27, e11491c47.6, e11656c43.17, e11656c43.18, e11762c44.9, e1252c41.1, e1252c41.4, e1273c44.13, e13179c41.2, e13333c42.15, e1361c41.1, e1361c41.10, e13660c41.1, e13688c41.12, e1375c46.11, e1392c27.3, e14503c43.55, e14607c30.1, e14647c41.6, e1641c43.23, e1641c43.24, e16494c45.6, e16494c45.7, e1665c45.32, e17467c44.16, e1925c43…	Haliotis_HDSC00046CG00040, Haliotis_HDSC00046CG00060, Haliotis_HDSC00434CG00080, Haliotis_HDSC00626CG00070, Haliotis_HDSC00857CG00060, Haliotis_HDSC00899CG00020, Haliotis_HDSC01124CG00240, Haliotis_HDSC01300CG00110, Haliotis_HDSC01324CG00090, Haliotis_HDSC01867CG00010, Haliotis_HDSC03083CG00020, Haliotis_HDSC03313CG00010, Haliotis_HDSC03982CG00020, Haliotis_HDSC04209CG00030, Haliotis_HDSC04421CG0…		Lottia_XP_009047977.1, Lottia_XP_009047978.1, Lottia_XP_009053809.1, Lottia_XP_009055232.1, Lottia_XP_009056984.1	B2RRL2, P27790, Q0VBL1, Q499M4, Q60976, Q7TM95, Q8BUZ3	Obi_XP_014768235.1, Obi_XP_014768478.1, Obi_XP_014771693.1, Obi_XP_014772267.1, Obi_XP_014774435.1, Obi_XP_014775097.1, Obi_XP_014775791.1, Obi_XP_014776054.1, Obi_XP_014779662.1, Obi_XP_014781176.1, Obi_XP_014781986.1, Obi_XP_014785865.1, Obi_XP_014787158.1, Obi_XP_014788476.1, Obi_XP_014788567.1, Obi_XP_014789594.1, Obi_XP_014790750.1	p1015c69.230, p1076c71.4, p1153c68.15, p1153c68.59, p11805c41.7, p126c77.25, p126c77.85, p126c77.88, p128c64.35, p1401c64.3, p1401c64.4, p1427c68.15, p145c61.6, p14678c70.3, p15c75.123, p15c75.24, p1662c68.125, p1662c68.126, p167c70.244, p17c67.15, p18297c74.45, p1860c62.57, p1876c72.32, p1876c72.33, p189c72.254, p189c72.74, p189c72.8, p2053c66.95, p2208c75.3, p240c62.1, p240c62.3, p2492c65.68, p…	Dre_A3KNX7	Hsa_O75564, Hsa_P07199, Hsa_Q17RP2, Hsa_Q4W5G0, Hsa_Q53EQ6, Hsa_Q6B0B8, Hsa_Q6NT04, Hsa_Q8IY51, Hsa_Q96MW7, Hsa_Q9Y4A0	pfu_aug2.0_1087.1_24681.t1, pfu_aug2.0_184.1_13745.t1, pfu_aug2.0_1950.1_01916.t1, pfu_aug2.0_1954.1_15323.t1, pfu_aug2.0_2062.1_08722.t1, pfu_aug2.0_2194.1_15439.t1, pfu_aug2.0_2446.1_22069.t1, pfu_aug2.0_2564.1_15553.t1, pfu_aug2.0_399.1_30718.t1, pfu_aug2.0_454.1_14177.t1, pfu_aug2.0_4886.1_22619.t1, pfu_aug2.0_4924.1_16052.t1, pfu_aug2.0_5058.1_29378.t1, pfu_aug2.0_7915.1_19610.t1, pfu_aug2.0…
OG0000055			C3Z8R1				Crassostrea_XP_019924101.1, Crassostrea_XP_019927418.1			Haliotis_HDSC00030CG00010, Haliotis_HDSC07596CG00020	Lingula_A0A1S3HBY5, Lingula_A0A1S3IUZ4, Lingula_A0A1S3JN34, Lingula_A0A2R2MKS3			Obi_XP_014773228.1	p918c66.120			pfu_aug2.0_10.1_00025.t1, pfu_aug2.0_100.1_00234.t1, pfu_aug2.0_1004.1_14718.t1, pfu_aug2.0_10119.1_33076.t1, pfu_aug2.0_10148.1_29696.t1, pfu_aug2.0_10202.1_09757.t1, pfu_aug2.0_10224.1_16410.t1, pfu_aug2.0_103.1_10275.t1, pfu_aug2.0_1039.1_31379.t1, pfu_aug2.0_104.1_13589.t1, pfu_aug2.0_1041.1_04787.t1, pfu_aug2.0_10484.1_16418.t1, pfu_aug2.0_10491.1_06435.t1, pfu_aug2.0_10535.1_19724.t1, pfu_a…
OG0000056	J9JPA4, J9K3T8, J9KTT8, X1WII4, X1WN71	Aca_XP_005091528.2, Aca_XP_005098536.1, Aca_XP_005100669.2, Aca_XP_005100670.1, Aca_XP_005100671.1, Aca_XP_005100672.1, Aca_XP_005100673.1, Aca_XP_005100674.1, Aca_XP_005100675.1, Aca_XP_005100676.1, Aca_XP_005100677.1, Aca_XP_012937090.1, Aca_XP_012938063.1, Aca_XP_012938236.1, Aca_XP_012939220.1, Aca_XP_012939221.1, Aca_XP_012939222.1, Aca_XP_012939263.1, Aca_XP_012940576.1, Aca_XP_012942031.1,…	C3XY34, C3XY54, C3XY65, C3XY66, C3XY71, C3YIH1, C3YIJ7, C3YIJ9, C3YLT5, C3YLU0, C3YLU2, C3YQJ8, C3YQL2, C3YQU6, C3ZAA0, C3ZJ36, C3ZJY8, C3ZT11	Bgl_XP_013060846.1, Bgl_XP_013060855.1, Bgl_XP_013060934.1, Bgl_XP_013062469.1, Bgl_XP_013063113.1, Bgl_XP_013063115.1, Bgl_XP_013063788.1, Bgl_XP_013063847.1, Bgl_XP_013063938.1, Bgl_XP_013065859.1, Bgl_XP_013065860.1, Bgl_XP_013065861.1, Bgl_XP_013067253.1, Bgl_XP_013070550.1, Bgl_XP_013072004.1, Bgl_XP_013072072.1, Bgl_XP_013072073.1, Bgl_XP_013072915.1, Bgl_XP_013073463.1, Bgl_XP_013073466.1,…	H9IXH9, H9J4S3, H9J4S4, H9JR88, H9JR89, H9JRE6	Capitella_R7T468, Capitella_R7T5M7, Capitella_R7TB60, Capitella_R7TDB8, Capitella_R7TEJ9, Capitella_R7TGS7, Capitella_R7THH2, Capitella_R7TIM6, Capitella_R7U4C2, Capitella_R7U8P1, Capitella_R7UCG3, Capitella_R7UGS3, Capitella_R7UKJ7, Capitella_R7UW70, Capitella_R7V017, Capitella_R7V1H8, Capitella_R7V6G3, Capitella_R7VF05, Capitella_R7VFA2, Capitella_R7VGJ3, Capitella_R7VH20, Capitella_X1YV72, Cap…	Crassostrea_XP_011413358.2, Crassostrea_XP_011414106.1, Crassostrea_XP_011414107.1, Crassostrea_XP_011414108.1, Crassostrea_XP_011414907.2, Crassostrea_XP_011416992.1, Crassostrea_XP_011416993.1, Crassostrea_XP_011418894.2, Crassostrea_XP_011419075.1, Crassostrea_XP_011419609.1, Crassostrea_XP_011420982.1, Crassostrea_XP_011420989.1, Crassostrea_XP_011420995.1, Crassostrea_XP_011421002.1, Crassos…	A0A0B4JDF4, A8DZ18, C4IXZ1, D5SHS4, M9NCY3, M9PD76, M9PDF7, M9PDR3, M9PG93, P16620, P16621, P35832, Q8SWR7, Q9VAL5, Q9VJ95	e10647c32.1, e10647c32.26, e1304c39.13, e1304c39.9, e14328c37.4, e17467c44.2, e2034c43.16, e214722c25.1, e23115c42.4, e2366c41.12, e2694c35.5, e2949c25.12, e4800c37.3, e4845c43.1, e55439c31.1, e5916c43.14, e5916c43.17, e5916c43.23, e603c38.12, e603c38.15, e603c38.20, e603c38.22, e603c38.9, e6942c35.10, e6942c35.5, e6942c35.8, e899c38.20, e899c38.7, e899c38.9	Haliotis_HDSC00421CG00040, Haliotis_HDSC00632CG00010, Haliotis_HDSC00632CG00020, Haliotis_HDSC00824CG00050, Haliotis_HDSC00968CG00040, Haliotis_HDSC01368CG00120, Haliotis_HDSC01471CG00010, Haliotis_HDSC03613CG00030, Haliotis_HDSC05679CG00010, Haliotis_HDSC23646CG00010, Haliotis_HDSC24653CG00010, Haliotis_HDSC26119CG00010, Haliotis_HDSC41493CG00010, Haliotis_HDSC66606CG00010	Lingula_A0A1S3H0K7, Lingula_A0A1S3H313, Lingula_A0A1S3H5S6, Lingula_A0A1S3HQ46, Lingula_A0A1S3HQ57, Lingula_A0A1S3HQ62, Lingula_A0A1S3HRJ8, Lingula_A0A1S3HSZ8, Lingula_A0A1S3HWF8, Lingula_A0A1S3HXS3, Lingula_A0A1S3I2B3, Lingula_A0A1S3I674, Lingula_A0A1S3I7D1, Lingula_A0A1S3I921, Lingula_A0A1S3I926, Lingula_A0A1S3I934, Lingula_A0A1S3I939, Lingula_A0A1S3I987, Lingula_A0A1S3I991, Lingula_A0A1S3I997,…	Lottia_XP_009043780.1, Lottia_XP_009044005.1, Lottia_XP_009044006.1, Lottia_XP_009049056.1, Lottia_XP_009052262.1, Lottia_XP_009054725.1, Lottia_XP_009056363.1, Lottia_XP_009056842.1, Lottia_XP_009061103.1, Lottia_XP_009061743.1, Lottia_XP_009061744.1, Lottia_XP_009061747.1, Lottia_XP_009061780.1, Lottia_XP_009062602.1, Lottia_XP_009064912.1, Lottia_XP_009067141.1	A2A8L5, B0V2N1, B1AUH1, B9EKR1, P06800, P18052, P28828, P35822, P49446, Q05909, Q64487, Q99M80	Obi_XP_014773605.1, Obi_XP_014773606.1, Obi_XP_014773607.1, Obi_XP_014773608.1, Obi_XP_014773609.1, Obi_XP_014773610.1, Obi_XP_014773611.1, Obi_XP_014773612.1, Obi_XP_014773613.1, Obi_XP_014773614.1, Obi_XP_014779141.1, Obi_XP_014780728.1, Obi_XP_014781631.1, Obi_XP_014783725.1, Obi_XP_014783726.1, Obi_XP_014783728.1, Obi_XP_014783729.1, Obi_XP_014783730.1, Obi_XP_014783731.1, Obi_XP_014787639.1,…	p1006c70.1, p1182c65.2, p120590c25.1, p1206c67.4, p123c64.12, p123c64.22, p1600c56.12, p1600c56.14, p1600c56.4, p2010c66.4, p2053c66.223, p229c67.21, p229c67.23, p229c67.24, p23078c66.1, p24772c39.1, p258534c49.8, p258740c66.58, p258800c66.2, p2631c59.1, p2631c59.4, p27952c45.1, p2796c65.47, p288c60.238, p288c60.45, p288c60.65, p288c60.82, p288c60.83, p3555c58.8, p3659c55.2, p4700c48.1, p51588c52…	Dre_A0A0G2KEA8, Dre_A0A0G2KY05, Dre_A0A0H2UKT5, Dre_A0A0R4I9I3, Dre_A0A0R4IE92, Dre_A0A0R4IGS0, Dre_A0A0R4IMC4, Dre_A0A0R4INH6, Dre_A0A0R4INY1, Dre_A0A0R4ITF5, Dre_A0A0R4IXV2, Dre_A0A1B1LZI1, Dre_A0A286Y7Z0, Dre_A0A286Y832, Dre_A0A286Y897, Dre_A0A286Y939, Dre_A0A286YB08, Dre_A0A286YB50, Dre_A4IFW2, Dre_A5PLI0, Dre_A5PLI9, Dre_B0CLW8, Dre_B3DJL5, Dre_B3DK56, Dre_B8A5J4, Dre_B8A5J5, Dre_C7U121, Dre…	Hsa_O14522, Hsa_P08575, Hsa_P10586, Hsa_P18433, Hsa_P23468, Hsa_P23469, Hsa_P23470, Hsa_P23471, Hsa_P28827, Hsa_Q13332, Hsa_Q15262, Hsa_Q92729	pfu_aug2.0_1022.1_08097.t1, pfu_aug2.0_110.1_00265.t1, pfu_aug2.0_193.1_10421.t1, pfu_aug2.0_2.1_06695.t1, pfu_aug2.0_2.1_06696.t1, pfu_aug2.0_2028.1_28632.t1, pfu_aug2.0_2155.1_18707.t1, pfu_aug2.0_2168.1_28695.t1, pfu_aug2.0_2285.1_18757.t1, pfu_aug2.0_273.1_10546.t1, pfu_aug2.0_2824.1_15637.t2, pfu_aug2.0_2909.1_32338.t1, pfu_aug2.0_35.1_16754.t1, pfu_aug2.0_365.1_17339.t1, pfu_aug2.0_3817.1_2…
OG0000057	J9JSC1, J9JYX0, J9K9R6	Aca_XP_005089748.1, Aca_XP_005089784.2, Aca_XP_005089785.1, Aca_XP_005091167.1, Aca_XP_005094634.1, Aca_XP_005095640.1, Aca_XP_005097114.1, Aca_XP_005097115.1, Aca_XP_005097116.1, Aca_XP_005097117.1, Aca_XP_005099325.2, Aca_XP_005101336.1, Aca_XP_005102160.2, Aca_XP_005103299.1, Aca_XP_005103715.2, Aca_XP_005104056.1, Aca_XP_005108105.1, Aca_XP_005110898.1, Aca_XP_005111014.1, Aca_XP_005112166.2,…	C3XYI7, C3XYR8, C3Y7X4, C3Y7X5, C3Y7X6, C3Y7X7, C3Y7X8, C3Y7X9, C3Y7Y0, C3Y7Y1, C3Y7Y2, C3YKZ0, C3YKZ5, C3YLC1, C3YQK9, C3Z047, C3Z0Z4, C3ZDY3, C3ZDY4, C3ZFY1, C3ZJB8	Bgl_XP_013061880.1, Bgl_XP_013061887.1, Bgl_XP_013061894.1, Bgl_XP_013061901.1, Bgl_XP_013062731.1, Bgl_XP_013062738.1, Bgl_XP_013063584.1, Bgl_XP_013063586.1, Bgl_XP_013063587.1, Bgl_XP_013063588.1, Bgl_XP_013064274.1, Bgl_XP_013064275.1, Bgl_XP_013064276.1, Bgl_XP_013064277.1, Bgl_XP_013064278.1, Bgl_XP_013065426.1, Bgl_XP_013065435.1, Bgl_XP_013065453.1, Bgl_XP_013066530.1, Bgl_XP_013066882.1,…	G1UHW3, G1UHW6, H9IVU8, H9J529, H9J618, H9JI19, H9JWH1, Q1HPJ8	Capitella_R7T394, Capitella_R7T4Y7, Capitella_R7T9C5, Capitella_R7T9X0, Capitella_R7TBU4, Capitella_R7TCY5, Capitella_R7TK52, Capitella_R7TKZ3, Capitella_R7TNH6, Capitella_R7TP72, Capitella_R7TSY7, Capitella_R7TT33, Capitella_R7TUY4, Capitella_R7TY83, Capitella_R7U688, Capitella_R7U6D9, Capitella_R7U877, Capitella_R7UDZ5, Capitella_R7UHU9, Capitella_R7URZ5, Capitella_R7UT22, Capitella_R7UZ62, Cap…	Crassostrea_XP_011412202.1, Crassostrea_XP_011412660.1, Crassostrea_XP_011412668.1, Crassostrea_XP_011412675.1, Crassostrea_XP_011414832.1, Crassostrea_XP_011415703.1, Crassostrea_XP_011415763.1, Crassostrea_XP_011416279.1, Crassostrea_XP_011419966.1, Crassostrea_XP_011420081.1, Crassostrea_XP_011422865.1, Crassostrea_XP_011422866.1, Crassostrea_XP_011422867.1, Crassostrea_XP_011422868.1, Crassos…	A1Z8R4, A1Z8R5, A1Z8R6, B3DN04, Q24157, Q4V4D5, Q4V4X0, Q6W4I1, Q6W4J1, Q6W4K1, Q7JZU2, Q8IRZ0, Q95RP8, Q9V394, Q9VLS8, Q9VLT0, Q9VZA6, X2JD78	e1013c41.13, e11262c38.3, e1383c43.6, e1429c45.10, e1429c45.11, e1538c37.9, e17296c40.4, e17296c40.6, e1799c38.25, e2040c43.12, e214854c36.4, e25267c44.1, e2581c44.15, e2940c43.17, e4860c42.47, e5077c39.16, e5484c37.4, e6024c34.9, e64441c42.4, e717c42.5, e833c42.10, e833c42.7, e8501c37.5, e8579c39.2, e9012c43.2	Haliotis_HDSC00016CG00170, Haliotis_HDSC00019CG00140, Haliotis_HDSC00019CG00150, Haliotis_HDSC00034CG00190, Haliotis_HDSC00067CG00180, Haliotis_HDSC00164CG00120, Haliotis_HDSC00164CG00130, Haliotis_HDSC00215CG00010, Haliotis_HDSC00231CG00030, Haliotis_HDSC00231CG00040, Haliotis_HDSC00374CG00010, Haliotis_HDSC01014CG00020, Haliotis_HDSC01051CG00130, Haliotis_HDSC01128CG00040, Haliotis_HDSC01313CG0…	Lingula_A0A1S3H067, Lingula_A0A1S3H0D5, Lingula_A0A1S3H0E5, Lingula_A0A1S3H1H8, Lingula_A0A1S3H1Q7, Lingula_A0A1S3H2P8, Lingula_A0A1S3H404, Lingula_A0A1S3H8Q4, Lingula_A0A1S3HL07, Lingula_A0A1S3HMU4, Lingula_A0A1S3HNU3, Lingula_A0A1S3HNV5, Lingula_A0A1S3HPK7, Lingula_A0A1S3HQQ3, Lingula_A0A1S3HYH6, Lingula_A0A1S3I2B8, Lingula_A0A1S3I359, Lingula_A0A1S3IVW7, Lingula_A0A1S3J797, Lingula_A0A1S3J9Q3,…	Lottia_XP_009044633.1, Lottia_XP_009046164.1, Lottia_XP_009047108.1, Lottia_XP_009047109.1, Lottia_XP_009047112.1, Lottia_XP_009047168.1, Lottia_XP_009051355.1, Lottia_XP_009051838.1, Lottia_XP_009052805.1, Lottia_XP_009053409.1, Lottia_XP_009053410.1, Lottia_XP_009053633.1, Lottia_XP_009053634.1, Lottia_XP_009055272.1, Lottia_XP_009055273.1, Lottia_XP_009055274.1, Lottia_XP_009055505.1, Lottia_X…	O54904, O54905, Q8BGY6, Q920V1, Q9JI67, Q9Z0F0	Obi_XP_014771731.1, Obi_XP_014771735.1, Obi_XP_014771736.1, Obi_XP_014771737.1, Obi_XP_014772311.1, Obi_XP_014774687.1, Obi_XP_014778606.1, Obi_XP_014778607.1, Obi_XP_014778608.1, Obi_XP_014781049.1, Obi_XP_014782244.1, Obi_XP_014782245.1, Obi_XP_014783287.1, Obi_XP_014786875.1, Obi_XP_014787494.1, Obi_XP_014787495.1, Obi_XP_014787496.1, Obi_XP_014787497.1, Obi_XP_014788085.1, Obi_XP_014789583.1	p1076c71.132, p1106c69.11, p117c71.296, p1686c67.29, p16c66.103, p2054c67.70, p2054c67.76, p258740c66.10, p258740c66.37, p258740c66.38, p258740c66.39, p286c65.139, p286c65.140, p288c60.109, p38c58.292, p515c60.169, p5826c63.11, p59c63.55, p59c63.56, p59c63.57, p763c69.165, p77c68.106, p77c68.95	Dre_A0A0G2KN05, Dre_A0A0R4IEQ3, Dre_A0A0R4IFL8, Dre_A0A0R4IW37, Dre_A0A286Y9U5, Dre_A2BIK3, Dre_A5WVT9, Dre_B3DHV9, Dre_B3DK04, Dre_B3DK15, Dre_E7EXJ2, Dre_E7F0S3, Dre_E7FGS9, Dre_F1QID6, Dre_F1QP20, Dre_F1QPS4, Dre_F1RED3, Dre_Q5XJP0, Dre_Q6NYS6, Dre_Q7T3S5	Hsa_O43825, Hsa_O75752, Hsa_O96024, Hsa_Q9BYG0, Hsa_Q9Y2C3, Hsa_Q9Y5Z6	pfu_aug2.0_1017.1_24615.t1, pfu_aug2.0_1056.1_21380.t1, pfu_aug2.0_1056.1_21382.t1, pfu_aug2.0_1077.1_24671.t1, pfu_aug2.0_1141.1_04844.t1, pfu_aug2.0_1141.1_04845.t1, pfu_aug2.0_12.1_06750.t1, pfu_aug2.0_1358.1_28226.t1, pfu_aug2.0_145.1_17006.t1, pfu_aug2.0_148.1_26940.t1, pfu_aug2.0_1481.1_05078.t1, pfu_aug2.0_1588.1_28391.t1, pfu_aug2.0_161.1_03726.t1, pfu_aug2.0_161.1_03727.t1, pfu_aug2.0_16…
OG0000058	J9JT07, J9JW05, J9JWP6, J9K0G3, J9K0N9, J9K152, J9K2Z5, J9K3S8, J9KAC1, J9KC53, J9KDK6, J9KE73, J9KF32, J9KHV5, J9KI30, J9KS52, J9KX32, J9KZP7, J9LD17, J9LKR4, J9LMG8, J9LMT3, J9LPP7, J9LVC4, J9LVC7, X1WI51, X1WKU2, X1WSJ4, X1WSQ6, X1WX59, X1X0Y8, X1X732, X1XC24, X1XRQ6	Aca_XP_005094888.1, Aca_XP_005094889.1, Aca_XP_005094890.1, Aca_XP_005094891.1, Aca_XP_005094892.1, Aca_XP_005094893.1, Aca_XP_005112705.2, Aca_XP_012935985.1, Aca_XP_012935986.1, Aca_XP_012935987.1, Aca_XP_012937975.1, Aca_XP_012938691.1, Aca_XP_012945772.1, Aca_XP_012946035.1, Aca_XP_012946447.1	C3XPC9, C3XPI3, C3XPI4, C3XPM4, C3XQG6, C3XQJ1, C3XRK0, C3XRQ6, C3XRQ9, C3XRR0, C3XSI9, C3XU63, C3XUY9, C3XVA4, C3XVE2, C3XVG3, C3XWM8, C3XWM9, C3XWN0, C3XWN6, C3XWN9, C3XWP0, C3XWS4, C3XWS5, C3XWT0, C3XWT1, C3XWT3, C3XWV5, C3XX53, C3XX56, C3XX58, C3XXC7, C3XXU1, C3XXY1, C3XXY2, C3XYV5, C3XZZ0, C3Y039, C3Y0E9, C3Y0Z8, C3Y1W7, C3Y2U1, C3Y2U2, C3Y393, C3Y5V6, C3Y6G7, C3Y7K7, C3Y9U5, C3Y9Y0, C3YA92,…	Bgl_XP_013066624.1, Bgl_XP_013087179.1, Bgl_XP_013087604.1, Bgl_XP_013087605.1, Bgl_XP_013092512.1, Bgl_XP_013093037.1, Bgl_XP_013093113.1, Bgl_XP_013093114.1, Bgl_XP_013094297.1, Bgl_XP_013095819.1, Bgl_XP_013095820.1	H9IT08, H9IUN6, H9IWT0, H9IZE6, H9J0P9, H9J181, H9J182, H9J7V7, H9J901, H9JAC2, H9JAQ6, H9JFL0, H9JFL1, H9JGC9, H9JGD6, H9JGE2, H9JGE5, H9JSP6, H9JWT6	Capitella_R7TAC1, Capitella_R7TAS3, Capitella_R7TAU5, Capitella_R7TKF7, Capitella_R7TN81, Capitella_R7TNV9, Capitella_R7TZC2, Capitella_R7U456, Capitella_R7U717, Capitella_R7UBK8, Capitella_R7UEL6, Capitella_R7UGF1, Capitella_R7UIU7, Capitella_R7UNP6, Capitella_R7UQ45, Capitella_R7UQR6, Capitella_R7UT27, Capitella_R7UY15, Capitella_R7V1L3, Capitella_R7V300, Capitella_R7V454, Capitella_R7V9H4, Cap…	Crassostrea_XP_011415594.1, Crassostrea_XP_011421140.1, Crassostrea_XP_011436222.1, Crassostrea_XP_011438964.1, Crassostrea_XP_011439886.1, Crassostrea_XP_011441579.1, Crassostrea_XP_011441888.1, Crassostrea_XP_011443123.1, Crassostrea_XP_011443326.1, Crassostrea_XP_011443327.1, Crassostrea_XP_011447489.1, Crassostrea_XP_011447789.1, Crassostrea_XP_011455326.1, Crassostrea_XP_011455327.1, Crassos…	A1A6Q0, A1A6U4, A1Z9N6, A1ZBX8, D0IQE5, D0IQL1, D0Z756, D5SHQ3, E1NZD7, E1NZD8, E1NZE3, E3CTQ9, E3CTS7, E3CTT6, E3CTT8, E3CTU1, E3CTU6, E4NKG8, E4NKH0, E4NKH2, E4NKH3, E4NKH9, F0JAI3, F6JQ71, F6JQ72, F6JQ75, F6JQ79, F6JQ80, F6JQ81, G7H845, M9MSI4, M9PFH7, O96671, Q01819, Q0E8F0, Q24250, Q6AWM0, Q7K2X5, Q9VAD1, Q9VDD5, Q9VJU1, Q9VPF0, Q9VR83, Q9VT44, Q9VT89, Q9VU51, Q9VU53, Q9VV09, Q9VZ84	e14474c34.5, e18150c36.26, e2766c33.5, e3271c42.15, e4631c44.1	Haliotis_HDSC00370CG00190, Haliotis_HDSC00525CG00050, Haliotis_HDSC00525CG00060, Haliotis_HDSC00612CG00030, Haliotis_HDSC00612CG00040, Haliotis_HDSC02016CG00030, Haliotis_HDSC02912CG00010, Haliotis_HDSC02919CG00040, Haliotis_HDSC09310CG00010, Haliotis_HDSC09542CG00010	Lingula_A0A1S3GY85, Lingula_A0A1S3GYJ8, Lingula_A0A1S3GYK3, Lingula_A0A1S3H030, Lingula_A0A1S3H115, Lingula_A0A1S3HFI7, Lingula_A0A1S3HFI8, Lingula_A0A1S3HFM5, Lingula_A0A1S3HH82, Lingula_A0A1S3HIK5, Lingula_A0A1S3HKM3, Lingula_A0A1S3I9C6, Lingula_A0A1S3I9I8, Lingula_A0A1S3IC54, Lingula_A0A1S3IYX6, Lingula_A0A1S3J0Q8, Lingula_A0A1S3J1B1, Lingula_A0A1S3JPQ0, Lingula_A0A1S3JRC1, Lingula_A0A1S3JZL7,…	Lottia_XP_009045763.1, Lottia_XP_009049613.1, Lottia_XP_009050549.1, Lottia_XP_009055546.1, Lottia_XP_009058448.1, Lottia_XP_009060219.1	O08742, O55226, P0C192, P70389, P83503, Q149C3, Q3URE9, Q6GQU6, Q80X72, Q8C031, Q99PH1, Q9CQ76, Q9D1T0, Q9DBB9	Obi_XP_014770450.1, Obi_XP_014770452.1, Obi_XP_014770453.1, Obi_XP_014770454.1, Obi_XP_014770512.1, Obi_XP_014770767.1, Obi_XP_014776899.1, Obi_XP_014777022.1, Obi_XP_014777416.1, Obi_XP_014777417.1, Obi_XP_014778681.1, Obi_XP_014780107.1, Obi_XP_014780108.1, Obi_XP_014780110.1, Obi_XP_014780428.1, Obi_XP_014781304.1, Obi_XP_014781305.1, Obi_XP_014782050.1, Obi_XP_014782051.1, Obi_XP_014783317.1,…	p1662c68.153, p1866c63.104, p2046c64.239, p515c60.238, p741c64.70	Dre_A0A0G3F281, Dre_A0A0R4IN82, Dre_A0A0R4IWZ9, Dre_A0A140LGH2, Dre_A0A286YAB9, Dre_A0JMK3, Dre_A3KH16, Dre_A5WVM1, Dre_A8BAU2, Dre_A8BB44, Dre_A8BB68, Dre_A8BB84, Dre_A8BB89, Dre_A8BBB4, Dre_A8BBG6, Dre_A8BBJ6, Dre_B3DIC8, Dre_B7ZVN7, Dre_B8JIN1, Dre_E7F2A9, Dre_E7F3W2, Dre_E7F813, Dre_E9QC95, Dre_E9QDQ3, Dre_E9QJJ1, Dre_F1Q7R2, Dre_F1Q7V7, Dre_F1QBH8, Dre_F1QCU7, Dre_F1QJ67, Dre_F1QKB4, Dre_F1Q…	Hsa_O15335, Hsa_P0C6S8, Hsa_P22792, Hsa_P35858, Hsa_P40197, Hsa_Q6UY18, Hsa_Q7L985, Hsa_Q7Z2Q7, Hsa_Q96FE5, Hsa_Q9GZU5, Hsa_Q9HBW1, Hsa_Q9HCJ2, Hsa_Q9NT99	pfu_aug2.0_10386.1_22945.t1, pfu_aug2.0_1647.1_25060.t1, pfu_aug2.0_172.1_07093.t1, pfu_aug2.0_172.1_07095.t1, pfu_aug2.0_187.1_23640.t1, pfu_aug2.0_2665.1_18890.t1, pfu_aug2.0_3175.1_19048.t1, pfu_aug2.0_6728.1_29535.t1, pfu_aug2.0_952.1_08030.t1
OG0000059	C4WX62, C4WX91, C4WXH0, J9JJV9, J9JKI2, J9JWR4, J9K829, J9K8K1, J9KF16, J9KMW6, J9LFP3, J9LGC0, J9LHL7, J9LNA6, J9LND2, J9LSW2, J9LYW2, X1WJZ4, X1WK77, X1WKE1, X1WKW4, X1WL86, X1WM90, X1WMK2, X1WML3, X1WMS0, X1WP07, X1WPM5, X1WQ11, X1WQK8, X1WQV7, X1WR24, X1WR28, X1WRU5, X1WTE7, X1WTI5, X1WWG7, X1WWM5, X1WY03, X1WY11, X1WY47, X1WY55, X1WZH1, X1WZI0, X1X011, X1X079, X1X1B5, X1X284, X1X2N8, X1X4I1,…	Aca_XP_005095049.2, Aca_XP_005095561.2, Aca_XP_005104117.1, Aca_XP_005104120.1, Aca_XP_005104122.1, Aca_XP_005104123.1, Aca_XP_005104124.1, Aca_XP_005104126.1, Aca_XP_005104127.1, Aca_XP_005104128.1, Aca_XP_005104129.1, Aca_XP_005104130.1, Aca_XP_005104133.1, Aca_XP_005108138.1, Aca_XP_005109671.1, Aca_XP_005113371.1, Aca_XP_012941201.1, Aca_XP_012941202.1, Aca_XP_012941203.1, Aca_XP_012941204.1,…	C3Z5N3, C3Z5V2, C3Z5V3, C3Z5V4, C3Z9S3, C3ZDH2, C3ZJQ8, C3ZJT9, C3ZQ20	Bgl_XP_013062512.1, Bgl_XP_013062516.1, Bgl_XP_013063230.1, Bgl_XP_013063231.1, Bgl_XP_013063232.1, Bgl_XP_013063233.1, Bgl_XP_013063234.1, Bgl_XP_013063238.1, Bgl_XP_013063240.1, Bgl_XP_013063241.1, Bgl_XP_013063242.1, Bgl_XP_013064254.1, Bgl_XP_013064429.1, Bgl_XP_013064430.1, Bgl_XP_013064432.1, Bgl_XP_013064681.1, Bgl_XP_013064690.1, Bgl_XP_013064698.1, Bgl_XP_013064707.1, Bgl_XP_013064714.1,…	C6KH67, E9JEI0, E9JEI2, H9JPR9, Q8IS31, Q968T8	Capitella_R7T6P5, Capitella_R7T7M1, Capitella_R7T8W5, Capitella_R7TK10, Capitella_R7TNA5, Capitella_R7TNG3, Capitella_R7TS99, Capitella_R7U0P6, Capitella_R7U8K4, Capitella_R7UB78, Capitella_R7UBU6, Capitella_R7UPT4, Capitella_R7UQ82, Capitella_R7USN2, Capitella_R7UU51, Capitella_R7V868, Capitella_R7VD72, Capitella_R7VH31, Capitella_R7VJ21, Capitella_R7VJB2, Capitella_R7VMF0	Crassostrea_XP_011412926.1, Crassostrea_XP_011413590.1, Crassostrea_XP_011414430.1, Crassostrea_XP_011414434.1, Crassostrea_XP_011414435.1, Crassostrea_XP_011416423.1, Crassostrea_XP_011418791.1, Crassostrea_XP_011418792.1, Crassostrea_XP_011418793.1, Crassostrea_XP_011421261.1, Crassostrea_XP_011427115.1, Crassostrea_XP_011428384.1, Crassostrea_XP_011428385.1, Crassostrea_XP_011428386.1, Crassos…	M9PI74, Q24306, Q24307, Q9VEM2	e11980c40.5, e11980c40.6, e1227c40.20, e13179c41.5, e15395c34.3, e16629c44.5, e226830c196.5, e228734c141.3, e2515c42.29, e2704c42.6	Haliotis_HDSC00123CG00120, Haliotis_HDSC00123CG00140, Haliotis_HDSC00123CG00150, Haliotis_HDSC00123CG00160, Haliotis_HDSC00216CG00050, Haliotis_HDSC01007CG00050, Haliotis_HDSC01057CG00030, Haliotis_HDSC01378CG00050, Haliotis_HDSC01470CG00050, Haliotis_HDSC01667CG00060, Haliotis_HDSC01747CG00050, Haliotis_HDSC01747CG00060, Haliotis_HDSC01747CG00070, Haliotis_HDSC02548CG00010, Haliotis_HDSC02548CG0…	Lingula_A0A1S3H002, Lingula_A0A1S3H491, Lingula_A0A1S3HHF5, Lingula_A0A1S3HK52, Lingula_A0A1S3HKX2, Lingula_A0A1S3HWJ8, Lingula_A0A1S3HWM6, Lingula_A0A1S3I051, Lingula_A0A1S3I2S3, Lingula_A0A1S3I4R8, Lingula_A0A1S3I684, Lingula_A0A1S3I775, Lingula_A0A1S3I8F4, Lingula_A0A1S3I9U5, Lingula_A0A1S3I9X7, Lingula_A0A1S3IDZ9, Lingula_A0A1S3IE88, Lingula_A0A1S3IKC6, Lingula_A0A1S3IL98, Lingula_A0A1S3IP31,…	Lottia_XP_009044772.1, Lottia_XP_009044794.1, Lottia_XP_009046570.1, Lottia_XP_009047655.1, Lottia_XP_009047656.1, Lottia_XP_009050595.1, Lottia_XP_009050604.1, Lottia_XP_009051828.1, Lottia_XP_009052495.1, Lottia_XP_009054080.1, Lottia_XP_009054472.1, Lottia_XP_009057894.1, Lottia_XP_009058747.1, Lottia_XP_009059968.1, Lottia_XP_009060252.1, Lottia_XP_009060756.1, Lottia_XP_009063480.1, Lottia_X…	A2AWP0, O08863, O70201, Q60989, Q62210	Obi_XP_014769317.1, Obi_XP_014770936.1, Obi_XP_014770937.1, Obi_XP_014771330.1, Obi_XP_014774474.1, Obi_XP_014774482.1, Obi_XP_014774488.1, Obi_XP_014774496.1, Obi_XP_014774503.1, Obi_XP_014774512.1, Obi_XP_014774520.1, Obi_XP_014774528.1, Obi_XP_014774540.1, Obi_XP_014774548.1, Obi_XP_014774555.1, Obi_XP_014775638.1, Obi_XP_014776962.1, Obi_XP_014776964.1, Obi_XP_014776965.1, Obi_XP_014776966.1,…	p16684c41.1, p16684c41.2, p16684c41.3, p2081c70.49, p228c65.112, p237c67.12, p2565c63.85, p258734c62.80, p3286c65.42, p3286c65.56, p354c65.65, p354c65.69, p354c65.79, p477c68.79, p759c76.20, p8102c64.7	Dre_A0A0R4IJN8, Dre_A0A0R4IN25, Dre_A2RV08, Dre_A5PLG7, Dre_F1QMW2, Dre_F1QQ37, Dre_F1QTF4, Dre_F1R810, Dre_I6L9G1, Dre_Q3KR15, Dre_Q6ZM93, Dre_Q7SXU1, Dre_Q7T0K2, Dre_Q8UWD2, Dre_Q8UWH2, Dre_Q90WU8, Dre_Q90WU9, Dre_X1WBS6	Hsa_O15392, Hsa_P98170, Hsa_Q13489, Hsa_Q13490, Hsa_Q96CA5, Hsa_Q96P09	pfu_aug2.0_112.1_06953.t1, pfu_aug2.0_112.1_06954.t1, pfu_aug2.0_1222.1_08254.t1, pfu_aug2.0_12377.1_26430.t1, pfu_aug2.0_1269.1_31575.t1, pfu_aug2.0_1277.1_24833.t1, pfu_aug2.0_1360.1_01575.t1, pfu_aug2.0_143.1_10339.t1, pfu_aug2.0_1559.1_31760.t1, pfu_aug2.0_1562.1_08448.t1, pfu_aug2.0_174.1_13738.t1, pfu_aug2.0_174.1_13739.t1, pfu_aug2.0_1817.1_25165.t1, pfu_aug2.0_1866.1_21829.t1, pfu_aug2.0_…
OG0000060	C6JW61, J9JK11, J9JL96, J9JLC5, J9JT83, J9K9X8, J9KUP8, J9KUV6, J9KUV7, J9L3S1, J9LQ09, J9LQ75, J9LR75, J9LXA6, J9M812, X1WJ92, X1WJP0, X1WUZ6, X1X8M8	Aca_XP_005092544.1, Aca_XP_005093062.1, Aca_XP_005093602.1, Aca_XP_005093644.1, Aca_XP_005096913.1, Aca_XP_005105651.2, Aca_XP_012935324.1, Aca_XP_012935836.1, Aca_XP_012936635.1, Aca_XP_012938434.1, Aca_XP_012941223.1, Aca_XP_012941849.1, Aca_XP_012942612.1, Aca_XP_012943401.1, Aca_XP_012944438.1, Aca_XP_012946042.1	C3XRX9, C3XS51, C3XWM6, C3XZB8, C3XZB9, C3Y1P5, C3Y1P6, C3Y2G4, C3Y5F3, C3YJH9, C3YJJ6, C3YJL0, C3YTQ4, C3YVX8, C3Z594, C3Z619, C3Z6Z1, C3Z6Z3, C3Z6Z4, C3ZEF8, C3ZI08, C3ZKA3, C3ZKA5, C3ZM10, C3ZRE1, C3ZSZ7, G1BEL8, G1BEL9, J7JPZ4, O45024, Q6E3K3, Q6E3K5, Q8T6I5, Q9NAW6	Bgl_XP_013063592.1, Bgl_XP_013067646.1, Bgl_XP_013070008.1, Bgl_XP_013071208.1, Bgl_XP_013071321.1, Bgl_XP_013077195.1, Bgl_XP_013080745.1, Bgl_XP_013080746.1, Bgl_XP_013081192.1, Bgl_XP_013081571.1, Bgl_XP_013083144.1, Bgl_XP_013083642.1, Bgl_XP_013084062.1, Bgl_XP_013086482.1, Bgl_XP_013086838.1, Bgl_XP_013088714.1, Bgl_XP_013091447.1, Bgl_XP_013097010.1	A0A0I9QQQ1, A0A0I9RJ69, D5MTK0, H9ISI4, H9IVC0, H9J511, H9J7X7, H9J914, H9JA52, H9JAD7, H9JAD9, H9JD74, H9JD75, H9JE55, H9JEH0, H9JF99, H9JFA1, H9JG09, H9JGB9, H9JMB9, H9JQN1, H9JWM7, H9JWM8, H9JWN3, H9JWN4	Capitella_N1PB35, Capitella_Q09VU4, Capitella_R7T3T5, Capitella_R7T4R6, Capitella_R7T959, Capitella_R7T989, Capitella_R7TGD7, Capitella_R7TGN1, Capitella_R7TGS1, Capitella_R7TJ46, Capitella_R7TJF1, Capitella_R7TJG0, Capitella_R7TK36, Capitella_R7TL21, Capitella_R7TNC9, Capitella_R7TPR7, Capitella_R7TQ32, Capitella_R7TU37, Capitella_R7TVE3, Capitella_R7U4H6, Capitella_R7U9H9, Capitella_R7UAJ4, Cap…	Crassostrea_XP_011415029.1, Crassostrea_XP_011415606.1, Crassostrea_XP_011415664.1, Crassostrea_XP_011415944.1, Crassostrea_XP_011415945.1, Crassostrea_XP_011415946.1, Crassostrea_XP_011416732.1, Crassostrea_XP_011417364.1, Crassostrea_XP_011418886.1, Crassostrea_XP_011423594.1, Crassostrea_XP_011425891.1, Crassostrea_XP_011427188.1, Crassostrea_XP_011427710.1, Crassostrea_XP_011434155.1, Crassos…	A0A0B4LFU7, A0A0B4LFZ2, A0A0B4LG13, A0A0B4LG58, A0A0B4LH19, A0AVV3, A2RVG7, A8DYR8, B7Z003, B9EQW3, M9PCS1, M9PGN9, M9PGZ9, O76136, O77215, O96616, P22810, P54366, P56672, Q06453, Q0IGQ6, Q0IGU0, Q0IGW1, Q24477, Q6IHW5, Q7KSE4, Q7YU61, Q8T0V5, Q9GRX3, Q9VWH1, Q9VX20, Q9W1H7, Q9W1U7, Q9W2P8, Q9W2Q1, Q9W3C6, Q9XZU0, X2JCE2, X2JFS5, X2JFX5, X2JL88	e11478c38.8, e1626c39.5, e165c37.1, e2072c39.9, e21211c36.4, e212317c34.2, e2866c44.19, e301c43.12, e301c43.15, e3405c35.4, e3961c36.6, e3986c44.11, e400c43.39, e400c43.54, e474c45.35, e474c45.36, e6167c42.1, e679c44.13, e6863c45.53, e829c44.27, e874c43.52, e874c43.54, e951c41.8, e9914c40.9	Haliotis_HDSC00045CG00100, Haliotis_HDSC00223CG00090, Haliotis_HDSC00362CG00010, Haliotis_HDSC00362CG00020, Haliotis_HDSC00362CG00030, Haliotis_HDSC00385CG00060, Haliotis_HDSC00480CG00040, Haliotis_HDSC00596CG00140, Haliotis_HDSC00634CG00100, Haliotis_HDSC00828CG00030, Haliotis_HDSC01006CG00110, Haliotis_HDSC01011CG00010, Haliotis_HDSC01180CG00070, Haliotis_HDSC01267CG00030, Haliotis_HDSC01267CG0…	Lingula_A0A1S3GZA4, Lingula_A0A1S3GZF0, Lingula_A0A1S3GZI9, Lingula_A0A1S3H1I1, Lingula_A0A1S3H7X4, Lingula_A0A1S3HM21, Lingula_A0A1S3HMR3, Lingula_A0A1S3HUJ9, Lingula_A0A1S3HZ10, Lingula_A0A1S3I0B2, Lingula_A0A1S3I1R3, Lingula_A0A1S3I877, Lingula_A0A1S3IB26, Lingula_A0A1S3IEM5, Lingula_A0A1S3IWB7, Lingula_A0A1S3JFK1, Lingula_A0A1S3JJ48, Lingula_A0A1S3JL00, Lingula_A0A1S3JT19, Lingula_A0A1S3JYD8,…	Lottia_XP_009044491.1, Lottia_XP_009044513.1, Lottia_XP_009044716.1, Lottia_XP_009047569.1, Lottia_XP_009047570.1, Lottia_XP_009048095.1, Lottia_XP_009048517.1, Lottia_XP_009048758.1, Lottia_XP_009049194.1, Lottia_XP_009052309.1, Lottia_XP_009052748.1, Lottia_XP_009052749.1, Lottia_XP_009053645.1, Lottia_XP_009054229.1, Lottia_XP_009054715.1, Lottia_XP_009054825.1, Lottia_XP_009054826.1, Lottia_X…	A1A546, F6YCR7, O08934, O09113, O35085, O35137, O35602, O35690, O54751, O70137, P56916, P63013, P70390, P80205, P80206, P97458, Q02591, Q06348, Q62066, Q8BYH0, Q8C8B0, Q91ZK4	Obi_XP_014772505.1, Obi_XP_014772506.1, Obi_XP_014773867.1, Obi_XP_014773868.1, Obi_XP_014774453.1, Obi_XP_014774454.1, Obi_XP_014774455.1, Obi_XP_014776969.1, Obi_XP_014777655.1, Obi_XP_014777656.1, Obi_XP_014777694.1, Obi_XP_014781653.1, Obi_XP_014782118.1, Obi_XP_014784605.1, Obi_XP_014786415.1, Obi_XP_014786416.1, Obi_XP_014786417.1, Obi_XP_014786872.1, Obi_XP_014787062.1, Obi_XP_014787734.1,…	p1015c69.42, p1128c67.138, p1215c59.77, p126c77.62, p1876c72.20, p1940c65.26, p1987c67.91, p2170c72.30, p234c64.13, p234c64.5, p2998c67.8, p344c62.226, p344c62.228, p363c79.77, p389c72.51, p440c72.248, p473c72.135, p47c72.147, p509c73.215, p644c67.87, p69c69.132, p6c66.71, p6c66.74, p883c68.52	Dre_A0A0A0MPW6, Dre_A0A0G2KXF6, Dre_A0A0J9YJE3, Dre_A0A0R4IJ11, Dre_A0A0R4IJ70, Dre_A0A0R4IVX3, Dre_A0A0R4IY26, Dre_A0JPE5, Dre_A4FVH8, Dre_A4IG24, Dre_A4IGC5, Dre_A4VAJ9, Dre_A8E7H4, Dre_B0S5T0, Dre_B0S606, Dre_B0S6A5, Dre_B2GNW8, Dre_B2GPS4, Dre_B2GRD3, Dre_B2GRU4, Dre_B3DGA5, Dre_B3DHJ6, Dre_B3DKI9, Dre_B8A4X8, Dre_B8R403, Dre_E7F3R7, Dre_E7FGP3, Dre_E9QBI3, Dre_E9QGH0, Dre_F1Q7Y7, Dre_F1QFV3,…	Hsa_A6NJT0, Hsa_A6NLW8, Hsa_A6NNA5, Hsa_O14813, Hsa_O15266, Hsa_O15499, Hsa_O43186, Hsa_O43812, Hsa_O60902, Hsa_O75360, Hsa_O95076, Hsa_O95231, Hsa_P0C7M4, Hsa_P0CJ85, Hsa_P0CJ86, Hsa_P0CJ87, Hsa_P0CJ88, Hsa_P0CJ89, Hsa_P0CJ90, Hsa_P32242, Hsa_P32243, Hsa_P54821, Hsa_P56915, Hsa_Q15699, Hsa_Q2M1V0, Hsa_Q5XKR4, Hsa_Q6RFH8, Hsa_Q8N693, Hsa_Q8NFW5, Hsa_Q8NHV9, Hsa_Q96IS3, Hsa_Q96PT3, Hsa_Q96PT4, Hsa…	pfu_aug2.0_1326.1_21551.t1, pfu_aug2.0_171.1_03737.t1, pfu_aug2.0_194.1_13778.t1, pfu_aug2.0_2003.1_11978.t1, pfu_aug2.0_206.1_20427.t1, pfu_aug2.0_2222.1_08785.t1, pfu_aug2.0_227.1_23698.t1, pfu_aug2.0_230.1_00464.t1, pfu_aug2.0_230.1_00466.t1, pfu_aug2.0_236.1_20468.t1, pfu_aug2.0_389.1_30706.t1, pfu_aug2.0_45.1_16786.t1, pfu_aug2.0_4707.1_25976.t1, pfu_aug2.0_596.1_20951.t1, pfu_aug2.0_744.1_1…
OG0000061	J9KCL8, J9KR99, J9LJY7, J9LQT9, J9LVZ7, X1X739, X1XSH6	Aca_XP_005089445.2, Aca_XP_005102175.1, Aca_XP_005102176.1, Aca_XP_005102177.1, Aca_XP_005102178.1, Aca_XP_005104353.2, Aca_XP_012940729.1, Aca_XP_012941301.1, Aca_XP_012941302.1, Aca_XP_012941303.1, Aca_XP_012946805.1, Aca_XP_012946806.1, Aca_XP_012946942.1	C3XS12, C3XSA7, C3Z0G1, C3Z2J1, C3Z2J4, C3Z8V1, C3ZFD2, C3ZFV2, C3ZRT0, C3ZV36	Bgl_XP_013071042.1, Bgl_XP_013071043.1, Bgl_XP_013071047.1, Bgl_XP_013071048.1, Bgl_XP_013073600.1		Capitella_R7TIK3, Capitella_R7TVF5, Capitella_R7UYV6, Capitella_R7UZD7, Capitella_R7V098, Capitella_R7V3W1, Capitella_R7V967, Capitella_R7VA26, Capitella_R7VAA2, Capitella_R7VEL7, Capitella_R7VIG4, Capitella_R7VII0	Crassostrea_XP_011419441.2, Crassostrea_XP_011419454.2, Crassostrea_XP_011444501.2, Crassostrea_XP_011454065.1, Crassostrea_XP_011454081.1		e10011c40.16, e101621c30.1, e10750c38.13, e1088c39.37, e108c45.39, e110687c28.1, e1125c40.4, e113764c38.1, e1160c44.79, e11632c41.48, e11645c43.9, e116c41.7, e11c42.3, e12077c30.1, e1227c40.36, e1235c38.3, e12568c23.1, e12593c43.10, e1273c44.56, e1316c42.10, e13207c37.4, e13607c35.3, e13655c33.10, e13737c33.1, e14503c43.36, e1450c36.18, e14826c43.12, e15217c22.1, e1574c42.4, e1598c45.39, e1628c44…	Haliotis_HDSC00547CG00020	Lingula_A0A1S3HXP2, Lingula_A0A1S3KFC3	Lottia_XP_009052587.1	P52430, Q62086, Q62087	Obi_XP_014776360.1	p1015c69.125, p10290c63.2, p1047c61.16, p1047c61.18, p1052c71.13, p1052c71.15, p1076c71.108, p1085c60.31, p110c62.23, p1121c63.33, p1139c68.11, p1161c60.33, p117c71.347, p117c71.366, p1182c65.21, p1194c63.209, p1194c63.66, p1197c63.10, p11c67.136, p11c67.25, p12155c53.5, p124c71.146, p124c71.280, p1259c74.107, p1259c74.166, p132c71.100, p1409c63.28, p1425c64.109, p1440c63.107, p14469c38.1, p1468c…	Dre_A7MCN3, Dre_E7FFZ8, Dre_F1R1X3, Dre_Q4VBI0, Dre_Q66JN5, Dre_Q6NXA5	Hsa_P27169, Hsa_Q15165, Hsa_Q15166	pfu_aug2.0_1433.1_11661.t1, pfu_aug2.0_676.1_21049.t1, pfu_aug2.0_7094.1_16241.t1
OG0000062	J9KMT9, J9KW59, X1WN57, X1WQG8, X1WRG5, X1XBC0, X1XDU9, X1XEW7, X1XN29	Aca_XP_012935302.1, Aca_XP_012935303.1, Aca_XP_012939290.1	C3XPI5, C3XQJ2, C3XR17, C3XRQ7, C3XT73, C3XT85, C3XTI8, C3XUJ1, C3XUJ3, C3XV05, C3XVF7, C3XW09, C3XX31, C3XX57, C3XX66, C3XXD9, C3XYV0, C3Y1K6, C3Y2H1, C3Y2H2, C3Y590, C3Y661, C3Y6G0, C3Y6G8, C3Y6G9, C3Y6I8, C3Y6L4, C3Y7G1, C3Y8D8, C3Y8I6, C3Y8I9, C3YA54, C3YAB2, C3YAP2, C3YAP3, C3YAQ8, C3YAR2, C3YB07, C3YE68, C3YE69, C3YED8, C3YEE2, C3YEP5, C3YET3, C3YEV7, C3YEV8, C3YEV9, C3YEW2, C3YG35, C3YG36,…	Bgl_XP_013061906.1, Bgl_XP_013075774.1, Bgl_XP_013075800.1, Bgl_XP_013080502.1, Bgl_XP_013080607.1, Bgl_XP_013087180.1, Bgl_XP_013087192.1	H9J140, H9J1X4, H9J206, H9J726	Capitella_R7T350, Capitella_R7T351, Capitella_R7T378, Capitella_R7T424, Capitella_R7T4N7, Capitella_R7T5D4, Capitella_R7T5L0, Capitella_R7T613, Capitella_R7T7J9, Capitella_R7T7R4, Capitella_R7T814, Capitella_R7T8N4, Capitella_R7T9H0, Capitella_R7T9L1, Capitella_R7TA76, Capitella_R7TAN2, Capitella_R7TAQ6, Capitella_R7TAT2, Capitella_R7TB54, Capitella_R7TBF9, Capitella_R7TBK7, Capitella_R7TCY1, Cap…	Crassostrea_XP_011417961.1, Crassostrea_XP_011422433.1	E0R972, E1NZE1, E1NZE4, E3CTR0, E3CTT3, E3CTT9, Q1EBX3, Q5U162, Q95R94, Q9VDD4, Q9VHV3, Q9VJN8, Q9VU13, Q9W2J7, X2JCD3	e3010c45.2, e5087c41.16	Haliotis_HDSC00660CG00040, Haliotis_HDSC01187CG00080, Haliotis_HDSC01301CG00030, Haliotis_HDSC01749CG00030, Haliotis_HDSC72273CG00010	Lingula_A0A1S3J1S0, Lingula_A0A1S3J219, Lingula_A0A1S3JQQ8, Lingula_A0A1S3JRQ8, Lingula_A0A1S3JS74, Lingula_A0A2R2MNG4	Lottia_XP_009046142.1, Lottia_XP_009048249.1, Lottia_XP_009048251.1, Lottia_XP_009054146.1, Lottia_XP_009054147.1, Lottia_XP_009054148.1, Lottia_XP_009054418.1, Lottia_XP_009056235.1, Lottia_XP_009059111.1, Lottia_XP_009059123.1, Lottia_XP_009062553.1, Lottia_XP_009065497.1, Lottia_XP_009065591.1, Lottia_XP_009065594.1	P59034, Q8VCH9, Q91W20	Obi_XP_014767723.1, Obi_XP_014770591.1, Obi_XP_014776513.1, Obi_XP_014779393.1, Obi_XP_014780238.1, Obi_XP_014782356.1, Obi_XP_014782533.1, Obi_XP_014782534.1, Obi_XP_014782915.1, Obi_XP_014783292.1, Obi_XP_014783852.1, Obi_XP_014785683.1, Obi_XP_014786942.1, Obi_XP_014787567.1, Obi_XP_014788534.1, Obi_XP_014789000.1, Obi_XP_014789169.1	p1028c52.2, p1418c76.14, p1860c62.61, p1860c62.62, p1860c62.82, p1860c62.83, p1860c62.84, p1860c62.95, p1860c62.99, p1c64.10, p2517c51.10, p2517c51.12, p2517c51.9, p255984c65.58, p258734c62.194, p264c61.109, p2727c61.46, p29381c34.1, p29879c38.1, p38c58.241, p38c58.242, p51c65.65, p881c59.11, p881c59.20, p9418c71.4, p9418c71.5, p987c70.90	Dre_A0A0B5JW77, Dre_A3KNN3, Dre_A7MBS5, Dre_A8BAW0, Dre_A8BAY6, Dre_A8BB00, Dre_A8BBD5, Dre_A8BBG8, Dre_A8WHP9, Dre_B2MWP8, Dre_B8JKN2, Dre_F1Q8D5, Dre_F1QK88, Dre_F1QT78, Dre_G8HWZ6, Dre_Q567L5	Hsa_A6NJW4, Hsa_Q2I0M4, Hsa_Q96PB8, Hsa_Q9BY71	pfu_aug2.0_1693.1_11815.t1, pfu_aug2.0_298.1_27188.t1, pfu_aug2.0_7160.1_02897.t1, pfu_aug2.0_7821.1_06312.t1
OG0000063	J9KCF7, J9KJ37, J9KPC0, J9KWH8, J9L935, J9LBB6, J9LHR8, J9LN14, J9M228, J9M2F8, J9M430, J9M5X5, X1WMV6, X1WPC2, X1WQ52, X1WRP5, X1WSR3, X1WX92, X1WXF1, X1X437, X1X5T4, X1X6H0, X1X8E3, X1XC56, X1XDU5, X1XDZ6, X1XI90, X1XJB1, X1XK46, X1XPK0, X1XQ24, X1XS50, X1XSI9, X1XTI9	Aca_XP_005100727.2, Aca_XP_012937884.1, Aca_XP_012938480.1, Aca_XP_012938540.1, Aca_XP_012941977.1, Aca_XP_012941978.1	C3XPS6, C3XQI5, C3XT32, C3XTN4, C3XVF4, C3XXU9, C3XXV7, C3XYG0, C3XYG1, C3XYG2, C3XYG5, C3XYG7, C3XYG8, C3XYG9, C3XYH0, C3XYH1, C3XYH2, C3Y044, C3Y046, C3Y048, C3Y049, C3Y2W7, C3Y2W9, C3Y3B6, C3Y4W3, C3Y515, C3Y596, C3Y6C6, C3Y6E4, C3Y6E5, C3Y6E6, C3YDB0, C3YFP0, C3YGU7, C3YLF2, C3YN57, C3YNS1, C3YP65, C3YP68, C3YP70, C3YP82, C3YQD8, C3YQE3, C3YUN0, C3YUX6, C3YUY0, C3YWH2, C3YWP5, C3YY52, C3YY53,…	Bgl_XP_013061611.1, Bgl_XP_013064269.1, Bgl_XP_013065858.1, Bgl_XP_013070485.1, Bgl_XP_013078698.1, Bgl_XP_013078831.1, Bgl_XP_013078926.1, Bgl_XP_013079395.1, Bgl_XP_013081678.1, Bgl_XP_013085807.1, Bgl_XP_013086921.1, Bgl_XP_013088848.1, Bgl_XP_013089631.1, Bgl_XP_013096997.1		Capitella_R7T367, Capitella_R7T551, Capitella_R7T9Q5, Capitella_R7TFE6, Capitella_R7TGV5, Capitella_R7THU3, Capitella_R7THW9, Capitella_R7TJ94, Capitella_R7TJE6, Capitella_R7TPL9, Capitella_R7TQA7, Capitella_R7TQJ2, Capitella_R7TQJ5, Capitella_R7TQJ7, Capitella_R7TRT1, Capitella_R7TRX7, Capitella_R7TWL9, Capitella_R7TXZ4, Capitella_R7TYC9, Capitella_R7TYD2, Capitella_R7TZ58, Capitella_R7TZW8, Cap…	Crassostrea_XP_011411982.1, Crassostrea_XP_011414437.1, Crassostrea_XP_011415818.1, Crassostrea_XP_011420510.1, Crassostrea_XP_011422107.1, Crassostrea_XP_011422109.1, Crassostrea_XP_011423171.1, Crassostrea_XP_011423398.1, Crassostrea_XP_011423841.1, Crassostrea_XP_011424607.2, Crassostrea_XP_011425480.2, Crassostrea_XP_011426521.1, Crassostrea_XP_011427337.2, Crassostrea_XP_011428654.1, Crassos…	Q8IQB8, Q9U1I2, Q9U1I3	e1055c45.47, e1055c45.8, e11798c43.1, e13210c42.5, e2528c33.3, e3647c36.6, e6488c41.7	Haliotis_HDSC00475CG00090, Haliotis_HDSC00971CG00140, Haliotis_HDSC01764CG00140, Haliotis_HDSC02461CG00010, Haliotis_HDSC03737CG00010, Haliotis_HDSC04521CG00020, Haliotis_HDSC04985CG00010, Haliotis_HDSC05413CG00010, Haliotis_HDSC33242CG00010, Haliotis_HDSC34087CG00010, Haliotis_HDSC53079CG00010, Haliotis_HDSC53170CG00010, Haliotis_HDSC55585CG00010	Lingula_A0A1S3H0Z8, Lingula_A0A1S3H2U4, Lingula_A0A1S3H5P0, Lingula_A0A1S3H656, Lingula_A0A1S3H8Q9, Lingula_A0A1S3HAP8, Lingula_A0A1S3HB89, Lingula_A0A1S3HCH0, Lingula_A0A1S3HLM0, Lingula_A0A1S3HMT4, Lingula_A0A1S3HPI1, Lingula_A0A1S3HY33, Lingula_A0A1S3I2M3, Lingula_A0A1S3I3I8, Lingula_A0A1S3I925, Lingula_A0A1S3I9T7, Lingula_A0A1S3I9X2, Lingula_A0A1S3IC23, Lingula_A0A1S3IC77, Lingula_A0A1S3IIA9,…	Lottia_XP_009050338.1, Lottia_XP_009055542.1, Lottia_XP_009055608.1, Lottia_XP_009055843.1, Lottia_XP_009056732.1, Lottia_XP_009056766.1, Lottia_XP_009059757.1, Lottia_XP_009059890.1, Lottia_XP_009059894.1, Lottia_XP_009059895.1, Lottia_XP_009059896.1, Lottia_XP_009060263.1, Lottia_XP_009060265.1, Lottia_XP_009062667.1, Lottia_XP_009062668.1, Lottia_XP_009062912.1, Lottia_XP_009063906.1, Lottia_X…	A1L0T3, O08762, P30204, Q07797, Q2VLH6, Q60754, Q60997, Q8BZE1, Q8K299, Q9QWK4	Obi_XP_014768572.1, Obi_XP_014770602.1, Obi_XP_014775463.1, Obi_XP_014778703.1, Obi_XP_014781022.1, Obi_XP_014781643.1, Obi_XP_014784821.1, Obi_XP_014789307.1, Obi_XP_014790479.1, Obi_XP_014790480.1, Obi_XP_014790481.1	p245c58.33, p2530c72.23, p2530c72.24, p258800c66.4, p386c60.89, p440c72.372	Dre_A0A076JAE7, Dre_A0A0G2KSN0, Dre_A0A0R4IBE0, Dre_A0A0R4IBX1, Dre_A0A0R4IF93, Dre_A0A0R4IQK8, Dre_A0A0R4IT38, Dre_A0A140LGY3, Dre_A0A286YAI0, Dre_A0A286YBA7, Dre_B0R1C2, Dre_B0S5A5, Dre_E7F8P5, Dre_E9QF18, Dre_F1Q6K5, Dre_F1Q710, Dre_F1Q8H3, Dre_F1QC16, Dre_F1QKL3, Dre_F1QM24, Dre_F1QTA3, Dre_F1QU19, Dre_F1QX88, Dre_F1R1Q9, Dre_F1R240, Dre_F1RAR8, Dre_F6PCI1, Dre_H0WEL5, Dre_H0WEV1, Dre_H0WEX2,…	Hsa_O43866, Hsa_P21757, Hsa_P56730, Hsa_Q08380, Hsa_Q4G0T1, Hsa_Q6ZMJ2, Hsa_Q86VB7, Hsa_Q8WTU2, Hsa_Q9NR16, Hsa_Q9UEW3, Hsa_Q9UGM3	pfu_aug2.0_10203.1_13062.t1, pfu_aug2.0_124.1_13634.t1, pfu_aug2.0_124.1_13636.t1, pfu_aug2.0_124.1_13637.t1, pfu_aug2.0_1268.1_28174.t1, pfu_aug2.0_1314.1_14951.t1, pfu_aug2.0_1314.1_14952.t1, pfu_aug2.0_1320.1_01545.t1, pfu_aug2.0_13590.1_03161.t1, pfu_aug2.0_1416.1_21606.t1, pfu_aug2.0_1492.1_08403.t1, pfu_aug2.0_15380.1_03205.t1, pfu_aug2.0_1556.1_21686.t1, pfu_aug2.0_1706.1_21753.t1, pfu_aug…
OG0000064	J9JRJ9, J9JTF5, J9JXA5, J9K6B2, J9K958, J9M6T6, X1WJ50, X1XJD6	Aca_XP_005090254.1, Aca_XP_005091991.1, Aca_XP_005094337.1, Aca_XP_005099150.2, Aca_XP_005099341.1, Aca_XP_005099342.1, Aca_XP_005099343.1, Aca_XP_005100209.1, Aca_XP_005100288.2, Aca_XP_005100289.2, Aca_XP_005100401.1, Aca_XP_005101563.1, Aca_XP_005104379.2, Aca_XP_005105288.1, Aca_XP_005106035.1, Aca_XP_005110225.2, Aca_XP_005111101.1, Aca_XP_005112524.1, Aca_XP_012935128.1, Aca_XP_012935795.1,…	C3XV39, C3XV40, C3XZG1, C3YCT8, C3YDQ5, C3YP94, C3YQJ2, C3YQJ4, C3YR48, C3YVQ2, C3YWQ2, C3YZY9, C3Z5H2, C3Z5I4, C3Z8X5, C3ZJL9, C3ZQK4, C3ZQK5, C3ZSD6, C3ZYA5, C3ZZI0	Bgl_XP_013063360.1, Bgl_XP_013064660.1, Bgl_XP_013064998.1, Bgl_XP_013065690.1, Bgl_XP_013068890.1, Bgl_XP_013071038.1, Bgl_XP_013072106.1, Bgl_XP_013072107.1, Bgl_XP_013072108.1, Bgl_XP_013072109.1, Bgl_XP_013072111.1, Bgl_XP_013072112.1, Bgl_XP_013072113.1, Bgl_XP_013072116.1, Bgl_XP_013072904.1, Bgl_XP_013072913.1, Bgl_XP_013072921.1, Bgl_XP_013073550.1, Bgl_XP_013075945.1, Bgl_XP_013077118.1,…	H9JI93, H9JI96, H9JL25	Capitella_R7T4K7, Capitella_R7T686, Capitella_R7T6U4, Capitella_R7T727, Capitella_R7T7A2, Capitella_R7T8J9, Capitella_R7T909, Capitella_R7T9A7, Capitella_R7TA11, Capitella_R7TC33, Capitella_R7TCG3, Capitella_R7TE22, Capitella_R7TJC5, Capitella_R7TK50, Capitella_R7TL63, Capitella_R7TLD1, Capitella_R7TM77, Capitella_R7TM90, Capitella_R7TPU7, Capitella_R7TQ28, Capitella_R7TQA1, Capitella_R7TQK4, Cap…	Crassostrea_XP_011413210.2, Crassostrea_XP_011413212.1, Crassostrea_XP_011415964.1, Crassostrea_XP_011425222.1, Crassostrea_XP_011429928.1, Crassostrea_XP_011429929.1, Crassostrea_XP_011430190.1, Crassostrea_XP_011437083.1, Crassostrea_XP_011446726.1, Crassostrea_XP_011446732.1, Crassostrea_XP_011446749.1, Crassostrea_XP_011446770.1, Crassostrea_XP_011446779.1, Crassostrea_XP_011453456.1, Crassos…	C9QP17, I0DHK8, P83088, Q9VUL9, Q9W0F6	e1050c42.18, e1050c42.19, e11619c32.6, e11904c40.9, e1315c38.1, e142877c53.1, e143c37.8, e14741c39.12, e1496c33.14, e1631c42.7, e1631c42.9, e2177c43.41, e2177c43.48, e224078c36.4, e2580c40.10, e2589c35.4, e2854c45.36, e3240c34.1, e3620c45.12, e3963c31.4, e5119c40.13, e5119c40.8, e5632c41.3, e6267c35.16, e637c39.13, e7080c41.6, e853c37.9	Haliotis_HDSC00334CG00080, Haliotis_HDSC00470CG00050, Haliotis_HDSC00489CG00060, Haliotis_HDSC00531CG00120, Haliotis_HDSC00665CG00030, Haliotis_HDSC00896CG00080, Haliotis_HDSC00896CG00110, Haliotis_HDSC00896CG00120, Haliotis_HDSC00960CG00040, Haliotis_HDSC01031CG00030, Haliotis_HDSC01087CG00020, Haliotis_HDSC01108CG00090, Haliotis_HDSC01409CG00010, Haliotis_HDSC01440CG00040, Haliotis_HDSC01648CG0…	Lingula_A0A1S3GYR6, Lingula_A0A1S3GZ02, Lingula_A0A1S3H185, Lingula_A0A1S3H2M9, Lingula_A0A1S3HAK9, Lingula_A0A1S3HEK8, Lingula_A0A1S3HEM4, Lingula_A0A1S3HGK3, Lingula_A0A1S3HH28, Lingula_A0A1S3HH35, Lingula_A0A1S3HH46, Lingula_A0A1S3HH60, Lingula_A0A1S3HH80, Lingula_A0A1S3HK85, Lingula_A0A1S3HLD1, Lingula_A0A1S3HN27, Lingula_A0A1S3HV69, Lingula_A0A1S3HX23, Lingula_A0A1S3HXZ0, Lingula_A0A1S3I047,…	Lottia_XP_009043694.1, Lottia_XP_009044102.1, Lottia_XP_009045882.1, Lottia_XP_009046489.1, Lottia_XP_009050020.1, Lottia_XP_009051197.1, Lottia_XP_009051423.1, Lottia_XP_009053463.1, Lottia_XP_009053493.1, Lottia_XP_009053574.1, Lottia_XP_009056115.1, Lottia_XP_009056117.1, Lottia_XP_009056118.1, Lottia_XP_009058323.1, Lottia_XP_009060800.1, Lottia_XP_009060801.1, Lottia_XP_009062975.1, Lottia_X…	O88819, Q11127, Q11131	Obi_XP_014780193.1, Obi_XP_014780194.1, Obi_XP_014780195.1, Obi_XP_014780591.1, Obi_XP_014781749.1, Obi_XP_014788844.1	p1015c69.7, p1015c69.8, p1147c61.78, p17c67.172, p21119c41.1, p2492c65.80, p258665c71.83, p258755c69.223, p258853c68.3, p264c61.140, p286c65.1, p3054c66.15, p3054c66.9, p335c60.83, p335c60.84, p39c63.290, p448c68.38, p461c66.48, p461c66.49, p461c66.51, p461c66.56, p461c66.57, p461c66.58, p461c66.73, p461c66.74, p706c62.45, p807c65.4, p807c65.6, p838c70.260, p862c58.89, p98c60.32	Dre_A0A0G2L3V0, Dre_A0A0R4ICW9, Dre_A0A0R4IFI1, Dre_A0A0R4IUI3, Dre_A0A0R4IWR0, Dre_A5PLB9, Dre_A7E281, Dre_A7MCE4, Dre_A8E520, Dre_A8E521, Dre_B3DGK8, Dre_B3DJZ1, Dre_F1Q797, Dre_F1QDQ8, Dre_F1QIK0, Dre_F1QKT0, Dre_F1QKT5, Dre_F1QMG7, Dre_F1QUX4, Dre_F1R5F5, Dre_F6NWZ6, Dre_Q0P438, Dre_Q29R89, Dre_Q2VU43, Dre_Q2VU44, Dre_Q32WF4, Dre_Q566W1, Dre_Q5PR51, Dre_Q5U3V0, Dre_Q9W640, Dre_Q9W641, Dre_X1W…	Hsa_P21217, Hsa_P22083, Hsa_P51993, Hsa_Q11128, Hsa_Q11130, Hsa_Q9Y231	pfu_aug2.0_1091.1_04812.t1, pfu_aug2.0_115.1_16947.t1, pfu_aug2.0_115.1_16948.t1, pfu_aug2.0_1255.1_18210.t1, pfu_aug2.0_13.1_10081.t1, pfu_aug2.0_13.1_10082.t1, pfu_aug2.0_1821.1_05259.t1, pfu_aug2.0_216.1_20432.t1, pfu_aug2.0_2220.1_02049.t1, pfu_aug2.0_2573.1_12210.t1, pfu_aug2.0_2584.1_15570.t1, pfu_aug2.0_2868.1_28967.t1, pfu_aug2.0_379.1_30699.t1, pfu_aug2.0_398.1_27346.t1, pfu_aug2.0_398.1…
OG0000065	J9JJ38, J9JQ68, J9JWS1, J9JXU2, J9JZR2, X1WJL7	Aca_NP_001191646.1, Aca_NP_001232922.1, Aca_XP_005092660.2, Aca_XP_005092661.2, Aca_XP_005106463.2, Aca_XP_012934814.1, Aca_XP_012935280.1, Aca_XP_012935673.1, Aca_XP_012935708.1, Aca_XP_012942361.1, Aca_XP_012942529.1, Aca_XP_012943280.1, Aca_XP_012943284.1, Aca_XP_012944491.1, Aca_XP_012945572.1, Aca_XP_012946495.1	C3XQN3, C3XQN4, C3XRB8, C3XRK2, C3XRW5, C3XT89, C3XUP5, C3XUT9, C3XVC1, C3XVV2, C3XVZ9, C3XW01, C3XWX4, C3XWX5, C3XY15, C3XY23, C3XY25, C3XY27, C3XY29, C3XY31, C3XY33, C3XY52, C3Y050, C3Y403, C3Y404, C3Y405, C3Y4T0, C3Y4Y0, C3Y4Y2, C3Y5A4, C3Y6C8, C3Y805, C3Y807, C3YA49, C3YA70, C3YAB9, C3YAD0, C3YCL9, C3YD24, C3YE64, C3YER9, C3YFF4, C3YFM4, C3YGJ7, C3YGK3, C3YGZ0, C3YH32, C3YH33, C3YHF1, C3YHF2,…	Bgl_XP_013060988.1, Bgl_XP_013060989.1, Bgl_XP_013060990.1, Bgl_XP_013060991.1, Bgl_XP_013064330.1, Bgl_XP_013064738.1, Bgl_XP_013065523.1, Bgl_XP_013066724.1, Bgl_XP_013069153.1, Bgl_XP_013072239.1, Bgl_XP_013075713.1, Bgl_XP_013079337.1, Bgl_XP_013079938.1, Bgl_XP_013082879.1, Bgl_XP_013086808.1, Bgl_XP_013087621.1, Bgl_XP_013087622.1, Bgl_XP_013089114.1, Bgl_XP_013092504.1, Bgl_XP_013093792.1,…	D2IYS2, H9IUA2, H9J389, H9J6W8, H9JET9, H9JKN9, H9JMW6, Q1JUB8	Capitella_R7T458, Capitella_R7T5K4, Capitella_R7T8A9, Capitella_R7TD55, Capitella_R7TDD3, Capitella_R7TE09, Capitella_R7TFM5, Capitella_R7TGC4, Capitella_R7TJD4, Capitella_R7TK90, Capitella_R7TKK5, Capitella_R7TKL8, Capitella_R7TLG6, Capitella_R7TQE3, Capitella_R7TUN2, Capitella_R7TWY7, Capitella_R7TXQ0, Capitella_R7UJ65, Capitella_R7UJQ9, Capitella_R7ULE7, Capitella_R7UUI5, Capitella_R7V4Z0, Cap…	Crassostrea_XP_011412768.1, Crassostrea_XP_011412769.1, Crassostrea_XP_011414324.1, Crassostrea_XP_011416623.1, Crassostrea_XP_011417784.1, Crassostrea_XP_011417785.1, Crassostrea_XP_011417786.1, Crassostrea_XP_011417787.1, Crassostrea_XP_011421334.1, Crassostrea_XP_011422061.1, Crassostrea_XP_011422062.1, Crassostrea_XP_011422063.1, Crassostrea_XP_011422733.1, Crassostrea_XP_011422734.1, Crassos…	F6J5Q3, F6J5Q5, F6J5Q7, Q07407, Q09147, Q24592, Q26298, Q7JQD5, Q7KA88, Q7KAN0, Q7KT06, Q8IQ00, Q95RP6, Q9BHA9, Q9VBW3	e12132c38.3, e12915c37.14, e13608c39.7, e1427c36.17, e1492c41.43, e2048c41.6, e223993c43.6, e223993c43.8, e3376c40.4, e3590c44.46, e428c41.13, e4735c44.13, e4805c43.17, e483c42.11	Haliotis_HDSC00160CG00030, Haliotis_HDSC00201CG00030, Haliotis_HDSC00579CG00070, Haliotis_HDSC00819CG00090, Haliotis_HDSC01595CG00010, Haliotis_HDSC01595CG00080, Haliotis_HDSC01674CG00020, Haliotis_HDSC03213CG00020, Haliotis_HDSC09625CG00010, Haliotis_HDSC10410CG00010, Haliotis_HDSC11576CG00010, Haliotis_HDSC15279CG00010, Haliotis_HDSC22666CG00010	Lingula_A0A1S3H6S0, Lingula_A0A1S3H7M2, Lingula_A0A1S3H7Z3, Lingula_A0A1S3H815, Lingula_A0A1S3H9Z7, Lingula_A0A1S3HE88, Lingula_A0A1S3HEA7, Lingula_A0A1S3HEF1, Lingula_A0A1S3HEM7, Lingula_A0A1S3HFX9, Lingula_A0A1S3HH76, Lingula_A0A1S3HP84, Lingula_A0A1S3HQQ0, Lingula_A0A1S3HSK2, Lingula_A0A1S3HST0, Lingula_A0A1S3HT04, Lingula_A0A1S3HT17, Lingula_A0A1S3HT41, Lingula_A0A1S3HTZ7, Lingula_A0A1S3HUB1,…	Lottia_XP_009044230.1, Lottia_XP_009049757.1, Lottia_XP_009049965.1, Lottia_XP_009050840.1, Lottia_XP_009055745.1, Lottia_XP_009056169.1, Lottia_XP_009059091.1, Lottia_XP_009060566.1, Lottia_XP_009061945.1, Lottia_XP_009062628.1, Lottia_XP_009064082.1, Lottia_XP_009064898.1, Lottia_XP_009064904.1, Lottia_XP_009064910.1, Lottia_XP_009065441.1, Lottia_XP_009066487.1, Lottia_XP_009067112.1	P16056, P16092, P21803, P35546, Q03142, Q61851, Q62190, Q6J9G1	Obi_XP_014769539.1, Obi_XP_014775137.1, Obi_XP_014775138.1, Obi_XP_014775139.1, Obi_XP_014780982.1, Obi_XP_014784170.1, Obi_XP_014784477.1, Obi_XP_014784478.1, Obi_XP_014784479.1, Obi_XP_014787948.1, Obi_XP_014790097.1, Obi_XP_014790098.1	p1108c71.61, p128c64.1, p1398c71.1, p167c70.228, p227c62.49, p257c63.120, p258738c65.137, p258742c70.72, p258753c65.132, p258753c65.134, p258776c68.6, p258779c67.5, p258779c67.7, p286c65.85, p522c66.58, p5c67.68, p5c67.75	Dre_A0A0B5JQ16, Dre_A0A0B5JW56, Dre_A0A0H2UKE7, Dre_A0A0R4IEQ9, Dre_A0A0R4IQ03, Dre_A0A1D5NT23, Dre_A0A286Y9G6, Dre_A0M8V8, Dre_A4JYI8, Dre_A4JYQ2, Dre_A4QN31, Dre_A8E7C6, Dre_B3DGT9, Dre_B7ZVT9, Dre_C8XT57, Dre_E7EYX4, Dre_E7FGQ0, Dre_E9QCV8, Dre_F1Q5T3, Dre_F1QHL9, Dre_F1QLR7, Dre_F1QPA0, Dre_F1R376, Dre_F1RBS5, Dre_F1RBT3, Dre_F1REV2, Dre_F8W2E2, Dre_F8W2F8, Dre_F8W376, Dre_G1K2P2, Dre_G1K2P7,…	Hsa_P07949, Hsa_P08581, Hsa_P11362, Hsa_P21802, Hsa_P22455, Hsa_P22607, Hsa_Q04912, Hsa_Q6J9G0	pfu_aug2.0_102.1_06945.t1, pfu_aug2.0_1151.1_04848.t1, pfu_aug2.0_14877.1_26491.t1, pfu_aug2.0_19.1_30005.t2, pfu_aug2.0_2540.1_02167.t1, pfu_aug2.0_3213.1_12405.t1, pfu_aug2.0_33.1_10137.t1, pfu_aug2.0_51.1_03509.t1, pfu_aug2.0_51.1_03510.t1, pfu_aug2.0_51.1_03511.t1, pfu_aug2.0_811.1_04592.t1, pfu_aug2.0_9819.1_33064.t1
OG0000066	C4WWM5, J9KA87	Aca_XP_005099528.1, Aca_XP_005109104.1	C3XVD8, C3YWM7, C4A115	Bgl_XP_013063799.1, Bgl_XP_013080334.1		Capitella_R7VHF3	Crassostrea_XP_011450048.1	A1Z7R9, B3DN98, Q86P74, Q9XYQ6	e10050c47.13, e1016c46.6, e10323c42.2, e1034c46.18, e10410c34.15, e1054c42.12, e1054c42.3, e10647c32.16, e1088c39.14, e10957c37.12, e1103c42.88, e111707c30.1, e11181c46.6, e1119c45.14, e1137c42.3, e11493c44.3, e11511c47.5, e1157c43.4, e11656c43.27, e118c43.6, e11981c24.1, e1200c43.20, e12194c45.2, e1232c39.3, e12332c27.2, e1247c39.14, e1252c41.24, e12682c48.12, e12686c36.7, e1270c41.24, e1273c44.…	Haliotis_HDSC01092CG00040	Lingula_A0A1S3JUB8	Lottia_XP_009051867.1, Lottia_XP_009056368.1			p10071c44.1, p1076c71.90, p1129c66.58, p1139c68.64, p1180c74.28, p1188c61.51, p11c67.77, p12519c42.1, p1344c68.16, p1391c61.161, p1411c68.63, p1427c68.50, p143c69.25, p1666c56.5, p167c70.218, p167c70.42, p169c57.27, p170c62.42, p170c62.43, p174c61.2, p174c61.61, p177c64.56, p17c67.161, p1857c64.1, p189c72.81, p189c72.86, p190c77.37, p196c65.7, p2010c66.34, p2015c61.28, p2037c74.37, p2053c66.239, …	Dre_F1QGQ9		pfu_aug2.0_2575.1_18861.t1, pfu_aug2.0_5574.1_16122.t1
OG0000067	J9JMD6, X1WJF2	Aca_XP_005091020.1, Aca_XP_005093258.1, Aca_XP_005093755.1, Aca_XP_005093756.1, Aca_XP_005093757.1, Aca_XP_005093758.1, Aca_XP_005093940.1, Aca_XP_005093941.1, Aca_XP_005097365.1, Aca_XP_005097545.2, Aca_XP_005099262.1, Aca_XP_005099489.2, Aca_XP_005099524.1, Aca_XP_005099539.2, Aca_XP_005104795.1, Aca_XP_005105522.1, Aca_XP_005106749.2, Aca_XP_005110670.2, Aca_XP_005110899.1, Aca_XP_005112357.1,…	C3XW24, C3XYK5, C3XZ35, C3XZ36, C3Y1I6, C3YDY3, C3YDZ0, C3YVF0, C3Z751, C3ZA24, C3ZA25, C3ZA26, C3ZA27	Bgl_XP_013060683.1, Bgl_XP_013063205.1, Bgl_XP_013063209.1, Bgl_XP_013063623.1, Bgl_XP_013066083.1, Bgl_XP_013066088.1, Bgl_XP_013066089.1, Bgl_XP_013066090.1, Bgl_XP_013066091.1, Bgl_XP_013066092.1, Bgl_XP_013066093.1, Bgl_XP_013070559.1, Bgl_XP_013071049.1, Bgl_XP_013071061.1, Bgl_XP_013071072.1, Bgl_XP_013071082.1, Bgl_XP_013071101.1, Bgl_XP_013071749.1, Bgl_XP_013071792.1, Bgl_XP_013071793.1,…		Capitella_R7T4I0, Capitella_R7T7K0, Capitella_R7TBN9, Capitella_R7TDX3, Capitella_R7TND2, Capitella_R7TQH2, Capitella_R7TTT0, Capitella_R7TXM1, Capitella_R7TY66, Capitella_R7UAI9, Capitella_R7UEW5, Capitella_R7UGK2, Capitella_R7UTT4, Capitella_R7UTW3, Capitella_R7UWK8, Capitella_R7UWT3, Capitella_R7V8Z7, Capitella_R7V9V0, Capitella_R7VF17, Capitella_X1YV60, Capitella_X2BBW4	Crassostrea_XP_011412131.1, Crassostrea_XP_011413100.1, Crassostrea_XP_011414318.1, Crassostrea_XP_011414319.1, Crassostrea_XP_011414328.1, Crassostrea_XP_011414343.1, Crassostrea_XP_011414996.1, Crassostrea_XP_011415672.1, Crassostrea_XP_011415958.1, Crassostrea_XP_011415959.1, Crassostrea_XP_011417470.1, Crassostrea_XP_011417528.2, Crassostrea_XP_011417818.2, Crassostrea_XP_011421201.1, Crassos…		e10948c36.1, e1113c45.51, e11969c36.2, e1272c43.19, e1272c43.20, e12778c44.6, e1626c39.14, e16566c38.4, e18316c42.5, e18426c37.1, e20130c28.2, e21362c36.1, e214652c33.1, e214837c34.1, e214838c39.1, e2390c44.1, e2390c44.4, e2408c40.4, e2424c42.24, e2627c36.10, e2707c42.16, e3094c39.1, e3545c38.3, e383c46.54, e3936c40.18, e3958c43.10, e3958c43.9, e443c38.23, e4748c35.4, e5176c44.7, e5176c44.8, e525…	Haliotis_HDSC00008CG00070, Haliotis_HDSC00082CG00240, Haliotis_HDSC00111CG00060, Haliotis_HDSC00111CG00070, Haliotis_HDSC00131CG00150, Haliotis_HDSC00131CG00160, Haliotis_HDSC00131CG00170, Haliotis_HDSC00212CG00090, Haliotis_HDSC00254CG00030, Haliotis_HDSC00254CG00050, Haliotis_HDSC00254CG00070, Haliotis_HDSC00272CG00080, Haliotis_HDSC00272CG00090, Haliotis_HDSC00272CG00100, Haliotis_HDSC00272CG0…	Lingula_A0A1S3JPX3	Lottia_XP_009044208.1, Lottia_XP_009044625.1, Lottia_XP_009044626.1, Lottia_XP_009047421.1, Lottia_XP_009047422.1, Lottia_XP_009048122.1, Lottia_XP_009048330.1, Lottia_XP_009049189.1, Lottia_XP_009049190.1, Lottia_XP_009050224.1, Lottia_XP_009050758.1, Lottia_XP_009051692.1, Lottia_XP_009051825.1, Lottia_XP_009051846.1, Lottia_XP_009051982.1, Lottia_XP_009053777.1, Lottia_XP_009053919.1, Lottia_X…		Obi_XP_014770048.1, Obi_XP_014770912.1	p105c62.22, p1079c64.180, p1079c64.181, p114c62.134, p128c64.148, p128c64.194, p128c64.285, p128c64.292, p1410c65.90, p1410c65.91, p1470c61.15, p1529c64.1, p1529c64.47, p1529c64.49, p1529c64.56, p1529c64.57, p1860c62.15, p1860c62.21, p189c72.164, p196c65.23, p196c65.28, p196c65.30, p220c72.63, p228c65.4, p22c64.207, p22c64.209, p22c64.224, p22c64.228, p240c62.218, p258633c66.54, p28851c78.2, p343…	Dre_A0A0R4IZ28, Dre_F1REB2, Dre_Q6AXL9		pfu_aug2.0_1015.1_18023.t1, pfu_aug2.0_1019.1_31364.t1, pfu_aug2.0_1019.1_31365.t1, pfu_aug2.0_1019.1_31367.t1, pfu_aug2.0_10551.1_06439.t1, pfu_aug2.0_1091.1_04815.t1, pfu_aug2.0_1144.1_14815.t1, pfu_aug2.0_1171.1_04854.t1, pfu_aug2.0_1171.1_04855.t1, pfu_aug2.0_1171.1_04856.t1, pfu_aug2.0_13.1_10073.t1, pfu_aug2.0_13.1_10074.t1, pfu_aug2.0_13228.1_29781.t1, pfu_aug2.0_1363.1_11619.t1, pfu_aug2.…
OG0000068	J9KGD4, J9LA47, X1WR68, X1XNL8	Aca_XP_005112736.1, Aca_XP_012938538.1, Aca_XP_012939678.1, Aca_XP_012939790.1, Aca_XP_012939842.1, Aca_XP_012940140.1, Aca_XP_012940613.1, Aca_XP_012941474.1, Aca_XP_012944736.1, Aca_XP_012944878.1, Aca_XP_012945029.1, Aca_XP_012945030.1, Aca_XP_012945280.1, Aca_XP_012945440.1, Aca_XP_012945625.1, Aca_XP_012946752.1			Q07431		Crassostrea_XP_011413473.1		e115c38.14, e116c41.18, e12198c36.2, e12557c44.10, e12557c44.9, e1280c41.3, e1280c41.4, e12992c42.2, e1304c39.2, e1363c45.13, e14465c42.2, e16150c35.1, e1788c44.22, e1788c44.23, e180551c35.1, e1825c38.6, e1917c44.5, e21513c27.2, e2239c36.46, e2239c36.47, e224098c44.22, e224120c42.6, e22514c37.1, e2381c45.30, e23945c34.6, e2406c44.24, e2406c44.25, e2406c44.26, e24343c26.5, e2586c40.4, e2612c42.2, …					Obi_XP_014768063.1, Obi_XP_014772363.1, Obi_XP_014775908.1, Obi_XP_014777841.1, Obi_XP_014778780.1, Obi_XP_014780241.1, Obi_XP_014781021.1	p1006c70.57, p100c71.37, p1015c69.220, p1018c66.23, p1021c68.45, p1039c62.49, p1063c40.2, p1076c71.45, p1098c66.9, p110c62.9, p1118c65.33, p1147c61.45, p1147c61.46, p114c62.149, p114c62.2, p114c62.25, p114c62.26, p1152c68.61, p1152c68.72, p1152c68.79, p1152c68.80, p117c71.233, p11884c56.3, p1188c61.48, p1192c35.3, p1197c63.6, p121c49.2, p1220c62.148, p1242c67.40, p1242c67.47, p12498c72.5, p124c71…	Dre_Q76IN0		pfu_aug2.0_10016.1_22933.t1, pfu_aug2.0_234.1_13841.t1, pfu_aug2.0_3081.1_05742.t1, pfu_aug2.0_7738.1_29596.t1
OG0000069	J9JLW2, J9JRG2, J9JYL5, J9K5K5, J9L4F9, J9LDJ7, J9LH02, J9LXN8, J9M3K2, J9M835, X1WJC6, X1XTU1	Aca_XP_005089018.1, Aca_XP_005097243.2, Aca_XP_005099252.1, Aca_XP_005099253.1, Aca_XP_005099459.2, Aca_XP_005101910.1, Aca_XP_005102249.1, Aca_XP_005105969.2, Aca_XP_005106277.1, Aca_XP_005106278.1, Aca_XP_005108651.1, Aca_XP_005109004.2, Aca_XP_005111247.2, Aca_XP_012934854.1, Aca_XP_012940028.1, Aca_XP_012940221.1, Aca_XP_012940222.1, Aca_XP_012942688.1, Aca_XP_012946802.1	B3UY99, B3UYA1, B3UYA5, B3UYA8, B3UYB0, B3UYB2, B3UYB3, B3UYB4, B3UYB5, B3UYB6, B3UYB7, B3UYB8, B3UYB9, B3UYC0, C3XQ98, C3XQA0, C3XQA1, C3XQK4, C3XR49, C3XR51, C3Y0G7, C3Y5P8, C3Y6A6, C3YFG9, C3YMY7, C3YNT3, C3YWN1, C3Z337, C3ZBN9, C3ZBQ8, C3ZIC2, C3ZMY1, O61733, Q17135, Q5K0A4, Q5K0A5, Q86LT7, Q8I137, Q8MUS6, Q8T9N1, Q93133	Bgl_XP_013063639.1, Bgl_XP_013063989.1, Bgl_XP_013064283.1, Bgl_XP_013064514.1, Bgl_XP_013067134.1, Bgl_XP_013070049.1, Bgl_XP_013070051.1, Bgl_XP_013072304.1, Bgl_XP_013078065.1, Bgl_XP_013078066.1, Bgl_XP_013078204.1, Bgl_XP_013080124.1, Bgl_XP_013080268.1, Bgl_XP_013090868.1, Bgl_XP_013091340.1, Bgl_XP_013096936.1	D4AH70, G5EI84, H9ITQ5, H9IUA8, H9IW57, H9J210, H9J2A4, H9J3Q4, H9J6F9, H9J827, H9JL96, H9JLT8, H9JRW6, H9JXK2, Q17241	Capitella_B0LD03, Capitella_D3K2B3, Capitella_D3K2B4, Capitella_D3K2B5, Capitella_R7T5R6, Capitella_R7TAJ7, Capitella_R7TAU3, Capitella_R7TCN1, Capitella_R7TG11, Capitella_R7TJV0, Capitella_R7TM48, Capitella_R7TRI1, Capitella_R7TV40, Capitella_R7TZA8, Capitella_R7U085, Capitella_R7U312, Capitella_R7U9H0, Capitella_R7UAK5, Capitella_R7UFR5, Capitella_R7UHM9, Capitella_R7URW6, Capitella_R7UXI1, Cap…	Crassostrea_NP_001295827.1, Crassostrea_XP_011413445.1, Crassostrea_XP_011417585.1, Crassostrea_XP_011417586.1, Crassostrea_XP_011422959.1, Crassostrea_XP_011425762.1, Crassostrea_XP_011427689.1, Crassostrea_XP_011434081.1, Crassostrea_XP_011435457.1, Crassostrea_XP_011441298.1, Crassostrea_XP_011444776.1, Crassostrea_XP_011445234.1, Crassostrea_XP_011445235.1, Crassostrea_XP_011445317.1, Crassos…	A0A0B4KHC0, A0A0B4LHW8, A0A126GV17, B4F600, B4F601, B4F602, B4F603, B4F604, B4F605, B4F606, B4F607, B4F608, B4F611, C0MLX8, C0MLX9, C0MLY0, C0MLY1, C0MLY4, D3PFH7, E1JJ07, H5V8D4, P14734, P32027, P32028, P32029, P32030, P32031, Q02360, Q02361, Q0IGQ1, Q32KE3, Q53YH1, Q7YU22, Q8IMA2, Q8STC0, Q8STD5, Q8SX31, Q8T9W8, Q961V5, Q9V481, Q9VS05, Q9W4Q0, Q9W4Q1, Q9W5X5	e110609c40.1, e1359c45.39, e2072c39.13, e216173c45.18, e2314c43.18, e263c37.6, e2748c39.30, e2748c39.44, e4461c43.10, e4461c43.24, e4633c43.20, e5188c33.15, e6601c37.3, e7113c42.11, e7263c38.8, e746c39.4	Haliotis_HDSC00027CG00130, Haliotis_HDSC00120CG00040, Haliotis_HDSC00148CG00070, Haliotis_HDSC00326CG00050, Haliotis_HDSC00326CG00060, Haliotis_HDSC00326CG00130, Haliotis_HDSC00451CG00100, Haliotis_HDSC00459CG00090, Haliotis_HDSC00550CG00080, Haliotis_HDSC00550CG00120, Haliotis_HDSC01069CG00020, Haliotis_HDSC01077CG00130, Haliotis_HDSC01192CG00060, Haliotis_HDSC02394CG00040, Haliotis_HDSC02770CG0…	Lingula_A0A1S3H5W7, Lingula_A0A1S3H614, Lingula_A0A1S3HCH6, Lingula_A0A1S3HCJ4, Lingula_A0A1S3HM97, Lingula_A0A1S3HTJ6, Lingula_A0A1S3IBP0, Lingula_A0A1S3II11, Lingula_A0A1S3IKP9, Lingula_A0A1S3ILK8, Lingula_A0A1S3J0Y0, Lingula_A0A1S3J215, Lingula_A0A1S3J370, Lingula_A0A1S3JR40, Lingula_A0A1S3JTQ4, Lingula_A0A1S3K119, Lingula_A0A1S3K126, Lingula_A0A1S3K1C3, Lingula_A0A1S3K231, Lingula_A0A1S3KH44	Lottia_XP_009043838.1, Lottia_XP_009043969.1, Lottia_XP_009044180.1, Lottia_XP_009044181.1, Lottia_XP_009045446.1, Lottia_XP_009045977.1, Lottia_XP_009046406.1, Lottia_XP_009047947.1, Lottia_XP_009048711.1, Lottia_XP_009048772.1, Lottia_XP_009053793.1, Lottia_XP_009054244.1, Lottia_XP_009054249.1, Lottia_XP_009054250.1, Lottia_XP_009058107.1, Lottia_XP_009059936.1, Lottia_XP_009063460.1, Lottia_X…	O35392, O54743, O88470, O88621, P35582, P35583, P35584, Q3I5G5, Q60688, Q60987, Q61060, Q61080, Q61345, Q61572, Q61574, Q61660, Q61850, Q64731, Q64732, Q64733, Q8BUR3, Q8R2I0, Q922I5, Q9ES18, Q9QY14	Obi_XP_014767584.1, Obi_XP_014775072.1, Obi_XP_014775382.1, Obi_XP_014777539.1, Obi_XP_014777604.1, Obi_XP_014777612.1, Obi_XP_014778402.1, Obi_XP_014785001.1, Obi_XP_014785648.1, Obi_XP_014786040.1, Obi_XP_014786302.1, Obi_XP_014787982.1, Obi_XP_014788201.1	p2010c66.67, p2150c71.41, p22306c55.4, p254c66.19, p2684c41.1, p3251c67.26, p3251c67.28, p400c61.26, p440c72.246, p45c69.23, p474c68.45, p522c66.112, p639c70.138, p6c66.227, p890c63.2, p97c59.15	Dre_A0A0N9JT62, Dre_A0A0R4I9M3, Dre_A0A0R4IHN9, Dre_A0A0R4II00, Dre_A0A286Y9U9, Dre_A0A286YAH9, Dre_A0ES87, Dre_A1L1S5, Dre_A2CE80, Dre_A3KNJ3, Dre_A4IGC7, Dre_A4IGF4, Dre_A7MBZ9, Dre_B0JZP2, Dre_B0R0B2, Dre_B0R0Q6, Dre_B0UXI2, Dre_B0UXI3, Dre_B2GP52, Dre_B3DGC2, Dre_B3DGF9, Dre_B3DHP4, Dre_E7EZ33, Dre_E7F138, Dre_E7F6A0, Dre_E7F8H3, Dre_E7FA97, Dre_E7FER3, Dre_E9QCZ7, Dre_E9QF05, Dre_F1Q819, Dre…	Hsa_A8MTJ6, Hsa_O00358, Hsa_O43638, Hsa_O60548, Hsa_O75593, Hsa_P55316, Hsa_P55317, Hsa_P55318, Hsa_P58012, Hsa_Q12946, Hsa_Q12947, Hsa_Q12948, Hsa_Q12950, Hsa_Q12951, Hsa_Q12952, Hsa_Q13461, Hsa_Q16676, Hsa_Q3SYB3, Hsa_Q5VV16, Hsa_Q5VYV0, Hsa_Q6VB84, Hsa_Q6ZQN5, Hsa_Q8WXT5, Hsa_Q92949, Hsa_Q99853, Hsa_Q99958, Hsa_Q9NU39, Hsa_Q9P0K8, Hsa_Q9UJU5, Hsa_Q9UPW0, Hsa_Q9Y261	pfu_aug2.0_1021.1_04767.t1, pfu_aug2.0_1055.1_18052.t1, pfu_aug2.0_1158.1_28096.t1, pfu_aug2.0_169.1_30327.t1, pfu_aug2.0_173.1_10389.t1, pfu_aug2.0_1791.1_05239.t1, pfu_aug2.0_180.1_00375.t1, pfu_aug2.0_2121.1_05418.t1, pfu_aug2.0_2214.1_15444.t1, pfu_aug2.0_257.1_23758.t1, pfu_aug2.0_257.1_23760.t1, pfu_aug2.0_280.1_00540.t1, pfu_aug2.0_290.1_00554.t1, pfu_aug2.0_3744.1_15849.t1, pfu_aug2.0_528…
OG0000070		Aca_XP_005092271.1, Aca_XP_005095660.1, Aca_XP_005097345.1, Aca_XP_005097992.1, Aca_XP_005097993.1, Aca_XP_005097995.2, Aca_XP_005100125.1, Aca_XP_005102590.1, Aca_XP_005102591.1, Aca_XP_005102592.1, Aca_XP_005103727.1, Aca_XP_005103728.1, Aca_XP_005103729.1, Aca_XP_005103731.1, Aca_XP_005103907.1, Aca_XP_005107125.1, Aca_XP_005107691.2, Aca_XP_005108759.2, Aca_XP_005108794.1, Aca_XP_005110709.1,…	C3XPL1, C3YTN0, C3Z118, C3ZVA6	Bgl_XP_013060680.1, Bgl_XP_013061342.1, Bgl_XP_013062725.1, Bgl_XP_013064312.1, Bgl_XP_013064461.1, Bgl_XP_013065908.1, Bgl_XP_013065909.1, Bgl_XP_013065910.1, Bgl_XP_013065912.1, Bgl_XP_013065913.1, Bgl_XP_013067394.1, Bgl_XP_013067396.1, Bgl_XP_013067397.1, Bgl_XP_013067398.1, Bgl_XP_013068449.1, Bgl_XP_013068450.1, Bgl_XP_013068451.1, Bgl_XP_013068453.1, Bgl_XP_013068839.1, Bgl_XP_013068840.1,…		Capitella_R7T7R0, Capitella_R7TEP4, Capitella_R7U8W1	Crassostrea_XP_011412258.1, Crassostrea_XP_011412326.1, Crassostrea_XP_011412327.1, Crassostrea_XP_011412329.1, Crassostrea_XP_011412330.1, Crassostrea_XP_011412331.1, Crassostrea_XP_011412345.1, Crassostrea_XP_011412346.1, Crassostrea_XP_011412408.1, Crassostrea_XP_011412409.1, Crassostrea_XP_011412511.1, Crassostrea_XP_011415112.1, Crassostrea_XP_011415113.1, Crassostrea_XP_011415114.1, Crassos…		e1103c42.10, e14641c35.36, e212983c34.2, e212983c34.4, e213600c41.3, e213600c41.5, e225717c152.11, e2549c40.2, e2971c32.2, e3309c35.39, e35172c47.3, e3812c40.36, e4575c41.15, e5359c40.7, e6680c38.17, e928c45.4, e9587c42.1	Haliotis_HDSC00050CG00140, Haliotis_HDSC00152CG00260, Haliotis_HDSC00207CG00160, Haliotis_HDSC00225CG00060, Haliotis_HDSC00250CG00020, Haliotis_HDSC00275CG00090, Haliotis_HDSC00299CG00080, Haliotis_HDSC00299CG00090, Haliotis_HDSC00299CG00100, Haliotis_HDSC00421CG00150, Haliotis_HDSC00421CG00160, Haliotis_HDSC00421CG00170, Haliotis_HDSC00421CG00180, Haliotis_HDSC00421CG00190, Haliotis_HDSC00531CG0…	Lingula_A0A1S3H0X7, Lingula_A0A1S3JN13	Lottia_XP_009045905.1, Lottia_XP_009046195.1, Lottia_XP_009046322.1, Lottia_XP_009046670.1, Lottia_XP_009046691.1, Lottia_XP_009050768.1, Lottia_XP_009050769.1, Lottia_XP_009050925.1, Lottia_XP_009054570.1, Lottia_XP_009055007.1, Lottia_XP_009060210.1, Lottia_XP_009061622.1, Lottia_XP_009062364.1, Lottia_XP_009062758.1, Lottia_XP_009063243.1, Lottia_XP_009065683.1, Lottia_XP_009066172.1, Lottia_X…		Obi_XP_014768507.1, Obi_XP_014768508.1, Obi_XP_014768509.1, Obi_XP_014768510.1, Obi_XP_014768511.1, Obi_XP_014768512.1, Obi_XP_014768514.1, Obi_XP_014768519.1, Obi_XP_014768520.1, Obi_XP_014768522.1, Obi_XP_014768800.1, Obi_XP_014768801.1, Obi_XP_014769515.1, Obi_XP_014769516.1, Obi_XP_014769517.1, Obi_XP_014769518.1, Obi_XP_014769519.1, Obi_XP_014769524.1, Obi_XP_014769525.1, Obi_XP_014769527.1,…	p1025c65.84, p1052c71.24, p117c71.298, p1409c63.18, p1866c63.1, p1907c60.18, p258760c66.26, p259c66.144, p2796c65.104, p3054c66.123, p520c59.26, p558c63.26, p558c63.27, p558c63.30, p57c61.70, p617c71.125, p685c68.46, p758c62.29, p826c64.49, p880c67.79, p880c67.81, p880c67.82, p880c67.83, p880c67.87, p880c67.88	Dre_Q5QNQ2		pfu_aug2.0_1.1_03334.t1, pfu_aug2.0_1.1_03337.t1, pfu_aug2.0_1.1_03338.t1, pfu_aug2.0_1032.1_08110.t1, pfu_aug2.0_1032.1_08111.t1, pfu_aug2.0_1038.1_27991.t1, pfu_aug2.0_1084.1_14769.t1, pfu_aug2.0_111.1_03633.t1, pfu_aug2.0_111.1_03634.t1, pfu_aug2.0_1124.1_14803.t1, pfu_aug2.0_11302.1_09801.t1, pfu_aug2.0_11347.1_26402.t1, pfu_aug2.0_1149.1_31474.t1, pfu_aug2.0_11777.1_26416.t1, pfu_aug2.0_121.…
OG0000071	J9KC11, J9KDQ6, J9KJI3, J9KKB7, J9KMT1, J9KP21, J9KU39, J9KU72, J9KVT4, J9KW88, J9KXF0, J9L0X0, J9L3S9, J9L458, J9L4X8, J9L5D1, J9L5G8, J9LA36, J9LC56, J9LC68, J9LCF2, J9LCU4, J9LD15, J9LIN2, J9LIU6, J9LIU7, J9LMC8, J9LND5, J9LNR2, J9LQH2, J9LQZ3, J9LSB3, J9LTB2, J9LWJ1, J9LXU8, J9LXY0, J9LYA6, J9LZJ1, J9M0J9, J9M2I2, J9M2L8, J9M2N7, J9M4E0, J9M5D7, J9M5Z2, J9M6P3, J9M6V1, J9M7N6, J9M7R3, J9M8H6,…	Aca_XP_005091054.1, Aca_XP_005099567.1, Aca_XP_005104386.1, Aca_XP_005106120.1, Aca_XP_005106777.1, Aca_XP_005110755.1, Aca_XP_005113133.1		Bgl_XP_013069503.1, Bgl_XP_013072632.1, Bgl_XP_013082605.1, Bgl_XP_013087594.1, Bgl_XP_013092257.1, Bgl_XP_013092258.1, Bgl_XP_013092931.1	A0A1L7NV02, H9IV78, H9IX39, H9J1G7, H9JGG9, H9JRF3, H9JWR6	Capitella_R7T3D0, Capitella_R7TNH9, Capitella_R7TZD6, Capitella_R7U784, Capitella_R7UFU2, Capitella_R7UGK4, Capitella_R7UL48, Capitella_R7UNN0, Capitella_R7UU79, Capitella_R7UZP3, Capitella_R7V7P4, Capitella_R7VF59, Capitella_R7VG46, Capitella_R7VHL3, Capitella_R7VIG5	Crassostrea_XP_019927981.1, Crassostrea_XP_019929350.1		e10037c42.8, e1009c44.32, e1039c42.3, e1062c44.5, e1157c43.5, e1164c44.5, e1255c45.5, e1255c45.6, e1311c35.5, e1319c41.2, e1355c44.25, e1356c45.11, e1429c45.31, e1533c39.26, e1541c43.2, e15753c45.1, e15c44.1, e16133c36.4, e1618c46.3, e1665c45.25, e16666c32.3, e1687c35.4, e1703c45.4, e1829c43.1, e1848c41.3, e1877c39.7, e1877c39.8, e1884c41.36, e19383c37.4, e19522c41.1, e1983c46.12, e1983c46.13, e2…	Haliotis_HDSC36558CG00010				Obi_XP_014767585.1, Obi_XP_014768231.1, Obi_XP_014768950.1, Obi_XP_014769812.1, Obi_XP_014769964.1, Obi_XP_014770529.1, Obi_XP_014770546.1, Obi_XP_014771322.1, Obi_XP_014771379.1, Obi_XP_014772274.1, Obi_XP_014772277.1, Obi_XP_014772356.1, Obi_XP_014772635.1, Obi_XP_014772886.1, Obi_XP_014773163.1, Obi_XP_014773795.1, Obi_XP_014773929.1, Obi_XP_014773935.1, Obi_XP_014773936.1, Obi_XP_014774038.1,…	p10106c52.18, p1350c58.19, p1350c58.20, p1350c58.21, p3388c67.9, p354c65.32, p354c65.33, p368c71.29, p519c69.44, p768c75.91
OG0000072	J9JKL0, J9JP67, J9K1A4, J9K4G2, X1X335	Aca_NP_001191519.1, Aca_XP_005092770.2, Aca_XP_005106571.1, Aca_XP_005110241.2, Aca_XP_012934671.1, Aca_XP_012934865.1, Aca_XP_012936250.1, Aca_XP_012937384.1, Aca_XP_012937387.1, Aca_XP_012938863.1, Aca_XP_012939426.1, Aca_XP_012939427.1, Aca_XP_012941886.1, Aca_XP_012941887.1, Aca_XP_012944642.1	C3XPQ0, C3XPQ1, C3XS72, C3XTM1, C3XTS0, C3XTS1, C3XU06, C3XXT5, C3XY92, C3Y540, C3Y5G4, C3YAJ3, C3YAJ4, C3YAJ5, C3YAJ6, C3YAJ7, C3YAJ9, C3YAK0, C3YAK1, C3YC90, C3YFN2, C3YJY3, C3YJY4, C3YJY5, C3YS64, C3YS75, C3YS76, C3YUY4, C3YUZ0, C3YX41, C3Z4Q8, C3Z4Q9, C3Z4R0, C3ZBF2, C3ZBF4, C3ZBJ9, C3ZBK0, C3ZBK1, C3ZEM9, C3ZEN0, C3ZF50, C3ZKC7, C3ZKH1, C3ZKH2, C3ZLR5, C3ZM15, C3ZX92, C3ZXC1	Bgl_XP_013063333.1, Bgl_XP_013065931.1, Bgl_XP_013069972.1, Bgl_XP_013079583.1, Bgl_XP_013079584.1, Bgl_XP_013081830.1, Bgl_XP_013089946.1, Bgl_XP_013091826.1, Bgl_XP_013091827.1, Bgl_XP_013092685.1, Bgl_XP_013092693.1, Bgl_XP_013092698.1, Bgl_XP_013092705.1, Bgl_XP_013092711.1, Bgl_XP_013092717.1, Bgl_XP_013092723.1, Bgl_XP_013092730.1, Bgl_XP_013094258.1, Bgl_XP_013094260.1, Bgl_XP_013094266.1	A0A0U4VGB7, A0A0U5ACA3, A0A0U5AGK6, A5A2M7, E0X9H5, E0X9H6, E0X9H7, E0X9H8, E0X9H9, E0X9I0, E0X9I1, E0X9I2, E0X9I3, E0X9I4, E0X9I5, H9ITI8, H9ITR1, H9IUG1, H9J534, H9JDK1, H9JGS4, H9JVX7, U3TMA1, V9P9M0, V9P9Q8, V9P9S1, V9P9T5, V9P9T6, X5IFF8	Capitella_R7T573, Capitella_R7T6I4, Capitella_R7T6V7, Capitella_R7T7D4, Capitella_R7T8Z5, Capitella_R7TCU7, Capitella_R7TCW2, Capitella_R7TIR4, Capitella_R7TQP2, Capitella_R7TRY6, Capitella_R7TWE4, Capitella_R7TWS0, Capitella_R7U1Z8, Capitella_R7U2U1, Capitella_R7U5D0, Capitella_R7UA74, Capitella_R7UAF8, Capitella_R7UBK0, Capitella_R7UE79, Capitella_R7UF03, Capitella_R7UNK1, Capitella_R7UPK0, Cap…	Crassostrea_XP_011415845.1, Crassostrea_XP_011415846.1, Crassostrea_XP_011426279.1, Crassostrea_XP_011426280.1, Crassostrea_XP_011431486.2, Crassostrea_XP_011431487.1, Crassostrea_XP_011436512.1, Crassostrea_XP_011436514.1, Crassostrea_XP_011436515.1, Crassostrea_XP_011436516.1, Crassostrea_XP_011436517.1, Crassostrea_XP_011437832.1, Crassostrea_XP_011437833.1, Crassostrea_XP_011438733.1, Crassos…	A0A0B4KHS0, A0A0B4LF41, A0A0B4LHB7, A0A0B4LHB9, A0A0B4LID6, A1KYB3, A1KYB4, A1KYB5, A8WDP1, E1JIQ1, E1JIQ2, E1JJA9, F2FB52, F3YDK8, M9PBZ1, M9PEV8, M9PHV2, P25123, Q08832, Q0IGX3, Q24352, Q4V4W7, Q8WS32, Q94900, Q9VDU9, Q9VXL9, V9ZAE2, V9ZAR3	e10055c35.1, e1073c43.11, e1577c42.14, e2602c43.24, e2884c42.24, e3478c42.13, e3981c38.16, e3981c38.19, e515c37.3, e5176c44.2, e6397c43.15, e6397c43.17, e6482c43.4, e7998c46.19, e925c43.22	Haliotis_HDSC00003CG00030, Haliotis_HDSC00003CG00040, Haliotis_HDSC00127CG00080, Haliotis_HDSC00378CG00030, Haliotis_HDSC01699CG00010, Haliotis_HDSC01699CG00050, Haliotis_HDSC03025CG00020, Haliotis_HDSC03025CG00030, Haliotis_HDSC04116CG00010, Haliotis_HDSC05513CG00030, Haliotis_HDSC21202CG00010	Lingula_A0A1S3H668, Lingula_A0A1S3HAQ0, Lingula_A0A1S3HBC0, Lingula_A0A1S3HBD2, Lingula_A0A1S3HCT7, Lingula_A0A1S3HM16, Lingula_A0A1S3HU83, Lingula_A0A1S3HWZ0, Lingula_A0A1S3HZP3, Lingula_A0A1S3I0M9, Lingula_A0A1S3I1N9, Lingula_A0A1S3I376, Lingula_A0A1S3I379, Lingula_A0A1S3I393, Lingula_A0A1S3I3E3, Lingula_A0A1S3I5S0, Lingula_A0A1S3I9P4, Lingula_A0A1S3ILW8, Lingula_A0A1S3IT54, Lingula_A0A1S3IT61,…	Lottia_XP_009046588.1, Lottia_XP_009046590.1, Lottia_XP_009046967.1, Lottia_XP_009046968.1, Lottia_XP_009047119.1, Lottia_XP_009047370.1, Lottia_XP_009053609.1, Lottia_XP_009053705.1, Lottia_XP_009055455.1, Lottia_XP_009059462.1, Lottia_XP_009059836.1, Lottia_XP_009059860.1, Lottia_XP_009059862.1, Lottia_XP_009059864.1, Lottia_XP_009065915.1	P16305, P22723, P26048, P26049, P27681, P50571, P62812, P63080, P63137, Q61603, Q64018, Q7TNC8, Q8BHJ7, Q91XP5, Q9D6F4, Q9R0Y8	Obi_XP_014767450.1, Obi_XP_014772149.1, Obi_XP_014773572.1, Obi_XP_014774438.1, Obi_XP_014775015.1, Obi_XP_014775917.1, Obi_XP_014776021.1, Obi_XP_014776022.1, Obi_XP_014776650.1, Obi_XP_014778401.1, Obi_XP_014782107.1, Obi_XP_014782555.1, Obi_XP_014787123.1, Obi_XP_014790117.1, Obi_XP_014790118.1, Obi_XP_014790119.1, Obi_XP_014791156.1	p1120c60.137, p1120c60.138, p114c62.74, p1161c60.46, p1161c60.7, p1161c60.8, p11c67.17, p128c64.143, p129c72.189, p1410c65.97, p2251c65.41, p2251c65.48, p259c66.119, p275c64.280, p327c72.9, p45802c62.18, p45802c62.23	Dre_A0A0A0MPE6, Dre_A0A0B5JQ36, Dre_A0A0B5JSF1, Dre_A0A0G2L8J7, Dre_A0A0G2L9L0, Dre_A0A0R4IGY8, Dre_A0A0R4IHK5, Dre_A0A0R4IL38, Dre_A0A0R4ILP2, Dre_A0A0R4INP4, Dre_A0A0R4IPF9, Dre_A0A0R4IZ75, Dre_A4FUK8, Dre_A5H9T4, Dre_A5PLE3, Dre_B0JZB5, Dre_B3DHZ5, Dre_B3DJL8, Dre_B8A4I9, Dre_C5IG43, Dre_C5IG45, Dre_D1KZ66, Dre_E7EXG0, Dre_E7F1T1, Dre_E7F635, Dre_E7F6S8, Dre_E7FF94, Dre_E7FGS3, Dre_E9QC31, Dre…	Hsa_O75311, Hsa_P14867, Hsa_P18505, Hsa_P18507, Hsa_P23415, Hsa_P23416, Hsa_P28472, Hsa_P31644, Hsa_P34903, Hsa_P47869, Hsa_P47870, Hsa_P48169, Hsa_P78334, Hsa_Q16445, Hsa_Q5JXX5, Hsa_Q8N1C3, Hsa_Q99928	pfu_aug2.0_12.1_06741.t1, pfu_aug2.0_1445.1_18339.t1, pfu_aug2.0_1491.1_05086.t1, pfu_aug2.0_15406.1_23083.t1, pfu_aug2.0_1592.1_08465.t1, pfu_aug2.0_18005.1_19914.t1, pfu_aug2.0_189.1_30383.t1, pfu_aug2.0_2340.1_02093.t1, pfu_aug2.0_2504.1_15540.t1, pfu_aug2.0_2676.1_22150.t2, pfu_aug2.0_333.1_10630.t1, pfu_aug2.0_574.1_14324.t1, pfu_aug2.0_574.1_14325.t1, pfu_aug2.0_695.1_17738.t1, pfu_aug2.0_6…
OG0000073	J9JIZ0, J9JJA1, J9JJG9, J9JJI2, J9JJL8, J9JJW9, J9JK36, J9JK84, J9JKS8, J9JL78, J9JLR2, J9JM45, J9JP56, J9JP76, J9JQS5, J9JRC3, J9JRG4, J9JS18, J9JSF1, J9JSQ9, J9JSU9, J9JT58, J9JT87, J9JUA8, J9JUN9, J9JVD1, J9JVF8, J9JXM9, J9JY99, J9JYB6, J9JZ79, J9JZR7, J9JZV1, J9K002, J9K020, J9K0F8, J9K0R3, J9K141, J9K357, J9K4F9, J9K5M0, J9K718, J9K855, J9K9E6, J9K9L4, J9KB71, J9KBP1, J9KCD0, J9KCF3, J9KDE7,…	Aca_XP_012937268.1	C3XVM8, C3YDG2, C3YFY0, C3YR96, C3Z805, C3ZNH1, C3ZNH2			Capitella_R7T5S3, Capitella_R7TPS7, Capitella_R7TSB1, Capitella_R7TYQ1, Capitella_R7U5U3, Capitella_R7U8G0, Capitella_R7UA12, Capitella_R7UA20, Capitella_R7UBE1, Capitella_R7UGF2, Capitella_R7UHG6, Capitella_R7UMD9, Capitella_R7UNM4, Capitella_R7V042, Capitella_R7V3Q3, Capitella_R7V3W2, Capitella_R7V9R0, Capitella_R7VA00, Capitella_R7VBJ9, Capitella_R7VCF7, Capitella_R7VCR7, Capitella_R7VHT9, Cap…	Crassostrea_XP_011427411.1, Crassostrea_XP_011435883.1, Crassostrea_XP_011437924.1, Crassostrea_XP_011441821.1, Crassostrea_XP_011451865.1, Crassostrea_XP_019918936.1, Crassostrea_XP_019919209.1, Crassostrea_XP_019919554.1, Crassostrea_XP_019920423.1, Crassostrea_XP_019921712.1, Crassostrea_XP_019922418.1, Crassostrea_XP_019922889.1, Crassostrea_XP_019923129.1, Crassostrea_XP_019923130.1, Crassos…			Haliotis_HDSC00509CG00030, Haliotis_HDSC01887CG00020, Haliotis_HDSC03680CG00030, Haliotis_HDSC05806CG00030	Lingula_A0A1S3H5A8, Lingula_A0A1S3IGB3, Lingula_A0A1S3JEJ7, Lingula_A0A1S3JEK4, Lingula_A0A1S3JEK9, Lingula_A0A1S3JES7, Lingula_A0A1S3JFB2, Lingula_A0A1S3JFB7, Lingula_A0A1S3JG18, Lingula_A0A1S3KFK0, Lingula_A0A2R2MTF1	Lottia_XP_009045867.1, Lottia_XP_009047170.1, Lottia_XP_009047171.1, Lottia_XP_009056246.1, Lottia_XP_009063717.1, Lottia_XP_009063741.1				Dre_A0JPR9		pfu_aug2.0_101.1_03605.t1, pfu_aug2.0_1161.1_04852.t1, pfu_aug2.0_1199.1_31510.t1, pfu_aug2.0_1261.1_04927.t1, pfu_aug2.0_1332.1_08324.t1, pfu_aug2.0_1346.1_21562.t1, pfu_aug2.0_141.1_03707.t1, pfu_aug2.0_1415.1_18320.t1, pfu_aug2.0_2104.1_15399.t1, pfu_aug2.0_2104.1_15402.t1, pfu_aug2.0_257.1_23744.t1, pfu_aug2.0_3205.1_19055.t1, pfu_aug2.0_3643.1_12501.t1, pfu_aug2.0_4423.1_12649.t1, pfu_aug2.0…
OG0000074	J9JN65, J9JRW4, J9JZ51, J9M6V7, X1X004, X1X1B6, X1X1R5, X1XHT5, X1XNI9	Aca_XP_005098968.1, Aca_XP_012934778.1, Aca_XP_012936976.1, Aca_XP_012938062.1, Aca_XP_012939287.1, Aca_XP_012939296.1, Aca_XP_012942519.1, Aca_XP_012944741.1, Aca_XP_012945429.1	C3XPW7, C3XPW9, C3XPY5, C3XRC2, C3XRS5, C3XRS6, C3XRS7, C3XRS8, C3XSU5, C3XSU6, C3XSU8, C3Y0A3, C3Y0A4, C3Y2D5, C3Y2D6, C3Y7M5, C3Y7M6, C3Y7M8, C3Y8R3, C3Y8R8, C3Y8R9, C3Y906, C3Y9N3, C3Y9T7, C3Y9T8, C3Y9U4, C3Y9U9, C3YC35, C3YC36, C3YF03, C3YF05, C3YG94, C3YG96, C3YIX3, C3YJ19, C3YL41, C3YQL3, C3YRV6, C3YTT6, C3YVU5, C3YVW8, C3YWM3, C3YWP6, C3YZF8, C3YZG5, C3YZH2, C3YZH6, C3YZH8, C3Z0G9, C3Z3P3,…	Bgl_XP_013060772.1, Bgl_XP_013073410.1, Bgl_XP_013075806.1, Bgl_XP_013081451.1, Bgl_XP_013085707.1	H9ITL3, H9IXN8, H9IY05, H9JI00, H9JI01	Capitella_R7T5R0, Capitella_R7T9T6, Capitella_R7TB82, Capitella_R7TC46, Capitella_R7TEX4, Capitella_R7TEZ7, Capitella_R7TFR8, Capitella_R7TG91, Capitella_R7TLZ4, Capitella_R7TM49, Capitella_R7TMF9, Capitella_R7TMG0, Capitella_R7TMJ8, Capitella_R7TP75, Capitella_R7TSA8, Capitella_R7TTA6, Capitella_R7TV25, Capitella_R7TVZ6, Capitella_R7TZU7, Capitella_R7TZX1, Capitella_R7U277, Capitella_R7U4J6, Cap…	Crassostrea_XP_011413013.1, Crassostrea_XP_011416800.2, Crassostrea_XP_011418020.1, Crassostrea_XP_011418021.1, Crassostrea_XP_011418022.1, Crassostrea_XP_011434821.1, Crassostrea_XP_011434835.1, Crassostrea_XP_011435583.1, Crassostrea_XP_011438908.1, Crassostrea_XP_011438915.1, Crassostrea_XP_011456814.1, Crassostrea_XP_019920119.1, Crassostrea_XP_019921127.1, Crassostrea_XP_019926796.1, Crassos…	A8E6M6, A8JUT1, A8JUX3, B7FNP2, B7YZX0, E0R955, F6J6Y3, F6J6Y6, F6J6Z3, F6J6Z5, F6J707, F6J718, F6J722, M9PHT4, P91658, Q058W1, Q09101, Q6NKM7, Q8INW2, Q9VIU9, Q9VXX7, Q9VYR4, X2JBY1	e11076c36.1, e1136c44.13, e1136c44.18, e1136c44.19, e1141c37.28, e1173c35.19, e12594c27.2, e1476c42.9, e175380c30.1, e1990c36.1, e2034c43.10, e2034c43.11, e2034c43.9, e224117c41.1, e2244c39.10, e29054c37.2, e298c47.11, e298c47.13, e314c43.6, e314c43.7, e34582c23.1, e70c39.4, e7878c46.27, e7881c37.3, e7882c35.1, e8671c36.2, e8671c36.4	Haliotis_HDSC00308CG00020, Haliotis_HDSC00383CG00040, Haliotis_HDSC00401CG00040, Haliotis_HDSC03234CG00010, Haliotis_HDSC04942CG00020, Haliotis_HDSC05122CG00010, Haliotis_HDSC07585CG00010, Haliotis_HDSC07600CG00010, Haliotis_HDSC17703CG00010, Haliotis_HDSC23854CG00010	Lingula_A0A1S3GYT9, Lingula_A0A1S3GZ83, Lingula_A0A1S3H4J8, Lingula_A0A1S3H6H7, Lingula_A0A1S3HCI7, Lingula_A0A1S3HDB7, Lingula_A0A1S3HRP7, Lingula_A0A1S3HRR6, Lingula_A0A1S3HX12, Lingula_A0A1S3HYA4, Lingula_A0A1S3I1J3, Lingula_A0A1S3I611, Lingula_A0A1S3I707, Lingula_A0A1S3I7H0, Lingula_A0A1S3I7T0, Lingula_A0A1S3I8Z2, Lingula_A0A1S3I9Y0, Lingula_A0A1S3IE33, Lingula_A0A1S3IE58, Lingula_A0A1S3IED8,…	Lottia_XP_009044383.1, Lottia_XP_009046204.1, Lottia_XP_009046562.1, Lottia_XP_009048319.1, Lottia_XP_009049073.1, Lottia_XP_009055431.1, Lottia_XP_009055487.1, Lottia_XP_009056551.1, Lottia_XP_009056747.1, Lottia_XP_009057105.1, Lottia_XP_009057147.1, Lottia_XP_009057156.1, Lottia_XP_009057181.1, Lottia_XP_009062838.1, Lottia_XP_009062991.1, Lottia_XP_009064177.1, Lottia_XP_009065946.1, Lottia_X…	A2AVA0, O88174, P06909, P08607, P18337, P19070, Q00690, Q01102, Q01339, Q60736, Q61475, Q61476, Q64735	Obi_XP_014767624.1, Obi_XP_014773075.1, Obi_XP_014773178.1, Obi_XP_014773468.1, Obi_XP_014773590.1, Obi_XP_014773591.1, Obi_XP_014777951.1, Obi_XP_014779216.1, Obi_XP_014779218.1, Obi_XP_014781787.1, Obi_XP_014782140.1, Obi_XP_014782940.1, Obi_XP_014783223.1, Obi_XP_014785378.1, Obi_XP_014785421.1, Obi_XP_014787577.1, Obi_XP_014789366.1, Obi_XP_014790439.1, Obi_XP_014790642.1	p10106c52.20, p10106c52.7, p1083c71.8, p1843c37.4, p258740c66.60, p258740c66.61, p259c66.75, p4035c66.11, p4035c66.12, p4035c66.14, p428c65.2, p450c54.1, p4809c64.56, p4809c64.57, p4809c64.58, p4809c64.60, p4c69.57, p4c69.58, p4c69.64, p665c65.16, p665c65.17, p665c65.20, p665c65.21, p665c65.22, p812c68.101, p812c68.95, p812c68.99, p855c67.120	Dre_A0A0J9YJK9, Dre_A0A1D5NSM8, Dre_A0A1L1VU85, Dre_A2BFS8, Dre_B3DLK5, Dre_E5DV48, Dre_E7FAF8, Dre_E7FBP0, Dre_E7FCC2, Dre_F1QA53, Dre_F1QIT5, Dre_F1QMD7, Dre_F1QRX3, Dre_F1QTG4, Dre_F1R979, Dre_F8W3P0	Hsa_P04003, Hsa_P08174, Hsa_P15529, Hsa_P16109, Hsa_P16581, Hsa_P17927, Hsa_P20023, Hsa_P20851, Hsa_Q2VPA4, Hsa_Q4LDE5, Hsa_Q6UWL2	pfu_aug2.0_114.1_13609.t1, pfu_aug2.0_114.1_13610.t1, pfu_aug2.0_12941.1_06499.t1, pfu_aug2.0_1435.1_18331.t1, pfu_aug2.0_1435.1_18332.t1, pfu_aug2.0_1666.1_21734.t1, pfu_aug2.0_17420.1_03233.t1, pfu_aug2.0_1988.1_28612.t2, pfu_aug2.0_219.1_30448.t1, pfu_aug2.0_219.1_30451.t1, pfu_aug2.0_2331.1_05491.t1, pfu_aug2.0_2336.1_22030.t1, pfu_aug2.0_2403.1_12152.t1, pfu_aug2.0_2403.1_12153.t1, pfu_aug2.…
OG0000075	C4WXY9, J9JJE1, J9JJL3, J9JK93, J9JKV2, J9JNZ5, J9JQP1, J9K7B4, J9KEG9, J9KGZ0, J9KX81, J9L0Y9, J9L8L8, J9L9P0, J9LYH2, J9M689	Aca_XP_005089463.1, Aca_XP_005089464.1, Aca_XP_005089465.1, Aca_XP_005092515.1, Aca_XP_005093339.1, Aca_XP_005093340.1, Aca_XP_005094874.1, Aca_XP_005095025.1, Aca_XP_005095861.1, Aca_XP_005097679.1, Aca_XP_005102880.1, Aca_XP_005102881.1, Aca_XP_005102882.1, Aca_XP_005102883.1, Aca_XP_005103003.2, Aca_XP_005108774.1, Aca_XP_005108805.1, Aca_XP_005110537.1, Aca_XP_005110606.1, Aca_XP_012936511.1,…	C3XRC4, C3Y1U5, C3Y213, C3Y214, C3Y215, C3Y216, C3Y3B4, C3Z120, C3Z3D9, C3Z3E0, C3Z5F1, C3Z5Z3, C3ZB75, C3ZI73, C3ZMU8, C3ZPS1, C3ZPS2, C3ZX21, C3ZX26, I1SY92, Q27JB5, Q9NB27	Bgl_XP_013063822.1, Bgl_XP_013070431.1, Bgl_XP_013070971.1, Bgl_XP_013073085.1, Bgl_XP_013073777.1, Bgl_XP_013077037.1, Bgl_XP_013077051.1, Bgl_XP_013077897.1, Bgl_XP_013078820.1, Bgl_XP_013078821.1, Bgl_XP_013078822.1, Bgl_XP_013078824.1, Bgl_XP_013085338.1, Bgl_XP_013085339.1, Bgl_XP_013085340.1, Bgl_XP_013086087.1, Bgl_XP_013086088.1, Bgl_XP_013086128.1, Bgl_XP_013087027.1, Bgl_XP_013087429.1,…	A6N867, A6N868, B3A026, H6TER9, H9ITB7, H9IUS0, H9IUS1, H9J0U7, H9J590, H9J5V5, H9J6I5, H9JCQ6, H9JFU3, H9JR73, Q2I1Z2	Capitella_A0A223GC57, Capitella_C6GCQ7, Capitella_C6GCQ8, Capitella_R7T563, Capitella_R7T6P0, Capitella_R7T7K2, Capitella_R7TAH6, Capitella_R7TC21, Capitella_R7TCD8, Capitella_R7TFZ5, Capitella_R7TGE6, Capitella_R7THQ9, Capitella_R7TU13, Capitella_R7U0A2, Capitella_R7U1Q3, Capitella_R7U2F2, Capitella_R7U2Y5, Capitella_R7U8X4, Capitella_R7UB83, Capitella_R7UCJ0, Capitella_R7UI30, Capitella_R7UI48,…	Crassostrea_XP_011413561.1, Crassostrea_XP_011413562.1, Crassostrea_XP_011413563.1, Crassostrea_XP_011414040.2, Crassostrea_XP_011420946.1, Crassostrea_XP_011423240.1, Crassostrea_XP_011423241.1, Crassostrea_XP_011426462.1, Crassostrea_XP_011426604.1, Crassostrea_XP_011428642.1, Crassostrea_XP_011429041.1, Crassostrea_XP_011429042.1, Crassostrea_XP_011429043.1, Crassostrea_XP_011429044.1, Crassos…	A0A0B4KFD8, A0A0B4LH77, A0A0B4LH78, A0A0B4LIA7, A0A0B4LIQ1, B6VQA1, C0MK07, C0MK08, C0MK09, C0MKM7, C0MKM8, M9PDD7, O16867, O18374, P09774, P10083, P10084, P41894, P48987, Q0IGQ7, Q0IGR5, Q0IGS8, Q0IGT4, Q0IGU7, Q59E67, Q8SYH4, Q9VEY3, Q9VGJ5, Q9VHG3, Q9VI67, Q9VJC1, Q9XZC7, Q9Y0A7	e1020c43.14, e10464c33.3, e10464c33.4, e1119c45.32, e11629c33.3, e124561c38.1, e1277c44.10, e1277c44.18, e1277c44.4, e13752c35.4, e1669c40.5, e19504c34.1, e21835c39.3, e300c44.11, e3164c44.12, e4203c44.8, e5077c39.15, e5930c43.23, e5930c43.37, e6168c41.17, e6259c38.8, e6505c44.8, e8606c32.2	Haliotis_HDSC00008CG00020, Haliotis_HDSC00008CG00030, Haliotis_HDSC00085CG00080, Haliotis_HDSC00085CG00100, Haliotis_HDSC00085CG00110, Haliotis_HDSC00191CG00260, Haliotis_HDSC00192CG00060, Haliotis_HDSC00312CG00120, Haliotis_HDSC00319CG00120, Haliotis_HDSC00885CG00030, Haliotis_HDSC00885CG00050, Haliotis_HDSC00977CG00010, Haliotis_HDSC00977CG00050, Haliotis_HDSC01701CG00060, Haliotis_HDSC01838CG0…	Lingula_A0A1S3HGJ5, Lingula_A0A1S3HJM1, Lingula_A0A1S3HNZ3, Lingula_A0A1S3HZD1, Lingula_A0A1S3I0M3, Lingula_A0A1S3IBE0, Lingula_A0A1S3IFN4, Lingula_A0A1S3IGR9, Lingula_A0A1S3IIT8, Lingula_A0A1S3IKI7, Lingula_A0A1S3IQC9, Lingula_A0A1S3IWX3, Lingula_A0A1S3IX86, Lingula_A0A1S3JJ68, Lingula_A0A1S3JWR5, Lingula_A0A1S3K6Z4, Lingula_A0A1S3KCQ6, Lingula_A0A1S3KGG4, Lingula_A0A2R2MID7	Lottia_XP_009047559.1, Lottia_XP_009047560.1, Lottia_XP_009047731.1, Lottia_XP_009047733.1, Lottia_XP_009047734.1, Lottia_XP_009048583.1, Lottia_XP_009048756.1, Lottia_XP_009048757.1, Lottia_XP_009052582.1, Lottia_XP_009052797.1, Lottia_XP_009052799.1, Lottia_XP_009052800.1, Lottia_XP_009057042.1, Lottia_XP_009059937.1, Lottia_XP_009059938.1, Lottia_XP_009059939.1, Lottia_XP_009060938.1, Lottia_X…	O35437, O35885, O88940, P48985, P70447, P70660, P70661, Q02067, Q60756, Q64124, Q6PFG8, Q8BGW3, Q8C6A8, Q923Z4, Q9EQW6, Q9JJR7, Q9JKN5, Q9JLR5, Q9QX98, Q9QYC3, Q9Z2E5	Obi_XP_014768984.1, Obi_XP_014772067.1, Obi_XP_014772768.1, Obi_XP_014773058.1, Obi_XP_014773068.1, Obi_XP_014773223.1, Obi_XP_014776721.1, Obi_XP_014777692.1, Obi_XP_014777927.1, Obi_XP_014781608.1, Obi_XP_014784304.1, Obi_XP_014784507.1, Obi_XP_014784980.1, Obi_XP_014784981.1, Obi_XP_014789236.1	p12c69.47, p1344c68.20, p197c68.102, p2010c66.7, p232c69.9, p26861c63.39, p319c70.257, p344c62.54, p600c62.4, p69c69.210, p69c69.212, p69c69.217, p70c62.6, p746c69.18, p77c68.30, p781c74.54, p786c63.36, p7c70.47, p7c70.55, p826c64.106, p853c70.17, p883c68.109, p948c62.44	Dre_A0FH50, Dre_A8WGS8, Dre_A8WIQ7, Dre_A8WIQ8, Dre_B0R059, Dre_B3DFN6, Dre_B3DH94, Dre_D5MRP5, Dre_E7F361, Dre_E7F8I6, Dre_E7FBV7, Dre_E7FEX0, Dre_F1QH39, Dre_F1R1T8, Dre_F1R7I0, Dre_F1R8V6, Dre_F1R9F5, Dre_K7DYD4, Dre_K7DYE4, Dre_O42245, Dre_O42606, Dre_Q1ED07, Dre_Q1LXV2, Dre_Q32PV5, Dre_Q4V9J8, Dre_Q5K548, Dre_Q5QJR2, Dre_Q5SEJ1, Dre_Q5SEJ2, Dre_Q6NYA3, Dre_Q6P0J2, Dre_Q6PG32, Dre_Q7T301, Dre…	Hsa_O43680, Hsa_O60682, Hsa_P50553, Hsa_Q12870, Hsa_Q13516, Hsa_Q6XD76, Hsa_Q7RTS1, Hsa_Q7RTS3, Hsa_Q7RTU0, Hsa_Q7RTU1, Hsa_Q7RTU3, Hsa_Q7RTU5, Hsa_Q7RTU7, Hsa_Q8N100, Hsa_Q8NDY6, Hsa_Q8NFJ8, Hsa_Q8TAK6, Hsa_Q92858, Hsa_Q92886, Hsa_Q96RJ6, Hsa_Q99929, Hsa_Q9H2A3, Hsa_Q9NQ33, Hsa_Q9Y4Z2	pfu_aug2.0_1108.1_28058.t1, pfu_aug2.0_14.1_13381.t1, pfu_aug2.0_167.1_23601.t1, pfu_aug2.0_1710.1_01795.t1, pfu_aug2.0_2151.1_05427.t1, pfu_aug2.0_2151.1_05428.t1, pfu_aug2.0_2221.1_05458.t1, pfu_aug2.0_2348.1_28770.t1, pfu_aug2.0_2361.1_05500.t1, pfu_aug2.0_2431.1_05530.t1, pfu_aug2.0_300.1_00576.t1, pfu_aug2.0_300.1_00577.t1, pfu_aug2.0_3061.1_05738.t1, pfu_aug2.0_321.1_03993.t1, pfu_aug2.0_43…
OG0000076						Capitella_R7TTQ4		Q8SXJ2					P01626, P01627, P01628, P01629, P01630, P01631, P01632, P01633, P01634, P01635, P01636, P01637, P01638, P01639, P01641, P01642, P01643, P01644, P01645, P01646, P01647, P01648, P01649, P01650, P01651, P01652, P01653, P01654, P01655, P01656, P01657, P01658, P01659, P01660, P01661, P01662, P01663, P01664, P01665, P01666, P01667, P01668, P01669, P01670, P01671, P01672, P01673, P01674, P01675, P01676,…			Dre_A0A0B4J1A9, Dre_A0A0G2KLU4, Dre_A0A0G2KNY4, Dre_A0A0G2L2W7, Dre_A0A0J9YJ36, Dre_A0A0J9YJ38, Dre_A0A0J9YJ82, Dre_A0A0J9YJ89, Dre_A0A0J9YJ90, Dre_A0A0J9YJD0, Dre_A0A0J9YJM1, Dre_A0A0N4SU08, Dre_A0A0N4SU51, Dre_A0A0R4I9U2, Dre_A0A0R4I9W9, Dre_A0A0R4IA45, Dre_A0A0R4IBB7, Dre_A0A0R4IC85, Dre_A0A0R4ICU0, Dre_A0A0R4ICW4, Dre_A0A0R4ID64, Dre_A0A0R4IDI1, Dre_A0A0R4IDP4, Dre_A0A0R4IEB9, Dre_A0A0R4IEL0,…	Hsa_A0A075B6H9, Hsa_A0A075B6I0, Hsa_A0A075B6I1, Hsa_A0A075B6I4, Hsa_A0A075B6I9, Hsa_A0A075B6J1, Hsa_A0A075B6J6, Hsa_A0A075B6J9, Hsa_A0A075B6K0, Hsa_A0A075B6K2, Hsa_A0A075B6K4, Hsa_A0A075B6K5, Hsa_A0A075B6K6, Hsa_A0A075B6N1, Hsa_A0A075B6N2, Hsa_A0A075B6P5, Hsa_A0A075B6S2, Hsa_A0A075B6S4, Hsa_A0A075B6S5, Hsa_A0A075B6S6, Hsa_A0A075B6T6, Hsa_A0A075B6T7, Hsa_A0A075B6T8, Hsa_A0A075B6U4, Hsa_A0A075B6V5,…
OG0000077		Aca_XP_012940931.1		Bgl_XP_013081201.1	Q5KTL3, Q5KTM6	Capitella_R7T3D9, Capitella_R7T3I1, Capitella_R7T3J3, Capitella_R7T4F3, Capitella_R7T4R7, Capitella_R7T581, Capitella_R7T5B4, Capitella_R7T5C4, Capitella_R7T5I7, Capitella_R7T5V4, Capitella_R7T5X6, Capitella_R7T6Z9, Capitella_R7T856, Capitella_R7T8E3, Capitella_R7T8G2, Capitella_R7T8S3, Capitella_R7T9N3, Capitella_R7T9T9, Capitella_R7T9V3, Capitella_R7TA39, Capitella_R7TAM5, Capitella_R7TBF4, Cap…			e10011c40.12, e1003c45.55, e1004c37.19, e10159c32.6, e10242c24.1, e1034c46.20, e10529c36.8, e1056c48.3, e1056c48.4, e1069c41.18, e1075c44.9, e10952c44.6, e1108c36.8, e11109c44.7, e1113c45.1, e11283c41.1, e1131c43.2, e1160c44.57, e11632c41.1, e11632c41.14, e11632c41.15, e1189c45.30, e119c39.54, e12024c44.7, e12454c38.7, e12557c44.3, e12609c34.3, e12704c35.3, e12792c23.1, e1330c44.5, e1356c45.44, e…	Haliotis_HDSC01226CG00030, Haliotis_HDSC01884CG00060, Haliotis_HDSC03403CG00010, Haliotis_HDSC04242CG00020, Haliotis_HDSC04912CG00040, Haliotis_HDSC17235CG00010	Lingula_A0A1S3HKV1, Lingula_A0A1S3KDC1, Lingula_A0A1S3KDQ0				p11c67.98, p1206c67.2, p123c64.5, p123c64.6, p145c61.26, p167c70.327, p258530c73.11, p258530c73.12, p258633c66.68, p335c60.112, p37404c69.32, p37404c69.33, p379c75.5, p888c64.13, p888c64.14, p918c66.86
OG0000078	J9JNT2, J9K9Z0, J9L4J9, J9L4K0, X1WIV2, X1WJ81, X1XEA1, X1XIF5	Aca_XP_005089908.2, Aca_XP_005095592.2, Aca_XP_005104747.1, Aca_XP_005108313.1, Aca_XP_005108959.1, Aca_XP_005113338.2, Aca_XP_012934612.1, Aca_XP_012934613.1, Aca_XP_012934616.1, Aca_XP_012937914.1, Aca_XP_012940363.1, Aca_XP_012940370.1, Aca_XP_012941879.1, Aca_XP_012941974.1, Aca_XP_012942209.1, Aca_XP_012943296.1, Aca_XP_012943471.1, Aca_XP_012943859.1, Aca_XP_012945855.1, Aca_XP_012946142.1,…	C3XXW3, C3XXW4, C3Y2A6, C3Y6H3, C3Y9J3, C3YC81, C3YC82, C3YIV7, C3YJ10, C3YKE4, C3YKE5, C3Z8B2, C3ZFB1, C3ZFB6, C3ZMK5, C3ZWE9	Bgl_XP_013061388.1, Bgl_XP_013062424.1, Bgl_XP_013062425.1, Bgl_XP_013062473.1, Bgl_XP_013063268.1, Bgl_XP_013063303.1, Bgl_XP_013063711.1, Bgl_XP_013064161.1, Bgl_XP_013071348.1, Bgl_XP_013071349.1, Bgl_XP_013074409.1, Bgl_XP_013074449.1, Bgl_XP_013074714.1, Bgl_XP_013075270.1, Bgl_XP_013075981.1, Bgl_XP_013076273.1, Bgl_XP_013076636.1, Bgl_XP_013076638.1, Bgl_XP_013076714.1, Bgl_XP_013076941.1,…	A0A0M3VH92, H9IY64, H9J395, H9J829, H9JBA4, H9JBA6, H9JBJ6, H9JK14, H9JK16, H9JKP1, H9JKS4, Q9BPR0	Capitella_N1PBA3, Capitella_N1PBB3, Capitella_R7T4L4, Capitella_R7T5S8, Capitella_R7T874, Capitella_R7TBU9, Capitella_R7TC67, Capitella_R7TCK0, Capitella_R7TDS0, Capitella_R7TE38, Capitella_R7TEV5, Capitella_R7TF11, Capitella_R7TG30, Capitella_R7TGC9, Capitella_R7TKD3, Capitella_R7TLL2, Capitella_R7TML2, Capitella_R7TQW7, Capitella_R7TR09, Capitella_R7TRY0, Capitella_R7TW01, Capitella_R7TXA1, Cap…	Crassostrea_XP_011412980.1, Crassostrea_XP_011421493.1, Crassostrea_XP_011421785.1, Crassostrea_XP_011427182.2, Crassostrea_XP_011427183.1, Crassostrea_XP_011427264.1, Crassostrea_XP_011429544.1, Crassostrea_XP_011429545.1, Crassostrea_XP_011431648.1, Crassostrea_XP_011431822.1, Crassostrea_XP_011432568.1, Crassostrea_XP_011433419.1, Crassostrea_XP_011434157.2, Crassostrea_XP_011440853.1, Crassos…	A1ZB47, A4V243, A8DYZ3, A8JQT1, C7LAF5, M9NFA6, Q07553, Q1EBZ9, Q1EC29, Q7JQ32, Q8IQK2, Q8MLX0, Q961R7, Q9VF17, Q9VU79, Q9W2P1, X2J5N3	e10561c38.2, e13245c28.1, e13245c28.3, e13416c36.6, e13416c36.9, e1500c35.8, e176c40.29, e2104c34.13, e2278c41.37, e2278c41.38, e2278c41.40, e2356c43.10, e2356c43.14, e2473c35.12, e2473c35.9, e30254c37.1, e35963c32.1, e380c41.16, e4071c40.46, e4071c40.47, e41603c31.2, e4490c31.1, e47719c35.1, e498c33.1, e5437c39.6, e5996c35.1, e6026c37.7, e6293c38.5, e6293c38.7, e7007c40.1, e72371c35.1, e7542c41.…	Haliotis_HDSC00094CG00020, Haliotis_HDSC00175CG00050, Haliotis_HDSC00577CG00050, Haliotis_HDSC00875CG00160, Haliotis_HDSC01452CG00110, Haliotis_HDSC01530CG00010, Haliotis_HDSC02200CG00060, Haliotis_HDSC02491CG00040, Haliotis_HDSC02866CG00030, Haliotis_HDSC04505CG00020, Haliotis_HDSC09263CG00010, Haliotis_HDSC16569CG00010, Haliotis_HDSC38836CG00010, Haliotis_HDSC48635CG00010, Haliotis_HDSC56362CG0…	Lingula_A0A1S3HFS9, Lingula_A0A1S3HFZ8, Lingula_A0A1S3ILY7, Lingula_A0A1S3IRF8, Lingula_A0A1S3ITK3, Lingula_A0A1S3JNR1, Lingula_A0A1S3JTV3, Lingula_A0A1S3K5K2, Lingula_A0A2R2MNS7, Lingula_A0A2R2MNZ5, Lingula_A0A2R2MR57, Lingula_A0A2R2MSE0	Lottia_XP_009044518.1, Lottia_XP_009044627.1, Lottia_XP_009046721.1, Lottia_XP_009046722.1, Lottia_XP_009046723.1, Lottia_XP_009046724.1, Lottia_XP_009048155.1, Lottia_XP_009048819.1, Lottia_XP_009048927.1, Lottia_XP_009051672.1, Lottia_XP_009051792.1, Lottia_XP_009053915.1, Lottia_XP_009055047.1, Lottia_XP_009055766.1, Lottia_XP_009057810.1, Lottia_XP_009058115.1, Lottia_XP_009058738.1, Lottia_X…	P18293, P52785, P70180, Q5SDA5, Q6TL19, Q6VVW5	Obi_XP_014768314.1, Obi_XP_014768315.1, Obi_XP_014768316.1, Obi_XP_014768352.1, Obi_XP_014768598.1, Obi_XP_014769215.1, Obi_XP_014769217.1, Obi_XP_014771819.1, Obi_XP_014773523.1, Obi_XP_014778038.1, Obi_XP_014778779.1, Obi_XP_014784308.1, Obi_XP_014786034.1, Obi_XP_014786463.1, Obi_XP_014790174.1, Obi_XP_014790175.1	p117c71.323, p118c63.16, p1220c62.93, p1220c62.95, p169c57.13, p169c57.14, p171c61.144, p171c61.145, p1881c63.11, p197c68.31, p255c64.118, p255c64.119, p255c64.89, p258759c63.77, p2590c71.36, p266c63.127, p266c63.181, p38c58.56, p38c58.58, p409c65.104, p409c65.25, p457c71.21, p457c71.23, p457c71.24, p457c71.25, p468c49.12, p695c59.43, p736c58.35, p736c58.36, p736c58.37, p768c75.6, p775c64.43, p80…	Dre_A0A0G2KGK2, Dre_A0A0R4ICV5, Dre_A0A0R4IE67, Dre_A0A0R4IRI0, Dre_A0A0R4IWS6, Dre_A2BFQ0, Dre_A2RUY7, Dre_A5PLH7, Dre_B3DHF2, Dre_D1LXJ2, Dre_E7F111, Dre_E7F265, Dre_E7F3T9, Dre_E7FDF3, Dre_F1QQC7, Dre_F1QSL9, Dre_F1QWF7, Dre_F1R1B5, Dre_F1R7C4, Dre_F6NTU2, Dre_F8W5M5, Dre_Q1LWM9, Dre_Q1LX84, Dre_Q90WX0, Dre_Q90WX1, Dre_Q90WX2	Hsa_P16066, Hsa_P17342, Hsa_P20594, Hsa_P51841, Hsa_Q02846	pfu_aug2.0_10085.1_19709.t1, pfu_aug2.0_10985.1_19740.t1, pfu_aug2.0_1133.1_11456.t1, pfu_aug2.0_13075.1_19805.t1, pfu_aug2.0_1316.1_21536.t1, pfu_aug2.0_1316.1_21537.t1, pfu_aug2.0_1426.1_21613.t1, pfu_aug2.0_15241.1_06548.t1, pfu_aug2.0_1568.1_28379.t1, pfu_aug2.0_184.1_13759.t1, pfu_aug2.0_2063.1_12004.t1, pfu_aug2.0_2136.1_21950.t1, pfu_aug2.0_2185.1_18720.t1, pfu_aug2.0_2314.1_15480.t1, pfu_…
OG0000079	J9KBJ9, X1WUL1		C3XUS2, C3Y4T8, C3Y853, C3YFE1, C3YJ01, C3YJR1, C3YR65, C3YR66, C3YR67, C3YWQ8, C3Z158, C3Z7Z4, C3ZYA2, C3ZYA3, C3ZYJ7, C4A046		H9JGQ3	Capitella_R7U0K7, Capitella_R7V7P1	Crassostrea_XP_011449854.1		e10488c37.3, e11202c34.3, e1160c44.80, e11941c39.2, e12130c48.2, e12562c31.7, e12562c31.9, e1329c45.3, e1329c45.4, e1329c45.5, e132c45.9, e13767c38.1, e13767c38.2, e15880c43.5, e16118c51.1, e16328c40.2, e17206c36.10, e17206c36.11, e17236c43.4, e17236c43.5, e17861c38.3, e17861c38.4, e18328c39.1, e1887c44.7, e1887c44.8, e1951c39.16, e19984c30.1, e20363c42.4, e2040c43.10, e2040c43.8, e2040c43.9, e20…	Haliotis_HDSC00020CG00190, Haliotis_HDSC00020CG00200, Haliotis_HDSC00025CG00030, Haliotis_HDSC00033CG00130, Haliotis_HDSC00059CG00020, Haliotis_HDSC00111CG00290, Haliotis_HDSC00347CG00100, Haliotis_HDSC00545CG00250, Haliotis_HDSC00546CG00050, Haliotis_HDSC00656CG00070, Haliotis_HDSC00663CG00090, Haliotis_HDSC00771CG00040, Haliotis_HDSC00851CG00020, Haliotis_HDSC01017CG00090, Haliotis_HDSC01017CG0…		Lottia_XP_009044680.1, Lottia_XP_009047153.1, Lottia_XP_009047975.1, Lottia_XP_009047976.1, Lottia_XP_009054346.1, Lottia_XP_009054347.1, Lottia_XP_009054348.1, Lottia_XP_009054519.1, Lottia_XP_009054532.1, Lottia_XP_009055998.1, Lottia_XP_009058540.1, Lottia_XP_009058541.1, Lottia_XP_009059135.1, Lottia_XP_009059136.1, Lottia_XP_009060758.1, Lottia_XP_009062875.1, Lottia_XP_009063817.1			p1025c65.80, p1086c67.20, p1086c67.21, p1086c67.22, p1086c67.23, p11041c60.5, p1120c60.91, p1120c60.92, p112c67.75, p11314c38.5, p1152c68.85, p1230c76.24, p1230c76.25, p1230c76.26, p1244c55.6, p1244c55.7, p124c71.1, p126c77.109, p126c77.110, p128c64.107, p128c64.108, p128c64.109, p138c61.43, p138c61.53, p1401c64.23, p1401c64.40, p145c61.11, p1481c68.32, p1481c68.33, p1487c67.25, p1487c67.26, p148…			pfu_aug2.0_10143.1_13060.t1, pfu_aug2.0_10143.1_13061.t1, pfu_aug2.0_12895.1_19793.t1, pfu_aug2.0_2666.1_22149.t1, pfu_aug2.0_3024.1_15694.t1, pfu_aug2.0_3214.1_15744.t1, pfu_aug2.0_3844.1_15870.t1, pfu_aug2.0_449.1_30781.t1, pfu_aug2.0_5339.1_32782.t1, pfu_aug2.0_570.1_00897.t1, pfu_aug2.0_6861.1_06257.t1, pfu_aug2.0_7840.1_02935.t1, pfu_aug2.0_8176.1_22863.t1, pfu_aug2.0_841.1_04618.t1, pfu_aug…
OG0000080				Bgl_XP_013063006.1, Bgl_XP_013072810.1, Bgl_XP_013074039.1, Bgl_XP_013074124.1, Bgl_XP_013074125.1, Bgl_XP_013074126.1, Bgl_XP_013074127.1, Bgl_XP_013074128.1, Bgl_XP_013074282.1, Bgl_XP_013079373.1, Bgl_XP_013081361.1, Bgl_XP_013082597.1, Bgl_XP_013083022.1, Bgl_XP_013083023.1, Bgl_XP_013083024.1, Bgl_XP_013085146.1, Bgl_XP_013085749.1, Bgl_XP_013085959.1, Bgl_XP_013086870.1, Bgl_XP_013091571.1,…			Crassostrea_XP_019918092.1, Crassostrea_XP_019920863.1, Crassostrea_XP_019920864.1, Crassostrea_XP_019925986.1, Crassostrea_XP_019928901.1, Crassostrea_XP_019930229.1		e10564c40.12, e10599c38.5, e11235c44.8, e1192c37.12, e12408c44.1, e12408c44.3, e1283c40.13, e1329c45.14, e13813c37.2, e16141c39.8, e16273c49.2, e16629c44.2, e16885c32.1, e17054c36.4, e17352c27.1, e17406c40.3, e189c26.3, e189c26.4, e19634c61.4, e2041c44.27, e212320c40.1, e214705c44.20, e214810c40.6, e223845c40.9, e224091c43.27, e23c44.4, e2406c44.8, e24862c21.1, e260c43.15, e260c43.16, e26339c25.1…	Haliotis_HDSC03552CG00010	Lingula_A0A1S3HCW1, Lingula_A0A2R2MM51, Lingula_A0A2R2MMM6, Lingula_A0A2R2MQK1, Lingula_A0A2R2MR54	Lottia_XP_009054481.1, Lottia_XP_009060704.1	Q09PK2		p1015c69.110, p1015c69.111, p1015c69.169, p1015c69.182, p1015c69.189, p1015c69.277, p1021c68.35, p10336c42.2, p10336c42.3, p1052c71.16, p1120c60.38, p113c60.86, p11529c36.2, p1167c68.13, p11805c41.17, p1180c74.40, p1180c74.41, p1188c61.60, p1206c67.5, p1206c67.6, p1259c74.180, p126c77.59, p126c77.60, p1299c74.193, p1299c74.5, p1326c64.7, p1326c64.8, p13487c48.4, p1425c64.110, p1448c62.13, p1448c6…		Hsa_Q53RT3	pfu_aug2.0_1480.1_01660.t1, pfu_aug2.0_2290.1_02077.t1, pfu_aug2.0_25.1_16728.t1, pfu_aug2.0_8743.1_13008.t1
OG0000081	C4WUD0, C4WVD2, J9JJQ0, J9JJW2, J9JM51, J9JM90, J9JMB5, J9JMK1, J9JTM0, J9JUD5, J9JWW4, J9JXP4, J9JZ87, J9JZE9, J9JZI3, J9JZV0, J9K3Q5, J9K8M3, J9KAE0, J9KAL1, J9KAY9, J9KBF6, J9KCA9, J9KCR8, J9KDG4, J9KE10, J9KE54, J9KEP7, J9KF22, J9KFE8, J9KHV6, J9KI14, J9KIL7, J9KIP5, J9KIQ3, J9KIX5, J9KJ76, J9KK24, J9KK30, J9KK54, J9KLG9, J9KLH0, J9KLP8, J9KM78, J9KMC8, J9KPC8, J9KQ43, J9KQN6, J9KR07, J9KRK9,…	Aca_XP_012935392.1, Aca_XP_012941276.1		Bgl_XP_013082408.1	H9J317, H9J5I1, H9JBR8, H9JCB9, H9JFA0, H9JIV5, H9JKZ1, H9JMP5, H9JXW5	Capitella_R7T8M7, Capitella_R7TKJ6, Capitella_R7U4V8, Capitella_R7U9M9, Capitella_R7VDC0	Crassostrea_XP_011415505.2, Crassostrea_XP_011416430.2, Crassostrea_XP_011418568.1, Crassostrea_XP_011420853.2, Crassostrea_XP_011421107.1, Crassostrea_XP_011421240.1, Crassostrea_XP_011421245.1, Crassostrea_XP_011421284.1, Crassostrea_XP_011421897.1, Crassostrea_XP_011424993.2, Crassostrea_XP_011429603.1, Crassostrea_XP_011431001.1, Crassostrea_XP_011431036.1, Crassostrea_XP_011432152.1, Crassos…	B8A3Z9, M9NGE9, Q9VKM0, Q9VVK9	e1007c42.8, e10901c40.17, e13963c39.1, e16133c36.3, e17597c32.6, e18950c39.1, e24796c46.13, e2662c41.31, e2662c41.32, e36349c49.2, e3900c34.11, e684c32.2, e874c43.27, e9195c40.12	Haliotis_HDSC00118CG00020, Haliotis_HDSC00296CG00090, Haliotis_HDSC00540CG00100, Haliotis_HDSC00750CG00120, Haliotis_HDSC00797CG00010, Haliotis_HDSC01068CG00010, Haliotis_HDSC01281CG00030, Haliotis_HDSC01334CG00060, Haliotis_HDSC01995CG00040, Haliotis_HDSC03170CG00060, Haliotis_HDSC03177CG00010, Haliotis_HDSC03590CG00020, Haliotis_HDSC03767CG00020, Haliotis_HDSC04064CG00050, Haliotis_HDSC04215CG0…	Lingula_A0A1S3H0I4, Lingula_A0A1S3H205, Lingula_A0A1S3H2H5, Lingula_A0A1S3H5B5, Lingula_A0A1S3H7X7, Lingula_A0A1S3HAE1, Lingula_A0A1S3HD25, Lingula_A0A1S3HFL2, Lingula_A0A1S3HFQ5, Lingula_A0A1S3IAF8, Lingula_A0A1S3IHJ1, Lingula_A0A1S3IT52, Lingula_A0A1S3J0G3, Lingula_A0A1S3J1R3, Lingula_A0A1S3J8B0, Lingula_A0A1S3JJL1, Lingula_A0A1S3JPJ3, Lingula_A0A1S3JYC9, Lingula_A0A1S3K7P0, Lingula_A0A1S3KDB6,…	Lottia_XP_009043760.1, Lottia_XP_009047994.1, Lottia_XP_009048202.1, Lottia_XP_009049603.1, Lottia_XP_009057958.1, Lottia_XP_009061954.1, Lottia_XP_009066794.1	Q8BR93	Obi_XP_014776632.1, Obi_XP_014777370.1	p1140c70.21, p11751c81.1, p12498c72.3, p126c77.125, p126c77.68, p1355c52.1, p1425c64.81, p1425c64.84, p143c69.52, p14462c47.1, p1801c67.1, p1881c63.3, p189c72.7, p196c65.6, p21c61.16, p282c66.67, p329c71.112, p332c71.34, p339c68.8, p37404c69.208, p4062c51.1, p4347c73.10, p466c59.74, p474c68.26, p5551c60.6, p606c64.3, p7032c45.1, p8061c75.3, p826c64.324, p840c69.69, p9027c62.5, p9027c62.6, p987c70…	Dre_A0A0G2KRK8, Dre_A3KP49, Dre_A8BA25, Dre_A8E4Y5, Dre_B0V362, Dre_E7EYU7, Dre_E7F8J0, Dre_E7FF36, Dre_E7FFX8, Dre_E9QDS3, Dre_F1RB39, Dre_Q6AZB8	Hsa_Q96MB7	pfu_aug2.0_1112.1_08171.t1, pfu_aug2.0_1154.1_14822.t1, pfu_aug2.0_1197.1_24763.t1, pfu_aug2.0_1973.1_11971.t1, pfu_aug2.0_226.1_20449.t1, pfu_aug2.0_275.1_17223.t1, pfu_aug2.0_3229.1_32416.t1, pfu_aug2.0_3481.1_05841.t1, pfu_aug2.0_6334.1_16188.t1, pfu_aug2.0_7850.1_02936.t1, pfu_aug2.0_7912.1_09640.t1, pfu_aug2.0_837.1_24452.t1, pfu_aug2.0_95.1_16912.t1
OG0000082	J9M0P2, X1XIE6, X1XL85			Bgl_XP_013063732.1, Bgl_XP_013074248.1, Bgl_XP_013075044.1, Bgl_XP_013092884.1		Capitella_R7UQU0, Capitella_R7UWN2	Crassostrea_XP_011457196.1, Crassostrea_XP_019920862.1, Crassostrea_XP_019929770.1, Crassostrea_XP_019930004.1, Crassostrea_XP_019930005.1, Crassostrea_XP_019930006.1, Crassostrea_XP_019930007.1		e10050c47.31, e1009c44.28, e10204c41.13, e10204c41.4, e10204c41.5, e10564c40.10, e10564c40.11, e10825c39.2, e11235c44.7, e1137c42.25, e1192c37.11, e12048c39.2, e12164c43.3, e12164c43.4, e12266c40.6, e12805c25.2, e1283c40.12, e1292c34.4, e1316c42.14, e1374c40.13, e13854c35.2, e14539c35.4, e1511c40.23, e16141c39.9, e16629c44.1, e1698c45.38, e17054c36.2, e17140c43.5, e17406c40.2, e17729c23.1, e17748…	Haliotis_HDSC03709CG00020, Haliotis_HDSC30510CG00010					p1015c69.290, p10336c42.9, p1076c71.160, p1118c65.15, p1118c65.7, p1140c70.10, p11411c37.2, p117c71.29, p11805c41.18, p1180c74.43, p1194c63.65, p1194c63.75, p1194c63.76, p1194c63.80, p1206c67.7, p12368c36.1, p1242c67.16, p1242c67.19, p1259c74.40, p126c77.77, p1271c65.74, p1299c74.220, p12c69.86, p1321c62.14, p1326c64.1, p1401c64.25, p1401c64.44, p1401c64.62, p1487c67.3, p1529c64.41, p1529c64.42, …			pfu_aug2.0_3649.1_32520.t1, pfu_aug2.0_4094.1_15922.t1, pfu_aug2.0_4225.1_19268.t1, pfu_aug2.0_510.1_00825.t1
OG0000083		Aca_XP_005098145.2	C3YF68, C3YP31	Bgl_XP_013076948.1		Capitella_R7UAS7	Crassostrea_XP_011444341.1, Crassostrea_XP_011444342.1, Crassostrea_XP_019927719.1		e22323c37.7, e231152c140.5, e8496c43.37		Lingula_A0A1S3JEK6	Lottia_XP_009043937.1, Lottia_XP_009043940.1, Lottia_XP_009044042.1, Lottia_XP_009044141.1, Lottia_XP_009044567.1, Lottia_XP_009044568.1, Lottia_XP_009044597.1, Lottia_XP_009044602.1, Lottia_XP_009044606.1, Lottia_XP_009044702.1, Lottia_XP_009044748.1, Lottia_XP_009044785.1, Lottia_XP_009044790.1, Lottia_XP_009044823.1, Lottia_XP_009044826.1, Lottia_XP_009044832.1, Lottia_XP_009044840.1, Lottia_X…		Obi_XP_014787777.1	p56c70.52, p56c70.53		Hsa_F5H4B4
OG0000084	J9K361, J9K3G9, J9K9F4, J9LRI9, J9LX47, J9M7L7, X1WIB5, X1WQC3, X1XEW4, X1XJK4	Aca_XP_005089839.2, Aca_XP_005093469.1, Aca_XP_005093470.1, Aca_XP_005093780.2, Aca_XP_005095646.1, Aca_XP_005098815.1, Aca_XP_005098840.2, Aca_XP_005104184.2, Aca_XP_005111209.1, Aca_XP_005113225.2, Aca_XP_012936390.1, Aca_XP_012938165.1, Aca_XP_012938918.1, Aca_XP_012940816.1, Aca_XP_012941188.1, Aca_XP_012941228.1, Aca_XP_012944751.1, Aca_XP_012946848.1	A0A0E3TI51, A0A0E3TI77, A0A0E3TJ78, A0A0E3XHE7, A0A0E3XI08, A0A110AZD7, C3Y4F6, C3YC30, C3YE79, C3YW03, C3YW05, C3YW06, C3YW07, C3YW08, C3YYH6, C3YZ45, C3ZC20, C3ZPJ1, C3ZPJ2, C3ZVW5, C3ZVW9, C3ZWN0, C3ZWN2, C3ZWN3, C3ZWN4, C3ZX17, C3ZX18, C3ZYG4	Bgl_XP_013060762.1, Bgl_XP_013062031.1, Bgl_XP_013062630.1, Bgl_XP_013065524.1, Bgl_XP_013070976.1, Bgl_XP_013071990.1, Bgl_XP_013072662.1, Bgl_XP_013075813.1, Bgl_XP_013075814.1, Bgl_XP_013075815.1, Bgl_XP_013075816.1, Bgl_XP_013078136.1, Bgl_XP_013078225.1, Bgl_XP_013090429.1, Bgl_XP_013090480.1, Bgl_XP_013091615.1, Bgl_XP_013092032.1, Bgl_XP_013093437.1, Bgl_XP_013093895.1, Bgl_XP_013094915.1,…	B3XXP9, B3XXQ0, B3XXQ1, B3XXQ2, H9ITG7, H9IXC7, H9JK76, H9JRT2, H9JSE2	Capitella_R7T7Q8, Capitella_R7TAJ6, Capitella_R7THN4, Capitella_R7TYV0, Capitella_R7UK82, Capitella_R7UMM7, Capitella_R7UVQ3, Capitella_R7V373, Capitella_R7V7K5, Capitella_R7V8G0, Capitella_R7VAC2, Capitella_R7VKD4, Capitella_X2APM1, Capitella_X2APM2, Capitella_X2BBW7	Crassostrea_NP_001292279.1, Crassostrea_XP_011415467.1, Crassostrea_XP_011416713.2, Crassostrea_XP_011416847.1, Crassostrea_XP_011416848.1, Crassostrea_XP_011416851.1, Crassostrea_XP_011421514.1, Crassostrea_XP_011426131.1, Crassostrea_XP_011428002.1, Crassostrea_XP_011428021.2, Crassostrea_XP_011428366.1, Crassostrea_XP_011428367.1, Crassostrea_XP_011428377.1, Crassostrea_XP_011430297.1, Crassos…	A0A024E293, A0A0B4KEN5, A0A0B4KF12, A0A158RFU8, A1A6U3, A1Z9B7, A1Z9Q8, D5SHT0, E2QCM9, M9NET6, Q1EBZ8, Q4V3E9, Q8SWX5, Q8SZ11, Q9VYH9, Q9W4Y2, X2JDL2	e1044c34.2, e1075c44.28, e1075c44.30, e1244c41.2, e1244c41.5, e1389c45.2, e20884c43.1, e2289c45.8, e25417c43.20, e25417c43.21, e2751c44.24, e3536c36.4, e3536c36.5, e35677c36.1, e40095c41.1, e4343c43.5, e4343c43.7, e4343c43.8, e4686c43.1, e46c45.39, e46c45.40, e4993c41.44, e5346c41.1, e60c42.25, e6259c38.11, e6259c38.13	Haliotis_HDSC00037CG00100, Haliotis_HDSC00065CG00010, Haliotis_HDSC00340CG00060, Haliotis_HDSC00356CG00050, Haliotis_HDSC00522CG00060, Haliotis_HDSC01022CG00030, Haliotis_HDSC01827CG00010, Haliotis_HDSC02100CG00010	Lingula_A0A1S3HB72, Lingula_A0A1S3HKQ9, Lingula_A0A1S3HQG0, Lingula_A0A1S3HSY4, Lingula_A0A1S3HUP5, Lingula_A0A1S3IAW3, Lingula_A0A1S3IKI3, Lingula_A0A1S3IKV9, Lingula_A0A1S3ILD2, Lingula_A0A1S3IMA3, Lingula_A0A1S3INA9, Lingula_A0A1S3IQW1, Lingula_A0A1S3IY53, Lingula_A0A1S3JSK6, Lingula_A0A1S3K6D4, Lingula_A0A1S3K7X2, Lingula_A0A1S3K882, Lingula_A0A1S3K8Z3, Lingula_A0A1S3KFE3, Lingula_A0A2R2MLK5,…	Lottia_XP_009044475.1, Lottia_XP_009044476.1, Lottia_XP_009045050.1, Lottia_XP_009045068.1, Lottia_XP_009048129.1, Lottia_XP_009049521.1, Lottia_XP_009049617.1, Lottia_XP_009049618.1, Lottia_XP_009061311.1, Lottia_XP_009063020.1, Lottia_XP_009064414.1, Lottia_XP_009064732.1, Lottia_XP_009066834.1, Lottia_XP_009066841.1, Lottia_XP_009067208.1	O35659, P32082, P35347, P41588, P41593, P70205, P97751, Q0P543, Q5FWI2, Q5IXF8, Q60748, Q60755, Q61606, Q91V95, Q9R1W5	Obi_XP_014767988.1, Obi_XP_014768523.1, Obi_XP_014768670.1, Obi_XP_014771477.1, Obi_XP_014772172.1, Obi_XP_014772857.1, Obi_XP_014772858.1, Obi_XP_014772859.1, Obi_XP_014772944.1, Obi_XP_014773411.1, Obi_XP_014777787.1, Obi_XP_014777886.1, Obi_XP_014778001.1, Obi_XP_014778002.1, Obi_XP_014778003.1, Obi_XP_014778004.1, Obi_XP_014778005.1, Obi_XP_014778784.1, Obi_XP_014778785.1, Obi_XP_014778786.1,…	p1301c73.93, p1411c68.16, p1411c68.21, p1411c68.23, p17c67.127, p258597c78.17, p258785c70.17, p258785c70.54, p258785c70.77, p258785c70.78, p329c71.131, p459c71.143, p459c71.67, p459c71.69, p459c71.70, p522c66.22, p5c67.35, p639c70.159, p639c70.160, p838c70.84, p838c70.86, p838c70.87, p883c68.146, p883c68.147, p959c67.38, p959c67.91, p959c67.93, p959c67.94	Dre_A0A0G2L5R5, Dre_A0A0R4IB46, Dre_A0A0R4IBR1, Dre_A0A0R4IDM4, Dre_A0A0R4IFY0, Dre_A0A0R4IJV3, Dre_A0A0R4IJY7, Dre_A0A0R4IKP6, Dre_A0A0R4IKR9, Dre_A0A0R4IM76, Dre_A0A0R4IN93, Dre_A0A0R4IQT5, Dre_A0A0R4IS63, Dre_A0A0R4ISV0, Dre_A0A0R4IV15, Dre_A0A0R4IX63, Dre_A0A0R4IZU7, Dre_A0A182, Dre_A0A1Z2YAL3, Dre_A2AVI7, Dre_A7UH65, Dre_A8WG03, Dre_A9Y366, Dre_B0S4Y6, Dre_B3DI23, Dre_B4XV20, Dre_B4XV21, Dre…	Hsa_O95838, Hsa_P30988, Hsa_P32241, Hsa_P34998, Hsa_P41586, Hsa_P41587, Hsa_P43220, Hsa_P47871, Hsa_P47872, Hsa_P48546, Hsa_P49190, Hsa_Q02643, Hsa_Q03431, Hsa_Q13324, Hsa_Q16602	pfu_aug2.0_1057.1_24648.t1, pfu_aug2.0_1282.1_08296.t1, pfu_aug2.0_131.1_03685.t1, pfu_aug2.0_13925.1_19828.t1, pfu_aug2.0_143.1_10340.t1, pfu_aug2.0_1531.1_05108.t1, pfu_aug2.0_1706.1_21747.t1, pfu_aug2.0_17154.1_16582.t1, pfu_aug2.0_17460.1_03234.t1, pfu_aug2.0_19635.1_19938.t1, pfu_aug2.0_374.1_14067.t1, pfu_aug2.0_41.1_03481.t1, pfu_aug2.0_41.1_03485.t1, pfu_aug2.0_41.1_03487.t1, pfu_aug2.0_5…
OG0000085	J9KAP3, J9KBH9, J9KCI4, J9KDT6, J9KEK3, J9KFR2, J9KI85, J9KKD4, J9KLK8, J9KPK3, J9KRL0, J9KSH5, J9KV08, J9KV11, J9KW48, J9KXP2, J9KXR7, J9KYI1, J9KZX9, J9L011, J9L0M8, J9L2Z4, J9L478, J9L493, J9L636, J9L7C3, J9L7H1, J9L7X7, J9L831, J9L960, J9LB24, J9LBA8, J9LC85, J9LDS3, J9LF99, J9LFV8, J9LG69, J9LHY8, J9LI20, J9LJL2, J9LJV0, J9LP97, J9LPW0, J9LQH0, J9LR77, J9LSA1, J9LSZ0, J9LV56, J9LY09, J9LYW3,…	Aca_XP_012946807.1		Bgl_XP_013061369.1, Bgl_XP_013064611.1, Bgl_XP_013064612.1, Bgl_XP_013071677.1, Bgl_XP_013071678.1, Bgl_XP_013079553.1, Bgl_XP_013090081.1, Bgl_XP_013094544.1	H9IYJ5, H9J8X9, H9JBC6, H9JC12, H9JIU3, H9JKF6, H9JKK7, H9JS62, H9JXW8, Q5FBS0	Capitella_R7TH21, Capitella_R7TUL7			e10037c42.7, e10186c43.17, e1020c43.3, e10832c41.5, e10832c41.7, e1103c42.111, e11175c33.1, e11561c44.18, e1157c43.6, e1164c44.6, e11864c34.2, e118c43.26, e118c43.27, e118c43.28, e12026c43.5, e120614c32.1, e12972c26.1, e12972c26.2, e1319c41.1, e1329c45.17, e13452c44.9, e1356c45.12, e1357c34.1, e136c40.13, e1375c46.17, e14149c34.3, e14553c41.4, e16013c38.12, e16427c42.8, e16427c42.9, e1652c45.52, …					Obi_XP_014767446.1, Obi_XP_014768603.1, Obi_XP_014768871.1, Obi_XP_014769406.1, Obi_XP_014771388.1, Obi_XP_014772289.1, Obi_XP_014772301.1, Obi_XP_014773256.1, Obi_XP_014773504.1, Obi_XP_014773941.1, Obi_XP_014774554.1, Obi_XP_014775031.1, Obi_XP_014775823.1, Obi_XP_014775927.1, Obi_XP_014776736.1, Obi_XP_014777998.1, Obi_XP_014778333.1, Obi_XP_014778334.1, Obi_XP_014778745.1, Obi_XP_014779813.1,…	p10106c52.17, p1121c63.86, p1987c67.80, p2081c70.29, p218c60.25, p23c62.30, p2532c67.91, p2576c64.56, p3388c67.10, p3388c67.11, p354c65.34, p368c71.27, p368c71.28, p519c69.43, p519c69.91
OG0000086	J9JJ48, J9JL02, J9JLB0, J9JP44, J9JQV4, J9JSA7, J9JWE6, J9JWJ8, J9K4X5, J9K6Q3, J9K8M4, J9K965, J9KBB8, J9KEH6, J9KET6, J9KGH5, J9KHR7, J9KHY4, J9KM80, J9KPG2, J9KSF8, J9KT68, J9KTB3, J9KUP7, J9KZC1, J9KZP6, J9L0C6, J9L0Q2, J9L1D3, J9L2X0, J9L630, J9L881, J9L901, J9L996, J9LBL3, J9LED1, J9LF28, J9LFR9, J9LG57, J9LHL1, J9LHL2, J9LL48, J9LMX6, J9LQ29, J9LRA6, J9LRR5, J9LSW4, J9LYW4, J9LZH0, J9M031,…		C3ZKT8	Bgl_XP_013067209.1, Bgl_XP_013067210.1, Bgl_XP_013067211.1, Bgl_XP_013067212.1	H9J2U7	Capitella_R7T3W7, Capitella_R7T5H9, Capitella_R7T638, Capitella_R7T6R9, Capitella_R7T7U6, Capitella_R7T8E2, Capitella_R7T8F2, Capitella_R7T914, Capitella_R7TBR4, Capitella_R7TDS2, Capitella_R7TE01, Capitella_R7TE29, Capitella_R7THJ1, Capitella_R7TV86, Capitella_R7TWB6, Capitella_R7TXG6, Capitella_R7TYE0, Capitella_R7U239, Capitella_R7U517, Capitella_R7U6A3, Capitella_R7U6N1, Capitella_R7U887, Cap…	Crassostrea_XP_011412765.1, Crassostrea_XP_011414370.1, Crassostrea_XP_011423102.2, Crassostrea_XP_019919633.1, Crassostrea_XP_019919637.1, Crassostrea_XP_019919786.1, Crassostrea_XP_019923226.1, Crassostrea_XP_019924157.1, Crassostrea_XP_019925446.1		e11382c35.10, e13077c41.1, e13077c41.2, e13077c41.5, e13077c41.6, e1878c40.17, e1878c40.19, e19047c42.1, e213788c35.4, e24461c21.1, e26500c44.6, e3217c43.11, e3217c43.12, e3275c48.22, e3372c43.1, e3372c43.2, e4113c47.15, e4113c47.16, e4551c45.35, e606c26.1, e606c26.2, e606c26.3, e607c43.2, e607c43.3, e607c43.4, e6753c32.8, e797c37.1, e869c44.9, e8932c34.2	Haliotis_HDSC01323CG00070, Haliotis_HDSC01909CG00020, Haliotis_HDSC02446CG00150, Haliotis_HDSC02446CG00160, Haliotis_HDSC02772CG00040, Haliotis_HDSC03656CG00020, Haliotis_HDSC03656CG00030, Haliotis_HDSC04990CG00050, Haliotis_HDSC07281CG00020, Haliotis_HDSC07281CG00030, Haliotis_HDSC07694CG00020, Haliotis_HDSC07870CG00010, Haliotis_HDSC22358CG00010, Haliotis_HDSC30972CG00010				Obi_XP_014777130.1	p1015c69.300, p1043c67.39, p1043c67.40, p117c71.211, p124c71.228, p1408c51.1, p1411c68.80, p1411c68.81, p143c69.38, p177c64.113, p1876c72.52, p1876c72.53, p2053c66.313, p2053c66.314, p2070c65.84, p207c62.4, p244c63.14, p244c63.15, p244c63.16, p286c65.3, p315c41.14, p315c41.15, p315c41.16, p363c79.59, p363c79.60, p3795c68.14, p3795c68.15, p4154c75.24, p4154c75.25, p4154c75.26, p415c66.15, p415c66.…	Dre_A0A1L1QZD2, Dre_A0A1L1QZI3, Dre_B0S662, Dre_B0S664, Dre_F1QCE5, Dre_Q568C6, Dre_Q7T2W0, Dre_X1WH69, Dre_X1WHT0		pfu_aug2.0_1052.1_08128.t1, pfu_aug2.0_1216.1_21469.t1, pfu_aug2.0_1225.1_18193.t1, pfu_aug2.0_1234.1_14892.t1, pfu_aug2.0_12557.1_26436.t1, pfu_aug2.0_1269.1_31578.t1, pfu_aug2.0_1312.1_08311.t1, pfu_aug2.0_1332.1_08321.t1, pfu_aug2.0_14871.1_06543.t1, pfu_aug2.0_1570.1_01704.t1, pfu_aug2.0_1572.1_08453.t1, pfu_aug2.0_1638.1_28428.t1, pfu_aug2.0_1763.1_11850.t1, pfu_aug2.0_2001.1_05361.t1, pfu_a…
OG0000087	J9K4L0, J9K761, J9K9H0, J9KUN0, J9L0A7, J9L575, J9L7Q0, J9LGN8, J9LIV7, J9LRB1, J9LS33, J9LU67, J9LVU0, J9LZ17, X1WKH5, X1WM40, X1WMH5, X1WPP3, X1WSM8, X1WXH5, X1WYZ6, X1WZC8, X1XDF2, X1XQV5	Aca_XP_012937431.1, Aca_XP_012941680.1	C3XPG9, C3XPQ6, C3XRH5, C3XRJ0, C3XRJ1, C3XS35, C3XS38, C3XS44, C3XS45, C3XS46, C3XUK8, C3XWP5, C3XXN7, C3XXN9, C3XYB2, C3XYM2, C3XZ60, C3XZR4, C3XZS4, C3Y2A9, C3Y2Z4, C3Y309, C3Y4P6, C3Y631, C3Y6S8, C3Y6S9, C3Y6T0, C3Y6T1, C3Y6T2, C3Y6T3, C3Y6T4, C3Y6T5, C3Y6W0, C3Y6W2, C3Y7F7, C3Y7G3, C3Y7G5, C3Y8D6, C3Y8D7, C3YA67, C3YA72, C3YAC7, C3YAC8, C3YB00, C3YCU4, C3YD75, C3YD95, C3YDI3, C3YEE4, C3YEQ6,…	Bgl_XP_013060763.1, Bgl_XP_013060849.1, Bgl_XP_013060850.1, Bgl_XP_013060868.1, Bgl_XP_013060869.1, Bgl_XP_013062155.1, Bgl_XP_013062355.1, Bgl_XP_013063881.1, Bgl_XP_013064726.1, Bgl_XP_013065878.1, Bgl_XP_013067855.1, Bgl_XP_013071236.1, Bgl_XP_013072882.1, Bgl_XP_013074258.1, Bgl_XP_013074480.1, Bgl_XP_013074481.1, Bgl_XP_013074482.1, Bgl_XP_013074483.1, Bgl_XP_013074484.1, Bgl_XP_013074500.1,…	H9JU53	Capitella_R7T376, Capitella_R7T497, Capitella_R7T5U0, Capitella_R7T6A8, Capitella_R7T6Q2, Capitella_R7T757, Capitella_R7T8P1, Capitella_R7T9W7, Capitella_R7T9Z8, Capitella_R7TA44, Capitella_R7TB21, Capitella_R7TBT6, Capitella_R7TE50, Capitella_R7TEF0, Capitella_R7TEP0, Capitella_R7TER0, Capitella_R7TFX1, Capitella_R7TG51, Capitella_R7TI14, Capitella_R7TI65, Capitella_R7TIB1, Capitella_R7TJF6, Cap…	Crassostrea_XP_011424134.1, Crassostrea_XP_011447869.1	Q9VYJ8	e1532c37.15, e1978c40.31, e22585c30.1, e44034c37.4, e5445c35.4, e54708c31.2, e8187c41.1, e9220c34.8	Haliotis_HDSC00050CG00210, Haliotis_HDSC00354CG00060, Haliotis_HDSC00387CG00060, Haliotis_HDSC03001CG00040, Haliotis_HDSC34520CG00010	Lingula_A0A1S3H792, Lingula_A0A1S3H874, Lingula_A0A1S3HGH3, Lingula_A0A2R2MLU8	Lottia_XP_009052725.1, Lottia_XP_009065687.1	Q8BRG6		p12740c37.2, p1410c65.87, p1410c65.89, p177c64.75, p21060c43.1, p258746c66.1, p258746c66.19, p258746c66.3, p415c66.42, p415c66.43, p5643c39.1, p586c60.148, p586c60.149, p586c60.82, p586c60.84, p586c60.85, p838c70.222	Dre_A0A0R4IKQ4, Dre_E9QDY6, Dre_E9QFL2, Dre_E9QHN1, Dre_E9QJP9, Dre_F1QI27, Dre_Q08BL9, Dre_Q0IIQ1, Dre_Q6TEQ2, Dre_Q7SYC4	Hsa_Q6TFL4	pfu_aug2.0_1171.1_04859.t1, pfu_aug2.0_16819.1_33211.t1, pfu_aug2.0_1764.1_15241.t1, pfu_aug2.0_360.1_00652.t1
OG0000088									e4229c40.16	Haliotis_HDSC01868CG00010, Haliotis_HDSC01868CG00020, Haliotis_HDSC01919CG00060, Haliotis_HDSC03434CG00010, Haliotis_HDSC03777CG00020		Lottia_XP_009043936.1, Lottia_XP_009043938.1, Lottia_XP_009043941.1, Lottia_XP_009044041.1, Lottia_XP_009044142.1, Lottia_XP_009044143.1, Lottia_XP_009044569.1, Lottia_XP_009044601.1, Lottia_XP_009044605.1, Lottia_XP_009044609.1, Lottia_XP_009044701.1, Lottia_XP_009044747.1, Lottia_XP_009044775.1, Lottia_XP_009044789.1, Lottia_XP_009044791.1, Lottia_XP_009044822.1, Lottia_XP_009044827.1, Lottia_X…			p3205c77.11, p4035c66.109, p840c69.70
OG0000089	C4WTH8, C4WVV1, C4WXC5, C4WY27, J9JMG6, J9JWE3, J9JZ50, J9K3E7, J9K5F7, J9K6Y7, J9KAQ4, J9KBK1, J9KC39, J9KCD8, J9KG53, J9KHF0, J9KI17, J9KID4, J9KJ24, J9KJ94, J9KP07, J9KSI4, J9KT63, J9KTC5, J9KTT7, J9KUR4, J9KW26, J9KYD4, J9KZ90, J9KZE3, J9L0C5, J9L0D3, J9L0Q4, J9L255, J9L3R1, J9L3U0, J9L4L8, J9L543, J9L5F4, J9LDZ2, J9LE95, J9LEA0, J9LEQ7, J9LEU6, J9LF98, J9LFR4, J9LGF1, J9LI85, J9LIK4, J9LJA5,…	Aca_XP_005094481.1, Aca_XP_005096993.1, Aca_XP_005111616.1, Aca_XP_012944822.1, Aca_XP_012944823.1	C3YLE1, C3ZHW0	Bgl_XP_013082384.1, Bgl_XP_013082385.1, Bgl_XP_013083803.1, Bgl_XP_013089314.1	H9JJB4, H9JNP6, H9JP70	Capitella_R7T3W4, Capitella_R7T672, Capitella_R7T7N2, Capitella_R7TAJ4, Capitella_R7TB61, Capitella_R7TC13, Capitella_R7TCJ7, Capitella_R7TDJ5, Capitella_R7TGV4, Capitella_R7TKV6, Capitella_R7TL35, Capitella_R7TLS2, Capitella_R7TPZ9, Capitella_R7TRH1, Capitella_R7TSG5, Capitella_R7TUB1, Capitella_R7TUH0, Capitella_R7TW67, Capitella_R7TY13, Capitella_R7TZC0, Capitella_R7U2R4, Capitella_R7UDK7, Cap…	Crassostrea_XP_011413654.1, Crassostrea_XP_011419521.1, Crassostrea_XP_011421239.1, Crassostrea_XP_011421604.1, Crassostrea_XP_011423136.1, Crassostrea_XP_011426981.1, Crassostrea_XP_011428639.2, Crassostrea_XP_011430277.1, Crassostrea_XP_011439232.1, Crassostrea_XP_011441378.1, Crassostrea_XP_011448349.1, Crassostrea_XP_011449409.1, Crassostrea_XP_011453326.2, Crassostrea_XP_011456297.1, Crassos…	O18384, Q960J7	e1030c42.19, e1050c42.9, e2359c46.7, e2866c44.10, e2866c44.9, e3309c35.25, e358c35.9, e7878c46.25, e8996c32.7, e9058c37.11	Haliotis_HDSC00359CG00220, Haliotis_HDSC00732CG00040, Haliotis_HDSC02576CG00020, Haliotis_HDSC05851CG00050, Haliotis_HDSC77927CG00010	Lingula_A0A1S3HID1, Lingula_A0A1S3HLI3, Lingula_A0A1S3JHW1, Lingula_A0A1S3JHY6, Lingula_A0A1S3KFC8, Lingula_A0A2R2MRN8	Lottia_XP_009048282.1, Lottia_XP_009049058.1, Lottia_XP_009050841.1, Lottia_XP_009051288.1, Lottia_XP_009052708.1, Lottia_XP_009054411.1, Lottia_XP_009056201.1, Lottia_XP_009058408.1, Lottia_XP_009060588.1, Lottia_XP_009061186.1, Lottia_XP_009063858.1, Lottia_XP_009067093.1	Q8BJ25, Q8CHW1, Q8VCZ3, Q9D305, Q9JJD0	Obi_XP_014776314.1, Obi_XP_014778534.1, Obi_XP_014781727.1, Obi_XP_014786958.1, Obi_XP_014787522.1	p10106c52.8, p105855c43.1, p1188c61.4, p126c77.114, p1299c74.178, p1299c74.62, p1468c63.4, p1481c68.43, p167c70.324, p180c68.146, p18297c74.4, p1987c67.145, p2053c66.103, p244c63.11, p255c64.115, p255c64.126, p258752c70.75, p258755c69.100, p258842c83.4, p266c63.104, p275c64.93, p2834c67.27, p2896c56.62, p3054c66.13, p319c70.119, p3230c72.123, p323c62.50, p330c75.68, p3686c43.1, p37404c69.209, p37…	Dre_A0A0J9YJA0, Dre_A0A0R4ID42, Dre_A0A0R4IL95, Dre_A0A0R4INZ0, Dre_A0A0R4IRT9, Dre_A0PJR4, Dre_A3KQ64, Dre_A4IGI1, Dre_A4QP83, Dre_A9JT68, Dre_B7ZUU5, Dre_E7F1I0, Dre_E7F1W7, Dre_E9QCV3, Dre_F1QD19, Dre_F1QPB8, Dre_F1R2N0, Dre_F1R6N1, Dre_F1R8F3, Dre_F6P462, Dre_I3ISR5, Dre_I3ISW6, Dre_Q08CB6, Dre_Q0V945, Dre_Q1JPT7, Dre_Q566P8, Dre_Q56A43, Dre_Q58EG0, Dre_Q8AW39, Dre_U3JAC6, Dre_U3JAJ4, Dre_X1W…	Hsa_Q7Z6K1, Hsa_Q8NA92, Hsa_Q8TBB0, Hsa_Q8WTV1, Hsa_Q96EK4, Hsa_Q9BT49, Hsa_Q9H0W7, Hsa_Q9NVV9	pfu_aug2.0_2031.1_05379.t1, pfu_aug2.0_2225.1_18734.t1, pfu_aug2.0_3086.1_22280.t1, pfu_aug2.0_5152.1_09423.t1
OG0000090	A0A0I9QPX6, J9JKR1, J9JLB3, J9JLM5, J9JRG3, J9JRI9, J9K4C3, J9K651, J9KAV4, J9L276, X1WIZ0, X1WRJ6, X1XGM1, X1XJN7	Aca_XP_005089627.1, Aca_XP_005089880.1, Aca_XP_005090267.1, Aca_XP_005093103.1, Aca_XP_005103692.1, Aca_XP_005104464.1, Aca_XP_005110250.2, Aca_XP_012936179.1, Aca_XP_012936180.1, Aca_XP_012936328.1, Aca_XP_012937781.1, Aca_XP_012940985.1, Aca_XP_012946287.1	C3XQC0, C3XRI1, C3XVU2, C3XVU5, C3XYK9, C3XYR5, C3XYR7, C3XYV6, C3XZW2, C3Y5K2, C3Y5U6, C3YD86, C3YFI1, C3YFS0, C3YGD3, C3Z0J4, C3Z4K4, C3Z4K5, C3Z4K6, C3Z4K8, C3Z5E3, C3Z5E5, C3Z5G8, C3Z5Q1, C3Z5Q8, C3Z5Q9, C3Z5R0, C3Z5V0, C3Z601, C3Z602, C3Z604, C3Z605, C3Z606, C3Z617, C3Z643, C3Z983, C3Z984, C3Z985, C3Z986, C3Z987, C3Z988, C3ZKK5, C3ZKK6, C3ZKK8, C3ZKK9, C3ZQF9	Bgl_XP_013066700.1, Bgl_XP_013070593.1, Bgl_XP_013072647.1, Bgl_XP_013080367.1, Bgl_XP_013081525.1, Bgl_XP_013081838.1, Bgl_XP_013082175.1, Bgl_XP_013082622.1, Bgl_XP_013084387.1, Bgl_XP_013086690.1, Bgl_XP_013087079.1, Bgl_XP_013087239.1, Bgl_XP_013087763.1, Bgl_XP_013087972.1, Bgl_XP_013090657.1, Bgl_XP_013094501.1, Bgl_XP_013096940.1	B3XXL6, B3XXM0, B3XXM3, B3XXM4, B3XXN2, B3XXN5, B3XXN6, B3XXN7, B3XXP5, B3XXP6, H9IRZ6, H9IST6, H9IYV7, H9IYX3, H9IZ21, H9IZQ0, H9JA16, H9JEU2, H9JR81, H9JRF2, H9JRF4, J7RNN2	Capitella_R7T5H2, Capitella_R7TCU3, Capitella_R7TIG4, Capitella_R7TR01, Capitella_R7TXJ2, Capitella_R7TYT9, Capitella_R7U1B6, Capitella_R7U5A1, Capitella_R7UMW5, Capitella_R7URM8, Capitella_R7USG7, Capitella_R7UT88, Capitella_R7V1M0, Capitella_R7VDV8, Capitella_R7VEU5, Capitella_R7VH09, Capitella_X2B1W9	Crassostrea_XP_011412982.1, Crassostrea_XP_011412984.1, Crassostrea_XP_011417064.1, Crassostrea_XP_011423285.1, Crassostrea_XP_011424165.1, Crassostrea_XP_011424174.1, Crassostrea_XP_011424175.1, Crassostrea_XP_011424244.1, Crassostrea_XP_011424245.1, Crassostrea_XP_011427551.1, Crassostrea_XP_011429413.1, Crassostrea_XP_011436689.1, Crassostrea_XP_011436690.1, Crassostrea_XP_011440983.1, Crassos…	A0A0B4K601, A0A0B4K6A5, A0A0B4K6K3, A0A0B4KHV8, A0A0B4LHT6, A0A0B4LIR4, A0AVU4, E1JJ17, P25931, P30974, P30975, Q8IN35, Q8SZE8, Q9VNM1, Q9VRM0, Q9VW75	e14641c35.11, e23648c35.3, e4154c44.40, e4416c37.12, e4428c45.3, e6265c39.6, e686c42.34, e709c42.24, e7581c42.2, e7581c42.4, e76302c44.5, e76302c44.7, e7827c42.10, e8321c43.16, e950c34.10, e950c34.8, e950c34.9	Haliotis_HDSC00007CG00020, Haliotis_HDSC00092CG00010, Haliotis_HDSC00092CG00020, Haliotis_HDSC00092CG00030, Haliotis_HDSC00124CG00020, Haliotis_HDSC00124CG00040, Haliotis_HDSC00124CG00080, Haliotis_HDSC00124CG00090, Haliotis_HDSC00482CG00110, Haliotis_HDSC00961CG00030, Haliotis_HDSC01037CG00050, Haliotis_HDSC01161CG00030, Haliotis_HDSC01410CG00020, Haliotis_HDSC01425CG00060, Haliotis_HDSC01447CG0…	Lingula_A0A1S3H6K0, Lingula_A0A1S3HFJ9, Lingula_A0A1S3HH57, Lingula_A0A1S3IX78, Lingula_A0A1S3IXU4, Lingula_A0A1S3IXU9, Lingula_A0A1S3J6Z0, Lingula_A0A1S3JL20, Lingula_A0A1S3JL53, Lingula_A0A1S3K8W0, Lingula_A0A1S3KCK0, Lingula_A0A1S3KDE4, Lingula_A0A1S3KGI8, Lingula_A0A2R2MPQ4	Lottia_XP_009048007.1, Lottia_XP_009050865.1, Lottia_XP_009050883.1, Lottia_XP_009052425.1, Lottia_XP_009054571.1, Lottia_XP_009054574.1, Lottia_XP_009054575.1, Lottia_XP_009054576.1, Lottia_XP_009058208.1, Lottia_XP_009058310.1, Lottia_XP_009060017.1, Lottia_XP_009060043.1, Lottia_XP_009060304.1, Lottia_XP_009061637.1, Lottia_XP_009061836.1, Lottia_XP_009061838.1, Lottia_XP_009061936.1, Lottia_X…	P30548, P30549, P30731, P47937, P83861, P97295, Q04573, Q61041, Q61212, Q6VMN6, Q924H0	Obi_XP_014767767.1, Obi_XP_014767768.1, Obi_XP_014772297.1, Obi_XP_014772638.1, Obi_XP_014772639.1, Obi_XP_014773467.1, Obi_XP_014779513.1, Obi_XP_014779516.1, Obi_XP_014780691.1, Obi_XP_014781738.1, Obi_XP_014784968.1, Obi_XP_014785645.1, Obi_XP_014786450.1, Obi_XP_014787713.1, Obi_XP_014787714.1, Obi_XP_014789321.1	p1345c75.32, p167c70.262, p22c64.173, p257c63.51, p258835c69.33, p329c71.93, p3c66.110, p5654c70.13, p5654c70.16, p56c70.17, p571c66.36, p66c69.81, p6c66.284, p6c66.290, p7351c70.28, p7351c70.29	Dre_A0A0G2KES5, Dre_A0A0R4I9D7, Dre_A0A0R4I9M2, Dre_A0A0R4IDZ1, Dre_A0A0R4IQ19, Dre_A2AV71, Dre_A3KP39, Dre_A5WUN1, Dre_A7MBW9, Dre_A7UD89, Dre_B1NYI1, Dre_B1NYI2, Dre_B1NYI3, Dre_B3DIJ2, Dre_B7ZD35, Dre_B8JI05, Dre_D2Y177, Dre_D2Y178, Dre_D2Y179, Dre_E7F911, Dre_E7F951, Dre_E7F9I6, Dre_E7FFF4, Dre_E9QCW0, Dre_E9QCY0, Dre_E9QG50, Dre_E9QHT0, Dre_F1Q681, Dre_F1QCV6, Dre_F1QJG8, Dre_F1QLW4, Dre_F1Q…	Hsa_P21452, Hsa_P25103, Hsa_P25929, Hsa_P29371, Hsa_P49146, Hsa_P49683, Hsa_P50391, Hsa_Q96P65, Hsa_Q99463, Hsa_Q9GZQ6, Hsa_Q9NYM4, Hsa_Q9Y5X5	pfu_aug2.0_1169.1_31492.t1, pfu_aug2.0_130.1_00287.t1, pfu_aug2.0_1362.1_08338.t1, pfu_aug2.0_202.1_07143.t1, pfu_aug2.0_275.1_17231.t1, pfu_aug2.0_331.1_04008.t1, pfu_aug2.0_342.1_07375.t1, pfu_aug2.0_5005.1_19379.t1, pfu_aug2.0_548.1_27522.t1, pfu_aug2.0_559.1_30924.t1, pfu_aug2.0_609.1_30973.t1, pfu_aug2.0_70.1_00172.t1, pfu_aug2.0_8280.1_02964.t1, pfu_aug2.0_832.1_07936.t1, pfu_aug2.0_849.1_3…
OG0000091		Aca_XP_005089778.1, Aca_XP_005105547.1, Aca_XP_005108865.1, Aca_XP_005113315.1, Aca_XP_012936302.1, Aca_XP_012937359.1, Aca_XP_012939005.1, Aca_XP_012939033.1, Aca_XP_012940411.1, Aca_XP_012940515.1, Aca_XP_012943571.1			H9IZ26, H9J2J8, H9JNG2	Capitella_R7T9A9, Capitella_R7TEM6, Capitella_R7TI66, Capitella_R7TKL2, Capitella_R7TLC6, Capitella_R7U1Z0, Capitella_R7U5N6, Capitella_R7UCB5, Capitella_R7UIP6, Capitella_R7UMW3, Capitella_R7UYF4, Capitella_R7UYL9, Capitella_R7V0J9, Capitella_R7V9N2, Capitella_R7VBQ3, Capitella_R7VCT4, Capitella_R7VEC2	Crassostrea_XP_011418051.1	A8E1U2, Q27293, Q6NR30	e1003c45.51, e10050c47.14, e10059c45.17, e10505c41.7, e1055c45.56, e1055c45.58, e10627c24.2, e10727c22.4, e10750c38.9, e10752c31.5, e1098c39.7, e1103c42.114, e1125c40.21, e115c38.17, e1160c44.12, e1160c44.38, e1164c44.10, e116c41.2, e1189c45.11, e1189c45.33, e118c43.20, e12082c29.1, e12099c45.2, e12328c33.6, e123457c23.1, e12501c40.2, e1273c44.52, e1273c44.81, e12792c23.2, e128789c37.9, e1293c39.…	Haliotis_HDSC00018CG00230, Haliotis_HDSC00194CG00150, Haliotis_HDSC00270CG00090, Haliotis_HDSC00387CG00080, Haliotis_HDSC00389CG00080, Haliotis_HDSC00707CG00060, Haliotis_HDSC01251CG00160, Haliotis_HDSC02444CG00020, Haliotis_HDSC02584CG00030, Haliotis_HDSC02778CG00050, Haliotis_HDSC02955CG00020, Haliotis_HDSC04590CG00020, Haliotis_HDSC04813CG00030, Haliotis_HDSC05196CG00040, Haliotis_HDSC09709CG0…		Lottia_XP_009051539.1, Lottia_XP_009055471.1, Lottia_XP_009061860.1, Lottia_XP_009065387.1		Obi_XP_014772988.1, Obi_XP_014782162.1, Obi_XP_014782355.1	p1086c67.6, p128c64.33, p257049c72.6, p258747c66.22, p258766c60.2, p258787c60.5, p29c70.106, p3120c66.8, p3924c64.77, p639c70.98, p6c66.376, p7351c70.50, p833c63.13, p855c67.176, p959c67.4			pfu_aug2.0_11077.1_26392.t1, pfu_aug2.0_2850.1_02272.t1, pfu_aug2.0_7742.1_09628.t1
OG0000092	B6RS47, C4WRP2, J9JZY5, J9K0J3, J9K2H5, Q201U9, X1X262	Aca_NP_001191569.1, Aca_NP_001191580.1, Aca_NP_001191587.1, Aca_XP_005092009.1, Aca_XP_005099432.1, Aca_XP_005101519.2, Aca_XP_005103138.1, Aca_XP_005105684.1, Aca_XP_005105685.1, Aca_XP_005105689.1, Aca_XP_005105690.1, Aca_XP_005106778.1, Aca_XP_012935978.1, Aca_XP_012944352.1, Aca_XP_012945182.1, Aca_XP_012945183.1	C3XYC2, C3XYC3, C3XYC4, C3XYC5, C3XYC6, C3XYC7, C3XYC8, C3XYD2, C3XYD3, C3XYD4, C3XYD5, C3XZ13, C3Y5C1, C3YC50, C3YKS6, C3YP58, C3Z4K3, C3ZHN2, C3ZHN3, C3ZHN4, C3ZIN7, C3ZLQ0, C3ZLQ1, C3ZLR2, C3ZM16, C3ZMR2, C3ZMR3, C3ZMR4, C3ZMR5, C3ZMR6, C3ZMR7, C3ZMR9, C3ZTX4, C3ZTX5, C3ZTX6, Q93131, Q93132	Bgl_XP_013065557.1, Bgl_XP_013067610.1, Bgl_XP_013069898.1, Bgl_XP_013070997.1, Bgl_XP_013071866.1, Bgl_XP_013072528.1, Bgl_XP_013072529.1, Bgl_XP_013073050.1, Bgl_XP_013081537.1, Bgl_XP_013083901.1, Bgl_XP_013083929.1, Bgl_XP_013083930.1, Bgl_XP_013092358.1, Bgl_XP_013096993.1	H7CHL1, H9J7T4, H9J7T5, H9JJX0, H9JWN1, P04829, P07836, P07837, P84183, Q1HQC8, S5M0T2, S5M0T7, S5M0U2, S5M0U7, S5M0W2, S5M0X0, S5M0X5, S5M0Y3, S5M0Y7, S5M0Z1, S5M0Z6, S5M105, S5M110, S5M115, S5M120, S5M125, S5M481, S5M492, S5M497, S5M4A1, S5M4A7, S5M4B2, S5M4C1, S5M4C6, S5M4D1, S5M4D6, S5M4E2, S5M4E9, S5M4F4, S5M4F8, S5M4H4, S5M683, S5M688, S5M692, S5M6A0, S5M6A5, S5M6B0, S5M6C1, S5M6C7, S5M6D6,…	Capitella_R7THD5, Capitella_R7TMG3, Capitella_R7TPD2, Capitella_R7U3X6, Capitella_R7URM9, Capitella_R7UT93, Capitella_R7UTT8, Capitella_R7UVB2, Capitella_R7VCX4, Capitella_X1Z361	Crassostrea_NP_001295788.1, Crassostrea_NP_001295818.1, Crassostrea_XP_011422029.2, Crassostrea_XP_011425162.1, Crassostrea_XP_011425175.1, Crassostrea_XP_011427615.2, Crassostrea_XP_011427782.1, Crassostrea_XP_011431927.1, Crassostrea_XP_011432967.1, Crassostrea_XP_011432968.1, Crassostrea_XP_011433782.1, Crassostrea_XP_011433787.1, Crassostrea_XP_011434481.1, Crassostrea_XP_011437201.1, Crassos…	A0A0B4LH50, B6IDW7, C6TP14, C8VV69, E1JGP0, F0JAT3, M9PFZ6, P02572, P02574, P10981, P10987, P45889, P45891, P53501, P83967, Q3ZAJ5, X2JCP8	e1003c45.21, e1003c45.25, e1003c45.27, e1003c45.31, e1003c45.32, e1003c45.33, e1003c45.35, e17206c36.6, e2885c43.10, e34024c40.1, e473c43.17, e5294c38.7, e5436c45.4, e5497c39.38, e5501c38.1, e5501c38.2	Haliotis_HDSC00373CG00140, Haliotis_HDSC01173CG00020, Haliotis_HDSC01688CG00030, Haliotis_HDSC01933CG00010, Haliotis_HDSC03946CG00060, Haliotis_HDSC03946CG00080, Haliotis_HDSC03946CG00090, Haliotis_HDSC06752CG00050, Haliotis_HDSC06777CG00040, Haliotis_HDSC10042CG00010	Lingula_A0A1S3HJP4, Lingula_A0A1S3HXS4, Lingula_A0A1S3HYR1, Lingula_A0A1S3I910, Lingula_A0A1S3IGH0, Lingula_A0A1S3IW00, Lingula_A0A1S3JBI1, Lingula_A0A1S3JJM4, Lingula_A0A1S3JKJ0, Lingula_A0A2R2MM71	Lottia_XP_009043796.1, Lottia_XP_009043797.1, Lottia_XP_009043798.1, Lottia_XP_009052354.1, Lottia_XP_009054813.1, Lottia_XP_009056592.1, Lottia_XP_009056593.1, Lottia_XP_009060604.1, Lottia_XP_009063603.1, Lottia_XP_009065998.1	P60710, P61164, P62737, P63260, P63268, P68033, P68134, Q8BFZ3, Q8BXF8, Q8R5C5, Q9D9J3, Q9D9L5	Obi_XP_014771145.1, Obi_XP_014771927.1, Obi_XP_014779484.1, Obi_XP_014780347.1, Obi_XP_014780998.1, Obi_XP_014780999.1, Obi_XP_014784116.1	p1215c59.64, p123c64.48, p123c64.56, p123c64.58, p123c64.59, p123c64.60, p123c64.61, p123c64.62, p123c64.63, p124c71.213, p1686c67.25, p1739c63.81, p258738c65.5, p37404c69.222, p37404c69.78, p66c69.23	Dre_A0A0R4IBT5, Dre_A2BG19, Dre_A8WG05, Dre_B2GS08, Dre_B2GTB1, Dre_C5IG37, Dre_E9QD59, Dre_E9QH14, Dre_F1QC15, Dre_F1QUN8, Dre_F1RCB6, Dre_F8W3L1, Dre_Q3B727, Dre_Q4KMI7, Dre_Q4V943, Dre_Q567E8, Dre_Q6DHS1, Dre_Q6IQK4, Dre_Q6IQL9, Dre_Q6IQR3, Dre_Q6TH51, Dre_Q6XNL8, Dre_Q7ZU23, Dre_Q7ZUZ2, Dre_Q7ZVF9, Dre_Q7ZVI7, Dre_Q9I8V1, Dre_Q9PTR4	Hsa_P42025, Hsa_P60709, Hsa_P61163, Hsa_P62736, Hsa_P63261, Hsa_P63267, Hsa_P68032, Hsa_P68133, Hsa_Q562R1, Hsa_Q8TDG2, Hsa_Q8TDY3, Hsa_Q9BYD9, Hsa_Q9BYX7	pfu_aug2.0_1089.1_31430.t1, pfu_aug2.0_1089.1_31431.t1, pfu_aug2.0_11579.1_33115.t1, pfu_aug2.0_1675.1_18464.t1, pfu_aug2.0_1675.1_18465.t1, pfu_aug2.0_1675.1_18466.t1, pfu_aug2.0_1675.1_18467.t1, pfu_aug2.0_1675.1_18468.t1, pfu_aug2.0_1675.1_18469.t1, pfu_aug2.0_1675.1_18470.t1, pfu_aug2.0_21096.1_23158.t1, pfu_aug2.0_21981.1_06640.t1, pfu_aug2.0_2523.1_12192.t1, pfu_aug2.0_2523.1_12193.t1, pfu_…
OG0000093	J9KCV3, X1WLZ8, X1X6L2	Aca_XP_005105600.1, Aca_XP_005108827.1, Aca_XP_012941754.1	C3XPY6, C3XSG2, C3XT54, C3XT55, C3XT57, C3XT58, C3XT59, C3XT64, C3XT65, C3XT66, C3XT68, C3XV12, C3XV13, C3XXV6, C3XYR1, C3XYR6, C3Y2W8, C3Y4W5, C3Y5P0, C3Y689, C3Y6C5, C3Y6W7, C3Y7N7, C3Y7Q6, C3Y8B7, C3Y8R4, C3Y8R6, C3Y8S2, C3Y8S5, C3Y8X6, C3YCR3, C3YCR4, C3YDF2, C3YE73, C3YE74, C3YE75, C3YFM6, C3YFN9, C3YFY4, C3YGU6, C3YGU8, C3YI75, C3YJ31, C3YJ49, C3YJK7, C3YK91, C3YKV5, C3YKV6, C3YKZ8, C3YMY2,…	Bgl_XP_013060600.1, Bgl_XP_013060601.1, Bgl_XP_013060913.1, Bgl_XP_013060914.1, Bgl_XP_013061818.1, Bgl_XP_013062286.1, Bgl_XP_013062290.1, Bgl_XP_013064087.1, Bgl_XP_013064372.1, Bgl_XP_013066179.1, Bgl_XP_013066450.1, Bgl_XP_013066468.1, Bgl_XP_013067841.1, Bgl_XP_013068178.1, Bgl_XP_013070492.1, Bgl_XP_013070613.1, Bgl_XP_013071499.1, Bgl_XP_013072050.1, Bgl_XP_013073477.1, Bgl_XP_013076572.1,…	H9JR02, H9JR04	Capitella_R7T6Z1, Capitella_R7T9Q9, Capitella_R7TFH2, Capitella_R7TFX6, Capitella_R7TJ00, Capitella_R7TLQ4, Capitella_R7TM47, Capitella_R7TP38, Capitella_R7TSP5, Capitella_R7TVR2, Capitella_R7TXR3, Capitella_R7TYN6, Capitella_R7U7P1, Capitella_R7U9G2, Capitella_R7UAN0, Capitella_R7UCS1, Capitella_R7UD89, Capitella_R7UPS4, Capitella_R7US56, Capitella_R7UYU9, Capitella_R7V0W0, Capitella_R7VC13, Cap…	Crassostrea_XP_011419846.1, Crassostrea_XP_011419886.2, Crassostrea_XP_011422521.1, Crassostrea_XP_011422522.1, Crassostrea_XP_011424633.1, Crassostrea_XP_011434312.1, Crassostrea_XP_011434313.1, Crassostrea_XP_011434314.1, Crassostrea_XP_011434315.2, Crassostrea_XP_011441761.1, Crassostrea_XP_011445776.1, Crassostrea_XP_011450435.1, Crassostrea_XP_011450444.1, Crassostrea_XP_019920046.1, Crassos…	A9YKF7, A9YKF8, A9YKF9, A9YKG0, A9YKG1, A9YKG3, F6J502, F6JC01, F6JC02	e1208c41.4, e12679c37.5, e12679c37.7, e12786c35.1, e12786c35.2, e1352c39.13, e14051c40.2, e1443c40.1, e1453c42.15, e14906c32.1, e1516c38.25, e2134c38.5, e2134c38.7, e224101c51.9, e2548c27.13, e2548c27.14, e2548c27.3, e2548c27.4, e2548c27.5, e2548c27.8, e26691c25.1, e3076c39.37, e32980c22.2, e3528c44.31, e3552c39.29, e5034c38.1, e5034c38.2, e5408c23.1, e5408c23.3, e56458c25.3, e6784c39.10, e6784c3…	Haliotis_HDSC00028CG00170, Haliotis_HDSC00681CG00020, Haliotis_HDSC01080CG00050, Haliotis_HDSC01246CG00080, Haliotis_HDSC01246CG00090, Haliotis_HDSC01264CG00050, Haliotis_HDSC01602CG00020, Haliotis_HDSC01709CG00030, Haliotis_HDSC01903CG00010, Haliotis_HDSC01903CG00030, Haliotis_HDSC01957CG00050, Haliotis_HDSC01992CG00010, Haliotis_HDSC03303CG00020, Haliotis_HDSC03303CG00030, Haliotis_HDSC03303CG0…	Lingula_A0A1S3H7K5, Lingula_A0A1S3HSC1, Lingula_A0A1S3HUB9, Lingula_A0A1S3HVR6, Lingula_A0A1S3ITZ3, Lingula_A0A1S3J5N5, Lingula_A0A1S3J8E5, Lingula_A0A1S3JHF9, Lingula_A0A1S3JLP2, Lingula_A0A1S3JT47, Lingula_A0A2R2ML57, Lingula_A0A2R2MT52	Lottia_XP_009043919.1, Lottia_XP_009043920.1, Lottia_XP_009043921.1, Lottia_XP_009043922.1, Lottia_XP_009044474.1, Lottia_XP_009045138.1, Lottia_XP_009045919.1, Lottia_XP_009046589.1, Lottia_XP_009046633.1, Lottia_XP_009046669.1, Lottia_XP_009047966.1, Lottia_XP_009048302.1, Lottia_XP_009049072.1, Lottia_XP_009049656.1, Lottia_XP_009050202.1, Lottia_XP_009055413.1, Lottia_XP_009056078.1, Lottia_X…	O08859, P70412, Q61398, Q8BQH6, Q8R4W6	Obi_XP_014768246.1, Obi_XP_014782823.1, Obi_XP_014782933.1, Obi_XP_014789070.1, Obi_XP_014789071.1	p220c72.26, p33655c35.1, p3621c73.2, p385c65.41, p385c65.42, p510c68.7	Dre_A0A224AW77, Dre_B0UY56, Dre_B3DJG2, Dre_F1QAR0, Dre_F1QUX0, Dre_F1R774, Dre_F1RAB9, Dre_Q1ECX8, Dre_Q1MSY1, Dre_Q1RLU5, Dre_Q501Y5, Dre_Q7SY25, Dre_Q7SZZ3, Dre_X1WD58	Hsa_P98066, Hsa_Q15113, Hsa_Q9UKZ9	pfu_aug2.0_10452.1_09771.t1, pfu_aug2.0_108.1_26851.t1, pfu_aug2.0_1431.1_05040.t1, pfu_aug2.0_14495.1_19846.t1, pfu_aug2.0_176.1_20376.t1, pfu_aug2.0_1805.1_18540.t1, pfu_aug2.0_18217.1_26546.t1, pfu_aug2.0_2088.1_28670.t1, pfu_aug2.0_2460.1_02139.t1, pfu_aug2.0_3079.1_32376.t1, pfu_aug2.0_4051.1_05937.t1, pfu_aug2.0_4186.1_22521.t1, pfu_aug2.0_4228.1_29255.t1, pfu_aug2.0_463.1_10810.t1, pfu_aug…
OG0000094	J9JJI0, J9JJU6, J9JKW5, J9JLS0, J9JM11, J9JMG8, J9JS46, J9JWX6, J9JYD2, J9JYY3, J9JZ29, J9JZ85, J9K1U3, J9K211, J9K3L8, J9K5R9, J9K603, J9K6S5, J9K6Z8, J9K7U7, J9K8H0, J9KAN3, J9KAV5, J9KB29, J9KB82, J9KE00, J9KK03, J9KL58, J9KPL0, J9KYF6, J9L9D5, J9LJ21, J9LNN1, J9M5I5, J9M862, X1WIC3, X1WIY8, X1WJG4, X1WJL2, X1WKL0, X1WKT6, X1WLS2, X1WLY2, X1WLY3, X1WN59, X1WTQ8, X1WU48, X1WUV5, X1WWE2, X1WX81,…	Aca_NP_001191571.1, Aca_XP_005099074.2, Aca_XP_005108720.1, Aca_XP_005110224.1, Aca_XP_005111772.2, Aca_XP_012940602.1, Aca_XP_012941550.1, Aca_XP_012943686.1, Aca_XP_012944349.1	C3XSD1, C3Y316, C3Y5F9, C3YBC9, C3YBD1, C3YBD2, C3YBD7, C3YBK5, C3YBK6, C3YKM7, C3YKN0, C3Z9X4, C3ZHA8, C3ZKY0, C3ZKZ9, C3ZVB1, C3ZZC0, V9GVN7	Bgl_XP_013065409.1, Bgl_XP_013072265.1, Bgl_XP_013077708.1, Bgl_XP_013078741.1, Bgl_XP_013079906.1, Bgl_XP_013088545.1, Bgl_XP_013088546.1, Bgl_XP_013088968.1, Bgl_XP_013090345.1, Bgl_XP_013091598.1, Bgl_XP_013091599.1, Bgl_XP_013094010.1	H9ISL2, H9ITH3, H9J838, H9JAH3, H9JAH4, H9JAH5, H9JBZ7, H9JQT0, H9JT76, H9JVB9, H9JVC0, H9JVS7, H9JYD9	Capitella_R7TEM1, Capitella_R7TPC0, Capitella_R7TS11, Capitella_R7TU77, Capitella_R7UN16, Capitella_R7VH44, Capitella_R7VJF7, Capitella_X2B8C2	Crassostrea_XP_011412199.1, Crassostrea_XP_011414784.1, Crassostrea_XP_011418027.1, Crassostrea_XP_011418829.1, Crassostrea_XP_011422168.1, Crassostrea_XP_011422194.1, Crassostrea_XP_011422204.1, Crassostrea_XP_011426438.1, Crassostrea_XP_011426440.1, Crassostrea_XP_011432523.1, Crassostrea_XP_011433130.1, Crassostrea_XP_011434623.1, Crassostrea_XP_011435244.1, Crassostrea_XP_011435245.1, Crassos…	A0A0B4KHM9, A4IJ50, B3DMS3, B5RJI8, D2NUH5, D5A7N1, E0R979, E1JIN0, Q01603, Q6GKY3, Q7YU25, Q8MT50, Q9VC41, Q9VC42, Q9VCW2, Q9VEG6, Q9VEJ9, Q9VEP3, Q9VEP8, Q9VJ80, Q9VZZ4	e21173c36.4, e23269c44.1, e23269c44.2, e3408c38.11, e3408c38.4, e3871c38.1, e3871c38.2, e4088c42.7, e4088c42.8, e4340c40.1, e715c41.10, e7532c35.1, e7532c35.3, e965c44.5	Haliotis_HDSC00155CG00220, Haliotis_HDSC01062CG00030, Haliotis_HDSC01309CG00080, Haliotis_HDSC01731CG00090, Haliotis_HDSC01753CG00020, Haliotis_HDSC01753CG00050, Haliotis_HDSC01753CG00060, Haliotis_HDSC02369CG00030, Haliotis_HDSC02685CG00070, Haliotis_HDSC03573CG00010, Haliotis_HDSC03573CG00020, Haliotis_HDSC03840CG00050, Haliotis_HDSC04224CG00010, Haliotis_HDSC04555CG00010, Haliotis_HDSC04823CG0…	Lingula_A0A1S3H5U3, Lingula_A0A1S3H7B0, Lingula_A0A1S3HHJ1, Lingula_A0A1S3HI68, Lingula_A0A1S3HIG7, Lingula_A0A1S3HZ27, Lingula_A0A1S3I3E6, Lingula_A0A1S3I4I3, Lingula_A0A1S3IIM0, Lingula_A0A1S3IIZ2, Lingula_A0A1S3IJP8, Lingula_A0A1S3IP98, Lingula_A0A1S3IPA3, Lingula_A0A1S3ITU3, Lingula_A0A1S3ITV1, Lingula_A0A1S3IU77, Lingula_A0A1S3IUL8, Lingula_A0A1S3K8Y3, Lingula_A0A1S3KI54, Lingula_A0A2R2MMX8	Lottia_XP_009043641.1, Lottia_XP_009043737.1, Lottia_XP_009047802.1, Lottia_XP_009049107.1, Lottia_XP_009049121.1, Lottia_XP_009052457.1, Lottia_XP_009054042.1, Lottia_XP_009054051.1, Lottia_XP_009054743.1, Lottia_XP_009054744.1, Lottia_XP_009056262.1, Lottia_XP_009056266.1, Lottia_XP_009056268.1, Lottia_XP_009058281.1, Lottia_XP_009058282.1, Lottia_XP_009059032.1, Lottia_XP_009065690.1, Lottia_X…	P11247, P35419, P49290, Q3UQ28	Obi_XP_014769599.1, Obi_XP_014771227.1, Obi_XP_014773805.1, Obi_XP_014777265.1, Obi_XP_014781054.1, Obi_XP_014781722.1, Obi_XP_014783201.1, Obi_XP_014785901.1	p1284c68.39, p1326c64.35, p1326c64.36, p1425c64.215, p1516c67.12, p1516c67.13, p1531c64.21, p1686c67.53, p1686c67.54, p256c68.34, p256c68.35, p256c68.38, p256c68.43, p256c68.44, p256c68.49, p257c63.136, p257c63.137, p257c63.139, p422c65.40, p69c69.32, p69c69.33, p77762c62.1, p800c68.42, p845c60.7	Dre_A0A0G2KHM6, Dre_A0A0R4I9J3, Dre_A0A0R4IA15, Dre_A0A0R4ILU8, Dre_A0A0R4IWN1, Dre_E7F4W5, Dre_F1Q944, Dre_F1R7W4, Dre_F1R9R1, Dre_Q6NUY7, Dre_Q7SZR3, Dre_Q90WB2, Dre_Q90WB3, Dre_Q90WB4, Dre_Q90XS6, Dre_Q90Z78	Hsa_A1KZ92, Hsa_P05164, Hsa_P07202, Hsa_P11678, Hsa_P22079, Hsa_Q92626	pfu_aug2.0_1092.1_08160.t1, pfu_aug2.0_14.1_13391.t1, pfu_aug2.0_185.1_17073.t1, pfu_aug2.0_185.1_17074.t1, pfu_aug2.0_198.1_27029.t1, pfu_aug2.0_2021.1_05375.t1, pfu_aug2.0_2021.1_05376.t1, pfu_aug2.0_2147.1_25317.t1, pfu_aug2.0_2223.1_12070.t1, pfu_aug2.0_2354.1_15494.t1, pfu_aug2.0_2354.1_15495.t1, pfu_aug2.0_2613.1_12224.t1, pfu_aug2.0_2741.1_05641.t1, pfu_aug2.0_306.1_20594.t1, pfu_aug2.0_35…
OG0000095		Aca_XP_005098032.1, Aca_XP_005102072.1, Aca_XP_005104662.1, Aca_XP_012937037.1, Aca_XP_012940081.1	C3XPB1, C3XPJ2, C3XPJ3, C3XQP9, C3XQQ1, C3XSY6, C3XXD6, C3XY86, C3XZU3, C3Y1U2, C3Y6D5, C3Y904, C3Y9C3, C3Y9C5, C3Y9J8, C3Y9J9, C3Y9K3, C3Y9P0, C3Y9R0, C3YBB4, C3YDL9, C3YE98, C3YF42, C3YH35, C3YJG5, C3YK01, C3YK16, C3YND1, C3YND3, C3YQ54, C3YQ77, C3YQ78, C3YR25, C3YS48, C3YS51, C3YS56, C3YSV7, C3YTY5, C3YUX8, C3YUY1, C3YWV8, C3YX14, C3YYN0, C3Z037, C3Z074, C3Z1D9, C3Z1E5, C3Z2I0, C3Z4H5, C3Z4U6,…	Bgl_XP_013070154.1, Bgl_XP_013073688.1, Bgl_XP_013075795.1, Bgl_XP_013075796.1, Bgl_XP_013075952.1, Bgl_XP_013076751.1, Bgl_XP_013077026.1, Bgl_XP_013077962.1, Bgl_XP_013081526.1, Bgl_XP_013082793.1, Bgl_XP_013082794.1, Bgl_XP_013089921.1, Bgl_XP_013091246.1		Capitella_R7UAW9, Capitella_R7UHQ1, Capitella_R7V0X7, Capitella_R7V1I2, Capitella_R7VHJ5	Crassostrea_NP_001292244.1, Crassostrea_XP_011412063.1, Crassostrea_XP_011413133.2, Crassostrea_XP_011415326.1, Crassostrea_XP_011417736.2, Crassostrea_XP_011417928.1, Crassostrea_XP_011419385.2, Crassostrea_XP_011420069.1, Crassostrea_XP_011420134.2, Crassostrea_XP_011421276.1, Crassostrea_XP_011423391.1, Crassostrea_XP_011423392.2, Crassostrea_XP_011423902.1, Crassostrea_XP_011423903.1, Crassos…		e20273c69.36, e2125c39.16, e2125c39.7, e241c47.8, e241c47.9, e350c39.19, e3829c38.7, e4502c38.10	Haliotis_HDSC00041CG00230, Haliotis_HDSC00075CG00020, Haliotis_HDSC00075CG00030, Haliotis_HDSC00075CG00040, Haliotis_HDSC00075CG00050, Haliotis_HDSC00075CG00060, Haliotis_HDSC00075CG00080, Haliotis_HDSC00075CG00090, Haliotis_HDSC00075CG00180, Haliotis_HDSC00075CG00190, Haliotis_HDSC00075CG00200, Haliotis_HDSC00223CG00100, Haliotis_HDSC00301CG00010, Haliotis_HDSC00359CG00090, Haliotis_HDSC00404CG0…	Lingula_A0A1S3HD07, Lingula_A0A1S3HEB9, Lingula_A0A1S3HJM2, Lingula_A0A1S3HTT2, Lingula_A0A1S3I1Q5, Lingula_A0A1S3I1T9, Lingula_A0A1S3I1W2, Lingula_A0A1S3I633, Lingula_A0A1S3IN64, Lingula_A0A1S3IQU2, Lingula_A0A1S3IT65, Lingula_A0A1S3J756, Lingula_A0A1S3J769, Lingula_A0A1S3J794, Lingula_A0A1S3J8S3, Lingula_A0A1S3JF38, Lingula_A0A1S3JYB9, Lingula_A0A1S3JYD2, Lingula_A0A1S3JYP4, Lingula_A0A1S3JZA1,…	Lottia_XP_009045123.1, Lottia_XP_009052176.1, Lottia_XP_009054286.1, Lottia_XP_009054289.1, Lottia_XP_009057960.1, Lottia_XP_009057961.1, Lottia_XP_009059918.1, Lottia_XP_009060618.1, Lottia_XP_009060621.1, Lottia_XP_009061777.1, Lottia_XP_009061779.1, Lottia_XP_009063585.1, Lottia_XP_009064596.1, Lottia_XP_009064610.1, Lottia_XP_009066798.1		Obi_XP_014773059.1, Obi_XP_014775243.1, Obi_XP_014789816.1, Obi_XP_014790257.1	p1401c64.31, p1401c64.46, p1401c64.47, p1481c68.1, p1481c68.3, p1481c68.5, p74c63.41	Dre_A0A0G2L7F6, Dre_A0A0N4STS3, Dre_A0A0R4IHE8, Dre_A0A0R4IKB1, Dre_A0A0R4ILY8, Dre_A0A0R4ITH0, Dre_A0A0R4ITS1, Dre_A0A0R4IY57, Dre_A0A140LGL0, Dre_A0A140LH93, Dre_A0A1D5NSA7, Dre_A8WFS4, Dre_F1QFA0, Dre_F1QFJ3, Dre_F1QFJ5, Dre_Q2LK78, Dre_Q2LK79, Dre_Q2LK83, Dre_Q2LK84, Dre_Q2LK85, Dre_Q2LK86		pfu_aug2.0_102.1_06939.t1, pfu_aug2.0_1046.1_21374.t1, pfu_aug2.0_107.1_23486.t1, pfu_aug2.0_107.1_23487.t1, pfu_aug2.0_131.1_03681.t1, pfu_aug2.0_1463.1_11683.t1, pfu_aug2.0_1598.1_28402.t1, pfu_aug2.0_1637.1_25057.t1, pfu_aug2.0_189.1_30381.t1, pfu_aug2.0_2207.1_25338.t1, pfu_aug2.0_2207.1_25339.t1, pfu_aug2.0_2291.1_05474.t1, pfu_aug2.0_2640.1_02206.t1, pfu_aug2.0_2640.1_02207.t1, pfu_aug2.0_2…
OG0000096	J9M9G9, X1X465				H9JAK2, H9JC60, H9JV04, H9JWS9	Capitella_N1PB34, Capitella_N1PB87, Capitella_R7T337, Capitella_R7T3K5, Capitella_R7T4Q2, Capitella_R7T5K6, Capitella_R7T6T7, Capitella_R7T754, Capitella_R7T7S8, Capitella_R7T8I2, Capitella_R7T8S1, Capitella_R7T8T0, Capitella_R7T963, Capitella_R7T9P4, Capitella_R7TA49, Capitella_R7TCT1, Capitella_R7TE33, Capitella_R7TEF6, Capitella_R7TEI9, Capitella_R7TGH0, Capitella_R7TIC0, Capitella_R7TIF4, Cap…	Crassostrea_XP_011451096.1, Crassostrea_XP_011452290.1, Crassostrea_XP_019922734.1		e1199c42.5, e1289c40.7, e12938c40.1, e13221c47.1, e132c45.4, e13493c42.1, e14081c31.3, e14856c39.2, e15458c23.2, e1594c49.1, e16013c38.2, e16339c46.5, e16601c38.7, e1791c44.1, e18270c44.17, e185c30.7, e188129c46.1, e19209c25.1, e2034c43.3, e20429c40.1, e20528c44.5, e2056c44.1, e212297c46.3, e2299c44.14, e23047c49.1, e23526c32.2, e2436c46.4, e2436c46.5, e2542c43.1, e2630c45.30, e27164c29.1, e27547…	Haliotis_HDSC00733CG00010, Haliotis_HDSC00991CG00010, Haliotis_HDSC01270CG00020, Haliotis_HDSC01953CG00030, Haliotis_HDSC02026CG00010, Haliotis_HDSC02565CG00010, Haliotis_HDSC02631CG00040, Haliotis_HDSC03429CG00010, Haliotis_HDSC03440CG00030, Haliotis_HDSC03700CG00030, Haliotis_HDSC03749CG00010, Haliotis_HDSC04503CG00020, Haliotis_HDSC04587CG00010, Haliotis_HDSC05097CG00020, Haliotis_HDSC06813CG0…	Lingula_A0A1S3H413, Lingula_A0A1S3HQ34, Lingula_A0A1S3I081, Lingula_A0A1S3IF14, Lingula_A0A1S3IGT5, Lingula_A0A1S3JB19, Lingula_A0A1S3JEF0, Lingula_A0A1S3K7X7, Lingula_A0A1S3KBR4, Lingula_A0A2R2MNQ2, Lingula_A0A2R2MTA9	Lottia_XP_009043822.1, Lottia_XP_009048532.1, Lottia_XP_009049015.1, Lottia_XP_009049538.1, Lottia_XP_009049661.1, Lottia_XP_009049786.1, Lottia_XP_009050620.1, Lottia_XP_009053717.1, Lottia_XP_009054509.1, Lottia_XP_009056193.1, Lottia_XP_009058189.1, Lottia_XP_009058849.1, Lottia_XP_009061668.1			p100c71.80, p1180c74.6, p1182c65.29, p1259c74.14, p146c67.27, p1827c56.18, p189c72.47, p258836c59.1, p26434c72.15, p332c71.32, p36352c46.2, p379c75.112, p51c65.3, p589c77.70, p589c77.71, p606c64.13, p6939c78.7, p6c66.222, p746c69.3, p746c69.63, p768c75.54, p768c75.55, p775c64.189, p8329c60.143	Dre_A0A0R4IRV9		pfu_aug2.0_10014.1_16402.t1, pfu_aug2.0_1016.1_21345.t1, pfu_aug2.0_1022.1_08099.t1, pfu_aug2.0_10471.1_06434.t1, pfu_aug2.0_10486.1_22949.t1, pfu_aug2.0_1115.1_18098.t1, pfu_aug2.0_1147.1_24716.t1, pfu_aug2.0_11930.1_03106.t1, pfu_aug2.0_12060.1_03111.t1, pfu_aug2.0_1233.1_11534.t1, pfu_aug2.0_124.1_13647.t1, pfu_aug2.0_126.1_20289.t1, pfu_aug2.0_12837.1_26438.t1, pfu_aug2.0_13.1_10077.t1, pfu_a…
OG0000097	J9JLD8, J9JSS9, J9JY43, J9K3C1, J9K3I4, J9K6S1, J9KMP8	Aca_XP_005089122.1, Aca_XP_005089123.1, Aca_XP_005089457.1, Aca_XP_005089459.1, Aca_XP_005100983.1, Aca_XP_005100984.1, Aca_XP_005102048.2, Aca_XP_005105766.2, Aca_XP_005113255.2, Aca_XP_012935845.1, Aca_XP_012936021.1, Aca_XP_012938182.1, Aca_XP_012939723.1, Aca_XP_012940008.1, Aca_XP_012940772.1, Aca_XP_012941011.1, Aca_XP_012941226.1, Aca_XP_012943804.1, Aca_XP_012944326.1, Aca_XP_012944336.1,…	C3XPN8, C3XR64, C3XRL8, C3YBV8, C3YJ77, C3YNN5, C3YRN5, C3YVU2, C3YYB0, C3Z3W5, C3ZGU3, C3ZIZ8, C3ZN20, C3ZNE7, C3ZNH0, C3ZNH3, C3ZPJ5, C3ZRY2	Bgl_XP_013060556.1, Bgl_XP_013060809.1, Bgl_XP_013060810.1, Bgl_XP_013060812.1, Bgl_XP_013061516.1, Bgl_XP_013062576.1, Bgl_XP_013069355.1, Bgl_XP_013069356.1, Bgl_XP_013070535.1, Bgl_XP_013070923.1, Bgl_XP_013072486.1, Bgl_XP_013072487.1, Bgl_XP_013072488.1, Bgl_XP_013073016.1, Bgl_XP_013074777.1, Bgl_XP_013078959.1, Bgl_XP_013078961.1, Bgl_XP_013080680.1, Bgl_XP_013081122.1, Bgl_XP_013081254.1,…	H9IU03, H9IUY4, H9IVT4, H9J6Y7, H9J6Y8, H9JH98, H9JHA7, H9JLX1, H9JYD6, L7WM53	Capitella_R7T425, Capitella_R7T5C5, Capitella_R7T6G0, Capitella_R7T920, Capitella_R7T9F2, Capitella_R7TX88, Capitella_R7U492, Capitella_R7U6Q7, Capitella_R7U7U9, Capitella_R7UDR5, Capitella_R7UGI7, Capitella_R7UHT6, Capitella_R7ULT2, Capitella_R7UWR2, Capitella_R7V1Y2, Capitella_R7V3D1, Capitella_R7V4B6, Capitella_R7V610, Capitella_R7V963, Capitella_R7V9W5, Capitella_X2BBV2	Crassostrea_XP_011415684.1, Crassostrea_XP_011417957.1, Crassostrea_XP_011432527.1, Crassostrea_XP_011440547.1, Crassostrea_XP_011445977.1, Crassostrea_XP_011445978.1, Crassostrea_XP_011445979.1, Crassostrea_XP_011447407.1, Crassostrea_XP_011447408.1, Crassostrea_XP_011447699.1, Crassostrea_XP_011447707.1, Crassostrea_XP_011448042.1, Crassostrea_XP_011448043.1, Crassostrea_XP_011448044.1, Crassos…	A0A0B4LFI4, B7Z006, F5XVG5, G7H7Z5, H8F4S3, M9PBK1, Q6WV16, Q6WV17, Q6WV19, Q6WV20, Q8IA42, Q8IA43, Q8IA44, Q8MRC9, Q8MV48, Q8MVS5, Q8MYY6, Q9VUT6, Q9Y117, X2JEA3	e10695c45.9, e1217c37.2, e1217c37.3, e1804c35.2, e1816c44.9, e20229c47.8, e216073c44.19, e2289c45.9, e2337c43.5, e2920c45.17, e3803c44.8, e4837c38.4, e61697c34.5, e7878c46.18, e7949c40.14, e9375c45.16	Haliotis_HDSC00049CG00140, Haliotis_HDSC00276CG00060, Haliotis_HDSC00276CG00070, Haliotis_HDSC00276CG00090, Haliotis_HDSC00285CG00090, Haliotis_HDSC00302CG00010, Haliotis_HDSC00476CG00050, Haliotis_HDSC00630CG00060, Haliotis_HDSC00630CG00070, Haliotis_HDSC01116CG00060, Haliotis_HDSC01218CG00070, Haliotis_HDSC01264CG00040, Haliotis_HDSC01804CG00120, Haliotis_HDSC02424CG00040, Haliotis_HDSC02621CG0…	Lingula_A0A1S3H3W1, Lingula_A0A1S3H6Z0, Lingula_A0A1S3HAU3, Lingula_A0A1S3HCV2, Lingula_A0A1S3HFF5, Lingula_A0A1S3HGP9, Lingula_A0A1S3INW8, Lingula_A0A1S3IPD4, Lingula_A0A1S3IQW3, Lingula_A0A1S3ITJ2, Lingula_A0A1S3IUN4, Lingula_A0A1S3JMP6, Lingula_A0A1S3JZC8, Lingula_A0A1S3K0M0, Lingula_A0A1S3K9V4, Lingula_A0A2R2MIE6, Lingula_A0A2R2MNJ0, Lingula_A0A2R2MNP0	Lottia_XP_009045090.1, Lottia_XP_009046128.1, Lottia_XP_009046129.1, Lottia_XP_009046131.1, Lottia_XP_009046146.1, Lottia_XP_009046147.1, Lottia_XP_009047394.1, Lottia_XP_009047749.1, Lottia_XP_009048548.1, Lottia_XP_009050457.1, Lottia_XP_009051189.1, Lottia_XP_009051555.1, Lottia_XP_009057309.1, Lottia_XP_009057382.1, Lottia_XP_009057386.1, Lottia_XP_009058709.1, Lottia_XP_009060583.1, Lottia_X…	O08832, O08912, P70419, Q6P9S7, Q6PB93, Q80VA0, Q8BGT9, Q8BVG5, Q8C7U7, Q8CF93, Q921L8, Q9D4M9, Q9JJ61	Obi_XP_014771140.1, Obi_XP_014772773.1, Obi_XP_014773079.1, Obi_XP_014773080.1, Obi_XP_014773081.1, Obi_XP_014773238.1, Obi_XP_014773239.1, Obi_XP_014773240.1, Obi_XP_014773241.1, Obi_XP_014774702.1, Obi_XP_014774703.1, Obi_XP_014774704.1, Obi_XP_014774705.1, Obi_XP_014774706.1, Obi_XP_014774707.1, Obi_XP_014774708.1, Obi_XP_014774710.1, Obi_XP_014774711.1, Obi_XP_014774712.1, Obi_XP_014774713.1,…	p1301c73.33, p2269c65.1, p255c64.159, p258752c70.68, p258785c70.14, p258785c70.15, p258785c70.16, p263c67.47, p263c67.59, p266705c182.1, p2897c68.11, p389c72.14, p459c71.100, p781c74.128, p848c65.28, p928c68.25	Dre_A0A0G2KK98, Dre_A0A0R4II87, Dre_A0A0R4IKI4, Dre_A0A0R4IM46, Dre_A0A0R4IV32, Dre_A0A0R4IWF4, Dre_A0A286Y879, Dre_A0A286Y8F2, Dre_A0A286YBK3, Dre_B0V0U4, Dre_B8A6C4, Dre_B8JL27, Dre_E7FDA0, Dre_E9QHU2, Dre_F1QLU6, Dre_F1R7M5, Dre_Q08CC3, Dre_Q08CG2, Dre_Q1LVP1, Dre_Q1LVP2, Dre_Q502M4, Dre_Q5CZV4, Dre_Q5RFV2, Dre_Q6NX01, Dre_U3JAL0, Dre_X1WFC6, Dre_X1WGF8	Hsa_Q10471, Hsa_Q10472, Hsa_Q14435, Hsa_Q49A17, Hsa_Q7Z4T8, Hsa_Q86SF2, Hsa_Q86SR1, Hsa_Q8IUC8, Hsa_Q8IXK2, Hsa_Q8N428, Hsa_Q8N4A0, Hsa_Q8NCL4, Hsa_Q8NCW6, Hsa_Q96FL9	pfu_aug2.0_1789.1_31900.t1, pfu_aug2.0_185.1_17075.t1, pfu_aug2.0_185.1_17076.t1, pfu_aug2.0_2026.1_21902.t1, pfu_aug2.0_2097.1_25296.t1, pfu_aug2.0_2661.1_05614.t1, pfu_aug2.0_2661.1_05615.t1, pfu_aug2.0_2826.1_22198.t1, pfu_aug2.0_374.1_14068.t1, pfu_aug2.0_381.1_04083.t1, pfu_aug2.0_507.1_24114.t1, pfu_aug2.0_580.1_00909.t1, pfu_aug2.0_684.1_14464.t1, pfu_aug2.0_7503.1_12937.t1, pfu_aug2.0_879…
OG0000098		Aca_XP_005093956.1, Aca_XP_005107571.1, Aca_XP_005107572.1, Aca_XP_005107573.1, Aca_XP_005107574.1, Aca_XP_005107575.1, Aca_XP_005107576.1, Aca_XP_005107577.2, Aca_XP_005109960.2, Aca_XP_005110215.2, Aca_XP_012936516.1, Aca_XP_012936517.1, Aca_XP_012937313.1, Aca_XP_012937314.1, Aca_XP_012944477.1		Bgl_XP_013060585.1, Bgl_XP_013060736.1, Bgl_XP_013060834.1, Bgl_XP_013061154.1, Bgl_XP_013061339.1, Bgl_XP_013061717.1, Bgl_XP_013061925.1, Bgl_XP_013062141.1, Bgl_XP_013062261.1, Bgl_XP_013062570.1, Bgl_XP_013062573.1, Bgl_XP_013063112.1, Bgl_XP_013063114.1, Bgl_XP_013063117.1, Bgl_XP_013063118.1, Bgl_XP_013063119.1, Bgl_XP_013063401.1, Bgl_XP_013063599.1, Bgl_XP_013063773.1, Bgl_XP_013063789.1,…	H9ISA1	Capitella_R7UJ26	Crassostrea_XP_011419728.1, Crassostrea_XP_019926012.1		e10647c32.5, e11104c30.1, e11585c32.3, e11663c25.6, e118675c27.2, e12024c44.10, e13458c30.1, e15118c39.14, e15118c39.3, e1653c43.2, e1653c43.5, e1812c43.11, e21215c45.2, e2123c30.3, e213778c31.7, e214722c25.3, e2330c38.4, e23792c42.7, e24343c26.3, e24344c26.1, e25116c25.3, e2532c42.25, e2556c35.3, e2862c43.17, e3110c43.5, e3238c42.1, e32408c30.1, e33387c31.1, e3758c42.2, e38980c34.5, e3942c43.9, …	Haliotis_HDSC06245CG00010, Haliotis_HDSC09380CG00010	Lingula_A0A1S3HVX4, Lingula_A0A1S3HXQ5	Lottia_XP_009043964.1			p1006c70.2, p1104c64.7, p11136c54.2, p1139c68.5, p1182c65.1, p1182c65.10, p1182c65.22, p1182c65.28, p1182c65.8, p11863c47.1, p119025c63.1, p1206c67.1, p1206c67.10, p123c64.18, p123c64.19, p123c64.25, p123c64.7, p123c64.9, p1242c67.31, p1242c67.5, p1242c67.67, p12498c72.6, p1284c68.127, p1284c68.132, p1299c74.55, p1493c38.3, p1494c60.17, p1600c56.1, p1600c56.2, p1600c56.6, p16281c44.1, p170c62.33,…
OG0000099			C3XZ23, C3ZT67			Capitella_R7U0R1, Capitella_R7UYY2, Capitella_R7VAM4	Crassostrea_XP_011412592.1, Crassostrea_XP_011412742.1, Crassostrea_XP_011414756.1, Crassostrea_XP_011415117.1, Crassostrea_XP_011415148.1, Crassostrea_XP_011415895.1, Crassostrea_XP_011415903.1, Crassostrea_XP_011416322.1, Crassostrea_XP_011416323.1, Crassostrea_XP_011416501.2, Crassostrea_XP_011417331.1, Crassostrea_XP_011418024.1, Crassostrea_XP_011418263.1, Crassostrea_XP_011418267.1, Crassos…				Lingula_A0A1S3HQ26, Lingula_A0A1S3HRF7, Lingula_A0A1S3HST6, Lingula_A0A1S3I902, Lingula_A0A1S3IGB1, Lingula_A0A1S3IJQ8, Lingula_A0A1S3IKJ8, Lingula_A0A1S3ILG8, Lingula_A0A1S3ILS8, Lingula_A0A1S3IMJ5, Lingula_A0A1S3INF1, Lingula_A0A1S3K065, Lingula_A0A1S3K467, Lingula_A0A1S3K4H2, Lingula_A0A1S3K4T3, Lingula_A0A2R2ML11, Lingula_A0A2R2MNX4, Lingula_A0A2R2MTE1	Lottia_XP_009049005.1						pfu_aug2.0_1.1_03335.t1, pfu_aug2.0_1.1_03336.t1, pfu_aug2.0_100.1_00246.t1, pfu_aug2.0_1017.1_24617.t1, pfu_aug2.0_1021.1_04770.t1, pfu_aug2.0_10234.1_16411.t1, pfu_aug2.0_10261.1_06429.t1, pfu_aug2.0_1098.1_28056.t1, pfu_aug2.0_1098.1_28057.t1, pfu_aug2.0_11.1_03397.t1, pfu_aug2.0_114.1_13616.t1, pfu_aug2.0_1165.1_18148.t1, pfu_aug2.0_1187.1_24756.t1, pfu_aug2.0_1187.1_24757.t1, pfu_aug2.0_1215…
OG0000100	J9JIN6, J9JK37, J9JKN6, J9JLL4, J9JLW8, J9JME3, J9JQM4, J9JSI5, J9JTL3, J9JXQ8, J9JZC7, J9K1M2, J9K1P0, J9K4W3, J9K7S8, J9KGA2, J9KGQ7, J9L1I0, J9LHC3, J9LLK0, J9LWQ3, J9M2L0, Q1W3E8, X1WJP4, X1WJP8, X1WJX9, X1WKI5, X1WKP5, X1WKQ6, X1WUY0, X1WUZ5, X1WVD8, X1WXQ0, X1WYI4, X1WZL8, X1X020, X1X0P5, X1X1V4, X1X209, X1X243, X1X326, X1X515, X1X5G7, X1X5G8, X1X7Y8, X1XDW2, X1XT43	Aca_NP_001191602.1, Aca_XP_005088876.2, Aca_XP_005088877.1, Aca_XP_005088878.1, Aca_XP_005088879.1, Aca_XP_012936048.1, Aca_XP_012939882.1, Aca_XP_012943576.1, Aca_XP_012944152.1, Aca_XP_012944386.1, Aca_XP_012945740.1, Aca_XP_012945741.1, Aca_XP_012945742.1	C3XTW1, C3YCZ6, C3YDT2, C3YDT4, C3Z087, C3Z088, C3Z0J5, C3Z4G6, C3Z637	Bgl_XP_013066516.1, Bgl_XP_013066517.1, Bgl_XP_013066518.1, Bgl_XP_013066519.1, Bgl_XP_013066520.1, Bgl_XP_013067275.1, Bgl_XP_013073890.1, Bgl_XP_013074918.1, Bgl_XP_013076056.1, Bgl_XP_013077125.1, Bgl_XP_013078214.1, Bgl_XP_013085004.1, Bgl_XP_013086262.1, Bgl_XP_013088184.1, Bgl_XP_013088636.1, Bgl_XP_013089318.1, Bgl_XP_013090487.1, Bgl_XP_013090489.1, Bgl_XP_013094023.1, Bgl_XP_013096149.1,…	A0A076Q278, A3KLN9, H9IWK9, H9JES0, H9JEW0, H9JEW1, H9JEW2, H9JEW3, H9JEW4, H9JEW5, H9JEW6, H9JEW9, H9JMC6, H9JML0, H9JML1, H9JQ68, I3VR72, I3VR73, I3VR74, I3VR76, I3VR77, I3VR78, I3VR80, I3VR81, I3VR83, O76122, O76151, O76803, O77046, Q8T7M0	Capitella_N1PBA4, Capitella_R7T4J2, Capitella_R7TAV7, Capitella_R7TCZ0, Capitella_R7TSC3, Capitella_R7U3Q4, Capitella_R7U620, Capitella_R7UFW1, Capitella_R7UHA2, Capitella_R7UI80, Capitella_R7UI86, Capitella_R7UIJ3, Capitella_R7UIJ8, Capitella_R7UPP0, Capitella_R7UPP3, Capitella_R7UR75, Capitella_R7UUZ8, Capitella_R7V057	Crassostrea_XP_011418489.1, Crassostrea_XP_011418492.1, Crassostrea_XP_011418493.1, Crassostrea_XP_011423118.1, Crassostrea_XP_011423119.1, Crassostrea_XP_011431209.1, Crassostrea_XP_011431773.1, Crassostrea_XP_011436810.2, Crassostrea_XP_011445106.1, Crassostrea_XP_011445340.2, Crassostrea_XP_011456155.1, Crassostrea_XP_019917981.1, Crassostrea_XP_019917982.1, Crassostrea_XP_019920226.1, Crassos…	A0A0B4K7L8, A0A0B4KH77, A8JRD7, A9UN39, A9UNG9, B5RJT1, B5X532, C7LAE2, C8VUZ1, C9QPJ4, D0IQM1, D3PFE8, E1JIS5, E8NH92, Q0KI00, Q6AWR8, Q6IDH1, Q7KML3, Q7KRW4, Q86NQ5, Q86P55, Q8IGR1, Q8IHC5, Q8IN25, Q8INH5, Q8INH6, Q8IRH0, Q8IRH1, Q8MRN5, Q8SWX4, Q8SYT3, Q8T034, Q95S62, Q95SR0, Q95TZ5, Q960U1, Q9GPG3, Q9NH67, Q9VAM2, Q9VAP0, Q9VBA3, Q9VD85, Q9VD87, Q9VFW7, Q9VFW8, Q9VFW9, Q9VFX0, Q9VJN2, Q9W0E4,…	e1242c36.7, e1242c36.8, e1522c34.7, e1522c34.8, e186c37.7, e2518c39.7, e544c37.12, e6734c38.2, e76302c44.26, e76302c44.29	Haliotis_HDSC00721CG00040, Haliotis_HDSC00809CG00020, Haliotis_HDSC01265CG00080, Haliotis_HDSC01265CG00100, Haliotis_HDSC01265CG00110, Haliotis_HDSC01265CG00120, Haliotis_HDSC01568CG00010, Haliotis_HDSC02190CG00040, Haliotis_HDSC02616CG00040, Haliotis_HDSC05834CG00010, Haliotis_HDSC05986CG00020, Haliotis_HDSC05986CG00030, Haliotis_HDSC07993CG00030, Haliotis_HDSC07993CG00040, Haliotis_HDSC08827CG0…	Lingula_A0A1S3HPY4, Lingula_A0A1S3I2L9, Lingula_A0A1S3IPU4, Lingula_A0A1S3IQ67, Lingula_A0A1S3IQN1, Lingula_A0A1S3JDN6, Lingula_A0A1S3JEE1, Lingula_A0A1S3JL43, Lingula_A0A1S3JVG4, Lingula_A0A1S3KHI0, Lingula_A0A2R2MIR1, Lingula_A0A2R2MJ06, Lingula_A0A2R2MJ18, Lingula_A0A2R2MQL4	Lottia_XP_009048909.1, Lottia_XP_009048911.1, Lottia_XP_009048912.1, Lottia_XP_009048916.1, Lottia_XP_009050843.1, Lottia_XP_009054908.1, Lottia_XP_009059513.1, Lottia_XP_009061355.1, Lottia_XP_009063546.1	P16406, P97449, Q11011, Q2KHK3, Q8C129, Q8K093, Q9EQH2	Obi_XP_014770124.1, Obi_XP_014776693.1, Obi_XP_014779301.1, Obi_XP_014782358.1, Obi_XP_014782392.1, Obi_XP_014782982.1, Obi_XP_014788824.1	p1015c69.179, p1015c69.181, p22653c49.1, p22653c49.2, p240c62.285, p240c62.286, p257c63.84, p257c63.86, p385c65.84, p385c65.88, p38c58.42, p422c65.62, p57c61.185, p75c56.13, p836c48.1, p915c65.24	Dre_A0A0R4ICL9, Dre_A0A0R4IIN9, Dre_A0A0R4ILB1, Dre_A0A0R4INQ5, Dre_A0A0R4IZV6, Dre_A0A286YAT8, Dre_A2BGQ9, Dre_A2BGR0, Dre_A4FUN4, Dre_B0R0R0, Dre_B0R0S7, Dre_B1H1J0, Dre_B8JIB4, Dre_E7F123, Dre_E7F2N2, Dre_E9QIR0, Dre_F1Q5Y3, Dre_F1QFR6, Dre_F1QRM9, Dre_F1QVP2, Dre_Q1LWJ7, Dre_Q58EB5, Dre_Q6PE23, Dre_Q7SX88, Dre_Q7ZV66, Dre_X1WD03	Hsa_A6NEC2, Hsa_P15144, Hsa_P55786, Hsa_Q07075, Hsa_Q6P179, Hsa_Q6Q4G3, Hsa_Q9NZ08, Hsa_Q9UIQ6, Hsa_Q9UKU6	pfu_aug2.0_1033.1_11392.t1, pfu_aug2.0_10706.1_22960.t1, pfu_aug2.0_1169.1_31487.t1, pfu_aug2.0_19032.1_09951.t1, pfu_aug2.0_194.1_13779.t1, pfu_aug2.0_2123.1_12030.t1, pfu_aug2.0_2148.1_28690.t1, pfu_aug2.0_2162.1_08761.t1, pfu_aug2.0_2166.1_21959.t1, pfu_aug2.0_3749.1_32538.t1, pfu_aug2.0_6655.1_19532.t1, pfu_aug2.0_71.1_03548.t1, pfu_aug2.0_842.1_07939.t1, pfu_aug2.0_9.1_29941.t1, pfu_aug2.0_9…
OG0000101	J9K5B0	Aca_XP_012945608.1, Aca_XP_012946684.1	C3XQW1, C3XQW2, C3XQW3, C3XQX9, C3XQY1, C3XQY2, C3XRF7, C3YRF1, C3YW89, C3YW90, C3ZGF8, C3ZGF9, C3ZGG0	Bgl_XP_013064052.1, Bgl_XP_013074092.1, Bgl_XP_013091232.1, Bgl_XP_013091233.1, Bgl_XP_013091234.1, Bgl_XP_013091235.1		Capitella_R7TDW1, Capitella_R7TMJ6, Capitella_R7TQT6, Capitella_R7TQZ3, Capitella_R7TSW4, Capitella_R7TSY5, Capitella_R7U0J5, Capitella_R7U2C0, Capitella_R7U8Y4, Capitella_R7UAW3, Capitella_R7UBM3, Capitella_R7UE72, Capitella_R7UYY0, Capitella_R7VE26, Capitella_R7VF28, Capitella_R7VL14	Crassostrea_XP_011412902.1, Crassostrea_XP_011413035.1, Crassostrea_XP_011413073.1, Crassostrea_XP_011415405.1, Crassostrea_XP_011416486.1, Crassostrea_XP_011416900.1, Crassostrea_XP_011417370.1, Crassostrea_XP_011417520.1, Crassostrea_XP_011417946.1, Crassostrea_XP_011418174.1, Crassostrea_XP_011418175.1, Crassostrea_XP_011418177.2, Crassostrea_XP_011418178.1, Crassostrea_XP_011418569.1, Crassos…		e27802c46.1, e3546c43.27	Haliotis_HDSC00003CG00110, Haliotis_HDSC06051CG00020	Lingula_A0A1S3IAE5, Lingula_A0A1S3IVL6, Lingula_A0A1S3JSN3, Lingula_A0A1S3JSS2, Lingula_A0A1S3JTB3, Lingula_A0A1S3JTF5, Lingula_A0A1S3JTH0, Lingula_A0A1S3KDA4, Lingula_A0A1S3KHY3, Lingula_A0A2R2MNN6	Lottia_XP_009047303.1, Lottia_XP_009054342.1	Q8K0U4, Q9CZJ2	Obi_XP_014770536.1, Obi_XP_014783162.1	p124c71.79, p918c66.112	Dre_A0A0A0MPW9, Dre_A0A0R4IQH9, Dre_A4QN42, Dre_F1Q8K1, Dre_Q0P408, Dre_Q0R4G9, Dre_Q1MT77, Dre_Q5RJ08, Dre_Q5RJ10, Dre_Q5RJ15, Dre_X1WBT9, Dre_X1WFL7	Hsa_O43301, Hsa_Q96MM6	pfu_aug2.0_100.1_00240.t1, pfu_aug2.0_1019.1_31368.t1, pfu_aug2.0_10499.1_33084.t1, pfu_aug2.0_1065.1_18063.t1, pfu_aug2.0_12.1_06723.t1, pfu_aug2.0_1257.1_24817.t1, pfu_aug2.0_1305.1_18248.t1, pfu_aug2.0_13542.1_09853.t1, pfu_aug2.0_1507.1_24959.t1, pfu_aug2.0_1508.1_28331.t1, pfu_aug2.0_16151.1_06567.t1, pfu_aug2.0_1690.1_01780.t1, pfu_aug2.0_1718.1_28487.t1, pfu_aug2.0_1953.1_11964.t1, pfu_aug…
OG0000102	J9JJX6, J9JL73, J9JP96, J9JPH6, J9JQM2, J9JT44, J9JVI1, J9JZU7, J9JZW8, J9K468, J9K4Z8, J9KB19, J9KGU5, J9KYQ7, J9L5J2, J9LKZ8, X1X320, X1XDN9, X1XIR7, X1XSB4	Aca_XP_005091552.1, Aca_XP_005102124.2, Aca_XP_005108807.1, Aca_XP_005111328.2, Aca_XP_005111396.2, Aca_XP_005112302.2, Aca_XP_012937339.1, Aca_XP_012938531.1, Aca_XP_012940101.1, Aca_XP_012941905.1, Aca_XP_012941942.1, Aca_XP_012941945.1, Aca_XP_012942648.1, Aca_XP_012943739.1, Aca_XP_012943951.1, Aca_XP_012945109.1, Aca_XP_012945207.1, Aca_XP_012945211.1, Aca_XP_012945739.1, Aca_XP_012945764.1,…	C3XV30, C3XV31, C3Y8Y2, C3Y8Y3, C3YAU3, C3YAU4, C3YAU5, C3YFY8, C3YFY9, C3YFZ0, C3YFZ1, C3YYU6, C3YYU7, C3YYU8, C3YYU9, C3Z2N8, C3Z2N9, C3ZEM0, C3ZEM1, C3ZEM2, C3ZEM3	Bgl_XP_013061871.1, Bgl_XP_013066771.1, Bgl_XP_013068265.1, Bgl_XP_013068266.1, Bgl_XP_013068768.1, Bgl_XP_013070306.1, Bgl_XP_013070307.1, Bgl_XP_013070308.1, Bgl_XP_013072164.1, Bgl_XP_013074040.1, Bgl_XP_013075456.1, Bgl_XP_013075457.1, Bgl_XP_013075527.1, Bgl_XP_013075967.1, Bgl_XP_013075968.1, Bgl_XP_013079317.1, Bgl_XP_013079386.1, Bgl_XP_013079460.1, Bgl_XP_013079524.1, Bgl_XP_013080106.1,…	H9ITW2, H9ITW3, H9IX75, H9IX76, H9IX86, H9J0K2, H9JLS1, H9JLS3, H9JXU6, H9JXU7, H9JXU9, H9JXV0, H9JY03, H9JY04	Capitella_R7T6A7, Capitella_R7T908, Capitella_R7TEL2, Capitella_R7TQY3, Capitella_R7TTV6, Capitella_R7UWA6, Capitella_R7V0I1, Capitella_R7V7Y7, Capitella_R7V8R4, Capitella_R7VE83, Capitella_R7VFR7, Capitella_R7VGC6	Crassostrea_XP_011412296.1, Crassostrea_XP_011412301.1, Crassostrea_XP_011415290.1, Crassostrea_XP_011415292.1, Crassostrea_XP_011420037.1, Crassostrea_XP_011424894.1, Crassostrea_XP_011424896.1, Crassostrea_XP_011424900.1, Crassostrea_XP_011429452.2, Crassostrea_XP_011443892.1, Crassostrea_XP_011444542.1, Crassostrea_XP_011448902.1, Crassostrea_XP_011448903.1, Crassostrea_XP_011448904.1, Crassos…	A0A0B4KI48, A0A0U1RVI8, A1ZAD3, E1JJ04, Q1LZ49, Q281X0, Q5BHW1, Q5LJP0, Q6NN83, Q7KVA7, Q86NT8, Q8IHA1, Q8MS83, Q9GPN8, Q9VAV5, Q9VJC6, Q9VN30, Q9VWZ3, Q9VZ77, V9GZG7	e1455c44.11, e1455c44.12, e1588c45.1, e1588c45.4, e1588c45.6, e1588c45.7, e18097c43.25, e1878c40.12, e1878c40.14, e1970c42.6, e1970c42.7, e2098c32.11, e2098c32.13, e2098c32.6, e22336c33.4, e22336c33.6, e223817c43.42, e30317c35.4, e30317c35.5, e33646c35.1, e37794c30.1, e4482c39.4, e4482c39.6, e5112c41.2, e5647c47.2, e6634c40.15, e6634c40.17, e75047c28.1, e760c44.14, e760c44.16, e760c44.18, e8999c4…	Haliotis_HDSC00129CG00190, Haliotis_HDSC00133CG00140, Haliotis_HDSC00915CG00180, Haliotis_HDSC01169CG00050, Haliotis_HDSC01306CG00010, Haliotis_HDSC01306CG00040, Haliotis_HDSC02156CG00050, Haliotis_HDSC02156CG00060, Haliotis_HDSC02170CG00050, Haliotis_HDSC02240CG00050, Haliotis_HDSC05324CG00010, Haliotis_HDSC06786CG00010, Haliotis_HDSC24550CG00010, Haliotis_HDSC27230CG00010, Haliotis_HDSC32601CG0…	Lingula_A0A1S3HAE9, Lingula_A0A1S3HM62, Lingula_A0A1S3HMR6, Lingula_A0A1S3I826, Lingula_A0A1S3INJ4, Lingula_A0A1S3JEF3, Lingula_A0A1S3JEY1, Lingula_A0A1S3JQN3, Lingula_A0A1S3KFH9, Lingula_A0A1S3KHJ9, Lingula_A0A1S3KIR9, Lingula_A0A2R2MKY4, Lingula_A0A2R2MLD2, Lingula_A0A2R2MMP5, Lingula_A0A2R2MQX7, Lingula_A0A2R2MRJ0, Lingula_A0A2R2MT18	Lottia_XP_009044468.1, Lottia_XP_009048269.1, Lottia_XP_009054622.1, Lottia_XP_009054623.1, Lottia_XP_009057694.1, Lottia_XP_009060130.1, Lottia_XP_009060374.1, Lottia_XP_009060559.1, Lottia_XP_009061321.1	E9Q8T7, P0C6F1, Q3V0Q1, Q8BW94	Obi_XP_014768107.1, Obi_XP_014772088.1, Obi_XP_014773165.1, Obi_XP_014779882.1, Obi_XP_014780458.1, Obi_XP_014781277.1, Obi_XP_014781690.1, Obi_XP_014782749.1, Obi_XP_014782750.1, Obi_XP_014783298.1, Obi_XP_014786671.1, Obi_XP_014787564.1, Obi_XP_014790627.1	p1427c68.80, p1427c68.81, p1685c72.4, p258732c66.51, p258732c66.53, p258753c65.54, p258753c65.57, p258755c69.215, p2633c66.27, p2633c66.28, p2633c66.29, p2633c66.30, p2633c66.31, p2633c66.32, p2633c66.34, p280c67.148, p280c67.150, p333c67.237, p333c67.239, p333c67.240, p333c67.242, p429c63.49, p466c59.71, p466c59.72, p53c61.107, p56549c42.1, p608c59.2, p854c69.11, p854c69.13, p854c69.5, p943c68.1…	Dre_A0A0R4IHI4, Dre_A0A0R4IY79, Dre_A2BG35, Dre_E7EZB9, Dre_E7FGS8, Dre_E7FGT8, Dre_E9QBH9, Dre_E9QH47, Dre_F1Q6J7, Dre_F1Q8L1, Dre_F1QB07, Dre_F1QIC7, Dre_F1R4M5	Hsa_Q6ZR08, Hsa_Q8IVF4, Hsa_Q8TD57, Hsa_Q8WXX0, Hsa_Q9C0G6, Hsa_Q9P225, Hsa_Q9P2D7	pfu_aug2.0_124.1_13632.t1, pfu_aug2.0_13281.1_06509.t1, pfu_aug2.0_21004.1_16627.t1, pfu_aug2.0_29.1_30018.t1, pfu_aug2.0_291.1_03958.t1, pfu_aug2.0_291.1_03959.t1, pfu_aug2.0_300.1_00563.t1, pfu_aug2.0_300.1_00564.t1, pfu_aug2.0_300.1_00565.t1, pfu_aug2.0_3453.1_12464.t1, pfu_aug2.0_45.1_16772.t1, pfu_aug2.0_52.1_06827.t1, pfu_aug2.0_52.1_06828.t3, pfu_aug2.0_653.1_11045.t1, pfu_aug2.0_803.1_111…
OG0000103	J9JJS6, J9JL93, J9JLH5, J9JP60, J9JPP0, J9JSD9, J9JT29, J9JWI8, J9K2L6, J9K5L0, J9KK02, J9KPX1, J9KSL1, J9L002, J9L2G0, J9L333, J9L8B5, J9LDY6, J9LIF7, J9LJ64, J9LJP2, J9LKC5, J9LNG0, J9LQN8, J9LTW0, J9LVK2, J9LWM9, J9M4M7, J9M9Z3, X1WKX2, X1WKZ2, X1WL81, X1WNR8, X1WNZ0, X1WQS6, X1WR03, X1WSI1, X1WSK3, X1WVL9, X1WWB1, X1WXL6, X1X0H3, X1X0M9, X1X1K7, X1X2S0, X1X2U3, X1X7G8, X1XE66, X1XEF6, X1XER1,…	Aca_XP_012940137.1, Aca_XP_012941949.1, Aca_XP_012944864.1, Aca_XP_012945415.1	C3Y7P1, C3Z0W0, C3Z5R7, C3ZIM2, C3ZM17, C3ZYB7, C3ZZB3	Bgl_XP_013061284.1, Bgl_XP_013062619.1, Bgl_XP_013066912.1, Bgl_XP_013075296.1, Bgl_XP_013085327.1, Bgl_XP_013085328.1, Bgl_XP_013085329.1, Bgl_XP_013085330.1, Bgl_XP_013091000.1, Bgl_XP_013091001.1, Bgl_XP_013091002.1, Bgl_XP_013091003.1, Bgl_XP_013091004.1, Bgl_XP_013091005.1, Bgl_XP_013091006.1, Bgl_XP_013091007.1, Bgl_XP_013091008.1		Capitella_R7T6X0, Capitella_R7TAI1, Capitella_R7TB43, Capitella_R7TE07, Capitella_R7THW1, Capitella_R7TIM9, Capitella_R7TLJ1, Capitella_R7TXC5, Capitella_R7TYX8, Capitella_R7U240, Capitella_R7U2E7, Capitella_R7U333, Capitella_R7U335, Capitella_R7U466, Capitella_R7U5E9, Capitella_R7UBQ4, Capitella_R7UE10, Capitella_R7UFT9, Capitella_R7UGL1, Capitella_R7UHZ1, Capitella_R7UMD5, Capitella_R7UPG5, Cap…	Crassostrea_XP_011419152.1, Crassostrea_XP_011420991.1, Crassostrea_XP_011422155.1, Crassostrea_XP_011422693.1, Crassostrea_XP_011425550.1, Crassostrea_XP_011426720.1, Crassostrea_XP_011427599.1, Crassostrea_XP_011428818.1, Crassostrea_XP_011429314.1, Crassostrea_XP_011429925.2, Crassostrea_XP_011429964.1, Crassostrea_XP_011430567.1, Crassostrea_XP_011430568.1, Crassostrea_XP_011430934.1, Crassos…		e1178c43.7, e12253c30.1, e12253c30.2, e1457c40.3, e15939c31.9, e20820c27.1, e214785c45.5, e2866c44.7, e5208c43.14, e548c41.8	Haliotis_HDSC00129CG00170, Haliotis_HDSC00210CG00040, Haliotis_HDSC00313CG00160, Haliotis_HDSC00816CG00040, Haliotis_HDSC01388CG00030, Haliotis_HDSC02509CG00090, Haliotis_HDSC04957CG00020, Haliotis_HDSC05111CG00010, Haliotis_HDSC06622CG00010, Haliotis_HDSC09631CG00010	Lingula_A0A1S3H2T9, Lingula_A0A1S3H4K4, Lingula_A0A1S3H4S3, Lingula_A0A1S3H9G5, Lingula_A0A1S3HC21, Lingula_A0A1S3HDI3, Lingula_A0A1S3HI80, Lingula_A0A1S3HQ90, Lingula_A0A1S3HRK6, Lingula_A0A1S3HT68, Lingula_A0A1S3HZS9, Lingula_A0A1S3I5Y4, Lingula_A0A1S3I6Z1, Lingula_A0A1S3I717, Lingula_A0A1S3IGL1, Lingula_A0A1S3IJJ7, Lingula_A0A1S3INC5, Lingula_A0A1S3IRN0, Lingula_A0A1S3J0K8, Lingula_A0A1S3J991,…	Lottia_XP_009046082.1, Lottia_XP_009047571.1, Lottia_XP_009049657.1, Lottia_XP_009050394.1, Lottia_XP_009052232.1, Lottia_XP_009053128.1, Lottia_XP_009053129.1, Lottia_XP_009053742.1, Lottia_XP_009055483.1, Lottia_XP_009055503.1, Lottia_XP_009055865.1, Lottia_XP_009056227.1, Lottia_XP_009057550.1, Lottia_XP_009057564.1, Lottia_XP_009060696.1, Lottia_XP_009061678.1, Lottia_XP_009061705.1, Lottia_X…		Obi_XP_014767474.1, Obi_XP_014770737.1, Obi_XP_014782225.1	p1047c61.8, p1121c63.105, p1180c74.87, p1194c63.121, p124c71.134, p1299c74.118, p1412c61.6, p1412c61.7, p1464c63.2, p15c75.128, p16c66.187, p1754c60.7, p237c67.11, p258791c73.28, p28008c43.1, p309c64.44, p428c65.67, p506c64.19, p7351c70.65, p883c68.174, p957c71.66	Dre_A0A0G2KL14, Dre_A0A0R4ICI2, Dre_A0A0R4IEF3, Dre_A0A0R4IRS9, Dre_A0A0R4ITJ7, Dre_A0A0R4IX52, Dre_A0A1L1QZL9, Dre_A2CEA6, Dre_A4QN70, Dre_A9JTI0, Dre_B8JJN4, Dre_E7EZT8, Dre_E7F1T5, Dre_E7F214, Dre_F1QL18, Dre_F1R137, Dre_F1RBB2, Dre_F6NIM3, Dre_K7DY55, Dre_Q566P6, Dre_Q6TGZ4, Dre_X1WGW0		pfu_aug2.0_1052.1_08124.t1, pfu_aug2.0_11897.1_26421.t1, pfu_aug2.0_1232.1_08269.t1, pfu_aug2.0_1365.1_18286.t1, pfu_aug2.0_1490.1_01664.t1, pfu_aug2.0_1723.1_11834.t1, pfu_aug2.0_179.1_30362.t1, pfu_aug2.0_237.1_23717.t1, pfu_aug2.0_24.1_13418.t2, pfu_aug2.0_3224.1_15747.t1, pfu_aug2.0_3532.1_09169.t1, pfu_aug2.0_389.1_30714.t1, pfu_aug2.0_3933.1_12550.t1, pfu_aug2.0_4739.1_32708.t1, pfu_aug2.0_…
[truncated: 23,652 more rows]
