# Supplementary material for: Chloroplast acquisition without the gene transfer in kleptoplastic sea slugs, Plakobranchus ocellatus
Source: eLife. 2021 Apr 27;10:e60176. doi: 10.7554/eLife.60176 (PMC8079154; doi:10.7554/eLife.60176)
Supplement: Figure 6—source data 1. [file elife-60176-fig6-data1.zip]

Archive with 5 entries (4 files):
- Figure_6_source_1/
- Figure_6_source_1/OG0000446_deeploc.txt
- __MACOSX/Figure_6_source_1/._OG0000446_deeploc.txt
- Figure_6_source_1/OG0000132_deeploc.txt
- __MACOSX/Figure_6_source_1/._OG0000132_deeploc.txt
