# Supplementary material for: Chloroplast acquisition without the gene transfer in kleptoplastic sea slugs, Plakobranchus ocellatus
Source: eLife. 2021 Apr 27;10:e60176. doi: 10.7554/eLife.60176 (PMC8079154; doi:10.7554/eLife.60176)
Supplement: Supplementary file 12. [file elife-60176-supp12.zip]

Archive with 272 entries (231 files):
- Supplementary_file_12/
- Supplementary_file_12/.DS_Store
- __MACOSX/Supplementary_file_12/._.DS_Store
- Supplementary_file_12/OG0000132/
- Supplementary_file_12/OG0000446/
- Supplementary_file_12/OG0000005/
- __MACOSX/Supplementary_file_12/._OG0000005
- Supplementary_file_12/summary.xlsx
- __MACOSX/Supplementary_file_12/._summary.xlsx
- Supplementary_file_12/OG0000132/.Rhistory
- Supplementary_file_12/OG0000132/sequence_trimed.fa
- __MACOSX/Supplementary_file_12/OG0000132/._sequence_trimed.fa
- Supplementary_file_12/OG0000132/.DS_Store
- __MACOSX/Supplementary_file_12/OG0000132/._.DS_Store
- Supplementary_file_12/OG0000132/sequence_original.fa
- __MACOSX/Supplementary_file_12/OG0000132/._sequence_original.fa
- Supplementary_file_12/OG0000132/AA_tree.tre
- Supplementary_file_12/OG0000132/RELAX/
- Supplementary_file_12/OG0000132/CodeML/
- __MACOSX/Supplementary_file_12/OG0000132/._CodeML
- Supplementary_file_12/OG0000132/.Rproj.user/
- Supplementary_file_12/OG0000446/sequence_trimed.fa
- __MACOSX/Supplementary_file_12/OG0000446/._sequence_trimed.fa
- Supplementary_file_12/OG0000446/.DS_Store
- __MACOSX/Supplementary_file_12/OG0000446/._.DS_Store
- Supplementary_file_12/OG0000446/sequence_original.fa
- __MACOSX/Supplementary_file_12/OG0000446/._sequence_original.fa
- Supplementary_file_12/OG0000446/AA_tree.tre
- __MACOSX/Supplementary_file_12/OG0000446/._AA_tree.tre
- Supplementary_file_12/OG0000446/Clade_Ic/
- Supplementary_file_12/OG0000446/Clade_Ia /
- Supplementary_file_12/OG0000005/sequence_trimed.fa
- __MACOSX/Supplementary_file_12/OG0000005/._sequence_trimed.fa
- Supplementary_file_12/OG0000005/.DS_Store
- __MACOSX/Supplementary_file_12/OG0000005/._.DS_Store
- Supplementary_file_12/OG0000005/sequence_original.fa
- __MACOSX/Supplementary_file_12/OG0000005/._sequence_original.fa
- Supplementary_file_12/OG0000005/AA_tree.tre
- __MACOSX/Supplementary_file_12/OG0000005/._AA_tree.tre
- Supplementary_file_12/OG0000005/AA_tree.tre.Labeled.txt.Labeled.txt.Labeled.txt
- Supplementary_file_12/OG0000005/AA_tree.tre.Labeled.txt.Labeled.txt
- Supplementary_file_12/OG0000005/AA_tree.tre.Labeled.txt
- Supplementary_file_12/OG0000005/sequence_trimed.paml
- Supplementary_file_12/OG0000005/RELAX/
- Supplementary_file_12/OG0000005/CodeML/
- Supplementary_file_12/OG0000132/RELAX/result.json
- __MACOSX/Supplementary_file_12/OG0000132/RELAX/._result.json
- Supplementary_file_12/OG0000132/CodeML/.DS_Store
- __MACOSX/Supplementary_file_12/OG0000132/CodeML/._.DS_Store
- Supplementary_file_12/OG0000132/CodeML/~$cai_test.xlsx
- __MACOSX/Supplementary_file_12/OG0000132/CodeML/._~$cai_test.xlsx
- Supplementary_file_12/OG0000132/CodeML/BSM/
- Supplementary_file_12/OG0000132/CodeML/cai_test.xlsx
- __MACOSX/Supplementary_file_12/OG0000132/CodeML/._cai_test.xlsx
- Supplementary_file_12/OG0000132/.Rproj.user/4AC3FB5B/
- Supplementary_file_12/OG0000132/.Rproj.user/shared/
- Supplementary_file_12/OG0000446/Clade_Ic/.DS_Store
- __MACOSX/Supplementary_file_12/OG0000446/Clade_Ic/._.DS_Store
- Supplementary_file_12/OG0000446/Clade_Ic/RELAX/
- Supplementary_file_12/OG0000446/Clade_Ic/CodeML/
- Supplementary_file_12/OG0000446/Clade_Ia /.DS_Store
- __MACOSX/Supplementary_file_12/OG0000446/Clade_Ia /._.DS_Store
- Supplementary_file_12/OG0000446/Clade_Ia /RELAX/
- Supplementary_file_12/OG0000446/Clade_Ia /CodeML/
- Supplementary_file_12/OG0000005/RELAX/result.json
- __MACOSX/Supplementary_file_12/OG0000005/RELAX/._result.json
- Supplementary_file_12/OG0000005/CodeML/.DS_Store
- __MACOSX/Supplementary_file_12/OG0000005/CodeML/._.DS_Store
- Supplementary_file_12/OG0000005/CodeML/BSM/
- __MACOSX/Supplementary_file_12/OG0000005/CodeML/._BSM
- Supplementary_file_12/OG0000132/CodeML/BSM/.DS_Store
- __MACOSX/Supplementary_file_12/OG0000132/CodeML/BSM/._.DS_Store
- Supplementary_file_12/OG0000132/CodeML/BSM/ModelA/
- Supplementary_file_12/OG0000132/CodeML/BSM/ModelAnull/
- Supplementary_file_12/OG0000132/.Rproj.user/4AC3FB5B/pcs/
- Supplementary_file_12/OG0000132/.Rproj.user/4AC3FB5B/tutorial/
- Supplementary_file_12/OG0000132/.Rproj.user/4AC3FB5B/saved_source_markers
- Supplementary_file_12/OG0000132/.Rproj.user/4AC3FB5B/explorer-cache/
- Supplementary_file_12/OG0000132/.Rproj.user/4AC3FB5B/rmd-outputs
- Supplementary_file_12/OG0000132/.Rproj.user/4AC3FB5B/sources/
- Supplementary_file_12/OG0000132/.Rproj.user/4AC3FB5B/profiles-cache/
- Supplementary_file_12/OG0000132/.Rproj.user/4AC3FB5B/ctx/
- Supplementary_file_12/OG0000132/.Rproj.user/4AC3FB5B/viewer-cache/
- Supplementary_file_12/OG0000132/.Rproj.user/4AC3FB5B/presentation/
- Supplementary_file_12/OG0000132/.Rproj.user/shared/notebooks/
- Supplementary_file_12/OG0000446/Clade_Ic/RELAX/result.json
- __MACOSX/Supplementary_file_12/OG0000446/Clade_Ic/RELAX/._result.json
- Supplementary_file_12/OG0000446/Clade_Ic/CodeML/.DS_Store
- __MACOSX/Supplementary_file_12/OG0000446/Clade_Ic/CodeML/._.DS_Store
- Supplementary_file_12/OG0000446/Clade_Ic/CodeML/ModelA/
- Supplementary_file_12/OG0000446/Clade_Ic/CodeML/cai_test.xlsx
- __MACOSX/Supplementary_file_12/OG0000446/Clade_Ic/CodeML/._cai_test.xlsx
- Supplementary_file_12/OG0000446/Clade_Ic/CodeML/ModelAnull/
- Supplementary_file_12/OG0000446/Clade_Ia /RELAX/.DS_Store
- __MACOSX/Supplementary_file_12/OG0000446/Clade_Ia /RELAX/._.DS_Store
- Supplementary_file_12/OG0000446/Clade_Ia /RELAX/result.json
- __MACOSX/Supplementary_file_12/OG0000446/Clade_Ia /RELAX/._result.json
- Supplementary_file_12/OG0000446/Clade_Ia /CodeML/.DS_Store
- __MACOSX/Supplementary_file_12/OG0000446/Clade_Ia /CodeML/._.DS_Store
- Supplementary_file_12/OG0000446/Clade_Ia /CodeML/ModelA/
- Supplementary_file_12/OG0000446/Clade_Ia /CodeML/cai_test.xlsx
- __MACOSX/Supplementary_file_12/OG0000446/Clade_Ia /CodeML/._cai_test.xlsx
- Supplementary_file_12/OG0000446/Clade_Ia /CodeML/tree.png
- __MACOSX/Supplementary_file_12/OG0000446/Clade_Ia /CodeML/._tree.png
- Supplementary_file_12/OG0000446/Clade_Ia /CodeML/ModelAnull/
- Supplementary_file_12/OG0000005/CodeML/BSM/.DS_Store
- __MACOSX/Supplementary_file_12/OG0000005/CodeML/BSM/._.DS_Store
- Supplementary_file_12/OG0000005/CodeML/BSM/ModelA/
- __MACOSX/Supplementary_file_12/OG0000005/CodeML/BSM/._ModelA
- Supplementary_file_12/OG0000005/CodeML/BSM/cai_test.xlsx
- __MACOSX/Supplementary_file_12/OG0000005/CodeML/BSM/._cai_test.xlsx
- Supplementary_file_12/OG0000005/CodeML/BSM/ModelAnull/
- __MACOSX/Supplementary_file_12/OG0000005/CodeML/BSM/._ModelAnull
- Supplementary_file_12/OG0000132/CodeML/BSM/ModelA/codeml.ctl0
- Supplementary_file_12/OG0000132/CodeML/BSM/ModelA/rub
- Supplementary_file_12/OG0000132/CodeML/BSM/ModelA/rst
- Supplementary_file_12/OG0000132/CodeML/BSM/ModelA/lnf
- Supplementary_file_12/OG0000132/CodeML/BSM/ModelA/2NG.t
- Supplementary_file_12/OG0000132/CodeML/BSM/ModelA/codeml.exe
- Supplementary_file_12/OG0000132/CodeML/BSM/ModelA/codeml.ctl
- __MACOSX/Supplementary_file_12/OG0000132/CodeML/BSM/ModelA/._codeml.ctl
- Supplementary_file_12/OG0000132/CodeML/BSM/ModelA/rst1
- Supplementary_file_12/OG0000132/CodeML/BSM/ModelA/2NG.dN
- Supplementary_file_12/OG0000132/CodeML/BSM/ModelA/2NG.dS
- Supplementary_file_12/OG0000132/CodeML/BSM/ModelA/A_mlc
- __MACOSX/Supplementary_file_12/OG0000132/CodeML/BSM/ModelA/._A_mlc
- Supplementary_file_12/OG0000132/CodeML/BSM/ModelA/sequence_trimed.paml
- Supplementary_file_12/OG0000132/CodeML/BSM/ModelA/orignal.newick.mod.tre.Labeled.txt
- Supplementary_file_12/OG0000132/CodeML/BSM/ModelAnull/codeml.ctl0
- Supplementary_file_12/OG0000132/CodeML/BSM/ModelAnull/Anull_mlc
- __MACOSX/Supplementary_file_12/OG0000132/CodeML/BSM/ModelAnull/._Anull_mlc
- Supplementary_file_12/OG0000132/CodeML/BSM/ModelAnull/.DS_Store
- Supplementary_file_12/OG0000132/CodeML/BSM/ModelAnull/rub
- Supplementary_file_12/OG0000132/CodeML/BSM/ModelAnull/rst
- Supplementary_file_12/OG0000132/CodeML/BSM/ModelAnull/lnf
- Supplementary_file_12/OG0000132/CodeML/BSM/ModelAnull/2NG.t
- Supplementary_file_12/OG0000132/CodeML/BSM/ModelAnull/codeml.exe
- Supplementary_file_12/OG0000132/CodeML/BSM/ModelAnull/codeml.ctl
- __MACOSX/Supplementary_file_12/OG0000132/CodeML/BSM/ModelAnull/._codeml.ctl
- Supplementary_file_12/OG0000132/CodeML/BSM/ModelAnull/rst1
- Supplementary_file_12/OG0000132/CodeML/BSM/ModelAnull/2NG.dN
- Supplementary_file_12/OG0000132/CodeML/BSM/ModelAnull/2NG.dS
- Supplementary_file_12/OG0000132/CodeML/BSM/ModelAnull/sequence_trimed.paml
- Supplementary_file_12/OG0000132/CodeML/BSM/ModelAnull/orignal.newick.mod.tre.Labeled.txt
- Supplementary_file_12/OG0000132/.Rproj.user/4AC3FB5B/pcs/source-pane.pper
- Supplementary_file_12/OG0000132/.Rproj.user/4AC3FB5B/pcs/windowlayoutstate.pper
- Supplementary_file_12/OG0000132/.Rproj.user/4AC3FB5B/pcs/workbench-pane.pper
- Supplementary_file_12/OG0000132/.Rproj.user/4AC3FB5B/pcs/files-pane.pper
- Supplementary_file_12/OG0000132/.Rproj.user/4AC3FB5B/sources/prop/
- Supplementary_file_12/OG0000132/.Rproj.user/4AC3FB5B/sources/s-4F4E1E2D/
- Supplementary_file_12/OG0000132/.Rproj.user/4AC3FB5B/sources/per/
- Supplementary_file_12/OG0000132/.Rproj.user/shared/notebooks/paths
- Supplementary_file_12/OG0000132/.Rproj.user/shared/notebooks/patch-chunk-names
- Supplementary_file_12/OG0000446/Clade_Ic/CodeML/ModelA/all.mafft.manual.trimed.paml
- Supplementary_file_12/OG0000446/Clade_Ic/CodeML/ModelA/codeml.ctl0
- Supplementary_file_12/OG0000446/Clade_Ic/CodeML/ModelA/rub
- Supplementary_file_12/OG0000446/Clade_Ic/CodeML/ModelA/rst
- Supplementary_file_12/OG0000446/Clade_Ic/CodeML/ModelA/lnf
- Supplementary_file_12/OG0000446/Clade_Ic/CodeML/ModelA/2NG.t
- Supplementary_file_12/OG0000446/Clade_Ic/CodeML/ModelA/codeml.exe
- Supplementary_file_12/OG0000446/Clade_Ic/CodeML/ModelA/codeml.ctl
- Supplementary_file_12/OG0000446/Clade_Ic/CodeML/ModelA/rst1
- Supplementary_file_12/OG0000446/Clade_Ic/CodeML/ModelA/2NG.dN
- Supplementary_file_12/OG0000446/Clade_Ic/CodeML/ModelA/2NG.dS
- Supplementary_file_12/OG0000446/Clade_Ic/CodeML/ModelA/A_mlc
- __MACOSX/Supplementary_file_12/OG0000446/Clade_Ic/CodeML/ModelA/._A_mlc
- Supplementary_file_12/OG0000446/Clade_Ic/CodeML/ModelA/simple.newick.mod.tre.Labeled.txt.Labeled.txt
- Supplementary_file_12/OG0000446/Clade_Ic/CodeML/ModelAnull/all.mafft.manual.trimed.paml
- Supplementary_file_12/OG0000446/Clade_Ic/CodeML/ModelAnull/codeml.ctl0
- Supplementary_file_12/OG0000446/Clade_Ic/CodeML/ModelAnull/Anull_mlc
- __MACOSX/Supplementary_file_12/OG0000446/Clade_Ic/CodeML/ModelAnull/._Anull_mlc
- Supplementary_file_12/OG0000446/Clade_Ic/CodeML/ModelAnull/.DS_Store
- Supplementary_file_12/OG0000446/Clade_Ic/CodeML/ModelAnull/rub
- Supplementary_file_12/OG0000446/Clade_Ic/CodeML/ModelAnull/rst
- Supplementary_file_12/OG0000446/Clade_Ic/CodeML/ModelAnull/lnf
- Supplementary_file_12/OG0000446/Clade_Ic/CodeML/ModelAnull/2NG.t
- Supplementary_file_12/OG0000446/Clade_Ic/CodeML/ModelAnull/codeml.exe
- Supplementary_file_12/OG0000446/Clade_Ic/CodeML/ModelAnull/codeml.ctl
- Supplementary_file_12/OG0000446/Clade_Ic/CodeML/ModelAnull/rst1
- Supplementary_file_12/OG0000446/Clade_Ic/CodeML/ModelAnull/2NG.dN
- Supplementary_file_12/OG0000446/Clade_Ic/CodeML/ModelAnull/2NG.dS
- Supplementary_file_12/OG0000446/Clade_Ic/CodeML/ModelAnull/simple.newick.mod.tre.Labeled.txt.Labeled.txt
- Supplementary_file_12/OG0000446/Clade_Ia /CodeML/ModelA/all.mafft.manual.trimed.paml
- Supplementary_file_12/OG0000446/Clade_Ia /CodeML/ModelA/codeml.ctl0
- Supplementary_file_12/OG0000446/Clade_Ia /CodeML/ModelA/rub
- Supplementary_file_12/OG0000446/Clade_Ia /CodeML/ModelA/rst
- Supplementary_file_12/OG0000446/Clade_Ia /CodeML/ModelA/lnf
- Supplementary_file_12/OG0000446/Clade_Ia /CodeML/ModelA/2NG.t
- Supplementary_file_12/OG0000446/Clade_Ia /CodeML/ModelA/codeml.exe
- Supplementary_file_12/OG0000446/Clade_Ia /CodeML/ModelA/codeml.ctl
- Supplementary_file_12/OG0000446/Clade_Ia /CodeML/ModelA/rst1
- Supplementary_file_12/OG0000446/Clade_Ia /CodeML/ModelA/2NG.dN
- Supplementary_file_12/OG0000446/Clade_Ia /CodeML/ModelA/2NG.dS
- Supplementary_file_12/OG0000446/Clade_Ia /CodeML/ModelA/A_mlc
- __MACOSX/Supplementary_file_12/OG0000446/Clade_Ia /CodeML/ModelA/._A_mlc
- Supplementary_file_12/OG0000446/Clade_Ia /CodeML/ModelA/simple.newick.mod.tre.Labeled.txt
- Supplementary_file_12/OG0000446/Clade_Ia /CodeML/ModelAnull/all.mafft.manual.trimed.paml
- Supplementary_file_12/OG0000446/Clade_Ia /CodeML/ModelAnull/codeml.ctl0
- Supplementary_file_12/OG0000446/Clade_Ia /CodeML/ModelAnull/Anull_mlc
- __MACOSX/Supplementary_file_12/OG0000446/Clade_Ia /CodeML/ModelAnull/._Anull_mlc
- Supplementary_file_12/OG0000446/Clade_Ia /CodeML/ModelAnull/.DS_Store
- Supplementary_file_12/OG0000446/Clade_Ia /CodeML/ModelAnull/rub
- Supplementary_file_12/OG0000446/Clade_Ia /CodeML/ModelAnull/rst
- Supplementary_file_12/OG0000446/Clade_Ia /CodeML/ModelAnull/lnf
- Supplementary_file_12/OG0000446/Clade_Ia /CodeML/ModelAnull/2NG.t
- Supplementary_file_12/OG0000446/Clade_Ia /CodeML/ModelAnull/codeml.exe
- Supplementary_file_12/OG0000446/Clade_Ia /CodeML/ModelAnull/codeml.ctl
- Supplementary_file_12/OG0000446/Clade_Ia /CodeML/ModelAnull/rst1
- Supplementary_file_12/OG0000446/Clade_Ia /CodeML/ModelAnull/2NG.dN
- Supplementary_file_12/OG0000446/Clade_Ia /CodeML/ModelAnull/2NG.dS
- Supplementary_file_12/OG0000446/Clade_Ia /CodeML/ModelAnull/simple.newick.mod.tre.Labeled.txt
- Supplementary_file_12/OG0000005/CodeML/BSM/ModelA/codeml.ctl0
- __MACOSX/Supplementary_file_12/OG0000005/CodeML/BSM/ModelA/._codeml.ctl0
- Supplementary_file_12/OG0000005/CodeML/BSM/ModelA/rub
- __MACOSX/Supplementary_file_12/OG0000005/CodeML/BSM/ModelA/._rub
- Supplementary_file_12/OG0000005/CodeML/BSM/ModelA/rst
- __MACOSX/Supplementary_file_12/OG0000005/CodeML/BSM/ModelA/._rst
- Supplementary_file_12/OG0000005/CodeML/BSM/ModelA/lnf
- __MACOSX/Supplementary_file_12/OG0000005/CodeML/BSM/ModelA/._lnf
- Supplementary_file_12/OG0000005/CodeML/BSM/ModelA/2NG.t
- __MACOSX/Supplementary_file_12/OG0000005/CodeML/BSM/ModelA/._2NG.t
- Supplementary_file_12/OG0000005/CodeML/BSM/ModelA/codeml.exe
- __MACOSX/Supplementary_file_12/OG0000005/CodeML/BSM/ModelA/._codeml.exe
- Supplementary_file_12/OG0000005/CodeML/BSM/ModelA/codeml.ctl
- __MACOSX/Supplementary_file_12/OG0000005/CodeML/BSM/ModelA/._codeml.ctl
- Supplementary_file_12/OG0000005/CodeML/BSM/ModelA/AA_tree.tre.Labeled.txt.Labeled.txt.Labeled.txt
- __MACOSX/Supplementary_file_12/OG0000005/CodeML/BSM/ModelA/._AA_tree.tre.Labeled.txt.Labeled.txt.Labeled.txt
- Supplementary_file_12/OG0000005/CodeML/BSM/ModelA/rst1
- __MACOSX/Supplementary_file_12/OG0000005/CodeML/BSM/ModelA/._rst1
- Supplementary_file_12/OG0000005/CodeML/BSM/ModelA/2NG.dN
- __MACOSX/Supplementary_file_12/OG0000005/CodeML/BSM/ModelA/._2NG.dN
- Supplementary_file_12/OG0000005/CodeML/BSM/ModelA/2NG.dS
- __MACOSX/Supplementary_file_12/OG0000005/CodeML/BSM/ModelA/._2NG.dS
- Supplementary_file_12/OG0000005/CodeML/BSM/ModelA/A_mlc
- __MACOSX/Supplementary_file_12/OG0000005/CodeML/BSM/ModelA/._A_mlc
- Supplementary_file_12/OG0000005/CodeML/BSM/ModelA/sequence_trimed.paml
- __MACOSX/Supplementary_file_12/OG0000005/CodeML/BSM/ModelA/._sequence_trimed.paml
- Supplementary_file_12/OG0000005/CodeML/BSM/ModelAnull/codeml.ctl0
- __MACOSX/Supplementary_file_12/OG0000005/CodeML/BSM/ModelAnull/._codeml.ctl0
- Supplementary_file_12/OG0000005/CodeML/BSM/ModelAnull/Anull_mlc
- __MACOSX/Supplementary_file_12/OG0000005/CodeML/BSM/ModelAnull/._Anull_mlc
- Supplementary_file_12/OG0000005/CodeML/BSM/ModelAnull/.DS_Store
- __MACOSX/Supplementary_file_12/OG0000005/CodeML/BSM/ModelAnull/._.DS_Store
- Supplementary_file_12/OG0000005/CodeML/BSM/ModelAnull/rub
- __MACOSX/Supplementary_file_12/OG0000005/CodeML/BSM/ModelAnull/._rub
- Supplementary_file_12/OG0000005/CodeML/BSM/ModelAnull/rst
- __MACOSX/Supplementary_file_12/OG0000005/CodeML/BSM/ModelAnull/._rst
- Supplementary_file_12/OG0000005/CodeML/BSM/ModelAnull/lnf
- __MACOSX/Supplementary_file_12/OG0000005/CodeML/BSM/ModelAnull/._lnf
- Supplementary_file_12/OG0000005/CodeML/BSM/ModelAnull/2NG.t
- __MACOSX/Supplementary_file_12/OG0000005/CodeML/BSM/ModelAnull/._2NG.t
- Supplementary_file_12/OG0000005/CodeML/BSM/ModelAnull/codeml.exe
- __MACOSX/Supplementary_file_12/OG0000005/CodeML/BSM/ModelAnull/._codeml.exe
- Supplementary_file_12/OG0000005/CodeML/BSM/ModelAnull/codeml.ctl
- __MACOSX/Supplementary_file_12/OG0000005/CodeML/BSM/ModelAnull/._codeml.ctl
- Supplementary_file_12/OG0000005/CodeML/BSM/ModelAnull/AA_tree.tre.Labeled.txt.Labeled.txt.Labeled.txt
- __MACOSX/Supplementary_file_12/OG0000005/CodeML/BSM/ModelAnull/._AA_tree.tre.Labeled.txt.Labeled.txt.Labeled.txt
- Supplementary_file_12/OG0000005/CodeML/BSM/ModelAnull/rst1
- __MACOSX/Supplementary_file_12/OG0000005/CodeML/BSM/ModelAnull/._rst1
- Supplementary_file_12/OG0000005/CodeML/BSM/ModelAnull/2NG.dN
- __MACOSX/Supplementary_file_12/OG0000005/CodeML/BSM/ModelAnull/._2NG.dN
- Supplementary_file_12/OG0000005/CodeML/BSM/ModelAnull/2NG.dS
- __MACOSX/Supplementary_file_12/OG0000005/CodeML/BSM/ModelAnull/._2NG.dS
- Supplementary_file_12/OG0000005/CodeML/BSM/ModelAnull/sequence_trimed.paml
- __MACOSX/Supplementary_file_12/OG0000005/CodeML/BSM/ModelAnull/._sequence_trimed.paml
- Supplementary_file_12/OG0000132/.Rproj.user/4AC3FB5B/sources/prop/INDEX
- Supplementary_file_12/OG0000132/.Rproj.user/4AC3FB5B/sources/prop/8EDAA70E
- Supplementary_file_12/OG0000132/.Rproj.user/4AC3FB5B/sources/s-4F4E1E2D/22A552B4-contents
- Supplementary_file_12/OG0000132/.Rproj.user/4AC3FB5B/sources/s-4F4E1E2D/22A552B4
- Supplementary_file_12/OG0000132/.Rproj.user/4AC3FB5B/sources/s-4F4E1E2D/lock_file
- Supplementary_file_12/OG0000132/.Rproj.user/4AC3FB5B/sources/per/u/
- Supplementary_file_12/OG0000132/.Rproj.user/4AC3FB5B/sources/per/t/
