# Supplementary material for: Chloroplast acquisition without the gene transfer in kleptoplastic sea slugs, Plakobranchus ocellatus
Source: eLife. 2021 Apr 27;10:e60176. doi: 10.7554/eLife.60176 (PMC8079154; doi:10.7554/eLife.60176)
Supplement: Supplementary file 12. [file elife-60176-supp12.zip › Supplementary_file_12/OG0000132/sequence_trimed.fa]

>Aca_XP_005098204.2
TTGCTGCATCAA---AAGTACAATTCTGACGCCTCCAGCACTTACAAAAAGAACGGAACAAGCTTCGCCATCCGGTACGGTACCGGTAGTTTAACCGGATACCTCAGTACCGACACTGTCACTGTGGCTGGCCTGGCTGTGAAGGACCAGACATTCGCCGAGGCC---ATCACCCAGCCTGGCGTGACCTTCATCGCCGCCAAGTTTGACGGCATCCTAGGCATGGGCTACTCAGAGATCTCCGAGGACGGCGTGGTGCCGGTCTTCTACAACATGGTGTCCCAGAAACTGGTGGCACAGCCCGTCTTCTCCTTCTTCCTTGACAGGGCAGCTTCCGGCGGG---------GAGCTGACGTTAGGTGGCGTGGACGACAGTCGCTACACCGGCAACTTTACCTGGGTCAACGTCACCACCAAGGGATACTGGCAGTTCCAGATGGATGGCGTTACC---GTTGGCAACAGC---ACGTAC---TGT---AAGGGTGGGTGTAAGGCGATCGCTGACACCGGCACGTCCCTGCTGGCTGGACCCACGGAGGAGATCTCTCAACTCAACAAGCAGATCGGAGCCACTCCTATCAACCCCCAG------------------TACATTGTG---GATTGC---AGCAAGATCCCTTCAATGCCCAAC---GTGAACTTTGAACTTGGA---GGTGCATTCTCCTTAACACCAAAGCAGTATGTTCTTCAGGTGAGCCAA---------CAAGGCGTG---------ACCCAGTGCCTGAGCGGG---TTCTCTGGCATTGACTTACCTCCCCCTAGAGGTCCCCTGTGGATCCTGGGAGACGTTTTCATTGGCCCCTACTACACCCAGTTCGAC---GGCCGAGTGGGCTTCGCTCAG------
>Aca_XP_005104863.1
TTGCTGCACAAC---AAGTACGACAGTACCAAGTCGAGCACGTACAAGGCCAACGGCACAGACTTCTCCATCCGCTACGGCAGCGGTAGCCTCACGGGCTTCCTCAGCACCGACACGCTCACGGTGTCGGGTCTGTCGGTGAAGAGCCAGACATTCGCAGAGGCG---ACGTCTCAGCCCGGGATTACTTTTGTGGCGGCCAAGTTTGACGGGATCCTGGGTCTGGGCTTCGACACGATCTCCGTGGACAGAGTTGTCCCCCCGTTCTACCTGATGGTGCAGCAGAAGCTGGTGGCCAAGCCCGTGTTTTCCTTCTACTTGAGCAGAAATGCCACGGGAGGG---------GAGCTTGTGTTTGGGGGCAGCGACCCATCGTTGTACGAGGGAAACTTCACCTACGTCCCGGTCACACGCAAAGGGTACTGGCAGTTCAAGATGGACGGAATGACA---GTGGGGAGCACC---AAGTTC---TGC---AGCGGGGGATGTAACGCCATCGCAGACACGGGCACCTCTCTCCTGGCCGGCCCCACGGCGGAGGTGGAGAAGATCAACGCTCTGATTGGTGCCACCAAGTTTGTGGGAGGG------------------TACCTAGTG---GTGTGT---GCCAACATCCCCAAGATGCCCAAC---ATCACCATCAGTGTCGGA---GGTCGGTTTGTGCTCACCCCAGAGGAGTACGTGCTCAAGATCACGGTG---------ATGGGTCAG---------TCCCAGTGTCTGAGCGGT---TTCATCGGGCTGGACGTCCCGCCGCCCGCCGGGCCCCTGTGGATCCTGGGAGACGTGTTCATCGGGCCGTACTACACCGAGTTTGAC---GCCAACGCTCGGGTGGGGTTCGCTCCG
>Aca_XP_012937308.1
TTTTTGCACGAA---CGTTACGATAGCAGCAAATCAAGTACGTACGTGAAGAATGGTACTTCCTTCAAAATTCAATACGCCAAGGGAGAGCTTAGTGGCTTCCTCAGCACTGATACTGTCAACGTTGCTGGAGTGACTGTAACCAAGGGGACGTTTGGTGAGGCT---GTGAGTGAACCTGGTACCTCCTTCGTTGTGGCCAAGTTTGACGGAATTCTGGGTCTGGCTTACCAGGCTATTGCTGTAGACAACGTGCAACCCTTCTTCCTTCAAGCTGTTCAGCAGAAAGCGGTCGATGCGGCTATTTTCTCCTTTTATCTCGGCAGAAAGGCCAAGGGCGGT---------GAGCTCGTTCTGGGTGGCGTTGACCCCAAGCTGTACACTGGATCTATCACGTACGCACCGGTCTTCGAGCAGAAATGGTTCTCCATCCGTGTTGCCGGGATCAGC---GTAGGCGGCTCTGACAACTAC---TGTGGCAGCCAGGGCTGTAAGGGTGTGGTGGACTCGGGGACCTCACTCATGACCGGCCCTACTGCACAAATCTCAGAGATCAACAAGAAGATTGGCGCCACACCAGGACCAAGTGGT------------------TACATCGTT---GACTGT---GAGAAGATTCCGAGCCTTCCCAAC---ATTACTTATAGCATCCAG---GGCCGTTTTGTGTTGACGTCCAAAGAGTATATCGATGTGGTGACTATT---------TTCGGGCAG---------ACCCAGTGCATATCTGGC---TTCATGGGCTTGGATGTTCCCGCTCCTGCCGGACCCCTGTGGATCATGGGCGATATCTTCATTGGCAGTTTTTACACTATCTTCGAC---GAGAAAAACAGAGTCGGATTTGCTGAG
>Aca_XP_012941580.1
TTGCTGCACAAC---AAGTACGACAGTACCAAGTCGAGCACGTACAAGGCCAACGGCACAGACTTCTCCATCCGCTACGGCAGCGGTAGCCTCACGGGCTTCCTCAGCACCGACACGCTCACGGTGTCGGGTCTGTCGGTGAAGAGCCAGACATTCGCAGAGGCG---ACGTCTCAGCCCGGGATTACTTTTGTGGCGGCCAAGTTTGACGGGATCCTGGGTCTGGGCTTCGACACGATCTCCGTGGACAGAGTTGTCCCCCCGTTCTACCTGATGGTGCAGCAGAAGCTGGTGGCCAAGCCCGTGTTTTCCTTCTACTTGAGCAGAAATGCCACGGGAGGG---------GAGCTTGTGTTTGGGGGCAGCGACCCATCGTTGTACGAGGGAAACTTCACCTACGTCCCGGTCACACGCAAAGGGTACTGGCAGTTCAAGATGGACGGAATGACA---GTGGGGAGCACC---AAGTTC---TGC---AGCGGGGGATGTAACGCCATCGCAGACACGGGCACCTCTCTCCTGGCCGGCCCCACGGCGGAGGTGGAGAAGATCAACGCTCTGATTGGTGCCACCAAGTTTGTGGGAGGG------------------TACCTAGTG---GTGTGT---GCCAACATCCCCAAGATGCCCAAC---ATCACCATCAGTGTCGGA---GGTCGGTTTGTGCTCACCCCAGAGGAGTACGTGCTCAAGATCACGGTG---------ATGGGTCAG---------TCCCAGTGTCTGAGCGGT---TTCATCGGGCTGGACGTCCCGCCGCCCGCCGGGCCCCTGTGGATCCTGGGAGACGTGTTCATCGGGCCGTACTACACCGAGTTTGAC---GCCAACGCTCGGGTGGGGTTCGCTCCG
>Aca_XP_012941581.1
TTGCTGCACAAC---AAGTACGACAGTACCAAGTCGAGCACGTACAAGGCCAACGGCACAGACTTCTCCATCCGCTACGGCAGCGGTAGCCTCACGGGCTTCCTCAGCACCGACACGCTCACGGTGTCGGGTCTGTCGGTGAAGAGCCAGACATTCGCAGAGGCG---ACGTCTCAGCCCGGGATTACTTTTGTGGCGGCCAAGTTTGACGGGATCCTGGGTCTGGGCTTCGACACGATCTCCGTGGACAGAGTTGTCCCCCCGTTCTACCTGATGGTGCAGCAGAAGCTGGTGGCCAAGCCCGTGTTTTCCTTCTACTTGAGCAGAAATGCCACGGGAGGG---------GAGCTTGTGTTTGGGGGCAGCGACCCATCGTTGTACGAGGGAAACTTCACCTACGTCCCGGTCACACGCAAAGGGTACTGGCAGTTCAAGATGGACGGAATGACA---GTGGGGAGCACC---AAGTTC---TGC---AGCGGGGGATGTAACGCCATCGCAGACACGGGCACCTCTCTCCTGGCCGGCCCCACGGCGGAGGTGGAGAAGATCAACGCTCTGATTGGTGCCACCAAGTTTGTGGGAGGG------------------TACCTAGTG---GTGTGT---GCCAACATCCCCAAGATGCCCAAC---ATCACCATCAGTGTCGGA---GGTCGGTTTGTGCTCACCCCAGAGGAGTACGTGCTCAAGATCACGGTG---------ATGGGTCAG---------TCCCAGTGTCTGAGCGGT---TTCATCGGGCTGGACGTCCCGCCGCCCGCCGGGCCCCTGTGGATCCTGGGAGACGTGTTCATCGGGCCGTACTACACCGAGTTTGAC---GCCAACGCTCGGGTGGGGTTCGCTCCG
>Bgl_XP_013090896.1
TTGCTTCATAAT---AAGTATGATAGCACCAAATCCAGTACCTACCAGCCTAATGGAACTAGCTTTGCTATTCAGTATGGAACTGGAAGTCTTACTGGATTTCTAAGCACTGATGTTCTCTCTATTGGCGACATTCAAGTTCAGAATCAAACTTTTGCTGAAGCA---GTGACACAGCCCGGCATTACCTTTGTTGCTGCCAAGTTTGATGGTATTTTAGGCCTTGGATATGACACAATATCAGTGGACAGAGTTGTTCCCCCCTTTTATCGAATGGTTGAGCAGAAGTTGGTTGCTGATGCAGTTTTTTCATTCTTCTTGAACAGATCTGCCAGTGGTGGA---------GAAATAGTTTTTGGTGGCAGCGATCCAGCCTTTTATGAAGGAAACTTTACATATGTCCCTGTTACTCAAAAAGGTTACTGGGAGTTCAGAATGGATGGTTTGAGT---GTGGCCTCAACA---ACTTAC---TGT---AATGGTGGCTGCAAGGCCATTGCTGATACTGGCACTTCTCTGTTGGGTGGCCCCACTGCAGAGATAGCTAAATTGAATGCTCAGATTGGTGCGACCAAATTCATTGGTGGA------------------TACTTGGTG---AACTGT---GCAAACATACCCAACATGCCAAAT---GTTACTATCACTCTTGGA---GGCAAGTTTGTGCTGACACCTATTGAATATGTTTTGACTGTTACAACC---------ATGGGTCAA---------TCTGAATGCATTAGTGGA---TTTATCGGACTGGATGTTCCTGCACCTATGGGACCTCTTTGGATCTTGGGTGATGTTTTTATTGGCCCTTATTACACAGAGTTTGAT---ACCAATGGCAGAGTTGGTTTTGCCCCA
>Bgl_XP_013094250.1
---------------AAATTCGACTCCTCGAAATCAACTACGTATGTGCGCCAGGGAAGAAGATGGAACATTCAGTATGGTACCGGTTCGGCATCAGGCTTCCTCGGTCAAGACACTGTTCGAACGAACCAACTGGTCGTCAAAAATACTGTATTCGGACAAGCGACGGAGCTCGCGCCC------TTCTTTGCCGGGCAACCAATTGACGGTATCCTTGGCCTGGCATTCAAGAGCATCGCCGAGGCTGGAGTCACTCCACCACTCATCAACGCGATACAACAGGGTTTGCTCGATCAACCTCTCTTCACAGTCTTCATGAAT------------GACGGTGGT------GTGTACACTTATGGTGGAATTGACACCAAC------------CCAATTATCTATGAGCCCCTGTCATCTGCTACCTATTGGCAGTTCACGATGAATGGAGCAAAA---------GGCCAATAC---------TCTACGAGGAGGCGTTGGCAAGTGATCTCCGATACCGGAACTTCATTGATTGGTGGTCCATCCTCCGTTGCACAGCAGGTTGCCAGACAAGTTGGAGCAATGTACGACCCATCG------AAC------GGAGTGTACTTCATC---GACTGCGACGCCAAGCTTGAT------------------------CTCGTCATT---GGAAACTACAGCATTGAAGCGAAGAACATGATCGTGCCA------------------TCTGGTGAT---------GGCCGCTGTATTCTGTCG---TTCTTCGGAATGAAT---AGCGGTGGCTTTGGTCCTGCCTGGATTCTCGGTGACCCATTCATTCGCCAA---TTCTGTCAAATCGAC---GGCAACCAGCAGATCGGCTTCGCTAAG
>e8012c40.2
CAGAGACACAAC---AAATACAACAACGCCTCATCCAGCACTTACAGGCAGAATGGAAAACCTTTCGTTATTCGCTATGGATCGGGCAACGTAGAGGGTTATTTAAGCCAAGACGTCGTCACTGTGGCTGGTATTTCAGTTGTGAACCAAACATTTGGTGAGGCG---ATCAAAGAGTCCAAG---GATTTCGAACAAACACCACCCGACGGTCTTCTGGGAATGGGATTTCCCGAAATTTCCGAAGACTATGTCCCAACTGTGTTTGGCAACATGGTGCGCCAAAAGCTTGTGCCGGAGCCTGTTTTCTCTTTCTACCTCAACAGAAAAGCAAGTGGAGGG---------GTTCTCACATTGGGAGGAACAGACCCTTCTCACTACACTGGAGATTTTACTTACGTCAAGGTCACAAGAAAGGGTTACTGGCAGTTTAGAATGGACAGTGTTCAA---CTGCAAGGCGAAGCAACTCTG---TGT---AAAGGAGGTTGTCCTGCTATCGCCGACACTGGTACCTCTTTGATTGTCGGCCCGCAAAGGGAGATTACTGAGCTCAACAGGAAGCTTGGAGGCACCCCTACCCCCCAAGGA------------------TATATCATT---CCTTGT---GGTCAAGTAAGCAGCCTCCCTGAT---GTTGTGTTCAACCTCAAT---GGAAAATTCCCTCTTTCTGGTAGTCAGTACACTCTGAAGGTTCAGACG---------GGTGCCAATGGAGACTATACAGTGTGTCTCATAGGG---TTTATGGGCATCCAATTTCCCCCTACCATGGAGCCTCTGTGGATTCTTGGAGATGTCTTCTTGGGAGCCTACTATAGCGTCTATGAT---GGTCAAGCACGTGTGGGGTTCGCGACA
>p1015c69.247
---AACCACAAG---CAATACAACAGCACACTGTCACGCACATATACTGATGACGGTGAATCTTTCAGTATCACCTATGGTATAGGTACAGCTGCAGGATACCTGAGTGAGGATTGTGTCATGGTAGCGGGTTTGTCAGTTAAAGACCAAATTTTTGGAGAAGCT---ATTGATGTAAGT---GATAATTTTGAAGATAGCTATGCTGATGGAATCTTGGGCATGGGTTTCAGAACCATATCTGCAGCCCAACAGCTCACAGTTTTTGATAACATGGTAGAACAGAAAGTTGTGCCGGCTCCCATATTCTCATTCTATTTAAAAAGTTCTGAATCTGGTGGATCTGGGTCAGTGCTCACCTTGGGAGGGACAAATCCACAGCACTATACAGGAAACTTCACCTTTGTGGATGTCACAGAGCCAACATTTTGGCAGTTTAAACTGGACAGTGTCAAT---ATTGCTGGTGCTGGGACTTTC---TGC---AAGCATGGATGCAATGCCATTGTTGACAGTGGTACCTCGCTCATCGTTGGGCCAATAAAAGAGACAAATCAACTTAACAGGTTGCTTGGAGGCAGGCCTGTTCCTTTCCCT---CCA------GGATTGTTTGAATTC---GACTGC---CAGAAAATAAACAACATGCCTGAT---GTAGAATTCACAGTAAAT---GGAAAATTGTCATTCTCGAGCAAAGAGTATGTCATCAAGCTCCACATG---------------------------------TGTCTCAGCAGT---TTCTCAGGCACAAAATATCCACCAGAGAAGGAGCCT---TGGATTATTGGAACTCCTTTCATGCAGGCTTACTACACTCAGTTTGACAAAGAAAATAACAGAATCGGCTTTGCAAAG
>p1015c69.245
CAACACCATCTC---AAATACAACAATACAGCATCCAGCACATACATTATCGATGGGAAATTCTTTAACATCACTTATGCCTCAGCTGAGGTCAATGGTTATTTGGGCCGGGATATCATTATGCTGGCAGGTTCGGTGATAAAAAATCAAAGCTTTGGCCAGGCC---TTATATGAATCT---GACTTTTTTCTTGACGTTATACCCGATGGAGTTTTGGGTTTGGGCTTCGGCAAAGTTTCCACATCTGGTCGACCCACAGTGTTTGACAACATGGTGAGCCAAAAAATTATATCAGCTCCGGTTTTCTCTTTCTTCCTTAACAGCAACCATTCGGGCGGTGATGGCGGGACGCTGACTTTGGGAGGAGTAAATCCAACCCACTATACCGGAGCCTTCACCTTTGTGAATGTCATCAATCCGCGCCTCTGGAAGTTTCATATGGATGGTGTAAAA---ATTGACGGGCATGCTACTTTC---TGC---AAGGACAGATGTCAGACCATCGCAGACACTGGCACTGCGCTTATAGTCGGGCCCATGGATGAGATTCAGATTCTGAACAAGAAGCTTGGAGCCAAGCCGATTCCA---------GGTCTAGAAGATCTGTTTTATCTC---AACTGT---GCGAGAGTAAGTGATCTGCCAGAT---ATCCACTTCAACATGAAT---GGACAGTTGTCATTGTCGAGCAGTGATTACACTTTAAAG------------------------------------AACATTTGCCAATATGAC------GTT---------------------------------------CTTGGTAATGAT---------------------------GATGAA---GAT---AAAATT---------AGG
>p1106c69.44
------CATCAA---AGATACGACAATGCATCGTCGAGTACATATAAGCAAGACGGCTCGTTGTTTGGGGTTAATTATGATTACGGTGAGGTAGCTGGGTATTGGAGTCAAGATAGCATCACGTTGGGAGGTTCAACAGTAAAAAATCAGACCTTTGGAGAGGCT---ATCGTGGATACT---GATCTGTTCGCCGACACTGGGAATGATGGAGTCATCGGCCTTGGTTTTCGTGATATCTCTAGAGGTGAAGCACCCACAGTTTTCGATAACATGGTCAGCCAGGGAGTCGTGCCGGCTCCAGTTTTCTCCTTTTACCTGAACAGAAAAAATTCAAATGGTCCTGAGTCAACGCTTACTCTGGGTGGTACAAATTCTGATCTCTATACAGGAGATTTTCTCTTTGTTGATTTAGACGAGCCTGGCTCCTGGCACTTTAAAATGGACAGAATACAA---ATTGCCGGCGGCGGTACAGTA---TGT---AAAGAGGGGTGTCTAGGACTCGCCGACACAGGTACTTCGTTCATTACCGGACCTTTGGAGGAGGTGGATTTTTTGAACACTCAATTAGGAGGCAAACCATTACCA---------ACATTTCCCAAAATGTACGTGCTC---GATTGC---TCTGACCTCGACAGTCTGCCTGAT---GTGGAGTTCGTCGTGAAT---GGACAACTGACATTAACAAACAAAGACTACATTGTTAAGATAAACAAC---------GACGGAGAA---------ACTCTTTGTTTTAGTGGT---TTTGTTGGGAGAAGTGTATACAAAAATTTTTCCCCTGTGTGGGTACTAGGAGATGTTTTCATAAGAGCTTACTACACTCAGTTCGACAAAGGCAACTCAAGGATAGGATTTGCAAAA
>p1412c61.10
CGAATTCCAAGA---AAGTACAATAATGAATCGTCAAGTACTTATAAAGCAAATGGAAAACCTTTTGAAATTTCATATGGTTCGGGACAAGTGTCAGGCTACTGCAGTCAGGACAACGTAGTGATTGCAGGTGCAACAGTTCACAATCAAACCTTTGGAGAGTCT---ATCTTAGAACCA---AGTATGTTTGACAATACGATGAATGATGGGGTTTGGGGCTTAGGGTTCAGCAAC---------GGGAAAGACCTCACAGTTGTTGATAACATGGTGAGCCAGGGACTCTTGCCAGCTCCAGTTTTCTCCTTCTACCTTAACAGATATGGTTCTGAGGACCCTGACTCTGTGCTCACTCTTGGTGGAGCAAACCCTGAGTATTATTCAGGGGATTTCACCTTCGCAAATCTTTCTATGCCAGATCGCTGGCACTTTAAAATTGACAGTTTGCGC---ATCGTCGGACCTGGATTT------------------------CAAGCAGTAGTTGACCCATCTACCCCATTTATCGCTGGACCGATTAAAACGGTGGGGGTCCTGAACACAATGCTTGGAGCCAAACCACTAGAA---------GGCGATCCAATGTTG------------------------------------------------------------------------------------------------------------GTTCCCTGC---------------------------------------------------------------------------AGCACTCCGGTAGAGAAGCGCGGTCACTCATTCACACGT---------------------------------------------------
>p1440c63.89
CATGTTTATAAA---AGATTTAATGATGAATTGTCAAGTACTCATAGCACAAACTACACGCATTTTGATGTTAATTATGACTTGGCGCGGGCAATTGGTTACCGCAGTCAGGATAGCGTCACGATTGCAGGTCTCATGATTACAAATCAAAGTTTCGGAGAAGCT---CTGTTAGAACCA---GATTTGTTTAGAGGTATGATGATTGATGGGATATTGGGGCTGGGGCTCAACAACATAGATGAGGAGGAAGAACCCTCAGTTTTTGATAATATGGTGAGCCAGGGACTTGTGCCAGCTCCAGTGTTCTCCATCTATCTTAACAGGTATGGTTCTGGCAGTCCTGATTCTGTGCTCACGCTTGGTGGAGCAAACCCTGAGTATTGTGAAGAAAATTTTACATTTGCAGATGTTACTGAGCACCATCGCTGGCAGTTTGAAATAGACAAAGTACAA---CTCTCCGGTGACGGTATCTTC---ACT------TCTGGACGTCAGGCAGTAATTGACTCGCGTACATCATTTATTGTCGGGCCGATGAGAGAGGTCCATGTCCTCAACACACAGCTTGGAGGCAAATTGTTTCCA---------GGTCATCCTGGACTTTATAAGTTC---GACTGT---TCTGAAGTGGATGACCTGCCTGAT---GTAGAGTTTATTGTGAAC---GGGAAATTGTCATTATCAAGCAGAGATTATGTTGTGAAGACGGAGGAA---------AAAGGGAAG---------TCTGTTTGTGTCAGTGGT---ATATTCGGAATGAAATTGAAGGAGAAAGATGAGCCAGACTGGTCTCTTGGATTGAATTTCATGCGGGCTTACTACACACAGTTTGACAAAGGCAACCGTCGAATCGGCTTTGCGAGA
>p1440c63.36
------TCAAGG---AAGTACAACAATGATTCGTCGAGAAGTTATAAAGCAAACGGAAAGCCATTCGAACTTTCTTATGGCTCGGGGAAAGTCTCAGGCTATCGCAGTCAGGACATCATATCAATTGCAAATATAACGGTTTACAATCAAACTTTTGGAGAAGCT---ATACTAGAACCA---AATATGTTTTCCGGTTCGAGGAATGATGGGATTTTTGGCATGGGATTCAGCGGCATTTATGCGGGTGAAGAGCCCACAGTTTTTGATAACATGGTGAATAAGGGACTTTTGCCAGCTCCAGTTTTCTCGTTCTACCTGAACACAATTCGTTCTGGTGACCCTGACTCTGTGCTCACTCTTGGTGGAACAAACCCTGACTATTATACAGGAGATTTCACCTTTGCAAATCTTTCTATGCCAGATCGCTGGCAGTTTGAAATTGACAGAATACAA---CCCTCCGATGTCGGCACCGCC---ACC---TTTTACAGATGTCAAGCAGTAGTTGACACAGGTAGCGCACTGATTGTTGGACCGAGTTATCAGGCAGATGCCCTGAACAAAAGGCTTGGAGCTAAACCACTAGAA---------GGCGATCCCAAATTGTATACGCTC---GATCGC---TCTCAACTGGACAGTCTGCCCGAC---CTTGAGTTTATCGTGAAC---GGACAACTCACAATGAAAGGCAAAGATTATATTGTAAAGTTTCCGGAG---------GAGCGGAGA---------GGCCCGTTTTACAGCGGC---ATAGTAGGAAAACAATTCAAGAGTGGTGAAACACCAGTCTGGTCTCTAGGATTGAGTTTCATGCGAACTTACTACACTCAATTCGACAAAGGCAACCGTCGTATCGGTTTTGCAAAA
>p1440c63.8
------TCACAA---AAATACAACAATGAATCGTCGAGTACTTATAAAGCGAATGGAAAACCATTTGAAGTTTCTTATGACTTGGGTGAAGTGTCAGGCTACCGCAGTTACGACAACATAGCCGTTGCAGGTGCAACAATTCACAATCAAGAGTTTGGAGAGTCT---ATACTAGAACCA---GATTTGTTTGACGATACGTTGAATGATGGGATTTTTGGTCTGGGATTCAGCAACATTGATGAGGGCGAAAAACTCTCGGCTTTTGATAACATGGTAAGCCAGGGACTCTTGCCGGCTCCAGTTTTCTCCTTCTACCTTAACAGAGCTGATTCTGGTGACCCTGACTCTGTGCTCACTCTTGGTGGAACAAACCCTGAGTATTATACGGGAGATTTCACTTTCGCAAATCTCACTGCGCCAGATCGGTGGCAGTTTAAAATGGACAGAGTACAA---CTCTCCGGTGACTCCATTGTC---TGC---GAGCACGGATGTCAAGCAATAGTTGACACAGGTACTTCATTTATTGTTGGACCGATTGAGGAGGTAGATGCTCTGAACAAAAACCTGGGAGCCAAACCACTAGCA---------CGCAATCCCAAATTGCATTTGCTC---GATTGC---TCTAAAGTGGACAGCCTGCCTGAC---CTAGAGTTCATCGTGAGT---GGAAAATTCTCAATTACAAGCAGGGATTATGTTATAAAGGTAAAGGGC---------GAGCGTAAA---------GATTTTTGTTACAGCGGT---ATATTAGGGAAACATTGGAAGAAAAGTGAAACACCTGTCTGGTTTCTTGGATTAAACTTCATGCGGGCTTACTACACTCAATTCGACAAAGGCAACCATCGTATCGGCTTTGCAAAA
>p1440c63.51
CCAAATTCAAAA---ACATACAACAAGAAATCGTCGAGCAGTTATAAAGCAAATGGAAAACCATTTCAAATTTCTTATGGCTCGCAAGGTGTGTCAGGCTACCGCTGTCAGGACATCCTAACGATTGCAGGTGCAACTGTTCACAATCAAACTTTTGGAGAGTCT---ACACTAGAACCA---AATATGTTTGCCGGTTCAGTGATCGATGGTGTTTTAGGTCTGGGATTCAGCGGCATCGCTGCGGGCGAAGAACTCTCAATTTTAGATAATATGATAAGACAGGGACTTTTGCCAGCTCCGGTTTTCTCCTTCTACCACAACAGATATGGATCTGGTGACCCTGACTCTTTGATCACTCTTGGTGGAATAAACCCTGAGTATTATACTGGAGATTTCATATTCGCAAATCTTTCTATGCCAGATCGTTGGCAGTTTGAAATTGACAGATTACAA---TTCTCCGATGATGACATCGCG---------TGGTACAGTTTTCAAGCGGTAGTTGATACAGGTAGCGCATTTATTGTTGGACCGAGTGATCAAGTAGATGTTCTGAATCTAAGTCTAGGAGCCAAACCATTAGAA---------GGCGATCCCAAGTTGTATTTACTC---GAGCGC---TACCAATTGGAAATGCTACCCGAC---CTAGAGTTTATCGTCAAC---GGACAACTCTCAATGACGGGCAAAGATTATGTTGCCAAGTTTCCGGAA---------GATGGGACA---------GGTCGGTATTACAGCGGT---ATATTAGGAAAAAAATTCGCGAGAGGTGAAAGACGCGTCTGGATTCTTGGATTAAATTTCTTGCGGACTTACTACACTCAATTCGACAAAGGGAACCGTCGTATCGGCTTTGCAAAA
>p1440c63.83
------AAAAAA---GAATATAACAATGAATCGTCGAGTACTTATAAAGCAGATGGAAAAGCATTTCAAGTTTCTTATGGCTCTGGACACGTGTCAGGCTACTGCGGTCAGGACACCGTAGTGATTGCAGGTGCGACAGTTCACAACCAAACGTTTGGAGAGTCT---ATATTACATCCA---AGTAGTTTTGGCAATACGATGAATGATGGCGTTTTAGGCCTGGGATTCAGCAACATTGCTGCGGGCGAAGAACCCACAGTCTTCGATAACATGGTAAGCCAGGGACTCTTGCCGGCTCCAGTTTTCTCCTTCTACTTCAACAGATACGATTCTGATGGCCCTGGTTCTGTGCTCACTCTTGGTGGAACAAACCCTGAATACTATACAGGAGATTTCACCTTCGCAAATCTCTCTATGCCAGATCGCTGGCAGTTTAAAATGGACAAAGTACAA---TTCAATAGTGGCGACATCGCC---TAC---AGGAAAAATTGTCAAGCAGTGATTGACACAACTAGCTCATTTGTTGTTGGACCGAGTCAAGATATTGACACACTGCACAACTGGTTTGGAGCCAAACCACCAGAG---------GGTTATCCCTATTTGTATTCATTC---GAACGC---CATCAACTGGACGGTCTGCCCGAC---GTAGAGTTTTTTGTAAGC---GGAAAACTCTCACTGACAAGCAAAGATTATGTTGTT---------------------AAGAGAGGA---------GACCGGTATTACAGCGTT---ATAATCGGGAAAGAAAGGAGGAAAGATGAACCACCTGGCTGGATTCTTGGATTAAGTTTCTTGCGGGCTTACTACACTCAATTCGACAAAGGCAACCATCGTATCGGCTTTGCAAAA
>p1440c63.96
CATAAATATAAA---AGATATGACAATGAATCATCGAGAACTCACACCACAAACAACAAGCAATTTGATGTTCTTGATAATTCGGTTCGAATCACTGGCCACTTTAGTCTGGATAGCCTCCAGATTGCAGGTCTCACGATTAAAAATCAAAGTTTCGGAGAAACT---CTGTTAGAAACA---AATTTGTTTAGGGGTACGACGAATGATGGAATTTTGGGGCTGGGGTTCAGCAACTTAGATGGGGAGGAAGAACCTTCAGTTTTTGATAACATGGTGAGCCAGGGGCTCGTGCAAGATCCTGTGTTTTCCATCTATCTTAACAGGTATAATTCGGGTGGTCCTGATTCTGTGCTCACACTCGGCGGAACAAACCCTTATTATCGTGAAGAAGAATTCACATTTATAAATCTTACTGTGCCACATCGCTGGCAGTTTAATATAGACCGGGTGCAA---CTTTCCGATGACGATATCTTC---TTT---AGCCCAGGAGGTCAAGCAGTAATTGATTCGAGTTCTTCCTTTATTGCCGGGCCGATGGAAGAGACCCGTGCCATCAATGAACTGCTTGGGGGCATATTGTTTGAA---------GGTCATTATGGACTG------------------------------------------------------------GTCAGT---GGCTCTATAGAATTT---------------------------------------------------------------------------------------------------------AATATAAAGCCT------------------GCCTTCTTAAACTCTTTCTTCACATTTTTTACGAATGCAAATAAGTCCATTGTAATCAGGTGG
>p1440c63.101
CACAAATATAAC---AGATATAAAGATGAACTATCGAGCACTCATGCCTCAAACTTTAAGCGCTTTGATGTTCTTTATGACTCGGGTCGAGCCACTGGCTACCTCAGTGAGGATAGGCTCACGATTGCAGGTCTCACGATCAAAAGACAAAGTTTTGGAGAAGCT---CTGTTCGAACCA---AATTTGTTTAAGGGCACGACGAATGATGGGATATTGGGGCTGGGGTTAAGTTACATTGATAGAAAGGAAGAACCTTCAGTTTTTGATAACATGGTGAGCCAGGGACTGCTAGAGGCTCCAGTATTCTCCATCTATCTGAACAGGTATGGTACTAGTGGTCCTGACTCTGTGCTCACTCTTGGTGGAGCAAACCCTGAGTATTGTGAAGAAGACTTTACATTTGCAGATCTTACAGAGCCACATCGCTGGCAGTTTAAAATAGACAGAGTGCAA---CTCTCCGGTGACGGTATCTTT---AGC---GAGTCAGGATATCAAGCAATAGTTGACTCGAGCTCTTCACTTATTGTCGGGCCGTTTGATGATGTCCGTGCCCTCAATGAACAGCTTGGAGGCAAGTTGTTTCAA---------GGTCATCATGGACTGTATAAATTC---AACTGT---TCGGAAGTGGATAACCTGCCTGAT---GTAGAGTTTATTGTGAAC---GGGAAACTGTCACTATCAAGCAGAGATTATATTACAAAGATGAAGGAA---------AAAGGGGAG---------ACTTTTTGTGTCAGCAGT---ATATTTGGGATGAAATGGAAGGAGGGTGGTGAGCCAGACTGGTTTCTTGGATTAAGTTTCATGCGGGCTTACTACACACAATTTGACAAAGGCAACCATCGTATCGGCTTTGCAAAA
>p1440c63.125
AATCATTATAAG---AGGTACAAAAATGATTCCTCCAGTACCTATCAGCCGAACAATAAGGTACTTGCAGTTGTTTTTGAAGACGGGCGATTGGCTGGCCACTGGAGTCAAGATAGCGTTACGGTGGCAGGTTTCACAGTTGAAAATCAAACATTTGGAGAAATC---ATAATAGAAGTT---GATTATTTTGGAAGTTTTTATAATGATGGGAGTGTGGGCCTGGGGTTCAGCAACATTGCTGAGGGTGAAGAGCCCACAGTTTTTGATAACATGATAAGCCAGGGACTCTTGCCAGCTCCGGTTTTCTCCTTCTACTTCAACAGGACGTCTTTCCGTCAGCCTGACTCTGTGCTCACTCTTGGTGGAACAAACCTTGAGTATTACGAGGGAGACTTTATCTTTGCAAATCTCACTGTGCCAGATCGCTGGCAGTTCAAAATGGACAGAGTGCAA---ATTTCCTATACAGGAGTCTTC---GAC---GAGTCGAGAAGTCAAGCAGCAGTTGACACGAGCATGCCATACATTATCGGGCCGTATGAGGAAATAAGCAACCTGCACAAAGGTCTTGGTGGTCGTCGCATACCA---------AGTAATCCTAGACAGTTTGGACTA---GACTGC---TCTAAAATTGACAGCATGCCGGAT---CTGGAGTTTATCATCAAT---GGACAACTGGCCGTGTCGAGCAAGGATTACATTATGATGTTTTCTCAG---TACAAAAAAGTCGGA---------CCTGTGTGTTTCAGTTCC---GTAGTAGGAAGAAAGTATAGGGAGGATGAAACGCCTGGCTGGGTCCTTGGCTTGGCTTTCATGCGGGCTTACTACACACAGTTCGACAAAGGCAACCATCGAGTCGGATTTGCAAAG
>p1440c63.26
AGAGCTTCAGTA------TACAACAATGAATCGTCGAGTACATATACACCAAATGGAAAACCATTCGAAGTTACTTATGGCCCGGGACAAGTTTCAGGCTACCGCAGTCAGGACAACATGGTGATTGGAGGTGCGAGGGTTCTCAATCAAGTTTTTGGAGAGGCT---ATAACAAAACCA---AGCATGTTAGCGGATTCGGTAAATGATGGGATTCTTGGCCTGGGATTCAGCGGCTTTATGGCGGACGAAGACGTCACAGTTGTCGATAATATGTATAGCCAAGGACTCTTGCCAGCTCCAGTTTTCTCCACCTTCTTTAATAGATATGGTTCCAATGGCTCTGACTCTGTGCTCACTCTTGGTGGAACAAACCCTGAGTATTACATAGGAGATTTCACCTTCATCGATGTCAATAGGCCAGATCGGTGGCAGTTTGAAATTGACAGAATACAA---GTCTCCGATCCCTTTGTC------------TGGCACCGATGTCAAGCAATAGTCGACACAGGTAGCTCGGTTATTGTTGGCCCGAGTGATGACGTAGATCGTCTGAACAGAAGGCTTGGAGCCAAACCGCTGGGG---------CGCAATCCGAACTTGTATACGTTT---GAACGT---TTTCAACTAAACAGCCTACCCGAC---CTAGAGTTTGTTGTGAAC---GGACAACTCATAATGACAGAATATGATTATGCTGCTCAGATACCAGGG---------CCACGGCGA---------GGCCAGTATTTCAGCGGC---ATAGTAGGGAAAAGATTCGAGAGTGATGAAGTACCAATCTGGACTCTTGGATTAAGTTTCATGCGGACTTTCTACACTCAATTCGACAAAGGCAACCGTCGTATTGGCTTCGCAAGA
>p1440c63.104
CATATGTATAAA---AGATATGACGATAAATTATCGAGAACTCATAGCACAAACAACAAGCCTTTTGACGTTATTGATGATTCGGGTCGAGTCACTGGCTACCTCAGTCAGGACAGCCTCAGAATTGCAGGCCTCGAAATAAAAAATCAAAGTTTCGGAGAAGCT---CTGTTAGAACCA---GATTTGTTTTGGCGTTCGACGAATGATGGGATTTTAGGGCTGGGGTTCAGCAACATTGATGGGGACAAAGAAGCCACAGTTTTTGATAACATGGTGAGTCAGAGACTCGTGACAGCTCCAGTGTTCTCCGTTTATCTTAACAGATATGGTTCTCGTGATCCTGACTCTGTGCTCACCCTTGGTGGAATAAACCCCTATTATTTTCAAGAAGGCTTTATATTTGCAGACCTTACTGTGCCTAATCGTTGGCAGTTTAAAATAGACAGAGTTCAA---CTTTCCGGTGACGGTATCTTC---AGC---GAGTCAGGATGTGAAGCAATAGTGGACTCGAGATCTTCATTTATTGCCGGGCCGTTTGAAGAGACCCGTGTCATCAATGAACAGCTTGGAGGCAAGTTGTTTCAA---------GGTCATCAGGGACTGTATGAGTTC---GACTGT---TCTATGGTGGACAAACTGCCTGAT---GTAGAGTTTATTGTGAGC---GGGGAACTCTCATTATCAAGCAGAGATTATGTCGTAAAGATGAAACTA---------TATGGAGAA---------TATATTTGTGCCAGCCGT---ATATTGGCGATGGGATGGAAGGAGAATGATGGACCAGACTGGGTTCTTGGATTGAATTTCATGCGGGCTTACTACACACAGTTTGACAAAGGCAACCGTCGTATCGGCTTCGCAAAA
>p1440c63.10
------TTACAA---AGATACAATAATGAATCGTCAAGTACTTACAAAGCTCATGGAAAACCATTTGAAGTTTCTTACGACATGGGTCAAGTGTCTGGCTATTGCAGTCAGGACAACGTAGGGATTGCAGGTGCAAGAGTTTATAATCAAACATTTGGAGAGGCT---ATAGTGGAACCA---ACTATGTTTGACGATACGTTGAATGATGGGATTTTGGGCCTGGGCTTCAGCAACATTGATGTGGGCGAAGAACCCACGGTTTTTGACAACGCGGTGAGCCAGGGACTGTTGCCAGCTCCGGTTTTCTCCTTCTACCTTAACAGATATGGTACTGATGAACCTGACTCTGTGCTCACTCTTGGTGGAACAAACCCTGAGTATTATATAGGCGATTTTAGCTTCGTAGATCTCACTGCGCCAGATCGGTGGCAGTTTGAAATGGACAGAGTACAA---CTCTCTGGTGACTCCATTGCC---TGC---GAGCACGGATGTCAAGCAATAGTTGACACAGCTACTTCATTTATTGTTGGACCAATTGAGGAGGTAGATGCTCTGAACAAAATGCTGGGAACCAAACCACTAGCA---------CGCAATCCCAAATTGTATTCACTC---GATTGC---TCTGAAGTGGACGATCTACCCGAC---CTAGAGTTTATCGTGAAT---GGGCAACTCTCAATCACAAGCAAGGATTATGTTGTAAAGATACCGGGC---------GAGCAGGGA---------GACCAGTGTTATAGCGGC---ATATTAGGGCGAAAATGGAAAAAAACTGAAACACCTGTCTGGTTTCTTGGATTAAGTTTCATGCGGAATTATTACACTCAATTCGACAAAGGTAACCGTCGAATCGGCTTTGCAAAA
>p1440c63.42
------CTGAAG---GAGTACAACAATTACACCTCCAGTACTTATAAAGCAAATGGAAAGCCATTCGAATTTCCTTATCGCTGGGGAAAAGTCTCAGGCTATCGCAGTCAGGACAACGTTGCAATTGCAGGTGTGACGGTTTACAATCAAACTTTTGGAGAGGCT---GTATCAGAACCA---GTTATGTTTTTCGGTTTGAGAAATGATGGTATTTTCGGCCTGGGATTCAGCCGCATTGCTGCGGGTGAAGAGCCCACAGTTTTTGATAACATGGTGAATAAGGGACTTTTGCCAGCTCCAGTTTTCTCCTTCTACCTTAACAATTATGGCTATGATGGCCCTGACTCTGTGCTCACTCTTGGTGGATCAAACCCTCAGTATTATACAGGAGATTTCATCTTTGCAAATCTCTCTTTGCCAGATCGGTGGCAGTTTGAAATTGAAAGAATACAA---CCCGCCGATGTCGGCACCGCC---TGC---TTTTACAGATGTCAAGCAGTAATTGACACAAGTAAATCACTTGTTGTTGGACCAAGTGATCAGGTAGATGCTCTGAACAAAAAGCTTGGAGCTAAACCACTAGGATCACAAGGAGGCGAATTCAGATTGTATTCATTC---GATCGC---TCCCAACTGGACAGTCTACCAGAC---CTAGAGTTTATCGTTAAC---GGACAACTCACAATGACAAGCAACGATTATGTTGTAAAG------------------------------------------TATTTTTCATTC---CTTGTAGGA---------------------ATACCAGTGTACACCAAACCTCTGATATTCATCAACACCCACACCACA---------------AATCGCTCGTTGCACTTCCCTGAT
>p1440c63.45
---------------------------------------------------------------------ATGTCTTATGGCCCGCAAGAAGTGTCAGGCTACCGCTGTCAGGACAACATAGCGATTGCAGGTGCAACTGTTCACAATCAAACTTTTGGAGAGGCT---ACATTAGAACCA---AGTATGTTTGCCCGTTCAGTGATCGATGGTGCTTTAGGTCTGGGATTCAACAGCATTGCTGCGGGCGCAGAACTCTCAATTTTAGATAACATGGTAAGCCAGGGAATCTTGCCAGCTCCAGTTTTCTCCTTCTACCACAACAGATATGTCTCTGGTGACCCTGACTCTTTGATTACTCTTGGTGGAACAAACCCTGAGTATTATACAGGAGATTTCACCTTTGTAAATCTTTCTATGCCAGATCGTTGGCAGTTTGAAATTGACAGCGTACGA---GTCTCCGATGATGACATCGCA---------TGGTATAGTTGCCAAGCAGTAGTTGACACAGGTAGCGCATTTATTGTTGGACCGAGTGATCAAGTAGATGTTCTGAATCTAAGCCTGGGAGCAAAACCATTAGAA---------GGCGACCCCAAGAGGTATTTACTC---GAACGC---TATCAATTGGAAATGCTACCAGAC---TTAGAGTTTATCGTGAAC---GGACAACTCTCAATGACGAGCAAAGATTATGTTGTCAAGTTTCCG------------GATGGGACA---------GGTCAGTATTACAGCGGC---ATATTTGGAAAAAAATTCAAGAGAGGTGAAAGGCCAGTCTGGATTCTTGGATTAAATTTCTTGCGGACTTACTACACTCAATTCGACAAAGGCAACCGTCGTATCGGCTTTGCAAAA
>p1440c63.28
GGAATCACAAAA---GAATACAACAATGAATCGTCGAGTACTTATAAAGCGAATGGAAAGCCATTTGAAGTTTCTTATGGCGCGGGAACAGTGGCAGGCTATCGCAGTCAGGACAACGTAGCGTTTGCAGGTACAACAGTTCGCAATCAAATTTTTGGAGAGGCT---ATAATAAGACCG---AAGATGTTTGCCGGTTCGATGAATGATGGGATTTTGGGCCTTGGATTCAGCAACATTGATGAGGGCGAAGAATTCACAGTTTTTGATAACATGGTGATCCAGGGACTCTTGCCGGCTCCAATTTTTTCTTTCTACCTGAACAGAGCTGGTACTGACGACCCTGACTCTGTGCTCACTCTTGGTGGAACAAACCCTGATTATTATAATGGAGATTTCACCTTCGCAAATCTTACTGCGCCGGATCGCTGGCAGTTTGAAATTGACAGAATACAA---CTCTCCAGTAAAGACTTCGCC---------TTGAGCAAATGTCAAGCAGTAGTTGACACAGGTAGCTCACTGATTGTTGGACCGAGTAATGAGGTAGATGCTCTGAACAAAAGGCTTGGAGCCAAACCACTGCAACGA------GGCGATCGAAAATTGTATACGTTC---GATCGC---TACCAACTGAACAGCCTGCCCAAC---CTAGAGTTCATCGTAAAT---GGACAACTCTCAATGACAAGCAGAGATTATGCTGCTCAGTTTCCGGGA---------ATGCGGAGC---------GGCCAGTTTTACAGCGGC---ATTGTAGGGAAAGAATTCCAGAGAGGGGAAACACCAGTTTGGTCTCTAGGATTTAGTTTCATGCGTACTTTCTACACTCAATTTGACAAAGGCAACCGTCGAATCGGCTTCGCAAAA
>p1440c63.81
CATGCTCATAAT---AGATATAAAGATGAATTGTCAAGTACTCATAGTACAAACTACAAGCATTTTGATGTCATTTATGACTCGCGTCGAGCAATTGGTTTCCACAGTCAGGATAGCGTCACGATTGCAGGTCTCACGATTTACAATCAAAGTTTCGGAGAAGCC---CTCATAGAACCA---GATTTGTTTAGGGGTATCATGATTGATGGGATATTGGGGCTGGGGCTCAGCAACATAGATGGGGGTGAAGAACCCTCAATTTTTGATAACATAGTGCGCCAGGGACTTGTGCCAGTTCCAGTGTTCTCCATATATCTTAACAGGTATGGTTCTGGCGGTCCCGATTCTGCGCTCACGCTTGGTGGAGCAAATCCTTATTTTTGTGAAGAAAGGTTTACATTTGCTGATCTTACTGTGCCACATCGCTGGCAGTTTGAAATAGACAGAGTACAA---CTCTCCGGTGACGGTATCTTC---ACG------TCTGGACGTCAAGCAGTAGTTGACTTGAGTACTTCATTTATTGTCGGTCCGATGAAAGAGGTCCATGCCCTCAACACACAGCTTATAGGCGAGTTGTTTCCA---------GATCACTCTGGACTGTATAAGATC---GACTGT---TCTGAAGTGGACAACCTGCCTGAT---GTAGAGTTTATTGTGAAC---GGGAAACTGTCATTATCAAGCAAAGATTATGTTGTGAAGATGGAGGAA---------AAAGGGGAA---------TCTATTTGTGTTAGCAGT---ATATTAGGGATGAAATGGATGGAGAATGATGAGCCAGACTGGTTTCTTGGATTGAATTTCATGCGGGCTTACTACACACAGTTTGACAGAGGCAACCGTCGCATCGGCTTTGCAAAA
>p1440c63.27
GGAGATTCAGGA---GAATACAACAATCAATCGTCGAGTACTTACAAAGCAAATGGAAAACCATTTGAAGTTACTTATGGTGCGGGACAAGTGTCAGGCTACCTCAGTCAGGACAACATGGCGATTGCAGGTGTGACGGTTCGAAATCAAACTTTTGGAGAGGCC---ATACTAAAACCA---AAGATGTTTGTCGGTTCGAAGAATGATGGAATGTTTGGCCTGGGATTCAGCGGCATTAATGCTGGCGAAGAACTCACAGTTTTGGATAACATGGTGAGCCAAGGGCTCTTGCCAGCTCCAGTGTTCTCCTTCTACTTTAACAGATATGATTCTCGTGGCCGTGACTCTGTGCTCACTCTTGGTGGAACAAACCCAGACTACTACACAGGAGATTTTACTTTCGCAAATCTGTCTATGCCAGATCGTTGGCAGTTTGAAATTGACAGAATACAA---CTCACCGATCTCGGCGGCGCC---TCC---TTTTACAAATGTCAAGCAGTAATCGACACAGGTAGCTCAGTTATTGTCGGACCGAGTTATCAGGTAGATGTTCTGAACAAAAGGCTTGGTGCCAAACCTGTAGAA---------GGCGATCTCAAATTGTATACGCTC---GATCGC---TCTCAACTGGACAGCCTGCCTAAC---CTAGAGTTTGTCGTGAAC---GGACACCTCATAATGACAAGCAAAGATTATGCTGTTCAGTTTCCGGGG---------CAGCAGAGA---------GACCAGTTTTACAGCGGC---ATAATTGGGAAAAAATTCAAGAATGGTGAAACACCAATGTGGTACATTGGATTAAATTTCATGCGGACTTACTACACACAATTCGACAAAGGCAACCGTCGAATCGGCTTTGCAAAA
>p1440c63.122
TATTCCTATCCA---ACATATAACAACGCATCATCGAGTACTTATAAGGCAAACGGCAGGCCATTTGAAATTGATTATGAATCGAGTCCAGTGATTGGTTACCGTAGCCAAGATAGCGTGACGGTGTCTGGTCTCACAACTCAAAATCAAACTTTCGGAGAGGCG---ATCATATTAACTAGTTATTTATTTGAAGACCCGCTCAATGACGGCATTTTGGGCTTAGGTTTCAGCAACATTTCTGCGGGTGAAGAACCCTCAGTTATTGATAACATGGTAAGCCAGGGACTCTTGCCGGCTCCAATATTCTCCTTCTATCTAAGTAGATTTGCTTCAGGTGAGCCTGAGTCTGTACTCACTCTTGGTGGAACCAACCCTGACTATTATACAGGAGATTTCATCTTCGCAGACCTCACTGTACCATATCATTGGCAGTTCAACATAGACAGGGTACAA---CTCTCCGGTGACGGTAGCTTC---AGC---GAGTCAGGATGTCAAGCAATAGTTGACTCGAGTACCTCACTTATTGTCGGACCGAGCCATGAGGTAGATGCCCTGAACACACAGCTTGGAGGCATGCAGCTCCGA---------GGTCATCCCACAATGTATGTGTTT---GATTGC---TCTGAAGTGGACAGTCTGCCTGAT---GTTGAGTTTATCGTGAAC---GGACAATTATCGGTGTCAAGCAAACATTATATTGTAAAGACACCCGGG---------AAAGGGGAG---GCGCCACCTACGTGTCACAGTGGT---ATAATAGGCATGACCTGGCAGAAAGACGAACGTCCATGCTGGTTTCTCGGACTGAGTTTCATGAGAGCTCACTACACTCAGTTTGACAAGGGCAACCATCGGATCAACGAGACGAAG
>p1440c63.69
AGAACTTCAAAT---AAATACGACAATAAATTGTCACGTACTTATAGTTCAAATGGAAAACCCTTTGTAGTTCCTTCTGGCTTGGGAGCAGCGTCAGGCTTCTGCAGCCAGGACGACATGGAGATTGCAGGTGCAATGACTTACTGTCAAATTTTTGGAGAGGCT---ACACTAGAACCAAATGAAATGTTTTCTGATTCAATGATTGACGGGATTTTGGGCTTGGGACTCAACAGCTTTTCTATAGGCGAAGAACTCACAGTTTTAGATAACATGGTGAACCAGGGACTGTTGCCAGCTCCGATTTTCTCCTTTTACCATAGCAGATATGGTACTGATGACCCTGACTCTGTGCTCACTCTTGGTGGAACAAACCCTGAGTATTACACAGGAGAGTTCACCTTCGTAGATCTCTCTAGGCCAGATCGTTGGCAGTTCGAAATTGACCGAGTAAAG---TTCTCCGGTGTCGGCACCGAC---TAC---GGACAAAAATTTGAAGCGGTACTTGACACAGGTAGCTCATTTATTGTCGGACCGAAGGATGATGTAGATGAACTGCACGCATGGCTTGGAGCCAAAACACTAGAA---------GGCGATCCCACATTGTATGTCTTC---GAGCGC---TATCAACTGGAAATGCTACCCGAC---TTAGAATTTATTGTGAGC---GGACAACTCACAATGACAAGCAGAGATTATATTTGTAAGTTTGAGGAC---------CCGGTGACA---------GGCCAGTTTTACAGCGGC---ATTACAGGCAAAGAATTCAAGGAAGATGAAAGCCCAGTCTGGATTCTTGGATTAAATTTCTTGCGGACTTTCTACACTCAATTCGACAAAGGCAACCTTCGAGTCGGCTTTGCAAAA
>p1440c63.127
CACCATTTTAAA---AGATACAACAATGTATCATCGAGTACCTATGAAGAGAACGGCAAGGTATTTGCAGTGCTTTATGAAGTGGGTCAAGTGGCTGGCTATTGGAGTCAGGATCATGTTAGGGTTGCAGGTGTCACAGTAAAGAGTCAAGCATTTGGAGAGGCA---ATAATAGAACCT---GATTTGTTCCGGGGTGTATTGAATGATGGTATTTTGGGTCTGGGCTTTCGCAACATTGCTGAGGACGAAGAGCCAACAGTTTTTGATAACATGATAAGCCAGGGACTCTTGCCGGCTCCTGTGTTCTCCTTTTATCTAAACAGATATAATTCAAGTGACCCTGACTCTGTACTCACTCTTGGTGGAACAAACCCAGAGTATTATACTGGAGATTTTACCTTCGCAAATCTTACTGCGCCAGATCGCTGGCAGTTTAAAATCAACAAAATCCAA---CTCTCCGGTGCTGGAGTATTA---AAC---AGGTGGGGATCTCAAGCAGCAGTTGACTCTGGTACTTCACTTATTGTCGGACCCATTGGGGAAGTAGATCGGCTGCACAAGAAGCTTGGTGGATTCCCGCTTCCA---------GGTTCCCCCAGAATGTATGCAATA---GAGTGT---TCGAAAGTGGACAGCCTTCCTGAC---GTGGAATTTTTCGTGAAT---GGTCAACTGACATTGTCAAGCAAAGATTACCTGATGGAGGTGCCTGGA---------GATAAGAGA---------CTTCTCTGCTTCAGTTCG---ATAGTAGGAAAAGAATGGACGAAAGGAGAAACGCCGGGCTGGATCTTTGGAATGGCTTTCATGCGGGCTTACTACACACAGTTCGACAGAGGCAATCGTCGAATTGGATTTGCGAAG
>p1440c63.14
GGAGCTTCAAAA---GAATACAACAATGAATCGTCGAGTACATATACACCAAATGGAAAACCATTTGAAGTTACTTATGACTCGGGACAAGTTTCAGGCTACCGCAGTCAGGACAACATGGTGATTGGAGGTGCAACGGTTTACAATCAGGTTTTTGGAGAGGCT---ATAAGAAAACCA---CAGATGTTTGGGGATTCGATAAATAATGGGATTCTTGGCATGGGATTCAGCGGCTTTATGGCGGGCGAAGACGTCACAGTTGTTGATAATATGTATAGCCAAGGACTCTTGCCAGCTCCAGTTTTTTCCACCTTCTTTAATAGATATGGTTTTAATGGCTCTGACTCTGTGCTCACTCTTGGTGGAACAAACCCTGAGTATTACATAGGAGATTTCGCCTTCGTCTATGTCAATAGGCCAGATCGCTGGCAGTTTGAAATTGACAGGATACAA---GTCTCCGATCCTTTTGTC------------TGGCACCAATGTCAAGCTATAGTCGACACATGTAGCCCATTTATTGTTGGTCCGAGTTTTGAAGTAGATCGTCTGAACAAAATGCTTGGAGCCACACCACTAGAG---------CGTGATCCCAAAATATATACGTTC---GAAAGT---TCTCAACTAAACAGCCTGCCCGAT---CTAGAGTTTGTCGTGAAC---GGACAACTCATAATGACAGGCAATGATTATGCTGCTCAGACTGCTGCC---------CCTGTTGCT---------GATGAT------ACGGGT---ATTATTGCTGATCCTTTTACTGCTGAT------CCTATTACTGCTGTTCCGGTCACT------------------------------------------------------------
>p1440c63.23
------------------------------------------------------------------------------------------------------------------------------------------------------------------------------------------ATGTTTGCCGGTTCGATGAATGATGGGATTTTGGGCCTTGGATTCAGCAACACTGATGAGGGCGAAGAATTCACAGTTTTAGATAACATGGTGATCCAGGGACTCTTGCCGGCTCCAGTTTTCTCTTTCTACCTGAACAGAGCTGGCACTGACGACCCTGACTCTGTGCTCACTCTTGGTGGAACAAACCCAGAGTATTATAAAGGAGATTTCACCTTCGCAAATCTTACTGCGCCGGATCGCTGGCAGTTTGAAATTGACAGAATACAA---CTCTCCAGTAAAGACTTCGGC---------TTGCGCAAATGTCAAGCAATGGTTGACACAGGTAGCTCACTTATTGTTGGACCGAGTAATGAGGTAGATGCTCTGAACAAAAGGCTTGGAGCCAAACCACTGAAACGA------GGAGATCGTAAATTGTATACATTC---GATCGC---TATCAACTGAACAGTCTACCCAAT---CTAGAGTTTATCGTGAAC---GGACACCTCTCAATGACAAGCAGAGATTATACTGCTCAGTTTCCGGGA---------ATGCGGAGA---------GCCCAGTTTTACAGCGGA---ATAGTTGGCAAAGAATTCAAGAGAGGTGAAACACCAGTTTGGTCTCTAGGATTTAGTTTCATGCGTACTTTCTACACTCAATTCGACAAAGGCAACCGTCGAATCGGCTTCGCAAAA
>p1440c63.20
------------------------------------------------------------------------------------------------------------------------------------------------------------------------------------------ATGTTTGTCGGTTCGATGAATGATGGAATGTTAGGCCTGGGATTCAGTGGTATTGATGCCGGCGAAGAACTCACAGTTTTGGATAACATGGTGAGCCAGGGACTTTTGCCAGCTCCAGTGTTCTCCTTCTACTTTAACAGATATAATTCTCGTGACCGTGACTCTGTGCTCACTCTTGGTGGAACAAACCCTGACTACTACACAGGAGATTTTACTTTTGCAAATCTGTCTATGCCAGATCACTGGCAGTTTGAAATTGACAGAATACAA---CTCGCCGATCTCGGCACCGCC---TCC---TTTTACACATGTCAAGCAGAAATTAACACGGGTAGCTCACTCATTGTCGGACCGAGCTATCAGGTGGGTGTTCTTAACAAAAGGCTTGGAGCCAAACCAATGAAA---------GGCGATCTCAAAATGGTAAGT---------------------------------------------------------------------------------------------------------------------------------------------------------------------------------------------------------------AGTTATAATTTC---------------------------------------------------------
>p1440c63.79
------------------------------------------------------------------------------------------ATAGCTGAATGCGTCAACAAGGACAAATTAGTAATTGCAGGTGCGACAGTTCACAATCAAGTGTTTGGAGAGTCT---ATACTAAAACCA---AGGATGTTTGACGAATCAATGAATGATGGGATTTTGGGCCTCGGGTTCAGCAACAATGCTGCGGGTGAAGAACCCTCAGTTTTTGACAACATGATAAGCCAGGGACTTTGGCCAGCTCCGGTATTTTCTCTCTATCTGAACAGATATGATTCTGATGACCCTGACTCTGTGCTTACTCTTGGTGGAACAAACCCTGACTATTACACAGGAGATTTCACCTTCGCAAACCTTTCTATGCCAGATCGCTGGCAGTTTAAAATGGACAGAGTACAA---TTCTCCGGTGTCCACGCCTAC---------CGGTACGGATGTCAAGCAGTAATTGACACAACTAGCTCATTTATTGTTGGACCGAGTCATGATGTAGACGTTCTGAACAAAATGCTTGGGGCCATACCAGTAGAA---------GGCGAACCCAAATGGAATGACTTTAAATCTTGTATGAACGGTCTGGAGAGAAGTCCAGATTTTATATTGTTTATTAAAAGT------CAGTTTACGATCAGCTCAAGAGACGGCTGTGTGTCAGTGCGGGAC---------------------------GACGAGTGTAGTGACTGTGAAATCTTAGGCTCGGAC---------------------------------GGCAAGGAGTTTTCTAGGAGTTTCTTTTTGGCGTTCGACAACGGAAACAGCAGGTTGGGCTTCGAGAAA
>p1440c63.11
AGAACTTCAAAA---CCATACAACAATGAATCATCGAGTACATATACACCAAACGGAAGACCATTTGGAGTTGATTATGGCCCGGGACAAGTTTCAGGCTATTGCAGTCAGGACAACGTGGTGATTGGAGGTGCAACGGTTAACAATCAAGTTTTTGGAGAGGCT---ATAATAAAGCCA---AAGATGTTTGAGGATTCGATAAATGATGGGATTCTTGGAATGGGTTTCGGCGGCAGTAATACGGGCAAAGAAATCTCACTGTTTGATAATATGGTAAACCAGGGACTCTTGCCAGCTCCAGTTTTTTCCACCTACTTTAATAGGTATGGTTCCAATGGCCCTGACTCTATGCTCACTCTTGGTGGAACAAACCCTAAGTATTACACAGGAGATTTCACCTACGTAGATCTCTCTAGGCCAGATCGCTGGCAGTTTGAAATTGACAGAATACAA---GTCTCCGATCTCCTTGTCTCC---TGC---TGGAACCAATGTCAAGCAGTAGTTGACTCAAGTAGCTCGGTTATTATTGGACCGAGTTTTGAGGTAGATCGTCTGAACAGAAGGCTTGGAGCCACACCACTAGAG---------CGCGATCCCAAATTGTATACGTTC---GAACGT---TCTCAACTTAAAAGCCTGCCCGAC---CTAGAGTTTGTTGTGAAT---GGAAAACTCATAATGACAGGAGAAGATTACGCTAATCAGATTCCAGGG---------CCACATCCA---------AACCAGTATTTCAGCGGC---ATAGTAGGGAAAAGATTCGATAGTGAAGAAACACCAGTCTGGATTCTTGGATTAAGTTTCTTGCGGACTTACTACACTCAATTTGATAAAGGGAACCGTCGTATCGGCTTCGCAAAA
>p1440c63.52
GGAACAACAAAT---AAATACGACAATAAATTGTCAAGCACTTATGAAGCAAATGGAAGACCTTTTGTAGTTTCTTATGGCTCGGAAGCAGCGTCAGGCTTCCGCAGTCAGGACAACATGGAGATTGCAGGTGCAACGATTTACAATCAAATATTTGGAGAGGCT---ACACTAGAACCA---AAGATGTTTTCCGGTTCGATGATTGACGGGATATTCGGCCTTGGATTCAGCGGCATTTCTGCAGGCGAAGAACTCACAGTTTTAGATAACATGGTGAACCAGGGACTGTTGCCAGCTCCGATTTTCTCCTTCTACCATAGCAGATATGGTACTGATGACCCTGACTCTGTGCTCACTCTTGGTGGGACAAACCCTGAGTATTATACAGGAGATTTCACCTTCATAAATCTCTCTAGGCCAGATCGCTGGCAGTTTGAAATTGACAGAGTACAG---TTCTCCGGTGTCGGCACCAAC---CGC---GGGCAGAAATGTCAAGCAGTGCTTGACACAGGTAGCTCATTTATTGTTGGACCGAGGGATGATGTAGATGAACTGCACGCATGGCTTGGAGCCACACCACTAGAA---------GGCGATCCCACATTGTATATGTTC---GAGCGC---TATCAACTGGAAATCCTGCCCGAC---CTAGAGTTTATCGTGAAC---GGACAACTCACATTGACAAGCAAAGATTATGTTTCTAAGTTTCCAGAC---------GAGGTGACA---------GGTGGGTTTTACAGCGGC---ATAGCAGGAAAAACATTCAAGGAAGGTGAAAGCCCAGTCTGGACTCTTGGATTAAATTTCTTGCGGACTTACTACACTCAATTCGACAAAGGCAACCGCCGAGTCGGCTTTGCAAAT
>p1440c63.126
CATCATTTTCAA---AAGTATAACAATGCATCATCGAGAACCTATAAACCAAAACGTAAGGGTTTTTCCTATGAATCTGACGAGGGTCGAGTAGCTGGTTACTGGAGTCAGGATCATATTACTGTTGCAGGCCTCACAGTAAAAAATCAAATGTTTGGAGAGGCT---TTGGTGGAGCCT---GATTTTTTTAAAAATACAAGAAATGATGGGGTTTTCGGTCTGGGGTTCCAATTCGTTTTCGAAGACGAAGCG---TCAGTCTTTGACAACATGGTGAAGCAGGGACTTGTGCCGGCTCCGGTTTTCTCATTCTACCTTAACAGATTCAGGTCAGGTGACCGCGCCTCTGTACTCACTCTGGGTGGAACAAACCCTGCATATTACGAGGGAGATTTCACCTTCGCAGATCTAACTGAGATAGATCGCTGGCAGTTTAAAATGGACAGAGTCCAA---CTTTCCGATGCAACAGTCTTC---AAC---AGGTGGGATTCTCAAGCAGTTGTTGATTCTGCTACTTCACTTATTGTCGGACCTATTGACGAGACAGACAGGCTGCACGCAAAGCTTGGTGGCATTCCGCTTCCG---------GGGTTTCCCAGAGTGTTCGCCCTA---GAATGT---TCTAAAATAGACAGCCTTCCAGAC---GTGGAATTTATCGTGAAT---GGACAATTGGCACTGTCAAAAACAGATTACATTATGAAGGTTGCCGGA---------GATGACAGC---------CCTCTCTGTTTCAGTTCT---ATTGTAGGGGGAAATTGGACGGAAGACGAATCGCCAGTCTGGATCCTCGGAATGGCTTTCATGCGGGCTTACTACACACAGTTCGACAGGGGCAACCATCGAGTTGGATTTGCAAAG
>p1440c63.12
AGAACTTCGAAA---GAATACAACAATGAATCGTCGAGTACATATACACCAAATGGTAAACCGTTTGAAGTTGATTATGGCCCGGGACAAGTTTCAGGCTACTACAGTCAGGACAACATGATAATTGGAGGTGCAACAATTCACAATCAAGTTTTTGGAGAGGCT---ATAATAAAGCCA---AAGATGTTTGCGGATTCAATAAATGATGGGATTTTTGGTATGGGATTCAGCGGTATTAATGCGGGCGAAGACGTCACAATTGTTGATAATATGTTCAGCCAAGGACTCTTGCCAGCTCCAGTTTTCTCCACGTACTTTAATAGGTATGGTTCCAATGGCTCTGACTCTATGCTCACTCTTGGTGGAACAAACTCTAAGTATTACACAGGAGATTTCACCTTCATAGATCTCTCAAGGCCAGATCGCTGGCAGTTTGAAATTGAGAGAATACAA---GTCCCCGATCACCTTGTCGCC---TGC---TGGTTCAAATGTCAAGCAGTAATTGACACAAGTAGCTCGCTTATTATTGGCCCTAGTTTTGACGTAGATCGTATGAACAAAAGGCTTGGAGCTAAACCACTAGAG---------CGCGATCCCAAATTGTATACGTTC---GAACGT---TCTCAACTGGACAGCCTGCCTAAC---CTAGAGTTTATTGTTAAT---GGACAACTCAGAATGACAGGAAAAGATTACGCTAATCAGATTCCAGGG---------CCACATCCA---------AACCAGTATTTCAGCGGC---ATAGTAGGAAAAAACTTCAAGAGTGAAGAGACACCAGTCTGGATTCTTGGATTAAGTTTCTTGCGGACTTACTACACTCAATTTGATAAAGGGAACCGTCGTATCGGCTTCGCAAAA
>p1440c63.43
------TCGAAA---AAGTACAACAATGAATCGTCAAGTAGTTTTACAGCAAATGGAAAGGCATTCGAGCTTTCTTATCCCTCAGGAAAAGTGTCAGGCTACTTCAGCCAGGACAACATAGCAATTGCAGGTGCAACGATTCACAATCAAACTTTTGGAGAGGCC---ATATTAGAACCA---GATATGTTTTCTGTTTCGATGAATGATGGGATTTTTGGCCTGGGATTCAGCGACATTGCTGCGGGTGAAGAGCCCACAGTTTTAGATAACATGGTGAACAAGGGAATCCTGCCAGCTCCAGTTTTCTCCTTCTACCTGAACACATATGAATCTCATGGCCCTGATTCTGTGCTCACTCTTGGTGGAACAAACCCTGAGTATTATACAGGAGATTTCACCTTTGTACAACTCTCTATGCCAGATCGCTGGCAGTTTGAAATTGACAGAATTCAA---ATGTCCGGTGTCGGTACCACT---TGC---TGGTACGGATGTCAAGCAGTAGTTGACCCAGGTAGCCCATTTATTGCTGGACCGAGTTATTTCGTGCAGGTTCTGAACGAAAGGATTGGAGCCAAGCCACTAGAA---------GGCAATCCCAAATTTTATTCGGTC---GATCAC---TCTCAACTGGACAGCCTACCCGAC---CTAGAGTTGTACGTGAAC---GGACAACTCACAATGACAGGCAAAGATTACATTGTAAAGTTTCCGGAA---------GAGCAGGGA---------GGCCCGTATTACAGCGGC---CTAGTAGGGAAAGATTTCAAGAGGGACGAAACAGCAGTCTGGTCTCTTGGAACAAATTTTATGCGGACTTACTACACTTACTTCGACAAAGGCAACCGTCGAATGGGCTTTGCAAAA
>p1440c63.106
CATGTTTATAAA---AGATATAAAGATGAATTGTCAAATACTCATAGCACAGACAACAAGCATTTTGATGTTATTTATGACTCGGGTCGAGTAACAGGTTACTGTAGCCAGGATAGCGTCACGATTGCAGGTCTCAGAATTACAAATCAAAGTTTCGGAGAAGCT---CTGTTAGAACCA---GATTTGTTTAGGCATACGACAATTGATGGGATATTGGGGCTTGGGCTCAACAACATAGACGAGGATAAAGAACCCTCAGTTTTTGATAACATGGTGAGCCAGGGACTTGTGCCGGCTCCAGTGTTTTCCATCTATCTTAACAGATATGGTTCTGGTGGTCCTGACTCTGGGCTCACCCTTGGTGGAACAAACACTTATTATTGTGAGGAAGAGTTTACATTTGTAGATCTTACTGTATCACATCGCTGGCAGTTTAAAATGGACGGAATTCAA---CTCTCCGGTGACGGTATCTTT---AAC---GAGTCAAGATGTCAAGCAGAAGTTGACTCGACTATCTCATTCATTGTCGGGCCCCAGGAAGAGGTCCATGCCCTCAATACACAGCTTGGAGGCAAGTTGTATCCG---------GGTCATCTTGGACTGTATAAGTTC---GACTGT---TCTGAAGTGGACGACCTGCCTGAT---GTAGAGTTTGTTGTGAAT---GGGAAACTGTCACTATCAAGCACGGATTATGTTGTAAAGGTA------------------------------------------------------------------------------AACACGCCTCCT---------------------TTCATTTACTTTCGTTATGCACACGTTAGAAAGCGTTATCAAATACAGGCTTTCTTATGG
>p1440c63.120
TATTACTTTCAA---AGTTACGACAACGCAACGTCGAGTACTTATAAGCCAAACGGCAGCCCATTTGAAATTGATTATTACATAAGTACAGTGGCTGGTTACCGCAGCAAAGACAGCGTTACGGTGGCAGGTATCACAACTCAAAATCAAACTTTTGGTGAGGCG---ATAACGCAGACTGAATACATGTTTGAGAAAACATTCAACGATGGCATTTTGGGTCTTGGATTCAGCAACATTTCGAAGGGTGAAGAACCCTCAGTCTTTGATAACATGATAAGCCAGGGACTCTTGCCGGCTCCAGTTTTCTCCTTCTACTTAAACAGATTTGCTTCAGGTGAGCGTGAGTCTGTGCTCACTCTTGGTGGAACAAACCCTGACTATTATACAGGAGATTTCATCTTTGCAGATCTCACTGCGCCAGATCGCTGGCAGTTCAAAATAGACGGGGTTCAA---CTATCCGGCGATGGGATCTTC---AGC---GAGTCAGGATCTCAAGCAATCGTTGACTCGGGTACTTCATTTATCGTCGGGCCCAGTCATGAGGTAGATGCCCTGAATACAAAGCTTGGAGGCAAGCTGCTCCCA---------GGTAACTCCGGTGTGTATGAGTTT---GATTGC---TCTGTAGTGGACAGTCTGCCTGAT---GTTGAGTTTATCGTGAAT---GGACAATTATCGGTGTCAAGTAAACATTATATTGTAAAGACACCCGGG---------AAAGGAGAG---GCGCCACCTACGTGTCACAGTGGT---ATAGTAGGCATGGCCGGGCAGGAAGGCGAACGTCCAAGCTGGTTCCTCGGACTGAGTTTCATGAGAGCTCACTACACTCAGTTCGACAAGGGCAACCATCGGATCGGTTTCGCAAAG
>p1440c63.113
CGCCACGTTAATCTGAAATACAACAATGCATCATCGACATCTTATATAGCAGATGGTAGGCCATTTGAGACGTATTATAGCCAGGATAAAGTAGCTGGCCACAACAGTCGAGACACCATATGGATTGCAGGACTGGTGATTACTAACCAAGTATTTGGAGAGGCC---ATCAAAGAATCT---GATTTGTTTGAGGGTACGATGAACGATGGCGTTTTTGGCCTGGGATTCAGTGAC------------GACATCCCCTCACTTTTTGATGTCATGACAAGCGCAGGACTCTTCCCAGCTCCAGTGTTCTCCTTTTACCTAAGTCCATACGATACAGATCCCTCTGGGTCCATACTGACTCTTGGTGGAACAAACCCATATTGTTATACAGGTGATTTCATCTTTGTAGATCTTTCCGTTCCAGATTCCTGGCAATTTAAAATGGACAGGGTCCAA---CTCTCTGGTACCGGAATCTTT---AAC---GGGTGGGGATGTCAAGCGGTAGTTGACTCGAGTACCTCACACATTGTTGGACCAATGGAGGAGGTAGATGCTCTGAATAGGAAGCTTGGGGGCATACCAATCCCA---------GGTGATCCAACAATGTACGAGCTG---GACTGT---TCTGAAGTATACAGCCTGCCTGAT---GTAGAGTTTATTGTGAAT---GGACACCTTTCACTAAAGAGCAGAGACTATGTTGTGACG------------------GGATTGGAA---------ACTCTCTGCTACAGCGGT---ATAGTCGGATCCCAGTGGAAAGAATATGAAACACCTGTCTGGATTCTAGGACTGAGCTTTATGAGAGCTTACTACACTCAATTCGACAAAGGCAACCATCGCATCGGTTTTGCGAAA
>p1440c63.100
---AAATACAAA---AGATATAACAATGAATCATCGATAACTCATACCACAAACAACAAGCAATTTGATGTTCTTGGTGATTCGGCTCGAATCACTGGCCACTTCAGTCTGGATAGCCTCACGATTGCAGGTCTCACAATCAAAAATCAAAGTTTCGGAGAAGCT---CTGTTAGAAACA---AATTTGTTTAGGGGTACGACGAATGATGGGATATTGGGGCTGGGGTTCAACAACTTAGATGGAGAGGAAGAACCCTCAGTTTTCGATAACATGGTGAGCCAGGGACTCGTGCAAGCACCTGTGTTTTCCATCTATCTTAGCAGGTATGATTCGGGTGGTCCTGATTCTGTGCTCACACTCGGCGGAACAAACCCTTATTATCGTGAAGAAGAGTTCACATTTATAAATCTTACTGTGCCACATCGCTGGCAGTTTAATATAGACAGAGTACAA---CTCTCCGGTGACGATGTCTTT---AGC---GAGTCTGGATCTCAAGCAGTAGTGGACTTGAGATCTTCATTTATTGCCGGGCCATTTGAAGAGACCCGTGCCATCAATGAACAGCTTGGAGGCATATTGTGTCGA---------GGCCCTCGTGGATTGTATATGTTC---GACTGT---TCTGAAGTGGACAGCCTGCCTGAT---GTAGAGTTTATTGTGAAC---GGGAAACTGTCATTATCAAGCAGAGATTATACTGTAGAGATGGAGCTA---------TATGGAAAA---------GATATTTGTGCCAGCCGT---ATATTAGCGATGGGATGGAAGGAGAATGATGGACCAGACTGGGTTCTTGGATTGAATTTCATGCGGGCTTACTACACACAGTTTGACAAAGGCAACCATCGTATCGGCTTTGCAAAA
>p1440c63.80
------CCAAAA---AAGTACAATAATGAATCGTCAAGTACGTATAAATCAAATGGAAAACCTTTGGAAATTTCATATGGTTCGGAACAAGTGTCAGGCTACTGCAGTCAGGACAATTTAGTGATTGCAGGTGCGACAGTTCACAATCAAACTTTTGGAGAATCT---ATACCAGAACCA---AGTGTGTTTGGCAGTACGATGAATGGTGGGGTTTTGGGCTTAGGACTCAGCGACACTGCTGCGGGCGAATACCCCTCTGTTGTTGATAACATGATGAGCCAGGGACTCTTGCCAGCTCCAATTTTCTCCTTTTATCTTAACAGATATGGTTCTGATGACCCTGACTCTGTGCTAACTCTTGGTGGAACAAACCCACAGTATTATTCAGAGGAGTTCACCTTCATAAATCTATCAAGGCCAGATCGCTGGCAGTTTAAAGTAGACAAGGTACAA---TTATCCATTTACCGCATTGCC---TTC---CCATACGGATGTTATGCAGTAGTTGACACATCTACCCCACTTATTGCTGGACCG---------ATAGATGTGCTGAATAAAGTGCTGGGAGCGAAACCACTTGAA---------GACGATCCAATGTTGTATACGCTC---GATCAC---TCTCAACTGGACAGCCTGCCCAAC---CTAGAGTTTATGGTGAAC---GGACATCTTTCACTGACAAGCAAAGATTATGTTATTAAGATACCGGGA---------AAAACAGGA---------GACCGGTATTACAGCGGC---ATAATGGGGACAAAAAGGAAGATAGGTAAAAAGCCTGTCTGGTCTCTTGGATTAAGTTTCATGCGCACTTACTACACTCAGTTCGACAAAGGCAACCATCGTATCGGCTTTGCGAAA
>p1440c63.119
TCTAAGTTTAAA---ACATACAACAACAAAACATCGAGTACGTACATTCCAAACGGTTTTGGCTTCGAAGCTTCATATGGAGAGGGTAAAGTGGCTGGCTACCTTAGCCAAGACAACATAAATATCGCAGGTCTGACGGCTCGAAATCAAATATTTGGAGAGGCG---ATTGTAGAATCT---GATATATTTGAGGATACGACAAATCATGGAGTTTTGGGTTTGGGATTAAGTGAC------------GAAGAACCCACCGTGTTTGACAACATGGTTGAACGGGGACTTTTGCCGGCTCCAGTTTTCTCTTTCTATCTAAACAGACTTAACTCAAATGACCCTGACTCTGTGCTCACTCTTGGTGGAACAAACCCTGCATATTATGTAGGAGATTTCACCTTCGCAGATGTCACTGTGCCAGATTCCTGGCAGTTTAAAATGGATAGGATCCAA---TTCTCTGGTACCGGAATCTTT---AAC---GGGTGGGGATGTCAAGCGGTAGTTGACTCAAGTACTCCACTTATTATCGGGCCGAAGGAGGAGGTAGATGTCCTGAACCGAAAGCTTGGGGGTACACCACTCTCA---------GGTGATGAAACAATGTACGAGCTG---GACTGT---TCTGAAGTAGACGGCCTACCTGAC---GTTGAGTTTATCGTGAAC---GGAAAGTTGTCAATGTCCAGCAAAGATTATGTTGTCAAG------------------GGAACAGAC---------AGTCTGTGTTACAGCGGT---ATACTTGGGTCTAGTTGGAAGCAAAATGAATCACCGGTCTGGATTCTTGGAATGAGCTTCATGAGAGTTTACTACACTCAGTTCGACAAAGGAAACAAACGAATCGGATTTGCAAAG
>p1440c63.117
TGTAACTATAAA---ACATACAACAACCAAACATCCAGTTCCTACATGCCAAATGATGTTGGATTTGAAGATTCCTATGGCCAGGTTGAAGTGGCTGGCTACCGTAGTCAAGAGGACATACATGTCGCTGGTGTGACGGCTCGAAATGAAATTTTTGGAGAGGCT---ATTGTAAATTCT---AATTTTTTTGAGGGTACGACGAATGATGGAGTTTTTGGTCTGGGATTCAGCAAC------------GCAGAACCGACTTTGTTTGATAACATGTTTTACCAGAGACTTTTGCCCGCACCAATTTTCTCCTTCTATCTAAACAGATTTAACTCAAGTGACCCTGACTCTGTGCTCACTCTTGGTGGAACAAACCCTGACTATTATACAGGAGATTTCACCTTCGCAAATCTCACTGTGCCAAATGTCTGGAAGTTTAAAATTGACAGGGTCCAA---CTCTCAAATACCGGAATATTT---AAC---GGCTGGGGATGTCAAGCGATAGTTAACTCAAGTACTCCACTTATTATCGGGCCGAAGGAGGAGGTAGATGTCCTGAACCGAAAGCTTGGGGGTACACCATTCCTA---------GGTGATCCAACAATGTACGAGCTG---GACTGT---TCTGAAGTAGAAAGCCTGCCCGAT---GTCGAGTTTATCGTGAAC---GGAAAGCTGTCATTATCCAGCAAAGATTATGTTGTGAAG------------------GGAAGACAA---------ACTGTGTGTTACAGCGGT---ATACTGGGGTCTAGTTGGAAGCAAAATGAATCACCGGTCTGGATTCTAGGAATGAGCTTTATGAGAGTTTACTACACTCAGTTCGACAAAGGAAAGATGCGAATCGGATTTGCAAAG
>p1440c63.3
------------------------------------------------------------------------------------------------------------------------GCAGTTGCTGGTCTAACGATCCAAAATCAAACTTTTGGAGAAGCT---ATCATAGAATCT---GATTTGTTCTCAAACAGTCGCACTGATGGAGTTTTTGGCCTTGGCTTCAGCAAC------------GAAGAACCCACAGTATTTGATAACTTGGTCAACCAGGGACTTTTGCCGGCACCAGTTTTCTCCTTCTACCTAAATAAACTTGATATACCGGGGCCTGACTCTGTGCTCACTCTTGGTGGAACAAACCCCGAGTATTATACAGGAGATTTCACCTTCATAAATCTCACTGCGACAGATCGCTGGCAGTTTGAAATCGACAGAGTAAAA---CTCTCCGGCGATGTGCTTTTT---ATG---GGGTCAGGATCTCCAGCAGTGGTAGACTCGAGTACCTCACTCATTTTCGGGCCGATGGAGGAGGTAGATGTTCTGAACAGGAAGCTTGGAGCCAAACCACTTCCA---------GGTCATCTCGGTTTGTTTGAGTTT---GACTGC---TCTGAGTTAGACAGCCTGCCTGAT---TTCGAGTTCTATGTGAAC---GGACAACTGTCAATTTCAAGTAAAGATTATGTTTCAACG------------------CACGGAGAA---------CATTTCTGTTACAGCGGT---ATAATGGGAAGGACATGGAAGGAAACTGAAACACCAGTCTGGTTCCTGGGATTGAATTTCATGCGAGCTTACTACACACAATTCGACAAAGGCAACAGACGCATCGGATTTGCAAAA
>p1440c63.105
CATAAGTATAGA---AGATATAAAGATCTATTTTCGACTACTCATACCACAAACCACAAGCATTTTGATGTTATTGATGACTCCGGTCGGGTCACTGGCTACCTCAGTGAGGATAGGCTCACCATTGCAGGTCTCACAATCAAAAATCAAAGTTTTGGAGAAGCT---CTGTTAGAACCG---AATTTGTTTAGGGGTACAACGAATGATGGGATATTGGGGCTGGGGTTCAGCAACTTA------GAGGAAGAACCCTCAGTTTTTGATAACATGGTGAGTCAGAGACTCGTCACAGCTCCAGTGTTCTCCGTCTATCTTAACAGGTATGGTTCTGGTGGTCCTGACTCTGTGCTCACGCTCGGTGGAACAAACACTTACTATTGTGAAGAAGAGTTCACATTTACAGATCTTACTGCGCCACATCGCTGGCAGTTTAAAATAGACAGAGTACAG---CTCTCCGGTAATGGTATTTTC---AGC---GAGTCTGGTTGTCAAGCAGTAATTGACTCGAGATCTCCATTTATTGCCGGACCGTTTGAAGAGACCCGTGCCATCAATGAACAGCTTGGAGGCATATTGTTTCAA---------GGCCAGTTTGGGCTGTATAAGTTC---AACTGT---TCTGAAGTGTTCAACCTGCCTGAT---GTAGAGTTTATTGTGAAC---GGGAAACTGTCATTATCAAGCAGATATTATGTTGTAAAGATGAAACTA---------TATGGAGAA---------GATATTTGTGTCAGCCGT---ATATTAGCGATGGGATGGAGGGAGAATGATGGACCAGACTGGGTTCTTGGATTGAATTTTATGCGGGCTTACTACACACAGTTTGACAAAGGCAACCGTCGTATCGGCTTTGCTAAA
>p1440c63.15
AGAGCTTCAATA---GCATACAACAATGAATCGTCCAGTACTTACACAACAAATGGAAAACCGTTTGAAATTACTTATGGCCGGGGACAAGTTTCAGGCTACCGCAGTCAAGACAACATGTTGATCGGAGGTGCAACGGTTTACAATCAGGTTTTTGGAGAGGCT---ATAAGAAAACCA---CAGATGTTTGCGGATTCGATAAATGATGGGATTCTTGGCCTGGGATTCAGTGGCTTTATGGCGGGTGAAGATGTCACAGTTGTTGATAATATGTATAGCCAAGGACTCTTGCCAGCTCCAGTTTTCTCCATCTACTTGAATAGATATCGTTCGAATGGCTCTGACTCTGTGCTCACTCTTGGTGGAACAAACCCTGAGTATTACATAGGAGATTTCGCCTTCGTTGATGTCAATAGGCCAGATCGGTGGCAGTTTGAAATTGACAGAATACAA---GTCTCCGATCCCCTTGTC------------TGGCACCGATGTCAAGCAATAGTCGACACAGGTAGCTCGCTTATTGTTGGCCCGAGTGATGACGTAGATCGTCTGAACAGAAGGCTTGGAGCCAAACCACTGGGG---------CGCAATCCGAACTTGTATATGTTT---GAACGT---TCTCAACTAAACAGCCTACCCGAC---CTAGAATTTGTCGTGAAC---GGACAACTAATAATGACCGAATATGATTATGCTGCTCAGATACCAGGG---------CCACGGCGA---------GGCCAGTATTTCAGCGGC---ATAGTAGGGAAACGATTCGAGAGTGATGAAGTACCAATCTGGACTCTTGGATTAAGTTTCATGCGCGCTTACTACACTCAATTCGACAAAGGCAACCGTCGTATCGGCTTTGCAAGA
>p1440c63.7
GATATGTATAAA---AAATACAACAACGCATCATCGAGTACTTATCAGGCAATCGGTTATCCATTTGAAGCTGTTTATGACTTGGGTTTAGTCGCCGGCTATTGTAGTCAGGACACCGTAACGGTTGCTGGTCTGACGATCGAAAATCAGATCTTTGGGGAAGCT---ATCATAGAATCT---GATCTGTTCTCAAGCAATCTCAATGATGGAGTTTTCGGCCTGGGCCTTACCATC------------TATGGACCCACGGTTTTTGATAACATGGTCAACCAGGGACTCTTGCCGGCTCCAGTTTTCTCTTTCTACCTTAATAGGCAAGATTCTGATGGCCCTACCTCTGTTCTCACTCTTGGTGGAACAAACCCTGAGTATTATACAGGAGATTTCACTTATGTAGATCTTACTGCGTCAGATCGCTGGCAGTTTGAAATCGAAAGAGTACAA---CTCTCCGGTGACGTGCTTATG---AGC---GAGTCAGGACGCCAAGCAGTAGTGGACTCGAGTACCTCACTGATTGTCGGACCGATGGAGGAGGTAGCTATCCTGAACAGAAAGCTTGGAGCCAAACCACTCCCA---------GGTCATGTCAGAATGTTGTGG---------TGT---------------ATGTTAGGGAAT---AGGGATATAACAACACAG---GGTACAAACGACTGCTCAAGAAGGACACACCAAATAAAA------------------CCGGGAATA------------------------------------------------------------------------------------------------------------------------GGCGACAGGAACTTA------------
>p1440c63.124
------TTCCAA---AGATACAACAATTTGTCATCGAGTTCTTACAAAGCAAATGGTGAGGCGTTTGAACAGTCCTATGAGTTTGGTCAAGTAGCTGGCTTTTTGAGTCAGGACAGCGTAATGATTTCGGGTCTCAAGTCGCAAAACCAAACCTTTGGCGAGGCT---ATAATCATACCTAACAATATGTTTATAGGTGACCCAAATGATGGCATTTTTGGCTTAGGGTTTAGCAAC---GGTAGAGACGAGGAGCCTACAGTTTTTGATAGTTTGGTAAGCCAGGGACTTTTGCCAGCTCCAGTTTTCTCCTTCTACTTAAACAGATTTGATTCAGGTGAGCCTGACTCTGTGCTCACTCTTGGTGGAACAAATCCTGAGTATTACACAGGAGATTTCACTTTTGCATATCTTACTGTACCAGATCGCTGGCAGTTTAAAATCGATAGGGTGCAA---CTGGCCGGTGCCCGAGTGTCCAGGAGC---TGGACAGGGCATCAGGCAGTGATTGACTCTAGCACGTCGCTTATTGTCGGGCCGATGGAGGAAGTGAACGCCCTGAACGAGAAGCTCGGAGGGAAACGGGTCAAA---------GGTTCTCCCGGATTGTTTGAACTG---GACTGT---TCTCAACTGGACAACCTGCCCGAC---GTGGAATTTGTCGTGAAT---GGACACCTGTCTGTGTCAAGCAAAGATTACGTTCTGAAGATATTAGGA---------GAGAAATGG---------AGCATGTGTTTGAGCGGC---ATATTAGGGAAGAGGTGGGCGAGAAATGAAACTCCATTCTGGCGTCTTGGGTTAAGTTTTATGCGAGGTTACTACACACAGTTCGACAAAGGCAACAGACGCATCGGATTTGCGAAG
>p1440c63.84
CGTCTTTATAGT---AGATATGACGCTCAATTATCGAGGACTCATAGCACAAACTACAAGCATTTTCATGTTTCTTACGAATCGGGTCGAGCGGCTGGCTATCGCAGTCAGGACAGCGTCACGATTGCAGGTCTTACGATCAAAAATCAAAGTTTTGGAGAGTCT---CAGATGGAACCA---GATTTGTTCAGGGGTACGGGGAATGATGGGGTATTGGGAATGGGTCTCAGCAACATTAATGAAGGAGAGGAACTCTCAGTTTTTGAGAATATGGTTAGCCAGGGATTAGTGGATTCTCCGTTGTTCTCCATCTACTTAAACAGGTATGGCTCTGGTGGTCCTGACTCTGTGCTCACGCTCGGTGGGACAGATACTTACTATTGTGAAGAAGAGTTTATATATGCAGATCTGACTGTGCCAGGTAGCTGGCTTTTTGAACTTGACAGAGTGCAA---CTCTCCGGTGATGGTATCTTC---AGT---GAGTCAGGATCTCAAGCAATAGTTGACTCGAGTACTCCATTTATTGTTGGGCCGATGGAGGAGGTAGATGTCCTGAACACAGAGCTTGGAGGCATGTTAGTTCCC---------AGTTATTCC------TATAAATTC---GATTGT---TCTGAAGTGGACAGCATGCCTGGT---GTGGAGTTCATTGTGAAC---GGGGAATTGTCACTGTCGAGCAAGGATTATGTTGTAAAGATA---------------------GAT---------GATGTTTGCTACAGCGGC---ATATTAGGAATGAAATGGATGGAGACTGACACACCTGTCTGGTTTCTTGGGTTAAGTTTCATGCGGGCTTACTACACACAATTTGACCTAGGCAACCAACGTATGGGGTTTGCAAAA
>p1440c63.30
------ACAAAA---AAATACAACAATGAATCGTCGAGTACGTATAAAGCAAATGGAAAACCATTTGAAGTTTCTTATGGCCCTGGACTAGTGCTAGGGTATCGCAGTCAGGACAACATGGCGATTGCAGGTGCAACTGTTCATAATCAAACTTTCGGAGAGGCT---ATACTGGAACCA---AAGATGTTTGCTGGTTCGATGATTGATGGGGTTTTCGGCCTGGGATTCAGCGGCATTAATGCCGGAGAAGAACTACCAGTTTTCGATAATATGATTATGCAGGGACTTTTACCAGCTCCAGTTTTCTCCTTTTATGTTAAAAAATATGATTCTGATGGACCTGAGTCTGTGCTCACTCTTGGTGGAACAAACCCTGACTATTACACAGGAGATTTCATCTTCGCAAATCTGTCTATGCCAGATCGCTGGCAATTTGAAATTGACAGAATACAA---CTCTCTGATGTTGGCACCTCC---TGC---TTGTATAAATGTCAAGCAGTAGTTGACACAGGTACCTCATTTATTGTTGGCCCAAGTCATGAGGTGGAGGGTCTGAACGAAATGCTTGGAGCCAAACCACGAGCA---------GGCGATCCCAAATTGTATACGCTC---GATCAC---TCTCAACTGGACAGTCTGCCCGAC---CTAGAATTTATCGTGAAC---GGACAACTCACAATCGCAAGCAAAGATTATGTTTCTAAG------GGA---------GAGAAGAGT---------GGTCAGTACTACAGCGGC---ATTGTAGGAAAAGAGTTCAAGGAGGGAGAAAGACCAGTTTGGTTTCTTGGATTTAGTTTCTTGCGGACATACTACACTCAATTCGACAAAGTCAAGCGTCGAGTCGGCTTTGCCAAA
>p1440c63.63
AGAACTTCAAAA---AAATACAACAATGAAATGTCAAGTACTTATAGTCCAACTGGAAGGCACTTTGTAGTTCGTTATGGCTCGGAAGCAGCGTCAGGATTCTGCAGTCAGGACGACATGGAGATTGCAGGTGAAACGATTTTCTGTCAAATTTTTGGAGAGGCG---GAACTAGAACCA---AATGTGTTTTCTGGTTCGATGATTGACGGGATTTTCGGCCTGAGATTGAGCAACATTTCTGCGGGCGAAGAACCCACAGTTTTAGATACCATGGTGATCCAGGGACTGTTGCCAGCTCCGATTTTCTCCTTCTACCATAGCAGATATGGTGCAGATGATCCTGACTCTGTGCTCACTCTTGGTGGAACAAACCCTGAGTATTATACAGGAGATTTCACATTCACAAATCTTTCTAAGCCATATCGTTGGCAGTTCGAAATTGACAGAGTAAAG---TGCTCCGGTGTCGGCACCAAC---TTC---GGACATAAATGCCAAGCAGTTCTTGACACAGGTAGCTCATTTACTGTTGGACCGAAGGATGGTGTAGATGAACTGCACGCATGGCTTGGAGCCAAACCACTGGAA---------GGCGATCCAACATTGTATTTGTTC---GAGCGC---AATCAACTGGAAATGCTCCCAGAC---TTAGAGTTTATCGTGAAC---GGACAACTCACAATGACAAGCAGCGATTATGTTTGTCAG---------------------------------------------------------------------------------GGATTCGAACCTATCTGGTTTCAA------------ATCCGGCGCCTAACCACTTCCGCAAAT------------------------------
>p1440c63.44
------TCAGGA---AAGTACAACAATGAATCGTCGCGTACTTATAAAACAAATGGAAAACCATTTGAACTATTTTATGGCTATCAAGAAGTGTCAGGCTACCGCAGTCAGGACAACGTAGCGATTGCAGGTGCAACTGTTCACAATCAAACTTTTGGAGAATCT---ATACTAGAACCA---AATATGTTTGCCGGTTCAGTGATCGATGGTATTTTGGGCCTTGGATTCAGCGGTATTGCTGAGGGCGAAGAACTCTCAGTTGTTGATAACATGTTTAGAGAGGGACTCTTGCCAGCTCCGGTTTTCTCCTTCTACCTTAACAGATATGATTCTGATGCCCCTGACTCTGTGCTCGCTCTTGGTGGAACAAACTCTGAATATTATACAGGAAATTTCACCTTCGTTAATCTCTCAATGCCAGATCGCTGGCAGTTTGAAATTGACAGAATACAA---CTCTCCGATGTCGGCACCACC---TGC---TGGAACAGGTGTCAAGCAGTAGTTGACATAGGTAGTTCATATATTGTCGGACCGAGTAATGAGGTAGATGTTCTGAACAGAAGGCTTGGAGCCAAACGTCATAAA---------GGCGGTCCTCAATTGTGGGCA------------------------------------------------------------------------------------------------------------------------------------------GGCCAGTATCACAGCGGC---ATAGTTGGGAAAAAAGTCAAGAGTGGCGAAACACCAGTCTGGATTCTTGGATTAAGTTTCATGCGCACTTACTACACTCAATTCGACAAAGGCAACCGTCGACTCGGCTTTGCAAAA
>p1440c63.9
------TCACAA---AAATACAACAATGAATCGTCGAGTACTTATACAACAAATGGAAAACCATTTGAAGTTTCTTATGACTCGGGTGAAGTGTCTGGCTATCGCAGTTACGACAACATAGCCATTGCAGGTGCAACAATTCACAATCAGGAGTTTGGAGAGGCT---ATACAGCGACCA---AATATGTTTTTCGATACGTTGAATGATGGGATGTTCGGCTTGGGATTCAACAACATTGCTGCGGGCGAAGAACCCTCGGTGTTTGATAACATGGTAAGCCAGGGACTCTTGCCAGCTCCAGTTTTCTCCTTCTACCTTAACAGATATGATACTGATGACCCTGACTCTGTGCTCACTCTTGGTGGAACAAACCCAGACTATTATACAGGAGATTTCACCTTCGCAAATCTTACTGCACCAGATCGCTGGCAGTTTAAAATGGACAGAGTACAA---TTCTCCGGTGACTCCATTGCT---TGC---AAGCGCGGATGTCAAGCATTAATTGACACACGTATTTCAGTTATTGTTGGACCAACTGAGGAGGTAGATGCTCTGAACGAAAAGCTAGGAGCCACAATTGCGGCA---------TACGAACCCAAAATGTATGCGATC---AACTGC---TCTAAAGTGGACAGCCTGCCTGAC---CTAGAGTTTATCGTGAAT---GGGCGACTCTCAATGACAAGCAGGGATTATATTATAAAGGCAAAGAAC---------GAGTATAGA---------GATATGTGTTTCAGTGGT---ATAATAGGGGGAAATTTCAAGACAGAAGAAACACGAGTCTGGTCTCTTGGATTAAACTTCATGCGAACTTACTACACTCAATTCGACAAAGGCAACCGTCGTATCGGTTTTGCAAAA
>p1440c63.55
GGAACTTCAAAA---AAATACGACAATAAATTGTCAAGTACTTATAAAGAAAATGGAACACTTTTTCTAGTTTTTTATGGGTCGGAAATAGCGTCAGGCTTTCGCAGTCAGGACAACATGGAGATTGCAGGTGCAACGATTAACGATCAAATTTTTGGAGAGGCT---GATCTAGAACCA---AATGTGTTTTCTGGTTCGACGATTGACGGGATTTTGGGCCTGAGACTCAGCGGCATTTCTACGGGCGAAGAACTCACAGTTTTAGATAACATGGTGAGCCAGGGACTGTTGCCAGCTCCGATTTTCTCCTTCTACCATAGCAGATATGGAACTGACGACCCTGACTCTGTGCTCACTCTTGGAGGAACAAATCCTGATTATTATACAGGAGATTTCACCTTTGCAAATCTCACTGCGCCAGATCGCTGGCAATTTGAAATTGACAGAGTACAG---TTCTCCGGTGTCGGCACCGAC---CGC---GGGCAGAAATGTCAAGCAGTGCTTGACACAGGTAGTTCATTTATTGTTGGACCGAGGGATGATGTAGATGAACTGCACGCAAGGCTTGGAGCCAAACCTCTGGAG---------ACCAATCCCAGATTGTATTTGTTC---GAGGGC---TATCAACTGGAAAAGCTACCCGAC---TTAGAGTTTATCGTGAAC---GGACAACTCATACTGACAAGCAGAGATTATGTCTCTAAGTTTCCGGAC---------TCCGTGACA---------GACGGGTTTTACAGCGGC---ATATCAGGAAGAAAATTCAAGGGAGGTGAAAGTCCAGTATGGAATCTTGGATTAAATTTCTTGCGGACTTACTACACTCAATTCGACAAAGGCAACCGTCGAGTCGGCTTTGCAAAA
>p1440c63.115
TCTGAGTTAACA---ACATACAACAACCAAACATCGAGTACTTACATTCCAAACGGTGTTGGGTTCCAAGCTTCATATGGCGAGGGTGAAGTGGCTGGCTACCGTAGTCAAGACAACCTGAACATTGCAGGTCTTACGGCTCGAAATCAAATTTTTGGAGAGGCA---ATAGTGGCATCT---GATTTTTTTAGGGGTACGCCAAATCAGGGAGTTTTGGGCTTGGGATTCAGCGAC------------GCTGAACCTACCGTGTTTGATAACCTGGCAGACCAGGGTCTTTTGCCGGCTGCAGTTTTCTCCTTCTATTTAAGCAAACATAACTCAGGTGACCCTGACCCTGTGCTCACTCTCGGTGGAACAAACCCTGCGTATTATGTAGGAGATTTCACCTTCGCAGATCTCACTGTACCAGATTCCTGGCAGTTTAAAATGGATAGGGTCCAA---CTCTCCGGTACCGGAATCTTT---AAC---GGGTGGGGATGTCAAGCGGTCGTTGACTCAAGTACTCCACTTATTATCGGGCCGAAGGAGGAGGTAGATGTCCTGAACCGAAAGCTTGGGGGTACACCATTCCCA---------GGTGATCCAACAATGTATGAGTTG---GACTGC---TCTGAAGTAGACAACCTGCCCGAT---GTCGAATTTATCGTCAAC---GGAAAATTATCATTGACCAACAAAGATTATGTTGTGACG------------------TCAGGACGA---------ACTGTGTGTTACAGCGGT---ATAATGGGATCTAGTTGGAAGCAAAATGAATCACCGGTCTGGATTCTTGGATTGAGCTTTATGAAAGTTTACTACACTCAGTTCGACAAAGAAAATTACCGAATTGGATTCGCAAAG
>p1525c58.1
CAAAAACATCGC---AAATTCTCGGCTGCGAAATCTTCCACGGCTAAATCTATCGGAAAATCCTTCTATATAGAGTATAAGCAAGGCTCTGTTTATGGATATACCACTAGAGACTCTGTCACGGTAGCTGATAGGACTGTGAAATTCCAAAACTTTGGGGAGGCC---ATGCTTCAGTCC---GATGTTTTTATAGACACTGTGCCTGACGGGATTTTGGGTTTGAGTTTCAGTTCAATCTCTAAAATCGGCGGATCCTCACTTTTTGATAACATGATTAGCCAGAGACTTTTGCCTGCTCCAGTGTTCTCATTCTATTTTGCCAGTTTGGAATCAGCTGGGCGTGAGTCTCTTCTTACTCTAGGAGGAACAAGTCCCGATCGGTACACAGGAAATTTTACCTTTGCGGCTGTTACCATGGCACAGTTGTGGCAGTTTAAAATGGACAGAGTAAAA---ATAGCCAAGCTAGGCCCTTTC---TGT---AGATGGGGCTGCCATGCTGTTGCCGACACAGGCACCACACTTATCATTGGGCCTGTCAAAGAGACAGATGAACTCAACAAAAGACTGGGAGGCAGACGGTCTCTGTTAGAG---CCT------AAAACTTTCACATTC---AATTGT---AAACGGGTCAACCGCATGCCAAAC---GTGAATTTCGTCATAAAC---GGAACTCTGACTTTGACAAGCCGGGAATATACCGAAAAGATTGGAGAT---------------------------------TGCATCAGCGCC---TTCTACGGCAGGAAGTTCCCCCTGGGTTATGTTCCT---TGGGTGCTTGGATCAACTTTCATGAGAGTTTACTACACTCAGTTCGACAAAGGAAACCGGAGAGTCGGATTTGCAAAG
>p1860c62.49
CATGAATATAAA---AGATATAACAGGGAATTATCAAGAACTCATTACACAAAGTACAAGCGTTTTGATGTTCTTTATGACTCGGGTCAAGTCACTGGTTATCTCAGTGAGGATAGGGTCACGATTGCAGGTCTCACGATCAAAAATCAAAGTTTTGGAAAAGCT---CTGTTAGGACCA---GATTTGTTTAGGCATACGACGAATGATGGGATATTGGGGCTGGGGTTGGGTAACATTGATGGGGAGGAAGAGCCCTCAGTTTTTGATAACATGGTGAGCCAGGGACTGTTAGAGGCTCCAGTGTTCTCCATCTATCTGAACAGGTATGGTTCTGGTGGTCCTGATTCTGTGCTCACCTTTGGTGGAACAAACCCTTATTATTGTGAAGAAGACTTCACATTTGTAGATCTTACTGAGCCACATGGCTGGCAGTTTAAAATAGACCGAGTACAA---CCCTCCGGTGACGGCATCTTT---AGC---GAGTCAGGATATCAAGCAGTAGTTGATTCGAGTTCTTCATTTATTGTCGGGCCGTTTGAAGAGGTCCATGCCCTCAATACACAGCTTGGAGGCATGTTGTTTGAA---------GGAAATCATGGACTGTATAAATTC---AATTGC---TCTGAAGTGGACAACCTGCCTGAT---GTAGAGTTTATTGTGAGC---GGGAAACTGCCACTATCAAGCAGGGATTACATTGCAAAGATGAAAGAA---------AAAGGGGAG---------TCTTTTTGTGTCAGCAGT---ATATGTGGTATGAAATGGATAGAGGGTGGTGAACCAGACTGGTTTCTTGGATTAAGTTTCATGCGGGCTTACTACTCACAGTTTGACAAAGGCAACCGTCGCATCGGCTTTGCAAAA
>p1860c62.50
CATAAATATAAA---AGATACAACAATGAATCATCGATAACTTATACCACAAACAACAAGAATTTTGATGTTATTGATGATTCGAATCGAATCACTGGCCACTTTAGTCGGGATAGCCTCAAGATTGCAGATGTCACAATCAAAAAACAAAGTTTCGGAGAAACC---CTGTTAGAAACA---AATATGTTTAGAGGTACGACGAATGATGGGATATTGGGGCTTGGGCTCAGCAAGTTAGATGGGGAGGAAGAACTCTCAGTTCTTGATAACATGGTGAGCCAGGGACTCGTGCCAGCGCCAGTGTTCTCCGTTTATCTTAACAGGTATGGTTCTGGCGGTCCCGAATCTGTGCTCACGCTCGGCGGAACAAACCCTTATTATTGTGAAGAGGAGTTTACATTTGTAGATCTTACTGTGCCACATCGCTGGCAGTTTAATATTGACAGAGTGCAA---CTGTCCGGTGGCGGTATCTTC---TGC---GAGTCAGGGTGTCAAGCAATGGTTGACTCGAGATCTTCATTTATTGCCGGGCCAACGGAAGAGACCCGTGCCCTCAATCAACAGCTTGGAGGCAAATGGTTTAAA---------GGCCCTCAAGGACTGTATAAGTTC---GACTGT---TCTGAAGTGGACGACCTGCCTGAT---GTAGAGTTTATTGTCAAC---GGGAAACTGTCACTATCAAGCAGAGATTATACTGCAGAGATGGAACTA---------TATGGAGAA---------ACTATTTGTGTCAGCCGT---ATATTATCGATGGGTTGGAGGGAGAGTGGTGAACCAGACTGGATTCTCGGATTGAATTTTATGCGGGCTTACTACACACAATTCGACAAAGGCAACCGTCGTATCGGCTTTGCAAAA
>p2015c61.59
TATAAGTATCGA---ACATATAACAATGCATCATCGAGTACTTTTCAGGCAAACGGTAAAGAATTTGAAGCTGTTTATGACTTGGGTTTTGTCGCCGGCTACCGCAGTCAGGACACCGTAACGGTTGCTGGTCTGACAATCCAAAATCAAACTTTTGGAGAAGCT---ATCATAGAATCT---GATTTGTTCTCAAACAGTCGCACTGATGGAGTTTTTGGCCTTGGCTTCAGCAAC------------GAAGAACCCACAGTATTTGATAACTTGGTCAACCAGGGACTCTTGCCGGCACCAGTTTTCTCCTTCTACCTAAATAAGCTTGATATACCGGGGCCTGACTCTGTGCTCACTCTTGGTGGAACAAACCCTGAGTATTATACAGGAGATTTCACCTTCATAAATCTCACTGCGACAGATCGCTGGCAGTTTGAAATCGACAGGGTCCAA---CTGTCCGGCGATGTGCTTTTT---ATG---GGGTCAGGATCTCCAGCAATCGTAGACTCGAGTACCTCTCTCATTTTTGGGCCGATGGAGGAGGTAGATGTTCTGAACAGGAAGCTTGGAGCCAAACCACTCCCA---------GGTCATGTCAGTTTGTTTGAGTTT---GATTGC---TCTGAGTTAGACAGCCTGCCTGAT---TTCGAGTTCTATGTAAAC---GGACAACTGTCAATTTCAAGTAAAGATTATGTTTTAAAG------------------TACGGAACA---------GATCTCTGTTACAGCGGT---ATCATGGGGAGGAGATGGAAGGAAAGTGAAACACCAGTCTGGTTCCTGGGATTAAATTTCATGCGGGCTTACTACATACAATTTGACAAAGGCAACAGACGCATTGGATTTGCAAAA
>p2057c61.51
CGT---------------------------------------------------------------------------------------------------------------------------------CTCAAAATCAAAAATCAAAGTTTCGGAGAAGCA---CTGTTAGAACCA---GATTTGTTTTGGCGTACGAAGAATGATGGGATATTGGGGCTGGGGTTCAACAACATTGATGGGGATGAAGAACCATCAGTTTTTGATAACATGGTCAGCCAGGGACTCGTGCAAGCTCCAGTGTTCTCCATCTATCTTAACAGATATGGTTCGAGTGGTCCCGACTCTGTTCTCACCCTTGGTGGAACAAACCCTTATTATTTTGAGGAAGATTTTATATTTGCAGACCTTACTGTGCCACATCGCTGGCAGTTTAAAATAGACAGAGTGCAA---CTCTCCGGTGACAGTATCTTC---AGC---AAGTCAGGATATCAAGCAGTAGTTGACTCGAGTTCTTCATTTGTTGCCGGGCCGTTTGAAGAAACCCGTGTCATCAATCAACAGCTTGGGGGCAAATCATTTATA---------GGCCATCATGGACTGTACAAGTTC---GACTGT---TCTGAAGTGGACAACCTGCCTGAT---GTAGAGTTCATTGTGAAC---GGGCAACTGTCATTATCAGGCAGAGATTATACTGCAAGGATGAAACTA---------AAAGCGGAA---------GATATTTGTGCCAGCCGC---ATATTAGCGATGGGATGGAGGAAGAATGATGAAGCAGACTGGGTTCTTGGATTGAATTTTATGCGGGCGTACTGCACACAATTTGACAAAGGCAACCGTCGTATCGGCTTTGCAAAA
>p216c65.11
CAAAATCATAAC---ACATACGACCGCAAATCATCGAGAACCTATAAGTCAGGCGGTGAATATTTCAATGTCACGTACCAAGCAGGCGACGTATTTGGATACTTGGGTAAAGATATTGTTACGGTAGCAGGAATTAGAATAGAAAATCAAACCTTTGGAGAAGCA---ATATATGAAGCT---GATATTTTTGCCACAACTTTACCTGATGGAATCCTAGGCATGGGTGTGAGTACTTTGGCTTCGTCTCGGCAACCCACAGTTTTTGAAAACATGGTCAATAAGGGAATGTTGCCCGCCCCTGTGTTTTCTTTCTATCTAAGCAGGGGCGAAAGTGCTGCTGTAGGATCAGTGCTCACTTTAGGGGGGACAATTCCTGAGTTGTACACAGGGAATTTCACCTTTGTAAACATGACACTGCCAAGATACTGGGAAATCAGAATGGATGGCGTAGAA---TTGGCTGGCCGAGGAACTTTT---TGC---AAAGGTGGGTGTGACGCTATTGTGGACTCAGGTACCGCCCTGATTGTTGGTCCCATGAGGGAGACGAATAAGCTGAACAAGGAACTTGGAGGCAGTCGTGTGTTA---------GATATCCCGGGACTGTACATCTTC---AGCTGT---TTCCGTGTACCCTCACTGCCTGAT---GTAGACTTTATCTTAAAC---GGAAATTTGACCCTAACGAGTGCAGAATATACCATACAGATTGAA------------------------------GATATATGTATGAGCGCC---TTCAGAGGTATGTTGTATAGGGGAGAA---ATGTACACCTGGATCCTGGGGTCGACGTTCATGAAGACTTACTACACTGTGTTCGACAGAAAAAATTTTAGGGTCGGCTTTGCCAAG
>p216c65.8
CAATCACATCGA---AAATACAACGGCACGTCATCTACCTCCTATAAATATGTCGGAGAGGCGATATCAATAAACTACGAGTTCGCAAGTGTGACAGGATACCTAAGTGAGGATACAGTCACGATTGCCGGGAAGCCAGTAAGAGGGCAGGTCTTCATAGAGGCC---ATGCATCAATCT---GATGCATTATCACAGAATGTGGCAGATGGAGTCTTGGGCTTGGGTTTCAGCACACTTTCTGTGGCCAAGACACCTACAATTATTGACAACATGGTGGAACAAAATCTCCTAGCGGCTCCAGTTTTCTCGTTCTATCTAAACAGGAAAGCAACAATTGGAAGTGAATCGATGCTTACTCTCGGAGGAACAAACCCAGCGTTTTATAAAGGGGATTTTACCTTTATAGATGTCAGCAGAGCCAAGTTTTGGCAGCTGCAAATGGATAGAGTAAAA---GTTGGTCGTGCTGATTTTTAC---TGC---AAACAAGGATGTCCAGCCATTGTAGACTCTGGCAGTTCGGTTATCATAGGTCCTATGGAGGAGACGAATGACCTGAACAAGAGGCTTGGAGGCTGGGAAGTACCA---------CAGATACCAGGAATGTTCACAATA---AGCTGT---TCTGGAAAAACCCGCAGACCCAAA---ATAGAGTTCATCTTCAAT---GGAAAATTTTCATTGTCAGGCGAGGAATACATTATGAAGGTCCACAAT------------------------------ATTTGTGTGAGCCTC---ATTGCAGGCAGAAATTATCCTAACGGTACGACTCCTTACTGGGTCCTCGGCACTCCATTTATGAGAACTTATTACACCCAGTTTGACCAG---AAC---CGGGTGGGCTTCGCCAAA
>p22c64.171
---------------------------------------------------------------------------------------------------------------------------GTCGGAGGTTTGATGGTGCGGCACCAACCGTTTGAAGAGGCC---ATATTGCAACCT---GACAGTTTTGAAGACACGAACTTTGATGGGGTTTTGGGGTTGGGATCTCGAGGCGTTTTTACGGACGATGAACCCAGTGTGTTTGACAACATGGTCAGCCAGCGGTTGTTACCAGCTCCAGTCTTCTCTCTTTTCCTCAACAGGTTTAATTCAAGCGGCCCTGATTCAACGCTAACGATTGGTGGAACAAACTCAGATTTTTATACAGGAAATTTCACTTTCGCGCCTCTGACAAGGTCAAATAGGTGGCAGTTTGAACTCGGCGGGATAAAG---GTCTCCCATGAGGGAACCATC---AGC---CCCTGGGGTTCTTATGCAGAAGTCGACTCGGCCACCCCGCTTATCGTCGGGCCTCTTGAGGAGGTCGATGCTCTCAACCTAAGGCTTGGAGGAGCCCCACTTCCA---------GGTTTCCCTAGAAAGTTTTTCTTC---GACTGT---TCCGAGGTACACACCCTGCCCGAC---GTCCAGTTTATTGTGAAT---GGACAGCTATCTTTGTCAAGTAAAGACTACATTGTAAAG---CGAAAT------------GGCCAG---------TTTTCATGTTTCAGCCTC---ATAGTCGGT------TGGAGGGAA---GAAACTCCG---TGGACTCTAGGCTCACCGTTCATGAGGGCTTTCTACACTCAATTCGACAAAGGCAACTTTAGGATCGGATTTGCAAAG
>p238c64.67
CATCATTGTCGA---CGATACGACAACACATCGTCTAGTACATACAGGGCGAATGGTCAAGAATTCAGTCTTGTTCATACTTTGGGTCTAGTTAACGGCTACTTGAGTCGAGATAGTGTTACGATTGGAGACATCACGGCGAAAAATCAAATATTTGGAGAGGCT---GTGCTTCTGCCTGACGGTCTCCAAGATGATATCCTCACTGATGGGATCATTGGCTTGGGAAAACGTGACTATACCGAAAATGACCATCTCACAGTGTTTGATAACATGGTTAGCCAGGGATTGTTGCCCGATTCAGTTTTCTCCTTCTACCTCAACAGGTTTGATACAGCTGATCCTGAATCTGTACTTACCCTGGGTGGGACAAACCCGTCGTATTACACTGGAAAGTTCACTTTTGCGGACATTGTTGCACCGCATCGCTGGCAGTTTCGAATGGATGGAGTGCAA---GTCTCACTTTACGGCATCTTC---AGC---CCAAGGCCGTTCCAGGCAGTGGTTGACTCAGGCACTTCTATGATAGTCGGACCGATGGAGATCACAGATCACCTGAATGAAAATCTTGGAGGCAAACCGCTCCCT---------GGTTGGCCGAAAATGTATGAATTT---GACTGC---GACGTAGTAGGCACTTTGCCTGAC---GTGGAGTTCGTTGTGAAT---GGAGAGTTGTCGGTGTCCAGCAAAGACTACATTCTGAAGCTGCAGGGA---------GAAGGACAG---------ACTCACTGTTACAGCGCC---ATACTAGGGAGGAACATGCATGACGAAGAAGCTCCAGTCTGGATCTTAGGAACGCCTTTCATGAGAGCTTATTACACGCAATTCGACGCAGGGAACAACCGGGTCGGCTTTGCCAAG
>p238c64.58
CATAATCCTCGA---AGGTACAACAACGCAACGTCCAGTACCTACAAAGCAAAT------------------------------------------------------------------------GGTGGTTTCACAGTGAAGAATCAAGTATTTGGAGAAGCT---ATCCTGGAACCCGCTCGTTTTGCCGATGATCCCATTAACGATGGTGTTATAGGCTTGGGACTCAGCAAAAGTGCCAGGAAAGGACATCGCACAGTTTTTGATAACATGGTCAGCCAGGGACTGTTGCCAGCTCCAGTTTTCTCCTTCTACATGAACAGAGATAATACAGATGATCGTGATTCTGTGCTCACCCTGGGTGGAACAAACTCTGAATATTACACTGGAGAGTTCACTTTTGCTGATCTTATTACACCGCATAGCTGGAATTTTTGGGTAGACGGGGTGCAA---ATTTCCCGTTACGGAATCTAC---AGC---AAGAGGCGGTGCCAAGCGGTGGTTGACTCGGCTAATGCATGTATTGTCGGGCCGAAGGACCTCACAGATGCTCTGAACAAAATGCTTGGAGGCGTAACACTTCCA---------GTCTTGCCTAAAAATGTT------------------------------------------------------------------------AGTAGTCTC------------------------------------------------------------------------------------------------------------------------------------------------------------------------------------------------------
>p238c64.60
CATAGTCCTCGA---AGGTACAACAACGCATCCTCCAGTACCTACAAAACGAATGGTGAAGCATTTACTGCAGAGTATGAATTAAGTGAAGTGAAAGGCTACTTAAGTCAAGACATTGTAACGGTAGGTGGTTTCACCGTGAAGAATCAAGTTTTTGGAGAAGTT---ATCCTGGAAAGCAATCGTTTTGCCAATCACACGCTTCAAGATGGCATTATAGGCTTGGGGATAAGCAACATTGCCGAGAATGAACATCCCACAGTGTTTGAAAACATGATCAGCCAGGGGGTTTTGCCGGCTCCAGTTTTTTCCTTTTATTTCAACAGATATAATACAGATGATCGTGATTCTGTGCTCACCCTGGGTGGAACAAACTCTGAGTATTACACTGGAGAGTTCACTTTTGCTGATCTTATCGCACCGAATAGCTGGAATTTTTGGGTAGACGGAGTGCAA---CTTCCCCGTTATGGAATCTAC---AGC---AAGAGGCGGTGCCAAGCTGTGGTTGACTCGGTTAGTACATTCATTGTCGGGCCGAAGGACGTCACGGATATTCTCAACAAAATGCTTGGGGGTGAAAAGATCCCA---------TCTTCGCCTAAATTG------------------------------------------------------------------------------------------------------------------------------------------------------------------------------------------------------------------------------------------------------------------------------------------
>p255c64.80
------TATCAC---AGGTACGACAACGCATCGTCTTCAACCTACAAGGCAAACGGTAAGGCATTTACTGTTGCCTATGACCTGGGTCAAGTGGAAGGTTTCTGGAGCCAAGACAGCGTAACCGTGGCAGGGTTCCAGGTGCAGGATCAAATATTTGGAGAGGCT---GTTGTAGAAAGC---GACCTATTCAAAGATATGACGAACGATGGTATTTTGGGTTTGGGG---------ATTGCTCAAGGCAACGAACTTTCTGTTTTCGACAATATGGTGAAACAGGAACTCCTACCAGCGCCAGTTTTCTCCTTCTACCTAAACAGATTTGCCTCAAACGATCGAACCTCTGTGCTCACTCTGGGAGGGACAAACCCTGACTATTATACCGGAAACTTCACCTTTGTGGATCTTGCTTTACCTAATTCTTGGCAGTTTAAAATTGACAGAATACAG---CTTTCTCGTGCCCGAGTCCTT---AAC---CGGAATGGCCACCAAGCCATAGCTGATTCAAGTACCTCACTTATTATCGGGCCGCTAGAAGAGGTACATAAACTAAACACAATGCTTGGAGGTGTACCACTTCTT---------GGTCATCCCAAAATGTTTCTCCTC---GACTGT---TCAAAAGTAGATAGACTGCCTGAT---GTGGAGTTTATCGTGAAT---GGCCAATTGTCATTATCCAGCAAAGATTATGTTTTGAAGTTTCCCGGA---------AAAAGAAGA---------ACCTTAGGTCTCAGCAGC---CTAGTGGGGAAAAGATGGCATGAGGGGGAAACCCCGGTCTGGTACCTTGGGTTTACTTTCATGAGGACTTTCTATACTCAGTTCGACAAAGGCAACAATCGGATCGGATTTGCAAAG
>p2574c60.31
CATCCTCATCAA---AGATTCGACAACGCATATTCTGTAACTCACCGGGCAATGGGTAAGATGTTTACTGCATTTCATGAGGATAGACTGGTAGGAGGCTATTGGAGTCAGGACACTTTATCAGTGGCAGGTATGAGAGTGAAAAATCAAGCTTTCGGAGCAGCC---ATAGTGGATTCC---GATATCTTCGAAGATACGATTATTGATGGGGTTCTCGGTTTGAGACCCCGTGACGTCGGAGAGGGAGTGGGACCTAATGTTTTTGAAAACATGATGATGAGGAAACTCTTGCCTGCTCCAGTTTTCTCTTTATTCCTGAACAGATTTAATTCAGATGACCCGGACTCGACGCTGACTCTTGGTGGAACGAACCCTGATCACTATTCTGGAAAGTTCGTCTACACGCCTTTGACAGAGCCAAATCGCTGGCGTTTTAAAGTGGAGGGAATACAG---ATTGCTCACGACGAAGTGATA---TGC---AGCACTGGTTTCCAAGCAGAACTTGACTCGGGTACGCCACTTATTCAGGGGCCCTTGCAGGAGGTAGACGATCTACATTCAATGCTTGGAGCCAAACCCCATCGA---------GACTGGCCTAGAAGGTATTCCTTC---GACTGT---TCCGAGGTAGACAGCCTGCCCGAT---GTGGGGTTTATCGTAAAC---GGAAAACTACCTTTGTCAAGCAAAGATTATGTGATAAAG---------GAGTATAAAGATGGACAA---------TTGACATGCTACAGCGCT---ATACAAGAGTTGCTTTCGACGAAGAATGAAAGTCCAGTCTGGGTTATAGGGAATACATACGACCTTGTCTTCATCGGTCGATCGCCTAGGAACGAATCCGCCCTGAGA---------
>p2574c60.35
CATTTTCATAGA---AGATACAACAATGCATCATCAAGAACTTACCAACCAAAAGTTAAGATGTTTAATGCATTTTTTGAGACTAGACTACTAGGAGGCTATTGGAGTCAGGACACTCTGACAGTGGCAGGTTTGGAAGTAAAAAACCAAACCTTTGGAGAAGTT---ATAGTGGAACCT---AATATGTTGGAAGATATGATTTTCGACGGAATCTTCGGATTAAAACCCCGCGGCGTCGCTGAGTGTGCGGGACCCACGGTTTTTGAAAACATGGTATGGCAGCAGCTTTTGCCGGATAGAGTTTTCTCTCTCTTCCTCAACAGATATTATGCAGATGGCCCAGAATCGACGCTGACTCTTGGTGGAACGAACCCTGATTACTATTCTGGAGAGTTTGTTTATACGCCTCTAACAGCGCCAAATCGCTGGCAGTTTAAAATGGAGGGAATACGA---ATCGCCCACGACGGAGTGATA---AAC---AGCACGGGTTTCCAAGCAGAACTTGACACGGGTACGCCATTTATTCAGGGGCCCAGAAAGGTGGTGGACGCTCTACATTCAATGCTAGGAGCCAAAGCGCACCAA---------GGCTGGCCTAGGACGTATTCCTTT---GACTGT---TCCGAGGTAGACAGCCTGCCCGAT---GTGGGGTTTATCCTAAAC---GGACTTCTACCCTTGACAAGCAAAGATTACGTGATAAAG---------GAGTATAAAGATGGACAA---------GTCTCATGCTACAGTGCT---TTACAAGGGATGAATTGGAGGAAGCATGAAACTCCAGTTTGGGTTATAGGGTCAGCTTTCATGAGGGCTTACTACACAAAATTCGATAAAGACCGCAGTAGGGTTGGATTTGCCAAG
>p2574c60.32
CATCCTGATCAA---AGATACAACAACGCACATTCAGCAACTTATCACGCAATTGGTAAGATGTTTACTGCGTTTCATGATGATAGACTCGTAGGAGGCTATTGGAGTCGGGACACTTTGTCAGTGGCAGGTATGATAGTAAAAAATCAATCTTTCGGAGAAGCT---GTAGTGGATCCC---GATATCTTCGAAGATACGATTATTGATGGGGTTCTCGGCTTGAGGCCCCGTGACGTCGGTGAGGGCGTGGGACCTAATGTTTTTGAAAACATGATGATGCAGAAACTCTTGCCTGCTCCAGTTTTCTCGTTATTCTTGAACAGATTTAATTCAGATGACCCGGACTCAACGCTGACTCTTGGTGGAACGAACCCTGATTACTATTCTGGAGAGTTTGTTTATACGCCTTTAACAGAGCCAAATCGCTGGCAGTTTAAAATGGAGGGAATACGG---ATCGCCCTCGTCGGAGTGATA---AGC---AACACGGGTTTCCAAGCAAAACTTGACTCGGGTACGCCATTTATTCAGGGGCCCTGGCAGGAGGTAGACGATCTGCATTCAATGCTTGGAGCCAAGGTGCACCAA---------GACTGGCCTAGAAGGTATTCCTTC---GACTGT---TCCGAGGTAGACAGCTTGCCCGAC---GTGGAGTTCATCGTAAAC---GGAAAACTACCTTTGTCAAGCAAAGATTACGTGATAGAG---------GAGTATAAAGATGGAAAA---------CTGACATGCTACAGCGCT---ATACAAGAGTTGTTGTGGACAAAGAATGAAAGTCCAGTCTGGGTTATAGGGTCAGCTTTCATGAGGGCTTACTACACGAAATTC------GATGATCTTAGGCTTTCAAGGGCGGAT
>p258745c64.77
CGGAAGTATCGT---AGATACAATAATGCTTCTTCTAGTACCTATGGGAATAAACGCCAAGTGTTTGATATTGAATATCCCCTGAACAAAATAGCTGGGCTGTGGGGCACAGAGACAATCACGGTAGCAGGTTTAAAGGTGAAAAAACAACATTTCGGAGAGGCC---ATGATAAATTCG---GGCTTGTTCAATGACGCGGACGTCGATGGAATTTTAGGGTTGGGTTTTCGGGAT------GAAGATGATGACCCCACTATTTTCGAGAACATGCTGAAGCAAGGTGTTGTGTCGGCTCCGATTTTCTCCTTTTATCTGAACAGAACAAATTCACATGCTCGGGACTCTGTGGTCACTCTTGGAGGGACGAACCCTGAATATTATACAGGGGATTTCACCTTTGTGGATCTCACTGCGCCAGATCAATGGAAGTTTAACATGGACAAAGTCCAG---CTCTCCGGAGCGGCCACCTTC---TGC---AGACCTGGGTGTGAAGCTGTAGTCGACTCGGGATCCTCGATAATTTCAGGACCAGTTCGTGACGTAAACATTCTGAACGAGAAGCTTGGGGCTGTAATTCTTCCT---------GAATCAAAGAAATTGTACGTTCTG---GACTGT---TCTCAACTGGACAACCTGCCTGAC---GTGGAGTTTATACTGAAT---GGACGATTTTCTTTAACAAGCAGAGATTATGTTCTAAAACTAGACGGG---------TTTAAAAAG---------CCAGTTTGTGTGAGTGGT---TTCATAGGCAGACGACGGACTGCACTTTTCGAGGCGGACTGGATTCTTGGAAATAATTTTATGAGAGCTTACTACACACAATTTGACCAAGGGAACATGCGCATCGGCTTTGCAAAA
>p2791c66.18
CAAAATCATCAC---AAATTTGACGGCCTATCATCCAGTACTTATATGCCCATCATGAAAACATTCAATATCTCCTACACGTCAGGTATAGTGGGTGGCTTCCTGAGTGAAGATAGAGTTACGGTGGCTGGAATTGCAGTCAACGAACAGATTTTCGGAGAAGCT---GTCTACGAATCA---AAAACATTCGAAACAAATTTTGCGGACGGAATCTTGGGCCTGGGATTCAGTGCTCTCTCTGAATTCGAGCAGCCTTCGGTATTTGATAATATGGTGGAAGAGAAACTTGTGCCAGCTCCAGTTTTCTCCATGTATATATCAAGAGATGAACCAAAGGAGAAAGAATCGATGCTCACACTTGGAGGAACAAATCCTGATTACTACACTGGAGATTTTACCTTTGTGGATGTCCTCTGGGCGGATTACTGGGAGTTCAAAATGGATGCTGTGAAT---CTTGCCAAAGCTGGATTTTTC---TGC---GTCGTCGGATGTTTTGCCAGGGTCGACACAGGCGCGACACTTATCTCAGGCCCAATAAGAGATGTGACAAATTTAAACAAGAAACTTGGAGGCACGCGTGTCGAAAATTCA---ATG------GGAATGGTGACTACC---CAAGGA---AAGAGGTTGTCTGATATAGTGAAC---GTCCCTCTAATAGTGAAC---GGTAGAGCGAACTTTCGCAATGCTGAATATCTTATCAAGGAAAAGTTC------------------------------ATCACCTACTCGTCAGGTATGGTAGGTGGCTTCGTGAGTGAAGATACAGTTACGGATGGAATCTTGGGCCTGGGATTCGTTTTCTCCCTGTATATATCGAGAGATAAAGAATCGATGACACTTGGGGGAACAAAT
>p30156c39.1
---------------------------------------------------------------------------------------------------------------------------GTGGCTGGAATTACAGTCAACGAACAGATTTTCGGAGAAGCA---GTCTACGAATCA---AAAACATTCGAAACAAATTTTGCGGACGGAATCTTGGGCCTGGGATTCAGTGCTCTCTCTGAATTCGAGCAGCCTTCAGTATTTGATAATATGGTGAAAGAGAAACTTGTGCCAGCTCCAGTTTTCTCCATGTATATATCAAGAGATGAACCAAAGGAGAAAGAATCGATGCTCACACTTGGAGGAACAAATCCTGATTACTACACTGGAGATTTTACCTTTGTGGATGTCCTCTGGGCGGATTACTGGGAGTTCAAAATGGATGCTGTGAAT---CTTGCCAAAGCTGGATTTTTC---TGC---GTTGTGGGATGTTTTGCCAGGGTCGACACAGGCGCGACACTTATCTTAGGCCCAATGAGAGAGGTGACAAATTTAAACAAGAAACTTGGAGGCACGCGTGTCGAAAATTCA---ACA------GGAATGTTCTCCTTC---AATTGT---TCTCGAGTGAGCGATCTTCCTGAT---GTTCATCTTATCATAAAT---GGAAAATTCTCGTTTTCAAATAAAGAATACGTTATAAAGTCTAAAGAA---------------------------------TGTTACAGCGCC---TTCTGCGGAATGACATTTCCTAGAGATACTATTCCG---TGGGTCCTTGGAACTACTTTCATCCGAAGTTACTACACTCAGTTCGATAAAGAAAACCACAGAATCGGCTTTGCAAAG
>p329c71.312
CATCCTTATAGG---AGATACAACAATTTGACATCTAGTACTCATAAGGCAAACGGTAAGGCATTTCACGTACATTATAACGTGGGAGAAGTGTCTGGCTATTTCAGTGAAGATAGCGTAAAGGTGGCAGGCTATCAAGTAAATAATCAAATATTTGGAGAGGCT---GTAATAGAGCCT---GATATGTTCAAAGACACTACAAATGATGGGGTCATCGGTCTCGGCTTTAGCAACAAAGATAAAGGCCAAGTACCCTCAGTTTTTGAGAACATGTTAAGCCAAAGACTCTTAGCTGCTCCAGTTTTCTCCTTCTTTTTTAACAGATTTGAATCAGATGGACCCGACTCCCTACTCACTCTTGGAGGAACAAATAAGGATTACTATACTGGAGACTTCATGTTCGCGCCAATTACCTCGCCAAATCGCTGGCAGATTAAACTTGACAGAGTCCAA---CTCTCCGGTGCCGTCAGCCTG------------GAGGGAGGTCAAGCAGTGCTTGATACTTGTACTCCATTCGTTGTAGGGCCTATGGAGGAGGTACAGAAACTGAACATGAAGCTTGGAGGCAAACTTGTCCCA---------GGTTACACCACAATGTTCATATTT---GACTGC---TTCAAAGTCAAGGGACTGCCCGAC---GTGGAGTTTATTGTGAAT---GGACAAATGTCATTGACAAACAGAGATTATATTGTTAAGATGAAGAGA---------GATGGACAG---------ACTATATGTGTGAGCAAT---ATAGTAGGAGATACT---------GAAGATGACCCAGGATGGATTCTTGGATTGACTTTTATGAGAGCTTTCTATACCCAATTCGATAGAGGCAAC---CAGATCGGCTTTGCAGAG
>p329c71.310
CATCCTTATAGG---AGATACAACAATTTGACATCTAGTACTCATAAGGCAAACGGCAAACCATTTCATGTGTACTATAACGTGGGAGAAGTGTCTGGCTACTTAAGTGAGGACAGCGTAAAGGTGGCAGGCTATAGAGTGAATAATCAAACATTTGGAGAGGCT---GTATTAGAGCCT---GACATGTTCAAAGACAATACAAATGATGGAGTGATCGGTTTGAGCTTTAGCAAAAAAGATGAAGGCCAAGAACCCTCAGTTTTTGAGAACATGATAAGCCAGAGACTCTTAGCTGCTCCAATTTTCTCCTTTTTCTTCAATAGATTTGAATCAGATGGCCCAGAGTCCCTACTCACTCTCGGAGGAACAAATAAGGAATACTTTACAGGAGGCTTCACCTTCGCGCCACTTACTGCTTCAAATCGTTGGCAGATTAAACTTGACAAAATCAAA---CTCTCCGGTGCCTTCTACATG------------GAGGGAGGTCACGCAGTGCTCGATACTTGTACACCCTACATTGTAGGGCCTATGGAGGAGGTCCAGAAACTGAACATGAAGCTAGGAGGCAAACTTGTTCCA---------GGTCACACCACAATGTTTGCATTT---GACTGT---TCCAAAGTTAAAAAACTGCCCAAG---GTGGAGTTTGTTGTTAAT---GGACGATTGTCATTGACAAACAAAGATTATATTGCTAAGATGGAGGCT---------GATGGACAG---------ACTTTATGTGTGAGCAAT---ATAGTAGGGAATCCA---------GAAGGTGACCCAACATGGATCCTTGGATTAACTTTCATGAGAGCTTTCTATACTCAGTTCGATAGAGGCAAC---CAAATCGGCTTTGCAAAG
>p333c67.126
CCCAACCAACGG---AGATATGACAAAACATCATCGACTACTTACAGAAAGAACGGGAAACCTTTCATTGTTCAGTATGGGTCAGGCGGCGTGGCTGGCTTGTACAGTCAAGACAGCATCACAGTGGCAGATTTAACAGTCCAGAACCAAACATTTGGCGAAGCT---ATCCTAGAGCCCTACAACGTGTTTGAAGACGCACCTTGTTCTGGAATAATGGGCCTGGGCTTCCCTGATATC------GAAGAGGAACCAACAGTGTTTGATAACATGGTGAGCCAGGAAATCTTGCCGGCTCCGGTTTTCTCTTTCTACCTGAACAGAATTGAAACAGACAGCCCTGATTCGGTGCTTACTCTTGGAGGAACGAATTCCGATTTCTATACAGGAGAGTTCACATTTGTTGACATTTCTGAGTCAGATCAGTGGCAGTTTAAAATGGACAGAGTCCAG---CTTTTCCGGGCCGGAATAGTC---TAT---CCGGAAGGATGTGGCGCTGTAGTTGACTCTGGTACCTCACTGATTATCGGGCCAGAAGACCAAGTCGATTTCTTGAACAGAGAACTTGGAGGATCGCCTATACCG---------GAATTTCCCAGAATGTACAGTGTG---GATTGC---TCTACAGTACCATACCTGCCCGAC---ATTGAGTTCGTCGTGAAG---GGAAAATTGGCACTGTCAAGCAAATATTACATTGTCAGGTTAAGTGAA---------GAGGAGGAG---------CCAATCTGTATGATCGGC---CTGTCCGATGAAAAGATGGAAGAGCTCCAGGCTGGGTTCTGGGTTCTGGGCACTCTTTTCATGAGAGCTTTCTACACCCAGTTCGACAAAGGAAACTCTAGGATCGGCTTCGCCAAG
>p333c67.128
---------------------------------------------------------------------------------------------------------------------------GTGGCAGGCTTAACAGTCCAGAACCAAACATTTGGCGAAGCT---ATCCTAGAGCCCTACAACGTGTTCGAGGACACACCGAATTCTGGAATTATGGGCCTGGGCTTCGCTGATATC------GAAGAGGAACCAACAGTGTTTGATAACATGGTGAGCCAGGGAATCTTGCCGGCTCCGGTTTTCTCTTTCTACCTGAAGAGAATTGAAACAGATGGTCCTGATTCAGTGCTTACTCTTGGAGGAACGAATTCCGATTTCTATACAGGAGAGTTCACATTTGTTGATATTTCTGAGCCAGATCAGTGGAAGTTTAAAATGGACAGAGTCCAA---CTTTCCGGGGCCGGAATAATC---TAT---CCGGAAGGATGTGGCGCTGTAGTTGACTCTGGTACCTCACTGATTATCGGGCCAAAAGATGAAGTCGATCACCTGAACAGAGAACTTGGAGGATCGCCTATACCG---------GAACTTCCCAGAATGTACAGTGTG---GATTGT---TCTACAGTACCATACCTGCCCGAC---ATTGAGTTCGTCGTGAAG---GGGAGATTGGCATTGTCAAGCAAATATTACATTGTCAGGTTAAGTGAA---------GAGGAGGAG---------CCAATCTGTATGATCGGC---CTGTCCGATGAAAAGTGGGAAGAGGTCGAGGGTCCGTTCTGGATTCTGGGAAATCCTTTCATGAGCGCTTTCTACACTCAGTTCGACAAAGGAAACTCTAGGATCGGCTTCGCCAAA
>p333c67.117
---------------------------------------------------------------------------------------------------------------------------GTGGCAGGTTTAACAGTCCAGAACCAAACATTTGGCGAAGCT---ATCCTAGAGCCTAACAACGTGTTCGAAGACACACCGATTTCTGGAATTATGGGCCTGGGCTTCCCTGATATCGAAGAGGAAGAGGAACCAACAGTTTTTGATAACATGGTGAGCCAGGGAATCTTGCCGGCTCCGGTTTTCTCTTTCTACCTGAAGAGAATTGAAGCAGACGGTCCTGATTCAGTGCTTACTCTTGGAGGAACGAATTCCGATTTCTATACAGGAGAGTTCACATTTGTTGACATTTCTGAGTCAGATCAATGGCAATTTAAAATGGACAGAATCCAA---CTTTTCGGGGCCGGAATAATC---TAT---CCGCAAGGATATGGCGCTGTAGTTGACTCTGGTGCCTCACTGATTATCGGGCCAAAAGATGAAGTCGATCACCTGAACAGAGAACTTGGAGGATCGCCTATACCG---------GAATTTCCCAGAATGTTCAGACTG---GATTGC---TCTACAGTACCATACCTACCCGAC---ATTGAGTTCGTCGTGAAG---GGAAGGTTGGCACTGTCAAGCAAATATTACATTGTCAGGTTAAGTGAA---------GAGGAGGAG---------CCAATCTGTATGAGTGGC---TTG---AATGAGAACTGGGAAGAGGTCAAGGCTCCGTTCTGGCTTCTGGGCAATCTTTTCATGAGAGCTTTCTACACCCAGTTTGACAAAGGAAACTCTAGGATCGGCTTCGCCAAA
>p333c67.123
------CAACGG---AGATATGACAAAACATCATCGACTACTTATAGAAAGAACGGGAAACTTTTTGCTGTTCTGTATGGCTCAGGCGGCGTGGCTGGCTTGTACAGTCAAGACAGCATCACAGTGGCAGGTTTAACAGTCCAGAACCAAACATTTGGCGAAGCT---ATCCTAGAGCCCAGCAACGTGTTCGAAGACACACCAAGTTCTGGAATAATGGGCCTGGGCTTCACTGATATCGAGGAGGAAGGGGAACCAACAGTGTTTGATAACATGGTGAGCCAGGGAATCTTGCCGGCGCCAGTTTTCTCTTTCTACCTGAAGAGTATTGAAACAGAAGGTCCTGAGTCAGTGCTTACTCTTGGCGGAACGAATTCCGATTTCTATACAGGAGAGTTCACATTTGTTGACATTTCTGAGTCAGACCAGTGGAAGTTTGATATGGACAGAGTCCAA---CTTTCCGGGGCCGGAATAATC---TAT---CCGCAAGGATGTGGCGCTGCAGTTGACTCTGGTACCTCACTGATTATCGGGCCAGAAGATGAAGTCGATCACCTGAACAGAGAACTTGGAGGATCGCCTATACCG---------GAACTTCCCAGAATGTACAGTGTG---GATTGC---TCTACAGTACCATACCTACCCGAC---ATTGAGTTCGTCGTGAAG---GGAAGATTGGCATTGTCAAGCAAATATTACATTGTCAGGTTAAGTGAA------GAAGAGGAGGAG---------CCTATCTGTATGATCGGC---CTGTCCAATGAAAAGATGGAAGAGCTCGAGGCTGGGTTCTGGGTTCTGGGCAATCTTTTCATGAGAGCTTTCTACACCCAGTTCGACAAAGGAAACTCTAGGATCGGTTTCGCCAAA
>p34996c59.1
CGT------------------------------------------------------------------------------------------------------------------------------GGTTTCACCGTGAAGAATCAAGTATTTGGAGAAGCT---ATCCTGGAACCCGCTCGTTTTGCCGATGATCCCATTAACGATGGTGTCATAGGCTTGGGACTCAGCAACATTGCCAGGAAAGGACATCGCACAGTTTTTGATAACATGGTCAGCCAGGGACTCTTGCCGGCTCCAGTGTTCTCCTTCTACCTCAACAGAGATAATCCAGATGATCGTGATTCTGTGCTCACCCTGGGTGGAACAAACTCTGAATATTACACTGGAGAGTTCACTTTTGCTGATCTTATTGTACCGCATAGCTGGAATTTTTGGTTAGACGGAGTGCAA---CTTTCCGGTACCGGAATCTAC---AGC---GAGAGACGGTACCAAGCAGTGGTAGACTCGGCTAATGCATTTATTGTTGGGCCGAAGGACGTCACGGATGCCCTGAACAAAAAGCTTGGAGGCATAACGCGTCCA---------ATTTTGCCTGATATT------------------------------------------------------------------------------------------------------------------------------------------------------------------------------------------------------------------------------------------------------------------------------------------
>p3560c63.43
CATTTGCATCGC---AAGTACAACAGTGAACAATCTAAAACGTACAAGGCTGACGGCAGATCTTTTAACGTCTCGTATGGATCTGGTGATGTGGAAGGCTATCTGGGCCTGGATAACATAAAGCTTGCCGGCAGTGCCATCTCCGATCAGATATTCGGAGAGGCT---ATGTATGAATCG---GATTACTTCACTAGCCTCCTCCCCGACGGGCTGCTGGGTCTCGGCTTTGGCAGCCGGTGTGAGGGAGACAGGCCCACCGTGTTCGACAACATGGTTAGCCAGAAGATCGTGAAGAATCCAATCTTTTCAATTTACCTGAACCGGGGCGCAACAGGCCGTGAAGGCGGATTATTGATCTTCGGTGGGACAGACCGCAATCTTTATAAAGGAAAGTTATCTTACGTGAATCTCATTCAAAGTCAGTTCTGGATGTTTCCGATGGATAGGGTCAGT---GTGAAAGGCAGCGGCAGCTTC---TGT---ACTTATGGATGTCATGCAATGACTGACATCGGTACCTCGCTTATTGTCGGGCCCGTGCATCAAGTCGCCAGTCTGAACCTTCAGCTTGGAGCCACACCCTTACCGGGCATG---CCA------GACATGTATATCTTC---GATTGT---TCCAAAACATACCATCTGCCTGAC---GTAGATTTCGTCTTTGAT---GGGAAGTTTCCATTGTCAAGAGAAGAATACATCTTAAGGGTGGAAGAT------------GAGTCA---------GACATCTGTTTAAGCGCC---TTTATGGGAAACGTT---------GAC---ACG------TGGATTCTTGGTACAATATTCAGTAGAGCCTACTACACTGTGTTGGACAAAGGAAACGCTCGGGTTGGCTTCGCTAAA
>p374c67.44
CATCGCCATCGC---CAATACAACAGTGCTAAATCCTGGACTTACAAAGCTGACGGTGAATTCTTCAATGTCACGTACGGTTGCGGTGATGTGGAGGGAATTTTCAGCAGGGATAATGTGAAATTGGCGGGAAAGGTGGTCAAGGGTCAAGTTTTCGGAGAGGCA---TTATTTGAATCT---GACTTTTTTGCTAACATTACCCCCGACGGGATGTTGGGTCTGGGCTTTGGCAGCATTGTGGAGGACGAGAAACCTACGTTGTTTGATAACATGGTGAGCCAGAAAATCGTGAAAGATCCGGTTTTTTCAGTCTATCTCAACAGAGGCGAATCAGATGAAAATGGTGGAGTATTGACATTAGGAGGAACAAACATGAATTTCTATACTGGCAATTTTACCTTCGTCAACGTCATTACAACTCACCTCTGGATATTTCAAATGGAT------AGT---ATAAAGGGTAGTGGTACCTTC---TGT---TACGGTGGATGTCAAGCGTTATCTGACACTGGCACGGCGCTGATTGTAGGACCCACGAAGGAGATTGCGCGACTTAATGACAGGCTTGGAGCGATACCCATCATAGGTCTT---GCT------GACATGTACCTCTTC---AACTGT---TCTGAAGTAAACCGCCTTCCTACA---GTGAATTTCATCTTCAAT---GGGAAATTGGCTTTGACAGGGACAGAATACGTTATAAAGGTGAACAGC------------GATGGC---------CCCGTGTGTGTTAGCGGC---TTCTGTGGACGAGAT---------GGG---GCAATCTTATGGATTCTTGGAGATGTCTTCACTCGAGCTTACTACACCCAGTTTGACAAAGGCAGAGCTCGTGTCGGTTTTGCGAAA
>p374c67.53
CTCATTCACAAC---AAATACAACAACGGAAAATCCAGTACGTACGTCAAGAACGGCAAACCTTTTGAGATACAGTACGGTACAGGCAGTCTTACAGGCTTCCTTAGCACGGATACCGTCACGATAGCGGGCCTGGCGGTGAAGAACCAAACGTTCGCTGAAGCC---GTCAGTCAGCCTGGGATCACGTTTATAGCTGCGAGATTTGACGGGATCTTGGGTATGGGCTACCCGAGTATCTCTGTGGACAATGTGCCCACCGTGTTCGGTAACATGGTCGCCCAGAAACTGGTGCCCGCCCCGGTCTTCTCCTTCTATCTCAACAGAACAGCTAGCGGAGGG---------GAGCTCACTCTCGGTGGAAACGACCCCGCCCACTTCACCGGTAACTTCACGTTATTGAATGTCACCACCAAGGGTTACTGGCAGTTCAAAATGGACGGTGTATCA---GTCGACGGAAGTTCTGCCTAC---TGT---AAGGGTGGGTGTGGTGCTATTGCAGACACCGGGACTTCTCTCCTTGGCGGACCCACCGCAGAAATCGCCAGCATCAACAAGGAGATTGGAGCGACACCTGCTATTGGAGGG------------------TACATTGTG---GACTGT---GCGCAAATTGACCAGATGCCTAAC---GTGACCTTCACCCTGAGT---GGTAATTTTGTTCTGACTCCAAAGGAATACGTTTTAAAGGTCACCCAG---------CAGGGACAG---------ACCCAGTGTCTAAGTGGA---TTCCTGGGTCTCGACGTGCCTCCCCCTCGCGGGCCTCTGTGGATCCTCGGAGATGTCTTCATCGGCACTTTCTACACGCAGTTTGAT---GGCAACAACCAAGTCGGTTTTGCGCAG
>p3924c64.21
CTTATGCATCGA---AAGTACAGCAATGCCTCATCCACAACATTTAAAAATAAACTCATATCATTTGCCTTTGAATATTCCAATGGAGGTTTATCTGGAGTTTGGGTTGAAGATAATGTCTCGGTAGGAGGATTAATTGTGGAACATCAAACCTTTGGACTGGCT---ACAACAAATATT---GGTGTGTATGAGAATGTGGACATCGATGGAAGGATTGGCCTGGGTTTCGGAAATATATTTGGGGCCAAAGAACCCAACCTTTTTGACAACATGTTGCAGCAGGGGGCTCTGAAGAACCCAGTTTTCTCTTTCTACTTTAACAGAAAAGACTCAGGTGACCGATCATCACACCTTACTCTCGGAGGAACAAATCCTGACCTTTATACTGGAGATTTTATCTTTGTGGATCTCACTGCACCAAATCGATGGCAGTTTCAAGGAGACCGGGTACAA---CTCAACGGTAAAGTCTTCTTC---TCA---AAGTATGGTTTTCAAGCAGCTGTTGAATCTGATAATGAGCTGATTGTAGGACCGTATGAGGACGTGAGCGCTCTAAACACGAGGCTTGGGGCCACACTCTTCTTTCAGAAT---GGTTACCTTTACTTGTATCAGATA---AACTGT---GATGTAGTGGACACTTTGCCTGAC---GTGGAGTTTATTGTGAAC---GGAAAGCTGGCATTGTCAAGGAAAGATTACGTTGTCAAGATAAACGGA------------------------------CGATGCTTCAGTACG---TTTGCAGGAAAGAGAGATCCGACTGGAAACAGAGAA---TGGATTCTTGGGACACCTTTCATGCGAAGCATCTACACCCAGTTTGACAAAGGCAATCGCCGAATTGGATTTGCCCAG
>p3924c64.35
---ACACACCGC---ACGTTCAACAATGATTCATCGAGGACTTATAAAAATAGAGACCTACCTTTTATTTTTAATTATCATCCTGGCCGTGTAACAGGGCAGTGGAGTCAAGACAATGTCTGGTTGGCAGGCGCAACAGTCAGAAATCAAATGTTTGGACTGGCC---ACTGAGAATTAT---CAAATGTATGAGGATTTGGACGTCGATGGGATTGTTGGCTTAGGTTTTCTCAATGTGTTTGATGACAACGAACCTAACCTCTTTAGTAATATGGTAGAGCAGAAACTTCTGCAAGCCCCAGTGTTCTCCTTCTACCTGAACAGATTAGGCTCAAGTGACCGCTCATCACGCCTCACGCTCGGTGGAACAAACCCTGACCTTTACACAGGAGATTTTACCTTTGTGGATCTGTCTGCAATGAATCGGTGGCAGTTTAGAGTGGACAGGCTACAA---CTTGACGATGCGACCACGGTT---TGT---AAGGGCCCTTTCCACGCAGTTGTTGAATCGGACAAGTCTTTGATCGTAGGGCCGGAGAAGGATGTGCTCCTCTTACACAGAATGCTCGGAGCCAAGCCCGACATTTACGAT---GGCTTAAACTACGGTTATTCTTTC---CGATGC---TCTACAGTAGACAGCCTGCCTGAC---GTGACCTTCGTTGTGAAT---GGAAAATTGTCACTTTCAAGCAAAGATTACGTCATAAAGGACGAAGGC---------------------------------TGCTACAGTGCT---TTTGTTGGGAGGAAATTCATGAAAAGAGACGGCTTT---TGGATTCTCGGAACTCCTTTTATGAGAGGCTTCTACACCCAGTTTGACAAAGGCAATCATCGGATCGGATTTGCGAAA
>p3924c64.4
---ATACATCGG---CAATACAACAGCGATTCATCGAGTACCTATAGAAAGAACTTCAAACCTTTTACAATCTCATATAATTCTGGAGTTGTGTCTGGGTACTTCGGTCAAGATCGCGTTACGGTGGCAGGTTTAACAGTGGAAAAGCAAATGTTTGGAGAAGCC---GTCACATTTGAT---GACATGTTCGAGGACACAAGCATTGATGGAATAGTAGGCTTGGGGTTCCGCAACAAGTCACGTAGCAAAAAAAACAACCTGTTGGATAACATGGTGAGCCAGGGGCTCTTGCAGGCTCCAGTTTTCTCCCTCTACCTTAAAAGACTAGGGACAGGTGGTCGTGAATCACACCTGACTCTTGGTGGAGCAAACCCTCATTTCTTCAGAGGTGATTTTATATTTACAGATCTGACTGAGCCAGATAAGTGGCGGTTTAAAATAGACAGAATAGAA---ATGTTGGGTGCTTATATCCTC---TGG---GTGTCAGAGGGTGAGGTGGAGGTACGGTCTAATTTCGCAATGATTGAGGGACCGTATGCAGAAGTGCATCTCATCAACAAGAAGCTCGGAGCTACACTGATGGATGTGCCA---GGGATGTACAGTGTGTACGAGTTC---AATTGT---TCTGAAGTAGACAGCTTGCCTGAC---GTGGATTTCTTCATAGATTATGGGAAACTGTCATTATCAAGCAAAGATTACGTTGTCAAG---------GAGCAAACGTTTGGAAAG---------ACTATTTGCTATAGTGCT---TTCTTGGGCAGAAAGCGTGTTACAAAAGATGGCGAG---TGGAGACTTGGGCAGGCTTTCTTGAGAAGCTTCTACACCTATTTCGACAAAGACAACCATCGAATCGGTTTTGCCAAG
>p3924c64.16
GAGAAACATCAA---AAATACAACTTCGAATCATCTAGTACCTATATAAACAAAGGCAAATTCTTTCAACTGAAATATTCATTTGGTGAAGTAGGTGGCTATATCAGTCAAGATAGTGTATCGGTGGCGGGTTTAACAGTGGTAAATCAAACCTTCGGAGAAGCT---ATAGCAAATTTA---GACGTTTTCGCGGACACGGTCATTGATGGAGTTGTAGGTTTGGGTTTTCGCAACATCTCTCACAACAACGAAACCAACCTTTTAGATAACATGGTGAGCCAGGGACTCCTCGAGGCTCCAGTATTTTCCATCTACATTAGCAGGTTA------GGGCGACGCCCATCATACCTGACTCTTGGTGGAGCGAATCCCGATTTCTTCACGGGCGGTTTCACGTTTGTGGATCTCACAGTGCCTCATAGGTGGCAATTTCAAATGGACAGAATACAA---CTTTTTGGCAAATATATCTTT---GGC---AATGGTGGATGTCAAGCAGAAATAAGATTCTCTAGCTCAATGCTTGTCGGGCCGTACGCAGACGTTGACCGTCTGAATGCAAAGCTTGGAGCCAAAAACAGTTCTCTGTCA---GGTCCATATGTACTGTATGAATTT---GATTGC---TCTGAAGTTGACAACCTGCCTGGT---GTAGAGTTCATCATAAAT---GGAAAATTGTCTTTGTCAAGCAAAGATTACGTTGTTAAG---------TGGTTCCAGGAGGGATCC---------ATCACCTGCCTCAGCGCT---TTCAGGGGAAGAAAAGACTTTACAGAAGTCAATGAG---TGGACACTTGGACATGTTTTCATGAGAGGCTTCTACACTTATTTTGACAAAGCTAACAGTCGGGTTGGCTTTGCAAAA
>p3924c64.19
---ATGCATCGA---AAGTACAACGATGCCTCATCTTCAACTTTTAAGGATAAACTCGTAATGTTTGGCTATGAATATTTCTCTGGAGGTATATCTGGAGTTTGGATCGAAGATAATATTTCGGTAGGAGGTTTAACAGTGGAACATCAAACCCTTGGACTGGCT---ACGATAAATCAC---GGTGTGTATGAGAATGTGGACATCGATGGAATGATTGGCCTGGGTTTTGGAAAGCTATATGGAGCCAAAGAACCCAGCCTGTTTGACAACATGTTGAGGCAGGGAGCTCTGCAGAACCCAGTTTTCTCCTTTTACTTTAACAGAATAGACTCAGTTGACCGCTCATCACACCTTACTCTCGGAGGAACTAACCCTGACTTTTATACAGGAGAATTTACCTTTGTGGATCTCTCTGGACCGAATCGGTGGCAGTTTGGAGGGGACCGAATACAA---CTCAACGGGGAGTTCAACATC---TGT---GAAAATGGTTTTCAAGCCTTTATTGAATCGGATAAGGACATGATTGTAGGACCAATTGAGGATGTGAGCGTCCTAAACATGAAGTTAGGAGCCAAGCCGCTCTCTCACAGT---GGTTACTTTTCCTTGTATGAAATC---AACTGT---GATTCGGTAGACAGCCTGCCTGAT---GTGGAGTTTATCGTGAAT---GGAAAACTGGCATTGACAAGCGAAGATTACGTTGTCAAGAAAAATGGA------------------------------CGATGCTTGAGTACT---TTTGCGGGCAAGCGATATTCGATGATAAAGAAACAA---TGGATTCTTGGGACTGCCTTTATGAGAGGCTTCTACACCCAGTTTGACAAAGGCAAACGACAGATTGGATTTGCGAAG
>p3924c64.18
CGTGTGCCTCGC---AAGTACAACAATGCTTCATCCACCACTTATAAAAGTAAACTCTTAAGGTTTGCCTTTGGATATTTTACTAAAGGTGTATCAGGAGTTTGGGCTGAAGATAACATTTCGGTAGGAGGTTTGACAGTGGAAAATCAAACCTTTGGACTGGCT---ACAGTAAATCAT---GGGGTGTATGAGAACGTGGACATCGATGGAATGATTGGCTTGGGTTTTTTTAAGATATTTGGGGGCAAAGAACCCAACCTTTTTGACAACATGGTACGGCAGGGCGTTCTGCAGAACCCAGTTTTCTCCTTCTACTTCAACAGAAAAGACTCAGATGACCCCTCATCCCGTCTTACTCTTGGTGGAACAAACCCTGATCTTTATACTGGAGATTTTACCTTTGCTAATCTCACTTCACCGTTTAGGTGGCACTTTGAAGGAGACTGGGTACAA---CTCTACGGTGAGGTCAAGTTC---TCG---GAGAATGGTTTTCAAGCAGTTGTTGAATCGGACAATGATATGATTGTAGGACCAAATGAGGATGTGAGTGTACTAAACATGAAGCTAGGGGCGACGCTGCTCTCTCAGCAT---GGTTACCGTTACGTGTATGAAATA---AACTGT---GATTCAGTAGACAGCCTGCCTGAC---GTGGAGTTTGTTGTGAAT---GGAAAACTGGCATTGTCCAGCAAAGATTACGTTGTCAAGAAAAATGGA------------------------------CGGTGCTTGAGTGCT---TTTACGGGAAAGAAAAATTCGATGGTAAGGAGACAG---TGGATTCTCGGGACTCCTTTCATGAGAGGCTTCTACACTCAGTTTGACAAAGGCAGTGGCCGGATCGGATTTGCTAAG
>p3924c64.5
CGTATGCGTCGC---ACGTACAACAATATGCTATCTACTACCTTTAAAAATAAACGTGTCAAGTTTGCCTATGAATATTTCACTGGAAGCGTGTCAGGAATTTACGCTGAAGATAATGTTTCGGTAGGAGCTTTCTCCGTGGAAAACCAAACCTTTGGACTGGCC---AAAATCAACCTT---GGTGTGTATGATAATGTGGGCATCGATGGAATGATTGGCTTGGGTTTTCATAACATATATGGGAGTGAAGAACCGAACCTCCTTGATAACATGTTGCGGCAGGGGATTCTGCAGAACCCAGTTTTCTCATTCTATTTGAACAGAAAAAACTCGGGTGACCGATCGTCACGCCTTACTCTTGGTGGAACAAATCCTGACCTTTATACTGGAGATTTTACTTTTGCGCCTCTCTCTGCACCAAATCAGTGGCAGTTTAAAGGGGACAGGATACAA---ATCAACGGCAGGGTTATTTTC---TGT---GAGAATGGTTTTCAGGGAGTTGTTCAATCAGACAAGGACATGATTGCAGGACCGATTGAGGATGTGACCGACCTAAACAAAAGGCTAGGTGCCAAGCCTGTCTTTGATAAT---GGTTACCTCTCCGTGTTTGAAATT---CCCTGT---GATTCAGTAAACAGCCTGCCTGAC---GTGGAGTTTATCGTGAAT---GGAAAACTGGCATTAACAAGCGAAGATTACGTTGTGAAGACTGATGTC------------------------------GCAGTTACTGTGCGC---TACCCACCGACAAGTTGGACTGATAATGTGCGTAAC---CTCGTGGTTGGCGCGGCAATTATGCGTGGTCTTTTTCCCTTATCCAACAGAGCCAATCAAAGGATAGCTTGCGCTCGC
>p3924c64.32
---------CGA---AAATACAACAATCTTTTGTCAAGGACTTATAAAAAGAAGCGCAAACCTTTTGCGGCGGAATATTCCATTGGTGCCGTAGCTGGCGTTTGGAGTGAAGATACAGTAACGTTGGCAGATGCATCAGTGGAAAATCAAACCTTTGGAGAGGCT---ACATTGATTCTC---GATATTTTTGAAGACGTCGATGTGGACGGGAGCGTAGGTCTGGGTCTTCCCAACATGTTTGGTGGCCGAGAACCTAATCTTTTGAATAACATGGTGAATCAAGGAGTGGTGCAGGCCCCAGTTTTCTCCTTCTATCTGAACAGGGTAGAGCCGGGTGCCCGTTACTCTTGCCTTACTCTTGGCGGAGCAAACCCTGCCTATTATACAGGAGATTTTACCTTTGTGGATCTCTCTGATCCCAATCAGTGGCAGTTCAAAATGGACAGGATACAT---TTCAACGGCGAGGACACCGTC---TGT---GATCGAGGTTGTCAAGCACTGATTGATTCGCAAAGCTCCATGATTATCGGGCCGCACGAGGACGTGCTCAGGCTAAACAGAAAACTGGGAGCCGAGCCGCTATCTGACCCG---GGTCTCAGCAATATGTATGTCTTT---GAGTGT---TCTTCAGTGAATAGCTTGCCTGAC---GTGGAGTTCGTTTTAAAT---GGAGAATTTTCATTGACAAGTAAAGATTACGTTATCAAGATGGACGGA------------------------------CAGTGCTTGAGTGCT---TTCATGGGAAGGAAGGCTATGATGAGAGATGGTCAG---TGGAGACTCGGCAATGCCTTCATGAGAGGTTTTTACACGCAGTTTGACAAAGGAAACCGTCGGATCGGATTTGCAAGG
>p3924c64.17
CATATGCATCGC---AAGTACAACAATGCCTCATCCACAACATTAAAAAATAAACTCGTAAGATTTGCCTTTGAATATTTCACTGGAAGTTTATCAGGAGTTTGGGTTGAAGATAGTATTTCGGTAGGAGGTTTGACAGTGGAAAATCAAACATTTGGACTGGCT---ACAGTAAATGAT---GGTGTGTATGAGAATGTGGACATCGATGGAATGATTGGCTTGGGTTTTCTTAAGATGTTTGGGGGCAAGGAACCCAACCTTTTTGACAACATGGTGGGGCAGGGGCTTCTGCAGAATCCAGTTTTTTCCTTCTATTTTAACAGAAAAGACTCAGATGACCCCTCATCCCGTCTTACTCTTGGTGGAACAAACCCTGATCTTTATACAGGAGATTTTACCTTTGTTGATCTCACTGCCCAGAATCGGTGGCAGTTCGAAGGAGACTGGGTACAA---CTCAACGGTGAGGTCATCTTC---TCC---AAGTATGGTTTTCAAGCAGTTGTTGAATCGGACAATGACATGATTGTAGGACCGTATGAGGATGTGAGCGACCTTAACATGAAGCTAGGGGCCACGCTGCTCTCTGAGAAT---GGTTACCTTTACGTGTATGAAATA---AACTGT---GATTCAATAGACAGCCTGCCTGAC---GTGGAGTTTATTGTGGAT---GGAAAACTGGCGTTGTCAAGCAAAGATTACATTGTCAAGAGAAATGGA------------------------------CGGTGTTTGAGTGCT---TTTGCTGGAAAGAAAAATTCAACTGTAAAGAGACAT---TGGATTCTTGGGACTCCTTTTATGAGAGGCTTCTACACTCAGTTTGACAAAGGCAATGGCCGAATAGGATTTGCCAAG
>p3924c64.1
---TACCATCGG---AAATACTACACCGACTCATCGAGTACCTATAAACATAATGGCGAACCTTTTACCACGGCATATTGCTCCGGGGTCGTATCTGGGTACTTTGGACAAGATCGCCTTACGGTGGCAAGTTTAACCGTGGAAAATCAAATGTTTGTAGAAACC---GTCATATACCTT---AACATATTCGCGAACACAAGTATTGATGGAGTGGTAGGTTTGGGGTTCCCCAACAAGTCCAGCAGCCAAAAATTCAGCCTGTTGGATAATATGGTGAGCCAGGGGCTCTTGCAAGCTCCAGTTTTCTCCCTTTACCTTAAAAGACTAGGGACCGGTGATCGTGAATCACACCTGACTCTTGGTGGTGCAAACCCTGATTTCTTCACAGGTGATTTTATATTTGTGGATCTGACTGAGCCAGATAAGTGGCGGTTTAAAATAGACAGGATAGAA---ATGTTGGGTGCTTCCACCCTC---ATG---GTGTCAGAACATGAAGTGGAAGTGCGGTCTAATTTCGAAATGATTGAGGGACCGTATCCAGATATGTATCAGCTTAACCAGAGGCTCGGAGCGACACTGATGGATAAGCCA---GGGCCATACAATGTGTATGAGTTT---AATTGT---TCTGAGGTAGACAGCCTGTCTGAT---GTGGACTTCATTATAAATGAG---AAACTGTCATTGTCAAGCAAAGATTACGTTATCAAG---------AAGAAAGAGTCTGGTCTG---------ATTATCTGCTATAGTGCT---TTCCTGGGCAGAAAGCGGTTCACGAAAGGTGGCGAG---TGGAGACTTGGACAGGCTTTCTTGAGAAGCTTCTGCACCTATTTCGACAGAGACAACCATCGCATCGCTTTTGCCAAA
>p428c65.20
TGCCTTGATGCA---AAACATTACTTTGACTCATCGAGTACCTATAAAAATAATGGTGAACCTTTTACTACCACATATTATTCCGAGGTCGTATCCGGGTACTTTGGTCAAGATCGCGTTACGGTGGCAAATTTAACCGTAGAAAATCAAATGTTTGGAGAAACC---GCCACATATCTT---GACATGTTCGCGAACACATGTATTGATGGAGTGGTAGGCTTGGGGTTCCACGACAAGTCGCGCAGCAAAGAATTCAGCCTGGTGGAGAACATGGTGATCCAGGGGCTTTTGGACGCTCCCGTGTTCTCCCTCTACCTTAAAAGACTAGGGACAGGTGGTCGTGAATCACACCTGACTCTTGGCGGTGCAAACCCTGATTTCTTCACAGGGGATTTCTTCTTTGCGAGTCTGACTGAGCCAGATCTGTGGCGGTTTGAAATAGACAGGATAGAA---ACGTTGGGTTCTTCCACCCTC---TGG---GTGTCGGAATATGAAGTGGAAGTGAGGTCTAATTTCGAAATGATTGAGGGACCGTATCCAGATATGCATCTTCTTAACAAGAGGCTCGGAGCGACACTGATGGATACGCCA---GGTCTATACAATGTGTACGAGTTC---AATTGC---TCTGAGGTAGACAGCCTGCTTGAT---GTGGATTTCTTCCTAGATCGTGGGAAACTGTCGTTGTCAAGCAAAGATTACGTTGTCAAG---------GAGGAAAAGCTTGGACAG---------ACTATCTGCTACAGTGCT---TTTTTGGGCAGAAGGCGATTCTCGAAAGGTCGCGAC---TGGAGACTTGGGCAGGCTTTCCTAAGAAGCTTCTACACCTATTTCGACAAAGAGAACCGTCGCATCGGTTTTGCCAAA
>p445c59.50
------CGTAGG---CTCTACAACAATGTATCATCTAGTACTTACATCGCAAATGGCAAGAAATATGATGAATATTACGAGGCTAGCAAG------GGCTATTGGAGTCAGGACAGTGTTACGGTGGCAAATCTGACAGTTAGAAACCAATTCTTTGGAGAAGTT---ATATTACAATAT---GATACATTTCGAGATATGGACATTGATGGGGTTTTCGGTTTGATGCCCACTGGATCCGCTGCGGCTGAAGGACCCACTGTTTTTGAAAACATGATCAGCCAGCGTCTTTTGCCCGCTCCAGTTTTCTCCCTGTACCTTAACAGGTTTAATGCAAGTAGCCTTGACTCCATGTTAATTTTTGGTGGAATCGATCGACGGTATTGCACTGGAAGGTTCATTTTTGCGCCTCTTACATCTTCATATCGCTGGCAGTTTAGAATGGATGGGGCAGAA---GTTTGCCGCAAGCTAGTCATC---GGT---GGGCGGCGAGGTCAAGCAGAACTTGATACCAGCACGCCACTTATTCAAGGGCCCATGGAGGAAATACAGACTCTGCACATCTTGCTGGGAGCGACGCCGCACGAA---------AAGCTGCCTGGAAGATATGTCTTC---AACTGT---TCTAAAGTAGACTCACTGCCGGAC---GTGGGGTTTATCGTGGGT---GGATACCTGTCTTTGTCAAGCAAAGATTACGTTATAAAG---------GAGGATGAAGATGGACAA---------GTTACATGTTTCAGCGCT---ATAGCAGGATTGTATTGGAGGAAAGATACAATGCCAATCTGGCTTTTTGGATCCTCTTTCATGAGGGCTTATTACACTTATTTCGATAAAGGCAACAAAAGGATTGGATTTGCAAAG
>p445c59.57
CATCCTCATCGG---CGATACAACAATGCATCATCCAGTACTTACGTCCCAAATGGCAACAAATTTGGTGAACATTTCGAGGCTGGCCAA------GGCTATTGGAGCCAGGACAGTGTTACGGTAGCAGGTACGACAGTGGAAAACCAAATTTTCGGAGAAGTT---CTATCAGCGAAC---GATATATTCAGAGATATAGACATTGATGGGGTTTTCGGTTTAATGCCCATTCACTCCGATGGAGATGAAGGACCCACTGTTCTTGAGAACATGATTAGCCAGCGTCGTTTGCCCATTCCATATTTCTCCCTGTACCTGAACAGGTATAACACAAGTGGTCTTGACTCCATGTTAATTTTTGGTGGAATCGATCGAGATTATTGTACTGGAGGGTTCATCTTTACGCCTCTTATAACGCCCTATCGCTGGCAGTTTAGAATGGATGGAGTAGAA---GTCTTCCGCAAC------CTC---AAC---GGGCGGCGAGGCCATGCAGATCTTGATACAAGCACGCCACTTATTTACGGACCCATGGAGGAAATAAAAATCCTGCACATTATGCTTGGAGCGACCCCGCATGAA---------AAGCTGCCTGGAAGATTTGTCTTC---AACTGT---TCTGAAGTAGACATGCTACCGGAC---GTGGGATTTATCATCAGT---GGATATCTACCTTTGTCAAGCAAAGATTATGTTATAAAG---------GAGGATGAAGATGGACAA---------GTTACATGTTTCAGCGCT---ATAGCAGGATTGTATTGGAGGAAAGATACAATGCCAGTCTTTCATGAGGGCTTATTATACTTATTTCGA------------------------------------------------
>p445c59.43
CATCCTTATCGG---GGATATAACAATACATCATCTCGTACTTACATCGAAAATGGCAAGACATTTGGTTCATATTTCGAGGCTAACCAA------GGCTATTGGAGTCAGGATGATGTCACGGTGGCAGGTTTGACAGTGAAAAACCAAGTCTTTGGAGAAGCT---GTATTAACAGAT---GACACCTTCAAAAATACGGACATCGATGGTGTTTTCGGGTTGGTGCCTCCTGGCTCCTCTGCAGACGAAGGACCCACGGTTTTTGAAAATATGATCAGCCAGGATCGGTTGCCCATTCCAGCCTTCTCTCTGTACCTTAATAGATATAATTCAAGTGATCGTGACTCTATGTTAATTTTTGGTAAAAGAGATCGAGATTATTGTATTGGATGGTTCATTTTTGCGCCTCTTACATCGCCACGTAGCTGGCAGTTTGAAGTGGATGGAGTAGAA---GTTTCCCGAATGAAAGTCGTT---AGC---GATGAGCCAGGTCGAGCAGAACTAGACACTAGTACACCACTTATTCACGGACCCATGGAGGAAGTAAGAATGCTGCACCATTACCTCGGAGGCAAGCCGCACGAA---------AAGCTGCTTGGAAGGTATGTCTTC---GATTGT---TCTAAAGTAGACTCACTGCCGGAC---GTGGAGTTTATTGTGAGT---GGACAACTGCCTTTGTCAAGCAGAGATTACGTTATAAAG---------GAGGATCAAGATGGACAC---------GTTACATGTTTCAGCGCT---ATATCAGGAATGTATTGGAGGAAAGATACAACACCAAACTGGATTTTAGGAACCGCCTTCATGAGGGCTTATTACACTTATTTCGATAAAGAAAACAGCAGGGTTGGATTTGCGACG
>p445c59.66
CATCCTTACAGA---AGATACGATAATGCATCATCTAGTACATATATTGCCAATGGGGAGAAATTTGGGTATTTTTATGAGAACGCTCAA------GGCTATTGGAGTCAAGACAGCTTCACAGTGGCAGATATGGAAGTGAAAAATCAATCCTTCGGAGAGGTT---ATAATAGAAAGT---AATAAGTTCAAAGATACGAATATTGATGGGGTTTTTGGTTTGATGCCCCGCGGTGACGCCCAGATCAGAGAACCCTCCGTTTTTGAAAACATGTTTAGGCAGGGACATTTGCCAGCTCCAGTTTTCTCTCTCTTCCTTAATAGATTTAGTTCAGGTAGTCCTGACTCGATGCTGACTTTTGGTGGAGTAGATCGAGATTACTATACTGGAGAGTTCGTGTTTGCGCCTCTCACATCGCCAAATCGCTGGCAGTTCACGGTGGACGAAATAGAG---GTTTCTTGCGACGAATTAGTC---AGC---GGTGAGTCAGGCCAAGCGGAACTTGACACTAGTACGCCTCTTATTCTCGGACCCGTCGAGGACGTGAATTCGCTGCACGATTTGCTTGGAGGCAAACCGCACGAA---------ACGCGGATTGGAAGGTATGTCTTC---GACTGT---GCTAAAGTGAACAGTTTGCCGGAC---GTGATGTTTATCGTGAAT---GGAAAACTGCCTTTGTCAAGCAAAGATTACGTCATACAG---------GAGTATAAAGATGGGCAG---------CTTACATGCTTAAGCGCT---GTAAAATGGATCTATCAGAGGAAATACGACAAGCCTGTCTGGATTCTTGGAACAGTCTTCATGAGAGCCTACTACACCCATTTCGATAAAGGCAACCTAAGAATCGGATTCGCAAAG
>p51766c46.3
CAGATCCATAAC---AAATATAACAACGCGTCTTCCAGAACCTATAAAGCTAACGGTAAGCCTTTCAAGATCCAATATGTGACCGGGGAAGTCCGTGGGTATCTGAGCCAAGATAGTGTTACGCTTGCAGGCATGACAGTTAAAAGTCAAACGTTCGGTGAAGCC---ATCTATGAATCT---CGGAACTACCTGGAACACGTACCTGATGGAGTTCTGGGAATGAGTTTCCGTTCTGCAGCCTTTAGCCAGCAAGCCACAGTGTTTGATAACATGGTGAGCCAGCGAGTCGTGTCGGACCCGGTTTTCTCATTCTACCTCAACAGAAACGAATCCGGTGCGATTGGAGGAGTACTCACTCTAGGCGGAACGGATCCCGATTACTATACAGGAGACTTCACCTTCGTTGGTGTCACCAAGAGAAGATACTGGCAGTTTAAAATGGACCGGGTTGCT---ATTGCAGGTGCGAGAACTTTC---TGC---ATATGGGGTTGCCAAGCCATCGCGGACACTGGTACTGCGCTTATCGTCGGACCCTTCAAAGAGATAGAAAAATTGAACAGGATTCTCGGGGCCGTTCGAGTTCCG---------AGTAAACCCGGAATCTTTGTCTTC---GACTGC---TCTCGGGTACACGGTCTACCTAAC---GTAGATTTTATTCTAAAT---GGAAAGTTGCCGCTGTCAAGCGATGACTATGTCGTGAAAGTCACTAAG------------GGACAA---------ACCATATGCTTGAGTGGA---TTTTCAGGAGCAAAGATAACCAAACAAATAGGACAGGTGTGGGTGCTTGGGGACGTTTTCATCGGAGCTTACTACACTCTGTTCGACAAACGTCGCAAGCGTGTCGGCTTTGCAAAG
>p543c70.163
GGGAAGTATCGT---AGATACAACAATGCTTCTTCTAGTACCTATGGGAATAAACGCAAAAAGTTTGTTATTGAATATTCCCTGGGCAAAATAGCTGGGCTGTGGGGCACAGAAACAATCACGGTAGCAGGTTTAAAGGTAAAAAAACAACATTTCGGAGAGGCC---ATGACAAATTCG---GGCTTGTTCAAAGACGCAGACGTCGATGGAGTTTTAGGGTTGGGTTTTCGGAAT------AAAGATGAGGACCCGACTATTTTCGAGAACATGCTGAGCCAGGGTGTCATGTCGGCTCCGGTTTTCTCCTTTTACCTGAACAGAACCAACTCACATGCTCGAGACTCTGTGCTCACTCTTGGAGGTACGAACCCTGATTTACATATGGGGAATTTCACCTTTGTGGATCTGACTGCGCCAAATCAATGGACGTTTAAAATGGACAAAGTTCAA---CTCTCCGGAGCGGCAACCTTC---TGC---AGACCTGGGTGTGAAGCTTTAGTCGACTCGGGATCCTCGATAATCTCAGGACCAGTTCGTGACGTAAACATTCTGAACAAGAAGCTTGGGGCTGTAATTCTTCCT---------GGATCGAACGATTTGTACGCCCTG---GACTGT---TCTCAAATGGACAACCTGCCTGAC---GTGGAGTTTATACTGAAC---GGACGATTATCTTTAACAAGCAGAGATTATGTTTTAAGAGTAGACGGA---------TTTGAAAAG---------CCAGTTTGTGTGAGTGGT---TTCATGGGCAGGCAAGGGACTGAAGATGACCAGGCGCGCTGGGTTCTTGGAAATACTTTTATGAGAGCTTACTACACACAATTTGACCAAGGGAACATGCGCATCGGCTTTGCAAAA
>p596c69.2
------CATGAA---AAGTACAACAACGCATCGTCCAGTACTTACAAGGGAGACGGTCAGTCCTTCTTTACGCAGTATGACCTAGGTGAAATCTCTGGCTACTGGAGTCAAGACAGCGTCACTGTGGCAGGTTTGACAGTGAAAAACCAGGCTTTTGGCGAGGCT---GTTATAGAATCG---GAAATATTCGAAGATACAAAGAATGACGGAATTTTGGGATTGGGCTTCACCAATGTTAGTGCCGGGGAAAAACCCTCAGTCTTTGATAACATGGTCAGCCAAGGAGTTTTACCTGTACCAGTATTTTCATTCTACCTGAACAGGATGGAGACAGGTGGCCCAGACTCGGTGCTAACTCTCGGAGGAACAAACCCTGATTACTACACAGGAGATTTCACATATGTGGATCTTTCTCAGCCTGATCGATGGCAGTTTAAAATGGATAGAGTACAA---CTCTACGGTAACACAATCTTC---AGT---AGAAGGGAGTGTCCAGCCATAGTTGATTCCTCTACTTCACTTATTGTCGGACCAGTCGACGAAATAGACATATTGAACATCGAACTTGGAGGCATAGCACTACCG---------GGGTTTCCCAAAATGTACGTTCTC---GACTGT---TCTAAAATAGACAACCTGCCTGAT---GTTGAATTCATCTTGAAT---GGACAATTATCTTTATCAAGCAGAGACTATGTTTTAAAGATAACGGAT---------GATGAAGAC---------AGCCTGTGTTTTAGCGGG---TTTGTGGGAAAGAGATTCGAGGAGGGAGAAACTCCTACGTGGACTCTTGGCATTTCTTTCATGAGAGCTTTCTACACACAGTTTGACAAAGGCAGAAACAGAATAGGTTTTGCAAAG
>p609c69.52
TGGGTGCACAAC---AAGTACGATTCCAGCAAGTCCAGCACATACAAGAAGAATGACACAGATTTCTCCATTCAGTACGGAACTGGAAGTCTCACAGGCTTTCTTAGCACAGATGTTCTTACTCTGTCTGGCTTGCAAGTAAAAAACCAAACGTTTGCCGAGGCC---ACTCAGCAGCCAGGCATCACCTTTGTTGCAGCTAAATTTGATGGAATCCTCGGTCTTGCCTATGATACCATCTCTGTGGACCAGGTCGTTCCACCATTCTACCGGATGGTCAGTCAGAAGCTTGTCAAGGATCCCATCTTCTCGTTCTACCTGAACAGAAGCGGTGCTGGTGGG---------GAGCTCGTGTTTGGTGGCAGTGACCCAAAGATGTATGAGCCTCCATTCACATACGTGAATGTCACTAGGAAAGGTTACTGGCAATTCAAGATGGACAGTGTGACC---GTGTCT------AGCAAGTTC---TGC---TCTGGAGGCTGTCAGGCCATTGCAGACACAGGCACCTCACTTATTGCTGGACCCACAGCTGAAATTGAGAAGCTAAATGCAAAGATTGGGGCTACAAAGTTTATTGCTGGA------------------TACATGGTT---GTATGT---GCACAAATTCCCTCAATGCCTAAC---ATCACTTTTACCATTGGA---GGAAAATTTGTTCTTACTCCATACGAATATGTCCTCAAGGTGACTATT---------GAGGGCCAG---------TCTGAGTGCCTCAGCGGC---TTCATTGGCTTGGACATCCCTGCCCCTGCTGGCCCTCTGTGGATCCTAGGCGATGTCTTTATTGGGCCATACTACACCGAGTTTGAC---GGCAACAACCGTGTGGGCTTTGCGAAA
>p609c69.84
CAACGACATCAC---AAATACAACAATGCATCATCCAGTACCTATAAAGCTAATGGCAAGCCTTTTCGAATTTATTATGGGACTGGTAACGTGTTTGGTTATCTCAGTCAGGACAGCGTTTCGGTGGCCGGTATCAAAGTTAGGAATCAAACGTTTGGTGAGGCA---TTGCATGAATCT---TCAGACTTTGCACAAGTTGTGCCTGATGGTCTTCTGGGTATGGGATTCAGCAGCATCTCTGTAGCCAAGCAGCCAACAGTTTTTGATAATATGGTCTACCAGAGAGTTGTGCCAGCCCCTGTTTTCTCATTCTACCTAAACCGAAACGAATCAGGTGGTGTTGGAGGAGTGCTCACTCTTGGAGGCACGGATCCAGATTATTATACAGGAAATTTCACCTTTGTGGATGTCACTCTAGAGGCTTACTGGCAATTTAAAATGGATAGCATCGAA---ATAGCTGGCTCTGCAGTTGCC---TGC---AAGCTCGGATGTCAAGCCATTGCCGATACTGGTACCTCCCTTATCGCTGGTCCTATTGAGGAGACAGACGAGCTGAACAGAAAACTTGGAGCCACACCTGTTCCA---------AGTCAGCCAGGATTGTTTATCTTC---AACTGT---TCAGTATTAAGCCGTCTACCCGAT---GTTACCTTTATGTTGAAC---GGGACACTGTCTCTCACAAGCGAGGAGTACACTCTGAAGGTCACTCAG------------GGACAA---------ACTGTGTGTGTGAGCGGT---TTCTTAGGAGTACGG---------------------ATTTGGATCCTTGGCGATGTCTTCCTTGGGCCTTACTACACTCAGTTCGACAAGGGAAATACTCGAGTCGGCTTTGCCAAG
>p664c69.32
---------AGA---AAATATGCGTACGCTTCATCAATAACTAACTTCAACGGTGGGAAACCTTTTTCAATGACTTATGCTTCAAATAATATAACTGGGTCTCTGAGTGAAGATGTTGTCACGTTAGGAAATATAGTAGTTCCATTTCAAGCCTTTGGAGAGGTC---GTGTCCGTTCCT---GATATATTTGATCGCAGATATATTGATGGAGTTGTAGGTTTGGGTTTTCGCGACATCTCCAAGGGTGAACCACCCAACGTGTTTGATAACATGGTGAGCCGAGGTCTCGTGCGGGCTCCAGTTTTCTCCTTTTACATGGATAGAATGGAGGCTGGCGGAAGCACATCACGCCTTACCCTTGGTGGGGTAAATCCTCATTTATATACCGGAGATTTTACCTATGTGGATCTTACTGCACCGAATAAGTGGCAGTTCAAAATAGACAGAGTGCAG---CTCTTTGGCATGGAGATTTTC---TCC---GAGAGCGGATGTCAAGCCGAAGTGGATTCCACCTGTGCAATGATTATCGGGCCGAGAATGGACGTGATCCCGCTGAACATAAAGCTTGGGGCTAGGCCGGTATCCATGCCA---GGACCATTCGAAATGTTCGAGTTT---GACTGT---TCCTCATTGGACATTCTGCCTGCA---GTTCAGTTCATCATTAAT---GGACAATTATCGCTGTCAAGCGAAGATTACGTCATAAAGATGAATGGA------------------------------CGCTGCTTGAGTGGA---TTCGCAACAAAGAAGGGTATGATGAGAGATGGCCAG---TGGAGACTGGGCAATGCTTTTATGAGAGGTTTCTACACGCAGTTTGACAAAGGCAACCGCCGTATCGGATTTGCACAG
>p664c69.11
---------GGA---AAGTACGAT------TCATCAAGTAATAACACGAACGAAGGAAAACCTTTTCAACTGAGCTATTCAGCAAATCATATAACTGGAACTTGGAGTGAGGATGTTGTCACGATAGGAGATATAGTAGTTCCATTTCAAGCTTTCGGAAATGCC---TCGTTCGTCTCT---GATATATTTTATCGTTTGCATATTGGTGGAGTTGTAGGCTTGGGTTTTCGCGACATCGCTAACGAGGAACCGCTCAACGTGTTTGATAACATGGTGAGCCAGGGACTCGTGCAGGCTCCAGTTTTCTCCTTTTACATGAATAGAATGGAGGCTGGCACCCGCCAATCACGCATTATGTTTGGTGGGGTAAATCCTGAATTTTATACTGGAGATTTTACCTACGTGGATATGACTGCACCAAATAAGTGGCAGTTCAAAATAGATAGAGTACAG---CTCTTTGGCATGGAGATTTTC---TCA---GAGAATGGATGTCAAGCTGAAATGGACTCCACTAGCACAATGATTATAGGTCCGAGAATGGACGTGATCCCACTGAACATAAAGCTTGGGGGTAGGCCGGTATCCATGCCA---GGACCATACGAAATGTTCGAGTTT---GACTGT---TCCTCATTGGACAATCTGCCTGCA---GTTCAGTTCATCATTAAT---GGACAATTATCGCTGTCAAGCGAAGATTACGTCATAAAGATGTATGGA------------------------------CGCTGTTTGAGTGGA---TTTGCAACAAAGAGGGGTATGATCAGAGATGGCCAG---TGGAGACTGGGCAATGCTTTCATGAGAGGTTTCTACACACAGTTTGACAAAGGCAACCGTCGTATCGGATTTGCGCAG
>p664c69.34
---------AGA---AAATACATGTACGCTTCATCTATTACTAATTTCAACGAAGGAGAACCTTTTTCAGAAAGATATTTCGCAAGTAATGTAACTGGAACTTGGAGTGAGGATGTGGTCACGATAGGAAATACAGAAGTTCTATTTCAAGCTTTTGCAGAGGCC---GAATTCGTTCCT---GATATATTTGATCGCAGATATATTGATGGAGTTGTAGGTTTGGGTTTTCGCGACATCTCCAAGGGTGAAAAGCCCAACTTGTTTGATAACATGGTGATTCGGGGACTCGTGCAGGCTCCAGTTTTCTCCTTCTTCATGAATAGAATGGAGACTGGCGGCCGCACATCACGCCTTACCCTTGGTGGGGTAAATCCTAATCTATATACCGGAGATTTTACCTATGTGGATCTCACTGCACTGGATAAGTGGCAGTTTAAAATGGACAGATTACAA---CTGTTTGGCATGGAGATTTTC---TCC---GAAAGTGGATGTCAAGCGGAAGTGGATTCCACCTGTGCAATGATTATCGGGCCGAGAATGGACGTGATCCCGCTGAACATAAAGCTTGGGGCTAGGCCGGTACCTATGCCA---GGACCATACGAAATG---------------------------------------------------------------------------------------------------------------------------------------------------------GTTAGTGGA---GCAGTCACT------------------------------------------------------------------------------------------------------------
>p664c69.19
---------GGA---AAGTACGAT------TCATCAAGTACTGACACAAACGAAGGAAAACCTTTTTCAGTGAGCCTTTCTGCAAATAATGTAACTGCGACTTGGAGTGAAGATGTTGTCACGTTAGGAGATATAGTAGTTCCATTTCAAGTTCTCGGAAAGGGC---ACGTTCGTCTCT---GATTTATTTGACCGTTTGAAAATTGACGGAATTGTAGGTTTGGGTTTTCGGTACATCTCTAAGCGTAATAAGCCCAACGTGTTTGATAATATGGTGAGCCAGGGACTCGTGCAGGCTCCAGTTTTCTCCTTTTACATAAATAGAATGGGGGCTGACGACCGCCAATCACGCCTTACGCTTGGTGGGGTAAATCCTGAATATTATACTGGAGATTTTACCTATGTGAATCTTACTGGACGAGATAAGTGGCAATTCAAAATGGACAGAGTACAG---CTCTTAGGCATGGAGATTTTC---TCT---GAGAATGGATGTCAAGCGGTGATGGACTCCACTAGCACAATGATCATAGGGCCGAGAAGGGACGTGATCCCGTTGAACATAAAGCTTGGGGGTAGGCCGGTATCCATGCCA---GGACCATACGAAATGTTCGAGTTT---GACTGT---TCCTCATTAGACAATCTGCCTGTA---GTTCAGTTCATCATTAAC---GGAAAATTATCGTTGTTAAGTGAGGATTACGTTATAAAGATGGGTGGA------------------------------CGCTGCTTGAGTGGA---TTCGCATCAAAAAAGGGTATGTTGCGAGATGGCCAG---TGGATACTGGGCGATGTTTTCATGAGAGGTTTCTACACACAATTCGACAAAGGCAACCGTCGGATAGGCTTTGCACAG
>p664c69.24
------------------------------------------------------------------------------------------GTTGTAGGTGCTCTAGCA---------GTATTAATAGGAGATATAGAAGTTCCATCTCAAGTTTTCGGAGAAGCC---ACGTTCGTCTCT---GATTTATTTGACCGTTTGAAAATTGACGGAGTTGTAGGTTTGGGTTTTCGCGACATCGCTAAACGTGATAAGCCCAACGTGTTTGATAACATGGTGAGCCAGGGACTCGTGCAGGCTCCAGTTTTCTCCTTTTACATGAATAGAATGGAGGCTGACGACCGCCAATCACGCCTTATGCTTGGTGGGGTAAATCCTGAATATTATACTGGAGATTTTATTTATGTGAATCTTACTGCACGGCATAAGTGGCAATTCAAAATGGACAGAGTACAG---CTCTTTGGCATGGAGAATTTT---TCT---GAGAATGGATGTCAAGCGGAAATGGACTCCACTAGCACAATGATCATAGGGCCAAGAAGGGACGTGATCCCGTTGAACATAAAGCTTGGGGGTAGGCCGGTATCCATGCCA---GGACCATACGAAATGTTCGAGTTT---GACTGT---TCCTCATTAGACAATCTGCCAGCA---GTTGAGTTCATCATTAAC---GGAAAATTATCGTTGTCAAGCGAGGATTACGTTATAAAGATGGATGGA------------------------------CGCTGTTTGAGTGGA---TTCGCATCAAGAAAGGGTATGTTGCGAGATGGCCAG---TGGAGACTGGGCAATGTTTTCATGAGAGGTTTCTACACGCAGTTTGACAAAGGGAATCGTCGGATAGGCTTTGCGCAG
>p664c69.15
---------GGA---AAGTACGAT------TCATCAAGTACTAATACAAACAGAGGAAAACCTTTTTCAGTGAGCTATTCTGCAAATAATGTAACTGGAACCTGGAGTGAAGATGTTGTCACGTTAGGAGATATAGTAGTTCCATCTCAAGTTTTCGGAGAGGCC---ACATTCGTCTCT---GATATATTTGACAGTTTGAATATTGATGGAGTTGTAGGTTTGGGTTTTCGCGACATCTTTAAGCGTGATAAGCCCAATGTGTTTGATAACATGGTGAGCCAGGGACTCGTGCAGGCTCCAATCTTCTCCTTTTACATGAACAGATTAGAGGCTGGCGGCCGCCAATCACGCCTTACTCTCGGTGGGGTAAATCCTGAATATTATACTGGAGATTTTACCTATGTGAATCTTACTGCACCGAATAAGTGGCAGTTCAAAATAGACAGAGTACAG---CTCTTTGGCATGGAGATTTTC---TCT---GAGAATGGATGTCAAGGTGAAATGGACTCCACTACCACATTGATTATCGGTCCGAGAATGGACGTGATCCCGCTGAACATAAAACTTGGGGCTAATCTGGTAAACATGCCA---GGACCATACGAAATGAGGAAGACC---AAAAAAGATGCCTCTATGAGTAACGAGGAAAAT---ATCCAGGTGCTCATGCAC---ACGGAACTGCAAATCCTG---------------------------------------------------------------------------------------------------------------------------------AACGCACTAGTGCGTACATTCTGGACAAACTCAGAACACAGAAGCCGGACTATAGGGAGGCTGATG
>p665c65.50
GAGAACCATCGA---AAATACAACAATGACTCTTCTAGTACTTATAGGAACAAACATAAGTCTTTTGCTATGAAGTATGATTTTGGTATATTAGGAGGATATATTGGTCAGGATTGTGTTGCGGTGGCGGGTTTAACTGTAGAAAATCAACAGTTTGGAGAAGCTGTAGTGGTAGACCTT---GATATGCTTGCGAAGACAGATATTGATGGAATTGTAGGTTTGGGTTTCCGCAATATGACTCGGGGCGTAGAAACCAACCTGTTGGATAACATGGTGAGCCAGGGGCTCTTGCCGGCTCCAGTTTTCTCTTTCTACCTTAGCAGAGAAGAG---GGCCAT------TCAACCCTGACACTTGGAGGAGCAAATCCTGATTTCTTTAGAGGCAATTTCAAGTTTGCAAATCTTACTGCACCTGATAGGTGGCAGTTTAAAATGGACAGAGTACAA---CTCCCAGGTGCGGATACCTTC---GGA---GAATCAGGCTGTGAAGCAGAAGTTGTCTCTACTAGCTCAGCGATTCTCGGACCGTACACAGATGTGTACTATCTGAATACAAAGCTTGGAGCCAAACAGATTTTAGCTCCA---GGTCCATAC---ATGTACGAATTC---GACTGT---TCTAAAGTAGACTGGCTGCCTGAC---GTGGAGTTTATCCTAAAT---GGAGAGCTAGCTTTGTCGAGCAAGGATTACGTTATAAAG---------ATGGAGAAGGATGGGACC---------ATTGTTTGCTACAGCGCC---TTCAAGGGAAGAATAGCTTATGAGGAAAGCGAAGAG---TGGACATTGGGACAGGTTTTCATGAGAGGCTTCTACACCTATTTTGATAAAGGCAACCACCGTATCGGCTTTGCGAAG
>p665c65.53
GAGCGTCATCGC---CATTACAACAACGACTCATCGAGTACCTACAATAGTAAAGGCGACACTTTTTCCATCACCTATGATGCAGGATTAGTGTCTGGCAAGGTTGGCCAGGATAGCGTTACGGTGGCAGGTTTAACAGTGAAAAATCAAATGTTTGGAGAAGCC---GAAAGATATCTT---GACCTGTTCGCGAACACAGATATTGATGGAATGGTAGGTTTGGGTTTCCGCGACAAGTCCAGTAGCAAAGAAACCAACCTGTTGGATAACATGGCGAGCCGTAGGATCTTGCAAGCTCCGGTTTTCTCCCTCTATTTTAAAAAAGAAGAGGCAGGTGGCTGTGAAGCTCGCCTGACTCTTGGAGGAGTGAACCCTGATTTCTACACAGGTGAATTTATATTTGCGAATCTGACTGAGCCAGATGAATGGCGGTTTGAAATAGACAGGATCCAA---TTGTTAGGTGCTGATACTCTC---TGG---GAATCGGATTGTCAAATGGAGGTGGACTCTAACAGCGCAATGATTGAGGGGCCGCATCTAGATGTGCATCTCCTAAACACGAGGCTCGGAGCTACACGGATGGCTTATCCA---GGGCCATACAATGTGTACGAATTT---GATTGC---TCTGAGGTAGACAGCCTGCCTGAG---GTGGAGTTCCTTATAAGA---GGAAAATTGTCATTGTCAAGCAAAGACTACGTTGTCAAG---------GAGGAAGCTTCAGGAACG---------ACTACCTGCTACAGTGGT---TTCTTTGGCAGAAAGCGTTTGACTGAAAGTAGCGAG---TGGATACTTGGACAAGTTTTCCTGAGAGGCTTCTACACCCATTTCGACAAAGCCAACCATCGGATCGGCTTTGCTAAG
>p665c65.51
AGCGAACAAAGG---AAATATAACAACGATTCATCTAGTACCTATAAAAGCGAAGGAACAGCCTTTGACATTAAATACCCATTTGGTCAAGTAGCTGGGTATGTGAGTCAAGATAGCATATCGTTGGCGGGTTTAACAGTGGAGAATCAAACCTTTGGGGAAGCT---ATAAAACAACTT---GAGATGTTCAAGGATACAGTCATTGATGGAGTTGTAGGTTTGGGTTTCCGCGATTTGTCTTGGGACAAAGAAACTAACCTGTTGGATAACATGGTGAAACAGGGAGTGCTCAAAGCTCCGATTTTTTCTTTTTACTTCGGCAGAGTA------GGGAACCGTTCACCATTCCTGACTCTTGGTGGAGTAAATCCTGATTTCTTCACGGGCGATTTTACCTTTGTAAATCTTTCTGTACCGCTTAAGTGGCAGTTTGATTTTGACAGGGTACAG---CTTTTTGGGGAGAATATTTTT---TGC---AACGCTGGATGCCAAGCAAAAGTAGAATCTACTACCTGGATGATCGTCGGGCCGTATGCAGATGTGCACCGCCTGAATGCAAAGCTTGGAGCCAGACAAACCTCTGTTCAA---GGGACAAATGTTCTGTATGAATTC---GATTGC---TCTGAAATAGACAACCTGCCAGAT---GTAGAGTTCATCATAAAT---GGAGAACTGTCCTTGTCAAGCAAAGATTACGTTGTGAAG---------AGGTTCAGGAGGAAAACC---------ATGGCCTGCTACAGTGCT---TTCGTGGGGAGAAAAACAGTTACAAAAGGCAACGAG---TGGACACTTGGACAGGCTTTCATGAGAGGTTTCTACACACATTTCGACAAGGCCAACAGTCGGATCGGTTTTGCAAAG
>p665c65.47
CACCCACATAGA---AAGTACAACAACGATTCATCGACTACTTATAAGAAGAAGAAGGAACTTTTCTACATTAACTATTCTGGAAGTACAATAGATGGGTATTGGGGCCAAGACACGGTTAAGTTAGGAGATTTCACAGTGGCAAATCAAACATTTGGAGAGGCC---TTGTCCGTTCCT---GATATATTTGACAACAGATATATTGATGGAGTTGTAGGTTTGGGTTTTCGTGATATCTCTAAGGGTGAACAGCCTAATGTGTTTGATAATATGGTGAGCCAGGGACTCGTGCAGGCCCCTGTTTTTTCCATCTATCTTAAGAGAATAATGCCTGGCGGCCGACAGTCACACATTACCTTTGGTGGGGTAAATCCGAATTTTTATACCGGAGATTTTACCTATGTGGATCTCAGTGTACCGGATAAGTGGCAGTTCAAACTGGACGGAGTACAG---CTCTTCGGCATGGAGGTTTTC---TCC---GAGAGCGGGTGTCAAGCGGAAGTGGACTCCACCTGTGCAATGATCGTCGGGCCGAGAATGGACGTGATCCCGCTGAATACAAAACTTGGGGCTAAGCCGGTATCTATGCCA---GGACCATACGATATGTTCGAGTTT---GACTGT---TCCTCAGTAGACAATTTGCCTGCA---GTTCAGTTCATCATTAAT---GGAAAATTATCATTAACGAGGGATGACTACGTTGTACAGATGAATGGA------------------------------CGCTGTTTGAGTGGA---TTCGCAACAAAGAAGGGTATGATGAGAGATGGCCAG---TGGAGACTGGGCAGTCTTTTCATGAGAGGTTTCTACACGCAGTTTGACAAAGGCAACCGTCGGATCGGATTTGCAAAG
>p665c65.59
GTTAACCGTCGG---CAATACAAGAACGATTCATCGAGTACCTATAAAAATACAGGCAAACATTTTACCATCATTTATTATGCTGGGGTAGTGTCTGGGAATATTGGTCAAGATCGCGTTACGGTGGCAGGTTTAACAGTGGAAAATCAAATGTTTGGAGAAGCA---GAAAAATATCTT---GACATGTTCGAGAACACAGATATTGATGGAATGTTAAGTTTGGGTTTCCGCAACGAGTCCCGTAGCGAAGAATTTAACTTGGTGGATAACATGGTGAGCCAGGGGCTCTTGCAGGCTCCAGTTTTCTCTCTCTACCTTAAAAGGACCAAATGGGGCAAACGTGAATCACATCTGACTCTTGGTGGAGCGAACCCTGATTTCTTCACCGGTGATTTCATATTTGCGGATCTCACTGCGCCTGATAAGTGGCAGTTTAAAATAGACAGGATACAA---ATGTTGGGTTCTGACACTCTC---TTG---GAGTCGGAATGCCAAGTGGAAATTCACTCTAGTGGCGCAATGATCGATGGACCATACTCAGAAGTAAATATCCTCAACACAAAGCTTGGAGCGAAACGGATAAGTATGCTG---GGACCATACGAGATGTACACATTT---GAGTGT---TCTGAAGTAGACAACCTGCCTGAT---GTAGAGTTCGTTATAAAT---GGAAAACTGTCATTGTCAAGCAAAGACTATGTTATCAAG---------GACGACGACTTTGGAAAA---------ACTACCTGCTATAGTGGT---TTCTTGGGCAGAAAGCTTTTGAATGAGGGTGGCAGC---TGGACATTTGGGCAGGTTTTCCTCAGGGGGTTTTATACCCATTTCGACAAAGGCAATCATCGGATCGGCTTTGCTAAG
>p665c65.34
---------AGA---AGATACAGCTACTCCTCATCAAGCACTAACAAGAACGACGGAAAGCCTTTTTCAATGAGCTATTCTGCGAATAATGTAACTGGATCCTGGGGCGAAGATGTCGTCACGGTGGGGGATATAACAATTGCAAGTCAATCTTTTGGAGAGGCT---ACCTTCGCTCCT---GACGTATTTGAGCGTATGCATATTGATGGAGTTGTAGGTTTGGGTTTTCGCGACATCTTTAAGAGCGAAAAAAGCAACGTGTTTGATAGCATGGTGAATCACGGACACGTGGAGGCTCCAATTTTCTCCTTTTACATGAGTAGAATACAGGCTGGCGGCCGCCAATCACACCTTACCTTTGGTGGGGTAAATCCCGATTTTTATACCGGAGATTTCACCTATGTGGATCTTACTCTAATGGATAAGTGGCAGTTCAAACTGGACAGAGTACAG---CTCTCTGGTATGGAGACTTTC---TCC---GAGGGTGGATGTCAAGCGGAAATGGAGTCCTCTTGCGCACTGATTGTCGGACCGAGAACAGACGTCGTCCCGTTGAACCTGAAGCTTGGGGCTAAGCACGTATTTATGCCA---GGACCATACGAAATGTTCGAGTTT---GACTGT---TCCTCATTAGACACTCTGCCTCCA---GTTCAGTTCATCATAAAT---GGAGAATTATCATTGTCAAGTCAGGATTATGTTATGAAGATGGGTGAA------------------------------CGATGCTTGAGTGGA---TTCGTAACAAAGAGTGAAATGATGAGAGATGGCCAG---TGGAGACTGGGCAATGCTTTTATGAGAGGACTCTACGGCGAGAGGGATAGAGGTTACAGAAGATGTGGATTCAATAGG
>p665c65.52
GAAAAACATCAG---AAATACAACAACGCATCATCGAGTACGTATAAGAGCAAAGGCACATCTTTTGAACTGAAATATTCATTTGGTAAAGTAGCTGGCGTTATGAGTCAAGATAGCGTGTCGCTGGCGGGTTTAACAATAGTGAATCAAACTTTTGGAGAAGCT---GCAGCAAATCTT---GACGTTTTTGAGGACACAGTCGTTGATGGAATTGTAGGTTTGGGTTTCCGCAACATGTCTCGGGACAAAGAGACCAACCTTTTGGATAACATGGTGGGCCAGGGTCTCCTGAGAACTCCAGTGTTTTCCATCTACATTAGCAGGTTA------GGGCGGCGCCCATCATACCTGACTCTTGGTGGAGCGAATCCGGATTTCTTCACAGGCGATTTCACGTTCGTGGATCTTAGTGTGCCTCAAAGGTGGCAATTTCGAATGGACAGAATACAA---CTATCTGGCAAGCACACCCTT---GAA---AATGGTGGAATACAAGCAGAAATACAATCCACTACTCCAATGATTGTCGGGCCGTACGCAGACGTGCACAATCTGAATGCAAAGCTCAGAGCCAAAAAGACATCACGACCA---GGTCCATATGTACTGTACGAATTG---GATTGT---TCTAATGTAGACAACCTGCCTGAT---GTAGAGTTCATCATAAAT---GGAGAACTTTCCTTGTCAAGCAAAGATTACGTTGTGAAG---------AGGTTCAAGGATGGATTA---------AAGGTCTGTTACAGCGCT---TTCAGTGGAAGAAAAAACTTTACAAAAGGCGGCGAG---TGGACACTTGGACAGGTTTTCATGAGAGGTTTCTACACTTATTTTGACAAAGCCAACAGTCGGATCGGCTTTGCAAAA
>p665c65.58
GAGTACCGTCGG---GAATACAACAAGGGCTTATCGAGTACCTACAAAACTGTAGGCAAACCTTTTGCCATCACTTATAATGCTGGGTTAGTGACTGGGTATGTTGGACAAGATAGCGTTACGGTGGCAGGTTTAACAGTGGAAAATCAAATGTTTGGAGAAGCT---GCAATGCGTCTA---GACATGTTTGCGAACACAAGTATTAATGGAATGGTAGGTTTAGGGTTCCGCGAGAAGTCCAGTAGCAAAGAAAGCAACCTGTTGGATAACATGGTGAACCAGGGACTCTTGCAGGCTCCAGTTTTCTCCCTCTTTCTTAAAAGATTAGGGACAGGTGGTCATAAATCTCACCTGACTCTTGGTGGTGCGAATTCTGATTTCTTCACAGGAGATTTTATATTTGCCGATCTCATTGCACTTGATAAATGGGAGTTTAAAATAGACAGGATACAG---CTGTGGGGTTCTGACACACTC---TTG---GAGTCA---AGTCAAGTGGAAATAGTCTCTAATAGCGCAATGATTGAAGGACCGCATAAAGAAGTGAATCTTCTCAATACAAAGCTCGGAGCTACGCAATTGGCTATGCCA---GGCGAATACGAGATGTACACATTT---GAATGT---TCTGAAGTAGACAACCTGCCTGAT---GTAGAGTTTGTTATAAAT---GGGAAACTGACATTGTCAAGCAAAGATTACGTTGTCAAG---------GACGAAGAGTCTGGATCG---------ACTAATTGCTATAGTGGT---TTCTTGGGCAGAAAGAGTTCGATGAAGGGTGGCAAG---TGGACATTTGGGCAGGTTTTCCTGAGGGGGTTTTATACCCATTTCGACAAAGGCAATCGTCGGATAGGCTTTGCCAAG
>p665c65.40
---------AGG---AAATACGAGTTCTCTGCGTCAAGTACTAACAACAATGATGGAAAACCTTTTTCAGTGAGCTATTATGGAAAGAACATAACTGGTTCTTGGGGTGAAGATGTGGTCACGTTTGGAAATATAACAGTTGCAAGTCAATCTTTTGGAGAAGCT---GCATCCTCTCCC---GATATATTTGACAGGATATCTATTGATGGAGTTGTGGGTTTGGGTTTTAGGCACATTTTTGGGGACAAAGAAACCAACGTGTTTGATAACATGGTGAGCCAGGGACTCGTGCAGGCTCCAGTTTTCTCCTTTTACATGAATAGAATACAGGCCCGAGGTCGCCAATCACATCTAACCTTTGGAGGGGTAAATCCCGATTTTTATACTGGAGATTTTACCTACGTGAATCTTAAGCCAAAGAATAAGTGGCAGTTTAAACTGTTCGGAGTACAG---CTCTCTGGTATGGAGATTTTC---TAT---GTGGGCGGATGTCAAGCTGCAGTGGACTCCGCCTGCGCATTGATTGTCGGACCGTATATGGATGTGATCACGTTAAACTTGAAGCTCGGAGCTAAGCAAGTATCTATGCCA---GGACCATACGAAATG---------------------------------------------------------------------------------------------------------CCAGTCCACAAC------------------------------AAGGTGATCTCAGGC---TTTCAGGCCCTCCGTCAG------------------------------------------GCCAGGGCG---------------GAACCCGCGACAGAATCCCTGCAGATCTCAGGG
>p665c65.57
GAGTACCATCGG---CAATACAACAACGACTCATCGAGTACCTACAAAAGTACAGGCAAACCTTTTGCCATCACCTATAATGCTGGATTAGTGACTGGGTACGTTGGTCAGGATAGCGTTACGGTGGCAGGTTTAACAGTGGAAAATCAAATGTTTGGAGAAGCC---GCATTATATCTT---GATACGTTTGCGAACACAAGTATTGATGGAATGGTAGGTTTGGGATTCCGCAAGAAGTCCAGTAGCAAAGAAACCAACCTGTTGGATAACATGGTGAGCCAGGGACTCTTGCAGGCCCCGATTTTTTCCCTTTACCTTAAAAGATTAGGGATAGGCGGTCGTGAATCTCACCTGACTCTTGGAGGTGTAAACCCCGATTTCTTCACAGGTGATTTTATATTTGCGGATCTCACTGCACCTGATAAGTGGCAGTTTAAAATAGACAGGATACAG---CTGATGGGTGCTGACACTCTC---TTG---GAGTCGGAAAGTCAAGTGGAAATAGTCTCAAATAGCGCAATGATTGACGGGCCGTATAGGGAAGTGAATCTCCTCAATACAAAGCTCGGAGCTACACGGATAGTTGTGCCA---GGAGCATACGAGATGTACACATTT---GAGTGT---TCTGAAGTAGACAACCTGCCTGAT---GTAGAGTTTGTTATAAAT---GGAAAACTGTCATTGTCAAGCAAAGATTACGTTATCAAG------------------------------------------------------------GTAAATCGT------------------------------------------------ATTTTAGGCTTCTAT---------------------------------TTTGTCAAA
>p737c53.72
---------------------------------------------------------------------------------------------------------------------------GTGTCCTACTTGGCAGTGAAGAACCAGATATTCGGAGAGGCT---ATGCATCAGTCG---GAGTTTTTTGAAGAGATTGAAGCTGATGGGATCATGGGCATGGCTCTCGAGCCGGCTTCATTCTTCAAGCAGCCCAGTGTGTTTGAGAACATGGTGGAACAGAACGTTGTTGGAGCCCCGGTTTTCGCATTCTATCTAGACAACACGCCATCCAGTGATCGCGGCTCAATGCTCACGTTGGGAGGAACAAATCCAGAGCTTTATACAAGAGATTTTACCTACGTTAATGTCACTAAGCCGGGATACTGGCAGTTTCAACTGGACAACGTTAAA---GTGAGGCATGCTCGAGGCGTG---TGT---AGAGGTGTAAGGCAAGCCCTTGTGGACTCAGGGACTACGCTGACTGTTGGTCCCATCAGAGAGACAGACGACCTGAATTTGAGGCTTGGCGCCAGGCGTATTCGATTTGCC---CCT------GGAATG------------------------------------------------------------------------------------------------------------GTCAAC------------------------------GGGCTTTGCATTAGTGCC---TTCTCGGGCAGGACTTATAGGAAAGATCAGGTTCCC---TGGGTCCTTGGAACATCTTTCATGAAAGCATACTACACCAAATTCGACCTAGGACAAAAAACGATAGGATTTGCCAAG
>p737c53.71
CAGAGGCATAAC---AAGTATGACAGCGCTTATTCTAGCACGTATGAGCCTATCGGGAAGGCTTTCAATATCACCTACGAGTCGGGACAAGTAATGGGATACCTGAGTAAAGACATTATTACGATTGCAGGTATGACAGTGAAAGACCAGGTCTTTGCAGAGGCT---ACTCATGAGTCT---GATATTTTTGCAAACAGTTTGCCCGATGGAATCATGGGCTTGGGTGTCAGTACGATTGCTGCATCTCAACAGCCGACCGTTTTTGAAAACATGGTGTCTCAGAAAATGTTGCCCGCCCCGGTGTTTTCCTTCTACCTAAGCCAAGATTTGTCAAATGGAAGCAGCTCTGTGCTCACCCTAGGAGGAACAAACCCAGATCTTTACACTGGAAATTTTACGTTTTTAGAAGTCAACGCTCCTGGATTCTGGCAGTTTAGAATGGACAGAGTAAGG---CTTGCCGGCGCGGGAACTTTC---TGC---AGGCACGGGTGTGAGGCTATCGCTGACTCCGGCACGCCACTTATCGTGGGTCCCATTGAAGAGACAAATGCCCTGAACCAGAAGCTTGGAGCCAGGCCTATTGCA---------GTTTCACCAGGATTGTTTAGATTT---GACTGT---CACCACACGGGCCATCTACCTGAT---GTGGAGATCATTTTGAAT---GGGCAATTCCCTTTGACAAGCAGTGAATACGTTATAAAGCTCAAA------------------------------TCCGTGTGTTTAAGCGTT---TTCTCCGGCATGGAGTTTGCCTCCGGA---ACGATTCGCTGGATCCTTGGAGCCTCTTTCATGAGATCTTACTATACTCAGTTTGACGGGGGAACTTATCGCGTCGGATTTGCAAAA
>p775c64.2
CAAGCTCATAGA---AAATTCAACGCAGACGCATCTGCTTCTCATAAAGGCATCGGTCAGTCATTCAATATCACTTATAAGTCAGGTTCCCTTGATGGCAATCTGAGCCAGGATAAAGTTATGGTGTCCTACTTGGCAGTGAAGAACCAGATATTCGGAGAAGCT---ATGCATCAGTCG---GAGTTTTTTGAAGAGATTGAAGCTGATGGGATCATGGGCATGGCTCTCGAGCCGGCTTCATTCTTCAAGCAGCCCAGTGTGTTTGAGAACATGGTGGAACAGAACGTTGTTGGAGCCCCGGTTTTCGCATTCTATCTAGCCAAAACGCCATCGAGTGAGCGCGGCTCAATGCTCACGTTGGGAGGAACAAACCCAGAGCTTTATTCAGGAGATTTTACCCATGTGGATGTCACTAAGCCGGGATACTGGCAGTTCCAACTGGACAACGTTAAA---GTGAAGCATGCTCGAGGCGTG---TGT---AGAGGTGCAAAGCAAGCCCTTGTGGACACAGGGACCACGCTGACTGTTGGTCCCATCAGGGAGATAGACGACCTGAACATGAGGCTTGGCGCCAGGCGTATTCAATTTGCC---CCT------GGAATGTGGTCTTTT---AACTGC---CTCGAGCTGAACTCTCTGCCCGAT---GTTGAATTCTTCACGAAT---GGCCAGTTGACAATGACAAAGGATGAATATGTCATGAAGGTGAAC------------------------------GGGCTTTGCATTAGTGCC---TTCTCGGGCAGGACTTATACGAAAGATCAAGTTCCC---TGGGTCCTTGGAACGTCTTTCATGAAAGCGTACTACACCAAATTCGACCTAGAAAATAAAAGGATAGGATTTGCGAAG
>p775c64.20
CTAAATCATAAA---AAATACAACCGCCAAAAATCGATAACCTATGAGCCAGTCGGGGAAGATTTCAGTGTCGAGTACCAGGCAGGCAACGTATCTGGACACTTGAGTAAAGATACCATTACAATAGCAGGTATGAGAGTAGAAGACCAGATCTTTGGAGAAGCA---TTACGTGAATCT---GGTATTTTTGCAAAAACTCTACCTGATGGAATCTTGGGGATGGGTGTCGGTACTTTGTCTTCATCTCGGCAACTCACAGTGTTTGAAAACATGGTCCGACAGGGAATGTTGCCCGCCCCAGTGTTTTCTTTCTATATAAGCAGGAGCAAAAGTGCTGCCGTGGGATCAATGCTCACTCTAGGGGGGATAATTCCTGAGTTATACACGGGAAATTTCACTTTTTTACACGTTACGGTACCGAGATACTGGGAATTCATAATGGACAGCATAGAA---GTTGCCGGCCGTGGAACTTTT---TGC---GCCAGAGGCTGTAACACCATTGCTGACTCAGGTACCACCCTGATTGTTGGTCCCATGAAGGAGGCGAATATGCTGAACAAGATTCTTGGAGCAAGGCGTATGTTC---------GGTATGCCAGGAATGTACTTCTTC---AACTGT---TTTCGGTTATCGAGACTGCCTGAT---GTGGACTTTATCCTGAAC---GGAAACTTGACTCTAACGGGTGCAGATTATACCGTAAAGATTGGA------------------------------AGGGTATGCCTGAGCGCC---TTCAGAGGTATATTGGATAATGGAGAA---ATGCCCACTTGGATCCTGGGGTCGACGTTCATGAAGACTTACTACACTGTGTTCGACAGAAAAAATTTTATAGTCGGCTTTGCCAAG
>p775c64.15
CGGAAGCATAAA---AGGTACGATAACACGTTATCCAGCACGTATCAAGCTGACGGCAAGTCATTTAGAATCCAATACGATGCAGGACAGGTTCGAGGATATCTGGGTCAGGATACCGTTACGGTGGCTGGTATCACTGTGCAGAACCAAACCTTTGCCGAGGCC---ACGTTTCACTCA---GATGACTTTGTCAAAACTGTGCCTGATGGTATTTTGGGCCTGGGGTTCCAATCTATCTCTCAGGCTGGCGAAGTACCTGTATTTGATAACATGGTGAGACAGCAAGTTGTGCCAGCTCCAGTTTTCTCCGTCTATCTAAACAGAAATGAATCAGGGGGTGTTGGAGGGGTGCTCACTCTCGGAGGAGCAGATCCTGATTACTACACTGGACATTTTACATATGTAGGACTCAACAAGAGGGGCTTCTGGCAGTTTGAAATAGACCGTATAATG---------GGAAAACATAACTTT---TGT---GAAAGAGGCTGTCAAACGATTGTTGATACTGGCGTCCCGCTGATAGTCGGCCCTCTAGATGAGATATATCAACTGAACGAAAAGCTTGGAGCAAAACCTGTTCTA---------GGTGCACGAGAATTGTTTTTCTTT---GATTGC---CCTGAGGTTGACGAACTGCCTGAT---GTGGATTTCTTCGTGAAC---GGGCAACTTTCACTCTCAAGCAGAGATTATGTAGTGAAATTGACTGAG---------AAGGGAAAC---------CCTCACTGTGTGAGCGCT---TTTTCAGGTACTCACTTTCCCTTTGGGCAAGAACCTCTTTGGATCCTTGGAAATGCTTTCATCAGA---TACTACACTACCTTCGACAAAGGC---AAACGTGTAGGATTTGCAAGG
>p775c64.23
CAGACTCATAAT---CAGTACAATGCCTCAGCATCTAAAACTTATGAGGCCGTAGGTGATCCTTTTCGTGTGAACTATCCGTATGGTGGAGTGAAGGGACATCTGAGTAGAGATACTGTAACGGTAGCTGGAATACCGATTAAAGACCATGTATTTGCAGAAGTC---CTGGAGCAGTCC---GACGTCTTTCAGGATACCTCTGCTGATGGGATCTTGGGCATGGGTTTTGCACATTTGTCTGTGGACAGAAAACCTACAGTTTTTGACAAAATGGTGGAACAAAACCTTGTTCCAGCCCCAGTTTTCTCATTTTATTTTCAGAGGGAGGATAAAGATGAGAGTGAATCGGTGCTCACTCTAGGTGGAACAAACCCAGACCATTATACTGGCAATTTTACCTTTGTGGATCTCACA------------------------------AGAGTAAGA---ATGAGCGGCTTCGGAACATTC---TGC---AAACAAGGATGCCCGGCCATTGTTGACTCTGGCAACACGCTTATCATAGGTCCCTTCACAGAGACAGGTGATCTGAACAGAAGACTTGGAGGGATACGTGTCTTG---------GGTATACCTGGAATGTATAGATTC---CACTGC---TCGCGACTCAACAGGATGCCTGAC---CTGGAGTTCATCATTAAT---GGAACGTTGACCTTGACAAGCAAGGAATACACCATGGAGGTTGACGGG------------------------------ACATGTCTTAGCGCC---ATCTTAGGCAGACGCTTTGGTTACAGAAAGCCCCGTTACTGGATCCTCGGGACTTTCTTCATGAGAACGTACTACACTCAGTTTGACAGG---AAT---AGAATCGGCTTTGCAAAA
>p775c64.1
CAGAGGCATAAC---AAGTATGACAGCGCTTACTCTAGCACGTATGAGCCTATCGGGAAAGCTTTCAATATCACCTACGAGTCGGGACAAGTGATGGGATACCTGAGTAAAGACATTATTACGATTGCGGGTATGACAGTGAAAGACCAGGTCTTTGCAGAGGCT---ACTCATGAGTCA---GATGTTTTTGCCAACAGTTTGCCGGATGGAATCCTGGGCTTGGGTGTCAGTACGATTGCTGCATCTCAACAGCCGACGGTTTTTGAAAACATGGTGTCCCAGAAAATGTTACCCGCCCCGGTGTTTTCCTTCTACTTAAGCCAAGATTTCTCAAATGAAAGCGGCTCTGTGCTCACTCTGGGAGGAACAAACCCAGATTTTTACACTGGGAATTTTACGTTTTTGGAAGTCAACGCTCCTGGATTCTGGCAGTTTAGAATGGACAGAGTAAGG---CTTGCCGGCGCGGGAACTTTA---TGC---AGGCACGGGTGTGAGGCCATCGCTGACTCCGGCACGCCGCTTATCGTGGGTCCCATTGAAGAGACCAATGTCCTGAACCAGAAGCTTGGAGCCAGGCCTATTACA---------GTTTCACCAGGATTG------------------------------------------------------------------------------------------------------------------------------------------------------------------------------------------------------------------------------------------------------------------------------------------
>p775c64.16
------TATCGA---AGATACGACAATGCCTCATCTAACACGTATAAGGATAGAGGTGGGACATTTCGTATCGAATATGACTTGGGAAAGGTAGCTGGCTACTGGAGTCAAGACAGTGTCACGGTTGGAAATTTGACGGTGAAAAATCAAACGTTTGGGGAGGCT---ATAATAGAACCA---CAGCTATTTGCAGATACGACAAATGATGGTATTTTGGGCCTCGGGTTCCGCCACACGAACATTGACGAGGATCCTACGGTTTTTGATAACATGGTGAGCCAGGGAGTCGTGTCTGATCCTGTCTTCTCGTTTTACCTGAACAGTATTGAGTCGGGTGGTCGTGACTCAGTGCTCACGCTTGGAGGAACAAACCCTGATTACTACACTGGGGATTTCACCTTTGTGGATCTTTCTGTGCCAGATCAGTGGCAGTTTAAAATGGACAGAGTCCAG---TTCTCCGGTGCAGCAACTGTT---TGC---CAAGATGGATGCCAGGGCTTGGTTGACTCTGCTACCTCACTCATCGTCGGGCCGATAGACGAGGTGGATGTCATCATGTCAGCGCTTGGAGGCATTCCAATGCCA---------GGCCTACCCAGAATGTACATCTTC---GATTGT---TCAAATGTGGACAATCTTCCCGAC---CTGGAGTTTGTTTTGAAT---GGAAAGTTGCCCTTGAAGAGCAGAGACTATATCATGGAGATGCCTATA---------GATGGAAAA---------ACTGTCTGTTTAAGTAGC---CTGGTAGGAAAGACATGGGAGAAAGAGGAGACTCCTGTTTGGATTCTAGGAATATTTTTCATGAGAACTTACTACACACAATTCGACAAAGGCAATTCCCGCATTGGCTTTGCAAAG
>p800c68.116
GAGCACCACCGG---CAATACAATAACAACTCATCGAGTACCTATAATAGTAAAAACAAACATTTTACCCTCAAATATTATGCTGGGGTAGTGTCTGGGAATGTTGGTCAAGATTGCGTTACGGTGGCAGGTTTAAAAGTGGAAAATCAAATGTTTGGAGAAGCT---GTAAAATATCTT---GATTTGGTCGCTAACACAAGCATTGATGGAATGGCAGGTTTGGGATTCCGGAACAAGTCCCGTAGCAAAGAATTCAATCTGGTTGATAATATGGTGAGCCAGGGGCTCTTGCAAGCTCCAGTTTTCTCCCTCTACCTTAAAAGACTAGGCACAGGTGGTCGTGAATCTCACCTGACTCTTGGTGGAGCAAACCCTGATTTCTTCACAGGTGATTTTATATTTGCGGATCTCTCTGTGCATGATAAGTGGCAATTTAAAATAGACAGGATAAAA---GTGTTGAGTACTGACACTCTC---TGC---GAGTCAGAATGCCAAGTGGAAGTTTTCTCTTATGGCGCAATGATATATGGGCCGTATCCAGAAGTGAATGTCCTCAATACAAAACTCGGAGCTACACGAATTGATAGACAA---GGCCCATACGAGGTGTACACATTT---GAGTGT---TCTGAAGTAGACAGCCTTCCTGAC---GTAGAGTTCGTTATAAAT---GGAAAACTGTCTTTGTCGAGCAAAGATTATGTTGTCAAG---------AAGCAACAG---------------------AGATGT------GGT---TCCTTAGAAAAAAAAATGCTCCGG------------CCTTGGACCCTGGGCCATGTGATGAGAAGAGGAAAACTGGAACATTTGGTAACAACAGGAAAG---------TTTGAAAAA
>p807c65.27
GAATTTCATCGC---AAATACATAAACGCAGCATCAAAAACTTATAGACATGTAGGAAAACTGTTCGATATTAAATATAAGAGAGGTAAAGTTCTCGGATTCCAGAGTAAAGATACTGTTACGGTCGCCGGTTTACCAGTGAAGAAACAGATTTTCGGCGAGGCC---ATGCTTCAATCT---GAGATCTTCCTGGAGATCGCAGCTGATGGAATCCTCGGAATGGGTTTTAGCAGCCTATCTCAAATGGGACAACCCACAGTCTTTGACAACATGCTGAGCCAGGGACTTGTGCATTCTCCAGTTTTCTCATTCTATCTTAGCAGTAAGACACCGGGTGGAGCTGGATCCGTGCTCACTCTAGGAGGAACCAACCCTGATCTCTACACAGGAAATTTCACCTTCGTTGATGTAACTTTCGCACAGTTGTGGCAGTTCAAATTGGACGGGGTCAAA---ATTCCTAAGGGTGAAAGTTTC---TGC---CAAAAAAGATGCAGTGCTATCGTGGACAGCGGCAGCGCGCTGATCACTGGGCCGCAGGAGCAGACGGATAAACTAAATAAGAAACTTGGTGGCTCGCTTCACCGCTATGTA---CCG------GGCATGTGGGTCATC---AACTGT---AACCGAATAAGCGAGATGCCAGAC---GTGGAATTCGTAGTGAAT---GAAACATTGACTCTGACAAGCGAGGAGTATATCATAAAGAACATCCGC---------------------------------TTTAGAAGCAAT---TTTGAAGAACTGAAGCTTGGGGAGGGGCAGTCGCCGCCCTGGGGGTTAGGGCGGGCT---CCTCATTCGAAGGGAACACGTTTCTCAGAAATTGATCTGAAAACTGGCCTGCATGCT
>p807c65.38
GACCTTCATCGC---AGATACCTAAATGCAGCATCAAAAACTCATCAACTTGTAGGGAAACTGTTCAATATTAAATATCAAAACGGTAAAGTTCTCGGATTCCAGAGTAAAGATACTGTTACGATGGCTGGTTTATCAGTAAAAAACCAGATTTTCGGTGAGGCT---ATGCTTGAATCT---GACATCTTCCTAGAGACTGTAGCTGATGGAATCCTCGGCATGGGTTTCAGCAGCATTTCTACAATAGAAGAACCCACAGTCTTTGACAACATGCTGAGCCAGGGGCTTTTGCGATCCCCAGTTTTTTCATTCTATCTGAGCAGTAAGGCACCAGATGGAACTGGATCCGTGCTCACTCTAGGAGGAACCAACCCTGATCTCTACACAGGAGATCTCACGTTTGCGGACGTCACTTTCGCAGAGTTCTGGCAGTTCAAAATGGACGGAGTCGAA---ATACCCAGAGGTGGACGTTTC---TGC---CGAAATGGATGTCATGCTCTCGTCGATAGCGGCAGTGCGCTTATCATTGGGCCGATGGGGGAGACTGATAAACTGAACAAGAAACTTGGTGGCTTTCTTCTGCGCTATGTA---CCG------GGCATGTGGGTCTTC---AACTGT---AACCGCATGAGCAAGATGCCTGAT---GTGAAGTTCATAGTGAAT---GGAACATTGACTCTGACAAGCGAGGATTATATCGTTAAGTCTGGC---------------------------------------ATCTCTGTG---TTCCAACGGAGGGGCCTGCCTGGCGCGTCTGATATCCCTGGCGTGTCTGGTATCAAG------------------------------------------CGGGAGGGGCCTATTGCT
>p807c65.16
CAATCTCATCGC---AAGTACATTAGCGCAGCATCAAAAACTTTTAGACATGTTGGGACTATGTTCAACATTACATATAAGACAGGTAACGTTCACGGATACCAGAGTAAAGATACTGTTACGGTGTCTGGTTTATCCGTAAAAAAACAAGTTTTCGGTGAGGCT---ATGCTTCAATCT---GACATCTTCCTAGAGACTGTAGCTGATGGAATCCTCGGCATGGGTTTCAGCAGCCTTTCCCAAATGGAAGAACCCACAGTTTTTGACAACATGCTGAGCCAGAGACTTGTGCGTTCTCCAGTTTTCTCTTTCTATCTAAGCAGTAAGACAGCAGATGGAGCTGGATCCGTGCTCACTCTAGGAGGAACCAACCCTGGTCTATTCACAGGAAATCTCACCTTTGTGGCTGTCACTTTCGCACAGTTCTGGCAGTTTAAAATAGACTGGATCGAA---ATACCCATGCGTGAAAGTTTC---TGC---CTGGAAGGATGCCATGCTATCGTTGACAGTGGTAGTTCGCTTATCGTTGGGCCACAGAGGGAGACGGATAAACTGAACAGGAAACTTCGTGGC------TCGAGTTTTAAC---AAT---ACAGACATGTGGACCTTC---AACTGT---AGCCGAGTAAGCAGGATGTCTGAC---GTTGAGTTCATAGTGAAT---GGAACATTGACTCTAACAAGTGAGGAGTATATCATAAAGATCGACGAT---------------------------------TGTTTTAGCGCC---TTTTACGGCAGGAAGTTCCCTGTAGGAGCGGATCCT---TGGGTTCTTGGAACTACTTTCATGAGGGCTTATTACACTGTGTTCGACAAAGGAAATAATAGGATAGGGTTTGCAAAG
>p807c65.17
------CATCGC---AAATACATAAGCGCAGCATCAAACACTTATAAACATGTAGGAGAGCTGTTTAATATTACATATAGGAAAGGTAAAGTTCTCGGGTTCCAGAGTAAAGATACTGTAACGGTCGCCGGTTTACCAGTGAAAAACCAGATTTTCGGCGAGGCT---GTGCTTGAAAGT---GAGGTTTTCCTAAAGATCGTAGCTGATGGAATCCTCGGCATGGGTTTCAGCAGCATATCTCAAATGGAACAACCTACAATATTTGACAACATGCTGAGCCAGGGAGTTGTGCATTCTCCAGTTTTCTCATTCTATCTAAGCAGTAAGACACCAGATGGAGTTGGATCCGTGCTCACTCTAGGAGGAACCAACCCTGATCTCTATACAGGAAATCTCACCTTTGCGGATCTCACACTCGCACAGTTTTGGCAGTTCAAAATGGACGGGGTCAAA---ATTCCAAAGGGTGAAAGTTTT---TGC---AAGGAAGGATGCAGTGCTATCGTCGACAGTGGCACTGCGCTGATCTCTGGGCCGGAGGAGGAGACGGATAGACTGAACAGGAAACTTGGTGGCTGGCTTCATAGCTATATA---CAA------GGCATGTGGGACTTC---AACTGT---AACCGAATAAGCAAGATGCCTGAT---GTGGAGTTCATAGTGAAT---GGAACATTGACGCTTACAAGCGAGGAGTATATCATAAAGCTCGACAAT---------------------------------TGCGTTAGCATC---TTTTACGGCATGAAGTTCCCCAGAGGAACGGATCCT---TGGATTCTTGGAACTTCTTTCATGAGGACTTATTACACTGTGTTTGACAAAGGAAACCGAAGGATCGGCTTCGCAAAG
>p807c65.42
------CATCGC---AGATACAAAAATGCAGCATCGAAAACTTATAGACATGCAGGGAAACTTTTCAATATTAAATATAAAAAAGGTAAAGTTCTCGGATTCCAGAGTAAAGATACTGTTACGATGGCTGGTTTATCAGTAAAAAACCAGATTTTCGGCGAGGCT---ATGCTTGAATCT---GACATCTTCCTAGAGACTGTAGCTGATGGAATCCTCGGCATGGGTTTCAGCAGCATTTCCCAAATGGAAGAACCCACAGTCTTTGACAACATGTTAGACCAAGGACTTTTGCAATCCCCAGTTTTCTCTTTCTATCTAAGCAGTAAAACACCAGGTGGAGCAGGATCCGTGCTCACTCTAGGAGGGACCAACCCTGATCTTTTCACAGGAAATCTCACTTTTGTGGACGTCACTTTCGCAGAGATGTGGCAGTTCAAAATGGACGGGGTCAAA---ATTCCAAAGGGTGAAAGTTTC---TGC---AAGGAAGGATGCAATGCTATCGTCGATAGCGGCAGCGCGCTTATCATTGGGCCACAGGAGCAGACGGATAAACTGAACAGGAAACTTGGTGGCTCGCTTCATCGCTATATG---CCG------GGCATGTGGGTCTTC---AAGTGT---AACCGAATAAGCAGGATGCCTGAC---GTGGAGTTCATAGTGAAT---GGAACATTGACTCTTACAAGCGAGGAGTATGTAGTAGAGCACGATGGT---------------------------------TGCCTTAGCATT---TTTTACGGCAGAAAATTTCCCAGGGGAACGGATCCT---TGGGTTCTTGGAACTACTTTCATGAGGACTTATTACACCGTGTTCGACAAAGAATTTCATAGGATCGGGTTTGCAAAG
>p8162c67.79
CGGGAACATCGT---AGATACAACAACGCTTCTTCTAGTACCTATACGAATAATGGCAAAGCGTTTGGTATTAAATATTTCTTAGGCAAAATAGCTGGACTGTGGAGCACAGAAACCATCACGGTAGCGGGTTTAAAAGTGAAAAAACAACATTTCGGAGAGGCC---GTGATAAATTCA---GGCATGTTCAAAGAGGCAGACGTCGATGGAATTTTAGGGCTGGGTCTTCGGAAT------GAAAATGAGACCCCCACTATTTTCGAGAACATGCTGAAGCAAGGTGTTGTGTCGGCTCCGATTTTCTCTTTTTACCTGAACAAAACAAACTCA------CATGACTCTGTGGTCACTCTTGGAGGGACGAACCCTGATTATTATACAGGGGATTTCACCTTTGTGGATCTCACTGCGCCAGATCAATGGAAGTTTGACATGGACAAAGTCCAG---CTCTCCGGAGCGGCAACCTTC---TGC---ACACCAGGATGTGAAGCTATGGTCGACTCGGGATCCTCGCTAATCTCAGGCCCAGCCCATGACGTGGACATTCTGAACAAGAAGCTTGGGGGTGTAATTCTTCCT---------GGACCAAACAAAATGTACGTCCTG---GACTGT---TCTCAACTGGACAACCTGCCTGAC---GTGGAGTTTATACTGAAT---GGACGATTGTCTCTAACAAGCAGAGATTATGTTTTAAGACTAGACGGG---------TTTGAAAAG---------CCAGTTTGTCTGAGTGGT---TTCATGGGCAGACAAGCGACTTCAGATTACGAGGCAGACTGGATTCTCGGAAATAATTTTATGAGAGCTTACTACACACAATTTGACCAAGGAAACATGCGTATTGGCTTTGCAACA
>p8162c67.103
AGGAAATATCGT---AGATACAACAATGCTTCTTCTAGTACCTATGGGAATAAACGCAAAGTGTTTGGTATCGAATATTCCCTGGGCAAAATAGGTGGGCTGTGGGGCACAGAAACAATCACGGTAGCAGGTTTAAAGGTGAAAAAACAACATTTTGGAGAGGCC---ATGATAAATTCG---GGCTTGTTCTATGACGCAGACGTCGATGGAGTTTTAGGGTTGGGATTTCGGAAT------AAAGATGAGGACCCCACGATTTTCGAGAATATGCTGAAGCAAGGTGTTGTGTCGGCTCCGGTTTTCTCCTTTTACCTGAACAGAACAAACTCACATACTCGGGACTCTGTGGTCACTCTTGGAGGGACAAACCCTGATTTTTATACGGGGGATTTCACCTTTGTGGATCTCACTGCGCCAAATCAATGGAAGTTTAAAATGGACAAAATTCAG---CTCTCCGGAGCGGCAACCTTC---TGC---ACACCTGGTTGTGACGCTGTAGTCGACTCGGGATCCTCGATAATCTCAGGACCAGTTCGTGACGTGGACATTCTGAACAAGAAGCTTGGAGCTGTAATTCTTCCT---------GGATCAAAGAAATTGTACGCCCTG---GACTGT---TCTCAACTAGACAACCTACCTGAC---GTGGAGTTTATACTGAAT---GGAAGATTTTCTTTAACAAGCAAAGATTATGTTTTAAGACTAGACGGG---------TTTAAAAAG---------CCAGTTTGTGTGAGTGGT---TTCATAGGCAGACGACGGACCGCAGATTACGAGGCGGACTGGATTCTTGGAAATAATTTTATGAGGGCTTACTACACACAATTTGACCAAGGAAACATGCGCATTGGCTTTGCAAAG
>p8162c67.88
CAATCCCATCGA---AAATACAACAGCACGTCATCTACCTCTCATAAATATGTCGGAGAGGCGATCAAAATAAACTACGAATTCTTGGATGTTACAGGATACCTCAGTAAAGATACAGTTACGATGGCCGGGATGCCAGTGAGAGGGCAGGTGTTCACAGAGGCC---ATGCATCAATCT---GATGCATTAATAGACATTGTGGCTGATGGAGTCTTGGGCTTGGGTTTCAGCAAACTTTCTGTGGCAAAGGCGCCTACCATTCTTGACAACATGGTGAAACAAAATCTAGTAGCGGCTCCAGTTTTCTCGTTCTATCTAAACAGGCAAGCAACAGTTGGAAGTGAATCGATGCTCACTCTCGGAGGAACAAACCCAGCGTTTTATAAAGGGGATTTTACCTTTATAGATGTGAGCAGAGCCAAGTTTTGGCAGCTGGAAATGGACAGAGTAAAA---GTTGGGGGTGCTGAAGTTTTC---TGC---AAGCAAGGATGTGCAGTCATTATAGACTCTGGCAGTTCGGTTATCACTGGTCCTATGGAGGAGACAAATGAACTGAACAAGAGGCTTGGAGGCTGGGAAGTACCA---------CAGATACCAGGAATG------------------------------------------------------------------------------------------------------------------------------------------------------------------------------------------------------------------------------------------------------------------------------------GTAAGA
>p8162c67.48
CGAAATCATAAC---TCATACGACCGCGAATCATCGAGAACCTACAAGTCAGTCGGGGAATATTTCAATGTCACGTATCAGGCAGGCGACGTATTTGGACATTTGGGTAAAGATAGCGTTACGGTAGCAGGAATTAGAATAGAAAATCAAACCTTTGGAGAAGTA---ATATATGAAGCT---GATATTTTTGCAACAACTCTACCTGATGGAATCCTAGGCTTAGGCGTGAGTACTTTGGCTTCGTCTCGGCAACCCACAGTGTTTGAAAACATGGTCAGCAATGGAATGTTGCCCGCCCCAGTGTTTTCTTTCTACCTAAGCAGGAGCGAGAGTGCAGCTGTGGGATCAATGCTCACTCTAGGAGGGACAATACCTGAGTTATATAAAGGAAATATCACCTTTGTACACGTTACAGTGCCAAAATTCTGGGAAATCAGAATGGACAGCGTAGAA---CTCGCCGGCCGTGGAACTTTT---TGT---CAAGGTGGGTGTGACGCCATTGTTGACTCAGGTACCACCCTGATTGTTGGTCCCATGAGGGACACGAATAAACTGAACAAGAAACTTGGAGGCAGTCGTGTGTTA---------GGCATTCCGGGACTGTACATCTTG---AACTGT---TTTTCGGTACCCTTTCTGCCTGAT---GTAGACTTTATCATAAAC---GGAAATTTGACCCTGACGAGTGCAGAATACACCATAAAGGTTACA---------------------------------------------------------------------------------------AAGTTTATCCTGTCAGAATATCACTTAAATCCATTTATTCCTGTG------------------------------------
>p8162c67.82
CGAAATCATAAC---ACATACAATGGCAAATTATCGAGCACATATAAGTCAATCGGGAAATATTTCAATGCCACTTACGAAGCAGGCCACGTATTTGGACACCTGAGGAAAGACAGCGTGACGGTAGCAGGTATAAGAATAGAACATCAAATCTTCGGAGAAGCA---ATACACGAATCT---GAAATATTTGCAGCAAATTTTCCCGATGGAATCTTGGGTATGGGCATCAGTTCTATGGCTGCCTTAAAACAAGCCACAGTGTTTGAGAACATGGTCAGCCAGGGAATGTTGGCCGCTCCAGTGTTTTCTTTCTACCTTAGTAGGAGCGAAAGTGCTGCTGAGGCATCAGTGCTCACTCTAGGCGGAACAAATCCTGGGTTGTATACAGGAAATTTCACCTATATAGATGTTACTGTGCCGAGATTCTGGGAATTCAAAATGGACAGAGTGGAA---CTTGCCGGCCGCGGAACTTTC---TGC---AAACGTAGGTGTAACACCATAGTTGACTCAGGGACCACCCTCATTGTTGGACCCATGAAGGAGACAAATGAACTGAATAGGATGCTTGGAGGCAAACTAATGTTGGGTGTT---CTA------GGAGTGTACCACTTC---AATTGT---TCTCTGGTACCTGGACTACCTGAT---GTAGACTTTATCGTCAAT---GGGACCTTGACACTGACAAGCAGACAATATACTTTACAGTTGGGCGTC------------AGCATA---------GTGGCTTGCGAGTCCGCC---CTGAGAGGGACCCTTGTTCGAGCCCCG---CTACCGCCCTGGCCT---------------------------------------GACGGAGGGAGTCTGAGATGTGGACTGGCTATA
>p8558c44.1
---------------------------------------------------------------------------------------------------------------------------ATTGCAGGTCTCACGGTTAACAATCAAAGTTTCGGAGAAGCC---CTCATAGAACCA---GATTTGTTCAGAGGTATGATGATTGATGGGATATTGGGGCTGGGGCTCAGCAACATAGAGGGGGGTGAAGAACCCTCAATTTTTGATAACATAGTGCGCCAGGGACTTGTGCCAGTTCCAGTGTTCTCCATCTATCTTAACAGGTATGGTTCTGGCGGTCCTGATTCTGCGCTCACGCTTGGTGGAGCAAACCCGTATTTTTGTGAAGAAAGATTCACATTTGCAGATCTTACTGTGCCACATCGCTGGCAGTTTGAAATAGACAGAGTACAA---CTCTCTGGTGACGGTATCTTC---ACG------TCTGGACGTCAGGCAGTAGTTGACTTGAGTACCTCATTTATTGTCGGGCCGATGAAAGAGGTCCATGCCCTCAATACACAGCTTGGAGGCAAATTGTTTCCA---------GATCATCCTGAACTGTATAAGTTC---GACTGT---TCTGAAGTGGACGACCTGCCTGAT---GTAGAGTTTGTTGTGAAC---GGGAAACTGTCATTATCAAGCAGAGATTATGTTGTGAAGATGAAGGAA---------AAAGGGAAG---------TCTGTTTGTGTCAGCGGT---ATATTAGGAATGAAATCGAAGGAGAATGATGGACCAGACTGGGTTCTTGGATTGAATTTCATGCGGGCTTACTACACACAATTTGACAAAGGCAACCGTCGCATCGGCTTTGCAAAA
>p855c67.168
CATTATTATAGA---AGATATAACAACGCATCATCCAGTACTTACCGCGCCAATGGTAAAGAATTCACTGCATTATATGAGGACGGTGAAGTAGAAGGCTATTGGAGTCAGGACACTTTAAAGGTGGCAGGTTTGAAAGTGAGAAACCAATCTTTTGGAGAAGCT---GTACTAGAGCCT---AACATGTTCAAAGATATGAATATTGATGGGGTTTTGGGTTTGAGGCCTCGCGCCGCCTTTGAGGGCGAAGAACTCACTGTTATGGACAACATGGTTAGGCAAAAACTCTTACCAGCTCCGGTTTTCTCCCTCTATCTCAACAGATTTGATTCAGAAGATCGTGATTCCGTGCTGACTCTTGGCGGCACCAACACTGATTACTACACTGGAGAGTTCGTCGTTGCTCCTCTTACTAGGCCAAATCGCTGGCAGTTTAAGATAGACGGAGTCCAA---ATCGCCCACTCTGGAGTATTC---AGT---AAGTCGGGATGTCACGCAGAACTGGACTCGGGTACCCCACTTATTCTCGGCCCTATTGAAGAGGTAAATATTGTCCACTTACAGCTCGGCGGCATCCCGCTCCAA---------GGATGGCCCAGAACGTTTTTATTC---GACTGT---GCAAAAGTAGACAGCCTTCCCGAC---CTAGAGTTTATCGTGAGT---GGACAACTATCGATATCAAGTAAAGATTACATTATAAAG---------GAGTATAAAGATGGAGAA---------GTCTCATGTTACAGCGCT---GTAGAAGGCATGTTCTGGAGGAAAGATGAAACGCCTGTCTGGGTTCTTGGAACTGCTTTCATGAGGGCCTACTACACTCTTTTCGACGTAGGCAACAAAAGGATTGGATTTGCAAAG
>p855c67.163
---CCCTATAGA---CGCTTCAACAATGCGTCATCTAGTACTTATCATGCAAATGGTAAAACATTTGATGCATTCTTTGAGACCGGACACGTAGAAGGCTATTGGAGTCAGGACAGCTTAAAGGTGGCAGATTTGAAAGTGAGAAAGCAATCTTTTGGAGAAGCT---GTACTAGAGCAT---AACATGTTTAAAGACATGAATATTGATGGAGTTTTAGGTTTGAGGTCTCGCGACGATTCTGAAGGTGAAGAACTCACTGTTATGGACAACATGGTTAGACAAGGACTGTTGCAGGCGCCAATTTTTTCTCTTTTCCTTAACAGATTTGATTCAGGTGACCATGACTCCGTTCTGACTCTTGGTGGAACCAACCCTGATTGCTATACTGGAGAATTCATTGTTGTGCCTCTTGTTATGTCACATCGCTGGCGGTTTATTATGGACGGAGTACAA---ATCCCCCAAGATGAAATCGTC---TGC---AGTTTGGGATGTCGGGCAGAAGTTGACTCGGCTACGCCACTGATTCTCGGGCCCATGGAGGATGCAGATGTTCTGAACATAGCGATTGGCGGCAAACCGCACCAT---------GGGTGGCCAGGAACGTTTTTCTTC---GAATGT---TCAGAAATAGACGACCTGCCCGAC---ATCGGGTTTATCGTGAAT---GGGAAACTCTCGTTGTCGAGCAAAGATTATGTTATACAG---------GAGTTTACAGGTGGAGAA---------TTAATCTGCTACAGCGCT---ATACAAGGTATGACTTGGAGGGAGGATGAAACGCCAGTCTGGATTCTCGGCTCAGCCTTCATGAGAGCTTACTACACTCTATTCGACAAACAAAACGACCGGATCGGATTTGCGAAA
>p855c67.164
CATAATTATAAA---AGATACAGCCATGCATCATCTAGTACCTATTTCGCAAAAAGTACAAAGTTCCTTGCGATTTATGACACTGCTCAGGTGGAGGGCCATTGGAGCGTGGACATCTTAACGGTGGCAGGTTTGGAGGTGATATATCAATCATTTGGAGAAGCT---GATCTAAAACAT---AAGGTGTTCGAAAATATGAATATTGATGGGGTTTTAGGTTTGGGGCCTCGCAACATCAGTGGGAGAATAGAACCCACTGTATTTGAAAACCTGGTCAGCCAGGGACTGTTGCCGGCTCCAGTGTTCTCCCTTTATCTAAACAGGTTTAATTCAGGTGACCGTGACTCCGTGCTGACTCTTGGTGGAACCAATCCTGATTGCTATACTGGGAAGTTCGTTTTTGCGTCTCTTACAGAGTCAAATCGCTGGCGGTTTAAAATGGACGGAGTACAG---CTCTCCCATGATAGAGTCTTC---AAG---ATGGGGGAATGTCAAGCAGAAATTGACTCATCTACGCCACTGATTCATGGTCCCATAAAGGAAGTACACGTCCTAAACTCACTGCTTGGAGGCTCTCATCTTAAA---------ACATGGCCTGGCACGTATGTGTTC---AATTGT---TCAGAAGTAGACAGCCTTCCCGAT---GTGGAGTTTATTGTGAAT---GGACAACTATGTTTATCAAGCAAAGATTACATTATAAAGTTTGAAGGT------------GGGATA---------TTGTCATGCTACAGTGCT---ATAGAAGGGGAT---TTGAAAAACGGCCGACCTCCA---TGGATTCTTGGCTCATCCTTCATGAGGGCTTACTACACGCAATTCGACACAGGCAACAATAGGCTCGGGTTTGCAAAG
>p855c67.162
AATCCTTATAGA---CGCTTTAACAATGCGTCATCTAGCACTTACCGCGCAAACGGTAAAACATTCGATGCATCCTTTGAGGCTGGTCAAGTAGAAGGCTATTGGAGTCAGGACAACTTAAAGGTGGCAGGCTTGATAGTAAGAAACCAATCTTTTGCAGAAGCT---ATACTGGAACCT---AACATGTTCAAAGACATGAACATTGATGGGGTTTTGGGTTTGAGGCCTCGCGGCGATGCTGACGGTGAAGAACTCACTGTTATGGACAACATGGTTAGACAGGGATTGTTGCAGGCACCAATGTTTTCTCTTTTCCTTAACAGATTTAATTTTGGTGACCGTGACTCTTTGCTGACTCTTGGTGGAACCAACCCTGATTATTATACTGGAGGGTTCATTGTTGCGCCTCTTACAATGCCAAATCGCTGGCGGTTTAAAATGGACGGAGTACAA---ACCTCCCGTGATGGAGTCGTC---AGC---AGGTGGGGATGTGAAACAGAGGTTGACTCGGCTAGTCCACTGATTTATGGACCCATGGAGGAAGTAGATATTCTCAACTTAATGCTTGGAGGCAAACCGCACCAT---------GGGTGGCCGAGAACGTTTTTCTTC---GACTGT---TCTAAAGTAGACGGTCTACCCGAC---GTGGAGTTTATCTTGAAT---GGAGAATTATCCTTGTCAAGCAAAGATTACATCATAAAG---------GAGTATAGAGATGGAGAA---------TTTATTTGCTACAGCGCT---ATAGAAGGTATGATTTGCAGGAGGGATGAAACGCCAGTCTGGATTCTCGGCTCACCCTTCATGAGGGCTTACTACACTCTATTCGACAAACAAACCAACCGGATTGGATTTGCAAAG
>p855c67.174
CATCACTATAAA---AGATACAACAACGATTCATCTTATACTTATCATGCAAAAGGTAAAGAATTTATGGCAATATATGAGACAGGAGTTGTAGAAGGCTATTGGAGTGAGGACATCTTCAGGGTGGCAGGTTTGAAAGTAAAAAATCAAACTTTCGGAGAAGTC---ATACAAGAGCCT---GATTTGTTCCAAGATATGAATATTGATGGGATTTTTGGTTTGGGATTCCGCGGCGATGCA------GAAGGACCAACTGTTTTTGATAACATGGTCATCCAGGGACTTCTGCCGGCTTCAGTTTTCTCGCTTTACCTAAACAGATTTAACATGGGTGACCGTGACTCGGTGCTCACTCTTGGCGGAATCAACTCTGATTACTACACTGGAGAGTTCGTATATGCGCCGCTCAGATCGCCAAATTACTGGCAGTTTAGAATTGATGGAGTAAGA---ATCGCCCGTGCTGGAGTGTAC---AGC---ATGGGAGGATGTGAAGCAATTGTCGACTCGGGTACACCATTCATTTTCGGACCCATTGAAGAAGTTGATATTCTGAACCTTGTGCTTGGAGGTTCTCCGCTCCAA---------GGATGGCCCAGGATGTTCTCCTTT---GACTGT---TCTAAACTAGAAAGCCTGCCAGAC---GTGAAGTTTATCGTGAAT---GGAATACTGTCACTGTCAAGTAAAGACTACGTTATTCAGTATAGAGAT------------AGAGAA---------TTGATTTGCTACAGCGCT---TTTGTAGGA------TGGGAAGAAGATGAAACGCCA---TGGATTCTTGGCTCAGCATTCATGAGGGCTTACTACACTGTATTCGACAAAGAAAACAACAGAGTTGGATTTGCAAAA
>p855c67.161
AATCTTTGCAGA---CGCTACAACAATGCGTCATCTAGCACTTACCGCGCAAATGGTAAAACATTTGGTGCATTCTTAGAAACCGGTCAAGTAGAAGGCTTTTGGAGTCAGGACAGGTTAACGGTGGCAGGTTTGAAAGTGAGAAACCAATCTTTTGCAGAAGCT---GTACTAGAGCCT---AACATGTTCAAAGATATGAACATTGATGGGGTTTTGGGTTTGAGGCCCTGCGAAGATGCTGAAGGTGAAGAACTCACTGTTATGGACAACATGGTTAGACAGGGACTGTTGCAAGCGCCAATTTTTTCTCTTTTCCTTAACAGATTTAATTTAGGTGAACGTGATTCCGTGCTGACTTTTGGTGGAACCAACCCTGATTATTATACTGGAGGGTTCATTGTTGCGCCTCTTACAATGCCAAATCGCTGGCGGTTTAAAATGGACGGAGTACAA---ATCTCCTATGATGGAGTCCTC---AGC---AGGTTTGGATGCCAAGCAGAAGTTGACTCGGCTACGCCACTGATTCTCGGACCCATGGAGGAAGTAGATATTCTGAACATAGTGCTTGGAGGCACACCGCACCAT---------GAGTGGCCGAGAACGTTTTTTTTC---GACTGT---CATGAAGTAGACGGCCTGCCCGAC---GTGGAGTTTATCGTGAAT---GGAGAATTATCCTTGTCAAGCAAAGATTACATTATAAAG---------GAGTATAGATATGGAGAA---------TTTATTTGCTACAGTGCT---ATAGAAGGCATGACTTGGAGGAAGGATGAAACGCCAGTCTGGATTCTTGGCTCACCCTTCATGAGGGCTTACTACACTCTATTCGACAAACAAAACGACCGGATCGGATTTGCAAAA
>p864c38.3
GGAACCAGAAAA---GAATACAACTATGAATCGTCAAGCACTTATAAAGCGAATGGAAAGCCATTTGAACTTTCTTATGGCGCGGGAAAAGTGTTAGGCTTCCGCAGTCAGGACAACGTAGCGATTGCAGGTGCAACAGTTTACAATCAAATTTTTGGGGAGGCT---ATAATAAGACCG---AAGATGTTTGCCGGTTCTATGAATGATGGGATTTTGGGCCTTGGATTCAGCAACATTGACGAGGGCGAAGAATTCAATGTTTTTGATAACATGGTGATCCAGGGACTTTTGCCTGCTCCAGTTTTCTCTTTCTACCTGAACAGATATGGTACTGATGATCCTGACTCTGTGCTCACTCTTGGTGGAACAAATCCTGATTATTATAATGGAGATTTCGCCTTCGCAAATCTTACTGCGCCGGATCGCTGGCAGTTTGAAATTGACAGAATACAA---CTCTCCAGTAAACACTTTGCC---------TTGCGCAAATGTCAAGCAGTAGTTGACACAGGTAGCTCACTGATTGTTGGACCGAGTGATGAGGTAGATGCTCTGAACAAAAGGCTTGGAGCCAAACCACTGCAACAA------GGCGATCGAAAATTGTATACGTTC---GATCGC---CATGAACTGAAGAGCCTGCCCAAC---CTAGAATTCATCGTAAAT---GGACACCTCTCAATGACAAGCAGAGATTATGCTGCTCAGTTTCCGGGA---------ATGCGGATC---------GGCCAGTTTTACAGCGGC---ATAGTAGGGAAAGAATTCAAGAGAGGTGAAACACCAGTTTGGTCTCTAGGATTTAGTTTCATGCGTACTTTCTACACTCAATTCGACAAAGGCAACCGTCGAATCGGCTTCGCAAAA
>p947c59.272
CATCCTTACAGA---AGATACAATAATGCTTCATCTAGTACTTATATCGCCAATGGCAAGGAATTTGGTGGTTTTTATGAGAGTGCTGAA------GGCTATTGGAGTCAGGACAGCTTCAGACTGGGAGATATGGAATTGAAAAATCAATTCTTCGGAGAGGCT---ATTCTTGAAAAC---AATGTGCTCAAACATACAAATATTGATGGGGTTTTTGGACTGATGCCCTGCGGTGACGCCCTGGTCGAAGGGCCCACTGTTTTTGAAAACATGCTTGGGCAGGGACTCTTGCCGGTTCCAGCTTTTTCTCTCTTCCTCAACAGATTCAGTTCAGGTGGTCCTGATTCCATGCTGACTTTTGGTGGAGTAGATCAACGTTACGCTGCCGGAAGGTTCGTTTTTGCGCGTCTTACAATACCAAACCGCTGGCAGTTTACTCTGGACGATATAGAA---ATCCCTATCGACGAAATCATT---AGC---GCGCGGTCAGGCCAAGCGGAACTTGACACTAGTACGCCACTTATTCTCGGGCCCATGGAGGACATACGTTCGCTACACTATTACCTTGGAGGCAAACCGCACCAA---------AAGCGGCTTGGAAGGTTTGTCTTC---GACTGT---GCAAAAGTAAAGAAGCTGCCTGAC---GTGGGGTTTATTGTGAAT---GGACAACTTCCTTTGTCAAGCAGAGATTATGTCATACAG---------GAGTATGAAGATGGGCAG---------CTTACTTGTTTGAGCGCT---ATACAATGGATTTATAGGAGGAAAAATCAAATGCCTGTCTGGATTCTTGGAACAGTCTTCATGAGAGCCTACTACACTATTTTCGATAAAGGCAACCGTAGAGTTGGATTCGCAAAG
>p97c59.82
CATATGTATAAA---AGATACGATGATAAAATATCGAGAACTCATAGCACAAACAAAAAGCATTTTGATGTTATTGATAACTCGGGTCGAGTCACTGGCTACTTCAGTCAGGATAGCTTCACGATTGCAGGTCTCAAAATCAAAAATCAAAGTTTCGGAGAAGCT---CTGTTTGAACCA---GATTTGTTTTGGCGTACGAAGAATGATGGGATATTGGGTCTGGGGTTCAACAACGTTGATGGGGATGAAGAACCATCAGTTTTTGATAACATGGTCAGCCAGGGACTCGTGGAAGCTCCAGTGTTCTCCATCTATCTTAACAGATATGGTTCTAGTGGTCCTGACTCTGTTTTCACCCTTGGTGGAACAAACCCTGATTATTTTGAAGAAGATTTTATATTTGCAGACCTTACTGTGCCACATCGCTGGCAGTTTAAAATAGACAGAGTGCAA---CTCTCTGGTGACAGTATCTTC---AGC---AAGTCAGGATATCAAGCAGTACTTGACTCGAGTTCTTCATTTATTGCCGGGCCGTTTGAAGAAACCCGTACCATCAATCTACAGCTTGGAGGCAAATCATTTAGA---------AGCCGTAATGGACTG------------------------------------------------------------------------------------------------------------ACGAAACTA---------AAAGGGCAA---------GATATTTGTGCCAGCCGT---ATATTAGAAATGGGATGGAGGAAGAATGATGAAGCAGACTGGGTTCTTGGAATGAATTTTATGCGGGCGTACTGCACACAATTTGACAAAGGCAACCACCGTATCGGCTTTGCAAAA
