# Supplementary material for: Chloroplast acquisition without the gene transfer in kleptoplastic sea slugs, Plakobranchus ocellatus
Source: eLife. 2021 Apr 27;10:e60176. doi: 10.7554/eLife.60176 (PMC8079154; doi:10.7554/eLife.60176)
Supplement: Supplementary file 12. [file elife-60176-supp12.zip › Supplementary_file_12/OG0000132/sequence_original.fa]

>Aca_XP_005098204.2
---------------------------------------------------------------------------------------------------------------------------------------------------------------------------------------------------------------------------------------------------------------------------------------------------------------------------------------------------------------------------------------------------------------------------------------------------------------------------------------------------ATGTCTCGTTTG------------------------------------------------------------------------------------------------------------------------------------------------------------------------------------------------------------------------------------------------------------------------------------GAGATAGTACACCATTCCAGTATGAGGTCCTCT---------------------------------------------------------------------------------------------------------------------------------------------------------------------CTC------------------------------------------------------------------------------------------------------------------------------TTC---CTTCTG------------------------------------------------------------------------------------------------------------------------------------------------------------------------GTGGCGGCCATCGTG---------------------------GCTTTGACTTCTGCGGAC------------------AAGGTCATCAAG---------------------------------------------------------------------------------------------------------------------------ATCCCC---CTGTAC---CGC------------------------------------------------------------------------------ATGCCGTCGGCGCGGCAGATGATGCGAGCCCAGGGT------------------------------------------------------------------GTGGAC---CTATGGGCA---CTGCAGCAGAAG------------------------------------------------------------------------------TACCAGGCCATTAACACT------------------------------------------------------------------------------------------------GTGAAGCTG------------------------------------------------------------------------------------------------------------------------------------GAC---------------------------AGTGGC---TCGCCTGAACCGCTCACAAACTACCTGGAT---------GCC------------------------------------------------------------CAGTAT------TACGGACCAATCACC------------------------ATC------------------GGTACTCCCGGCCAG------------CCCTTCAAC---------------------------------------------------------------------------------------------------------------------------------------------------------GTCATCTTCGACACGGGCTCCTCC------------------AACCTGTGGGTA---CCCTCCAAGCACTGCAAG------ATC------------------------------------------------------------------------------------------------------------------------------------------------------------------ACTGACATCGCCTGT------------------------------------------------------------------------------------------------------------------------------------------------------------------------------------------------------------------------------------------------------------------------------------------------------------------------------------------------------------------------------------------TTGCTGCATCAA---AAGTACAATTCTGACGCCTCCAGCACTTACAAAAAGAACGGAACA---------AGCTTCGCCATCCGG------TACGGTACCGGTAGTTTAACCGGATACCTCAGTACCGACACTGTCACT---------------------------------------------------------------------------------------------------------------------------------------------------------------------------------------------------------------------------------------------------------------------------------------------------------------------------------------------------------------------------------------------------------------------------GTGGCTGGCCTGGCTGTGAAGGACCAGACATTCGCCGAGGCC---ATCACCCAGCCTGGCGTGACCTTCATCGCCGCCAAGTTTGACGGCATCCTAGGCATGGGCTACTCAGAGATCTCCGAGGACGGCGTGGTGCCGGTCTTCTACAACATGGTGTCCCAGAAACTGGTGGCACAGCCCGTCTTCTCCTTCTTCCTT------------------------------------------------------------------------------------------GAC------------AGGGACCCC------------------------------------------------------------------------------------------------------------------------------------------------------------------------------------------------------------------------------GCAGCTTCCGTA---------------------------------------------------GGCGGG---------------------------------------------------------------------------------------------------------------------------------------------------------------------------------------------GAGCTGACGTTAGGTGGCGTGGACGACAGTCGCTACACCGGC---------------------------------------------------------------------------------------------------------------AACTTTACC---------------TGGGTCAAC---GTCACCACCAAGGGATACTGGCAGTTCCAGATGGAT------------------------------------------------------------------------------GGCGTTACC---GTTGGC---------AACAGC---------------ACGTAC---TGT---AAG------------------------------------------------------GGTGGGTGTAAGGCGATCGCTGACACCGGCACGTCCCTGCTGGCTGGACCCACGGAGGAG------------------------------------------------------------------------------------------------------------------------------------------------------ATCTCTCAA------------------------------------------CTCAACAAGCAGATCGGAGCCACTCCTATCAACCCCCAG------------------------------------------------------------------------------------------------------GAG------------TACATTGTG---GATTGC---AGCAAG------------------------ATCCCT---------------------------------------------------------------------------------------------------------------------TCAATGCCCAAC---------------------------------GTGAACTTT------------------------------------GAACTTGGA---GGT---------------------------------------GCAACATTCTCCTTAACA---------------------------CCAAAGCAGTATGTT---------------------------------------------------------------------------------------------------------------------------------------------------------------CTTCAG------------------------------------GTGAGCCAA------------------------------CAAGGCGTG---------ACCCAGTGCCTGAGCGGG---TTC------------------TCT------------GGCATTGAC---------------------------------------------------TTACCTCCCCCTAGAGGTCCC------------------------------------------------------------------------------CTGTGGATC---------------------------------------------------------CTG---------GGAGACGTT------------------------TTC------------------------------------------------------------------------ATTGGC---------------------CCC---------------TAC------------------TACACCCAGTTC------------------------------------------------------------------------------------------------------------------------------------------------------------------------------------------------------------------------------------------------------------------GACATG------------------------------------------GGC---------------------------AAT------------------------AAC------------------------------------------------------------------------------------------------------------------------------------------------------------------------------------------------------------------------------------------------------CGA---------GTG------------------------------------------------------------------------------------------------------------------------------------------------------------------------------------------------------------GGC---------------------------------------------------------------------TTCGCT---------------CAG------------------------------------------------------------------------------------------------------------------------------------------------------------------------------------------------------------------TCCAAGCAGTGA---------------------------------------------------------------------------------------------------------------------------------------------------------------------------
>Aca_XP_005104863.1
------------------------------------------------------------------------------------------------------------------------------------------------------------------------------------------------------------------------------------------------------------------------------------------------------------------------------------------------------------------------------------------------------------------------------------------------------------------------------------------------------------------------------------------------------------------------------------------------------------------------------------------------------------------------------------------------------------------------------------------------------------------------------------------------------------ATGCATGTGCTTGCTTCAGCCAGC---------------------------------------------------------------------------------------------------------------------------------------------------------------------GTG------------------------------------------------------------------------------------------------------------------------------CTC---CTCTTG------------------------------------------------------------------------------------------------------------------GCA---------------------------------------------------GTGAGCAGCGTGTAC---------------------------TGC---------------------------------AACCTCCTGAGG---------------------------------------------------------------------------------------------------------------------------ATCCCC---CTCCAC---AAA------------------------------------------------------------------------------ACGAAAAGTGCCAGACAGACGCTGGCAGAACATCAG------------------------------------------------------------------AACAAT---GTGCAGGTC---TTGATGCAGAAG------------------------------------------------------------------------------TATAAGGCGACCAACCGT------------------------------------------------------------------------------------------------------GTC------------------------------------------------------------------------------------------------------------------------------------GAC---------------------------AAAACA---GGCTTCGAACCTCTCACCAATTATTTAGAC---------GCT------------------------------------------------------------CAGTAC------TTCGGTGTGATCGGG------------------------CTG------------------GGCACGCCGCCCCAG------------CAGTTCAAG---------------------------------------------------------------------------------------------------------------------------------------------------------GTCGTCTTTGACACCGGGTCCTCC------------------AACCTGTGGGTG---CCTTCCAAGAAGTGCAAG------TGG------------------------------------------------------------------------------------------------------------------------------------------------------------------ACGGACATTGCGTGC------------------------------------------------------------------------------------------------------------------------------------------------------------------------------------------------------------------------------------------------------------------------------------------------------------------------------------------------------------------------------------------TTGCTGCACAAC---AAGTACGACAGTACCAAGTCGAGCACGTACAAGGCCAACGGCACA---------GACTTCTCCATCCGC------TACGGCAGCGGTAGCCTCACGGGCTTCCTCAGCACCGACACGCTCACG---------------------------------------------------------------------------------------------------------------------------------------------------------------------------------------------------------------------------------------------------------------------------------------------------------------------------------------------------------------------------------------------------------------------------GTGTCGGGTCTGTCGGTGAAGAGCCAGACATTCGCAGAGGCG---ACGTCTCAGCCCGGGATTACTTTTGTGGCGGCCAAGTTTGACGGGATCCTGGGTCTGGGCTTCGACACGATCTCCGTGGACAGAGTTGTCCCCCCGTTCTACCTGATGGTGCAGCAGAAGCTGGTGGCCAAGCCCGTGTTTTCCTTCTACTTG------------------------------------------------------------------------------------------AGC------------AGAGATCCC------------------------------------------------------------------------------------------------------------------------------------------------------------------------------------------------------------------------------AATGCCACGGAA---------------------------------------------------GGAGGG---------------------------------------------------------------------------------------------------------------------------------------------------------------------------------------------GAGCTTGTGTTTGGGGGCAGCGACCCATCGTTGTACGAGGGA---------------------------------------------------------------------------------------------------------------AACTTCACC---------------TACGTCCCG---GTCACACGCAAAGGGTACTGGCAGTTCAAGATGGAC------------------------------------------------------------------------------GGAATGACA---GTGGGG---------AGCACC---------------AAGTTC---TGC---AGC------------------------------------------------------GGGGGATGTAACGCCATCGCAGACACGGGCACCTCTCTCCTGGCCGGCCCCACGGCGGAG------------------------------------------------------------------------------------------------------------------------------------------------------GTGGAGAAG------------------------------------------ATCAACGCTCTGATTGGTGCCACCAAGTTTGTGGGAGGG------------------------------------------------------------------------------------------------------GAG------------TACCTAGTG---GTGTGT---GCCAAC------------------------ATCCCC---------------------------------------------------------------------------------------------------------------------AAGATGCCCAAC---------------------------------ATCACCATC------------------------------------AGTGTCGGA---GGT---------------------------------------CGGCCGTTTGTGCTCACC---------------------------CCAGAGGAGTACGTG---------------------------------------------------------------------------------------------------------------------------------------------------------------CTCAAG------------------------------------ATCACGGTG------------------------------ATGGGTCAG---------TCCCAGTGTCTGAGCGGT---TTC------------------ATC------------GGGCTGGAC---------------------------------------------------GTCCCGCCGCCCGCCGGGCCC------------------------------------------------------------------------------CTGTGGATC---------------------------------------------------------CTG---------GGAGACGTG------------------------TTC------------------------------------------------------------------------ATCGGG---------------------CCG---------------TAC------------------TACACCGAGTTT------------------------------------------------------------------------------------------------------------------------------------------------------------------------------------------------------------------------------------------------------------------GACATG------------------------------------------GCC---------------------------AAC------------------------GCT------------------------------------------------------------------------------------------------------------------------------------------------------------------------------------------------------------------------------------------------------CGG---------GTG------------------------------------------------------------------------------------------------------------------------------------------------------------------------------------------------------------GGG---------------------------------------------------------------------TTCGCT---------------CCG------------------------------------------------------------------------------------------------------------------------------------------------------------------------------------------------------------------ACCAAAGCCGCCGGGAACAGGAAGTCAGCTCCGAATGGCGAT---------------GTCGTGGACAACACCCTGCGGTATTTGGGC---------------------------------TTCAGGGAAAGCAGGAAGGACGTCTTTCGAATGAATGTTGGGGAGTGA---------------
>Aca_XP_012937308.1
------------------------------------------------------------------------------------------------------------------------------------------------------------------------------------------------------------------------------------------------------------------------------------------------------------------------------------------------------------------------------------------------------------------------------------------------------------------------------------------------------------------------------------------------------------------------------------------------------------------------------------------------------------------------------------------------------------------------------------------------------------------------------------------------------------------------ATGAAGAGCCTA---------------------------------------------------------------------------------------------------------------------------------------------------------------------CAA------------------------------------------------------------------------------------------------------------------------------GTT---CTACTG------------------------------------------------------------------------------------------------------------------------------------------------------------------------GTCGTAGCAGCGGCA---------------------------TGCTTGGCTATCTGTGCA------------GCT---GAACTCAAGAGG---------------------------------------------------------------------------------------------------------------------------ATTCAA---CTGCAC---CGA------------------------------------------------------------------------------ATGGAGAGTATGAGGACCACCATAGAGCGAATGAATGCC------------------------------------------------------------CGTTCCCGC---ATCCGACTG---TTGGGTCGCAAG------------------------------------------------------------------------------TACTTC---------------------------------------------------------------------------------------------------------------------------------------------------------------------------------------------------------------------------------------------------------------------------------------GTTCCG---CACTTTGAGCCAATCAAGAACTACATGGAC---------TCC------------------------------------------------------------CAGTAC------TACGGAGTCATCGAT------------------------GTT------------------GGAACACCACCCCAG------------AGTTTCAAA---------------------------------------------------------------------------------------------------------------------------------------------------------GTCGTCTTTGATACAGGCTCTTCC------------------AACCTGTGGGTT---CCCTCCAAACAGTGCCAC------------------------------------------------------------------------------------------------------------------------------------------------------------------------------AGTGTGGCCTGC------------------------------------------------------------------------------------------------------------------------------------------------------------------------------------------------------------------------------------------------------------------------------------------------------------------------------------------------------------------------------------------TTTTTGCACGAA---CGTTACGATAGCAGCAAATCAAGTACGTACGTGAAGAATGGTACT---------TCCTTCAAAATTCAA------TACGCCAAGGGAGAGCTTAGTGGCTTCCTCAGCACTGATACTGTCAAC---------------------------------------------------------------------------------------------------------------------------------------------------------------------------------------------------------------------------------------------------------------------------------------------------------------------------------------------------------------------------------------------------------------------------GTTGCTGGAGTGACTGTAACCAAGGGGACGTTTGGTGAGGCT---GTGAGTGAACCTGGTACCTCCTTCGTTGTGGCCAAGTTTGACGGAATTCTGGGTCTGGCTTACCAGGCTATTGCTGTAGACAACGTGCAACCCTTCTTCCTTCAAGCTGTTCAGCAGAAAGCGGTCGATGCGGCTATTTTCTCCTTTTATCTC------------------------------------------------------------------------------------------GGC------------AGAGACCCC------------------------------------------------------------------------------------------------------------------------------------------------------------------------------------------------------------------------------AAGGCCAAGGTG---------------------------------------------------GGCGGT---------------------------------------------------------------------------------------------------------------------------------------------------------------------------------------------GAGCTCGTTCTGGGTGGCGTTGACCCCAAGCTGTACACTGGA---------------------------------------------------------------------------------------------------------------TCTATCACG---------------TACGCACCG---GTCTTCGAGCAGAAATGGTTCTCCATCCGTGTTGCC------------------------------------------------------------------------------GGGATCAGC---GTAGGC---------GGCTCTGAC------------AACTAC---TGTGGCAGC------------------------------------------------------CAGGGCTGTAAGGGTGTGGTGGACTCGGGGACCTCACTCATGACCGGCCCTACTGCACAA------------------------------------------------------------------------------------------------------------------------------------------------------ATCTCAGAG------------------------------------------ATCAACAAGAAGATTGGCGCCACACCAGGACCAAGTGGT------------------------------------------------------------------------------------------------------GTG------------TACATCGTT---GACTGT---GAGAAG------------------------ATTCCG---------------------------------------------------------------------------------------------------------------------AGCCTTCCCAAC---------------------------------ATTACTTAT------------------------------------AGCATCCAG---GGC---------------------------------------CGTGACTTTGTGTTGACG---------------------------TCCAAAGAGTATATC---------------------------------------------------------------------------------------------------------------------------------------------------------------GATGTG------------------------------------GTGACTATT------------------------------TTCGGGCAG---------ACCCAGTGCATATCTGGC---TTC------------------ATG------------GGCTTGGAT---------------------------------------------------GTTCCCGCTCCTGCCGGACCC------------------------------------------------------------------------------CTGTGGATC---------------------------------------------------------ATG---------GGCGATATC------------------------TTC------------------------------------------------------------------------ATTGGC---------------------AGT---------------TTT------------------TACACTATCTTC------------------------------------------------------------------------------------------------------------------------------------------------------------------------------------------------------------------------------------------------------------------GACATG------------------------------------------GAG---------------------------AAA------------------------AAC------------------------------------------------------------------------------------------------------------------------------------------------------------------------------------------------------------------------------------------------------AGA---------GTC------------------------------------------------------------------------------------------------------------------------------------------------------------------------------------------------------------GGA---------------------------------------------------------------------TTTGCT---------------GAG------------------------------------------------------------------------------------------------------------------------------------------------------------------------------------------------------------------GCTAGAAGGCCCAATTAA---------------------------------------------------------------------------------------------------------------------------------------------------------------------
>Aca_XP_012941580.1
------------------------------------------------------------------------------------------------------------------------------------------------------------------------------------------------------------------------------------------------------------------------------------------------------------------------------------------------------------------------------------------------------------------------------------------------------------------------------------------------------------------------------------------------------------------------------------------------------------------------------------------------------------------------------------------------------------------------------------------------------------------------------------------------------------ATGCATGTGCTTGCTTCAGCCAGC---------------------------------------------------------------------------------------------------------------------------------------------------------------------GTG------------------------------------------------------------------------------------------------------------------------------CTC---CTCTTG------------------------------------------------------------------------------------------------------------------GCA---------------------------------------------------GTGAGCAGCGTGTAC---------------------------TGC---------------------------------AACCTCCTGAGG---------------------------------------------------------------------------------------------------------------------------ATCCCC---CTCCAC---AAA------------------------------------------------------------------------------ACGAAAAGTGCCAGACAGACGCTGGCAGAACATCAG------------------------------------------------------------------AACAAT---GTGCAGGTC---TTGATGCAGAAG------------------------------------------------------------------------------TATAAGGCGACCAACCGT------------------------------------------------------------------------------------------------------GTC------------------------------------------------------------------------------------------------------------------------------------GAC---------------------------AAAACA---GGCTTCGAACCTCTCACCAATTATTTAGAC---------GCT------------------------------------------------------------CAGTAC------TTCGGTGTGATCGGG------------------------CTG------------------GGCACGCCGCCCCAG------------CAGTTCAAG---------------------------------------------------------------------------------------------------------------------------------------------------------GTCGTCTTTGACACCGGGTCCTCC------------------AACCTGTGGGTG---CCTTCCAAGAAGTGCAAG------TGG------------------------------------------------------------------------------------------------------------------------------------------------------------------ACGGACATTGCGTGC------------------------------------------------------------------------------------------------------------------------------------------------------------------------------------------------------------------------------------------------------------------------------------------------------------------------------------------------------------------------------------------TTGCTGCACAAC---AAGTACGACAGTACCAAGTCGAGCACGTACAAGGCCAACGGCACA---------GACTTCTCCATCCGC------TACGGCAGCGGTAGCCTCACGGGCTTCCTCAGCACCGACACGCTCACG---------------------------------------------------------------------------------------------------------------------------------------------------------------------------------------------------------------------------------------------------------------------------------------------------------------------------------------------------------------------------------------------------------------------------GTGTCGGGTCTGTCGGTGAAGAGCCAGACATTCGCAGAGGCG---ACGTCTCAGCCCGGGATTACTTTTGTGGCGGCCAAGTTTGACGGGATCCTGGGTCTGGGCTTCGACACGATCTCCGTGGACAGAGTTGTCCCCCCGTTCTACCTGATGGTGCAGCAGAAGCTGGTGGCCAAGCCCGTGTTTTCCTTCTACTTG------------------------------------------------------------------------------------------AGC------------AGAGATCCC------------------------------------------------------------------------------------------------------------------------------------------------------------------------------------------------------------------------------AATGCCACGGAA---------------------------------------------------GGAGGG---------------------------------------------------------------------------------------------------------------------------------------------------------------------------------------------GAGCTTGTGTTTGGGGGCAGCGACCCATCGTTGTACGAGGGA---------------------------------------------------------------------------------------------------------------AACTTCACC---------------TACGTCCCG---GTCACACGCAAAGGGTACTGGCAGTTCAAGATGGAC------------------------------------------------------------------------------GGAATGACA---GTGGGG---------AGCACC---------------AAGTTC---TGC---AGC------------------------------------------------------GGGGGATGTAACGCCATCGCAGACACGGGCACCTCTCTCCTGGCCGGCCCCACGGCGGAG------------------------------------------------------------------------------------------------------------------------------------------------------GTGGAGAAG------------------------------------------ATCAACGCTCTGATTGGTGCCACCAAGTTTGTGGGAGGG------------------------------------------------------------------------------------------------------GAG------------TACCTAGTG---GTGTGT---GCCAAC------------------------ATCCCC---------------------------------------------------------------------------------------------------------------------AAGATGCCCAAC---------------------------------ATCACCATC------------------------------------AGTGTCGGA---GGT---------------------------------------CGGCCGTTTGTGCTCACC---------------------------CCAGAGGAGTACGTG---------------------------------------------------------------------------------------------------------------------------------------------------------------CTCAAG------------------------------------ATCACGGTG------------------------------ATGGGTCAG---------TCCCAGTGTCTGAGCGGT---TTC------------------ATC------------GGGCTGGAC---------------------------------------------------GTCCCGCCGCCCGCCGGGCCC------------------------------------------------------------------------------CTGTGGATC---------------------------------------------------------CTG---------GGAGACGTG------------------------TTC------------------------------------------------------------------------ATCGGG---------------------CCG---------------TAC------------------TACACCGAGTTT------------------------------------------------------------------------------------------------------------------------------------------------------------------------------------------------------------------------------------------------------------------GACATG------------------------------------------GCC---------------------------AAC------------------------GCT------------------------------------------------------------------------------------------------------------------------------------------------------------------------------------------------------------------------------------------------------CGG---------GTG------------------------------------------------------------------------------------------------------------------------------------------------------------------------------------------------------------GGG---------------------------------------------------------------------TTCGCT---------------CCG------------------------------------------------------------------------------------------------------------------------------------------------------------------------------------------------------------------ACCAAAGCCGCCGGGAACAGGAAGTCAGCTCCGAATGGCGAT---------------GTCGTGGACAACACCCTGCGGTATTTGGGC---------------------------------TTCAGGGAAAGCAGGAAGGACGTCTTTCGAATGAATGTTGGGGAGTGA---------------
>Aca_XP_012941581.1
------------------------------------------------------------------------------------------------------------------------------------------------------------------------------------------------------------------------------------------------------------------------------------------------------------------------------------------------------------------------------------------------------------------------------------------------------------------------------------------------------------------------------------------------------------------------------------------------------------------------------------------------------------------------------------------------------------------------------------------------------------------------------------------------------------ATGCATGTGCTTGCTTCAGCCAGC---------------------------------------------------------------------------------------------------------------------------------------------------------------------GTG------------------------------------------------------------------------------------------------------------------------------CTC---CTCTTG------------------------------------------------------------------------------------------------------------------GCA---------------------------------------------------GTGAGCAGCGTGTAC---------------------------TGC---------------------------------AACCTCCTGAGG---------------------------------------------------------------------------------------------------------------------------ATCCCC---CTCCAC---AAA------------------------------------------------------------------------------ACGAAAAGTGCCAGACAGACGCTGGCAGAACATCAG------------------------------------------------------------------AACAAT---GTGCAGGTC---TTGATGCAGAAG------------------------------------------------------------------------------TATAAGGCGACCAACCGT------------------------------------------------------------------------------------------------------GTC------------------------------------------------------------------------------------------------------------------------------------GAC---------------------------AAAACA---GGCTTCGAACCTCTCACCAATTATTTAGAC---------GCT------------------------------------------------------------CAGTAC------TTCGGTGTGATCGGG------------------------CTG------------------GGCACGCCGCCCCAG------------CAGTTCAAG---------------------------------------------------------------------------------------------------------------------------------------------------------GTCGTCTTTGACACCGGGTCCTCC------------------AACCTGTGGGTG---CCTTCCAAGAAGTGCAAG------TGG------------------------------------------------------------------------------------------------------------------------------------------------------------------ACGGACATTGCGTGC------------------------------------------------------------------------------------------------------------------------------------------------------------------------------------------------------------------------------------------------------------------------------------------------------------------------------------------------------------------------------------------TTGCTGCACAAC---AAGTACGACAGTACCAAGTCGAGCACGTACAAGGCCAACGGCACA---------GACTTCTCCATCCGC------TACGGCAGCGGTAGCCTCACGGGCTTCCTCAGCACCGACACGCTCACG---------------------------------------------------------------------------------------------------------------------------------------------------------------------------------------------------------------------------------------------------------------------------------------------------------------------------------------------------------------------------------------------------------------------------GTGTCGGGTCTGTCGGTGAAGAGCCAGACATTCGCAGAGGCG---ACGTCTCAGCCCGGGATTACTTTTGTGGCGGCCAAGTTTGACGGGATCCTGGGTCTGGGCTTCGACACGATCTCCGTGGACAGAGTTGTCCCCCCGTTCTACCTGATGGTGCAGCAGAAGCTGGTGGCCAAGCCCGTGTTTTCCTTCTACTTG------------------------------------------------------------------------------------------AGC------------AGAGATCCC------------------------------------------------------------------------------------------------------------------------------------------------------------------------------------------------------------------------------AATGCCACGGAA---------------------------------------------------GGAGGG---------------------------------------------------------------------------------------------------------------------------------------------------------------------------------------------GAGCTTGTGTTTGGGGGCAGCGACCCATCGTTGTACGAGGGA---------------------------------------------------------------------------------------------------------------AACTTCACC---------------TACGTCCCG---GTCACACGCAAAGGGTACTGGCAGTTCAAGATGGAC------------------------------------------------------------------------------GGAATGACA---GTGGGG---------AGCACC---------------AAGTTC---TGC---AGC------------------------------------------------------GGGGGATGTAACGCCATCGCAGACACGGGCACCTCTCTCCTGGCCGGCCCCACGGCGGAG------------------------------------------------------------------------------------------------------------------------------------------------------GTGGAGAAG------------------------------------------ATCAACGCTCTGATTGGTGCCACCAAGTTTGTGGGAGGG------------------------------------------------------------------------------------------------------GAG------------TACCTAGTG---GTGTGT---GCCAAC------------------------ATCCCC---------------------------------------------------------------------------------------------------------------------AAGATGCCCAAC---------------------------------ATCACCATC------------------------------------AGTGTCGGA---GGT---------------------------------------CGGCCGTTTGTGCTCACC---------------------------CCAGAGGAGTACGTG---------------------------------------------------------------------------------------------------------------------------------------------------------------CTCAAG------------------------------------ATCACGGTG------------------------------ATGGGTCAG---------TCCCAGTGTCTGAGCGGT---TTC------------------ATC------------GGGCTGGAC---------------------------------------------------GTCCCGCCGCCCGCCGGGCCC------------------------------------------------------------------------------CTGTGGATC---------------------------------------------------------CTG---------GGAGACGTG------------------------TTC------------------------------------------------------------------------ATCGGG---------------------CCG---------------TAC------------------TACACCGAGTTT------------------------------------------------------------------------------------------------------------------------------------------------------------------------------------------------------------------------------------------------------------------GACATG------------------------------------------GCC---------------------------AAC------------------------GCT------------------------------------------------------------------------------------------------------------------------------------------------------------------------------------------------------------------------------------------------------CGG---------GTG------------------------------------------------------------------------------------------------------------------------------------------------------------------------------------------------------------GGG---------------------------------------------------------------------TTCGCT---------------CCG------------------------------------------------------------------------------------------------------------------------------------------------------------------------------------------------------------------ACCAAAGCCGCCGGGAACAGGAAGTCAGCTCCGAATGGCGAT---------------GTCGTGGACAACACCCTGCGGTATTTGGGC---------------------------------TTCAGGGAAAGCAGGAAGGACGTCTTTCGAATGAATGTTGGGGAGTGA---------------
>Bgl_XP_013060646.1
------------------------------------------------------------------------------------------------------------------------------------------------------------------------------------------------------------------------------------------------------------------------------------------------------------------------------------------------------------------------------------------------------------------------------------------------------------------------------------------------------------------------------------------------------------------------------------------------------------------------------------------------------------------------------------------------------------------------------------------------------------------------------------------------------------------------------------------------------------------------------------------------------------------------------------------------------------------------------------------------------------------------------------------------------------------------------------------------------------------------------------------------------------------------------------------------------------------------------------------------------------------------------------------------------------------------------------------------------------------------------------------------------------------------------------------------------------------------------------------------------------------------------------------------------------------------------------------------------------------------------------------------------------------------------------ATGAAC---------------------------------------------------------------------------------------------------------------------------------------------------------------------------------------------------------------------------------------------------------------------------------------------------------------------------------------------------------------------------------------------------------------------------------------------------------------------------------------------------------------------------------------------------------------------------------------------------------------------------------------------------------------------------------------------------------------------------------------------------------------------------------------------------------------------------------------------------------------------------------------------------------------------------------------------------------------------------------------------------------------------------------------------------------------------------------------------------------------------------------------------------------------------------------------------------------------------------------------------------------------------------------------------------------------------------------------------------------------------------------------------------------------------------------------------------------------------------------------------------------------------------------------------------------------------------------------------------------------------------------------------------------------------------------------------------------------------------------------------------------------------------------------------------------------------------------------------------------------------------------------------------------------------------------------------------------------------------------------------------------------------------------------------------------------------------------------------------------------------------------------------------------------------------------------------------------------------------------------------------------------------------------------------------TTTTAT------------------------------------------------------------------------------------------------------------AGTGACCCT------------------------------------------------------------------------------------------------------------------------------------------------------------------------------------------------------------------------------AAAGCTTCAGTT---------------------------------------------------GGTGGA---------------------------------------------------------------------------------------------------------------------------------------------------------------------------------------------GAATTGGTTCTTGGTGGCATTGATAGCAAGCTGTACACTGGC---------------------------------------------------------------------------------------------------------------TCTATTACA---------------TACGCTCCA---GTGGTTGAAGAGCGATTCTACTCAATACTTGTATCT------------------------------------------------------------------------------GGAATTGAA---GTTGGT---------GGTTCAGGGGCA---------GGTTAC---TGTGGAGAT------------------------------------------------------GACGGATGTAAAGGAGTTGTCGATACTGGCACTTCCCTTTTGTCTGGTCCCACTGAACAA------------------------------------------------------------------------------------------------------------------------------------------------------GTTGCTGAC------------------------------------------ATTAACCAGAAAATCGGTGCAATAGCTGGACCTGGTGGA------------------------------------------------------------------------------------------------------GTG------------TATATTTTACCCGACTGC---AACAAA------------------------ATACCA---------------------------------------------------------------------------------------------------------------------TCGCTACCAAAC---------------------------------GTCACTTAC------------------------------------ACAATTCAA---GGA---------------------------------------AGACAATTCGTTCTTACT---------------------------CCACAACAGTACATA---------------------------------------------------------------------------------------------------------------------------------------------------------------CTTGTC------------------------------------CAAAAAGTG------------------------------TTGACCCAG---------ACTCAATGCGTGAGTGGT---TTC------------------ATG------------GGATTGGAC---------------------------------------------------GTACCACCCCCAGCTGGTCCT------------------------------------------------------------------------------CTCTGGATT---------------------------------------------------------CTC---------GGCGATCTG------------------------TTT------------------------------------------------------------------------ATTTCT---------------------GAG---------------TAC------------------TACACCATCTTC------------------------------------------------------------------------------------------------------------------------------------------------------------------------------------------------------------------------------------------------------------------GACATG------------------------------------------GCA---------------------------CAA------------------------AGC------------------------------------------------------------------------------------------------------------------------------------------------------------------------------------------------------------------------------------------------------AGA---------GTT------------------------------------------------------------------------------------------------------------------------------------------------------------------------------------------------------------GGA---------------------------------------------------------------------TTTGCA---------------GAC------------------------------------------------------------------------------------------------------------------------------------------------------------------------------------------------------------------GTGAATAGACCATCAGAATAG------------------------------------------------------------------------------------------------------------------------------------------------------------------
>Bgl_XP_013072886.1
------------------------------------------------------------------------------------------------------------------------------------------------------------------------------------------------------------------------------------------------------------------------------------------------------------------------------------------------------------------------------------------------------------------------------------------------------------------------------------------------------------------------------------------------------------------------------------------------------------------------------------------------------------------------------------------------------------------------------------------------------------------------------------------------------------------------------------------------------------------------------------------------------------------------------------------------------------------------------------------------------------------------------------------------------------------------------------------------------------------------------------------------------------------------------------------------------------------------------------------------------------------------------------------------------------------------------------------------------------------------------------------------------------------------------------------------------------------------------------------------------------------------------------------------------------------------------------------------------------------------------------------------------------------------------------------------------------------------------------------------------------------------------------------------------------------------------------------------------------------------------------------------------------------------------------------------------------------------------------------------------------------------------------------------------------------------------------------------------------------------------------------------------------------------------------------------------------------------------------------------------------------------------------------------------------------------------------------------------------------------------------------------------------------------------------------------------------------------------------------------------------------------------------------------------------------------------------------------------------------------------------------------------------------------------------------------------------------------------------------------------------------------------------------------------------------------------------------------------------------------------------------------------------------------------------------------------------------------------------------------------------------------------------------------------------------------------------------------------------------------------------------------------------------------------------------------------------------------------------------------------------------------------------------------------------------------------------------------------------------------------------------------------------------------------------------------------------------------------------------------------------------------------------------------------------------------------------------------------------------------------------------------------------------------------------------------------------------------------------------------------------------------------------------------------------------------------------------------------------------------------------------------------------------------------------------------------------------------------------------------------------------------------------------------------------------------------------------------------------------------------------------------------------------------------------------------------------------------------------------------------------------------------------------------------------------------------------------------------------------------------------------------------------------------------------------------------------------------------------------------------------------------------------------------------------------------------------------------------------------------------------------ATGGACTCTCGTCGTTATGTTGAT---------------------------------------------------------------------------------------------------------------CCTATCACA---------------TGGACTCCT---GTGACTCGTCGAGGTTATTGGCAATTTAAAATGGAC------------------------------------------------------------------------------ATGGTGCAA---GGTGGA---------TCATCAGCT------------GTTGCT---TGT---ACT------------------------------------------------------AACGGTTGCCAGGCCATTGCTGATACCGGGACATCGCTGATTGCCGGACCAAAGGCCCAA------------------------------------------------------------------------------------------------------------------------------------------------------GTGGAACAG------------------------------------------ATTCAGAAGTTCATCGGAGCGGAACCACTGATGAAAGGA------------------------------------------------------------------------------------------------------GAA------------TACATGATT---CCCTGC---GACAAA------------------------ATTGCA---------------------------------------------------------------------------------------------------------------------ACTCTTCCTGAT---------------------------------GTATCGTTC------------------------------------GTTATCGAG---GGC---------------------------------------AAAACCTTCTCTCTCAAA---------------------------GGAGAAGACTACGTG---------------------------------------------------------------------------------------------------------------------------------------------------------------CTTAAG------------------------------------GTGACCGCA------------------------------GGAGGAAAA---------ACTATTTGCCTTTCTGGT---TTC------------------ATG------------GGAATGGAT---------------------------------------------------CTTCCTGAAAGACTTGGAGAA------------------------------------------------------------------------------CTTTGGATT---------------------------------------------------------CTT---------GGAGACGTT---------------------------------------------------------------------------------------------------------------------------------------------------------------------------------------------------------------------------------------------------------------------------------------------------------------------------------------------------------------------------------------------------------------------------------------------------------------------------------------------------------------------------------------------------------------------------------------------------------------------------------------------------------------------------------------------------------------------------------------------------------------------------------------------------------------------------------------------------------------------------------------------------------------------------------------------------------------------------------------------------------------------------------------------------------------------------------------------------------------------------------------------------------------------------------------------------------------------------------------------------------------------------------------------------------------------------------------------------------------------------------------------------------------------------------------------------------------------------------------------------------------------------------------------------------
>Bgl_XP_013090896.1
---------------------------------------------------------------------------------------------------------------------------------------------------------------------------------------------------------------------------------------------------------------------------------------------------------------------------------------------------------------------------------------------------------------------------------------------------------------------------------------------------------------------------------------------------------------------------------------------------------------------------------------------------------------------------------------------------------------------------------------------------------------------------------------------------------------------ATGCTTGAAAAAAGT---------------------------------------------------------------------------------------------------------------------------------------------------------------------AAA------------------------------------------------------------------------------------------------------------------------------AGT---ATGAAT------------------------------------------------------------------------------------------------------------------GCTCAAAATAAAAGTTTCAAGAACATGAATCTCCCATCTGGACCCAGACCAGATGTAGAGAACATCTAT---------------------------TGTTTAATTTTTAATAAACTC---TGGTATCAT---GATACTTTTAGA---------------------------------------------------------------------------------------------------------------------------GTCAAG---CTTCAC---AAG------------------------------------------------------------------------------TTTAAAACTGCTCGACAGACTCTGAAAGAGCACCAG------------------------------------------------------------------AATAAT---GTGGATTAT---TTGCTACAGAAG------------------------------------------------------------------------------TACAAAGCTATGAACAGTGAC---------------------------------------------------------------------------------------------AGACCCATT------------------------------------------------------------------------------------------------------------------------------------AAA---------------------------GGACCT---GGCTATGAACCACTGAGTAACTACTTGGAT---------GCA------------------------------------------------------------CAATAT------TATGGAGTCATAGGA------------------------CTC------------------GGCACTCCAGCACAA------------TCTTTTAAA---------------------------------------------------------------------------------------------------------------------------------------------------------GTAGTCTTTGATACTGGCTCAGCT------------------AATTTATGGGTA---CCTTCAAAGAAATGCAAA------TGG------------------------------------------------------------------------------------------------------------------------------------------------------------------AGTGATATTGCTTGT------------------------------------------------------------------------------------------------------------------------------------------------------------------------------------------------------------------------------------------------------------------------------------------------------------------------------------------------------------------------------------------TTGCTTCATAAT---AAGTATGATAGCACCAAATCCAGTACCTACCAGCCTAATGGAACT---------AGCTTTGCTATTCAG------TATGGAACTGGAAGTCTTACTGGATTTCTAAGCACTGATGTTCTCTCT---------------------------------------------------------------------------------------------------------------------------------------------------------------------------------------------------------------------------------------------------------------------------------------------------------------------------------------------------------------------------------------------------------------------------ATTGGCGACATTCAAGTTCAGAATCAAACTTTTGCTGAAGCA---GTGACACAGCCCGGCATTACCTTTGTTGCTGCCAAGTTTGATGGTATTTTAGGCCTTGGATATGACACAATATCAGTGGACAGAGTTGTTCCCCCCTTTTATCGAATGGTTGAGCAGAAGTTGGTTGCTGATGCAGTTTTTTCATTCTTCTTG------------------------------------------------------------------------------------------AAC------------AGAAATGCT------------------------------------------------------------------------------------------------------------------------------------------------------------------------------------------------------------------------------TCTGCCAGTGAA---------------------------------------------------GGTGGA---------------------------------------------------------------------------------------------------------------------------------------------------------------------------------------------GAAATAGTTTTTGGTGGCAGCGATCCAGCCTTTTATGAAGGA---------------------------------------------------------------------------------------------------------------AACTTTACA---------------TATGTCCCT---GTTACTCAAAAAGGTTACTGGGAGTTCAGAATGGAT------------------------------------------------------------------------------GGTTTGAGT---GTGGCC---------TCAACA---------------ACTTAC---TGT---AAT------------------------------------------------------GGTGGCTGCAAGGCCATTGCTGATACTGGCACTTCTCTGTTGGGTGGCCCCACTGCAGAG------------------------------------------------------------------------------------------------------------------------------------------------------ATAGCTAAA------------------------------------------TTGAATGCTCAGATTGGTGCGACCAAATTCATTGGTGGA------------------------------------------------------------------------------------------------------GAG------------TACTTGGTG---AACTGT---GCAAAC------------------------ATACCC---------------------------------------------------------------------------------------------------------------------AACATGCCAAAT---------------------------------GTTACTATC------------------------------------ACTCTTGGA---GGC---------------------------------------AAGNACTTTGTGCTGACA---------------------------CCTATTGAATATGTT---------------------------------------------------------------------------------------------------------------------------------------------------------------TTGACT------------------------------------GTTACAACC------------------------------ATGGGTCAA---------TCTGAATGCATTAGTGGA---TTT------------------ATC------------GGACTGGAT---------------------------------------------------GTTCCTGCACCTATGGGACCT------------------------------------------------------------------------------CTTTGGATC---------------------------------------------------------TTG---------GGTGATGTT------------------------TTT------------------------------------------------------------------------ATTGGC---------------------CCT---------------TAT------------------TACACAGAGTTT------------------------------------------------------------------------------------------------------------------------------------------------------------------------------------------------------------------------------------------------------------------GATATG------------------------------------------ACC---------------------------AAT------------------------GGC------------------------------------------------------------------------------------------------------------------------------------------------------------------------------------------------------------------------------------------------------AGA---------GTT------------------------------------------------------------------------------------------------------------------------------------------------------------------------------------------------------------GGT---------------------------------------------------------------------TTTGCC---------------CCA------------------------------------------------------------------------------------------------------------------------------------------------------------------------------------------------------------------ACAAAG---------------------GATCCTACTCCTACC---------------CAGAGATCTAATAGTTTGCATTTCAAAAGT---------------------------------TTTGCTAGCAAAGAATGGGATGAAGTGGAGGGATACTAA------------------------
>Bgl_XP_013094250.1
------------------------------------------------------------------------------------------------------------------------------------------------------------------------------------------------------------------------------------------------------------------------------------------------------------------------------------------------------------------------------------------------------------------------------------------------------------------------------------------------------------------------------------------------------------------------------------------------------------------------------------------------------------------------------------------------------------------------------------------------------------------------------------------------------------------------ATGGGTTGCAAGATC---------------------------------------------------------------------------------------------------------------------------------------------GGACCG------------------------------------------------------------------------------------------------------------------------------------------------------------------------------------------------------------------------------------------------------------------------------CTC------------------------------------------------------------------------------------------------------------------------------------------------------------------------------------------------------------------------------------------------------------------------TGCCCATTCCTGTGC---------------------------------------------------------------------------------------------------------------------------------------------------------------------------------------------AGG------------------------------------------------------------------------------------------------------------------------------------------------------------------------------------------------------------------------------------------------------------------------------------------------------------------------------------------------------------------------GAC---------------------------CAG------ACTTGCTGCAGAAGAGCAGGCTTCTCCGAC---------ACATTCATG---------------------------------------------------CGTACCTAC---AACTATGGT------------------------------------GAT---------------GCATGTGATGGCAAG------------------------------------------------------------------------------------------------------------------------------------------------------------------------------------------------------------------------------------------------------------------------------------------------------------------------------------------------------------------------------------------------------GAC---------------------------------------------------------------------------------------------------------------------------------------------------------------------------------------------------------------------------------------------------------------------------------------------------------------------------------------------------------------------------------------------------------------------------------------------------AAATTCGACTCCTCGAAATCAACTACGTATGTGCGCCAGGGAAGA---------AGATGGAACATTCAG------TATGGTACCGGTTCGGCATCAGGCTTCCTCGGTCAAGACACTGTTCGA------------------------------------------------------------------------------------------------------------------------------------------TTCGGC------------------------------------------------------------------------------------------------------TCCATTGGT------------------------------------------------------------------------------------------------------------------------------------------------------------ACGAACCAACTGGTCGTCAAAAATACTGTATTCGGACAAGCGACGGAGCTCGCGCCC------TTCTTTGCCGGGCAACCAATTGACGGTATCCTTGGCCTGGCATTCAAGAGCATCGCCGAGGCTGGAGTCACTCCACCACTCATCAACGCGATACAACAGGGTTTGCTCGATCAACCTCTCTTCACAGTCTTCATGAAACACGTTGGA---------------------------------------------------------------------GAGCAGGCAAAT------------------------------------------------------------------------------------------------------------------------------------------------------------------------------------------------------------------------------------------------------------GTT---------------------------------------------------GACGGT------------------------------------------------------------------------------------------------------------------GGT------------------------------------------------------------------------GTGTACACTTATGGTGGAATTGACACCAAC------------AACTGT---------------------------------------------------------------------------------------------GGA---------CCAATTATCGCC------------TATGAGCCC---CTGTCATCTGCTACCTATTGGCAGTTCACGATGAAT------------------------------------------------------------------------------GGAGCAAAA---------TCT------GGCCAATAC---------------------TCTACGAGG------------------------------------------------------AGGCGTTGGCAAGTGATCTCCGATACCGGAACTTCATTGATTGGTGGTCCATCCTCCGTT------------------------------------------------------------------------------------------------------------------------------------------------------GCACAGCAG------------------------------------------GTTGCCAGACAAGTTGGAGCAATGTACGACCCATCG------AAC------GGAGTG---------------------------------------------------------------------------------------------------TACTTCATC---GACTGCGACGCCAAG------------------GCGTCCCTTGAT---------------------------------------------------------------------------------------------------------------------------------------------------------------------------------------------------------------CTCGTCATT---GGA------------CAA------------------------AACACATACAGCATTGAA---------------------------GCGAAGAACATGATC---------------------------------------------------------------------------------------------------------------------------------------------------------------GTGCCA---------------------------------------------------------------------------TCTGGTGAT---------GGCCGCTGTATTCTGTCG---TTC------------------TTC------------GGAATGAAT------------------------------------------AGCGGT------------GGCTTTGGTCCT------------------------------------------------------------------------------GCCTGGATT---------------------------------------------------------CTC---------GGTGACCCA------------------------TTC------------------------------------------------------------------------ATTCGC---------------------CAA------------------------------------TTCTGTCAAATCTAC---------------------------------------------------------------------------------------------------------------------------------------------------------------------------------------------------------------------------------------------------------------GACGTT------------------------------------------GGC---------------------------AAC------------------------CAG------------------------------------------------------------------------------------------------------------------------------------------------------------------------------------------------------------------------------------------------------CAG---------ATC------------------------------------------------------------------------------------------------------------------------------------------------------------------------------------------------------------GGC---------------------------------------------------------------------TTCGCT---CCCTCGCTTCAGAAG------------------------------------------------------------------------------------------------------------------------------------------------------------------------------------------------------AATTGA---------------------------------------------------------------------------------------------------------------------------------------------------------------------------------------------
>e2244c39.20
------------------------------------------------------------------------------------------------------------------------------------------------------------------------------------------------------------------------------------------------------------------------------------------------------------------------------------------------------------------------------------------------------------------------------------------------------------------------------------------------------------------------------------------------------------------------------------------------------------------------------------------------------------------------------------------------------------------------------------------------------------------------------------------------------------------------ATGCAG---------------------------------------------------------------------------------------------------------------------------------------------------------------------------------------------------------------------------------------------------------------------------------------------------------------------------------------------------------------------------------------------------------------------------------------------------------------------------------------------------------------------------------------------------------------------------------------------------------------------------------------------------------------------------------------------------------------------------------------------------------------------------------------------------------------------------------------------------------------------------------------------------------------------------------------------------------------------------------------------------------------------------------------------------------------------------------------------------------------------------------------------------------------------------------------------------------------------------------------------------------------------------------------------------------------------------------------------------------------------------------------------------------------------------------------------------------------------------------------------------------------------------------------------------------------------------------------------------------------------------------------------------------------------------------------------------------------------------------------------------------------------------------------------------------------------------------------------------------------------------------------------------------------------------------------------------------------------------------------------------------------------------------------------------------------------------------------------------------------------------------------------------------------------------------------------------------------------------------------------------------------------------------------------------------------------------------------------------------------------------------------------------------------------AATGGATTAGTCTCC---------------------------------------------------------------------------------------------------------------------------------------------------------------------------------------------------------------------------------------------------------------------------------------------------------------------------------------------------------------------------------------------------------------------------------------------------------------------------------------------------------------------------------------------------------------------------------------------------------------------------------------------------------------------------------------------------------------------------------GTA------------------------------------------------------------------------------------------TCT------------CCAGATCCG------------------------------------------------------------------------------------------------------------------------------------------------------------------------------------------------------------------------------ACCGCCAGCAGT---------------------------------------------------GGAGGG---------------------------------------------------------------------------------------------------------------------------------------------------------------------------------------------GAGTTAACTCTGGGCGGTAATGACCCATCTCACTTCACTGGT---------------------------------------------------------------------------------------------------------------AACCTGACG---------------CTGCTGAAT---GTCACCACGAAGGGTTACTGGCAGTTCAAGATGGAC------------------------------------------------------------------------------GGAGTGGCT---GTCTCG---------GGAAGTTCCGGT---------ACCTAC---TGC---AGT------------------------------------------------------GGAGGTTGTAATGCTATCGCTGACACGGGCACTTCACTCCTGGGCGGCCCAAGCTCGGAA------------------------------------------------------------------------------------------------------------------------------------------------------ATCGCTCAA------------------------------------------ATCAACAAAGACATCGGTGCTACTCCGGCTGTAGGAGGA------------------------------------------------------------------------------------------------------GAG------------TACCTTGTG---GTATGT---TCCCAA------------------------ATCGAT---------------------------------------------------------------------------------------------------------------------AAGATGCCTAAT---------------------------------GTGACCTTC------------------------------------ACCTTGGCG---GGC---------------------------------------AAGGCATTTGTGCTCACT---------------------------CCCAATGAATACGTG---------------------------------------------------------------------------------------------------------------------------------------------------------------CTGAAG------------------------------------GTGACCCAG------------------------------CAGGGTCAG---------ACCCAGTGTCTGAGCGGC---TTC------------------CTG------------GGTCTGGAC---------------------------------------------------GTGCCGCCACCCCGAGGTCCC------------------------------------------------------------------------------CTGTGGATC---------------------------------------------------------CTG---------GGCGATGTG------------------------TTT------------------------------------------------------------------------CTCGGC---------------------ACT---------------TAC------------------TACACGCAGTTC------------------------------------------------------------------------------------------------------------------------------------------------------------------------------------------------------------------------------------------------------------------GACATG------------------------------------------GGC---------------------------AAC------------------------AAC------------------------------------------------------------------------------------------------------------------------------------------------------------------------------------------------------------------------------------------------------CAA---------GTC------------------------------------------------------------------------------------------------------------------------------------------------------------------------------------------------------------GGC---------------------------------------------------------------------TTCGCC---------------CAG------------------------------------------------------------------------------------------------------------------------------------------------------------------------------------------------------------------GCCAAGTAA------------------------------------------------------------------------------------------------------------------------------------------------------------------------------
>e2244c39.16
------------------------------------------------------------------------------------------------------------------------------------------------------------------------------------------------------------------------------------------------------------------------------------------------------------------------------------------------------------------------------------------------------------------------------------------------------------------------------------------------------------------------------------------------------------------------------------------------------------------------------------------------------------------------------------------------------------------------------------------------------------------------------------------------------------------------------------------------------------------------------------------------------------------------------------------------------------------------------------------------------------------------------------------------------------------------------------------------------------------------------------------------------------------------------------------------------------------------------------------------------------------------------------------------------------------------------------------------------------------------------------------------------------------------------------------------------------------------------------------------------------------------------------------------------------------------------------------------------------------------------------------------------------------------------------------------------------------------------------------------------------------------------------------------------------------------------------------------------------------------------------------------------------------------------------------------------------------------------------------------------------------------------------------------------------------------------------------------------------------------------------------------------------------------------------------------------------------------------------------------------------------------------------------------------------------------------------------------------------------------------------------------------------------------------------------------------------------------------------------------------------------------------------------------------------------------------------------------------------------------------------------------------------------------------------------------------------------------------------------------------------------------------------------------------------------------------------------------------------------------------------------------------------------------------------------------------------------------------------------------------------------------------------------------------------------------------------------------------------------------------------------------------------------------------------------------------------------------------------------------------------------------------------------------------------------------------------------------------------------------------------------------------------------------------------------------------------------------------------------------------------------------------------------------------------------------------------------------------------------------------------------------------------------------------------------------------------------------------------------------------------------------------------------------ATGGCGGGTCTTGCTGTGAAGAACCAGACGTTTGCCGAGGCG---ATCAGCCAGCCCGGTATCACCTTCATAGCGGCCAGGTTTGATGGCATCCTCGGGATGGGCTACCCCAGCATCTCCGTCGATAGCGTTCCAACAGTGTTTGGTGACATGGTCACCCAGAAGTTGGTACCAGCGCCAGTGTTTTCCTTCTACCTC------------------------------------------------------------------------------------------AAC------------AGG---------------------------------------------------------------------------------------------------------------------------------------------------------------------------------------------------------------------------------------------------------------------------------------------------------------------------------------------------------------------------------------------------------------------------------------------------------------------------------------------------------------------------------------------------------------------------------------------------------------------------------------------------------------------------------------------------------------------TGGGTCTTTCAGTCTAGA------------------------------------------------------------------------------CAGGTA------------------------------------------ATGCTA---TGT------------------------------------------------------------------------------------------------------------------TTAAGA------------------------------------------------------------------------------------------------------------------------------------------------------TGTCTTCAA------------------------------------------GTTGATGTTAATATTGCCAAAAAACCG---------------------------------------------------------------------------------------------------------------------------------CAGGTCCTG------------------------------------------ATACCC---------------------------------------------------------------------------------------------------------------------CTCCTCCCAGGG---------------------------------GTG---------------------------------------------------------------------------------------------------------TACATGAAT---------------------------TATCAACATTAC------------------------------------------------------------------------------------------------------------------------------------------------------------------------------------------------------------------------------------------------------GGCAAT---ATCGTGACAATATGT------AGC---CTG------------------GTA------------CCTCTACCT---------------------------------------------------CTACCTCTCCCTTAG------------------------------------------------------------------------------------------------------------------------------------------------------------------------------------------------------------------------------------------------------------------------------------------------------------------------------------------------------------------------------------------------------------------------------------------------------------------------------------------------------------------------------------------------------------------------------------------------------------------------------------------------------------------------------------------------------------------------------------------------------------------------------------------------------------------------------------------------------------------------------------------------------------------------------------------------------------------------------------------------------------------------------------------------------------------------------------------------------------------------------------------------------------------------------------------------------------------------------------------------------------------------------------------------------------------------------------------------------------------------------------------------------------------------------------------------------------------------------------------------------------------------------------------------------------------------------------------------------------------------------------------------------------------------------------------------------------------------------------
>e4981c37.5
------------------------------------------------------------------------------------------------------------------------------------------------------------------------------------------------------------------------------------------------------------------------------------------------------------------------------------------------------------------------------------------------------------------------------------------------------------------------------------------------------------------------------------------------------------------------------------------------------------------------------------------------------------------------------------------------------------------------------------------------------------------------------------------------------------------------ATGAAGCTCCCT---------------------------------------------------------------------------------------------------------------------------------------------------------------------ACT------------------------------------------------------------------------------------------------------------------------------AGC---ATCTCA------------------------------------------------------------------------------------------------------------------------------------------------------------------------GTGGTGACTCTCATT---------------------------GTCATCATTTCTTTGGATTTA---TCATGGGCT---CATCTTCACAGG---------------------------------------------------------------------------------------------------------------------------GTGAAG---CTGCAC---AAA------------------------------------------------------------------------------ATGGAGACAGCCCGACGCACACTTCAGTCGCATCAA------------------------------------------------------------------AATAAC---GTGCAGCAC---TTAGTCAACAAA------------------------------------------------------------------------------TACAAGGCTTTGAACGCAATCATGAGTGATGAT---------------------------------------------------------------------------GGAGCAAGCCCAGTG---------------------------------------------------------------------------------------------------------------------------------------------------------------------------------GAGCCGTTGACCGACTACTTAGAT---------GCC------------------------------------------------------------CAATAC------TATGGAGAGATTGGT------------------------TTG------------------GGAACGCCACCACAA------------TCCTTCAAG---------------------------------------------------------------------------------------------------------------------------------------------------------GTGATTTTCGACACAGGCTCGTCG------------------AATCTGTGGGTA---CCATCACAGAAGTGCAAG------TGG------------------------------------------------------------------------------------------------------------------------------------------------------------------ACTGACATTGCGTGC------------------------------------------------------------------------------------------------------------------------------------------------------------------------------------------------------------------------------------------------------------------------------------------------------------------------------------------------------------------------------------------TGGCTGCACAAC---AAGTATGACTCAACCAAATCAAGCACTTACAAGAAGAATGGAACA---------GACTTTGCCATCCGC------TATGGGACGGGCAGCCTGAAGGGATTTCTCAGCAGTGATGTTCTCTCG---------------------------------------------------------------------------------------------------------------------------------------------------------------------------------------------------------------------------------------------------------------------------------------------------------------------------------------------------------------------------------------------------------------------------GTAAGT---------------------------------------------------------------------------------------------------------------------------------------------GTTATGTTAGAGCAGCTATTG---------------------------------------------------------------------------------------------------------------------------------------------------------------------------------------------------------------------------------------------------------------------------------------------------------------------------------------------------------------------------------------------------------------------------------------------------------------------------------------------------------------------------------------------------------------------------------------------------------------------------------------------------------------------------------------------------------------------------------------------------------------------------------------------------------------------------------------------------------------------------------------------------------------------------------------------------------------------------------------------------------------------------------------------------------------------------------------------TGCAACAAGATA------------------------------------------------------------------------------------------------------------------------------------------------------------------------------------------------------------------------------------------------------------------------------------------------------------------------------------------------------------------------------------------------------------------------------------------------------------------------------------------------------------------------------------------------------------------------------------------------------------------------------------------------------------------------------------------------------------------------------------------------------------------------------------------------------------------------------------------------------------------------------------------------------------------------------------------------------------------------------------------------------------------------------------------------------------------------------------------------------------------------------------------------------------------------------------------------------------------------------------------------------------------------------------------------------------------------------------------------------------------------------------------------------------------------------------------------------------------------------------------------------------------------------------------------------------------------------------------------------------------------------------------------------------------------------------------------------------------------------------------------------------------------------------------------------------------------------------------------------------------------------------------------------------------------------------------------------------------------------------------------------------------------------------------------------------------------------------------------------------------------------------------------------------------------------------------------------------------------------------------------------------------------------------------------------------------------------------------------------------------------------------------------------------------------------------------GGA---------------------------------------------------------------------TTAATG---------------ACG------------------------------------------------------------------------------------------------------------------------------------------------------------------------------------------------------------------TCCCATTCTCAGCAGTGA---------------------------------------------------------------------------------------------------------------------------------------------------------------------
>e4981c37.4
------------------------------------------------------------------------------------------------------------------------------------------------------------------------------------------------------------------------------------------------------------------------------------------------------------------------------------------------------------------------------------------------------------------------------------------------------------------------------------------------------------------------------------------------------------------------------------------------------------------------------------------------------------------------------------------------------------------------------------------------------------------------------------------------------------------------------------------------------------------------------------------------------------------------------------------------------------------------------------------------------------------------------------------------------------------------------------------------------------------------------------------------------------------------------------------------------------------------------------------------------------------------------------------------------------------------------------------------------------------------------------------------------------------------------------------------------------------------------------------------------------------------------------------------------------------------------------------------------------------------------------------------------------------------------------------------------------------------------------------------------------------------------------------------------------------------------------------------------------------------------------------------------------------------------------------------------------------------------------------------------------------------------------------------------------------------------------------------------------------------------------------------------------------------------------------------------------------------------------------------------------------------------------------------------------------------------------------------------------------------------------------------------------------------------------------------------------------------------------------------------------------------------------------------------------------------------------------------------------------------------------------------------------------------------------------------------------------------------------------------------------------------------------------------------------------------------------------------------------------------------------------------------------------------------------------------------------------------------------------------------------------------------------------------------------------------------------------------------------------------------------------------------------------------------------------------------------------------------------------------------------------------------------------------------------------------------------------------------------------------------------------------------------------------------------------------------------------------------------------------------------------------------------------------------------------------------------------------------------------------------------------------------------------------------------------------------------------------------------------------------------------------------------------------------------------------------------------------------------------------------------------------------------------------------------------------------------------------------------------------------------------------------------------------------------------------------------------------------------------------------------------------------------------------------------------------------------------------------------------------------------------------------------------------------------------------------------------------------------------------------------------------------------------------------------------------------------------------------------------------------------------------------------------------------------------------------------------------------------------------------ATGTTTGGAGGCAGCGACCCTAAGCTGTATGAGCCT---------------------------------------------------------------------------------------------------------------CCATTCACA---------------TATGTCAAC---GTAACTCGCAAAGGCTACTGGCAGTTCAAGATGGAC------------------------------------------------------------------------------GGCATCTCT---GTTCAA---------GGTAGC---------------AAGTTC---TGT---TCA------------------------------------------------------GGTGGCTGCAACGCCATTGCCGATACGGGCACGTCCCTCCTGGCCGGGCCAAGTGAAGAG------------------------------------------------------------------------------------------------------------------------------------------------------ATTGAAAAA------------------------------------------CTCAACGCTAAGATTGGAGCGACCAAGTTTATTGAAGGA------------------------------------------------------------------------------------------------------GAG------------TACCTGGTT---GTTTGT---GCTCAA------------------------ATACCG---------------------------------------------------------------------------------------------------------------------ACTATGCCCAAT---------------------------------ATCACCTTC------------------------------------ACCATCGGA---GGG---------------------------------------AAGAAGTTTGTGCTGACA---------------------------CCCGAACAGTATGTT---------------------------------------------------------------------------------------------------------------------------------------------------------------CTCAAG------------------------------------GTAACTGCC------------------------------ATGGGAGAG---------TCTCAGTGTATCTCTGGC---TTC------------------ATT------------GGTCTGGAC---------------------------------------------------GTGCCTCCCCCAATGGGACCC------------------------------------------------------------------------------TTGTGGATC---------------------------------------------------------CTC---------GGCGACGTA------------------------TTC------------------------------------------------------------------------ATCGGA---------------------CCT---------------TAC------------------TACACAGAGTTT------------------------------------------------------------------------------------------------------------------------------------------------------------------------------------------------------------------------------------------------------------------GACCTG------------------------------------------GGC---------------------------AAC------------------------AAC------------------------------------------------------------------------------------------------------------------------------------------------------------------------------------------------------------------------------------------------------CGC---------ACAAGGAGACTG---------------------------------------------------------------------------------------------------------------------------------------------------------------------------------------AACACTGTCTATGGT---------------------------------------------------------------------TTTAAC---------------AAA------------------------------------------------------------------------------------------------------------------------------------------------------------------------------------------------------------------------------------------------------------------------------------GATTTTTATCGTTTTTTAGCAGCTGTTGTGCTTTTT---------ACCTCAATTTTACCCCACAGGCACTGCACTTTTATTGTTTTAAGGTGA------------------------
>e8012c40.2
------------------------------------------------------------------------------------------------------------------------------------------------------------------------------------------------------------------------------------------------------------------------------------------------------------------------------------------------------------------------------------------------------------------------------------------------------------------------------------------------------------------------------------------------------------------------------------------------------------------------------------------------------------------------------------------------------------------------------------------------------------------------------------------------------------------------ATGAGGACATTT---------------------------------------------------------------------------------------------------------------------------------------------------------------------GCA------------------------------------------------------------------------------------------------------------------------------GTT---GCCGTC------------------------------------------------------------------------------------------------------------------CTT---------------------------------------------------GTGGCCACAATGGTC---------------------------TCTTGCTTTGCC------------------CGG---GAGGCAATGCAT---------------------------------------------------------------------------------------------------------------------------ATCCCC---ATCTAC---TCA------------------------------------------------------------------------------ATGGTAAAGCCTGAG---------------------------------------------------------------------------------------AACAAG---CTAGACTCC---CTGCTCCAGCAAGCCAAA---------------------------------------------------------------------TTCTACAGTGAGATGAACTCA------------------------------------------------------------------------------------------------------------------------------------------------------------------------------------------------------------------------------------------------------------------------------------GGACCTGAGTATTTAAAGAATTTTCAAGAT---------GCT------------------------------------------------------------GAATAC------TATGGCCCCATCACT------------------------ATC------------------GGAACCCCTGGCCAA------------CCGTTCAAC---------------------------------------------------------------------------------------------------------------------------------------------------------GTTATATTTGACACCGGGTCCTCC------------------AACTTGTGGATT---CCTTCCATCCACTGCCCC------AGG------------------------------------------------------------------------------------------------------------------------------------------------------------------TCGGATGTCGCCTGT------------------------------------------------------------------------------------------------------------------------------------------------------------------------------------------------------------------------------------------------------------------------------------------------------------------------------------------------------------------------------------------CAGAGACACAAC---AAATACAACAACGCCTCATCCAGCACTTACAGGCAGAATGGAAAA---------CCTTTCGTTATTCGC------TATGGATCGGGCAACGTAGAGGGTTATTTAAGCCAAGACGTCGTCACTATA------------------------------------------------------GACTTTTCAAGCATTTGTCTAGTAGTAGTAGTAGTAGTAGTAGTAGTCGTAGTAGTAGTAGTAGTAGTAGTATATAGTAGTATAGTAGCGGTGGTAGTAGTA------------------------------------------GTAATAGTTGTAGTACTAATATTAGTAGTCGTAGTAGTCGTATTAGTAGTAGCAGCGGTGGCA---------------GTAGTAGTAATATTAGTAGTAGTAGTAGTAGTAGTAGTAGCGGTGGCAGTAGTAGTAATATTAGTAGTAGTAGTAGTAGTAGTAGTAGTAGTAGTAGTAGTAGTAGTAGTAGTAGTAGTAGCAGTAGCAAGAGTGGCTGGTATTTCAGTTGTGAACCAAACATTTGGTGAGGCG---ATCAAAGAGTCCAAG---GATTTCGAACAAACACCACCCGACGGTCTTCTGGGAATGGGATTTCCCGAAATTTCCGAAGACTATGTCCCAACTGTGTTTGGCAACATGGTGCGCCAAAAGCTTGTGCCGGAGCCTGTTTTCTCTTTCTACCTC------------------------------------------------------------------------------------------AAC------------AGAGAAGTG------------------------------------------------------------------------------------------------------------------------------------------------------------------------------------------------------------------------------AAAGCAAGTTCT---------------------------------------------------GGAGGG---------------------------------------------------------------------------------------------------------------------------------------------------------------------------------------------GTTCTCACATTGGGAGGAACAGACCCTTCTCACTACACTGGA---------------------------------------------------------------------------------------------------------------GATTTTACT---------------TACGTCAAG---GTCACAAGAAAGGGTTACTGGCAGTTTAGAATGGAC------------------------------------------------------------------------------AGTGTTCAA---CTGCAA---------GGCGAAGCATTC---------ACTCTG---TGT---AAA------------------------------------------------------GGAGGTTGTCCTGCTATCGCCGACACTGGTACCTCTTTGATTGTCGGCCCGCAAAGGGAG------------------------------------------------------------------------------------------------------------------------------------------------------ATTACTGAG------------------------------------------CTCAACAGGAAGCTTGGAGGCACCCCTACCCCCCAAGGA------------------------------------------------------------------------------------------------------CTA------------TATATCATT---CCTTGT---GGTCAA------------------------GTAAGC---------------------------------------------------------------------------------------------------------------------AGCCTCCCTGAT---------------------------------GTTGTGTTC------------------------------------AACCTCAAT---GGA---------------------------------------AAACCGTTCCCTCTTTCT---------------------------GGTAGTCAGTACACT---------------------------------------------------------------------------------------------------------------------------------------------------------------CTGAAG------------------------------------GTTCAGACG------------------------------GGTGCCAATGGAGACTATACAGTGTGTCTCATAGGG---TTT------------------ATG------------GGCATCCAA---------------------------------------------------TTTCCCCCTACCATGGAGCCT------------------------------------------------------------------------------CTGTGGATT---------------------------------------------------------CTT---------GGAGATGTC------------------------TTC------------------------------------------------------------------------TTGGGA---------------------GCC---------------TAC------------------TATAGCGTCTAT------------------------------------------------------------------------------------------------------------------------------------------------------------------------------------------------------------------------------------------------------------------GATTGG------------------------------------------GGT---------------------------CAA------------------------GCA------------------------------------------------------------------------------------------------------------------------------------------------------------------------------------------------------------------------------------------------------CGT---------GTG------------------------------------------------------------------------------------------------------------------------------------------------------------------------------------------------------------GGG---------------------------------------------------------------------TTCGCG---------------ACA------------------------------------------------------------------------------------------------------------------------------------------------------------------------------------------------------------------TCCAGAAACTAA---------------------------------------------------------------------------------------------------------------------------------------------------------------------------
>p1015c69.247
------------------------------------------------------------------------------------------------------------------------------------------------------------------------------------------------------------------------------------------------------------------------------------------------------------------------------------------------------------------------------------------------------------------------------------------------------------------------------------------------------------------------------------------------------------------------------------------------------------------------------------------------------------------------------------------------------------------------------------------------------------------------------------------------------------------------ATGGATTTGTTTTTA------------------------------------------------------------------------------------------------------------------------------------------------GCC---------------GCT------------------------------------------------------------------------------------------------------------------------------GCT---CTT---------------------------------------------------------------------------------------------------------------------ATT---------------------------------------------------TTGGTCTCTCTGGTT------------------------------TCTTCATCTTAT------------GCCACG---GAAATTATCAAC---------------------------------------------------------------------------------------------------------------------------ATTCCA---CTTTCG---TCT---------------------------------------------------------------------------------------TTCAAAGATTTGGAAAGG------------------------------------------------------------------------------AGG---CAT------------------------------------------------------------------------------------------------------------------------------------------------------------------------------------------------------------------------------------------------------------------------------------------------------------------------------------------------------------------------AAGCGTCAT------------------------------------GTGGGGAATTTTCAGAAG---------TTC------------------------------------------------------------CGA---------CTCGGTGCC------------------------------------------------------GCTCCAGCAGAC------------ATAGCAATA---------------------------------------------------------------------------------------------------------------------------------------------------------AATAGTTTTAAGGTAGGA------------------------------------------GGTCTGTACAGC---------TTT---------------------------------------------------------------------------------------------------------------------------------------------------------------CAGCGCCAAAAA---------------------------------------------------------------------------------------------------------------------------------------------------------------------------------------------------------------------------------------------------------------------------------------------------------------------------------------------------------------------------------------------------AACCACAAG---CAATACAACAGCACACTGTCACGCACATATACTGATGACGGTGAA---------TCTTTCAGTATCACC------TATGGTATAGGTACAGCTGCAGGATACCTGAGTGAGGATTGTGTCATG---------------------------------------------------------------------------------------------------------------------------------------------------------------------------------------------------------------------------------------------------------------------------------------------------------------------------------------------------------------------------------------------------------------------------GTAGCGGGTTTGTCAGTTAAAGACCAAATTTTTGGAGAAGCT---ATTGATGTAAGT---GATAATTTTGAAGATAGCTATGCTGATGGAATCTTGGGCATGGGTTTCAGAACCATATCTGCAGCCCAACAGCTCACAGTTTTTGATAACATGGTAGAACAGAAAGTTGTGCCGGCTCCCATATTCTCATTCTATTTA------------------------------------------------------------------------------------------AAA------------AGT------------------------------------------------------------------------------------------------------------------------------------------------------------------------------------------------------------------------------CAACGCTCTGAATCT------------------------------------------------------GGTGGA------------------------------------------------------------------------------------------------------------------TCTGGGTCA------------------------------------------------------------------GTGCTCACCTTGGGAGGGACAAATCCACAGCACTATACAGGA---------------------------------------------------------------------------------------------------------------AACTTCACC---------------TTTGTGGAT---GTCACAGAGCCAACATTTTGGCAGTTTAAACTGGAC------------------------------------------------------------------------------AGTGTCAAT---ATTGCTAAA------GGTGCTGGG------------ACTTTC---TGC---AAG------------------------------------------------------CATGGATGCAATGCCATTGTTGACAGTGGTACCTCGCTCATCGTTGGGCCAATAAAAGAG------------------------------------------------------------------------------------------------------------------------------------------------------ACAAATCAA------------------------------------------CTTAACAGGTTGCTTGGAGGCAGGCCTGTTCCTTTCCCT---CCA------GGATTG---------------------------------------------------------------------------------------------------TTTGAATTC---GACTGC---CAGAAA------------------------ATAAAC---------------------------------------------------------------------------------------------------------------------AACATGCCTGAT---------------------------------GTAGAATTC------------------------------------ACAGTAAAT---GGA---------------------------------------AAAACCTTGTCATTCTCG---------------------------AGCAAAGAGTATGTC---------------------------------------------------------------------------------------------------------------------------------------------------------------ATCAAG------------------------------------CTCCACATGGTT---------------------------------------------------TGTCTCAGCAGT---TTC------------------TCA------------GGCACAAAA---------------------------------------------------TATCCACCAGAGAAGGAGCCTTCT------------------------------------------------------------------------------TGGATT---------------------------------------------------------ATT---------GGAACTCCT------------------------TTC------------------------------------------------------------------------ATGCAG---------------------GCT---------------TAC------------------TACACTCAGTTT------------------------------------------------------------------------------------------------------------------------------------------------------------------------------------------------------------------------------------------------------------------GAC------------------AAA------------------------GAA---------------------------AAT------------------------AAC------------------------------------------------------------------------------------------------------------------------------------------------------------------------------------------------------------------------------------------------------AGA---------ATC------------------------------------------------------------------------------------------------------------------------------------------------------------------------------------------------------------GGC---------------------------------------------------------------------TTTGCA---------------AAG------------------------------------------------------------------------------------------------------------------------------------------------------------------------------------------------------------------GCTCGGCACTAG---------------------------------------------------------------------------------------------------------------------------------------------------------------------------
>p1015c69.245
------------------------------------------------------------------------------------------------------------------------------------------------------------------------------------------------------------------------------------------------------------------------------------------------------------------------------------------------------------------------------------------------------------------------------------------------------------------------------------------------------------------------------------------------------------------------------------------------------------------------------------------------------------------------------------------------------------------------------------------------------------------------------------------------------------------------------------------------------------------------------------------------------------------------------------------------------------------------------------------------------------------------------------------------------------------------------------------------------------------------------------------------------------------------------------------------------------------------------------------------------------------------------------------------------------------------------ATGCTCACAATAGTT---------------------------------------------------------------GCTCTTATTCGC---------------------------------------------------------------------------------------------------------------------CATACATTACCC------------AAAACAATA---------------------------------------------------------------------------------GAGGAAAAGCATACATAT------------------------------------------------------------------------------------------------CTTCTAAATCGGCTTCAG---------------------------------------------------------------------------------------------------------------------------------------------------------------------------------------------------------------------------------------------------------------------------------------------------------------------------------------CAA---TACCAGACAGGCGTGAATAGA---AAG---------GATGAAACTCTACAAAATGATAAAGAT---------ACT------------------------------------------------------------CAATAT------TATGGCTCGATTACC------------------------ATT------------------GGCACCCCTGAGCAA------------AAGTTTAAC---------------------------------------------------------------------------------------------------------------------------------------------------------GTGGTTTTTGATACAGGATCGACG------------------GATTTATGGATA---CCGTCTGTCCACTGTCCA------ACG------------------------------------------------------------------------------------------------------------------------------------------------------------------ATCAACAAACCTTGC------------------------------------------------------------------------------------------------------------------------------------------------------------------------------------------------------------------------------------------------------------------------------------------------------------------------------------------------------------------------------------------CAACACCATCTC---AAATACAACAATACAGCATCCAGCACATACATTATCGATGGGAAA---------TTCTTTAACATCACT------TATGCCTCAGCTGAGGTCAATGGTTATTTGGGCCGGGATATCATTATG---------------------------------------------------------------------------------------------------------------------------------------------------------------------------------------------------------------------------------------------------------------------------------------------------------------------------------------------------------------------------------------------------------------------------CTGGCAGGTTCGGTGATAAAAAATCAAAGCTTTGGCCAGGCC---TTATATGAATCT---GACTTTTTTCTTGACGTTATACCCGATGGAGTTTTGGGTTTGGGCTTCGGCAAAGTTTCCACATCTGGTCGACCCACAGTGTTTGACAACATGGTGAGCCAAAAAATTATATCAGCTCCGGTTTTCTCTTTCTTCCTT------------------------------------------------------------------------------------------AAC------------AGC------------------------------------------------------------------------------------------------------------------------------------------------------------------------------------------------------------------------------------AACCATTCG------------------------------------------------------GGCGGT------------------------------------------------------------------------------------------------------------------GATGGCGGG------------------------------------------------------------------ACGCTGACTTTGGGAGGAGTAAATCCAACCCACTATACCGGA---------------------------------------------------------------------------------------------------------------GCCTTCACC---------------TTTGTGAAT---GTCATCAATCCGCGCCTCTGGAAGTTTCATATGGAT------------------------------------------------------------------------------GGTGTAAAA---ATTGAC---------GGGCATGCT---------GAAACTTTC---TGC---AAG------------------------------------------------------GACAGATGTCAGACCATCGCAGACACTGGCACTGCGCTTATAGTCGGGCCCATGGATGAG------------------------------------------------------------------------------------------------------------------------------------------------------ATTCAGATT------------------------------------------CTGAACAAGAAGCTTGGAGCCAAGCCGATTCCA---------GGTCTAGAAGATCTG---------------------------------------------------------------------------------------------------TTTTATCTC---AACTGT---GCGAGA------------------------GTAAGT---------------------------------------------------------------------------------------------------------------------GATCTGCCAGAT---------------------------------ATCCACTTC------------------------------------AACATGAAT---GGA---------------------------------------CAGCATTTGTCATTGTCG---------------------------AGCAGTGATTACACT---------------------------------------------------------------------------------------------------------------------------------------------------------------TTAAAG---------------------------------------------------------------------------------------------AACATTTGCCAATATGAC------------TCT------GCTGTT---------------------------------------------------------------------------------------------------------------------------------------------------------------------------------------------------------------------------------------------CTTGTTCCTTCTGGTAATGAT------------------------------------------------------------------------------------------------------------------------------------------------------------------------------------------------------------------------------------------------------GATGATGATGATGATGATGATGATGAT------------------------------------------------------------------------------------------------------------------------------------------------------------------GATGATGATGATGATGATGATGAA---------------------------------------------------GATGAT---------------------------------------------------------------------------------------------------------------------------------------------------------------------------------------------------------------------------------------------------------------------------------AAA---------ATT------------------------------------------------------------------------------------------------------------------------------------------------------------------------------------------------------------------------------------ACTTGC---------------------------------------------------------------AGG------------------------------------------------------------------------------------------------------------------------------------------------------------------------------------------------------------------TGTTGA---------------------------------------------------------------------------------------------------------------------------------------------------------------------------------
>p1106c69.44
---------------------------------------------------------------------------------------------------------------------------------------------------------------------------------------------------------------------------------------------------------------------------------------------------------------------------------------------------------------------------------------------------------------------------------------------------------------------------------------------------------------------------------------------------------------------------------------------------------------------------------------------------------------------------------------------------------------------------------------------------------------------------------------------------------------------------------------------------------------------------------------------------------------------------------------------------------------------------------------------------------------------------------------------------------------------------------------------------------------------------------------------------------------------------------------------------------------------------------------------------------------------------------------------------------------------------------------------------------------------------------------------------------------------------------------------------------------------------------------------------------------------------------------------------------------------------------------------------------------------------------------------------------------------------------------------------------------------------------------------------------------------------------------------------------------------------------------------------------------------------------------------------------------------------------------------------------------------------------------------------------------------------------------------------------------------------------------------------------------------------------------------------------------------------------------------------------------------------------------------------------------------------------------------------------------------------------------------------------------------------ATG------------GAATACAAT---------------------------------------------------------------------------------------------------------------------------------------------------------GCA------GACACC------------------------------------------------TTACACTGTTCA------TGCTATTTTCTATTCAATTTGTTTTCAGAGAAT---------------------------------------------------------------------------------------------------------------------------------------------------------------------------------------------------------------------------------------------------------------------------------------------------------------------------------------------------------------------------------------------------------------------------------------------------------------------------------------------------------------------------------------------------CATCAA---AGATACGACAATGCATCGTCGAGTACATATAAGCAAGACGGCTCG---------TTGTTTGGGGTTAAT------TATGATTACGGTGAGGTAGCTGGGTATTGGAGTCAAGATAGCATCACG---------------------------------------------------------------------------------------------------------------------------------------------------------------------------------------------------------------------------------------------------------------------------------------------------------------------------------------------------------------------------------------------------------------------------TTGGGAGGTTCAACAGTAAAAAATCAGACCTTTGGAGAGGCT---ATCGTGGATACT---GATCTGTTCGCCGACACTGGGAATGATGGAGTCATCGGCCTTGGTTTTCGTGATATCTCTAGAGGTGAAGCACCCACAGTTTTCGATAACATGGTCAGCCAGGGAGTCGTGCCGGCTCCAGTTTTCTCCTTTTACCTG------------------------------------------------------------------------------------------AAC------------AGA------------------------------------------------------------------------------------------------------------------------------------------------------------------------------------------------------------------------------------AAAAATTCA------------------------------------------------------AATGGT------------------------------------------------------------------------------------------------------------------CCTGAGTCA------------------------------------------------------------------ACGCTTACTCTGGGTGGTACAAATTCTGATCTCTATACAGGA---------------------------------------------------------------------------------------------------------------GATTTTCTC---------------TTTGTTGAT---TTAGACGAGCCTGGCTCCTGGCACTTTAAAATGGAC------------------------------------------------------------------------------AGAATACAA---ATTGCCAAC------GGCGGCGGT------------ACAGTA---TGT---AAA------------------------------------------------------GAGGGGTGTCTAGGACTCGCCGACACAGGTACTTCGTTCATTACCGGACCTTTGGAGGAG------------------------------------------------------------------------------------------------------------------------------------------------------GTGGATTTT------------------------------------------TTGAACACTCAATTAGGAGGCAAACCATTACCA---------ACATTTCCCAAAATG---------------------------------------------------------------------------------------------------TACGTGCTC---GATTGC---TCTGAC------------------------CTCGAC---------------------------------------------------------------------------------------------------------------------AGTCTGCCTGAT---------------------------------GTGGAGTTC------------------------------------GTCGTGAAT---GGA---------------------------------------CAAAAGCTGACATTAACA---------------------------AACAAAGACTACATT---------------------------------------------------------------------------------------------------------------------------------------------------------------GTTAAG------------------------------------ATAAACAAC------------------------------GACGGAGAA---------ACTCTTTGTTTTAGTGGT---TTT------------------GTT------------GGGAGAAGT---------------------------------------------------GTATACAAAAATTTTTCCCCT------------------------------------------------------------------------------GTGTGGGTA---------------------------------------------------------CTA---------GGAGATGTT------------------------TTC------------------------------------------------------------------------ATAAGA---------------------GCT---------------TAC------------------TACACTCAGTTC------------------------------------------------------------------------------------------------------------------------------------------------------------------------------------------------------------------------------------------------------------------GAC------------------AAA------------------------GGC---------------------------AAC------------------------TCA------------------------------------------------------------------------------------------------------------------------------------------------------------------------------------------------------------------------------------------------------AGG---------ATA------------------------------------------------------------------------------------------------------------------------------------------------------------------------------------------------------------GGA---------------------------------------------------------------------TTTGCA---------------AAA------------------------------------------------------------------------------------------------------------------------------------------------------------------------------------------------------------------GCTAAACATTAA---------------------------------------------------------------------------------------------------------------------------------------------------------------------------
>p1106c69.41
ATGAAGAGTTTTAAT---------------TTGATTAGGATC---------------------------------------CGACTTAGAAATAAAACACGAACACTTCGCCAT------------GTAAAC---------------------------------------------------------------------------------------------------AATCGGGACCGCAATTGTACAGGAGTGCCAAAA---------------------------------------------------TATGATCCA------------------------------------------------------------------------------------ACTCTATTTATCCGAATGTTTGGGAAAATAAGT---------------AGGTTTATTCTTTGCTCATTTAAAGGAGAGCATTCC---------------------------------------------------------------------------------------------------------------------------------------------------------------------------------------------------------------------------------------------------------------------------------------------------------AAGATGAACCTCATT---------------------------------------------------------------------------------------------------------------------------------------------------CCT---------------GCT------------------------------------------------------------------------------------------------------------------------------GTT---ATT---------------------------------------------------------------------------------------------------------------------CTT---------------------------------------------------GCCTTGACCTTCGTT---------------------------------TCCAGTTGT------------GCCGCT---GGAGTTCTAAAC---------------------------------------------------------------------------------------------------------------------------ATTCCC---CTT---------------------------------------------------------------------------------------------------TCTCGAGGTACTAGA---------------------------------------------------------------------TTTGGAGCACAG---TATAAAAAT---CTTCCCAGGCGACTTCGA------------CCT------------------------------------------------------------------------------------------------------------------------------------------------------------------------------------------------------------------------------------------------------------------------------------------------------------------------------TTTCGAATAAACGCAAATGCA---CGG---------CATGTAAAACTAACGAATCACGAAGAC---------GCA------------------------------------------------------------TTGTAT------TACGGCCCCGTTACC------------------------GTT------------------GGGACTCCTGGGAAA------------GAGTTTAAC---------------------------------------------------------------------------------------------------------------------------------------------------------GTGGTTTTTGACACAGGATCGGCC------------------GCAATGTGGTTG---CCTTCGGTCCACTGTCCT---------------------------------------------------------------------------------------------------------------------------------ACT------------ACA------------------------------------------------------------------------------------------------------------------------------------------------------------------------------------------------------------------------------------------------------------------------------------------------------------------------------------------------------------------------------------------------------------------------------------------------------------------------------------------------------------------------------------------------------------------------------------------------------------------------------------------------------------------------------------------------------------------------------------------------------------------------------------------------------------------------------------------------------------------------------------------------------------------------------------------------------------------------------------------------------------------------------------------------------------------------------------------------------------------------------------------------------------------------------------------------------------------------------------------------------------------------------------------------------AATGTTGCA---TGTCGT---------------------------------------------------------------------------------------------------------------------------------------------------------------------------------------------------------------------------------------------------------------------------------------------------------------------------------------------------------------------------------------------------------------------------------------------------------------------------------------------------------------------------------------------------------------------------------------------------------------------------------------------------------------GAGTTCTCA---------------------------------------------------------------------------------------------------------------------------------------------------------------AAT---------------------------------------------------------------------------------------------------------------------------------------------------------------------------------------------------------------------------------------------------------------------------------------------------------------------------------------------------------------------------------------------------------------------------------------------------------------------------------------------------------------------------------------------------------------------------------------------------------------------------------------------------------------------------------------------------------------------------------------------------------------------------------------------------------------------------------------------------------------------------------------------------------------AATGAACATTATATT---------------------------------------------------------------------------------------------------------------------------------------------------------------------------------------------------------------------------------------------------------------------------------------TTC------------------------------------------------------------------------------------------------------------------------------------------------------------------------------------------------------------------------------------------------------------------TTA------------------------------------------TTT------------------------------------------------------------------------GTTACT---------------------GCT---------------TTA---------------------------------------------------------------------------------------------------------------------------------------------------------------------------------------------------------------------------------------------------------------------------------------------------------------------------------------------------------------------------------------------------------CAA------------------------------------------------------------------------------------------------------------------------------------------------------------------------------------------------------------------------------------------------------TAA---------------------------------------------------------------------------------------------------------------------------------------------------------------------------------------------------------------------------------------------------------------------------------------------------------------------------------------------------------------------------------------------------------------------------------------------------------------------------------------------------------------------------------------------------------------------------------------------------------------------------------------------------------------------------------------------------------------------------------
>p1412c61.10
---------------------------------------ATGAGGCCGTCTAAGCGC---------------------------TTTAAAATGAGCGTAACGACG------------------------------------------------------------------------------------------CTGTTGAGGTCT------------------------------------------------------------------------------------------------------------------------------------------------------------------------------------------------------------------------------------------------------------------------------CCAGCTGAATGGCGG------------------------------------------------------------------------------------------------------------------------------------------------------------------------------------------------------------------------------------------------TGT---------------------------------------------------TTCAAGATGAATCTGTCT---------------------------------------------------------------------------------------------------------------------------------------------------GCT---------------GCT------------------------------------------------------------------------------------------------------------------------------GTT---GTT---------------------------------------------------------------------------------------------------------------------CTT---------------------------------------------------CTCTTGACTTTGATT---------------------------------TCCGTTTGT------------GCCACT---CACGTTATA---------------------------------------------------------------------------------------------------------------------------------------------------------------------------------------------------------------------------------------------AGAAAACTGCCATGG------------------------------------------------------------------------------CAG---TACCAAGTT---GTTGGGACACAATTGGGG------------CAATCT---------------------------------------------------------AGACCAATAGGTAAGCGTCTTCAACGGCCT------------------------------------------------------------------------------ATACAACCTTTA---------------------------------------------GGGAAACCTCAAAATCGACCTATTCGG------------------------------------------------------------GAT---TTTCGAATAGACGCTTCAACA---AGG---------GATATAAAGCTAGCAAACCATTACAAC---------AAC------------------------------------------------------------TTATAT------TACGCTCCCATAGCC------------------------ATC------------------GGTACTCCAGAGCAG------------GAGTTTAAC---------------------------------------------------------------------------------------------------------------------------------------------------------GTGACTTTCGACACAGAATCTCCA------------------ATAACGTGGGTG---CCGTCCATACACAGCCCT---------------------------------------------------------------------------------------------------------------------------------------------AGTAGT---------------------------------------------------------------------------------------------------------------------------------------------------------------------------------------------------------------------------------------------------------------------------------------------------------------------------------------------------------------------------------------------------------------------------------CGAATTCCAAGA---AAGTACAATAATGAATCGTCAAGTACTTATAAAGCAAATGGAAAA---------CCTTTTGAAATTTCA------TATGGTTCGGGACAAGTGTCAGGCTACTGCAGTCAGGACAACGTAGTG---------------------------------------------------------------------------------------------------------------------------------------------------------------------------------------------------------------------------------------------------------------------------------------------------------------------------------------------------------------------------------------------------------------------------ATTGCAGGTGCAACAGTTCACAATCAAACCTTTGGAGAGTCT---ATCTTAGAACCA---AGTATGTTTGACAATACGATGAATGATGGGGTTTGGGGCTTAGGGTTCAGCAAC---------GGGAAAGACCTCACAGTTGTTGATAACATGGTGAGCCAGGGACTCTTGCCAGCTCCAGTTTTCTCCTTCTACCTT------------------------------------------------------------------------------------------AAC------------AGA------------------------------------------------------------------------------------------------------------------------------------------------------------------------------------------------------------------------------------TATGGTTCT------------------------------------------------------GAGGAC------------------------------------------------------------------------------------------------------------------CCTGACTCT------------------------------------------------------------------GTGCTCACTCTTGGTGGAGCAAACCCTGAGTATTATTCAGGG---------------------------------------------------------------------------------------------------------------GATTTCACC---------------TTCGCAAAT---CTTTCTATGCCAGATCGCTGGCACTTTAAAATTGAC------------------------------------------------------------------------------AGTTTGCGC---ATCGTCCAC------GGACCTGGA------------TTT------------------------------------------------------------------------------CAAGCAGTAGTTGACCCATCTACCCCATTTATCGCTGGACCGATTAAAACG------------------------------------------------------------------------------------------------------------------------------------------------------GTGGGGGTC------------------------------------------CTGAACACAATGCTTGGAGCCAAACCACTAGAA---------GGCGATCCAATGTTG------------------------------------------------------------------------------------------------------------------------------------------------------------------------------------------------------------------------------------------------------------------------------------------------------------------------------------------------------------------------------------------------------------------------------------------------------------------------------------------------------------------------------------------------------------------------------------------------------------------------------------------------------------------------------------------------------GTTCCCTGC---------------------------------------------------------------------------------------------------------------------------------------------------------------------------------AGCACTCCGTTCTCC---------------------------------------------------------------AAACTTTGTGTAGAGAAG---------------------------------------------------------CGC---------GGTCACTCA------------------------TTC------------------------------------------------------------------------ACACGT---------------------TGA------------------------------------------------------------------------------------------------------------------------------------------------------------------------------------------------------------------------------------------------------------------------------------------------------------------------------------------------------------------------------------------------------------------------------------------------------------------------------------------------------------------------------------------------------------------------------------------------------------------------------------------------------------------------------------------------------------------------------------------------------------------------------------------------------------------------------------------------------------------------------------------------------------------------------------------------------------------------------------------------------------------------------------------------------------------------------------------------------------------------------------------------------------------------------------------------------------------------------------------------------------------------------------------------------------------------------------------------------------------------------------------------------------------------
>p1412c61.2
------------------------------------------------------------------------------------------------------------------------------------------------------------------------------------------------------------------------------------------------------------------------------------------------------------------------------------------------------------------------------------------------------------------------------------------------------------------------------------------------------------------------------------------------------------------------------------------------------------------------------------------------------------------------------------------------------------------------------------------------------------------------------------------------------------------------ATGAATCTGCCT---------------------------------------------------------------------------------------------------------------------------------------------------GCT---------------GCT------------------------------------------------------------------------------------------------------------------------------GTT---GTT---------------------------------------------------------------------------------------------------------------------CTT---------------------------------------------------CTCTTGACTTTGGTT---------------------------------TCCGCTTGT------------GCCGCT---CGCGTT---------------------------------------------------------------------------------------------------------------------------------------------------------------------------------------------------------------------------------------------ACAAGAAAACTGCCATGG------------------------------------------------------------------------------CAG---CACCAAGTT---GTTGGGACACCACTGGGG------------CAATCT---------------------------------------------------------AGACCAATAGGTAAGCGTCTTCAACGGCCT------------------------------------------------------------------------------ATACAACCTTTA---------------------------------------------GGGAAACCTCAAAATCGACCAATCCGG------------------------------------------------------------GAT---TTTCGAATAAACGCTTCAACG---AGG---------GATATAAAGCTAGCAAACCATTACAAC---------AAC------------------------------------------------------------TTATAT------TACGCTCCCATAACC------------------------ATT------------------GGCACTCCAGAGCAG------------GAGTTTAAC---------------------------------------------------------------------------------------------------------------------------------------------------------GTGACTTTCGACACAGAATCTCCA------------------ATAACGTGGGTG---CCGTCCATACACAGCCCT------AAT------------AGTCGAAGT------------------------------------------------------------------------------------------------------------------------------------------------------------------------------------------------------------------------------------------------------------------------------------------------------------------------------------------------------------------------------------------------------------------------------------------------------------------------------------------------------------------------------------------------------------CCAAGA---AAGTACAATAATGAATCGTCAAGTACTTATAAAGCAAATGGAAAA---------CCTTTTGAAATTTCA------TATGGTTCGGGGCAAGTGTCAGACTACTACAGTCAGGACAACGTAGTG---------------------------------------------------------------------------------------------------------------------------------------------------------------------------------------------------------------------------------------------------------------------------------------------------------------------------------------------------------------------------------------------------------------------------ATTGCAGGTGCAACAGTTCACAATCAAACTTTTGGAGAGTCT---ATCTTAGAACCA---AGTATGTTTGACAATACGAGGAATGATGGAGTTTTGGGCTTAGGGTTCAGCAAC---------GGCGAAGACCCCACAGTTTTTGACAATATGATGAGCCAGGGACTTTTGCCAGCTCCAGTTTTCTCCTTCTACCTT------------------------------------------------------------------------------------------AAC---------------------------------------------------------------------------------------------------------------------------------------------------------------------------------------------------------------------------------------------------------------------------------------------------------------------------------------------------------------------------------------------------------------------------------------------------------------------------------------------------------------------------------------------------------------------------------------------------------------------------------------------------------------------------------------------------------------------------------------------------------------------------------------------------------------------------------------------------------------------------------------------------------------------------------------------------------------------------------------------------------------------------------------------------------------------------------------------------------------------------------------------------------------------------------------------------------------------------------------------------------------------------------------------------------------------------------------------------------------------------------------------------------------------------------------------------------------------------------------------------------------------------------------------------------------------------AATCTTCCCGAC---------------------------------CTAGAGTTT------------------------------------ATAGTGAAC---GGA---------------------------------------CAGAAGCTCTCACTAACA---------------------------AGCAAAGATTATGTT---------------------------------------------------------------------------------------------------------------------------------------------------------------GTTAAG------------------------------------ATACCGGGAGAG---------------------------AAGAAAGGA---------GGTCGGTATTACACTGGC---ATA------------------GTG------------GGGACAGAA---------------------------------------------------ACGAGGAGGGATGAAAAACCA------------------------------------------------------------------------------GTCTGGTCC---------------------------------------------------------CTT---------GGATTGAGT------------------------TTC------------------------------------------------------------------------ATGCGA---------------------ACT---------------TAC------------------TACACTCAATTC------------------------------------------------------------------------------------------------------------------------------------------------------------------------------------------------------------------------------------------------------------------GAC------------------AAA------------------------GGC---------------------------AAC------------------------CAT------------------------------------------------------------------------------------------------------------------------------------------------------------------------------------------------------------------------------------------------------CGT---------ATC------------------------------------------------------------------------------------------------------------------------------------------------------------------------------------------------------------GGC---------------------------------------------------------------------TTTGCA---------------AAA------------------------------------------------------------------------------------------------------------------------------------------------------------------------------------------------------------------GCATCTTCGTTCCCCAGCAGATACTAG------------------------------------------------------------------------------------------------------------------------------------------------------------
>p1440c63.89
------------------------------------------------------------------------------------------------------------------------------------------------------------------------------------------------------------------------------------------------------------------------------------------------------------------------------------------------------------------------------------------------------------------------------------------------------------------------------------------------------------------------------------------------------------------------------------------------------------------------------------------------------------------------------------------------------------------------------------------------------------------------------------------------------------------------ATGGGTTTGTCT---------------------------------------------------------------------------------------------------------------------------------------------------GCT---------------GCT------------------------------------------------------------------------------------------------------------------------------CTT---CTG---------------------------------------------------------------------------------------------------------------------CTT---------------------------------------------------GTCTTCACTTTGGTT---------------------------------TCTGCTTGT------------GAAGCT---TATAGTATAAGC---------------------------------------------------------------------------------------------------------------------------TTTCCA---ACTTCA---CAA---------------------------------------------------------------------------------------GCCAGGAGATCAGTATGG------------------------------------------------------------------------------CAG---GGCACCAGA---ATTCTCAAGAGATTCCGG------------CCC---------------------------------------------GCTCGGCATTATTTACAACCTGTTCGACAGGCGAATCCGTGGCCA------------------------------------------------------------------------------ATGCAACCTTTA---------------------------------------------TTCCATCCTTACCAGGGGTCTAGACAG------------------------------------------------------------GAT---CTTCGTCCAAAAGCCACAGCC---AGG---------GATGTAAAGCTAACGAACCATCACGAC---------AAG------------------------------------------------------------TTTTAT------TCCTGTCCTATCACC------------------------ATT------------------GGAACTCCAGAACAA------------GAGTTTAAC---------------------------------------------------------------------------------------------------------------------------------------------------------GTGGCTTTTGACATAAGTTCCTCA------------------ATAACTTGGGTG---CCATCTATGCACTCCCCA---------------------------------------------------------------------------------------------------------------------------------CCTGCATACAGAAGAATG---------------------------------------------------------------------------------------------------------------------------------------------------------------------------------------------------------------------------------------------------------------------------------------------------------------------------------------------------------------------------------------------------------------------------------CATGTTTATAAA---AGATTTAATGATGAATTGTCAAGTACTCATAGCACAAACTACACG---------CATTTTGATGTTAAT------TATGACTTGGCGCGGGCAATTGGTTACCGCAGTCAGGATAGCGTCACG---------------------------------------------------------------------------------------------------------------------------------------------------------------------------------------------------------------------------------------------------------------------------------------------------------------------------------------------------------------------------------------------------------------------------ATTGCAGGTCTCATGATTACAAATCAAAGTTTCGGAGAAGCT---CTGTTAGAACCA---GATTTGTTTAGAGGTATGATGATTGATGGGATATTGGGGCTGGGGCTCAACAACATAGATGAGGAGGAAGAACCCTCAGTTTTTGATAATATGGTGAGCCAGGGACTTGTGCCAGCTCCAGTGTTCTCCATCTATCTT------------------------------------------------------------------------------------------AAC------------AGG------------------------------------------------------------------------------------------------------------------------------------------------------------------------------------------------------------------------------------TATGGTTCT------------------------------------------------------GGCAGT------------------------------------------------------------------------------------------------------------------CCTGATTCT------------------------------------------------------------------GTGCTCACGCTTGGTGGAGCAAACCCTGAGTATTGTGAAGAA---------------------------------------------------------------------------------------------------------------AATTTTACA---------------TTTGCAGAT---GTTACTGAGCACCATCGCTGGCAGTTTGAAATAGAC------------------------------------------------------------------------------AAAGTACAA---CTCTCCAGT------GGTGACGGT------------ATCTTC---ACT------------------------------------------------------------TCTGGACGTCAGGCAGTAATTGACTCGCGTACATCATTTATTGTCGGGCCGATGAGAGAG------------------------------------------------------------------------------------------------------------------------------------------------------GTCCATGTC------------------------------------------CTCAACACACAGCTTGGAGGCAAATTGTTTCCA---------GGTCATCCTGGACTTCTT------------------------------------------------------------------------TCTAACTCTTAT---GTATATAAGTATAAGTTC---GACTGT---TCTGAA------------------------GTGGAT---------------------------------------------------------------------------------------------------------------------GACCTGCCTGAT---------------------------------GTAGAGTTT------------------------------------ATTGTGAAC---GGG---------------------------------------AAAAAGTTGTCATTATCA---------------------------AGCAGAGATTATGTT---------------------------------------------------------------------------------------------------------------------------------------------------------------GTGAAG------------------------------------ACGGAGGAA------------------------------AAAGGGAAG---------TCTGTTTGTGTCAGTGGT---ATA------------------TTC------------GGAATGAAA---------------------------------------------------TTGAAGGAGAAAGATGAGCCA------------------------------------------------------------------------------GACTGGTCT---------------------------------------------------------CTT---------GGATTGAAT------------------------TTC------------------------------------------------------------------------ATGCGG---------------------GCT---------------TAC------------------TACACACAGTTT------------------------------------------------------------------------------------------------------------------------------------------------------------------------------------------------------------------------------------------------------------------GAC------------------AAA------------------------GGC---------------------------AAC------------------------CGT------------------------------------------------------------------------------------------------------------------------------------------------------------------------------------------------------------------------------------------------------CGA---------ATC------------------------------------------------------------------------------------------------------------------------------------------------------------------------------------------------------------GGC---------------------------------------------------------------------TTTGCG---------------AGA------------------------------------------------------------------------------------------------------------------------------------------------------------------------------------------------------------------GCGTTGTCGTTCCCACAGACATAA---------------------------------------------------------------------------------------------------------------------------------------------------------------
>p1440c63.36
------------------------------------------------------------------------------------------------------------------------------------------------------------------------------------------------------------------------------------------------------------------------------------------------------------------------------------------------------------------------------------------------------------------------------------------------------------------------------------------------------------------------------------------------------------------------------------------------------------------------------------------------------------------------------------------------------------------------------------------------------------------------------------------------------------------------------------------------------------------------------------------------------------------------------------------------------------------------------------------------------------------------------------------------------------------------------------------------------------------------------------------------------------------------------------------------------------------------------------------------------------------------------------------------------------------------------------------------------------------------------------------------------------------------------------------------------------------------------------------------------------------------------------------------------------------------------------------------------------------------------------------------------------------------------------------------------------------------------------------------------------------------------------------------------------------------------------------------------------------------------------------------------------------------------------------------------------------------------------------ATGCAACCTCTA---------------------------------------------TCAAAACCTTACAAAAGACCTATTTGG------------------------------------------------------------GAT---TTTCGATTAAACGCTACAGCCCCAAAA---------GATATAAAGCTAGCAAACTATTACAAC---------CAA------------------------------------------------------------ATATAT------TACGCCCCTATAAAG------------------------ATT------------------GGCACTCCAGGACAA------------GAGTTTAAT---------------------------------------------------------------------------------------------------------------------------------------------------------GTGGCTTTTGACATAGGAACTCCA------------------CTAACGTGGGTG---CCGTCTATACACAGCCCC------ACTAGGCAGAAACTTCGAATT---------------------------------------------------------------------------------------------------------------------------------------------------------------------------------------------------------------------------------------------------------------------------------------------------------------------------------------------------------------------------------------------------------------------------------------------------------------------------------------------------------------------------------------------------------------TCAAGG---AAGTACAACAATGATTCGTCGAGAAGTTATAAAGCAAACGGAAAG---------CCATTCGAACTTTCT------TATGGCTCGGGGAAAGTCTCAGGCTATCGCAGTCAGGACATCATATCA---------------------------------------------------------------------------------------------------------------------------------------------------------------------------------------------------------------------------------------------------------------------------------------------------------------------------------------------------------------------------------------------------------------------------ATTGCAAATATAACGGTTTACAATCAAACTTTTGGAGAAGCT---ATACTAGAACCA---AATATGTTTTCCGGTTCGAGGAATGATGGGATTTTTGGCATGGGATTCAGCGGCATTTATGCGGGTGAAGAGCCCACAGTTTTTGATAACATGGTGAATAAGGGACTTTTGCCAGCTCCAGTTTTCTCGTTCTACCTG------------------------------------------------------------------------------------------AAC------------ACA------------------------------------------------------------------------------------------------------------------------------------------------------------------------------------------------------------------------------------ATTCGTTCT------------------------------------------------------GGTGAC------------------------------------------------------------------------------------------------------------------CCTGACTCT------------------------------------------------------------------GTGCTCACTCTTGGTGGAACAAACCCTGACTATTATACAGGA---------------------------------------------------------------------------------------------------------------GATTTCACC---------------TTTGCAAAT---CTTTCTATGCCAGATCGCTGGCAGTTTGAAATTGAC------------------------------------------------------------------------------AGAATACAA---CCCTCCAAT------GATGTCGGC------------ACCGCC---ACC---TTT------------------------------------------------------TACAGATGTCAAGCAGTAGTTGACACAGGTAGCGCACTGATTGTTGGACCGAGTTATCAG------------------------------------------------------------------------------------------------------------------------------------------------------GCAGATGCC------------------------------------------CTGAACAAAAGGCTTGGAGCTAAACCACTAGAA---------GGCGATCCCAAATTG---------------------------------------------------------------------------------------------------TATACGCTC---GATCGC---TCTCAA------------------------CTGGAC---------------------------------------------------------------------------------------------------------------------AGTCTGCCCGAC---------------------------------CTTGAGTTT------------------------------------ATCGTGAAC---GGA---------------------------------------CAAAAGCTCACAATGAAA---------------------------GGCAAAGATTATATT---------------------------------------------------------------------------------------------------------------------------------------------------------------GTAAAG------------------------------------TTTCCGGAG------------------------------GAGCGGAGA---------GGCCCGTTTTACAGCGGC---ATA------------------GTA------------GGAAAACAA---------------------------------------------------TTCAAGAGTGGTGAAACACCA------------------------------------------------------------------------------GTCTGGTCT---------------------------------------------------------CTA---------GGATTGAGT------------------------TTC------------------------------------------------------------------------ATGCGA---------------------ACT---------------TAC------------------TACACTCAATTC------------------------------------------------------------------------------------------------------------------------------------------------------------------------------------------------------------------------------------------------------------------GAC------------------AAA------------------------GGC---------------------------AAC------------------------CGT------------------------------------------------------------------------------------------------------------------------------------------------------------------------------------------------------------------------------------------------------CGT---------ATC------------------------------------------------------------------------------------------------------------------------------------------------------------------------------------------------------------GGT---------------------------------------------------------------------TTTGCA---------------AAA------------------------------------------------------------------------------------------------------------------------------------------------------------------------------------------------------------------ATCGCTTCTTCCAACAAACCCTAG---------------------------------------------------------------------------------------------------------------------------------------------------------------
>p1440c63.8
------------------------------------------------------------------------------------------ATGGGCAAGGGTAGC---------------------AACAACAACTTTATA------------------------AGGTTAACTGAGAATAGG------------------------------------------------------------------------------------------------------------------------------------TTTGAG------------------TGGAGGAACATGATCGCCAAT---------------------------TTCTGGTCAGACAAGTGTCATTTCCTCGAGTTTCATTTAAAAAAACTA---------------------------------------------------------------------------------------------------------------------------------------------------------------------------------------------------------------------------------------------------------------------------------------------------GGCCTGTGT---------------------------------------------------TTCAAGATGAATTCGTCT---------------------------------------------------------------------------------------------------------------------------------------------------GCT---------------GCC------------------------------------------------------------------------------------------------------------------------------GTT---CTT---------------------------------------------------------------------------------------------------------------------CTG---------------------------------------------------CTCTTGACTTTGACT---------------------------------TCAATTTGT------------GCCGCT---CACGTTATAAGGGACTACCAA------------------------------------------------------------------------------------------------------------AACCTCCTCCGC---TCCTCA---CCA---------------------------------------------------------------------------------------GTCAGAAGACAACCCTGG------------------------------------------------------------------------------CAG---CAGAGAAGT---GTTGGGAAACGGCTAGTG------------TTATAT---------------------------------------------------------AGACCTTTTCGAGAGCATCTCCAACGGCCT------------------------------------------------------------------------------ATGCAACCTTTC---------------------------------------------CCAAAATCTTACAAACGAGCTAATAGG------------------------------------------------------------AAT---GTTCGAGAGAAAGCTACAACA---AGG---------GATATAAAGCTAGAAAATTATTACAAC---------AAC------------------------------------------------------------TTATAC------TACGGCCCCATAACA------------------------ATT------------------GGTACTCCAGAACAG------------GAGTTTAAT---------------------------------------------------------------------------------------------------------------------------------------------------------GTGGCTTTTGACACAGGATCTCCC------------------TTTACTTGGGTT---CCGTCAGCACACTGCCCT------TCTGAGGAAGAACCTTGCCGCCTT------------------------------------------------------------------------------------------------------------------------------------------------------------------------------------------------------------------------------------------------------------------------------------------------------------------------------------------------------------------------------------------------------------------------------------------------------------------------------------------------------------------------------------------------------------TCACAA---AAATACAACAATGAATCGTCGAGTACTTATAAAGCGAATGGAAAA---------CCATTTGAAGTTTCT------TATGACTTGGGTGAAGTGTCAGGCTACCGCAGTTACGACAACATAGCC---------------------------------------------------------------------------------------------------------------------------------------------------------------------------------------------------------------------------------------------------------------------------------------------------------------------------------------------------------------------------------------------------------------------------GTTGCAGGTGCAACAATTCACAATCAAGAGTTTGGAGAGTCT---ATACTAGAACCA---GATTTGTTTGACGATACGTTGAATGATGGGATTTTTGGTCTGGGATTCAGCAACATTGATGAGGGCGAAAAACTCTCGGCTTTTGATAACATGGTAAGCCAGGGACTCTTGCCGGCTCCAGTTTTCTCCTTCTACCTT------------------------------------------------------------------------------------------AAC------------AGA------------------------------------------------------------------------------------------------------------------------------------------------------------------------------------------------------------------------------------GCTGATTCT------------------------------------------------------GGTGAC------------------------------------------------------------------------------------------------------------------CCTGACTCT------------------------------------------------------------------GTGCTCACTCTTGGTGGAACAAACCCTGAGTATTATACGGGA---------------------------------------------------------------------------------------------------------------GATTTCACT---------------TTCGCAAAT---CTCACTGCGCCAGATCGGTGGCAGTTTAAAATGGAC------------------------------------------------------------------------------AGAGTACAA---CTCTCCAAT------GGTGACTCC------------ATTGTC---TGC---GAG------------------------------------------------------CACGGATGTCAAGCAATAGTTGACACAGGTACTTCATTTATTGTTGGACCGATTGAGGAG------------------------------------------------------------------------------------------------------------------------------------------------------GTAGATGCT------------------------------------------CTGAACAAAAACCTGGGAGCCAAACCACTAGCA---------CGCAATCCCAAATTG---------------------------------------------------------------------------------------------------CATTTGCTC---GATTGC---TCTAAA------------------------GTGGAC---------------------------------------------------------------------------------------------------------------------AGCCTGCCTGAC---------------------------------CTAGAGTTC------------------------------------ATCGTGAGT---GGA---------------------------------------AAAAAATTCTCAATTACA---------------------------AGCAGGGATTATGTT---------------------------------------------------------------------------------------------------------------------------------------------------------------ATAAAG------------------------------------GTAAAGGGC------------------------------GAGCGTAAA---------GATTTTTGTTACAGCGGT---ATA------------------TTA------------GGGAAACAT---------------------------------------------------TGGAAGAAAAGTGAAACACCT------------------------------------------------------------------------------GTCTGGTTT---------------------------------------------------------CTT---------GGATTAAAC------------------------TTC------------------------------------------------------------------------ATGCGG---------------------GCT---------------TAC------------------TACACTCAATTC------------------------------------------------------------------------------------------------------------------------------------------------------------------------------------------------------------------------------------------------------------------GAC------------------AAA------------------------GGC---------------------------AAC------------------------CAT------------------------------------------------------------------------------------------------------------------------------------------------------------------------------------------------------------------------------------------------------CGT---------ATC------------------------------------------------------------------------------------------------------------------------------------------------------------------------------------------------------------GGC---------------------------------------------------------------------TTTGCA---------------AAA------------------------------------------------------------------------------------------------------------------------------------------------------------------------------------------------------------------GTCTCTTCGTTTGCTAACAGATACTAG------------------------------------------------------------------------------------------------------------------------------------------------------------
>p1440c63.51
ATG---------------------------------------------------------------------------------------------------------------------------------------------------------------------------------------------------------------------------------------------------------------------------------------------------------------------------------------------------------------------------------------------------------------------------------------------------------------------------------------------------------------------------------------------------------------------------------------------------------------------------------------------------------------------------------------------------------------------------------------------------------------------------------------------------------------TTTAGATTGGATGTCTCA------------------------------------------------------------------------------------------------------------------------------------------------ACAACTAGAGTAAAT------GCATCT---------------------------------------------------------------------------------------------------------------------------GCA---------------------------------------------------------------------------------------------------------------------------------------------------------------------------------CTGTTATGTTTCAGA---------------------------CCGCTACCTCCATGT---------GAGAAGAGC---TATGGGACCACGGATGATGGA------------------------------------------------------------------------------------------------------CCTGATGACCCCATCCCACTGTTCAAG---CCTGCCTGTACACCTGGTCTTTGCCTATTTGAGGAAGCAGAGACTCGGCAAGATCGGAGAAAGTTT---------------ATGAGTGCAGCCGGGAGAGTGACGTGG------------------------------------------------------------------------------CAG---TATAGGAAC---GTTAGGAGACGGATAGGG------------CCATTT---------------------------------------------------------AGTCTTTTTCCTGAACGTTTTCAAAGGGCT------------------------------------------------------------------------------ATGCAACCTTTA---------------------------------------------TCAAAATTTCATAAACGAACTACTGCA------------------------------------------------------------GAT---CTTCGAGTACACGCTGCAACA---CGG---------GATATACGGCTAGTAAACTATTATAAC---------ACT------------------------------------------------------------TTATAT------TACGGCCCCATAACT------------------------ATT------------------GGCACCCCAGGACAG------------GAGTTTAAT---------------------------------------------------------------------------------------------------------------------------------------------------------GTGGCTTTTGATACAGAAACTCCA------------------ATAACGTGGGTG---CCGTCTATAGATAGCTCC------TATTCGGAGAAG------------------------------------------------------------------------------------------------------------------------------------------------------------------------------------------------------------------------------------------------------------------------------------------------------------------------------------------------------------------------------------------------------------------------------------------------------------------------------------------------------------------------------------------------------------------CCAAATTCAAAA---ACATACAACAAGAAATCGTCGAGCAGTTATAAAGCAAATGGAAAA---------CCATTTCAAATTTCT------TATGGCTCGCAAGGTGTGTCAGGCTACCGCTGTCAGGACATCCTAACG---------------------------------------------------------------------------------------------------------------------------------------------------------------------------------------------------------------------------------------------------------------------------------------------------------------------------------------------------------------------------------------------------------------------------ATTGCAGGTGCAACTGTTCACAATCAAACTTTTGGAGAGTCT---ACACTAGAACCA---AATATGTTTGCCGGTTCAGTGATCGATGGTGTTTTAGGTCTGGGATTCAGCGGCATCGCTGCGGGCGAAGAACTCTCAATTTTAGATAATATGATAAGACAGGGACTTTTGCCAGCTCCGGTTTTCTCCTTCTACCAC------------------------------------------------------------------------------------------AAC------------AGA------------------------------------------------------------------------------------------------------------------------------------------------------------------------------------------------------------------------------------TATGGATCT------------------------------------------------------GGTGAC------------------------------------------------------------------------------------------------------------------CCTGACTCT------------------------------------------------------------------TTGATCACTCTTGGTGGAATAAACCCTGAGTATTATACTGGA---------------------------------------------------------------------------------------------------------------GATTTCATA---------------TTCGCAAAT---CTTTCTATGCCAGATCGTTGGCAGTTTGAAATTGAC------------------------------------------------------------------------------AGATTACAA---TTCTCCAAT------GATGATGAC------------ATCGCG---------TGG------------------------------------------------------TACAGTTTTCAAGCGGTAGTTGATACAGGTAGCGCATTTATTGTTGGACCGAGTGATCAA------------------------------------------------------------------------------------------------------------------------------------------------------GTAGATGTT------------------------------------------CTGAATCTAAGTCTAGGAGCCAAACCATTAGAA---------GGCGATCCCAAGTTG---------------------------------------------------------------------------------------------------TATTTACTC---GAGCGC---TACCAA------------------------TTGGAA---------------------------------------------------------------------------------------------------------------------ATGCTACCCGAC---------------------------------CTAGAGTTT------------------------------------ATCGTCAAC---GGA---------------------------------------CAAAAGCTCTCAATGACG---------------------------GGCAAAGATTATGTT---------------------------------------------------------------------------------------------------------------------------------------------------------------GCCAAG------------------------------------TTTCCGGAA------------------------------GATGGGACA---------GGTCGGTATTACAGCGGT---ATA------------------TTA------------GGAAAAAAA---------------------------------------------------TTCGCGAGAGGTGAAAGACGC------------------------------------------------------------------------------GTCTGGATT---------------------------------------------------------CTT---------GGATTAAAT------------------------TTC------------------------------------------------------------------------TTGCGG---------------------ACT---------------TAC------------------TACACTCAATTC------------------------------------------------------------------------------------------------------------------------------------------------------------------------------------------------------------------------------------------------------------------GAC------------------AAA------------------------GGG---------------------------AAC------------------------CGT------------------------------------------------------------------------------------------------------------------------------------------------------------------------------------------------------------------------------------------------------CGT---------ATC------------------------------------------------------------------------------------------------------------------------------------------------------------------------------------------------------------GGC---------------------------------------------------------------------TTTGCA---------------AAA------------------------------------------------------------------------------------------------------------------------------------------------------------------------------------------------------------------GCCACTTAA------------------------------------------------------------------------------------------------------------------------------------------------------------------------------
>p1440c63.58
------------------------------------------------------------------------------------------------------------------------------------------------------------------------------------------------------------------------------------------------------------------------------------------------------------------------------------------------------------------------------------------------------------------------------------------------------------------------------------------------------------------------------------------------------------------------------------------------------------------------------------------------------------------------------------------------------------------------------------------------------------------------------------------------------------------------------------------------------------------------------------------------------------------------------------------------------------------------------------------------------------------------------------------------------------------------------------------------------------------------------------------------------------------------------------------------------------------------------------------------------------------------ATG---------------------------------------------------AGCCAAAGTCTGGTC------------------------------------------------------GCCCGA------------------------------------------------------------------------------------------------------------------------------------------------------------------------------------------------------------------------------------------------------AAACATCGACCAACGAGG------------------------------------------------------------------------------AGA---ACACAACTCGTGTTGACGAACTCACTTAGA---------------------------------------------------TGT---------------------------------------------------------------------------------------------------------------------------------------------------------------------------------------------------------------------------------------------------------------------------------GAC---------------------------AGG---------AGGATGAAGATTCGCGAAATTGCTTTG---------AAA---------------------------------------------------------------------------------------------------------------CTC------------------GAAATTCCAAAGAGT------------ACAGTTCAT------------------------------------------------------------------------------------------------------------------------------------------------------GAAATAGTCCATGACACTTTGAGATATCGGAAGGTGTCT------GCGAGATGGGTT---CCAAAA------------------------------------------------------------------------------------------------------------------------------------------------------------------------------------------------------------------------------------------------------------------------------------------------------------------------------------------------------------------------------------------------------------------------------------------------------------------------------------------------------------------------------------------------------------------------------------------------------------------------------------------------------------------------------------------------------------------------------------------------------------------------------------------------------------------------------------------------------------------------------------------------------------------------------------------------------------------------------------------------------------------------------------------------------------------------------------------------------------------------------------------------------------------------------------------------------------------ATAGTAAAGTGC------------------------TCCGATGGTGTC------------------------------------------------------------------------------------------------------------------------------------------------------------------------------------------------------------------------------------------------------------------------------------------------------------------------------------------------------------------------------------------------------------------------------------------------------------------------------------------------------------------------GGCACC------------------------------------------------------------------------------------------------------------------------------------------------------------------------------------------------------------------------------------------------------------------------------------------------------------------------------------------------------GACTTTGGA---------------------------------------------------------------------------------------------------------------------------------------------------------------------------------------------------------------------------------------------------------------------CATAAATGTCAAGCAATTCTTGACACAGGTAGCTCATTTATTGTTGGACCGAGGGAAGAT------------------------------------------------------------------------------------------------------------------------------------------------------GTAGATGAA------------------------------------------CTGCACGCATGGCTTGGAGCCAAACCACTAGAA---------GGCGATCTCACATTG---------------------------------------------------------------------------------------------------TATTTGTTC---GAGCGC---TATCAA------------------------CTGGAA---------------------------------------------------------------------------------------------------------------------ATGCTCCCCGAC---------------------------------CTAGAGTTT------------------------------------ATCGTGAAC---GGA---------------------------------------CAAAAGCTCACAATGACA---------------------------AGCAAAGATTATGTT---------------------------------------------------------------------------------------------------------------------------------------------------------------TGTAAG------------------------------------TTTCCGAAC------------------------------TCTGTGACA---------GGCAAGTTTTACAGCGGC---ATA------------------GCA------------GGAAAAACA---------------------------------------------------TTCAAGGAAGGTGAATCGCCT------------------------------------------------------------------------------GCCTGGGTT---------------------------------------------------------CTT---------GGATTAAAT------------------------TTC------------------------------------------------------------------------ATGCGG---------------------ACT---------------TAC------------------TACACTCAATTC------------------------------------------------------------------------------------------------------------------------------------------------------------------------------------------------------------------------------------------------------------------GACATA------------------------------------------GGG---------------------------AAT------------------------CGT------------------------------------------------------------------------------------------------------------------------------------------------------------------------------------------------------------------------------------------------------CGA---------GTC------------------------------------------------------------------------------------------------------------------------------------------------------------------------------------------------------------GGC---------------------------------------------------------------------TTTGCA---------------AAA------------------------------------------------------------------------------------------------------------------------------------------------------------------------------------------------------------------GCCACTTAA------------------------------------------------------------------------------------------------------------------------------------------------------------------------------
>p1440c63.83
------------------------------------------------------------------------------------------------------------------------------------------------------------------------------------------------------------------------------------------------------------------------------------------------------------------------------------------------------------------------------------------------------------------------------------------------------------------------------------------------------------------------------------------------------------------------------------------------------------------------------------------------------------------------------------------------------------------------------------------------------------------------------------------------------------------------ATGAATCTGCCT---------------------------------------------------------------------------------------------------------------------------------------------------CCT---------------GCT------------------------------------------------------------------------------------------------------------------------------GTT---GTT---------------------------------------------------------------------------------------------------------------------CTT---------------------------------------------------CTCTTGACTTTGGTT---------------------------------TCCGTTTGT------------GCCGCT---CACGTCATAAGC---------------------------------------------------------------------------------------------------------------------------CTCCCA---TTTTCA---CCA---------------------------------------------------------------------------------------GCCAGGAGACTGCCGTGG------------------------------------------------------------------------------CAG---CACAAAAGT---GTTGGGAAACGGTTAGGG------------TCATCT---------------------------------------------------------AGACACATGGGTGAGAGTCTTCAACGGCCT------------------------------------------------------------------------------ATACAACCCTTA---------------------------------------------TTGAAGCCTCACAAACGACCCATTCGG------------------------------------------------------------GAT---TTTCAAATATACGCTACAACA---AGG---------GATATAAAGCTAGCAAACTATGAAAAC---------AAT------------------------------------------------------------TCATAT------TACGCCCCCATAACT------------------------ATT------------------GGCACTCCAGGACAG------------GAGTTCAAC---------------------------------------------------------------------------------------------------------------------------------------------------------GCGACTTTTGACACAGGATCTCCA------------------TTGACGTGGGTG---CCGTCTATACACAGCCCT------AATACGCAGATATTTAGTCGAATT------------------------------------------------------------------------------------------------------------------------------------------------------------------------------------------------------------------------------------------------------------------------------------------------------------------------------------------------------------------------------------------------------------------------------------------------------------------------------------------------------------------------------------------------------------AAAAAA---GAATATAACAATGAATCGTCGAGTACTTATAAAGCAGATGGAAAA---------GCATTTCAAGTTTCT------TATGGCTCTGGACACGTGTCAGGCTACTGCGGTCAGGACACCGTAGTG---------------------------------------------------------------------------------------------------------------------------------------------------------------------------------------------------------------------------------------------------------------------------------------------------------------------------------------------------------------------------------------------------------------------------ATTGCAGGTGCGACAGTTCACAACCAAACGTTTGGAGAGTCT---ATATTACATCCA---AGTAGTTTTGGCAATACGATGAATGATGGCGTTTTAGGCCTGGGATTCAGCAACATTGCTGCGGGCGAAGAACCCACAGTCTTCGATAACATGGTAAGCCAGGGACTCTTGCCGGCTCCAGTTTTCTCCTTCTACTTC------------------------------------------------------------------------------------------AAC------------AGA------------------------------------------------------------------------------------------------------------------------------------------------------------------------------------------------------------------------------------TACGATTCT------------------------------------------------------GATGGC------------------------------------------------------------------------------------------------------------------CCTGGTTCT------------------------------------------------------------------GTGCTCACTCTTGGTGGAACAAACCCTGAATACTATACAGGA---------------------------------------------------------------------------------------------------------------GATTTCACC---------------TTCGCAAAT---CTCTCTATGCCAGATCGCTGGCAGTTTAAAATGGAC------------------------------------------------------------------------------AAAGTACAA---TTCAATAAC------AGTGGCGAC------------ATCGCC---TAC---AGG------------------------------------------------------AAAAATTGTCAAGCAGTGATTGACACAACTAGCTCATTTGTTGTTGGACCGAGTCAAGATGTAGCTCTTCTGCACAACTGGTTTGGAGCCAAACGACCAGAAGGTTATCCCTATTTGGTTAGTACTTCCAGTTTGAGATCTCTTACAGAAATAAGAGTACAATTCAATAACAGTGGCGACATCGCCTACAGGAAAAATTGTCAAGCAGTAATTGACACAACTAGCTCATTTGTTGTTGGACCGAGTCATGATGTAGCTCTTCTGCACAACTGGTTTGGAGCCAAACCACCAGAG---------GGTTATCCCTATTTG---------------------------------------------------------------------------------------------------TATTCATTC---GAACGC---CATCAA------------------------CTGGAC---------------------------------------------------------------------------------------------------------------------GGTCTGCCCGAC---------------------------------GTAGAGTTT------------------------------------TTTGTAAGC---GGA---------------------------------------AAAAAACTCTCACTGACA---------------------------AGCAAAGATTATGTT---------------------------------------------------------------------------------------------------------------------------------------------------------------GTT------------------------------------------------------------------------------AAGAGAGGA---------GACCGGTATTACAGCGTT---ATA------------------ATC------------GGGAAAGAA---------------------------------------------------AGGAGGAAAGATGAACCACCT------------------------------------------------------------------------------GGCTGGATT---------------------------------------------------------CTT---------GGATTAAGT------------------------TTC------------------------------------------------------------------------TTGCGG---------------------GCT---------------TAC------------------TACACTCAATTC------------------------------------------------------------------------------------------------------------------------------------------------------------------------------------------------------------------------------------------------------------------GAC------------------AAA------------------------GGC---------------------------AAC------------------------CAT------------------------------------------------------------------------------------------------------------------------------------------------------------------------------------------------------------------------------------------------------CGT---------ATC------------------------------------------------------------------------------------------------------------------------------------------------------------------------------------------------------------GGC---------------------------------------------------------------------TTTGCA---------------AAA------------------------------------------------------------------------------------------------------------------------------------------------------------------------------------------------------------------GCCGCTTCGTTCCCCAACAGATCCTAG------------------------------------------------------------------------------------------------------------------------------------------------------------
>p1440c63.96
------------------------------------------------------------------------------------------------------------------------------------------------------------------------------------------------------------------------------------------------------------------------------------------------------------------------------------------------------------------------------------------------------------------------------------------------------------------------------------------------------------------------------------------------------------------------------------------------------------------------------------------------------------------------------------------------------------------------------------------------------------------------------------------------------------------------ATGAATGGTCAT---------------------------------------------------------------------------------------------------------------------------------------------------CTC---------------AAA------------------------------------------------------------------------------------------------------------------------------GAA------------------------------------------------------------------------------------------------------------------------------------------------------------------------------------------ATGCTT------------------------------AACCCCAAGTGC------------AATCTC---GTTATCGAAGGC---------------------------------------------------------------------------------------------------------------------------------------------------------------------------------------------------------------------------------------------AAACAAATCAAA------------------------------------------------------------------------------CAA---GTTACAAAA---TTCAAATATTTAGTCTAC------------CTGATTTCATCAGATGGT------------------------------------------------------------------------------------------------------------------------------------------------------------------------------------------------------------------------------------------------------------------------------------------------------------------------------------------------------------------------------------------------------------------------------------------------------------------ACATGCACAAGTAAC------------------------ATA------------------GGA---------CAA------------GAGTTTAAC---------------------------------------------------------------------------------------------------------------------------------------------------------GTGGCTTTTGATACAAGTTCTTCA------------------ATGACTTGGGTG---CCTTCTATCCACGCCCCA---------------------------------------------------------------------------------------------------------------------------------CTAAAATACAGAATAATG---------------------------------------------------------------------------------------------------------------------------------------------------------------------------------------------------------------------------------------------------------------------------------------------------------------------------------------------------------------------------------------------------------------------------------CATAAATATAAA---AGATATGACAATGAATCATCGAGAACTCACACCACAAACAACAAG---------CAATTTGATGTTCTT------GATAATTCGGTTCGAATCACTGGCCACTTTAGTCTGGATAGCCTCCAG---------------------------------------------------------------------------------------------------------------------------------------------------------------------------------------------------------------------------------------------------------------------------------------------------------------------------------------------------------------------------------------------------------------------------ATTGCAGGTCTCACGATTAAAAATCAAAGTTTCGGAGAAACT---CTGTTAGAAACA---AATTTGTTTAGGGGTACGACGAATGATGGAATTTTGGGGCTGGGGTTCAGCAACTTAGATGGGGAGGAAGAACCTTCAGTTTTTGATAACATGGTGAGCCAGGGGCTCGTGCAAGATCCTGTGTTTTCCATCTATCTT------------------------------------------------------------------------------------------AAC------------AGG------------------------------------------------------------------------------------------------------------------------------------------------------------------------------------------------------------------------------------TATAATTCG------------------------------------------------------GGTGGT------------------------------------------------------------------------------------------------------------------CCTGATTCT------------------------------------------------------------------GTGCTCACACTCGGCGGAACAAACCCTTATTATCGTGAAGAA---------------------------------------------------------------------------------------------------------------GAATTCACA---------------TTTATAAAT---CTTACTGTGCCACATCGCTGGCAGTTTAATATAGAC------------------------------------------------------------------------------CGGGTGCAA---CTTTCCAAG------GATGACGAT------------ATCTTC---TTT---AGC---------------------------------------------------GAGCCAGGAGGTCAAGCAGTAATTGATTCGAGTTCTTCCTTTATTGCCGGGCCGATGGAAGAG------------------------------------------------------------------------------------------------------------------------------------------------------ACCCGTGCC------------------------------------------ATCAATGAACTGCTTGGGGGCATATTGTTTGAA---------GGTCATTATGGACTG------------------------------------------------------------------------------------------------------------------------------------------------------------------------------------------------------------------------------------------------------------------------------------------------------------------------------------------------------------------------------GTCAGT---GGC---------------------------------------TCTGAGATAGAATTT---------------------------------------------------------------------------------------------------------------------------------------------------------------------------------------------------------------------------------------------------------------------------------------------------------------------------------------------------------------------------------------------------------------------------------------------AATATAAAGCCT------------------------------------------------------------------------------------------------------------------------------------------------------------------GCC------------------------TTC------------------------------------------------------------------------TTAAAC---------------------TCT---------------TTC---------------CTATTCACATTTTTT------------------------------------------------------------------------------------------------------------------------------------------------------------------------------------------------------------------------------------------------------------------ACG------------------AAT------------------------GCA---------------------------AAT------------------------AAG------------------------------------------------------------------------------------------------------------------------------------------------------------------------------------------------------------------------------------------------------TCC---------ATT------------------------------------------------------------------------------------------------------------------------------------------------------------------------------------------------------------GTA---------------------------------------------------------------------ATCAGG---------------TGG------------------------------------------------------------------------------------------------------------------------------------------------------------------------------------------------------------------TGA------------------------------------------------------------------------------------------------------------------------------------------------------------------------------------
>p1440c63.77
------------------------------------------------------------------------------------------------------------------------------------------------------------------------------------------------------------------------------------------------------------------------------------------------------------------------------------------------------------------------------------------------------------------------------------------------------------------------------------------------------------------------------------------------------------------------------------------------------------------------------------------------------------------------------------------------------------------------------------------------------------------------------------------------------------------------ATGACATTATTG---------------------------------------------------------------------------------------------------------------------------------------------------CCC------------------------------------------------------------------------------------------------------------------------------------------------ATG---GTA---------------------------------------------------------------------------------------------------------------------CTGATC------------------------------------------------ACATGGACATTGCTGACAGACTTCAACACATGGCTGAAAGCACAGAGAACCGTTGTGTAC------AAA---------AAACTGATAGAGCTC---------------------------------------------------------------------------------------------------------------------ATGTCTCCCCTGCTAGTA---AAGAACTCAAAAGGA---------CTTGAAAGACGT---------------------------------------------GGACTACATTTCGCCAGTCCACTTTGGACGAACAAC------------------------------------------------------------AATTGCGAGAAT---TTAAACCAT---TTATTGAAGAGATTGCCG------------------TGGCAGGACAAAGGTGTTGGA---------------------------------ACACGATTATGGCAACATAGACGTTATCATGAC---------------------------------------------------------------------------CTTCTTCACCCGCCTACGCAT---------------------------------TTTTTATCAAAACCTCCCAAACAGCGTGTTCGA------------------------------------------------------------GAT---TTTCGAATAAGCGCTTCAGCA---AGT---------GATATAAAGCTAAAAAACCATAATAAT---------AAC------------------------------------------------------------TTATAT------TACGCCCCCATAGCC------------------------ATT------------------GGCACTCCAGGACAG------------GAGTTTAAC---------------------------------------------------------------------------------------------------------------------------------------------------------GTGACTTTCCACACAGACTCTCCA------------------ATAACGTGGGTG---CCGTCTATACACAGCCCT---------------------------------------------------------------------------------------------------------------------------------GAT---------------------------------------AGGCAGATAGTTAGT------------------------------------------------------------------------------------------------------------------------------------------------------------------------------------------------------------------------------------------------------------------------------------------------------------------------------------------------------------------------------------------CGAATTCCCAAC---AAGTACAACAATGAATCGTCAAGTACTTATAAAGCAAATGGTAAA---------CCTTTTGAAATTTCA------TATGATTCGGGACAAGTGTCTGGCTACCGCAGTCAGGACAACGTAGTG---------------------------------------------------------------------------------------------------------------------------------------------------------------------------------------------------------------------------------------------------------------------------------------------------------------------------------------------------------------------------------------------------------------------------ATTGCAGGTGCGACAGTTCACAATCAAACTTTTGGAGAATCT---ATAGTAGAACCA---AGTATGTTTAACAATACGATGAATGATGGAGTTTTGGGCTTAGGATTCAGCAAAAAGGCTGCGGGTAAATACCCTACAGTTCTTGATAACATGATGAGCCAGGGACTCTTGCCGGCTCCAGTTTTCTCCTTCTACCTT------------------------------------------------------------------------------------------AAC------------AGTCAT---------------------------------------------------------------------------------------------------------------------------------------------------------------------------------------------------------------------------------TCAAATGCA------------------------------------------------------CAGGGA---------------------------------------------------------------------------------------------------------------ATACCCCCTCAG------------------------------------------------------------------------------------------CCCAATCACCGAACAGCA---------------------------------------------------------------------------------------------------------------------------------------------------------------------------------------------------------------------------------------------------------------------------------------AAC---------------------------ACTATA---GCT------------------------------------------------------------------------------------------------------------------------------------------------------------------------------------------------------------------------------------------------------------------------------------------------------------------------------------------------------------------------------------------------------------------------------------------------------------------------------------------------------------------------------------------------GTAGAC------------------------------------------------------------------------------------------------------------------------------------------------------------------------------------------------------------------------------------------------------------------------------------------------------------------------------------------------------------------------------------------------------------------------------------------------------------------------------------------------------------------------------------------------------------------------------------------------------------------------ATT------------------GTG---------------------------------------------------------------------------------------------------------------------------------------------------------------------------------------------------------------------------------------------CTT---------------------------------------------------------------------------------------------------------------------GTCTCG------------------------------------------------------------------------------------------------------------------------------------------------------------------------------------------------------------------------------------------------------------------------------------------------------------------------------------------GATCTA---------------------------------------------------------------------------------------------------CAT------------------------------------------------------------------------------------------------------------------------------------------------------------------------------------------------------------------------------------------------------AAA------TTGATATGA------------------------------------------------------------------------------------------------------------------------------------------------------------------------------------------------------------------------------------------------------------------------------------------------------------------------------------------------------------------------------------------------------------------------------------------------------------------------------------------------------------------------------------------------------------------------------------------------------------------------------------------------------------------------------------------------------------------
>p1440c63.101
------------------------------------------------------------------------------------------------------------------------------------------------------------------------------------------------------------------------------------------------------------------------------------------------------------------------------------------------------------------------------------------------------------------------------------------------------------------------------------------------------------------------------------------------------------------------------------------------------------------------------------------------------------------------------------------------------------------------------------------------------------------------------------------------------------------------ATGAATTTTCCT---------------------------------------------------------------------------------------------------------------------------------------------------GCT---------------GCT------------------------------------------------------------------------------------------------------------------------------CTT---TTC---------------------------------------------------------------------------------------------------------------------TTT---------------------------------------------------GTCTTGACTTTGGTC---------------------------------TCGGTTTGT------------GAAGCT---CATAGCAGTGGT---------------------------------------------------------------------------------------------------------------------------TTTCCG---ATTTCA---CAA---------------------------------------------------------------------------------------GCCAAGAGACCAGTTTGG------------------------------------------------------------------------------CAG---AGCACCAAT---TTTGCAAAAAGATTATGG------------CCC---------------------------------------------TTTCGACGTCTTTCAAAACCTGTTCACCGGGCAAAGCAACGACCT------------------------------------------------------------------------------GTGCAATCTTTA---------------------------------------------TTCCAACCTTCCCAGAGTACTAAACAG------------------------------------------------------------GAT---TTTCGGCAAAAACCGACAGGC---AGA---------GATGTAAAACTAACAAACTATCTTGAC---------AAC------------------------------------------------------------TTGTAT------TCATTTCCTATCACC------------------------ATT------------------GGAACTCCAGGACAA------------AAGTTTAAC---------------------------------------------------------------------------------------------------------------------------------------------------------GTAACTTTTGACACAAGTTCTTCT------------------ATAACTTGGGTG---CCTTCCATCCGCTCCCCA---------------------------------------------------------------------------------------------------------------------------------CTTGCAAAAAGTAGAAAG---------------------------------------------------------------------------------------------------------------------------------------------------------------------------------------------------------------------------------------------------------------------------------------------------------------------------------------------------------------------------------------------------------------------------------CACAAATATAAC---AGATATAAAGATGAACTATCGAGCACTCATGCCTCAAACTTTAAG---------CGCTTTGATGTTCTT------TATGACTCGGGTCGAGCCACTGGCTACCTCAGTGAGGATAGGCTCACG---------------------------------------------------------------------------------------------------------------------------------------------------------------------------------------------------------------------------------------------------------------------------------------------------------------------------------------------------------------------------------------------------------------------------ATTGCAGGTCTCACGATCAAAAGACAAAGTTTTGGAGAAGCT---CTGTTCGAACCA---AATTTGTTTAAGGGCACGACGAATGATGGGATATTGGGGCTGGGGTTAAGTTACATTGATAGAAAGGAAGAACCTTCAGTTTTTGATAACATGGTGAGCCAGGGACTGCTAGAGGCTCCAGTATTCTCCATCTATCTG------------------------------------------------------------------------------------------AAC------------AGG------------------------------------------------------------------------------------------------------------------------------------------------------------------------------------------------------------------------------------TATGGTACT------------------------------------------------------AGTGGT------------------------------------------------------------------------------------------------------------------CCTGACTCT------------------------------------------------------------------GTGCTCACTCTTGGTGGAGCAAACCCTGAGTATTGTGAAGAA---------------------------------------------------------------------------------------------------------------GACTTTACA---------------TTTGCAGAT---CTTACAGAGCCACATCGCTGGCAGTTTAAAATAGAC------------------------------------------------------------------------------AGAGTGCAA---CTCTCCAGT------GGTGACGGT------------ATCTTT---AGC---GAG------------------------------------------------------TCAGGATATCAAGCAATAGTTGACTCGAGCTCTTCACTTATTGTCGGGCCGTTTGATGAT------------------------------------------------------------------------------------------------------------------------------------------------------GTCCGTGCC------------------------------------------CTCAATGAACAGCTTGGAGGCAAGTTGTTTCAA---------GGTCATCATGGACTG---------------------------------------------------------------------------------------------TATAACTATAAATTC---AACTGT---TCGGAA------------------------GTGGAT---------------------------------------------------------------------------------------------------------------------AACCTGCCTGAT---------------------------------GTAGAGTTT------------------------------------ATTGTGAAC---GGG---------------------------------------AAAAAGCTGTCACTATCA---------------------------AGCAGAGATTATATT---------------------------------------------------------------------------------------------------------------------------------------------------------------ACAAAG------------------------------------ATGAAGGAA------------------------------AAAGGGGAG---------ACTTTTTGTGTCAGCAGT---ATA------------------TTT------------GGGATGAAA---------------------------------------------------TGGAAGGAGGGTGGTGAGCCA------------------------------------------------------------------------------GACTGGTTT---------------------------------------------------------CTT---------GGATTAAGT------------------------TTC------------------------------------------------------------------------ATGCGG---------------------GCT---------------TAC------------------TACACACAATTT------------------------------------------------------------------------------------------------------------------------------------------------------------------------------------------------------------------------------------------------------------------GAC------------------AAA------------------------GGC---------------------------AAC------------------------CAT------------------------------------------------------------------------------------------------------------------------------------------------------------------------------------------------------------------------------------------------------CGT---------ATC------------------------------------------------------------------------------------------------------------------------------------------------------------------------------------------------------------GGC---------------------------------------------------------------------TTTGCA---------------AAA------------------------------------------------------------------------------------------------------------------------------------------------------------------------------------------------------------------GCATACTCGTTCCCAAAGATATAA---------------------------------------------------------------------------------------------------------------------------------------------------------------
>p1440c63.125
---------------------------------------------------------------------------------------------------------------------------------------------------------------------------------------------------------------------------------------------------------------------------------------------------------------------------------------------------------------------------------------------------------------------------------------------------------------------------------------------------------------------------------------------------------------------------------------------------------------------------------------------------------------------------------------------------------------------------------------------------------------------------------------------------------------------ATGCATCATCTAAGC---------------------------------------------------------------------------------------------------------------------------------------------------CCTCTT------------GCT------------------------------------------------------------------------------------------------------------------------------GCA---------------------------------------------------------------------------------------------------------------------------CTA---------------------------------------------------ATCTTGATATTAGCT---------------------------------ACCGTTTGC------------ACCGCG---CGAGTTATAAGA---------------------------------------------------------------------------------------------------------------------------CCTCCT---TTCACC------------------------------------------------------------------------------------------TACGCCAGGAAACGAGATGAG------------------------------------------------------------------------------AAC---TACAGAAGT---GTCTCCAAGCAGATACAG------------CCTTTTGAACTATCTTATGAGGAG------------------------ACCGTGAAGTTTTTTACGCCTTTCGAACAGAACTTTCAAGAGCCT------------------------------------------------------------------------------TTGCGGCCTCTCGGA------------------------------------CAGCCTTCACAACCTCATCAACAGCCAGTACGG------------------------------------------------------------AAA---AGTCCACTGAACAGTGTAGCA---AGA---------GATGTGAAGCTATCAAGCGGCTATTAC---------GGC---------------------------------------------------------------TTT------TACGGTACCGTTAGT------------------------ATT------------------GGCACTCCAGGACAA------------GATTTTAAT---------------------------------------------------------------------------------------------------------------------------------------------------------ATGAATTTCGACACAAGATCTCCA------------------ATAACGTGGGTG---CCAACAGCCCAGTGTCCA---------------------------------------------------------------------------------------------------------------------------------CGTCAATATTGGAATAGC---------------------------------------------------------------------------------------------------------------------------------------------------------------------------------------------------------------------------------------------------------------------------------------------------------------------------------------------------------------------------------------------------------------------------------AATCATTATAAG---AGGTACAAAAATGATTCCTCCAGTACCTATCAGCCGAACAATAAG---------GTACTTGCAGTTGTT------TTTGAAGACGGGCGATTGGCTGGCCACTGGAGTCAAGATAGCGTTACG---------------------------------------------------------------------------------------------------------------------------------------------------------------------------------------------------------------------------------------------------------------------------------------------------------------------------------------------------------------------------------------------------------------------------GTGGCAGGTTTCACAGTTGAAAATCAAACATTTGGAGAAATC---ATAATAGAAGTT---GATTATTTTGGAAGTTTTTATAATGATGGGAGTGTGGGCCTGGGGTTCAGCAACATTGCTGAGGGTGAAGAGCCCACAGTTTTTGATAACATGATAAGCCAGGGACTCTTGCCAGCTCCGGTTTTCTCCTTCTACTTC------------------------------------------------------------------------------------------AAC------------AGG------------------------------------------------------------------------------------------------------------------------------------------------------------------------------------------------------------------------------------ACGTCTTTC------------------------------------------------------CGTCAG------------------------------------------------------------------------------------------------------------------CCTGACTCT------------------------------------------------------------------GTGCTCACTCTTGGTGGAACAAACCTTGAGTATTACGAGGGA---------------------------------------------------------------------------------------------------------------GACTTTATC---------------TTTGCAAAT---CTCACTGTGCCAGATCGCTGGCAGTTCAAAATGGAC------------------------------------------------------------------------------AGAGTGCAA---ATTTCCAAT------TATACAGGA------------GTCTTC---GAC---GAG------------------------------------------------------TCGAGAAGTCAAGCAGCAGTTGACACGAGCATGCCATACATTATCGGGCCGTATGAGGAA------------------------------------------------------------------------------------------------------------------------------------------------------ATAAGCAAC------------------------------------------CTGCACAAAGGTCTTGGTGGTCGTCGCATACCA---------AGTAATCCTAGACAG---------------------------------------------------------------------------------------------------TTTGGACTA---GACTGC---TCTAAA------------------------ATTGAC---------------------------------------------------------------------------------------------------------------------AGCATGCCGGAT---------------------------------CTGGAGTTT------------------------------------ATCATCAAT---GGA---------------------------------------CAAAAGCTGGCCGTGTCG---------------------------AGCAAGGATTACATT---------------------------------------------------------------------------------------------------------------------------------------------------------------ATGATG---------------------------GAT------TTTTCTCAGACG---------------------TACAAAAAAGTCGGA---------CCTGTGTGTTTCAGTTCC---GTA------------------GTA------------GGAAGAAAG---------------------------------------------------TATAGGGAGGATGAAACGCCT------------------------------------------------------------------------------GGCTGGGTC---------------------------------------------------------CTT---------GGCTTGGCT------------------------TTC------------------------------------------------------------------------ATGCGG---------------------GCT---------------TAC------------------TACACACAGTTC------------------------------------------------------------------------------------------------------------------------------------------------------------------------------------------------------------------------------------------------------------------GAC------------------AAA------------------------GGC---------------------------AAC------------------------CAT------------------------------------------------------------------------------------------------------------------------------------------------------------------------------------------------------------------------------------------------------CGA---------GTC------------------------------------------------------------------------------------------------------------------------------------------------------------------------------------------------------------GGA---------------------------------------------------------------------TTTGCA---------------AAG------------------------------------------------------------------------------------------------------------------------------------------------------------------------------------------------------------------GCTAAACATCAAAATTAA---------------------------------------------------------------------------------------------------------------------------------------------------------------------
>p1440c63.26
------------------------------------------------------------------------------------------------------------------------------------------------------------------------------------------------------------------------------------------------------------------------------------------------------------------------------------------------------------------------------------------------------------------------------------------------------------------------------------------------------------------------------------------------------------------------------------------------------------------------------------------------------------------------------------------------------------------------------------------------------------------------------------------------------------------------------------------------------------------------------------------------------------------------------------------------------------------------------------------------------------------------------------------------------------------------------------------------------------------------------------------------------------------------------------------------------------------------------------------------------------------------------------------------------------------------------------------------------------------------------------------------------------------------------------------------------------------------------------------------------------------------------------------------------------------------------------------------------------------------------------------------------------------------------------------------------------------------------------------------------------------------------------------------------------------------------------------------------------------------------------ATGCGTGGGAACCTTCAACGGCCA------------------------------------------------------------------------------ATTAGACTTTTC---------------------------------------------TCAAAACCGAACCAAAAGCCTATTCGG------------------------------------------------------------GAT---TTTCGAACAAAAGCTACAACA---CGG---------GACATAAAGCTAGAAAACTATTACAAT---------AAA------------------------------------------------------------TTGTAT------TGCGGCTCTATACAC------------------------ATT------------------GGCACTCCAGGTCAG------------GAGTTTTAC---------------------------------------------------------------------------------------------------------------------------------------------------------GTGGCTATTGACACGACAACTCCA------------------ATAACGTGGGTA---CCGTCTATACACAGCCCT------TTGAGGCAGATACGAAGTGTGTTTACA---------------------------------------------------------------------------------------------------------------------------------------------------------------------------------------------------------------------------------------------------------------------------------------------------------------------------------------------------------------------------------------------------------------------------------------------------------------------------------------------------------------------------------------------------AGAGCTTCAGTA------TACAACAATGAATCGTCGAGTACATATACACCAAATGGAAAA---------CCATTCGAAGTTACT------TATGGCCCGGGACAAGTTTCAGGCTACCGCAGTCAGGACAACATGGTG---------------------------------------------------------------------------------------------------------------------------------------------------------------------------------------------------------------------------------------------------------------------------------------------------------------------------------------------------------------------------------------------------------------------------ATTGGAGGTGCGAGGGTTCTCAATCAAGTTTTTGGAGAGGCT---ATAACAAAACCA---AGCATGTTAGCGGATTCGGTAAATGATGGGATTCTTGGCCTGGGATTCAGCGGCTTTATGGCGGACGAAGACGTCACAGTTGTCGATAATATGTATAGCCAAGGACTCTTGCCAGCTCCAGTTTTCTCCACCTTCTTT------------------------------------------------------------------------------------------AAT------------AGA------------------------------------------------------------------------------------------------------------------------------------------------------------------------------------------------------------------------------------TATGGTTCC------------------------------------------------------AATGGC------------------------------------------------------------------------------------------------------------------TCTGACTCT------------------------------------------------------------------GTGCTCACTCTTGGTGGAACAAACCCTGAGTATTACATAGGA---------------------------------------------------------------------------------------------------------------GATTTCACC---------------TTCATCGAT---GTCAATAGGCCAGATCGGTGGCAGTTTGAAATTGAC------------------------------------------------------------------------------AGAATACAA---GTCTCCGAT------GATCCCTTT------------GTC------------TGG------------------------------------------------------CACCGATGTCAAGCAATAGTCGACACAGGTAGCTCGGTTATTGTTGGCCCGAGTGATGAC------------------------------------------------------------------------------------------------------------------------------------------------------GTAGATCGT------------------------------------------CTGAACAGAAGGCTTGGAGCCAAACCGCTGGGG---------CGCAATCCGAACTTG---------------------------------------------------------------------------------------------------TATACGTTT---GAACGT---TTTCAA------------------------CTAAAC---------------------------------------------------------------------------------------------------------------------AGCCTACCCGAC---------------------------------CTAGAGTTT------------------------------------GTTGTGAAC---GGA---------------------------------------CAAAAGCTCATAATGACA---------------------------GAATATGATTATGCT---------------------------------------------------------------------------------------------------------------------------------------------------------------GCTCAG------------------------------------ATACCAGGG------------------------------CCACGGCGA---------GGCCAGTATTTCAGCGGC---ATA------------------GTA------------GGGAAAAGA---------------------------------------------------TTCGAGAGTGATGAAGTACCA------------------------------------------------------------------------------ATCTGGACT---------------------------------------------------------CTT---------GGATTAAGT------------------------TTC------------------------------------------------------------------------ATGCGG---------------------ACT---------------TTC------------------TACACTCAATTC------------------------------------------------------------------------------------------------------------------------------------------------------------------------------------------------------------------------------------------------------------------GAC------------------AAA------------------------GGC---------------------------AAC------------------------CGT------------------------------------------------------------------------------------------------------------------------------------------------------------------------------------------------------------------------------------------------------CGT---------ATT------------------------------------------------------------------------------------------------------------------------------------------------------------------------------------------------------------GGC---------------------------------------------------------------------TTCGCA---------------AGA------------------------------------------------------------------------------------------------------------------------------------------------------------------------------------------------------------------GCTTCTCCGTTCCCCAACAAATTCTTTGAGCCACCA------------------------CCCGGGGATCAAAGGGCCAAAGTATTGCAGCCAGTGTGA------------------------------------------------------------------------------------
>p1440c63.104
------------------------------------------------------------------------------------------------------------------------------------------------------------------------------------------------------------------------------------------------------------------------------------------------------------------------------------------------------------------------------------------------------------------------------------------------------------------------------------------------------------------------------------------------------------------------------------------------------------------------------------------------------------------------------------------------------------------------------------------------------------------------------------------------------------------------ATGAATTTCGCT---------------------------------------------------------------------------------------------------------------------------------------------------CTT---------------GCT------------------------------------------------------------------------------------------------------------------------------CTT---TTC---------------------------------------------------------------------------------------------------------------------TTT---------------------------------------------------GTCTTGATTTTGGTC---------------------------------TCGGTTTGT------------GAAGCT---TATAGTATTGGC---------------------------------------------------------------------------------------------------------------------------TTTCCA---GCCTCA---CAA---------------------------------------------------------------------------------------GCAAGGAGATCAGTATGG------------------------------------------------------------------------------CAG---GGTACCAGA---CTTACAAAAAGGTTATGG------------CCC---------------------------------------------TCTCGACATCGTTTTCAACCTGTTCGACAGGCAAATCAACGGCCT------------------------------------------------------------------------------GTGCAATCTTCA---------------------------------------------TTCCAAAGTTACCGAAGGGCTAACCAG------------------------------------------------------------GAT---TTTCGACTGAAAAGGAGAGGC---AGA---------GATGTTAAATTAACAAACCACCGTGAT---------AAG------------------------------------------------------------TTATAT------TCATGTCGCATCATC------------------------ATT------------------GGAACTCCAGGACAA------------GAGTTTAAC---------------------------------------------------------------------------------------------------------------------------------------------------------GTGGCTTTTGACACAAGCTCTTCA------------------ATGACTTGGGTG---CCTTCAATCCACGCCCCA---------------------------------------------------------------------------------------------------------------------------------CCTAGATATAAAAGAATG---------------------------------------------------------------------------------------------------------------------------------------------------------------------------------------------------------------------------------------------------------------------------------------------------------------------------------------------------------------------------------------------------------------------------------CATATGTATAAA---AGATATGACGATAAATTATCGAGAACTCATAGCACAAACAACAAG---------CCTTTTGACGTTATT------GATGATTCGGGTCGAGTCACTGGCTACCTCAGTCAGGACAGCCTCAGA---------------------------------------------------------------------------------------------------------------------------------------------------------------------------------------------------------------------------------------------------------------------------------------------------------------------------------------------------------------------------------------------------------------------------ATTGCAGGCCTCGAAATAAAAAATCAAAGTTTCGGAGAAGCT---CTGTTAGAACCA---GATTTGTTTTGGCGTTCGACGAATGATGGGATTTTAGGGCTGGGGTTCAGCAACATTGATGGGGACAAAGAAGCCACAGTTTTTGATAACATGGTGAGTCAGAGACTCGTGACAGCTCCAGTGTTCTCCGTTTATCTT------------------------------------------------------------------------------------------AAC------------AGA------------------------------------------------------------------------------------------------------------------------------------------------------------------------------------------------------------------------------------TATGGTTCT------------------------------------------------------CGTGAT------------------------------------------------------------------------------------------------------------------CCTGACTCT------------------------------------------------------------------GTGCTCACCCTTGGTGGAATAAACCCCTATTATTTTCAAGAA---------------------------------------------------------------------------------------------------------------GGCTTTATA---------------TTTGCAGAC---CTTACTGTGCCTAATCGTTGGCAGTTTAAAATAGAC------------------------------------------------------------------------------AGAGTTCAA---CTTTCCAGT------GGTGACGGT------------ATCTTC---AGC---GAG------------------------------------------------------TCAGGATGTGAAGCAATAGTGGACTCGAGATCTTCATTTATTGCCGGGCCGTTTGAAGAG------------------------------------------------------------------------------------------------------------------------------------------------------ACCCGTGTC------------------------------------------ATCAATGAACAGCTTGGAGGCAAGTTGTTTCAA---------GGTCATCAGGGACTG---------------------------------------------------------------------------------------------TATAACTATGAGTTC---GACTGT---TCTATG------------------------GTGGAC---------------------------------------------------------------------------------------------------------------------AAACTGCCTGAT---------------------------------GTAGAGTTT------------------------------------ATTGTGAGC---GGG---------------------------------------GAAAAGCTCTCATTATCA---------------------------AGCAGAGATTATGTC---------------------------------------------------------------------------------------------------------------------------------------------------------------GTAAAG------------------------------------ATGAAACTA------------------------------TATGGAGAA---------TATATTTGTGCCAGCCGT---ATA------------------TTG------------GCGATGGGA---------------------------------------------------TGGAAGGAGAATGATGGACCA------------------------------------------------------------------------------GACTGGGTT---------------------------------------------------------CTT---------GGATTGAAT------------------------TTC------------------------------------------------------------------------ATGCGG---------------------GCT---------------TAC------------------TACACACAGTTT------------------------------------------------------------------------------------------------------------------------------------------------------------------------------------------------------------------------------------------------------------------GAC------------------AAA------------------------GGC---------------------------AAC------------------------CGT------------------------------------------------------------------------------------------------------------------------------------------------------------------------------------------------------------------------------------------------------CGT---------ATC------------------------------------------------------------------------------------------------------------------------------------------------------------------------------------------------------------GGC---------------------------------------------------------------------TTCGCA---------------AAA------------------------------------------------------------------------------------------------------------------------------------------------------------------------------------------------------------------GCCCGCTCGTTACCAAGATATTATAAGTAG---------------------------------------------------------------------------------------------------------------------------------------------------------
>p1440c63.10
------------------------------------------------------------------------------------------------------------------------------------------------------------------------------------------------------------------------------------------------------------------------------------------------------------------------------------------------------------------------------------------------------------------------------------------------------------------------------------------------------------------------------------------------------------------------------------------------------------------------------------------------------------------------------------------------------------------------------------------------------------------------------------------------------------------------ATGAATCTGCCT---------------------------------------------------------------------------------------------------------------------------------------------------GCT---------------GCT------------------------------------------------------------------------------------------------------------------------------GTT---GTT---------------------------------------------------------------------------------------------------------------------CTC---------------------------------------------------CTCTTGACTTTAGTT---------------------------------TCAATTTGT------------ACCGCT---CACGTTATAAGC---------------------------------------------------------------------------------------------------------------------------CGCCCC---TTTTCA---CCA---------------------------------------------------------------------------------------GCCAGAACACTGCCAGGG------------------------------------------------------------------------------GAG---CACAGAAGT---GTTAGAACACAGTCGGTG------------CCCTCT---------------------------------------------------------AGACCATCTCGTGTGCGTTTTCAGCGGCCC------------------------------------------------------------------------------ATGCAAACTTCA---------------------------------------------TCAAAATCTTACAAACAACCTTTTCGG------------------------------------------------------------GAT---TTTCGAATAAACGCTATAACA---AGG---------GATATAAAGCTAGAAAACTATCACAAC---------AAC------------------------------------------------------------TTATAC------TACGGCCCTATAACT------------------------ATC------------------GGTACACCAGAACAG------------AAGTTTAAC---------------------------------------------------------------------------------------------------------------------------------------------------------GTGGTTTTTGACACAGGATCTCCA------------------TTAACGTGGGTG---CCTTCTATACACTGTCCT------CCTGAGCAGCCATATTGTCGCGTT------------------------------------------------------------------------------------------------------------------------------------------------------------------------------------------------------------------------------------------------------------------------------------------------------------------------------------------------------------------------------------------------------------------------------------------------------------------------------------------------------------------------------------------------------------TTACAA---AGATACAATAATGAATCGTCAAGTACTTACAAAGCTCATGGAAAA---------CCATTTGAAGTTTCT------TACGACATGGGTCAAGTGTCTGGCTATTGCAGTCAGGACAACGTAGGG---------------------------------------------------------------------------------------------------------------------------------------------------------------------------------------------------------------------------------------------------------------------------------------------------------------------------------------------------------------------------------------------------------------------------ATTGCAGGTGCAAGAGTTTATAATCAAACATTTGGAGAGGCT---ATAGTGGAACCA---ACTATGTTTGACGATACGTTGAATGATGGGATTTTGGGCCTGGGCTTCAGCAACATTGATGTGGGCGAAGAACCCACGGTTTTTGACAACGCGGTGAGCCAGGGACTGTTGCCAGCTCCGGTTTTCTCCTTCTACCTT------------------------------------------------------------------------------------------AAC------------AGA------------------------------------------------------------------------------------------------------------------------------------------------------------------------------------------------------------------------------------TATGGTACT------------------------------------------------------GATGAA------------------------------------------------------------------------------------------------------------------CCTGACTCT------------------------------------------------------------------GTGCTCACTCTTGGTGGAACAAACCCTGAGTATTATATAGGC---------------------------------------------------------------------------------------------------------------GATTTTAGC---------------TTCGTAGAT---CTCACTGCGCCAGATCGGTGGCAGTTTGAAATGGAC------------------------------------------------------------------------------AGAGTACAA---CTCTCTAAC------GGTGACTCC------------ATTGCC---TGC---GAG------------------------------------------------------CACGGATGTCAAGCAATAGTTGACACAGCTACTTCATTTATTGTTGGACCAATTGAGGAG------------------------------------------------------------------------------------------------------------------------------------------------------GTAGATGCT------------------------------------------CTGAACAAAATGCTGGGAACCAAACCACTAGCA---------CGCAATCCCAAATTG---------------------------------------------------------------------------------------------------TATTCACTC---GATTGC---TCTGAA------------------------GTGGAC---------------------------------------------------------------------------------------------------------------------GATCTACCCGAC---------------------------------CTAGAGTTT------------------------------------ATCGTGAAT---GGG---------------------------------------CAAAAGCTCTCAATCACA---------------------------AGCAAGGATTATGTT---------------------------------------------------------------------------------------------------------------------------------------------------------------GTAAAG------------------------------------ATACCGGGC------------------------------GAGCAGGGA---------GACCAGTGTTATAGCGGC---ATA------------------TTA------------GGGCGAAAA---------------------------------------------------TGGAAAAAAACTGAAACACCT------------------------------------------------------------------------------GTCTGGTTT---------------------------------------------------------CTT---------GGATTAAGT------------------------TTC------------------------------------------------------------------------ATGCGG---------------------AAT---------------TAT------------------TACACTCAATTC------------------------------------------------------------------------------------------------------------------------------------------------------------------------------------------------------------------------------------------------------------------GAC------------------AAA------------------------GGT---------------------------AAC------------------------CGT------------------------------------------------------------------------------------------------------------------------------------------------------------------------------------------------------------------------------------------------------CGA---------ATC------------------------------------------------------------------------------------------------------------------------------------------------------------------------------------------------------------GGC---------------------------------------------------------------------TTTGCA---------------AAA------------------------------------------------------------------------------------------------------------------------------------------------------------------------------------------------------------------GCCTACTCGTTTCGCAACAGAGACTAG------------------------------------------------------------------------------------------------------------------------------------------------------------
>p1440c63.42
------------------------------------------------------------------------------------------------------------------------------------------------------------------------------------------------------------------------------------------------------------------------------------------------------------------------------------------------------------------------------------------------------------------------------------------------------------------------------------------------------------------------------------------------------------------------------------------------------------------------------------------------------------------------------------------------------------------------------------------------------------------------------------------------------------------------ATGATTCTGACT---------------------------------------------------------------------------------------------------------------------------------------------------CCT---------------GCT------------------------------------------------------------------------------------------------------------------------------GTT---TTT---------------------------------------------------------------------------------------------------------------------CTC---------------------------------------------------TTCTTGACTTTGGTT---------------------------------TTCGATTGT------------GCCGTT---CAGGTTATAAGC---------------------------------------------------------------------------------------------------------------------------GGTCCC---TTTTCA---CCA---------------------------------------------------------------------------------------GCAAGGACAGTCCAGTGG------------------------------------------------------------------------------AAG---CACACAAGT---CTTGGGAAACAGTTAGTG------------CCATTT---------------------------------------------------------AGTTCTTTTCGAGAGCGTTTTCAACGGCCT------------------------------------------------------------------------------ATGGAACCTCTA---------------------------------------------TCAAAACCTCACAAACGACCTATTCGG------------------------------------------------------------GAT---TTTCGAATAAACGCTACAACCACAAAA---------GATATAAAGCTAGCAAACTATTACAAT---------TTT------------------------------------------------------------CTTTAC---------GCCCCCATAACC------------------------ATT------------------GGCACTCCAGGACAG------------AAGTTTAAT---------------------------------------------------------------------------------------------------------------------------------------------------------GTGGCTTTTGACATAGGAACTCCA------------------ATAACGTGGGTG---CCGTCTATACACAGCCCC------TATTGGCAGAGACTTCGA------------------------------------------------------------------------------------------------------------------------------------------------------------------------------------------------------------------------------------------------------------------------------------------------------------------------------------------------------------------------------------------------------------------------------------------------------------------------------------------------------------------------------------------------------------------CTGAAG---GAGTACAACAATTACACCTCCAGTACTTATAAAGCAAATGGAAAG---------CCATTCGAATTTCCT------TATCGCTGGGGAAAAGTCTCAGGCTATCGCAGTCAGGACAACGTTGCA---------------------------------------------------------------------------------------------------------------------------------------------------------------------------------------------------------------------------------------------------------------------------------------------------------------------------------------------------------------------------------------------------------------------------ATTGCAGGTGTGACGGTTTACAATCAAACTTTTGGAGAGGCT---GTATCAGAACCA---GTTATGTTTTTCGGTTTGAGAAATGATGGTATTTTCGGCCTGGGATTCAGCCGCATTGCTGCGGGTGAAGAGCCCACAGTTTTTGATAACATGGTGAATAAGGGACTTTTGCCAGCTCCAGTTTTCTCCTTCTACCTT------------------------------------------------------------------------------------------AAC------------AATACATGCACTGATGAGGAACCTGACTCGGACCTAGACGACCCAGACTTTACACCAGATCCATTGCCTTCTCTAGCAAACGTTGATCGTCTATCATTAGCCGCTGCAGCAGTAGATGAGGGTGCAAGCTCAGATGAGGAAGAAAGTCGTATTCGACCAGATGTTACTCACCAATGGAGAAAGCGCCCTCTTGACAAGCAAGAGAGAGAGTTTCAAAACATGTTTCAATTATATGGCTAT------------------------------------------------------GATGGC------------------------------------------------------------------------------------------------------------------CCTGACTCT------------------------------------------------------------------GTGCTCACTCTTGGTGGATCAAACCCTCAGTATTATACAGGA---------------------------------------------------------------------------------------------------------------GATTTCATC---------------TTTGCAAAT---CTCTCTTTGCCAGATCGGTGGCAGTTTGAAATTGAA------------------------------------------------------------------------------AGAATACAA---CCCGCCAAT------GATGTCGGC------------ACCGCC---TGC---TTT------------------------------------------------------TACAGATGTCAAGCAGTAATTGACACAAGTAAATCACTTGTTGTTGGACCAAGTGATCAG------------------------------------------------------------------------------------------------------------------------------------------------------GTAGATGCT------------------------------------------CTGAACAAAAAGCTTGGAGCTAAACCACTAGGATCACAAGGAGGCGAATTCAGATTG---------------------------------------------------------------------------------------------------TATTCATTC---GATCGC---TCCCAA------------------------CTGGAC---------------------------------------------------------------------------------------------------------------------AGTCTACCAGAC---------------------------------CTAGAGTTT------------------------------------ATCGTTAAC---GGA---------------------------------------CAAAAGCTCACAATGACA---------------------------AGCAACGATTATGTT---------------------------------------------------------------------------------------------------------------------------------------------------------------GTAAAG------------GTGGGA---------------------------------------------------------------------------------TATTTTTCATTC---CTTTATGAAAAATTGTTTGGAGTA------------GGA------------------------------------------------------------------------ATACCA---------------------------------------------------------------------CATATCTTTGTGTACACC---------------------------------------------------------AAA---------CCTCTGATA------------------------TTC------------------------------------------------------------------------ATCAACGAGGGCAAA---------CTCACC---------------CAC------------------ACCACA------------------------------------------------------------------------------------------------------------------------------------------------------------------------------------------------------------------------------------------------------------------------------------------------------------------------------------------------------AAT------------------------CGC------------------------------------------------------------------------------------------------------------------------------------------------------------------------------------------------------------------------------------------------------TCG---------TTG------------------------------------------------------------------------------------------------------------------------------------------------------------------------------------------------------------CAC---------------------------------------------------------------------TTCCCTGTGTTGAGTCTTGATGAT------------------------------------------------------------------------------------------------------------------------------------------------------------------------------------------------------------------GCTATGGAGTTTCTGAACAAGTTCGACTAG---------------------------------------------------------------------------------------------------------------------------------------------------------
>p1440c63.45
---------------------------------------------------------------------------------------------------------------------------------------------------------------------------------------------------------------------------------------------------------------------------------------------------------------------------------------------------------------------------------------------------------------------------------------------------------------------------------------------------------------------------------------------------------------------------------------------------------------------------------------------------------------------------------------------------------------------------------------------------------------------------------------------------------------------------------------------------------------------------------------------------------------------------------------------------------------------------------------------------------------------------------------------------------------------------------------------------------------------------------------------------------------------------------------------------------------------------------------------------------------------------------------------------------------------------------------------------------------------------------------------------------------------------------------------------------------------------------------------------------------------------------------------------------------------------------------------------------------------------------------------------------------------------------------------------------------------------------------------------------------------------------------------------------------------------------------------------------------------------------------------------------------------------------------------------------------------------------------------------------------------------------------------------------------------------------------------------------------------------------------------------------------------------------------------------------------------------------------------------------------------------------------------------------------------------------------------------------------------------------------------------------------------------------------------------------------------------------------------------------------------------------------------------------------------------------------------------------------------------------------------------------------------------------------------------------------------------------------------------------------------------------------------------------------------------------------------------------------------------------------------------------------------------------------------------------------------------------------------------------------------------------------------------------------------------------------------------------------------------------------------------------------------------------------------------------------------------------------------------------------------------------------------------------ATGTCT------TATGGCCCGCAAGAAGTGTCAGGCTACCGCTGTCAGGACAACATAGCG---------------------------------------------------------------------------------------------------------------------------------------------------------------------------------------------------------------------------------------------------------------------------------------------------------------------------------------------------------------------------------------------------------------------------ATTGCAGGTGCAACTGTTCACAATCAAACTTTTGGAGAGGCT---ACATTAGAACCA---AGTATGTTTGCCCGTTCAGTGATCGATGGTGCTTTAGGTCTGGGATTCAACAGCATTGCTGCGGGCGCAGAACTCTCAATTTTAGATAACATGGTAAGCCAGGGAATCTTGCCAGCTCCAGTTTTCTCCTTCTACCAC------------------------------------------------------------------------------------------AAC------------AGA------------------------------------------------------------------------------------------------------------------------------------------------------------------------------------------------------------------------------------TATGTCTCT------------------------------------------------------GGTGAC------------------------------------------------------------------------------------------------------------------CCTGACTCT------------------------------------------------------------------TTGATTACTCTTGGTGGAACAAACCCTGAGTATTATACAGGA---------------------------------------------------------------------------------------------------------------GATTTCACC---------------TTTGTAAAT---CTTTCTATGCCAGATCGTTGGCAGTTTGAAATTGAC------------------------------------------------------------------------------AGCGTACGA---GTCTCCAAT------GATGATGAC------------ATCGCA---------TGG------------------------------------------------------TATAGTTGCCAAGCAGTAGTTGACACAGGTAGCGCATTTATTGTTGGACCGAGTGATCAA------------------------------------------------------------------------------------------------------------------------------------------------------GTAGATGTT------------------------------------------CTGAATCTAAGCCTGGGAGCAAAACCATTAGAA---------GGCGACCCCAAGAGG---------------------------------------------------------------------------------------------------TATTTACTC---GAACGC---TATCAA------------------------TTGGAA---------------------------------------------------------------------------------------------------------------------ATGCTACCAGAC---------------------------------TTAGAGTTT------------------------------------ATCGTGAAC---GGA---------------------------------------CAAAAGCTCTCAATGACG---------------------------AGCAAAGATTATGTT---------------------------------------------------------------------------------------------------------------------------------------------------------------GTCAAG------------------------------------TTTCCG---------------------------------GATGGGACA---------GGTCAGTATTACAGCGGC---ATA------------------TTT------------GGAAAAAAA---------------------------------------------------TTCAAGAGAGGTGAAAGGCCA------------------------------------------------------------------------------GTCTGGATT---------------------------------------------------------CTT---------GGATTAAAT------------------------TTC------------------------------------------------------------------------TTGCGG---------------------ACT---------------TAC------------------TACACTCAATTC------------------------------------------------------------------------------------------------------------------------------------------------------------------------------------------------------------------------------------------------------------------GAC------------------AAA------------------------GGC---------------------------AAC------------------------CGT------------------------------------------------------------------------------------------------------------------------------------------------------------------------------------------------------------------------------------------------------CGT---------ATC------------------------------------------------------------------------------------------------------------------------------------------------------------------------------------------------------------GGC---------------------------------------------------------------------TTTGCA---------------AAA------------------------------------------------------------------------------------------------------------------------------------------------------------------------------------------------------------------GCCAATTAA------------------------------------------------------------------------------------------------------------------------------------------------------------------------------
>p1440c63.28
------------------------------------------------------------------------------------------------------------------------------------------------------------------------------------------------------------------------------------------------------------------------------------------------------------------------------------------------------------------------------------------------------------------------------------------------------------------------------------------------------------------------------------------------------------------------------------------------------------------------------------------------------------------------------------------------------------------------------------------------------------------------------------------------------------------------ATGAATCTGCCT---------------------------------------------------------------------------------------------------------------------------------------------------GCC---------------GCT------------------------------------------------------------------------------------------------------------------------------GCT---GTT---------------------------------------------------------------------------------------------------------------------CTT---------------------------------------------------CTCTTGACTTTGGTT---------------------------------ACCGTCTCT------------GCCACT---CAC---ATAAGC---------------------------------------------------------------------------------------------------------------------------CTTCCC---TTTTCA---CCA---------------------------------------------------------------------------------------GCCAGGACAATGACGCGG------------------------------------------------------------------------------CAA---CACAAAAGT---GTTGAGAAATTATTAGAA------------CCCTCT---------------------------------------------------------AGACGAAATCAAGAACGTCCTCAACGGCCT------------------------------------------------------------------------------AACCAAACTTTT---------------------------------------------CCCAAACCAAACCAAAGTCCAAATCGA------------------------------------------------------------AAT---TCTCAAACAAACGCTAAGACA---AGA---------GATGTATACCTAAAAAACTTTTACAAC---------AAA------------------------------------------------------------TTGTAT------TTCGCCTCCATAACT------------------------ATT------------------GGCACTCCAGAGCAG------------AAGATTAAC---------------------------------------------------------------------------------------------------------------------------------------------------------GTGGCTTTTGACACAGGATCTGCA------------------ATAACGTGGGTG---CCGTCTGCACATTGCCCT------TCTAGGAGGTTACTTCATTCGATTTCA---------------------------------------------------------------------------------------------------------------------------------------------------------------------------------------------------------------------------------------------------------------------------------------------------------------------------------------------------------------------------------------------------------------------------------------------------------------------------------------------------------------------------------------------------GGAATCACAAAA---GAATACAACAATGAATCGTCGAGTACTTATAAAGCGAATGGAAAG---------CCATTTGAAGTTTCT------TATGGCGCGGGAACAGTGGCAGGCTATCGCAGTCAGGACAACGTAGCG---------------------------------------------------------------------------------------------------------------------------------------------------------------------------------------------------------------------------------------------------------------------------------------------------------------------------------------------------------------------------------------------------------------------------TTTGCAGGTACAACAGTTCGCAATCAAATTTTTGGAGAGGCT---ATAATAAGACCG---AAGATGTTTGCCGGTTCGATGAATGATGGGATTTTGGGCCTTGGATTCAGCAACATTGATGAGGGCGAAGAATTCACAGTTTTTGATAACATGGTGATCCAGGGACTCTTGCCGGCTCCAATTTTTTCTTTCTACCTG------------------------------------------------------------------------------------------AAC------------AGA------------------------------------------------------------------------------------------------------------------------------------------------------------------------------------------------------------------------------------GCTGGTACT------------------------------------------------------GACGAC------------------------------------------------------------------------------------------------------------------CCTGACTCT------------------------------------------------------------------GTGCTCACTCTTGGTGGAACAAACCCTGATTATTATAATGGA---------------------------------------------------------------------------------------------------------------GATTTCACC---------------TTCGCAAAT---CTTACTGCGCCGGATCGCTGGCAGTTTGAAATTGAC------------------------------------------------------------------------------AGAATACAA---CTCTCCAAT------AGTAAAGAC------------TTCGCC---------TTG------------------------------------------------------AGCAAATGTCAAGCAGTAGTTGACACAGGTAGCTCACTGATTGTTGGACCGAGTAATGAG------------------------------------------------------------------------------------------------------------------------------------------------------GTAGATGCT------------------------------------------CTGAACAAAAGGCTTGGAGCCAAACCACTGCAACGA------GGCGATCGAAAATTG---------------------------------------------------------------------------------------------------TATACGTTC---GATCGC---TACCAA------------------------CTGAAC---------------------------------------------------------------------------------------------------------------------AGCCTGCCCAAC---------------------------------CTAGAGTTC------------------------------------ATCGTAAAT---GGA---------------------------------------CAAAAGCTCTCAATGACA---------------------------AGCAGAGATTATGCT---------------------------------------------------------------------------------------------------------------------------------------------------------------GCTCAG------------------------------------TTTCCGGGA------------------------------ATGCGGAGC---------GGCCAGTTTTACAGCGGC---ATT------------------GTA------------GGGAAAGAA---------------------------------------------------TTCCAGAGAGGGGAAACACCA------------------------------------------------------------------------------GTTTGGTCT---------------------------------------------------------CTA---------GGATTTAGT------------------------TTC------------------------------------------------------------------------ATGCGT---------------------ACT---------------TTC------------------TACACTCAATTT------------------------------------------------------------------------------------------------------------------------------------------------------------------------------------------------------------------------------------------------------------------GAC------------------AAA------------------------GGC---------------------------AAC------------------------CGT------------------------------------------------------------------------------------------------------------------------------------------------------------------------------------------------------------------------------------------------------CGA---------ATC------------------------------------------------------------------------------------------------------------------------------------------------------------------------------------------------------------GGC---------------------------------------------------------------------TTCGCA---------------AAA------------------------------------------------------------------------------------------------------------------------------------------------------------------------------------------------------------------GCCTCGTCGTTCATCAGAATATACTAG------------------------------------------------------------------------------------------------------------------------------------------------------------
>p1440c63.91
------------------------------------------------------------------------------------------------------------------------------------------------------------------------------------------------------------------------------------------------------------------------------------------------------------------------------------------------------------------------------------------------------------------------------------------------------------------------------------------------------------------------------------------------------------------------------------------------------------------------------------------------------------------------------------------------------------------------------------------------------------------------------------------------------------------------------------------------------------------------------------------------------------------------------------------------------------------------------------------------------------------------------------------------------------------------------------------------------------------------------------------------ATG---------------------------------------------------------------------------------------------------------------------CTG------------------------------------------------------------------------------------------------------------------------------------------------------------------------------------------------------------------------------------------------------------------------------------------AAA---------------------------------------------------------------------------------------GTCAAAAGAAAACAGTGG---------------------------------------------------------------------------------------------------------------------------------------------------------------------------------------------------------------------------------------------------------------------------------------------------------------------------------------------------------------------------------------------------------------------------------------------------------------------------------------AGA------TTGGAGCACAGAATAAAGACAATTCTAAAC---------------------------------------------------------------------------------------------------------------------------ATC---------------------------------------------------------------------------------------------------------------------------------------------------------------------------------------------------------------CGCGTTGAAGATACAATAAGCCTA------------------AAACTATGG---------------------------------------------------------------------------------------------------------------------------------------------------------------------------------------------------------------------------------------------------------------------------------------------------------------------------------------------------------------------------------------------------------------------------------------------------------------------------------------------------------------------------------------------------------------------------------------------------------------------------CGTCACAAC------------------------------------------------------------------AGGAATTTAATCCTGGTGCCAGGCTTTGTTACAGAGAAGGCGGTGTCC---------------------------------------------------------------------------------------------------------------------------------------------------------------------------------------------------------------------------------------------------------------------------------------------------------------------------------------------------------------------------------------------------------------------------------------------------------------------------------------------------------------------------------------------------------------------------------------------------------------------------------------------------------------------------------------------------------------------------------------TGTAGA------------------------------------------------------------------------------------------------------------------------------------------------------------------------------------------------------------------------------------TATGGTTCT------------------------------------------------------GATGAC------------------------------------------------------------------------------------------------------------------CCTGATTCT------------------------------------------------------------------GTGCTCACTCTTGGTGGAACAAACCCTGAGTATTATACAGGA---------------------------------------------------------------------------------------------------------------GATTTCACC---------------TTCGTAAAC---CTCTCTAAGCCAGATCGCTGGCGGTTTAAACTAGAC------------------------------------------------------------------------------GAGGTACAA---CTATCCAAT---------------------------ATTTAC---------CGCCTCGTT------------------------------------------TATCCTCACGGATCTCAAGCAGTAGTTGACACATCTGCCCCACTTATTGCTGGACCGATTGATGCG------------------------------------------------------------------------------------------------------------------------------------------------------GTAGCGTCT------------------------------------------CTGAACAAAGTGATTGGAGCCAAGCCACTGAAA---------GACAATCCAATGCTG---------------------------------------------------------------------------------------------------TATACGCTC---GATCAC---TCTCAA------------------------CTGGAC---------------------------------------------------------------------------------------------------------------------AGCCTGCCCGAC---------------------------------CTAGAGTTT------------------------------------ATAGTGAAC---GGA---------------------------------------CAAAAGCTCTCACTCACA---------------------------AGCGAAGATTATGTT---------------------------------------------------------------------------------------------------------------------------------------------------------------GTTAAG------------------------------------ATACCGGGAAAGAGGAAAGGA------------------------------------GACCGGTATTTCAGCGGC---ATA------------------ATG------------GGGAAAAAG---------------------------------------------------AGGAAGAAGAGTAAAAAACCT------------------------------------------------------------------------------GGCTGGACT---------------------------------------------------------CTT---------GGATTAAAT------------------------TTC------------------------------------------------------------------------ATGCGC---------------------ACT---------------TAC------------------TACACTCAGTTC------------------------------------------------------------------------------------------------------------------------------------------------------------------------------------------------------------------------------------------------------------------GAC------------------AAA------------------------GGC---------------------------AAT------------------------CAT------------------------------------------------------------------------------------------------------------------------------------------------------------------------------------------------------------------------------------------------------CGT---------ATC------------------------------------------------------------------------------------------------------------------------------------------------------------------------------------------------------------GGC---------------------------------------------------------------------TTTGCA---------------AAA------------------------------------------------------------------------------------------------------------------------------------------------------------------------------------------------------------------GCCTCTTCGTTTGCCAATAAATACTTACAGTACCATTCTGAT---------TTCCGTGGGGTCATAGACTCTTATAAAATGTAA---------------------------------------------------------------------------------------------------
>p1440c63.81
------------------------------------------------------------------------------------------------------------------------------------------------------------------------------------------------------------------------------------------------------------------------------------------------------------------------------------------------------------------------------------------------------------------------------------------------------------------------------------------------------------------------------------------------------------------------------------------------------------------------------------------------------------------------------------------------------------------------------------------------------------------------------------------------------------------------ATGAGTTTTTCT---------------------------------------------------------------------------------------------------------------------------------------------------GCT---------------CCT------------------------------------------------------------------------------------------------------------------------------CTT---CTG---------------------------------------------------------------------------------------------------------------------CTT---------------------------------------------------GTCTTCACTTTGGTT---------------------------------TCTGCTTGT------------GAAGCT---TATAGTATAAGC---------------------------------------------------------------------------------------------------------------------------TTTCCA---GTTTCA---CAA---------------------------------------------------------------------------------------GCCAGGAGATCAGTATGG------------------------------------------------------------------------------CAT---GACCACATA---ATTCCCAAGAGATTCCGG------------CCC---------------------------------------------TCTCGACGTCATTTACAGCCTGTTCGGCAGGCGAATCTGCAGCAT------------------------------------------------------------------------------ATGCAAACTTTA---------------------------------------------TTCCTTCCTTACCAAGGGCCTATACGG------------------------------------------------------------GAA---CGTCGGCTAAAA------GCG---AGA---------GATGTGAAGTTAACAAACCATCATAAC---------AAG------------------------------------------------------------TTTTAT------TCCTGTCCCATCACC------------------------ATT------------------GGAACTCCAGGACAA------------GAGTTTAAC---------------------------------------------------------------------------------------------------------------------------------------------------------GTGGCTTTTGACATAAGTTCCTCA------------------ATAACTTGGTTG---CCTTCTATGCACTCCCCA---------------------------------------------------------------------------------------------------------------------------------CCTGCATACAGAAGAATG---------------------------------------------------------------------------------------------------------------------------------------------------------------------------------------------------------------------------------------------------------------------------------------------------------------------------------------------------------------------------------------------------------------------------------CATGCTCATAAT---AGATATAAAGATGAATTGTCAAGTACTCATAGTACAAACTACAAG---------CATTTTGATGTCATT------TATGACTCGCGTCGAGCAATTGGTTTCCACAGTCAGGATAGCGTCACG---------------------------------------------------------------------------------------------------------------------------------------------------------------------------------------------------------------------------------------------------------------------------------------------------------------------------------------------------------------------------------------------------------------------------ATTGCAGGTCTCACGATTTACAATCAAAGTTTCGGAGAAGCC---CTCATAGAACCA---GATTTGTTTAGGGGTATCATGATTGATGGGATATTGGGGCTGGGGCTCAGCAACATAGATGGGGGTGAAGAACCCTCAATTTTTGATAACATAGTGCGCCAGGGACTTGTGCCAGTTCCAGTGTTCTCCATATATCTT------------------------------------------------------------------------------------------AAC------------AGG------------------------------------------------------------------------------------------------------------------------------------------------------------------------------------------------------------------------------------TATGGTTCT------------------------------------------------------GGCGGT------------------------------------------------------------------------------------------------------------------CCCGATTCT------------------------------------------------------------------GCGCTCACGCTTGGTGGAGCAAATCCTTATTTTTGTGAAGAA---------------------------------------------------------------------------------------------------------------AGGTTTACA---------------TTTGCTGAT---CTTACTGTGCCACATCGCTGGCAGTTTGAAATAGAC------------------------------------------------------------------------------AGAGTACAA---CTCTCCAGT------GGTGACGGT------------ATCTTC---ACG------------------------------------------------------------TCTGGACGTCAAGCAGTAGTTGACTTGAGTACTTCATTTATTGTCGGTCCGATGAAAGAG------------------------------------------------------------------------------------------------------------------------------------------------------GTCCATGCC------------------------------------------CTCAACACACAGCTTATAGGCGAGTTGTTTCCA---------GATCACTCTGGACTGCAC------------------------------------------------------------------------ACTGACTCTCAT---GTATACAAGTATAAGATC---GACTGT---TCTGAA------------------------GTGGAC---------------------------------------------------------------------------------------------------------------------AACCTGCCTGAT---------------------------------GTAGAGTTT------------------------------------ATTGTGAAC---GGG---------------------------------------AAAAAGCTGTCATTATCA---------------------------AGCAAAGATTATGTT---------------------------------------------------------------------------------------------------------------------------------------------------------------GTGAAG------------------------------------ATGGAGGAA------------------------------AAAGGGGAA---------TCTATTTGTGTTAGCAGT---ATA------------------TTA------------GGGATGAAA---------------------------------------------------TGGATGGAGAATGATGAGCCA------------------------------------------------------------------------------GACTGGTTT---------------------------------------------------------CTT---------GGATTGAAT------------------------TTC------------------------------------------------------------------------ATGCGG---------------------GCT---------------TAC------------------TACACACAGTTT------------------------------------------------------------------------------------------------------------------------------------------------------------------------------------------------------------------------------------------------------------------GAC------------------AGA------------------------GGC---------------------------AAC------------------------CGT------------------------------------------------------------------------------------------------------------------------------------------------------------------------------------------------------------------------------------------------------CGC---------ATC------------------------------------------------------------------------------------------------------------------------------------------------------------------------------------------------------------GGC---------------------------------------------------------------------TTTGCA---------------AAA------------------------------------------------------------------------------------------------------------------------------------------------------------------------------------------------------------------GCT---ACTCATCCTCAAAGACATAATGGCTAG------------------------------------------------------------------------------------------------------------------------------------------------------
>p1440c63.90
------------------------------------------------------------------------------------------------------------------------------------------------------------------------------------------------------------------------------------------------------------------------------------------------------------------------------------------------------------------------------------------------------------------------------------------------------------------------------------------------------------------------------------------------------------------------------------------------------------------------------------------------------------------------------------------------------------------------------------------------------------------------------------------------------------------------ATGAATCTGCCT---------------------------------------------------------------------------------------------------------------------------------------------------CCT---------------GCT------------------------------------------------------------------------------------------------------------------------------GTT---GTT---------------------------------------------------------------------------------------------------------------------CTT---------------------------------------------------CTCTTGACTTTGGTC---------------------------------TCCGTTTGT------------GCCGCT---CACATTATAAGC---------------------------------------------------------------------------------------------------------------------------CTCCCC---TTTTCA---CCA---------------------------------------------------------------------------------------GCGAAGAGACTGCCGTGG------------------------------------------------------------------------------CAG---CACAGAGGT---ATTAGAAAACGGTTAGGG------------CCATCT---------------------------------------------------------AGACCTATACGGGAGCGTTTTCAACGGCCTATACAAGCT---------------------------------------------------------------------------------------------------------------------------TTATCGAAACGTCACAAACAACCAAATAGG------------------------------------------------------------GAG---TTAAGGTTAAACGCTAAAACA---AGG---------GATATAAAGCTAGTAAACTATTACGAC---------------------------------------------------------------------------------------------------------------------------------------------------------------------------------------------------------------------------------------------------------------------------------------------------------------------------------------------------------------------------------------------------------------------------------------------------------------------------------------------------------------------------------------------------------------------------------------------------------------------------------------------------------------------------------------------------------------------------------------------------------------------------------------------------------------------------------------------------------------------------------------------------------------------------------------------------------------------------------------------------------------------------------------------------------------------------------------------------------------------------------------------------------------------------------------------------------------------------------------------------------------------------------------------------------------------------------------------------------------------------------------------------------------------------------------------------------------------------------------------------------------------------------------------------------------------------------ATTGCAGGTGCAACAGTCCTCAATCAAGCTTTTGGAGAATCT---ACATTAGAACCA---AGTATATTTGGCAATACGATGAATGATGGGGTTTTGGGCTTAGGATTCAGCAAAAAGGCTGCGGGTAAATACCCCACAGTCCTTGATAACATGATGAGCCAGGGACTCTTGCCAGCTCCTGTTTTCTCCTTTTATCTT------------------------------------------------------------------------------------------AAC------------AGA---------------------------------------------------------------------------------------------------------------------------------------------------------------------------------------------------------------------------------------------------------------------------------------------------------------------------------------------------------------------------------------------------------------------------------------------------------------------------------------------------------------------------------------------------------------------------------------------------------------------------------------------------------------------------------TTGCCTTTT---------TTATCGGAAGAAGAGGAGGAGAAGGAGGAGGAGGAGGAG---------------------------------------------------------------------------------------------GAG------------------------------------------GAG------------------------------------------------------------------------------------------------------------GAGGAG------------------------------------------------------------------------------------------------------------------------------------------------------GAAGACGAG---------------------------------------------------------------------------------------------------------------------------------------------------------------------------------------GAG------------------------GACGAG---GAGGAG------------------------GAGGAC---------------------------------------------------------------------------------------------------------------GAGGAG------------------------------------------------------------------------------------------------------GGG------------------------------------------------------------------------------------GAGAAGGACGAGGAGGAG------------------------------------------------------------------------------------------------------------------------------------------------------GAGGAC---------------------------------------------------------------------------GAGGAGGAGGAGGAG---------------------------------------------------------------------------------------------------------------------------------------------------------------------------------------------------------------------------------------------------------------------------------------------------------------------------------------------------------------------------------------------------------------------------GAGAAG------------------------------------------------------------------------------------------------------------------------------------------------------------------------------------------------------------------------------------------------------------------------------------------------------------------------------------------GACGAGGAGGAGGAGGAGGAGAAG------------------------------------------------------GAC------------------------GAG------------------------------------------------------------------------------------------------------------------------------------------------------------------------------------------------------------------------------------------------------GAG------------------------------------------------------------------------------------------------------------------------------------------------------------------------------------------------------------------------------------------------------------------------------------------------------------------GAGAAA------------------------------------------------------------------------------------------------------------------------------------------------------------------------------------------------------------------------------------------------------------------------------------------------------------------------------------------------------------------------------------------------------TAG
>p1440c63.27
------------------------------------------------------------------------------------------------------------------------------------------------------------------------------------------------------------------------------------------------------------------------------------------------------------------------------------------------------------------------------------------------------------------------------------------------------------------------------------------------------------------------------------------------------------------------------------------------------------------------------------------------------------------------------------------------------------------------------------------------------------------------------------------------------------------------ATGAATCTGCCT---------------------------------------------------------------------------------------------------------------------------------------------------CAT---------------GCT------------------------------------------------------------------------------------------------------------------------------GTT---GTT---------------------------------------------------------------------------------------------------------------------CTT---------------------------------------------------CTCTTGACTTTGGTC---------------------------------TCCGTTTGT------------ACCGCT---CAGGTCATAAGC---------------------------------------------------------------------------------------------------------------------------CTCCCC---TTCTCA---CCA---------------------------------------------------------------------------------------GCAAAAGGATTGCCGTGG------------------------------------------------------------------------------CAG---CACAAAAGT---GTTGGGAAACTGTTAGAG------------CCATCT---------------------------------------------------------AGACCAATAGGTGAGCGTCTTCAACGGCCT------------------------------------------------------------------------------ATACAACCTTTA---------------------------------------------TTTAAACCTCACAAACGACCTATTCAA------------------------------------------------------------GAT---TTTAGATTAAACGCTACAACA---AGG---------GATATGAAGCTACAAAATTATCACAAC---------AAA------------------------------------------------------------TTGTAT------TATGGCCCTATAAGC------------------------ATC------------------GGCACTCCAGAACAA------------AAGTTAAAC---------------------------------------------------------------------------------------------------------------------------------------------------------GTGGCTATTGATACAGACTCTCCA------------------ATAACGTGGGTG---CCGTCTATACACAGCCCTTCTAGTTCTAGGCAGACATTTCGTTTGTTCAAA---------------------------------------------------------------------------------------------------------------------------------------------------------------------------------------------------------------------------------------------------------------------------------------------------------------------------------------------------------------------------------------------------------------------------------------------------------------------------------------------------------------------------------------------------GGAGATTCAGGA---GAATACAACAATCAATCGTCGAGTACTTACAAAGCAAATGGAAAA---------CCATTTGAAGTTACT------TATGGTGCGGGACAAGTGTCAGGCTACCTCAGTCAGGACAACATGGCG---------------------------------------------------------------------------------------------------------------------------------------------------------------------------------------------------------------------------------------------------------------------------------------------------------------------------------------------------------------------------------------------------------------------------ATTGCAGGTGTGACGGTTCGAAATCAAACTTTTGGAGAGGCC---ATACTAAAACCA---AAGATGTTTGTCGGTTCGAAGAATGATGGAATGTTTGGCCTGGGATTCAGCGGCATTAATGCTGGCGAAGAACTCACAGTTTTGGATAACATGGTGAGCCAAGGGCTCTTGCCAGCTCCAGTGTTCTCCTTCTACTTT------------------------------------------------------------------------------------------AAC------------AGA------------------------------------------------------------------------------------------------------------------------------------------------------------------------------------------------------------------------------------TATGATTCT------------------------------------------------------CGTGGC------------------------------------------------------------------------------------------------------------------CGTGACTCT------------------------------------------------------------------GTGCTCACTCTTGGTGGAACAAACCCAGACTACTACACAGGA---------------------------------------------------------------------------------------------------------------GATTTTACT---------------TTCGCAAAT---CTGTCTATGCCAGATCGTTGGCAGTTTGAAATTGAC------------------------------------------------------------------------------AGAATACAA---CTCACCAAT------GATCTCGGC------------GGCGCC---TCC---TTT------------------------------------------------------TACAAATGTCAAGCAGTAATCGACACAGGTAGCTCAGTTATTGTCGGACCGAGTTATCAG------------------------------------------------------------------------------------------------------------------------------------------------------GTAGATGTT------------------------------------------CTGAACAAAAGGCTTGGTGCCAAACCTGTAGAA---------GGCGATCTCAAATTG---------------------------------------------------------------------------------------------------TATACGCTC---GATCGC---TCTCAA------------------------CTGGAC---------------------------------------------------------------------------------------------------------------------AGCCTGCCTAAC---------------------------------CTAGAGTTT------------------------------------GTCGTGAAC---GGA---------------------------------------CACAAACTCATAATGACA---------------------------AGCAAAGATTATGCT---------------------------------------------------------------------------------------------------------------------------------------------------------------GTTCAG------------------------------------TTTCCGGGG------------------------------CAGCAGAGA---------GACCAGTTTTACAGCGGC---ATA------------------ATT------------GGGAAAAAA---------------------------------------------------TTCAAGAATGGTGAAACACCA------------------------------------------------------------------------------ATGTGGTAC---------------------------------------------------------ATT---------GGATTAAAT------------------------TTC------------------------------------------------------------------------ATGCGG---------------------ACT---------------TAC------------------TACACACAATTC------------------------------------------------------------------------------------------------------------------------------------------------------------------------------------------------------------------------------------------------------------------GAC------------------AAA------------------------GGC---------------------------AAC------------------------CGT------------------------------------------------------------------------------------------------------------------------------------------------------------------------------------------------------------------------------------------------------CGA---------ATC------------------------------------------------------------------------------------------------------------------------------------------------------------------------------------------------------------GGC---------------------------------------------------------------------TTTGCA---------------AAA------------------------------------------------------------------------------------------------------------------------------------------------------------------------------------------------------------------GCCTCTTAG------------------------------------------------------------------------------------------------------------------------------------------------------------------------------
>p1440c63.98
---------------------------------------------------------------------------------------------------------------------------------------------------------------------------------------------------------------------------------------------------------------------------------------------------------------------------------------------------------------------------------------------------------------------------------------------------------------------------------------------------------------------------------------------------------------------------------------------------------------------------------------------------------------------------------------------------------------------------------------------------------------------------------------------------------------------------------------------------------------------------------------------------------------------------------------------------------------------------------------------------------------------------------------------------------------------------------------------------------------------------------------------------------------------------------------------------------------------------------------------------------------------------------------------------------------------------------------------------------------------------------------------------------------------------------------------------------------------------------------------------------------------------------------------------------------------------------------------------------------------------------------------------------------------------------------------------------------------------------------------------------------------------------------------------------------------------------------------------------------------------------------------------------------------------------------------------------------------------------------------------------------------------------------------------------------------------------------------------------------------------------------------------------------------------------------------------------------------------------------------------------------------------------------------------------------------------------------------------------------------------------------------------------------------------------------------------------------------------------------------------------------------------------------------------------------------------------------------------------------------------------------------------------------------------------------------------------------------------------------------------------------------------------------------------------------------------------------------------------------------------------------------------------------------------------------------------------------------------------------------------------------------------------------------------------------------------------------------------------------------------------------------------------------------------------------------------------------------------------------------------------------------------------------------------------------------------------------------------------------------------------------------------------------------------------------------------------------------------------------------------------------------------------------------------------------------------------------------------------------------------------------------------------------------------------------------------------------------------------------------------------------------------------------------------------------------------------------------------------------------------------------------------------------------------------------------------------------------------------------------------------------------------------------------------------------------------------------------------------------------------------------------------------------------------------------------------------------------------------------------------------------------------------------------------------------------------------------------------------------------------------------------------------------------------------------------------------------------------------------------------------------------------------------------------------------------------------------------------------------------------------------------------------------------------------------------------------------------------------------------------------------------------------------------------------------------------------------------------------------------------------------------------------------------------------------------------------------------------------------------------------------------------------------------------------------------------------------------------------------------------------------------------------------------------------------------------------------------------------------------------------------------------------------------------------------------------------------------------------------------------------------------------------------------------------------------------------------------------------------------------ATGTTC---GACTGT---TCTGAA------------------------GTGGAC---------------------------------------------------------------------------------------------------------------------GACCTGCCTCAT---------------------------------CTAGAGTTT------------------------------------ATTGTGAAC---GGG---------------------------------------AAAAAGCTGTCATTATCA---------------------------AGCAGAGATTATACT---------------------------------------------------------------------------------------------------------------------------------------------------------------GCAGAG------------------------------------ATAGAACTA------------------------------TATGGAGAA---------TATATTTGTGCCAGCCGT---ATA------------------TTA------------GCGATGGGA---------------------------------------------------TGGAGGGAGAATGATGAACCA------------------------------------------------------------------------------GACTGGGTT---------------------------------------------------------CTT---------GGATTGAAT------------------------TTC------------------------------------------------------------------------ATGCGG---------------------GCT---------------TAC------------------TACACACAGTTT------------------------------------------------------------------------------------------------------------------------------------------------------------------------------------------------------------------------------------------------------------------GAC------------------AAA------------------------GGC---------------------------AAC------------------------CAC------------------------------------------------------------------------------------------------------------------------------------------------------------------------------------------------------------------------------------------------------CGT---------ATC------------------------------------------------------------------------------------------------------------------------------------------------------------------------------------------------------------GGC---------------------------------------------------------------------TTTGCA---------------AAA------------------------------------------------------------------------------------------------------------------------------------------------------------------------------------------------------------------GCCTACTCTTTCCCAAAGACATTATAA------------------------------------------------------------------------------------------------------------------------------------------------------------
>p1440c63.122
ATGCAAAAA------------------------------AAGAGACCG------------------------------------TTCGACGTTTTGGCGTCTGTTGGAGAT---------------AATGATAACGGCGTCAACGAGAAT---------------GAGAAAAAGAAAACTTCCCACAACAACGTGCTGAAGCGGTACATCACGAGGGACACCGCTAGTGGTGAGACACCGACAGGTGATGATTCTGTGCCGCCAGCGACTCAGGCTGTTGCGGAG------------------------------------------------------------------------------------------------------------------------------------------------------------------------------------------------GACGACGACAAGAGGACC------------------------------------------------------------------------------------------------------------------------------------------------------------------------------------------------------------------------------------------------------------------------------------------------TATTTCAAGATGAATCAATCT---------------------------------------------------------------------------------------------------------------------------------------------------CCT---------------GCT------------------------------------------------------------------------------------------------------------------------------GCT---GTG---------------------------------------------------------------------------------------------------------------------GTT---------------------------------------------------CTCTTCACTTTGGTT---------------------------------TGCTTTACG------------GTCACC---TATAATTTAAAC---------------------------------------------------------------------------------------------------------------------------ATCCCT---GCTTCA---CGA---------------------------------------------------------------------------------------CCCAACAAACTG---GTA------------------------------------------------------------------------------AGGCCGTACTACAGT---ATTGCGAAAGCTTCTGAA------------GAGCGCTCAAAATTTTTACAA------------CAG------------TCTAAACAACATTTGAGGCAGCTAAATCAACGGCCTAAACAACCTTTACGACAGCTTAACCAATGG------------------------------------------------------CTTATACGACCCTTA---------------------------------------------CGACAGCGCTATCAACTGCCTATAAGG------------------------------------------------------------GAT---TTTCGACTACAAGCAGCAACA---AAA---------GATGTAAAGCTAACAAACTTTAATGAT---------AAC------------------------------------------------------------TTGTAC------TCCGGCCCGATTGCC------------------------ATT------------------GGCTCTCCAGTGCAA------------GAGTTTAAT---------------------------------------------------------------------------------------------------------------------------------------------------------GTGGTTTTTGACACAGGGTCCTCT------------------TTAACTTGGGTG---CCGTCCGTCCAC---------------------------------------------------------------------------------------------------------------------------------------TCTGATATTGCATTGCAA---------------------------------------------------------------------------------------------------------------------------------------------------------------------------------------------------------------------------------------------------------------------------------------------------------------------------------------------------------------------------------------------------------------------------------TATTCCTATCCA---ACATATAACAACGCATCATCGAGTACTTATAAGGCAAACGGCAGG---------CCATTTGAAATTGAT------TATGAATCGAGTCCAGTGATTGGTTACCGTAGCCAAGATAGCGTGACG---------------------------------------------------------------------------------------------------------------------------------------------------------------------------------------------------------------------------------------------------------------------------------------------------------------------------------------------------------------------------------------------------------------------------GTGTCTGGTCTCACAACTCAAAATCAAACTTTCGGAGAGGCG---ATCATATTAACTAGTTATTTATTTGAAGACCCGCTCAATGACGGCATTTTGGGCTTAGGTTTCAGCAACATTTCTGCGGGTGAAGAACCCTCAGTTATTGATAACATGGTAAGCCAGGGACTCTTGCCGGCTCCAATATTCTCCTTCTATCTA------------------------------------------------------------------------------------------AGT------------AGA------------------------------------------------------------------------------------------------------------------------------------------------------------------------------------------------------------------------------------TTTGCTTCA------------------------------------------------------GGTGAG------------------------------------------------------------------------------------------------------------------CCTGAGTCT------------------------------------------------------------------GTACTCACTCTTGGTGGAACCAACCCTGACTATTATACAGGA---------------------------------------------------------------------------------------------------------------GATTTCATC---------------TTCGCAGAC---CTCACTGTACCATATCATTGGCAGTTCAACATAGAC------------------------------------------------------------------------------AGGGTACAA---CTCTCCAGC------GGTGACGGT------------AGCTTC---AGC---GAG------------------------------------------------------TCAGGATGTCAAGCAATAGTTGACTCGAGTACCTCACTTATTGTCGGACCGAGCCATGAG------------------------------------------------------------------------------------------------------------------------------------------------------GTAGATGCC------------------------------------------CTGAACACACAGCTTGGAGGCATGCAGCTCCGA---------GGTCATCCCACAATG---------------------------------------------------------------------------------------------------TATGTGTTT---GATTGC---TCTGAA------------------------GTGGAC---------------------------------------------------------------------------------------------------------------------AGTCTGCCTGAT---------------------------------GTTGAGTTT------------------------------------ATCGTGAAC---GGA---------------------------------------CAAAAGTTATCGGTGTCA---------------------------AGCAAACATTATATT---------------------------------------------------------------------------------------------------------------------------------------------------------------GTAAAG------------------------------------ACACCCGGG------------------------------AAAGGGGAG---GCGCCACCTACGTGTCACAGTGGT---ATA------------------ATA------------GGCATGACC---------------------------------------------------TGGCAGAAAGACGAACGTCCACTT---------------------------------------------------------------------------TGCTGGTTT---------------------------------------------------------CTC---------GGACTGAGT------------------------TTC------------------------------------------------------------------------ATGAGA---------------------GCT---------------CAC------------------TACACTCAGTTT------------------------------------------------------------------------------------------------------------------------------------------------------------------------------------------------------------------------------------------------------------------GAC------------------AAG------------------------GGC---------------------------AAC------------------------CAT------------------------------------------------------------------------------------------------------------------------------------------------------------------------------------------------------------------------------------------------------CGG---------ATCGAAGAAGAAGAGGAGGAGGAGGAGCAGAGGGTGGGGGAGGATGAGGAGGAGGAGGAAGAAGAAGAAGAAGAAGAAGAAGAAGAAGAAGAAGAAGAAGAAGAAGAAGAAGAACAACAACAACAACAACAACAACAACAACAACAACAACAACAACAACACAAAAACAACAATAACAACAACAAAAACAACAACAACAACAACGACAAC---------------------------------------------------------------------GAGACG---------------AAG------------------------------------------------------------------------------------------------------------------------------------------------------------------------------------------------------------------ACAACGACAACACAACAATAG------------------------------------------------------------------------------------------------------------------------------------------------------------------
>p1440c63.69
ATG------------------CTTATCCCA---AATCTCTTGCGGCCACGTCATGTA---------------------------TACGAGATCAACACTTCAACTGTAGAATCCATTGAA---GTCAACAATAATCAAATTGACAAGAAAATAGCT---AGGGGTCACACCCTGTCGAACAGATGTTGCTATGTATTGCTGCAAAGCGAAGCT---------------------------------------GAGACTCCCGCTAAAAAGAAGAGTTTACTGGATGGGTGTGAT------------------GACTGGGAA------------------TGTTCAGAGGCTCTTCCTGAATGGAACAAACATCCTAAAGTCATCCAATACATAGGAATGAAGCCTGACATAGTA---TTCCATTTAAGTACTACTCAACAA------------ATCACCATGGTTGAACTCACAGTACCATACGAGAGTAGAATCGAAGACGCAATTACATATAAAAGAGCA---------------------------AAATGCAAGCACTTGAGCAAAGAACTGGGAAAAGCTGAATCTGAACCGCAGATATTGCCGATGGAGGTTGGCGCTATAGGACTTGTTGGAACATCAGCCTACAACCCTCTGAGTAAACTCTCCATAAATGGCCAGAGAAGATCCAAAGCTCCAAAAATAGCTCCAGTTGGATCTGGGAGTGTGTGT---------------------------------------------------TTCAAGATGAATGTGCCT---------------------------------------------------------------------------------------------------------------------------------------------------CCT---------------GCT------------------------------------------------------------------------------------------------------------------------------GCT---GTT---------------------------------------------------------------------------------------------------------------------CTT---------------------------------------------------CTCTTGATTTTGGTC---------------------------------TCCGTTCGT------------TCTGCT---CATTCGATAAGC---------------------------------------------------------------------------------------------------------------------------CTCGCC---TCTTCA---CCA---------------------------------------------------------------------------------------GTCAGGAGACTGCCGTGG------------------------------------------------------------------------------CAA---CACAGAAGT---CTTACCAAACGATTATGG------------CCATCT---------------------------------------------------------AGACCTTTTCGAGAGCGTCTTCAGCGG---------------------------------------------------------------------------------------CCTATA---------------------------------------------TTAAATTCTTACAGCCTTTCTTCTCCG------------------------------------------------------------GAT---TTTCAAGATAGCTGTAAAATA---AGG---------GACATACGACTAAAAAACTATTACGAT---------GAA------------------------------------------------------------ATATAT------TACGGCACCATAACC------------------------ATT------------------GGCACACCAGGACAA------------GAGTTTAAC---------------------------------------------------------------------------------------------------------------------------------------------------------GTGGTCTTTCATACAGAAACTGCA------------------ATAACGTGGGTA---CCGTCTACAAGTAAATCT------TTTAGGCAATCTCTTCGTGAGTTTGCAGAA---TCTTTTGATGTGGGACAA------------------------------------------------------CGAAGCACGCGTCAAGACCCGAACAGAGAAAATCAA---------------------------------------------------------------------------------------------------------------------------------------------------------------------------------------------------------------------------------------------------------------------------------------------------------------------------------------------------------------------------------------------------------------------------------AGAACTTCAAAT---AAATACGACAATAAATTGTCACGTACTTATAGTTCAAATGGAAAA---------CCCTTTGTAGTTCCT------TCTGGCTTGGGAGCAGCGTCAGGCTTCTGCAGCCAGGACGACATGGAG---------------------------------------------------------------------------------------------------------------------------------------------------------------------------------------------------------------------------------------------------------------------------------------------------------------------------------------------------------------------------------------------------------------------------ATTGCAGGTGCAATGACTTACTGTCAAATTTTTGGAGAGGCT---ACACTAGAACCAAATGAAATGTTTTCTGATTCAATGATTGACGGGATTTTGGGCTTGGGACTCAACAGCTTTTCTATAGGCGAAGAACTCACAGTTTTAGATAACATGGTGAACCAGGGACTGTTGCCAGCTCCGATTTTCTCCTTTTACCAT------------------------------------------------------------------------------------------AGC------------AGA------------------------------------------------------------------------------------------------------------------------------------------------------------------------------------------------------------------------------------TATGGTACT------------------------------------------------------GATGAC------------------------------------------------------------------------------------------------------------------CCTGACTCT------------------------------------------------------------------GTGCTCACTCTTGGTGGAACAAACCCTGAGTATTACACAGGA---------------------------------------------------------------------------------------------------------------GAGTTCACC---------------TTCGTAGAT---CTCTCTAGGCCAGATCGTTGGCAGTTCGAAATTGAC------------------------------------------------------------------------------CGAGTAAAG---TTCTCCGAT------GGTGTCGGC------------ACCGAC---TAC---GGA------------------------------------------------------CAAAAATTTGAAGCGGTACTTGACACAGGTAGCTCATTTATTGTCGGACCGAAGGATGAT------------------------------------------------------------------------------------------------------------------------------------------------------GTAGATGAA------------------------------------------CTGCACGCATGGCTTGGAGCCAAAACACTAGAA---------GGCGATCCCACATTG---------------------------------------------------------------------------------------------------TATGTCTTC---GAGCGC---TATCAACTG---------------GAAAGGCTGGAA---------------------------------------------------------------------------------------------------------------------ATGCTACCCGAC---------------------------------TTAGAATTT------------------------------------ATTGTGAGC---GGA---------------------------------------CAAAAGCTCACAATGACA---------------------------AGCAGAGATTATATT---------------------------------------------------------------------------------------------------------------------------------------------------------------TGTAAG------------------------------------TTTGAGGAC------------------------------CCGGTGACA---------GGCCAGTTTTACAGCGGC---ATT------------------ACA------------GGCAAAGAA---------------------------------------------------TTCAAGGAAGATGAAAGCCCA------------------------------------------------------------------------------GTCTGGATT---------------------------------------------------------CTT---------GGATTAAAT------------------------TTC------------------------------------------------------------------------TTGCGG---------------------ACT---------------TTC------------------TACACTCAATTC------------------------------------------------------------------------------------------------------------------------------------------------------------------------------------------------------------------------------------------------------------------GAC------------------AAA------------------------GGC---------------------------AAC------------------------CTT------------------------------------------------------------------------------------------------------------------------------------------------------------------------------------------------------------------------------------------------------CGA---------GTC------------------------------------------------------------------------------------------------------------------------------------------------------------------------------------------------------------GGC---------------------------------------------------------------------TTTGCA---------------AAA------------------------------------------------------------------------------------------------------------------------------------------------------------------------------------------------------------------GCCACTTAA------------------------------------------------------------------------------------------------------------------------------------------------------------------------------
>p1440c63.127
------------------------------------------------------------------------------------------------------------------------------------------------------------------------------------------------------------------------------------------------------------------------------------------------------------------------------------------------------------------------------------------------------------------------------------------------------------------------------------------------------------------------------------------------------------------------------------------------------------------------------------------------------------------------------------------------------------------------------------------------------------------------------------------------------------------------ATGGCGCTATCT---------------------------------------------------------------------------------------------------------------------------------------------------CTT---------------TCT------------------------------------------------------------------------------------------------------------------------------GCC---GTG---------------------------------------------------------------------------------------------------------------------CTT---------------------------------------------------GCCTTGATTTTGGCT---------------------------------TCCGCTTAT------------GCCGCT---CATGTTGAAAAC---------------------------------------------------------------------------------------------------------------------------GCTGTT---TTAAAA---CAA---------------------------------------------------------------------------------------GCCAAGACACCACTGAGG------------------------------------------------------------------------------ACA---ATTAAAACT---GTTCCAAAGTGGCTGCAG------------CCT---------TTCCAGCAGCACCCA---------------------------CAGCATTTACGGCCTTTTAGAGAGACATATGAAGAACCT------GTTGGGCGGCCTGTACACCCTGCACAGCCTTCTCAGTCGTTTGAACAGGTGCTATCGCCTTTTGGGCAGTCTTTACAACTTTTA---------------------------------------------CCACAGGCTGACCGCAGGCCGGTACGG------------------------------------------------------------GAT---TTTCGACTAAATGCGATACCA---CGA---------GATGTGAAGTTAACTAATCATCAAGAC---------AGG------------------------------------------------------------GTGTAC------TACGGGCTCGTAACC------------------------ATT------------------GGTACTCCAGAACAA------------CGGTTTAAT---------------------------------------------------------------------------------------------------------------------------------------------------------GTGACTTTTGACACAGGATCTTCA------------------ATAATGTGGGTA---CCATCTATCCACTGTCCA---------------------------------------------------------------------------------------------------------------------------------GCTCAATACATAACTTGT---------------------------------------------------------------------------------------------------------------------------------------------------------------------------------------------------------------------------------------------------------------------------------------------------------------------------------------------------------------------------------------------------------------------------------CACCATTTTAAA---AGATACAACAATGTATCATCGAGTACCTATGAAGAGAACGGCAAG---------GTATTTGCAGTGCTT------TATGAAGTGGGTCAAGTGGCTGGCTATTGGAGTCAGGATCATGTTAGG---------------------------------------------------------------------------------------------------------------------------------------------------------------------------------------------------------------------------------------------------------------------------------------------------------------------------------------------------------------------------------------------------------------------------GTTGCAGGTGTCACAGTAAAGAGTCAAGCATTTGGAGAGGCA---ATAATAGAACCT---GATTTGTTCCGGGGTGTATTGAATGATGGTATTTTGGGTCTGGGCTTTCGCAACATTGCTGAGGACGAAGAGCCAACAGTTTTTGATAACATGATAAGCCAGGGACTCTTGCCGGCTCCTGTGTTCTCCTTTTATCTA------------------------------------------------------------------------------------------AAC------------AGA------------------------------------------------------------------------------------------------------------------------------------------------------------------------------------------------------------------------------------TATAATTCA------------------------------------------------------AGTGAC------------------------------------------------------------------------------------------------------------------CCTGACTCT------------------------------------------------------------------GTACTCACTCTTGGTGGAACAAACCCAGAGTATTATACTGGA---------------------------------------------------------------------------------------------------------------GATTTTACC---------------TTCGCAAAT---CTTACTGCGCCAGATCGCTGGCAGTTTAAAATCAAC------------------------------------------------------------------------------AAAATCCAA---CTCTCCAAT------GGTGCTGGA------------GTATTA---AAC---AGG------------------------------------------------------TGGGGATCTCAAGCAGCAGTTGACTCTGGTACTTCACTTATTGTCGGACCCATTGGGGAA------------------------------------------------------------------------------------------------------------------------------------------------------GTAGATCGG------------------------------------------CTGCACAAGAAGCTTGGTGGATTCCCGCTTCCA---------GGTTCCCCCAGAATG---------------------------------------------------------------------------------------------------TATGCAATA---GAGTGT---TCGAAA------------------------GTGGAC---------------------------------------------------------------------------------------------------------------------AGCCTTCCTGAC---------------------------------GTGGAATTT------------------------------------TTCGTGAAT---GGT---------------------------------------CAAAAGCTGACATTGTCA---------------------------AGCAAAGATTACCTG---------------------------------------------------------------------------------------------------------------------------------------------------------------ATGGAG------------------------------------GTGCCTGGA------------------------------GATAAGAGA---------CTTCTCTGCTTCAGTTCG---ATA------------------GTA------------GGAAAAGAA---------------------------------------------------TGGACGAAAGGAGAAACGCCG------------------------------------------------------------------------------GGCTGGATC---------------------------------------------------------TTT---------GGAATGGCT------------------------TTC------------------------------------------------------------------------ATGCGG---------------------GCT---------------TAC------------------TACACACAGTTC------------------------------------------------------------------------------------------------------------------------------------------------------------------------------------------------------------------------------------------------------------------GAC------------------AGA------------------------GGC---------------------------AAT------------------------CGT------------------------------------------------------------------------------------------------------------------------------------------------------------------------------------------------------------------------------------------------------CGA---------ATT------------------------------------------------------------------------------------------------------------------------------------------------------------------------------------------------------------GGA---------------------------------------------------------------------TTTGCG---------------AAG------------------------------------------------------------------------------------------------------------------------------------------------------------------------------------------------------------------GCTAAACGCTAA---------------------------------------------------------------------------------------------------------------------------------------------------------------------------
>p1440c63.14
------------------------------------------------------------------------------------------------------------------------------------------------------------------------------------------------------------------------------------------------------------------------------------------------------------------------------------------------------------------------------------------------------------------------------------------------------------------------------------------------------------------------------------------------------------------------------------------------------------------------------------------------------------------------------------------------------------------------------------------------------------------------------------------------------------------------ATGAATCTGCCT---------------------------------------------------------------------------------------------------------------------------------------------------CCT---------------GCT------------------------------------------------------------------------------------------------------------------------------GTT---GTT---------------------------------------------------------------------------------------------------------------------CTT---------------------------------------------------CTGTTGGTGTTGGTC---------------------------------TCCATTTGT------------GCTGCT---CAGATTGTAAGC---------------------------------------------------------------------------------------------------------------------------CTCCCC---TTTTCA---TCA---------------------------------------------------------------------------------------GCCAGTAGAGTGCCGTGG------------------------------------------------------------------------------CAG---CACAGAAAT---TTTCGGAAAGTATTACAG---------------CCT---------------------------------------------------------AGACCTATGAGTGAGAGTCTTCAACGGCCA------------------------------------------------------------------------------ATTAGACCTTTC---------------------------------------------TCAAAACCTTACCAAAAGCCTATTCGG------------------------------------------------------------GAT---TTTCGAACAAAAGCTACAACA---CGG---------GACATAAAGCTAGAAAACTATTACAAT---------CGA------------------------------------------------------------TTGTAT------AGCGCCTCCATAACC------------------------CTT------------------GGCACTCCAGGACAG------------GAGTTTTAC---------------------------------------------------------------------------------------------------------------------------------------------------------GTGGCTATTGACACGAAAACTCCA------------------GTAACGTGGATA---CCGTCGAAACACAGCCCT------TATAGGCGGATACAAAGTCTGTCTACA---------------------------------------------------------------------------------------------------------------------------------------------------------------------------------------------------------------------------------------------------------------------------------------------------------------------------------------------------------------------------------------------------------------------------------------------------------------------------------------------------------------------------------------------------GGAGCTTCAAAA---GAATACAACAATGAATCGTCGAGTACATATACACCAAATGGAAAA---------CCATTTGAAGTTACT------TATGACTCGGGACAAGTTTCAGGCTACCGCAGTCAGGACAACATGGTG---------------------------------------------------------------------------------------------------------------------------------------------------------------------------------------------------------------------------------------------------------------------------------------------------------------------------------------------------------------------------------------------------------------------------ATTGGAGGTGCAACGGTTTACAATCAGGTTTTTGGAGAGGCT---ATAAGAAAACCA---CAGATGTTTGGGGATTCGATAAATAATGGGATTCTTGGCATGGGATTCAGCGGCTTTATGGCGGGCGAAGACGTCACAGTTGTTGATAATATGTATAGCCAAGGACTCTTGCCAGCTCCAGTTTTTTCCACCTTCTTT------------------------------------------------------------------------------------------AAT------------AGA------------------------------------------------------------------------------------------------------------------------------------------------------------------------------------------------------------------------------------TATGGTTTT------------------------------------------------------AATGGC------------------------------------------------------------------------------------------------------------------TCTGACTCT------------------------------------------------------------------GTGCTCACTCTTGGTGGAACAAACCCTGAGTATTACATAGGA---------------------------------------------------------------------------------------------------------------GATTTCGCC---------------TTCGTCTAT---GTCAATAGGCCAGATCGCTGGCAGTTTGAAATTGAC------------------------------------------------------------------------------AGGATACAA---GTCTCCAAT------GATCCTTTT------------GTC------------TGG------------------------------------------------------CACCAATGTCAAGCTATAGTCGACACATGTAGCCCATTTATTGTTGGTCCGAGTTTTGAA------------------------------------------------------------------------------------------------------------------------------------------------------GTAGATCGT------------------------------------------CTGAACAAAATGCTTGGAGCCACACCACTAGAG---------CGTGATCCCAAAATA---------------------------------------------------------------------------------------------------TATACGTTC---GAAAGT---TCTCAA------------------------CTAAAC---------------------------------------------------------------------------------------------------------------------AGCCTGCCCGAT---------------------------------CTAGAGTTT------------------------------------GTCGTGAAC---GGA---------------------------------------CAAAAGCTCATAATGACA---------------------------GGCAATGATTATGCT---------------------------------------------------------------------------------------------------------------------------------------------------------------GCTCAGAATATCAAGCTTTTGAGCAACCACCATAATGCTGTTACTGCTGCC------------------------------CCTGTTGCT---------GATGAT------ACGGGT---ATTGCAGCCCAT------AGCATT------------GCTGATCCT---------------------------------------------------TTTACTGCTGAT------CCT------------------------------------------------------------------------------ATTACTGCT---------------------------------------------------------GTT---------CCGGTCACT------------------------------------------------------------------------------------------------------------------------------------------------------------------------------------------------------------------------------------------------------------------------------------------------------------------------------------------------------------------------------------------------------------------------------------------------------------------------------------------------------------------------------------------------------------------------------------------------------------------------------------------------------------------------------------------------------------------------------------------------------------------------------------------------------------------------------------------------------------------------------------------------------------------------------------------------------------------------------------------------------------------------------------------------------------------------------------------------------------------------------------------------------------------------------------------------------------------------------------------------------------------------------------------------------------------------------------------------------------------------------------------GCTGATCCGGGT------------------------ACTGCTGATCCTGTTGCTGGGCTCCTGTCGCTGGTGCTCCTGCTGCTGGTGTCATCCTGGGACACTGGTTCCTCCATTTCAGTGCTTTCCCTGCTGATCATTCATCGTTGGACG------TGA
>p1440c63.23
---------------------------------------------------------------------------------------------------------------------------------------------------------------------------------------------------------------------------------------------------------------------------------------------------------------------------------------------------------------------------------------------------------------------------------------------------------------------------------------------------------------------------------------------------------------------------------------------------------------------------------------------------------------------------------------------------------------------------------------------------------------------------------------------------------------------------------------------------------------------------------------------------------------------------------------------------------------------------------------------------------------------------------------------------------------------------------------------------------------------------------------------------------------------------------------------------------------------------------------------------------------------------------------------------------------------------------------------------------------------------------------------------------------------------------------------------------------------------------------------------------------------------------------------------------------------------------------------------------------------------------------------------------------------------------------------------------------------------------------------------------------------------------------------------------------------------------------------------------------------------------------------------------------------------------------------------------------------------------------------------------------------------------------------------------------------------------------------------------------------------------------------------------------------------------------------------------------------------------------------------------------------------------------------------------------------------------------------------------------------------------------------------------------------------------------------------------------------------------------------------------------------------------------------------------------------------------------------------------------------------------------------------------------------------------------------------------------------------------------------------------------------------------------------------------------------------------------------------------------------------------------------------------------------------------------------------------------------------------------------------------------------------------------------------------------------------------------------------------------------------------------------------------------------------------------------------------------------------------------------------------------------------------------------------------------------------------------------------------------------------------------------------------------------------------------------------------------------------------------------------------------------------------------------------------------------------------------------------------------------------------------------------------------------------------------------------------------------------------------------------------------------------------------------------------------------------------------------------------------ATGTTTGCCGGTTCGATGAATGATGGGATTTTGGGCCTTGGATTCAGCAACACTGATGAGGGCGAAGAATTCACAGTTTTAGATAACATGGTGATCCAGGGACTCTTGCCGGCTCCAGTTTTCTCTTTCTACCTG------------------------------------------------------------------------------------------AAC------------AGA------------------------------------------------------------------------------------------------------------------------------------------------------------------------------------------------------------------------------------GCTGGCACT------------------------------------------------------GACGAC------------------------------------------------------------------------------------------------------------------CCTGACTCT------------------------------------------------------------------GTGCTCACTCTTGGTGGAACAAACCCAGAGTATTATAAAGGA---------------------------------------------------------------------------------------------------------------GATTTCACC---------------TTCGCAAAT---CTTACTGCGCCGGATCGCTGGCAGTTTGAAATTGAC------------------------------------------------------------------------------AGAATACAA---CTCTCCAAT------AGTAAAGAC------------TTCGGC---------TTG------------------------------------------------------CGCAAATGTCAAGCAATGGTTGACACAGGTAGCTCACTTATTGTTGGACCGAGTAATGAG------------------------------------------------------------------------------------------------------------------------------------------------------GTAGATGCT------------------------------------------CTGAACAAAAGGCTTGGAGCCAAACCACTGAAACGA------GGAGATCGTAAATTG---------------------------------------------------------------------------------------------------TATACATTC---GATCGC---TATCAA------------------------CTGAAC---------------------------------------------------------------------------------------------------------------------AGTCTACCCAAT---------------------------------CTAGAGTTT------------------------------------ATCGTGAAC---GGA---------------------------------------CACAAGCTCTCAATGACA---------------------------AGCAGAGATTATACT---------------------------------------------------------------------------------------------------------------------------------------------------------------GCTCAG------------------------------------TTTCCGGGA------------------------------ATGCGGAGA---------GCCCAGTTTTACAGCGGA---ATA------------------GTT------------GGCAAAGAA---------------------------------------------------TTCAAGAGAGGTGAAACACCA------------------------------------------------------------------------------GTTTGGTCT---------------------------------------------------------CTA---------GGATTTAGT------------------------TTC------------------------------------------------------------------------ATGCGT---------------------ACT---------------TTC------------------TACACTCAATTC------------------------------------------------------------------------------------------------------------------------------------------------------------------------------------------------------------------------------------------------------------------GAC------------------AAA------------------------GGC---------------------------AAC------------------------CGT------------------------------------------------------------------------------------------------------------------------------------------------------------------------------------------------------------------------------------------------------CGA---------ATC------------------------------------------------------------------------------------------------------------------------------------------------------------------------------------------------------------GGC---------------------------------------------------------------------TTCGCA---------------AAA------------------------------------------------------------------------------------------------------------------------------------------------------------------------------------------------------------------GCCTCTTCGTTCTAA------------------------------------------------------------------------------------------------------------------------------------------------------------------------
>p1440c63.20
---------------------------------------------------------------------------------------------------------------------------------------------------------------------------------------------------------------------------------------------------------------------------------------------------------------------------------------------------------------------------------------------------------------------------------------------------------------------------------------------------------------------------------------------------------------------------------------------------------------------------------------------------------------------------------------------------------------------------------------------------------------------------------------------------------------------------------------------------------------------------------------------------------------------------------------------------------------------------------------------------------------------------------------------------------------------------------------------------------------------------------------------------------------------------------------------------------------------------------------------------------------------------------------------------------------------------------------------------------------------------------------------------------------------------------------------------------------------------------------------------------------------------------------------------------------------------------------------------------------------------------------------------------------------------------------------------------------------------------------------------------------------------------------------------------------------------------------------------------------------------------------------------------------------------------------------------------------------------------------------------------------------------------------------------------------------------------------------------------------------------------------------------------------------------------------------------------------------------------------------------------------------------------------------------------------------------------------------------------------------------------------------------------------------------------------------------------------------------------------------------------------------------------------------------------------------------------------------------------------------------------------------------------------------------------------------------------------------------------------------------------------------------------------------------------------------------------------------------------------------------------------------------------------------------------------------------------------------------------------------------------------------------------------------------------------------------------------------------------------------------------------------------------------------------------------------------------------------------------------------------------------------------------------------------------------------------------------------------------------------------------------------------------------------------------------------------------------------------------------------------------------------------------------------------------------------------------------------------------------------------------------------------------------------------------------------------------------------------------------------------------------------------------------------------------------------------------------------------------------ATGTTTGTCGGTTCGATGAATGATGGAATGTTAGGCCTGGGATTCAGTGGTATTGATGCCGGCGAAGAACTCACAGTTTTGGATAACATGGTGAGCCAGGGACTTTTGCCAGCTCCAGTGTTCTCCTTCTACTTT------------------------------------------------------------------------------------------AAC------------AGA------------------------------------------------------------------------------------------------------------------------------------------------------------------------------------------------------------------------------------TATAATTCT------------------------------------------------------CGTGAC------------------------------------------------------------------------------------------------------------------CGTGACTCT------------------------------------------------------------------GTGCTCACTCTTGGTGGAACAAACCCTGACTACTACACAGGA---------------------------------------------------------------------------------------------------------------GATTTTACT---------------TTTGCAAAT---CTGTCTATGCCAGATCACTGGCAGTTTGAAATTGAC------------------------------------------------------------------------------AGAATACAA---CTCGCCAAT------GATCTCGGC------------ACCGCC---TCC---TTT------------------------------------------------------TACACATGTCAAGCAGAAATTAACACGGGTAGCTCACTCATTGTCGGACCGAGCTATCAG------------------------------------------------------------------------------------------------------------------------------------------------------GTGGGTGTT------------------------------------------CTTAACAAAAGGCTTGGAGCCAAACCAATGAAA---------GGCGATCTCAAAATG---------------------------------------------------------------------------------------------------GTAAGT------------------------------------------------------------------------------------------------------------------------------------------------------------------------------------------------------------------------------------------------------------------------------------------------------------------------------------------------------------------------------------------------------------------------------------------------------------------------------------------------------------------------------------------------------------------------------------------------------------------------------------------------------------------------------------------------------------------------------------------------------------------------------------------------------------------------------------------------------------------------------------------------------------------------------------------------------------AGTTATAAT------------------------TTC------------------------------------------------------------------------TAA---------------------------------------------------------------------------------------------------------------------------------------------------------------------------------------------------------------------------------------------------------------------------------------------------------------------------------------------------------------------------------------------------------------------------------------------------------------------------------------------------------------------------------------------------------------------------------------------------------------------------------------------------------------------------------------------------------------------------------------------------------------------------------------------------------------------------------------------------------------------------------------------------------------------------------------------------------------------------------------------------------------------------------------------------------------------------------------------------------------------------------------------------------------------------------------------------------------------------------------------------------------------------------------------------------------------------------------------------------------------------------------------------------------------------------------------------
>p1440c63.79
------------------------------------------------------------------------------------------------------------------------------------------------------------------------------------------------------------------------------------------------------------------------------------------------------------------------------------------------------------------------------------------------------------------------------------------------------------------------------------------------------------------------------------------------------------------------------------------------------------------------------------------------------------------------------------------------------------------------------------------------------------------------------------------------------------------------ATG------------------------------------------------------------------------------------------------------------------------------------------------------------CCA---------------------------------------------------------------------------------------------------------------------------------------------------------------------------------------------------------------------------------------------------------------------------------------------------------------------------------------------------------------------------------------------------------------------------------------------------------------------------------------------------------------------------------------------------------AGTCCCAAGTTTACC---------------------------------------------------------------------------------------------------------------------------------------------------------------------------------------------CAG------------------------------------------------------------------------------------------------------------------------------------------------------------------------------------------------------------------------------------------------------------------------------------------------------------------------------------------------------------------------TCT---------------------------CGA------ATGTATCTTTCACTTGAGAATCTTGAATTC---------AAT---------------------------------------------------------------------------------------------------------------GTACCACCA------------TCCAGACCTCGGGAG------------CAGTTCTCT---------------------------------------------------------------------------------------------------------------------------------------------------------CACATTATACATTCTCAGAGCTTGCTGGAT---------CACTTGATGTGGTAC------------------------------------------------------------------------------------------------------------------------------------------------------------------------------------------------------------------------------------------------------------------------------------------------------------------------------------------------------------------------------------------------------------------------------------------------------------------------------------------------------------------------------------------------------------------------------------------------------------------------------------------------------------------------------------------------------------------ATAGCTGAATGCGTCAACAAGGACAAATTAGTA------------------------------------------------------------------------------------------------------------------------------------------------------------------------------GACACCAGG------------------------------------------------------------------------------------------------------------------------------------------------------------------------------------------------------------------------------------ATTGCAGGTGCGACAGTTCACAATCAAGTGTTTGGAGAGTCT---ATACTAAAACCA---AGGATGTTTGACGAATCAATGAATGATGGGATTTTGGGCCTCGGGTTCAGCAACAATGCTGCGGGTGAAGAACCCTCAGTTTTTGACAACATGATAAGCCAGGGACTTTGGCCAGCTCCGGTATTTTCTCTCTATCTG------------------------------------------------------------------------------------------AAC------------AGA------------------------------------------------------------------------------------------------------------------------------------------------------------------------------------------------------------------------------------TATGATTCT------------------------------------------------------GATGAC------------------------------------------------------------------------------------------------------------------CCTGACTCT------------------------------------------------------------------GTGCTTACTCTTGGTGGAACAAACCCTGACTATTACACAGGA---------------------------------------------------------------------------------------------------------------GATTTCACC---------------TTCGCAAAC---CTTTCTATGCCAGATCGCTGGCAGTTTAAAATGGAC------------------------------------------------------------------------------AGAGTACAA---TTCTCCAAT------GGTGTCCACATC---------GCCTAC---------CGG------------------------------------------------------TACGGATGTCAAGCAGTAATTGACACAACTAGCTCATTTATTGTTGGACCGAGTCATGAT------------------------------------------------------------------------------------------------------------------------------------------------------GTAGACGTT------------------------------------------CTGAACAAAATGCTTGGGGCCATACCAGTAGAA---------GGCGAACCCAAATGG---------------------------------------------------------------------------------------------------AATGACTTTAAATCTTGTATGAACGGTGAGCTGTGGATGACGGGTGCACCGCTGGAG------------------------------------------------------------------------------------------------------------------TCTAGAAGTCCAGATTCTACCACCTCCTACTTTTTTGTTTTTGTTTTTATATTGTTT---------------CCTCAA---------------ATTAAAAGT---------------------------------------------CAGAACTTTACGATCAGCCATGTTGCTAACCTTGAAAGAAGTACATCAAGAGACGGCTGT---------------------------------------------------------------------------------------------------------------------------------------------------------------GTGTCAGAATCGAAT---CTGGCT---------------GTTGTGCGGGACAAT---------------------------------------------GACGAGTGTAGTGACTGTGAAATC------------------TTACCCGAGTTTGGTGGCTCGGAC------------------------------------------------------------------------------------------------------------------------------------------------------------------------------------------------------------------------------------GGCAAGGAGACAGTCAAGGACTTGAAGCTCGATTTT------------------------------------------------------GAGCTC------------TCTAGGGAATTGGGGAAGTTCGTAGGCAGT---------------TTCTCC---------TCTATTTTTTTGGCGTTC------------------------------------------------------------------------------------------------------------------------------------------------------------------------------------------------------------------------------------------------------------------GAC------------------AAC---------------------ACTGGAGAAGCATCGTGTCAAGTCGAAGTCTTCAAC---ATC---------TGT---GCGAGC---------------------------------------------------------------------------------------------------------------------ATG------------------CCTGTATCCATTATCCTA------------------------------------------------------------------------------------TGTTATAGG---CAGTCATTG------------------------------------------------------------------------------------------------------------------------------------------------------------------------------------------------------------GGCGAC------------------AAA---------------------------------------------TTCGAG------GAGACAGAGAAACTG------------------------------------------------------------------------------------------------------------------------GGTTCATCAGAA---------------------------------------------------AAAGCAATTCTC------------CCTCTGCATTCCCAGTCGTGGTGGACTACATAG------------------------------------------------------------------------------------------------------------------------------------------------------
>p1440c63.11
------------------------------------------------------------------------------------------------------------------------------------------------------------------------------------------------------------------------------------------------------------------------------------------------------------------------------------------------------------------------------------------------------------------------------------------------------------------------------------------------------------------------------------------------------------------------------------------------------------------------------------------------------------------------------------------------------------------------------------------------------------------------------------------------------------------------ATGAATCTGACT---------------------------------------------------------------------------------------------------------------------------------------------------CCT---------------GCT------------------------------------------------------------------------------------------------------------------------------GTT---GTT---------------------------------------------------------------------------------------------------------------------CTT---------------------------------------------------CTTTTGACTTTGGTT---------------------------------TCTGTTTGT------------GCTGCT---CAGGTTGTAAGC---------------------------------------------------------------------------------------------------------------------------CTCCCC---TTTTCA---ACA---------------------------------------------------------------------------------------GCCAGAAGAGTGCCTTGG------------------------------------------------------------------------------CAG---CACAAAAGT---GTTGGAAAAATGTTAGAG------------CCCCCT---------------------------------------------------------AGACCTTTGCGTGAGAGTCTTCATCGGCCT------------------------------------------------------------------------------ATTAAACATTTC---------------------------------------------TCAAAACCTTACCAAAAGCCTATTCGG------------------------------------------------------------GAT---TTTCGAATAAACGCTACAACA---CGG---------GATATAAAGCTAGAAAACTATTTCAAC---------AAA------------------------------------------------------------TTATAT------TGCGGCTCCATACAC------------------------ATT------------------GGCACTCCAGAACAG------------GACTTTTTC---------------------------------------------------------------------------------------------------------------------------------------------------------GTGGCTCTTGACACAGAAACCCCA------------------ATAACGTGGGTT---CCGTCTATACACAGCCCT------TCTAAGCCGAAATTTCATCTTTTTACA---------------------------------------------------------------------------------------------------------------------------------------------------------------------------------------------------------------------------------------------------------------------------------------------------------------------------------------------------------------------------------------------------------------------------------------------------------------------------------------------------------------------------------------------------AGAACTTCAAAA---CCATACAACAATGAATCATCGAGTACATATACACCAAACGGAAGA---------CCATTTGGAGTTGAT------TATGGCCCGGGACAAGTTTCAGGCTATTGCAGTCAGGACAACGTGGTG---------------------------------------------------------------------------------------------------------------------------------------------------------------------------------------------------------------------------------------------------------------------------------------------------------------------------------------------------------------------------------------------------------------------------ATTGGAGGTGCAACGGTTAACAATCAAGTTTTTGGAGAGGCT---ATAATAAAGCCA---AAGATGTTTGAGGATTCGATAAATGATGGGATTCTTGGAATGGGTTTCGGCGGCAGTAATACGGGCAAAGAAATCTCACTGTTTGATAATATGGTAAACCAGGGACTCTTGCCAGCTCCAGTTTTTTCCACCTACTTT------------------------------------------------------------------------------------------AAT------------AGG------------------------------------------------------------------------------------------------------------------------------------------------------------------------------------------------------------------------------------TATGGTTCC------------------------------------------------------AATGGC------------------------------------------------------------------------------------------------------------------CCTGACTCT------------------------------------------------------------------ATGCTCACTCTTGGTGGAACAAACCCTAAGTATTACACAGGA---------------------------------------------------------------------------------------------------------------GATTTCACC---------------TACGTAGAT---CTCTCTAGGCCAGATCGCTGGCAGTTTGAAATTGAC------------------------------------------------------------------------------AGAATACAA---GTCTCCAAT------GATCTCCTT------------GTCTCC---TGC---TGG------------------------------------------------------AACCAATGTCAAGCAGTAGTTGACTCAAGTAGCTCGGTTATTATTGGACCGAGTTTTGAG------------------------------------------------------------------------------------------------------------------------------------------------------GTAGATCGT------------------------------------------CTGAACAGAAGGCTTGGAGCCACACCACTAGAG---------CGCGATCCCAAATTG---------------------------------------------------------------------------------------------------TATACGTTC---GAACGT---TCTCAA------------------------CTTAAA---------------------------------------------------------------------------------------------------------------------AGCCTGCCCGAC---------------------------------CTAGAGTTT------------------------------------GTTGTGAAT---GGA---------------------------------------AAAAAGCTCATAATGACA---------------------------GGAGAAGATTACGCT---------------------------------------------------------------------------------------------------------------------------------------------------------------AATCAG------------------------------------ATTCCAGGG------------------------------CCACATCCA---------AACCAGTATTTCAGCGGC---ATA------------------GTA------------GGGAAAAGA---------------------------------------------------TTCGATAGTGAAGAAACACCA------------------------------------------------------------------------------GTCTGGATT---------------------------------------------------------CTT---------GGATTAAGT------------------------TTC------------------------------------------------------------------------TTGCGG---------------------ACT---------------TAC------------------TACACTCAATTT------------------------------------------------------------------------------------------------------------------------------------------------------------------------------------------------------------------------------------------------------------------GAT------------------AAA------------------------GGG---------------------------AAC------------------------CGT------------------------------------------------------------------------------------------------------------------------------------------------------------------------------------------------------------------------------------------------------CGT---------ATC------------------------------------------------------------------------------------------------------------------------------------------------------------------------------------------------------------GGC---------------------------------------------------------------------TTCGCA---------------AAA------------------------------------------------------------------------------------------------------------------------------------------------------------------------------------------------------------------GCCGCTACGTTCCCCAAAAAATTCTTTCAGCTACCACACTGG---------GGTCATACGGCTGCCGACTCTTAG------------------------------------------------------------------------------------------------------------
>p1440c63.76
------------------------------------------------------------------------------------------------------------------------------------------------------------------------------------------------------------------------------------------------------------------------------------------------------------------------------------------------------------------------------------------------------------------------------------------------------------------------------------------------------------------------------------------------------------------------------------------------------------------------------------------------------------------------------------------------------------------------------------------------------------------------------------------------------------------------------------------------------------------------------------------------------------------------------------------------------------------------------------------------------------------------------------------------------------------------------------------------------------------------------------------------------------------------------------------------------------------------------------------------------------------------ATG------------------------------------------------------------------------------------------------------------------------------------------------------------------------------------------------------------------------------------------------------------------------------------------------------------------------------------------------------------------------------------------------------------------------------------------------------------------------------------------------------------------------------------------------------------------------------------------------------------------------------------------------------------------------------------------------------------------------------------------------------------------------------------------------------------------------------------------------------------------------------------------------------------------------------------------------------------------------------------------------------------------------------------------------------------------------------------AAGACGAAGAAGAAG---------------------------------------------------------------------------------------------------------------------------------------------------------------------------------------------------------------------------------------------------------------------------------------------------------------------------------------------------------------------------------------------------------------------------------------------------------------------------------------------------------------------------------------------------------------------------------------------------------------------------------------------------------------------------------------------------------------------------------------------------------------------------------------------------------------------------------------------AAGAAGAAGAAG---AAGAAGAAGAAGAAGAAGAAGAAGAAGAAGAAGAAGAAGAAGAAG---------------------------------------------------------------------------------------------------------------------------------------------------------------------------------------------------------------------------------------------------------------------------------------------------------------------------------------------------------------------------------------------------------------------------------------------------------------------------------------------------------------------------AAGAAGAAACAATATGGTACTGAT------------------------------------------------------------------------------------------------------------------------------------------------------------------------------------------------------------------------------------------------------GAC------------------------------------------------------------------------------------------------------------------------------------------------------------------------------------------------------------------------------------------------------------------------------------------------------------------------------------------------------------------------------------------------------------------------------------------CCTGACTCT------------------------------------------------------------------GTGCTCACTCTTGGTGGAACAAACCCACAGTATTATACAGGA---------------------------------------------------------------------------------------------------------------GATTTCACC---------------TTCGCAAAT---CTTACTGCGCCAGATCGCTGGCAGTTTGAAATCGAC------------------------------------------------------------------------------CAAGTACAA---TTATCTAGT------AGTTCGCAT------------ATCTAC------------------------------------------------------------CACGGGCTCGGATGTCAAGCAGTAGTTGACACCTCTAGCTCATTTATTTCTGGACCGATTGAACTG------------------------------------------------------------------------------------------------------------------------------------------------------GTAGGGCCC------------------------------------------CTGAACACAATTCTTGGAGCCAAACCACTAGAA---------GACGATCCAATGTTG---------------------------------------------------------------------------------------------------TATACGCTC---GAAAAC---TATCAA------------------------CTGGAC---------------------------------------------------------------------------------------------------------------------CGTCTGCCCGAC---------------------------------CTAGAGTTA------------------------------------ACAGTCAAC---GGA---------------------------------------CAGAAGCTCACAATGACA---------------------------AGCAAAGATTATGTT---------------------------------------------------------------------------------------------------------------------------------------------------------------GTTAAG------------------------------------------------------------------------------------------------------------------ATA---------------------------------------------------------------------------------------------------------------CCAGGA---------------------------------------------------------------------------GAGTGGTGG---------------------------------------------------------------------------------------------------------------------------------------------------------------------------------CAAAGA------------------------GAC---------CGGTAC------------------TACAGCGGCATA---------------------------------------------------------------------------------------------------------------------------------------------------------------------------------------------------------------------------------------------------------------------------------------------------------------ATGGGG------------------------AAAAAAAGG---------------------AGG------------------------------------------------------------------------------------------------------------------------------------------------------------------------------------------------------------------------------------------------------AGA---------GTT------------------------------------------------------------------------------------------------------------------------------------------------------------------------------------------------------------------------------------------------------------------------------------------------------GACAAA---------------------------------------------------------------------------------------------------------------------------------------------------------------------------------------------CCTGTGTG----------------------------------------------------------------------------------------------------------------------------------------------------------------------------------------------------
>p1440c63.52
------------------------------------------------------------------------------------------------------------------------------------------------------------------------------------------------------------------------------------------------------------------------------------------------------------------------------------------------------------------------------------------------------------------------------------------------------------------------------------------------------------------------------------------------------------------------------------------------------------------------------------------------------------------------------------------------------------------------------------------------------------------------------------------------------------------------ATGAATGTGCCT---------------------------------------------------------------------------------------------------------------------------------------------------CCT---------------GCT------------------------------------------------------------------------------------------------------------------------------GCT---GTT---------------------------------------------------------------------------------------------------------------------CTT---------------------------------------------------CTCCTGATATTGGTC---------------------------------TCCGTTCGT------------GATGCT---CATTCGATAAGC---------------------------------------------------------------------------------------------------------------------------CTCGCC---TCTTCA---CCA---------------------------------------------------------------------------------------GTTAGGAGATTGCCGTGG------------------------------------------------------------------------------CAG---TACAGAAGT---CTTACAAAACGGTTAGGG------------CTATCT---------------------------------------------------------AAACCTTTTCGGGAGCGTCTTCAACGG---------------------------------------------------------------------------------------CCTATA---------------------------------------------TCCAATTCTTACAACCTACCTGTTCCG------------------------------------------------------------GATTATTTTCGAGTTAGCGCTACAACA---AGG---------AATATACGACTAAGAAACTTTAACGAT---------AAC------------------------------------------------------------ATATAT------TACGGCACCATAACC------------------------ATT------------------GGCACACCAGGACAG------------AAATTTAAC---------------------------------------------------------------------------------------------------------------------------------------------------------GTGGTTTTTGATACAGACGCTAAA------------------TTAACGTGGGTA---CCGTCTACAAGTAGATCT------TTTAGGCAATCATTTCGTGAGCTCACAGAA---TCTTTTGATGTGGGACAA------------------------------------------------------AACAGCATGCGTCAAGGGCCGAACAGACGAAATCGG---------------------------------------------------------------------------------------------------------------------------------------------------------------------------------------------------------------------------------------------------------------------------------------------------------------------------------------------------------------------------------------------------------------------------------GGAACAACAAAT---AAATACGACAATAAATTGTCAAGCACTTATGAAGCAAATGGAAGA---------CCTTTTGTAGTTTCT------TATGGCTCGGAAGCAGCGTCAGGCTTCCGCAGTCAGGACAACATGGAG---------------------------------------------------------------------------------------------------------------------------------------------------------------------------------------------------------------------------------------------------------------------------------------------------------------------------------------------------------------------------------------------------------------------------ATTGCAGGTGCAACGATTTACAATCAAATATTTGGAGAGGCT---ACACTAGAACCA---AAGATGTTTTCCGGTTCGATGATTGACGGGATATTCGGCCTTGGATTCAGCGGCATTTCTGCAGGCGAAGAACTCACAGTTTTAGATAACATGGTGAACCAGGGACTGTTGCCAGCTCCGATTTTCTCCTTCTACCAT------------------------------------------------------------------------------------------AGC------------AGA------------------------------------------------------------------------------------------------------------------------------------------------------------------------------------------------------------------------------------TATGGTACT------------------------------------------------------GATGAC------------------------------------------------------------------------------------------------------------------CCTGACTCT------------------------------------------------------------------GTGCTCACTCTTGGTGGGACAAACCCTGAGTATTATACAGGA---------------------------------------------------------------------------------------------------------------GATTTCACC---------------TTCATAAAT---CTCTCTAGGCCAGATCGCTGGCAGTTTGAAATTGAC------------------------------------------------------------------------------AGAGTACAG---TTCTCCGAT------GGTGTCGGC------------ACCAAC---CGC---GGG------------------------------------------------------CAGAAATGTCAAGCAGTGCTTGACACAGGTAGCTCATTTATTGTTGGACCGAGGGATGAT------------------------------------------------------------------------------------------------------------------------------------------------------GTAGATGAA------------------------------------------CTGCACGCATGGCTTGGAGCCACACCACTAGAA---------GGCGATCCCACATTG---------------------------------------------------------------------------------------------------TATATGTTC---GAGCGC---TATCAA------------------------CTGGAA---------------------------------------------------------------------------------------------------------------------ATCCTGCCCGAC---------------------------------CTAGAGTTT------------------------------------ATCGTGAAC---GGA---------------------------------------CAAAAGCTCACATTGACA---------------------------AGCAAAGATTATGTT---------------------------------------------------------------------------------------------------------------------------------------------------------------TCTAAG------------------------------------TTTCCAGAC------------------------------GAGGTGACA---------GGTGGGTTTTACAGCGGC---ATA------------------GCA------------GGAAAAACA---------------------------------------------------TTCAAGGAAGGTGAAAGCCCA------------------------------------------------------------------------------GTCTGGACT---------------------------------------------------------CTT---------GGATTAAAT------------------------TTC------------------------------------------------------------------------TTGCGG---------------------ACT---------------TAC------------------TACACTCAATTC------------------------------------------------------------------------------------------------------------------------------------------------------------------------------------------------------------------------------------------------------------------GAC------------------AAA------------------------GGC---------------------------AAC------------------------CGC------------------------------------------------------------------------------------------------------------------------------------------------------------------------------------------------------------------------------------------------------CGA---------GTC------------------------------------------------------------------------------------------------------------------------------------------------------------------------------------------------------------GGC---------------------------------------------------------------------TTTGCA---------------AAT------------------------------------------------------------------------------------------------------------------------------------------------------------------------------------------------------------------GCCACTTAA------------------------------------------------------------------------------------------------------------------------------------------------------------------------------
>p1440c63.126
[truncated: 1,283,097 more chars]
