# Supplementary material for: Chloroplast acquisition without the gene transfer in kleptoplastic sea slugs, Plakobranchus ocellatus
Source: eLife. 2021 Apr 27;10:e60176. doi: 10.7554/eLife.60176 (PMC8079154; doi:10.7554/eLife.60176)
Supplement: Supplementary file 12. [file elife-60176-supp12.zip › Supplementary_file_12/OG0000446/sequence_trimed.fa]

>p1079c64.107
AACGTGGCTGTCGGGAATGGAATAGCGATGGATCCA---CAAGTTCCTGCCAAGCTGGGCGTCCAGTTCAGCAATGCTCCCAGGGGAGACTACTGGGTAATCGAGACAGACTATGACACTTACAGCGTTGTGTATGCCTGCACCAAGATGCCT------GCA---GTGCCTATCTATACAGAGGTAGCTTGGGTGTTGACCAGAGAGCGTGAAGTAGCCCCGCCCAACCTGGACCAGATCAAGGCCCGACTGACCCGGCAAGGCATCGATGTGTCCTACTTTCAGCTCTCTGACCACAAGGGATGC
>p1142c63.11
ACTCGTGCTGTAGGCGAAGCTTACATCGTCAACTCC---ACCCAACCTGGCGGCCTGAATGTCCGTTTTGGCGACGGCGGCAAAGCGAACTATCTGGTTGTGGACACTGATTACGACAACTACAGTGTGGTTTACTCTTGCTCACAGCAAAGC------ATT---TTG------AAAATTGAACTGGCATGGATCCTGACCAGAGTAAGAGGCCAAGCACCGGCCAATGTTGACGCCATCAAGGCTAATCTGGAAGCATATGATGTGGACACAAGCAACTTCAAACGTATTGATCACTCCAATTGC
>p2051c59.24
ACCTCTTTTAATGGTATGGCCACCGTACCAGACCAG---ACCAAACCCGCAGAGCTCAATGTTGTCTTTCGTCCGCGCCAGAAAGTCAACTACATCATTCACGACACTGATTACACGAACTACGCGGTTGTCTTCTCTTGCACTCAGATGGAA------GAT---TTT------AATATTCAGTATTCCTGGATCTTGACCCGAGTCCGGGGACTCGCCCCACCCAACTTGGCACATCTGGAAATCGACAACAAGGTG------------ATCTCAGGCTTTAAGGCCCTCCGTCAGGCCGAGGCG
>p258745c64.126
AATTCCATCGATGGTTTTGCTTCCATCCCGGATCCA---TCAAAACCTGCAGAGCTGAGTGTATCTTTTGGCGGAGGTAATTCACCCAATTACTTCATTCAGGATACAGACTACATCAATTACTCAGTAGTGTTCTCTTGTGCCCAGTTTCCT------GGG---TTT------AATATCCAGTTTGCCTGGATTCTCACTCGGGCTCCAGGTGTTGCTCCCTCTAACCTGGCCACCCTAGAGAGCAACTTATCGGCAGCAGGCGTTGATGTCAGCAAGTTCAGAATCATTGACCAAACAGATTGC
>p280c67.122
TTCAGTGCTGTAGGAGACGCCTATGTGCCAAATGAC---CAGGAGCCGGCCAAATTGTTGGTGAGGTTCGCGGGGACGCCGTACGGCAAATACTGGGTGATCCACACTGACTACGATACTTACACTCTAATCTACTCCTGCTCCTCCATCGCC------GGCCTTGCT------CACATCGAGTTTGCCTGGATCCTGGCTAGAAATATGACCTTGGACCCGCAAGTGAGCCAGAGCTTGAAAGACGAGCTAGCCAGCTACAATGTTGACATCAGCAAGTTCATGGTCAGTGATCAGATGAACTGC
>p3120c66.3
TCCTCGGCTAGAGGCGTTGCAACTGTTCCAGACCCA---TCCAAGCCTGCCGAGCTGAGCGTTTCATTTGGTACAAGTGATAAAGCAAACTACTTCATCCAGGAGACAGACTATGACAACTATTCCGTCGTGTTTTCTTGTTTCCAGTTGCCA------GGC---TTC------AATATTCAATTCGCGTGGATTCTGACCAGACAAAGAGGCATAGCTCCCTCAAACCTTCAAGATCTGGAGAATAACTTGAGAGCGGCTGGCGTGAACACCAACCCTTTCTTTGTTGTAGACCAGCAGGGCTGT
>p4447c58.13
AGCACGTCCAACGGACGGGCGGTTGTAATAAACCCT---GACAAGCCAGCCGAACTGAGTGTGGCTTTTGGCCAGAGCAAGAGAGCTAACTACAAGATTATGGCAACTGACTACACCACCTACTCGGTTATCTTCTCTTGCACTCAGTTGGAG------GAG---GTG------AATCTTCAATTTGCCTGGATCTTGACCCGAGCACGGGGAGTCGCCCCACCCAATCTGAAACGTTTGAAGAGTAAACTTGCAGCAGCCGGAGTTGATGTCACAGAATTCTTTGTTGTTGATCAGAAAGACTGT
>p4447c58.11
AATTCCGTGGAAGGATCAGCAACAGTGCCAGACGCG---GCTAAACCGGCCGAGCTGAGCGTGTCTTTTGGCGGAAGTAACTCTCCAAACTATTTCATTCAAGATACGGATTACACCAATTATGCAGTTGTCTTCTCCTGCGCAGAGTTGGCT------TTC---ATC------AATATTCAATTCGCCTGGGTCTTGACGCGAGATCCGGGTGTGCGACCTTCCAACCTGGACACTTTAGAGACCAACCTGGCAGCAGCGGGGGTTGACGTGAGCAAGTTCCAAGTCATCGACCAGTCAGGATGC
>p4447c58.7
GTAAGAGCAGAATGTTTTGCTGTCGTCCCTGATCCG---GCCAAACCAGCAGATTTTGTAGTATCGTTTACACCAAATGATACGCCGAACTACATTATTCAAGAAACTGATTACACTAGTTACTCAGTTGTATACGCTTGCGAACAGCTAGGA------GAC---ACG------AATATTCAAACTGCATGGATTTTGACTCGCGAGCCGGGTGTTGCGCCGCCAAACCTTGCAGAATTGGAGAGTAACCTTGAAGCAGCAGGCTTAGATATTGGCAATTTCTTTGTTTTTGGTCAGACCGACTGC
>p4447c58.8
GTAACTGCAGAAGGTGTGGCTGTTGTCATTGATCCG---TTCAAACCAGCAGAGCTTGGTGTACTTTTCACTCCTCCAACCGAGCCAAACTATATCGTCGTAGACACTGACTACACTACCTACTCAGTTGTGTACGCTTGCCGAATGGTGTCA---CCGACT---ACG------AATATTCAAAACGCATGGATTTTGACCCGTGAGGCGGGCGTGGCGCCGCCTAACCTGGCAGAGCTGGAGAGTAACCTTGAAGCAGCAGGCGTGGATGTCAGCGATTTCGATGTTGTTAATCAGAACGACTGC
>p4447c58.1
GTTAGTGCAGAAGGCTCTGCTGTCGCACTTGATTTT---GCTAAACCAGCGGAGCTTGCTGTTACATTTGGTCGAAGTGACAGGCCAAATTACATTGTACAAGATACTGACTACACTAACTACGCAGTTGTCTTCTCTTGCCGTCAGTTTCCA------TTC---TGG------AACACACAATTTGCGTGGATCTTGACCCGAGTCCCGGGGGTGGCTCCGTCAAACCTCGATGAGCTAAAGAGGAATCTTACAGCAGCAGGCTTGGATGTCCGCAACTTCTCCGTCGTTGATCAGTCCGGATGC
>p4447c58.5
CTGACTGGAGTTAATATTTTAACCTTCTGCCACCAG---AATATTCCAAGTGATGTTACT------------CCAAATGACCGGCCGAACTACATTATCCAAGAAACCGACTACACTAGCTACTCAGTTGTATACAGTTGTCAACAGCTGGGA------TCC---GCG------AATATTCAAACCGCATGGATTTTGACCCGTGAGGCGGGCGTGGCGCCGCCAAACCTTGCTGAATTGGAGAGTAACCTTGAAGCAGCAGGAGTGGATGTTAGTCATTTCTTCGTTGTTGGTCAGACCGACTGC
>p4447c58.12
AATTCTGTGGAGGGTTCCGCGTCCATTCCTGATCCA---TCGCAACCAGCTGAACTCAGTGTGTCCTTTGGTGGAGGCAACTCTCCCAACTACATTATTCAGGACACAGACTACACAAATTACGCAGTTGTCTTCTCTTGTGCCCAGTTTCCA------GGG---TTC------AACTTTCAGTTTGCCTGGATTTTGACCCGATCCCCTGGTGTCGCGCCCTCTAATCTGGCTACCCTAGAATCCAACCTGTCAGCGGCAGGCGTGGATGTCAGCAAGTTCATGCTCGTGGATCAGACCGATTGT
>p4447c58.14
ATTTCTGTTAACGGCCTGGTTACTGTACTGAACGAA---GCCAAACCTGCAGAGCTCAATATTGTCTATGGGCCGCGACGGAAAGCCAACTATATCATTCAGGACACCGATTACAAGAGCTACTCTGTTGTCTTCTCTTGTACTCAGATGCAA------GAT---TTT------AATATGCAGAATGCCTATATCTTGACCCGAGTCCGTGGTGTTGCCCCACCCAATCTGGCAGAACTGGAAAGTAAACTTACAGAAGCCGGCGTTGACGTTAGTGCATTCTTTGTTGTTCACCAGAAAGGATGT
>p5701c59.12
CAAATGCTCCCCTCGTCCGCTCGCTGGCCTCGCAAC---ACGCCTGAAAACAAAACTGGAAAATACTTTAGTCCGACCAAGACACCGAATTACATCATTCAAGAAACTGATTACAAGAATTACTCGGTTGTCTTCTCTTGCACTCAGCTGGAG------GCA---TTA------AATCTACAATTTGCCTGGATCTTGACCCGAGTGCGGGGACTTGCCCCACCCAATCTGGCACAACTGGAAAGTAAACTTACAGCAGCCGGCGTTGACGTCACAGAATTCTTTGTTGTTGATCAGAAAGGATGT
>p754c67.2
ACAAGTGCAGAAGGCTCTGCTGTCGCACCTGATCCT---GCTAAACCAGCAGAACTTGCTGTTACATTTGGTCGAAGTAACAGGCCAAATTACATTGTACAAGATACTGACTACACTAACTACGCAGTTGTCTTCTCCTGCCGTCAGTTTCCG------TTC---TGG------CACAAACAATATGCATACATTTTGACCCGAGTCCCGGGGGTGGCTCCGTCAAACCTCGATCAGCTAAAGAGGAATCTTACAGCAGCAGGCTTGGATGTCCGCAACTTCTTCGTCGTTGATCAGTCCGGATGC
>p806c65.11
AACACGATCAGTGGCATGGCTACTGTACCAAACCCA---GACAAGCCTGCGGAATTCATTGTGAATTTTGATTCGACCAAGACACCCAATTACATCATTCAAGAAACTGACTACAAGAATTACTCGGTTATCTTCTCTTGCATTCAGCTGGAG------GCA---TTA------AATCTACAATTTGCCTGGATCTTGACCCGAGTACGAGGACTCGCCCCACCCAATCTGGCACAACTGGAAAATAAACTTACAGCAGCCGGCGTTGACGTCACAGAATTTTTTGTTGTGGATCAGAAAGGATGT
>p806c65.7
ATAACTGCACTCGGCCTGGCTACTACACCGGACACA---GACAAGCCTGCAGAATTCAACTTAGTCTTTGGTCCGGGCCAGAAAGCCAACTACATCATTCACGACACTGATTACAAGACCTACTCGGTTGTCTTCTCTTGCACTCAGGTGGAA------AAT---TTA------AATATACAGTATGCCTGGATCTTGACACGAGTCCGGGGTGTTGCCCCACCCAATCTGCCACAACTGGAAAGTAAACTTACAGAAGCAGGCGTTGACGTCGGTGCATTCTTTGTTGTTCATCAAAAAGGATGT
>p806c65.8
TATACTGACATTGGCGTGGCTACTATACCGGACTCG---GACAAGCCTGCAGAGTTCAACTTAGTCTTTGGTCCTGGCCAGAAAGCCAACTTCATCATTCACGACACCGATTACAAGAACTACTCGGTTGTCTTCTCTTGCACTCAGGTGGAT------AAT---TTA------AATATTCAGCATGCCTATATCTTGACACGAGTCCGTGGTGTTACCCCACCCAATCTGGCAGAACTGGAAAGTAAACTGACAGCAGCCGGCGTTGACACGTTTTCATTCATCCTGACGTCCCCAGCGTCAGCT
>p806c65.9
AACACGATCAGTGGCATGGCTACTGTACCAAACCCA---GACAGGCCTGCGGAATTCATTGTGAATTTTGATACGACCAAGACAACCAATTACATCATTCAAGAAACTGACTACAAGAATTACTCGGTTATCTTCTCTTGCATTCAGCTGGAG------GCA---TTA------AATCTACAATTTGCCTGGATCTTGACCCGAGTGCGGGGACTCGCCCCACCCAATCTTGCACAACTGGAAAATAAACTTACAGCAGCCGGCGTTGACGTCACAGAATTTTTTGTTGTGGATCAGAAAGGATGC
>p8610c43.27
ACCTCTGTCCGCGCCCTGATTACTATACCGGATTAT---AGCAAGCCTTCAGAACTCAACATGGTCTATGCAACAAGCCTGGACGTTAACTACATCATACAGGATACCGATTACGAGACCTACGCGGTTGTCTTCTCTTGCACTCAGGTGCAA------GGT---TTA------AATATCCAGTATGCCTATATCTTGACCAGAGTCCGAGGCCTTGCCCCACCCAATCTGGCTCAACTGGAAAGTAAACTTACAGAAGCCGGCGTTGACGTCAGTGCATTCTATGTTGTTAACCAAAAAGGATGT
>p8610c43.17
ACCTCTATTGACGGCCTGGCCACTGTACCAGAGGAG---GCCAAACCTGCAGAGCTCAACATAGTGTTCCGTCCGACCGAGGAAGCCAACTACATCGTTCAGGACACCGATTATACGAACTATGCGGTTGTCTTCTCTTGCCTTCAGATGAGA------GGT---TTT------AACATTCAGTATGCCTATATCTTGACCCGAGTCCGGGGACTCGCCCCATCCAATCTGGCACAACTGGAGAGTAAACTTACAGAGGCAGGCGTTGACGTCACAGAATTCTTTGTTGTTAACCAAAAAGAATGT
>p8610c43.18
ACCTCTATTGACGGCCTGGCCACTGTACCAGACGAG---GCCAAACCTGCAGAGCTCAACATAGTGTTCCGTCCTACCGAGGAAGCTAACTACATCGTTCAGGACACTGATTATACGAACTATGCGGTTGTCTTCTCTTGCCTTCAGATGAGA------GGT---TTT------AACATTCAGTATGCCTATATCTTGACCAGAGTCCAAGGGCTCGCCCCAACCAATTTGGCACAACTGGAGAGTAAACTTACAGAGGCAGGCGTTGACGTCACAGAATTCTTTGTTATTAACCAAAAAGGATGT
>p8610c43.23
AGTACGGTCAATGGCTTGGCTACTGTACCAAACCCA---GACAGGCCGGCAGAATTCATCGTTGCTTTTGGTCCGACCAAGACACCGAATTACATCATTCAAGAAACTGATTACAGGAATTACTCGGTTATCTTCTCTTGCACTCAGCTGGTG------GAA---TTT------AATCTTCAATTTGCCTGGATCTTGACCCGAGTGCGGGGACTCGCCCCACCCAATCTGGCACGACTGGAAAGTAAACTTACAGCAGCCGGCGTTGATGTCACAGAATTCTTTGTTGTTGATCAGAAAGGTTGT
>p8610c43.25
ACCTCTATTGACGGCCTGGCCACTGTACCAGACGAG---GCCAAACCTGCAGAGCTCAACATAGTGTTCCGTCCGACCGAGGAAGCCAACTACATCGTTCAGGACACTGATTATACGAACTATGCGGTTGTCTTCTCTTGCCTTCAGATGAGA------GGT---TTT------AATATTCAGTATGCGTATATCTTGACCCGAGTACGGGGACTCGTCCCACCTAATCTGGCACAACTGGAAAGTAAACTTACAGCAGCCGGCGTAGACGTCAGTGCATTCTTTGTTGTTAACCAGAAAGGATGT
>p8610c43.19
ACCTCTGTCCGCGCCCTGATTACTATACCGGATTAT---AGCAAGCCTTCAGAGCTCAACATGGTCTATGCAACAAGCCTGTACGTTAACTATATCATACAGGATACCGATTACGAGACCTACGCGGTTGTCTTCTCTTGCACTCAGGTGCAA------GGT---TTA------AATATCCAATATGCCTATATCTTGACCAGAGTCCGAGGCCTTGCCCCACCCAATCTGGCACAACTGGAGAGTAAACTTACAGCAGCGGGTGTTGACGTCAGTGCATTCTTTGTTGTTAACCAAAAAAGATGC
>e10280c43.3
AGCTCGGTGGTGGGCAACGCTACCGTCCCTGATCCG---TCTAAACCCGCTGAGCTCCGCGTTTCATTCGGTTCTGGAAACAAACCAAATTATTTCATCCAAGAGACGGACTATGAAAATTACTCAGTTATCTTCTCCTGCGATGAACTCATT------GGC---TTC------AACATCCAGTTCGCCTGGATCCTGACCAGGAACAGGGGCGTGGCTCCATCCAACCTGTCTGACCTGGAACAAAAGTTGGAAGATGCTGGAGTTGATACCTCATACTTCTTTGTGGTCGATCAGTCGAGTTGT
>e10280c43.4
TGGGTTGCTGAGGGATTTGCTGACGTACCCGATCCC---AAAAAGCTCGCTGAATTTAGTGTATCTTTTCCAAGTAAAGGCCAAATCAACTATCGAATCATAAGAACCGATTATCACAGAACAGCTGTGGTCCACTCTTGTTATGAGATCTGG------AAT---GCT------AACATTCAGTTTGCCTGGATCTTGACACGAGAGCGAGGAGTTCGACCAAGAAATCTGGACAGACTTTTTAGAGAGTTGACAAACTACGGGGTTGATATTAGCAACTTCATCACTGTGGATCAGCGAAACTGC
>e20856c34.5
TTCAGTGCCACAGGAGATGCTTATGTCCCTAATGAC---CAGGAACCCTGTAAG------------TTTGCCGGCACGCCGTACGGAAACTACTGGGTCATCCACACCGACTACGACACCTACACCCTCATCTACTCCTGCTCCTCACTGGCC------GGCCTCGCG------CATGTGGAGTTCGCCTGGATCCTCGCCAGGAACCAGACCCTCGACCCGCACATCAGCCAGAGTCTCAAGAACGAGCTAGCCAGCTATAACGTGGACATAAGCAAGTTCAAGGTCAGCGACCAATCTGGCTGT
>e224087c40.1
TCAAGCATCTCTGGTACAGCTGTCGTGCCTAACAGT---CAGAGACCCGCTGAACTCATAGCTCTCTTCGGGGCAGGCTGCATCCCTAACTACATCATCCAAGACACTGACTACAAGAGCTACTCCGTTGTGTTTTCCTGTGTGGAGGTTCTG------GGA---TTT------AACGTTCAATTCGCGTGGATACTGACCAGATGTGCAGGAGTTGCACCTGCTAACCTAACAGAACTGGAGACCAACTTGAAAACTGCAGGAGTTGACGTCAGCAAGTTTGAACTAGCCAACCAAGATGATTGT
>e29256c42.11
ATCCGTATTGAGGGTGAGGCTTTTATCGTCGACCCC---CAAACGCCAGGCGGTCTCAATGTAAAGTTTGGTATGGGCGGAAAAGCCAACTATCTTATCATGGACACGGACTATGACAACTATAGTGTGGTTTATTCATGCACCGAACTAGGC------TCA---GCT------AGAAACGAACTGGCGTGGATATTAACAAGACAGAAAGGCGTGAGACCAGCCAATCTGGACAATATCTACCAACGTTTGACAGGATATGGAGTCAACGTCACCAACTTCAAGCTCATCGACCACTCCAACTGC
>e3546c43.9
GACAGCATTGAGGGTACAGCCCAGGTCGTAGACGCA---TCTTCACCTGCTGAATTAAGCGTTGATTTTGGACCATCTAACGTGCCCAACTACTACATCCTGGACACAGACTATGATAACTACTCACTTGTCTACTCTTGCTCTGAGATGTTC------GGC---GTT------AGCGTAGAGTTTGCCTGGATCCTGACTAGAGAGAGGAAC---GCCAACTTGGATGTGAGTGCCCTTGAGCAAACACTGACCGATGCTGGTGTAGATGTTGCGAATTTCGAAACTGTTGATCAGCAAAACTGC
>e5569c39.17
AACTCTGTGGAAGGCTCGGCGACCATCCCAGACGCC---GCTAAACCCGCCGAGCTCCAGGTCTCGTTCGGAGGCAACAACTCACCCAACTACTTCATTCAGGACACTGATTACACGAACTACGCAGTTGTCTTCTCTTGCAGCCAGTTCCTC------TTT---ATT------AACATTCAGTTTGCCTGGATCTTGACACGAGCACCTGGTGTGGCCCCATCCAATCTGGCAACTCTAGAGAGTAACCTGGCCAATGCTGGCGTTGACGTCACCAAGTTTAACGTCATTGACCAGTCCGGCTGC
>e5569c39.18
AACTCTGTGACCGGGTCTGCTACAGTCCCTGATCCA---GCCAAACCTGCCGAACTGGCCGTGACCTTTGGCGGAAGCAACTCACCCAACTATATCATTCAGGACACGGACTACAATAATTACGCAGTTGTCTTCTCTTGCGCTCAGCTCCCT------GGG---TTC------AATATCCAGTTTGCCTGGATCTTGACCCGCGCACCTGGTGTGGCTCCATCCAATCTGGCAACTCTAGAGAGCAACCTGGCCAGTGCAGGCGTTGACGTCACCAAGTTCAAGATCATTGACCAGTCCGGCTGT
>e8706c36.12
GACAGCATTGAAGGCACTGCTCAGGTCGTGAACGTC---TCTGCACCTGCTGAATTAAGCGTTGATTTTGGTCCGGCTGACATTCCCAACTACTATGTCCTAGCAACAGACTATGATTCCTACTCCCTCGTCTACTCTTGTTCTGACCTATTT------GGC---ATC------AGCATGGAGTATGCTTGGATCTTGAGCAGGGAAAGAAAT---GCCGGCCTCGATGTGAGCGGCCTGGAGCAAATATTGACAGACGCCGGTGTAGACATTACCAATTTTGAAACTGTTGACCAACAAAATTGC
>Aca_XP_005088895.2
AGAATAGCTGTTGGAAGTGCTGAGGCCGCCGATCCC---GCAGAGCCTGCTAAACTAGGAGTGCGTTTCAACAATGCTCCCGCAGGCAAATACTGGGTCATCGAGACCGACTATGACAACTACTCTGTGGTGTACAGCTGCAGCCCGATGTCG------TCCATGATGCAAGTTTTCGTCGAGACGGGCTGGGTGTTGACCAGAAGGAAGGCTGAGGCTCCTGCCAATCTGGACGAAATTCACGAGCGCCTTTCTCAGGTAGGCATTGACCCCAGCAACTTTCAGCTGTCGGACCACGAGAGCTGC
>Aca_XP_005098509.1
AACCAAGCTATTGGAGAGGCCTATCAGCAGGATCCCGTGAACAAGCCGGCAGTTCTGAGCGTCAGTTTCAGAGGTTCGAGACCAGCACTGTACAACATAATTGAAACCGACTACAGCACGCACACTCTGATTTACTCATGCGAAAATTTCGGT------TCAACTCTT------CATGTGGAGTTTGCCTGGATCCTGTCACGGACTCGGTCGCTTAACGCCACCACTGTGCAGCGCCTGGAGACCAAGCTTGGGTCTTTTGGGATTGACACCAAGCAGTTCCTGGTGACCGATCAGACGGGATGC
>Aca_XP_005098523.1
CACACAATCCTAGGTGAGGCCTATCCGGAAGATGAAAACAGCACAGAGGCTATACTCAGCGTTCAGTTTCCCTTCTCCCCAAAGGCCGAGTACAAGATCGTGGAGACTGACTACTCAAGTTACAGCCTCGTCTTTTCGTGTGCGTCAATCGCT------GACATCTTC------AACACCCAGTTCGCCTGGATTCTCTCCCGCACGCGCACGCTGGACAAAGCCGTGGTGAGCAGACTGGAGAACACTCTGGCCCAGTATCACATCGACGTGAGCAGTTTCATCCCGACCAACCACACAGGATGC
>Aca_XP_005105449.1
GTGATGATTGAGGGCCAGGCCGAAGCCGTGTACCCT---GCAGAGCCTGCAAGACTGAGGGTGTCCTTCTTCGAGGATGGAGATGCCAACTACTTGGTTGTGGACACGGACTACGACACTTATTCAGTTGTCTTCTCCTGCCAACAGATCGGA------CCC---TTC------AATCTGCAGACCGCCTGGATTCTGTCCAGGAACGAA---ACGGCGCCCGCCAATATTGACGACCTGAAAAACACGCTGACTTCTTTCGGCATTGATGTCTCGGAATTTCAAGAAACTCCCCAGGGCAACTGC
>Aca_XP_005108260.1
GCCTCCATCAACGGTGACGCTACCACACCGGACCCT---GCTTCCCCCGCCGAGCTCAAAGTGTCCTTCTCAGGTGGCAATGAGCCCAACTACTACATCGTAGAGACGGACTACGACAACTACGCGGTTGTCTTCTCTTGTTTCGACCTGCCT------GGA---CTGCCTGTGAATATCCAGTTTGCGTGGATCCTGACCAGAGAAAGAGGGGTAGCCCCTGCTAACCTGAACGCCATCAAAAGCAACCTCCAAGCTGCTGGCGTCAGAACGAGATACTTCAAATCTGTGAACCAAGCTGACTGT
>Aca_XP_005108261.1
GCCTCCATCAACGGTGACGCTACCACACCGGACCCT---GCTTCCCCCGCCCAGCTCAAAGTGTCCTTCTCAGGTGGTAATGAGCCTAACTACTACATCGTGGAGACGGACTACGACAACTACGCGGTTGTCTTCTCTTGTTTTAACCTGCCT------GGA---CTGCCTGTGAATATCCAGTTTGCGTGGATCCTGACAAGAGACAGAGGGGTAGCCCCTGCTAACCTGAACGCCATCAAAAGCAACCTCCAAGCTGCTGGCGTCAGAACGAAATACTTCAAATCTGTGAACCAAGCTGATTGC
>Aca_XP_005108262.1
GCCTCCATCAACGGTGACGCTACCACACCGGACCCT---GCTTCCCCCGCCCAGCTCAAAGTGTCCTTCTCAGGTGGCAATGAGCCCAACTACTACATCGTGGAGACGGACTACGACAATTACGCGGTTGTCTTCTCTTGTTTCGACCTGCCT------GGA---CTGCCTGTGAATATCCAGTTTGCGTGGATCCTGACCAGAGACAGAGGGGTAGCCCCTGCTAACCTGAACGCCATCAAAAACAACCTCCAAGCTGCTGGCGTCAGAACGAGATACTTCAAATCTGTGAACCAAGCTGACTGT
>Aca_XP_012936599.1
GTGACAGATCAAGGTGTGGCCACACTGTCCAGCGAA---TCGGGCAGGGCGGAGTACACCACTGTATATGACCCGGATGAGCAGAGACAGTACACCGTCCTGGACACAGACTATCGCACGTACGCCCTGGTCTTTGAGTGTCGACAGAGGAGG------CGC---CAC------AGCGACCAGTTCGCCTACATCCTGACCCGCTTACCTGGGCTACCACCCGCCAATCTGGACGACCTCAAGTCCCAACTGGAAGCTCTGAACGTGAGAACCCGGAGAATGGAAACCGTGGACCAAAGTGATTGT
>Aca_XP_012936820.1
GTCATCACGTCCGCTACTGCCTCCCCATTAAACGAG---GAAGAGCCTGCTAGATTGAGGATTTCGTACACCGAGAGACCACCTCTGGATCTCTATGTAGTAGAAACTGACTACACCGTTTACGCCCTCCTCTTCTCCTGTACAGAAATCTCC------GAGTTCATT------AACATCCAAAGAGCCTGGATTCTAACAAGGATCGCTGGAATGCCGCCCCTAAACATCTTAGCCCTGAAGTCCTACTTGGTGAGATACGCTGTGGAGGTGAAATACTTCCAGTCTTCTCACCAGGAATATTGT
>Aca_XP_012941899.1
GTGAGTATTGAGGGTCAGGCCGTGGCCCCGGACCCT---GCAGAGCCTGCAAGACTGAGGGTGTCCTTCTTCGAGGGCGCAGATGCCAACTACTTGGTTGTGGACACGGACTACGACAGTTATTCAGTTGTCTTCTCCTGCCAAGAGCTCTTC------GGAATCATC------AACATGCAGACTGCCTGGATTCTGACCAGGGGACAAGGTACGGTGCCAGCCAATATTGACGACCTGAAGAGCACCTTGACCTCTTTCGGAATTGATGTCTCAGATTTTCAAGAAACTCGCCAGACCAACTGC
>Aca_XP_012941900.1
ATGGACATCGTAGGCCATGCCGTAGTCCCTGACTCT---GACGAGCCTGCTAGACTGAGGGTCTCCTTCTTTGAGGAGGAAGATCCCAACTATTTGGTTGTCGACACGGACTACGAAACTTTTGCAGTTGTCTTCTCCTGTCGACCGATCTAT------ACAATCTTC------AACATGCAGATGGCCTGGATTCTGACCAGGGAAGCAGATGCTGTACCCGCCAACATTGACGACTTGAAGGACGCGCTGACTGATTTCCGCATTGATGTCTCACATTTTCAAAAAACTCGCCAGACGAACTGC
>Aca_XP_012943447.1
GCCTCCATCAACGGTGACGCTACCACACCGGACCCT---GCTTCCCCCGCCGAGCTCAAAGTGTCCTTCTCAGGTGGCAATGAGCCCAACTACTACATCGTGGAGACGGACTACGACAACTACGCGGTTGTCTTCTCTTGTTTCGACCTACCT------GGA---CTGCCTGTGAATATCCAGTTTGCGTGGATCCTGACCAGAGACAGAGGGGTAGCCCCTGCTAACCTGAACGCCATCAAAAGCAACCTCCAAGCTGCTGGCGTCAGAACGAGATACTTCAAATCTGTGAACCAAGCTGACTGT
>Aca_XP_012943461.1
GCCTCCATCAACGGTGACGCTACCACACCGGACCCT---GCTTCCCCCGCCCAGCTCAAAGTGTCCTTCTCAGGTGGTAATGAGCCTAACTACTACATCGTGGAGACGGACTACGACAACTACGCGGTTGTCTTCTCTTGTTTTAACCTGCCT------GGA---CTGCCTGTGAATATCCAGTTTGCGTGGATCCTGACAAGAGACAGAGGGGTAGCCCCTGCTAACCTGAACGCCATCAAAAGCAACCTCCAAGCTGCTGGCGTCAGAACGAAATACTTCAAATCTGTGAACCAAGCTGATTGC
>Aca_XP_012943719.1
AGTGTGGCTGACGGCTTTGCTACAGTGAGAAACCCT---CTTGTGCCCTCTGCGCTCAACGTGGAATTCCCACCGAGAAGCAAACCCAATTATCTGGTTGTGACGTCAGACTACGACAACTACGCCCTCGTGTGGTCGTGTGTGGAGACTTCT------GTCTTCCTC------CGAGTCGATACCGCCTGGATCCTCAGCAGAACTAAACAA---CCCCCGGCCAACACGAACGAACTGAAATCCATTTTGACCAGCTACGGTATCAACACCAGATTCTTCAAGAAGATAGATCAAGACATCTGT
>Aca_XP_012943720.1
AGTGTGGCTGACGGCTTTGCTACAGTGAGAAACCCT---CTTGTGCCCTCTGCGCTCAACGTGGAATTCCCACCGAGAAGCAAACCCAATTATCTGGTTGTGACGTCAGACTACGACAACTACGCCCTCGTGTGGTCGTGTGTGGAGACTTCT------GTCTTCCTC------CGAGTCGATACCGCCTGGATCCTCAGCAGAACTAAACAA---CCCCCGGCCAACACGAACGAACTGAAATCCATTTTGACCAGCTACGGTATCAACACCAGATTCTTCAAGAAGATAGATCAAGACATCTGT
>Aca_XP_012943721.1
AGTGTGGCTGACGGCTTTGCTACAGTGAGAAACCCT---CTTGTGCCCTCTGCGCTCAACGTGGAATTCCCACCGAGAAGCAAACCCAATTATCTGGTTGTGACGTCAGACTACGACAACTACGCCCTCGTGTGGTCGTGTGTGGAGACTTCT------GTCTTCCTC------CGAGTCGATACCGCCTGGATCCTCAGCAGAACTAAACAA---CCCCCGGCCAACACGAACGAACTGAAATCCATTTTGACCAGCTACGGTATCAACACCAGATTCTTCAAGAAGATAGATCAAGACATCTGT
