# Supplementary material for: Chloroplast acquisition without the gene transfer in kleptoplastic sea slugs, Plakobranchus ocellatus
Source: eLife. 2021 Apr 27;10:e60176. doi: 10.7554/eLife.60176 (PMC8079154; doi:10.7554/eLife.60176)
Supplement: Supplementary file 12. [file elife-60176-supp12.zip › Supplementary_file_12/OG0000446/sequence_original.fa]

>p1079c64.107
---------------------------------------------------------------------------------------------------------------------------------------------------------------------------------------------------------------------------------------------------------------------------------------------------------------------------------------------------------------------------------------------------------------------------------ATGGCAATGCTCTTTCAGCTATGGTGT---------TGCTCTGTCAGCTCTGCTGATGTTGCTCTGTCAGCTAAGGGTCAGTGTATT---AATGCTGCCCGATACTGCAGCACTCTTGACCGCCTTAAAGAAGCAATTTGTCGCAAAAGACCTGGGCTCTTGAGAAGGGGTGTTGTGTGCTTTCAGCACGATAAT------------GCGACCCCTCATTCAGCAAACCTTACACAGCAATGGCTGCAGCGCTACGGTTGGGAAATTCTTCCTCATCCTGCCCACAATCCAGACCTGGCACCCTCTGACTTTCATTTGTTTGGA---CCCTTGAAGCGCCATTTAGGAGGCATGGCTTTCGAGACAGAAGATTACCTCATCAGTGAATTGAGGAATTGGTTTGATAATCTTGACGTTGATTTCTTTCGAATGGGTATCAATTCGCTGCTGTCGGGCTGGCAAAATGCATCGATCTCCACGGAGATTACGTTGAGAAGTAGTAGAAGAGTGAACTTCAATCTGTACTCCAACACCAGCCCTGTCATGGCTCATTGGTCATTCCTGTCT------CTGCTGCTACTGGCCAGCCTGGGCAGTTTGAGCAAGGGAGGTGGCGCTCTAGGC------------TGTGTCGTGATGCATTTCGGTACACAGTGT------------------------------CCGGAGCCAGCAGTTCAGGACAACTTTGACCTCGCAAGG------------------------------------------------------------------------------TACATGGGCCGATGGTTTGAGTACGAGAAGTTCCCCAACTATTTCGAGATGGGCGCCAAGTGCGTGGTCGCTAACTACACACTCTACCCCGACAAT---TCAGTCAGA------------------------------------------------------------------------------------------------------------------------------------------------------------------GTCGTGAACGTGGCAGTGCAGGAGGTCAGCTAT------------------GGAACTGGCATCTGCCCGTGGTACAGATCTAACGTGGCTGTCGGGAATGGAATAGCGATGGATCCA---CAAGTTCCTGCCAAGCTGGGCGTCCAGTTCAGCGAG------------------------------AATGCTCCCAGGGGAGACTACTGGGTAATCGAGACAGACTATGACACT---------TACAGCGTTGTGTATGCCTGCACCAAGATGCCT---GCA---GTGCCTATCTATACAGAGGTAGCTTGGGTGTTGACCAGAGAGCGTGAAGTAGCCCCGCCCAACCTGGACCAGATCAAGGCCCGACTGACCCGGCAAGGCATCGATGTGTCCTACTTTCAGCTCTCTGACCACAAGGGATGCCCAGAATGGCCAGGAAGCTAG---------------------------------------------------------------------------------------------------------------------------------------------------------------------------------------------------------------------------------------------------------------------------------------------------------------------------------------------------
>p1142c63.11
------------------------------------------------------------------------------------------------------------------------------------------------------------------------------------------------------------------------------------------------------------------------------------------------------------------------------------------------------------------------------------------------------------------------------------------------------------------------------------------------------------------------------------------------------------------------------------------------------------------------------------------------------------------------------------------------------------------------------------------------------------------------------------------------------------------------------------------------------------------------------------------------------------------------------------------------------------------------------------------------ATGGCTGCCCTCCAGCTGCTACTG------TCTGTGTGCCTGGTT------------------------GCCTCAGCTTCGGGG------------TTTATCGTCATGTCCGTGGGT---CAGTGC------------------------------CCTAACATCCCGACAAAACCGGACTTTGATCTCAACAAG------------------------------------------------------------------------------TATTTGGGTCTCTGGTTCAGCTACGAGAACTTTGATGCGCCTTTCCAGTGGGCGACGACGTGTGTAAGCGCCCTCTACTCCCTCAAACCTAACGGC---AACATTCGA------------------------------------------------------------------------------------------------------------------------------------------------------------------GTCATCAACAGTGGCTTCAGGGATATTCGAATC---------------------TTTGGCCGATCCGTCCATCGCTCATCTACTCGTGCTGTAGGCGAAGCTTACATCGTCAACTCC---ACCCAACCTGGCGGCCTGAATGTCCGTTTTGGCAATCAACCA------------------GATTTGGACGGCGGCAAAGCGAACTATCTGGTTGTGGACACTGATTACGACAAC---------TACAGTGTGGTTTACTCTTGCTCACAGCAAAGC---ATT---TTG------AAAATTGAACTGGCATGGATCCTGACCAGAGTAAGAGGCCAAGCACCGGCCAATGTTGACGCCATCAAGGCTAATCTGGAAGCATATGATGTGGACACAAGCAACTTCAAACGTATTGATCACTCCAATTGCTCATAA------------------------------------------------------------------------------------------------------------------------------------------------------------------------------------------------------------------------------------------------------------------------------------------------------------------------------------------------------------------
>p2051c59.24
---------------------------------------------------------------------------------------------------------------------------------------------------------------------------------------------------------------------------------------------------------------------------------------------------------------------------------------------------------------------------------------------------------------------------------ATGCAGAATACTGGAAGCAGA------------------------------------------------------------------------------------------------------------------------------------------------------------------------------------------------------------------------------------------------------------------------------------------------------------------------------------------------------------------------------------------------------------------------------------------------------------------------------------------------------------------------------------------------------------TTAATG---------------------------------------------------------------------------------------------------------------------------------GCGCCACCAGACCATGATGATGATGATGATGATGATGATGATGATGATGATGATGATGATGATGATGATGAT---------------------------------------------------------------------------------------------GATGATGGTCTCTATTGTTTGCTAAGTCATCTGATGGTGCATTCGTGCTCA---AACCTGGTC------------------------------------------------------------------------------------------------------------------------------------------------------------------AGTGTCCAGAGGTCTTTGGTCAGACTAACTTCGATAAATCTC------TGG---TACGGCAACAAACTTGTTTTGAGAACCACCTCTTTTAATGGTATGGCCACCGTACCAGACCAG---ACCAAACCCGCAGAGCTCAATGTTGTCTTTCGTGGAGCT---------------------TCG---CCGCGCCAGAAAGTCAACTACATCATTCACGACACTGATTACACGAAC---------TACGCGGTTGTCTTCTCTTGCACTCAGATGGAA---GAT---TTT------AATATTCAGTATTCCTGGATCTTGACCCGAGTCCGGGGACTCGCCCCACCCAACTTGGCACATCTGGAAATCGACAACAAGGTG------------ATCTCAGGCTTTAAGGCCCTCCGTCAGGCCGAGGCGCCGATGGCTGGGTTCGAGCCCGCGACAGAAGGGTCCCTGCAGATCTCAGAGCGGACAACAGAGTATGATAAATCAAGAGAGCTTACTGCCGTGGCTGACCCCGCC------AAACTCCTCTTCGCTCACTACACTGGCCACAACATGGCGGCTATGCTTTTTGTGCCGAAAAACCGCCAAGTGCAGGGTAGGCGAAAGGAGGGCAGCGCAGTGGGTGGGCAGTCTGCACTAGCAGTAATTTATTAG------------------------------------------------------------------------------------------------------------------
>p24839c37.1
---------------------------------------------------------------------------------------------------------------------------------------------------------------------------------------------------------------------------------------------------------------------------------------------------------------------------------------------------------------------------------------------------------------------------------ATGTCATCAACTGTC------------------------------------------------------------------------------------------------------------------------------------------------------------------------------------------------------------------------------------------------------------------------------------------------------------------------------------------------------------------------------------------------------------------------------------------------------------------------------------------------------------------------------------------------CAGTTCACCTTGTTTGGTCTGACC------GTTGTCCTCTGTGCC------------------------ACCTTATCCAACGCG------------CTGTTTGTCATCAAGTTTGGG---AAGTGT------------------------------CCAAGCGTGACTGCTCAAGCTACCCTGGACACAGCACAA------------------------------------------------------------------------------TATTTAGGAGTATGGTATGAGTACCAGAGGTTCCCCGCAATTTTCGAGGCTGGTCTAGACTGCACTACAGCTACATATGGCGAGGATGGCGAC------AAAATCAGT------------------------------------------------------------------------------------------------------------------------------------------------------------------GTGACTAATGCAGGAACAACCAGGATTGATTTA---------------------TTTGGAAGCAAAATTGTGTTGAACCATAATTCCGTGGAAGGATCAGCAACAGTGCCAGACCCG---GCTAAACCGGCCGAGCTGAGCGTGTCTTTTGGCGGA------------------------------GGTTCG---------------------------------------------------------------------------------------------------------------------------------------------------------------------------------------------------------------TTTCCTGTTTAA---------------------------------------------------------------------------------------------------------------------------------------------------------------------------------------------------------------------------------------------------------------------------------------------------------------------------------------------------------------------------------------
>p258745c64.126
ATGTAT------------------------------------------------------------------------------------------------------------------------------------------------------------------------------------------------------------------------------------------------------------------------------------------------------------------------------------------------------------------------------------------------------------------------CTCATAGAGTCAATCATT------------------------------------------------------------------------------------------------------------------------------------------------------------------------------------------------------------------------------------------------------------------------------------------------------------------------------------------------------------------------------------------------------------------------------------------------------------------------------------------------------------------------------------------------GTGGTTGCCATTGCT---------------CTGCTGGCTTTGGTT------------------------GATCAATCTTACAGC------------GCGGTTGTTTTTAAACTTGGC---CAGTGC------------------------------CCGAATGTACCAGGACAGGCTACGTTAGACAAAGCTCAG------------------------------------------------------------------------------TACTTGGGTACATGGTATGAATACAAAAGATTTCCTGCCATCTTTGAGGCTGGTTTAGACTGTACTACAGCCACCTACGGTGACGCTGGTGAC------AAGATCTCT------------------------------------------------------------------------------------------------------------------------------------------------------------------GTAACCAACAGCGGAACGCTTAGGCTGAACTTT---------------------TTCGGGAGGAGGATTGTTCTGAACGAAAATTCCATCGATGGTTTTGCTTCCATCCCGGATCCA---TCAAAACCTGCAGAGCTGAGTGTATCTTTTGGCGGAGTT---------------------GATATGGGAGGTAATTCACCCAATTACTTCATTCAGGATACAGACTACATCAAT---------TACTCAGTAGTGTTCTCTTGTGCCCAGTTTCCT---GGG---TTT------AATATCCAGTTTGCCTGGATTCTCACTCGGGCTCCAGGTGTTGCTCCCTCTAACCTGGCCACCCTAGAGAGCAACTTATCGGCAGCAGGCGTTGATGTCAGCAAGTTCAGAATCATTGACCAAACAGATTGCCCTGTATAA---------------------------------------------------------------------------------------------------------------------------------------------------------------------------------------------------------------------------------------------------------------------------------------------------------------------------------------------------------------
>p280c67.122
---------------------------------------------------------------------------------------------------------------------------------------------------------------------------------------------------------------------------------------------------------------------------------------------------------------------------------------------------------------------------------------------------------------------------------ATGTTTTTGACCTTCACAGCA------------------------------------------------------------------------------------------------------------------------------CTACCT------------------------------------------------------------------------------------------------------------------------------------------------------------------------------------------------------------------------------------------------------------------------------------------------------------------------------------------------------------------------------------------GCTACTCTGCACCTGATCAAAATGCTCCGCCTCATC------GTCCTTCTTGCCATT------------------------GCTTGCGCCGTGTGC---CTGGTCAGTTCCCAGGTCCCAAGCTTCGGT---GGGTGC------------------------------CCAACAGTGAAAACACAAGAAACTTTGGACATACAAAAG------------------------------------------------------------------------------TATCTCGGTGACTGGTATGAGATTTTCGTGTTTCCCACAACCTTTGAGAAGGGC---AAATGCACTCGTGCCAGGTACACCCTGAAACCTGATGGT---CATATCGAG------------------------------------------------------------------------------------------------------------------------------------------------------------------GTCTACAACAGGGGCATTGAGGACGGCAAGGAG------------------------------------------------TTCAGTGCTGTAGGAGACGCCTATGTGCCAAATGAC---CAGGAGCCGGCCAAATTGTTGGTGAGGTTCGCGGAG------------------------------GGGACGCCGTACGGCAAATACTGGGTGATCCACACTGACTACGATACT---------TACACTCTAATCTACTCCTGCTCCTCCATCGCC---GGCCTTGCT------CACATCGAGTTTGCCTGGATCCTGGCTAGAAATATGACCTTGGACCCGCAAGTGAGCCAGAGCTTGAAAGACGAGCTAGCCAGCTACAATGTTGACATCAGCAAGTTCATGGTCAGTGATCAGATGAACTGCCCC---------------------------------------------------------------------------------------------------------------------------------------------------------------------------------------------------------------------------------------------------------------------------------------------------------------------------------------------------------------CCGTGA
>p3120c66.3
------------------------------------------------------------------------------------------------------------------------------------------------------------------------------------------------------------------------------------------------------------------------------------------------------------------------------------------------------------------------------------------------------------------------------------------------------------------------------------------------------------------------------------------------------------------------------------------------------------------------------------------------------------------------------------------------------------------------------------------------------------------------------------------------------------------------------------------------------------------------------------------------------------------------------------------------------------------------------------------------ATGAACACACTGGTATGTCTGACCGCT---GCTCTCCTTTGCCTT------------------------GGACTGGCGCAGGCA------------GCTGTGGTGATCAGGACTGGA---AGTTGT------------------------------CCAGTCGTCCATGGTCAACCTACGCTGGATACCGAGAGG------------------------------------------------------------------------------TACCTGGGCACTTGGTATGAGTATCAGAGGTTCCCTGCCGTGTTTGAGTTTGCCCTGGACTGTACGTCTGCTCAGTATGACTTAATTGAAGATGGC---AAGATAAGT------------------------------------------------------------------------------------------------------------------------------------------------------------------GTGCTCAACAACGGCACTCTCAGAGTGACTATA---------------------TTTGGGCAGACCTATGTAATCAGAAGGTCCTCGGCTAGAGGCGTTGCAACTGTTCCAGACCCA---TCCAAGCCTGCCGAGCTGAGCGTTTCATTTGGTGGATAT---------------------AGCGCCACAAGTGATAAAGCAAACTACTTCATCCAGGAGACAGACTATGACAAC---------TATTCCGTCGTGTTTTCTTGTTTCCAGTTGCCA---GGC---TTC------AATATTCAATTCGCGTGGATTCTGACCAGACAAAGAGGCATAGCTCCCTCAAACCTTCAAGATCTGGAGAATAACTTGAGAGCGGCTGGCGTGAACACCAACCCTTTCTTTGTTGTAGACCAGCAGGGCTGTGAAGCCTCCCACTAA---------------------------------------------------------------------------------------------------------------------------------------------------------------------------------------------------------------------------------------------------------------------------------------------------------------------------------------------------------
>p3183c70.66
---------------------------------------------------------------------------------------------------------------------------------------------------------------------------------------------------------------------------------------------------------------------------------------------------------------------------------------------------------------------------------------------------------------------------------------------------------------------------------------------------------------------------------------------------------------------------------------------------------------------------------------------------------------------------------------------------------------------------------------------------------------------------------------------------------------------------------------------------------------------------------------------------------------------------------------------------------------------------------------------------------------------ATG------AGAAGATTGATGATT---------------------------------------------------------------------------------------------------------------CCA------------------------------------------------------------------------------------------------------------------TTTCTTCAACCGTTCCAT---------------------------------------------------------------------------------------------------------------------------------------------------------------------------------------------------------------------------------------------------------------------------------------------------------------------------------------------------------------------------------------------------------------TTCACA---GCT---------------------GGG---CGGAGCAAGAAACCTAACTATTCCATTGTTTCCACTGACTACAGGACA---------TACGCAGTTGTCTTTTCTTGCACGCCAATCCCTGGAAGAAACTTG------AACATGCATGGTGCTTGGATCCTGACAAGAGTCCGAGGTGTCCCTCCATCCAACCTAAACAGACTAGAGGCAGCTCTAAAGAATTCTAAAGTCAGTGTCAGCAGTTTCACAGTCTCTGGCCAGTCCAACTGTCCAGATGATATAACATCATCATCGGCATCATCGGTA------------------------------TCATCGGCATCATCGGCATCAGCAGCAATGGTCAATGGTGGCCGGAGACTAGCT---------------------------------------------------AGGCGGCAGATG---------------------------------------------------------------------------------------------------------------------------------------------------------------------------ATTTAA
>p4447c58.13
---------------------------------------------------------------------------------------------------------------------------------------------------------------------------------------------------------------------------------------------------------------------------------------------------------------------------------------------------------------------------------------------------------------------------------ATGGATTCTGTTTTG------------------------------------------------------------------------------------------------------------------------------------------------------------------------------------------------------------------------------------------------------------------------------------------------------------------------------------------------------------------------------------------------------------------------------------------------------------------------------------------------------------------------------------------------TTAGCCAAGTTTGTCACCTTGACG------CTGGTCCTACTCGCT------------------------GGATCAGCTGATGGT------------CAAGTTGTGCTCAAATTCGGT---AAATGT------------------------------CCAAAAGTGGTTGGCCAACCTACACTCGATAAGGATAAG------------------------------------------------------------------------------TATTTCGGTGTTTGGTACGAGTATGAGAGGTTCCCTGCCATCTTTGAGGCTGGTCTGGACTGCACCAGTGCTACATATAGCCCTGCTGAGGAT------GCTATCAAG------------------------------------------------------------------------------------------------------------------------------------------------------------------GTTACTAACAATGGCACACTGAGGACGGATCTA---------------------TTGGGTAAGAAAGTTGTTCTGAGAAACAGCACGTCCAACGGACGGGCGGTTGTAATAAACCCT---GACAAGCCAGCCGAACTGAGTGTGGCTTTTGGCGGAGCT---------------------CCG---CAGAGCAAGAGAGCTAACTACAAGATTATGGCAACTGACTACACCACC---------TACTCGGTTATCTTCTCTTGCACTCAGTTGGAG---GAG---GTG------AATCTTCAATTTGCCTGGATCTTGACCCGAGCACGGGGAGTCGCCCCACCCAATCTGAAACGTTTGAAGAGTAAACTTGCAGCAGCCGGAGTTGATGTCACAGAATTCTTTGTTGTTGATCAGAAAGACTGTCCTGCCAAAGGACCGACAACAGCTGATATTGTGATGGATGAAGTTTAA------------------------------------------------------------------------------------------------------------------------------------------------------------------------------------------------------------------------------------------------------------------------------------------------------------------------
>p4447c58.11
---------------------------------------------------------------------------------------------------------------------------------------------------------------------------------------------------------------------------------------------------------------------------------------------------------------------------------------------------------------------------------------------------------------------------------ATGTCATCAACTGTC------------------------------------------------------------------------------------------------------------------------------------------------------------------------------------------------------------------------------------------------------------------------------------------------------------------------------------------------------------------------------------------------------------------------------------------------------------------------------------------------------------------------------------------------CAGTTCACCTTGTTTGGTCTGACC------GTTGTCCTCTGTGCC------------------------ACCTTATCCAACGCG------------CTGTTTGTCATCAAGTTCGGG---AAGTGT------------------------------CCGAGCGTGACTGCGCAAGCCACCCTGGACACAGCACAG------------------------------------------------------------------------------TATTTGGGAGTATGGTACGAGTACCAGAGGTTCCCTGCAATTTTCGAGGCTGGTCTAGACTGCACTACAGCTACCTATGGTGAGGATGGCGAC------AAAATCAGT------------------------------------------------------------------------------------------------------------------------------------------------------------------GTGACTAATGCGGGAACAACCAGGATTGATTTA---------------------TTTGGAAGCAAAATTGTGTTGAACCAGAATTCCGTGGAAGGATCAGCAACAGTGCCAGACGCG---GCTAAACCGGCCGAGCTGAGCGTGTCTTTTGGCGGAGTT---------------------GACATGGGAAGTAACTCTCCAAACTATTTCATTCAAGATACGGATTACACCAAT---------TATGCAGTTGTCTTCTCCTGCGCAGAGTTGGCT---TTC---ATC------AATATTCAATTCGCCTGGGTCTTGACGCGAGATCCGGGTGTGCGACCTTCCAACCTGGACACTTTAGAGACCAACCTGGCAGCAGCGGGGGTTGACGTGAGCAAGTTCCAAGTCATCGACCAGTCAGGATGCCCTGGTCGCGATCGTTAG------------------------------------------------------------------------------------------------------------------------------------------------------------------------------------------------------------------------------------------------------------------------------------------------------------------------------------------------------
>p4447c58.7
---------------------------------------------------------------------------------------------------------------------------------------------------------------------------------------------------------------------------------------------------------------------------------------------------------------------------------------------------------------------------------------------------------------------------------ATGGATTCTTTCCTC------------------------------------------------------------------------------------------------------------------------------------------------------------------------------------------------------------------------------------------------------------------------------------------------------------------------------------------------------------------------------------------------------------------------------------------------------------------------------------------------------------------------------------------------TTGTCGAAGATTGTCGCCTTGATA------ATTGTCCTGCTCGGA------------------------GGCTCAGCCAATGGT------------CAGTTGGTGTATGGCTTTGGT---GAATGC------------------------------CCGATCGTTCCCGGCCAAGATACTTTCGATCCAGCTCAG------------------------------------------------------------------------------TGTGTCGGTACTTGGTACGAGTATCAAAGGTTTCCTGCCCCGTACCAGTCTGGAGTGGACTGCTCGACCGCCATCTATACGTTAGATGGTGAT------ACAATCAAT------------------------------------------------------------------------------------------------------------------------------------------------------------------GTGGTGAACACTGGCACGATTAAGAACCCGGCG------------------------------AACGACGTCGTGATAAACGTAAGAGCAGAATGTTTTGCTGTCGTCCCTGATCCG---GCCAAACCAGCAGATTTTGTAGTATCGTTTACAAGTGGAGAT------ATTCCAACTGATGTTGTTCCAAATGATACGCCGAACTACATTATTCAAGAAACTGATTACACTAGT---------TACTCAGTTGTATACGCTTGCGAACAGCTAGGA---GAC---ACG------AATATTCAAACTGCATGGATTTTGACTCGCGAGCCGGGTGTTGCGCCGCCAAACCTTGCAGAATTGGAGAGTAACCTTGAAGCAGCAGGCTTAGATATTGGCAATTTCTTTGTTTTTGGTCAGACCGACTGCCCTGACCGATAA------------------------------------------------------------------------------------------------------------------------------------------------------------------------------------------------------------------------------------------------------------------------------------------------------------------------------------------------------------
>p4447c58.8
---------------------------------------------------------------------------------------------------------------------------------------------------------------------------------------------------------------------------------------------------------------------------------------------------------------------------------------------------------------------------------------------------------------------------------ATGGAATCTTTTTTC------------------------------------------------------------------------------------------------------------------------------------------------------------------------------------------------------------------------------------------------------------------------------------------------------------------------------------------------------------------------------------------------------------------------------------------------------------------------------------------------------------------------------------------------ATAGCAAAAATAGCTGCTCTGATG------GCTGTCCTGCTCCTA------------------------GGCTCAGCGAATGGC------------CAGGCTTTGTTTAAAAACGGT---GACTGC------------------------------CCAGTCGTTGAAGGCCAGGGTACTTTCGACAGCTCTCAG------------------------------------------------------------------------------TATGTCGGTACTTGGTACGAGTATCAAAGATTTCCTGCCCCATACCAGGCCGGTGTGGACTGCTCGACCGCGACTTACACTGCAGATGGTGCT------ACTATCAAC------------------------------------------------------------------------------------------------------------------------------------------------------------------GTGAAGAACAGCGGCACGATTAGGACAGATACT---------------------------------------GTGACAGAGGTAACTGCAGAAGGTGTGGCTGTTGTCATTGATCCG---TTCAAACCAGCAGAGCTTGGTGTACTTTTCACTAATCCGCCAAGC---------------CCTGCTCCTCCAACCGAGCCAAACTATATCGTCGTAGACACTGACTACACTACC---------TACTCAGTTGTGTACGCTTGCCGAATGGTGTCACCGACT---ACG------AATATTCAAAACGCATGGATTTTGACCCGTGAGGCGGGCGTGGCGCCGCCTAACCTGGCAGAGCTGGAGAGTAACCTTGAAGCAGCAGGCGTGGATGTCAGCGATTTCGATGTTGTTAATCAGAACGACTGCCCTGGCCGATAA------------------------------------------------------------------------------------------------------------------------------------------------------------------------------------------------------------------------------------------------------------------------------------------------------------------------------------------------------------
>p4447c58.1
---------------------------------------------------------------------------------------------------------------------------------------------------------------------------------------------------------------------------------------------------------------------------------------------------------------------------------------------------------------------------------------------------------------------------------------------------------------------------------------------------------------------------------------------------------------------------------------------------------------------------------------------------------------------------------------------------------------------------------------------------------------------------------------------------------------------------------------------------------------------------------------------------------------------------------------------------------------------------------------------------------------------ATG------GCTGTTTTGCAGCTT------------------------GGGTCAGTAACTGCTTTTGGGCGATGGAAAATGGTGTCTGCATTTGGC---CGATGT------------------------------CCACCCATCACTGGCCTAGACGGTTTCGACGCAGCTCAG------------------------------------------------------------------------------TATGTCGGTACTTGGTACGAATATGAAAGGTTTCCTGCCCCATTCCAGTATGGTGTGGACTGCTCTACCGCCACCTACACGGCAGATGGAGAT------ACAATCGGT------------------------------------------------------------------------------------------------------------------------------------------------------------------GTGAGGAACCAGGGCACAATTAGGGACAGGACG------------------------------GGAAATGTTTTGAGAAACGTTAGTGCAGAAGGCTCTGCTGTCGCACTTGATTTT---GCTAAACCAGCGGAGCTTGCTGTTACATTTGGTGAAGGT---------------------CCT---CGAAGTGACAGGCCAAATTACATTGTACAAGATACTGACTACACTAAC---------TACGCAGTTGTCTTCTCTTGCCGTCAGTTTCCA---TTC---TGG------AACACACAATTTGCGTGGATCTTGACCCGAGTCCCGGGGGTGGCTCCGTCAAACCTCGATGAGCTAAAGAGGAATCTTACAGCAGCAGGCTTGGATGTCCGCAACTTCTCCGTCGTTGATCAGTCCGGATGCCCAGGCAGATAA------------------------------------------------------------------------------------------------------------------------------------------------------------------------------------------------------------------------------------------------------------------------------------------------------------------------------------------------------------
>p4447c58.5
------------------------------------------------------------------------------------------------------------------------------------------------------------------------------------------------------------------------------------------------------------------------------------------------------------------------------------------------------------------------------------------------------------------------------------------------------------------------------------------------------------------------------------------------------------------------------------------------------------------------------------------------------------------------------------------------------------------------------------------------------------------------------------------------------------------------------------------------------------------------------------------------------------------------------------------------------------------------------------------------------------------------------ATGAAGCTGCAAGTCGGC---------------------GGGATTTTGCCTGGG------------------------------------TCAGTG---------------------------ACTCCAATTTTA---------------------------------------------------------------------------------------------------------------------------------------------------------------------------------------------------------------GCACTCGAA------------------------------------------------------------------------------------------------------------------------------------------------------------------CTGAACAGTCACGGAACGGTCCTGGGCTATACT------------------------------------GTAGCGGACTCGCTGACTGGAGTTAATATTTTAACCTTCTGCCACCAG---AATATTCCAAGTGATGTTACT---------------------------------------------CCAAATGACCGGCCGAACTACATTATCCAAGAAACCGACTACACTAGC---------TACTCAGTTGTATACAGTTGTCAACAGCTGGGA---TCC---GCG------AATATTCAAACCGCATGGATTTTGACCCGTGAGGCGGGCGTGGCGCCGCCAAACCTTGCTGAATTGGAGAGTAACCTTGAAGCAGCAGGAGTGGATGTTAGTCATTTCTTCGTTGTTGGTCAGACCGACTGCCCTGACCGATAA------------------------------------------------------------------------------------------------------------------------------------------------------------------------------------------------------------------------------------------------------------------------------------------------------------------------------------------------------------
>p4447c58.12
---------------------------------------------------------------------------------------------------------------------------------------------------------------------------------------------------------------------------------------------------------------------------------------------------------------------------------------------------------------------------------------------------------------------------------------------------------------------------------------------------------------------------------------------------------------------------------------------------------------------------------------------------------------------------------------------------------------------------------------------------------------------------------------------------------------------------------------------------------------------------------------------------------------------------------------------------------------------------------------------------------------------------------ATGGTTTTGGTA------------------------GCTCCATCTCTCAGT------------GCAGTTATATTCAAACTAGGT---CAGTGT------------------------------CCGAATGTAGCAGGTCAAGCCAGTTTGGACAAAGCTCAG------------------------------------------------------------------------------TATCTCGGCAGATGGTTCGAGTACAAGAGGTTCCCCGCCATCTTCGAGGCTGGTCTAGACTGCACCCAGGCAATTTACGGAGATGCTGGAGGC------AAAATCAGT------------------------------------------------------------------------------------------------------------------------------------------------------------------GTGACAAACAGGGGAACGCTCAGACTCAACTTC---------------------TTCGGACGGAGGATCCTTCTATCTGAGAATTCTGTGGAGGGTTCCGCGTCCATTCCTGATCCA---TCGCAACCAGCTGAACTCAGTGTGTCCTTTGGTGGAGTT---------------------GATATGGGAGGCAACTCTCCCAACTACATTATTCAGGACACAGACTACACAAAT---------TACGCAGTTGTCTTCTCTTGTGCCCAGTTTCCA---GGG---TTC------AACTTTCAGTTTGCCTGGATTTTGACCCGATCCCCTGGTGTCGCGCCCTCTAATCTGGCTACCCTAGAATCCAACCTGTCAGCGGCAGGCGTGGATGTCAGCAAGTTCATGCTCGTGGATCAGACCGATTGTCCAGTTCGATAA------------------------------------------------------------------------------------------------------------------------------------------------------------------------------------------------------------------------------------------------------------------------------------------------------------------------------------------------------------
>p4447c58.14
---------------------------------------------------------------------------------------------------------------------------------------------------------------------------------------------------------------------------------------------------------------------------------------------------------------------------------------------------------------------------------------------------------------------------------ATGAACTGTATTTTC------------------------------------------------------------------------------------------------------------------------------------------------------------------------------------------------------------------------------------------------------------------------------------------------------------------------------------------------------------------------------------------------------------------------------------------------------------------------------------------------------------------------------------------------AAAGTGAAATGTGTCACTTTTGTA------GTTCTGTTGTTGGCC------------------------GGGTCATCTGTTGGA------------GTATTTGTGCTCAAACCCGGT---CGGTGT------------------------------CCAAAAGTCACTGGCCAGGAACAATTTGAAAAGACTCGG------------------------------------------------------------------------------TATGCTGGTGTTTGGTACGAGTACCAGAGATTTCCTGATGTCGTATCAGAAGGTCTGGACTGTACAAGTTATACATTCTACGACACTTGGCAT------TCGATGAGA------------------------------------------------------------------------------------------------------------------------------------------------------------------GTTGTCAAAAACGGCACACTAAGGGCGGACTTC---------------------TTTGGCAACAAGTTTATCATGGCCAACATTTCTGTTAACGGCCTGGTTACTGTACTGAACGAA---GCCAAACCTGCAGAGCTCAATATTGTCTATGGGAAAGCT---------------------TCG---CCGCGACGGAAAGCCAACTATATCATTCAGGACACCGATTACAAGAGC---------TACTCTGTTGTCTTCTCTTGTACTCAGATGCAA---GAT---TTT------AATATGCAGAATGCCTATATCTTGACCCGAGTCCGTGGTGTTGCCCCACCCAATCTGGCAGAACTGGAAAGTAAACTTACAGAAGCCGGCGTTGACGTTAGTGCATTCTTTGTTGTTCACCAGAAAGGATGTCCTGATTACAGTATCGTACAGGAAGATGACTCTGGG---------------------CGTTTAAGCTTGGGGGGAAGCCATGTGTGGGTGAAGGCAGGAGGAGCAGGGAAGAAGATTAGAATGGGAGAGGGGGCAATGTGA---------------------------------------------------------------------------------------------------------------------------------------------------------------------------------------------------------------------------
>p4907c66.30
---------------------------------------------------------------------------------------------------------------------------------------------------------------------------------------------------------------------------------------------------------------------------------------------------------------------------------------------------------------------------------------------------------------------------------ATG---------------------------------------------------------------------------------------------------------------------------------------------------------------------------------------------------------------------------------------------------------------------------------------------------------------------------------------------------------------------------------------------------------------------------------------------------------------------------------------------------------------------------------------------------TTGGTAGCGGCATGGGCTTTCATTTTCATCACC------AGTTTTACTTTAGAG------------------------ACAGCCAGTGCTAAG------------GGACCAGTCGTGAAAATGGCG---AAATGT------------------------------CCAAACGTCCGTGGAGTGTCTGACGACGCCAACAGATGG------------------------------------------------------------------------------TATCTGGGGACCTGGTACGAGTACAAGCGATTACCAAGCTCTTTTGAGCTTGGACAGCAGTGCTCCAAACAAGTTTTTGAAGAAGATGGTTTTGGC------CTGAAA------------------------------------------------------------------------------------------------------------------------------------------------------------------ATATCTATCGAGGGCTACCGGAGGATAAATTTA---------------------TTTGGAAAGACCTGCATCATTGATAAACATGTTAACAACGGCAATGCTACTGCAACCGACGTG---CGGAAACTATCAGAGTTCGACGCAGACTTTAAATTAGATTAT------------------GAGTTTACGAACGTCAAGCCGAATTATTTCATAATGGACACAAATTTTGACGAC---------TGGATTGTTGTCTTTTGGTGTCATGAGTTTTCA---AAT---TTC------CACATGCAATTCGCATGGATTTTGACGAGATCGAGGGGCGTACCTCCAAAAAATCTAGACGAGATAGAGAGAGGATTGGCTACAGCCGGTATTGATGTCACATTTTTCCACCTGCCTAAACCAAACCCTAACCCTAACTCTGGCCCTAAACGTAACTTTAACCCTGAC------------------------------CCTAATCCTAACTCTAATAGTAACCCTAACCCTTACCCTATTACTAACCCTAAC------------------------------------CCTCACAATAACCCGAACCGCAACCCTCACCCTCACCCTAATCCTGACCCGAACCTTAATCCAACCCCAACCCTAAATCTAATCCTTATC---------------------------------------------------------------------------------CACACCCTATCCCAGATCCTAATGGAACCCTAA
>p4907c66.28
---------------------------------------------------------------------------------------------------------------------------------------------------------------------------------------------------------------------------------------------------------------------------------------------------------------------------------------------------------------------------------------------------------------------------------ATG------------------------------------------------------------------------------------------------------------------------------------------------------------------------------------------------------------------------------------------------------------------------------------------------------------------TTT------------------------------------------------------------------------------------------------------------------------------------------------------------------------------------------------------------------------------------------------GTCGCGGTTTGGACG------ATTCTCCTACTTATT------------------------GCAGGGGCGGACAGTGTTTATGACCGTCGATTCGCCTTGAGTGAGGGT---GGATGT------------------------------CCAGTTGTTAATGGAAAACAACATTTTAAATACCGTCGG------------------------------------------------------------------------------TTCTTGGGGACGTGGTACGAGTACAAGCGGTTTCCAGTGGCTTTTGAGGATGGGCAGCAGTGTTCTAAGCATGTTTATGAAGCGCATGGATATGGA------GTGAGA------------------------------------------------------------------------------------------------------------------------------------------------------------------CTGACCATCGAAGGCTGGCTAAGGATTAATTTG---------------------TTTGGCGAGAGTAGTGTGGTGAGCAGAGAAACTGTAGTTAGAAATGCTACCATTCCCAAGGCA---AACAGGCCGTCCGAACTGAGCTTATCTATGGGTTTATAC---------------------AACTTATCTCATGCGGACGCCAACTTTTTTATTCTTGACACAAATTATACCGAC---------TGGGCTGTTGTATTTGCATGTCATTCAATGGGT---GGA---TAC------AATATACAGTTTGCATGGATGCTCACCAGGCCGAGGGGCGTACCTCCTACAAACCTTCCCCAGATAGAGAAAGCATTGACTGAGGCAGGCATTAATGTTCTGGAATTCGACCTAGTCAACCAGTGGAATTGCCCTACCTTCACAAATTAA------------------------------------------------------------------------------------------------------------------------------------------------------------------------------------------------------------------------------------------------------------------------------------------------------------------------------------------------------
>p5701c59.12
---------------------------------------------------------------------------------------------------------------------------------------------------------------------------------------------------------------------------------------------------------------------------------------------------------------------------------------------------------------------------------------------------------------------------------ATGACGGAGAGGTCACAACAC------------------------------------------------------------------------------------------------------------------------------------------------------------------------------------------------------------------------------------------------------------------------------------------------------------------------------------------------------------------------------------------------------------------------------------------------------------------------------------------------------------------------------------------------------------------------------------------------------------------------------------------------------------------CAGATCCCA---------------------------CCAACCGCCCACACACAAACAAAGAGAAAGACGAAAAAG------------------------AAAAGAAAA---------------------------------------------------------------------------------------------------------------AGTCAGGAGCACGGCCCACTGGCCAATAAT---GCCTTAACC------------------------------------------------------------------------------------------------------------------------------------------------------------------ACAATATCTCCACAGACCACGCCACAACACACGTCTACTCAACTGTGTTTCCGACACCGCGCGTCTGTGTCCTTCCCGCAACAAATGCTCCCCTCGTCCGCTCGCTGGCCTCGCAAC---ACGCCTGAAAACAAAACTGGAAAATACTTTAGTTCCAAAAAT------------------ACTCCACCGACCAAGACACCGAATTACATCATTCAAGAAACTGATTACAAGAAT---------TACTCGGTTGTCTTCTCTTGCACTCAGCTGGAG---GCA---TTA------AATCTACAATTTGCCTGGATCTTGACCCGAGTGCGGGGACTTGCCCCACCCAATCTGGCACAACTGGAAAGTAAACTTACAGCAGCCGGCGTTGACGTCACAGAATTCTTTGTTGTTGATCAGAAAGGATGTCCTGGCAAATAG------------------------------------------------------------------------------------------------------------------------------------------------------------------------------------------------------------------------------------------------------------------------------------------------------------------------------------------------------------
>p754c67.1
---------------------------------------------------------------------------------------------------------------------------------------------------------------------------------------------------------------------------------------------------------------------------------------------------------------------------------------------------------------------------------------------------------------------------------ATGAATTCTTTCAATTAC---------------------------------------------------------------------------------------------------------------------------------------------------------------------------------------------------------------------------------------------------------------------------------------------------------------------------------------------------------------------------------------------------------------------------------------------------------------------------------------------------------------------------------------------TTAGCACTTTGTATGGCATTGATA------GCTGTTTTGCAGCGT------------------------GGGTCAGTAACTGCTTTTGGGCGATGGAAAATGGTGTCTGCATTTGGC---CGATGT------------------------------CCACCCATCACTGGCGTAGATGGTTTCGACGCAGCTCAG------------------------------------------------------------------------------TATGTCGGTACTTGGTACGAATATGAAAGGTTTCCTGCCCCATTCCAGTATGGTGTGGACTGCTCTACCGCCACCTACACGGCAGATGGAGAT------ACAATCAGT------------------------------------------------------------------------------------------------------------------------------------------------------------------GTGAGGAACCAGGGCACGATTAGGGACAGGACG------------------------------AGAAATGTTTTGAGAAACGTTAGTGCAGAAGGCTCTGCTGTCGCACTTGATCCT---GCTAAACCAGCAGAGCTTGCTGTTACATTTGGTGGA------------------------------------------------------------------------------------------------------------------------------------------------GAATTTGCGTGGATCTTGACCCGTGTCCCGGGGGTGGCTCCGCCAAACCTCGATCAGCTGAAGAGTAATCTTACAGCAGCAGGCTTGGATGTCCGCCATTTCTCTATCGTTGATCAGTCCGGATGCCCAGGCAGATAA------------------------------------------------------------------------------------------------------------------------------------------------------------------------------------------------------------------------------------------------------------------------------------------------------------------------------------------------------------
>p754c67.2
---------------------------------------------------------------------------------------------------------------------------------------------------------------------------------------------------------------------------------------------------------------------------------------------------------------------------------------------------------------------------------------------------------------------------------------------------------------------------------------------------------------------------------------------------------------------------------------------------------------------------------------------------------------------------------------------------------------------------------------------------------------------------------------------------------------------------------------------------------------------------------------------------------------------------------------------------------------------------------------------------------------------ATG------GCTGTTTTGCAGCTT------------------------GGGTCAGTAACTGCTTTTGGGCGAAGGATGATGGTGTCTGCATTTGGC---CGATGT------------------------------CCACCCATCACTGGCCTAGATGGTTTCGACGCAGCCCAG------------------------------------------------------------------------------TATGCCGGTACTTGGTACGAGTATGAAAGGTTTCCTGCCCCATTCCAGGCTGGTTCGGACTGCAATAGCGCCACCTATACGCCAGATGGTGAT------ACAATCAGT------------------------------------------------------------------------------------------------------------------------------------------------------------------GTGAGGAACCAGGCCACGATTAGGGACAGGACA------------------------------GGAAATATTTTGATAAACACAAGTGCAGAAGGCTCTGCTGTCGCACCTGATCCT---GCTAAACCAGCAGAACTTGCTGTTACATTTGGTAGAGCC---------------------CCT---CGAAGTAACAGGCCAAATTACATTGTACAAGATACTGACTACACTAAC---------TACGCAGTTGTCTTCTCCTGCCGTCAGTTTCCG---TTC---TGG------CACAAACAATATGCATACATTTTGACCCGAGTCCCGGGGGTGGCTCCGTCAAACCTCGATCAGCTAAAGAGGAATCTTACAGCAGCAGGCTTGGATGTCCGCAACTTCTTCGTCGTTGATCAGTCCGGATGCCCAGGCAGATAA------------------------------------------------------------------------------------------------------------------------------------------------------------------------------------------------------------------------------------------------------------------------------------------------------------------------------------------------------------
>p754c67.3
---------------------------------------------------------------------------------------------------------------------------------------------------------------------------------------------------------------------------------------------------------------------------------------------------------------------------------------------------------------------------------------------------------------------------------ATGGATACTGGCAGAGAGTCT---------------------------------------------------------------------------------------------------------------------------------------------------------------------------------------------------------------------------------------------------------------------------------------------------------------------------------------------------------------------------------------------------------------------------------------------------------------------------------------------------------------------------------GTAGTTGTTGCTGTTGTCGCAACACTTTCTATA------TTGCTGCTGTCCCTG------------------------CTACCATCCGAGGCC------------GTGTTTGTGTTTAAGACGGGT---AGATGC------------------------------CCTCATGTTGGAGCCCAACAGGGTTTGGACAGGGCCAAG------------------------------------------------------------------------------TTTTCCGGGATCTGGTATGAATACAAACGTTTCCCGGCTATTTTCGAGGCTGGCCTGGCCTGTTCTGCAGCTATCTACGGTGATGCTGGCGAC------AGACTGACC------------------------------------------------------------------------------------------------------------------------------------------------------------------ATGGTCACCGAGGGCACCCGGAGGATGAAATTC---------------------TTCGGGAAACACATAGTATTAAAGAAAACTTCCGTGGAGGGTTTTGCCACAGTGCCGGAAGCT---TCCAAACCATCGGAATTCAATGTTTCTTTTGGTGGA------------------------------------------------------------------------------------------------------------------------------------------------GAATTTGCCTGGATCCTGACTCGCGTGAGAGGTGAGGCACCATCCAATCTGGCAACTCTGGAAGCTCACCTGGCCCTGGCAGGCGTGGACCTGGCCAAGTTTAAACTGGTCGATCAAAACAACTGTGACTCCGGCCCTCCGTCTGGTGGAAACGATTTAGATGCCTGGTTTCGGAAA---------------------------------------------------------------------------------------------------------------------------------------------------------------------------------------------------------------------------------------------------------------------------------------------------------------TTTTGA
>p806c65.11
ATGTTT------------------ACTTTCCTGCAGTATGCAGGTATGTGGTATGAGTTCCAGAGATTTCCTGACATCGGTGAAGGTCATCTAGAGTGTGCTAGTTACGCATTTCGCGACGCTTTGAATTCGATGATAGTTACCAAAAGAGGCACACTGAAGGCAGGCTTGTTTGGCAAGACATTTCTTCGAAGAAACATAACTGACATTGGGGTGGCTACTATACCGGACAGACAAAAGCCTGCAGAG---------------------------------TTCAACTTAGTCTTTGGTGAAAGAGCTCTTTGGGTTTTG------------ACAGATGCGCCTCACCAGAAAGCTAACTACATCATTCACGACACCGATTACAAGAACTACTCGGTTGTCTTCTTTTGCACTCAGTTGGATAATTTTAAC------------------------------------------------------------------------------------------------------------------------------------------------------------------------------------------------------------------------------------------------------------------------------------------------------------------------------------------------------------------------------------------------------------------------------------------------------------------------------------------------------------------------------------------------CTACAGAATGCCTATATCTTGACC------CGAGTCCGTGGTGTT------------------------GCCCCACCCAAT------------------------------------------CTG------------------------------GCAGAACTGGAAAGTAAACTGACAGCAGCCGGCGTTGAC------------------------------------------------------------------------------TACTTGGGTGTGTGGTACGAGTATGAGAGGTTCCCTGCCATCTTTGAGGCTGATCTGGACTGCACTTCAGCGACCTACGGTGATGCTGGCAAG------GCCATTAGT------------------------------------------------------------------------------------------------------------------------------------------------------------------GTGAGGAACAATGGCACACTCAGAATCGACTTG---------------------TTTGGGAGAAAAGTTATATTGGAAAACAACACGATCAGTGGCATGGCTACTGTACCAAACCCA---GACAAGCCTGCGGAATTCATTGTGAATTTTGATGGAGTT---------------------CCA---TCGACCAAGACACCCAATTACATCATTCAAGAAACTGACTACAAGAAT---------TACTCGGTTATCTTCTCTTGCATTCAGCTGGAG---GCA---TTA------AATCTACAATTTGCCTGGATCTTGACCCGAGTACGAGGACTCGCCCCACCCAATCTGGCACAACTGGAAAATAAACTTACAGCAGCCGGCGTTGACGTCACAGAATTTTTTGTTGTGGATCAGAAAGGATGTCCTGGCAAATAA------------------------------------------------------------------------------------------------------------------------------------------------------------------------------------------------------------------------------------------------------------------------------------------------------------------------------------------------------------
>p806c65.7
---------------------------------------------------------------------------------------------------------------------------------------------------------------------------------------------------------------------------------------------------------------------------------------------------------------------------------------------------------------------------------------------------------------------------------ATGAGACGACTTTGCCAACCA------------------------------------------------------------------------------------------------------------------------------------------------------------------------------------------------------------------------------------------------------------------------------------------------------------------------------------------------------------------------------------------------------------------------------------------------------------------------------------------------------------------------------------ACAGAGATCTGT------------------------------------------------------------------------------------------GTGTCCGTCCTCCATCCCGGG---CCCATTTACCTACCTATAGCACAACCCACCTTGGCTCCCAGTTTAGGAGCCACGTACAGACTTCACAAGACAAAA---------CTGGCCTCAGCTTGGTCTGGGAAGAACCTGGCTGAACACTATCATGACATACCCCAAATAGTCCTCCCGTATGCGGGTGTGTGGTACGAGTACCAGAGATTTCCTGATATCGTTGGAGGTCGTCTAGACTGTACTAGTTACACATTCCACAACACTTGGTAT------GCGATGAGT------------------------------------------------------------------------------------------------------------------------------------------------------------------GTTATCAAAAAAGGCACCCTAAGATCGAGCTTG---------------------TTTGGCAACAAATTCGTTCTGAGAAACATAACTGCACTCGGCCTGGCTACTACACCGGACACA---GACAAGCCTGCAGAATTCAACTTAGTCTTTGGTGAAGAA---------------------GCTGCGCCGGGCCAGAAAGCCAACTACATCATTCACGACACTGATTACAAGACC---------TACTCGGTTGTCTTCTCTTGCACTCAGGTGGAA---AAT---TTA------AATATACAGTATGCCTGGATCTTGACACGAGTCCGGGGTGTTGCCCCACCCAATCTGCCACAACTGGAAAGTAAACTTACAGAAGCAGGCGTTGACGTCGGTGCATTCTTTGTTGTTCATCAAAAAGGATGTCCTGGCATAAAGTTATAA------------------------------------------------------------------------------------------------------------------------------------------------------------------------------------------------------------------------------------------------------------------------------------------------------------------------------------------------------
>p806c65.8
ATGATGAGACAACGGGTGATGGCTCTGTACCAGCAGCGAGTCTGGCTGTGGTATAGGACGTCTAAGGTAGCAGCTGTG------------ATGACTGTGGCTGTGAAGCCTTACCGGAGCTCGTTGGCCGGGGTAGTACGGAGACAACGG---------------------------------TTGAACAAGCTAAACGTATTCGAT------------------CCTCCCCCTATAATACCATCTGCCGACGTGTTCCATGGCATGGGGAGTACAAGGTACTTCTCTAAGATAGACATGAGCAAAGGCTACTGGCAGATACCTGTCCTGAATGAAGATATCCCG------AAGACAGCGTTTGTGACAGGGAGGATGCCGTTCGGG---------------------------ATGATGAACTCTGTAACAACC---------------------------------------------------------------------------------------------------------------------------------------------------------------------------------------------------------------------------------------------------------------------------------------------------------------------------------------------------------------------------------------------------------------------------------------------------------------------------------------------------------------------------------------------CTAACCCACGCCATGACGATGCTG------GTGATTGTGATG---------------------------------------------------GACTACGATGGACTACGTGGTGGA---CTATGTAGACTACCT---------------GTTCATCCACATTCCAACCTGGGAGGACCAGGTATGGACTTTGAG------------------------------------------------------------------------------TATACAGGTATGTGGTATGAGTTCCAGAGATTTCCTGACATCGCTGAAGGTCATCTAGAGTGTGCTAGTTACGCATTTCGCGACGCTTTGAAT------TCGATGATA------------------------------------------------------------------------------------------------------------------------------------------------------------------GTTACCAAAAGAGGCATAATGAGGGCGGACTTG---------------------TTTGGCAAGACGTTCTCTCGGAAAAACTATACTGACATTGGCGTGGCTACTATACCGGACTCG---GACAAGCCTGCAGAGTTCAACTTAGTCTTTGGTGAAAGAGCTCTTCAGGTTTTGACA---GATGCACCTGGCCAGAAAGCCAACTTCATCATTCACGACACCGATTACAAGAAC---------TACTCGGTTGTCTTCTCTTGCACTCAGGTGGAT---AAT---TTA------AATATTCAGCATGCCTATATCTTGACACGAGTCCGTGGTGTTACCCCACCCAATCTGGCAGAACTGGAAAGTAAACTGACAGCAGCCGGCGTTGACACGTTTTCATTCATCCTGACGTCCCCAGCGTCAGCTAAGATAACGACACCGAAAGCATCAGCA------------------------------CGACGATATCCTTCTACGGCAACAGCTTCAGCAGCAGCGAACTCATCACAGGAATCACCTCAATTTGTTCACGGTAGCCTTTCTGATCGTTCAACCAGTTGTCACTCGCATCAGCAACGGCAGAGA------------------------------------------------------------------------------------------------------------------------------TTAGCTCTACATCGCACACATAGTGTTGAC---------------TTTTAA
>p806c65.9
---------------------------------------------------------------------------------------------------------------------------------------------------------------------------------------------------------------------------------------------------------------------------------------------------------------------------------------------------------------------------------------------------------------------------------ATGGCTTCTGTTTCC------------------------------------------------------------------------------------------------------------------------------------------------------------------------------------------------------------------------------------------------------------------------------------------------------------------------------------------------------------------------------------------------------------------------------------------------------------------------------------------------------------------------------------------------CTAGCCAAATTTGCCGCTTTGATG------ATTCTTCTGTTTGTT------------------------GCGGCAGTTAATGGT------------CAGTTTGTTATCAAAGAAGGT---AAATGT------------------------------CCTAATGTCACTGGCCAGGCTACGCTGGAAAAAGCTCAG------------------------------------------------------------------------------TACTTGGGTGTGTGGTACGAGTATGAGAGGTTCCCTACCATCTTTGAGGCTAATCTGGATTGCACTTCAGCGACCTACGGCGCTGCTGGCAAG------GCCATTAGT------------------------------------------------------------------------------------------------------------------------------------------------------------------GTGAGGAACAACGGCACGCTCAGGATAGACTTA---------------------TTTGGGAGAAAAGTTATATTGGAAAACAACACGATCAGTGGCATGGCTACTGTACCAAACCCA---GACAGGCCTGCGGAATTCATTGTGAATTTTGATGGAGTT---------------------CCA---ACGACCAAGACAACCAATTACATCATTCAAGAAACTGACTACAAGAAT---------TACTCGGTTATCTTCTCTTGCATTCAGCTGGAG---GCA---TTA------AATCTACAATTTGCCTGGATCTTGACCCGAGTGCGGGGACTCGCCCCACCCAATCTTGCACAACTGGAAAATAAACTTACAGCAGCCGGCGTTGACGTCACAGAATTTTTTGTTGTGGATCAGAAAGGATGCCCTGGCAAATAA------------------------------------------------------------------------------------------------------------------------------------------------------------------------------------------------------------------------------------------------------------------------------------------------------------------------------------------------------------
>p8610c43.27
---------------------------------------------------------------------------------------------------------------------------------------------------------------------------------------------------------------------------------------------------------------------------------------------------------------------------------------------------------------------------------------------------------------------------------ATGGATTCTGTTTCT------------------------------------------------------------------------------------------------------------------------------------------------------------------------------------------------------------------------------------------------------------------------------------------------------------------------------------------------------------------------------------------------------------------------------------------------------------------------------------------------------------------------------------------------AGAGTGAAATTTGTCATTTTTGTA------GTTCTATTGTTGGCC------------------------TGGTCATCTGCCGGG---------------TTTGTGTTCAAGCCTGGT---CAGTGT------------------------------CCAAAAGTCACTGGTAAAACTGAATTCGAAAAATCTCGG------------------------------------------------------------------------------TATGCAGGTGTTTGGTACGAGTACCAGAAATTTCATGACGCCGTTGGACCTGGTCTAGACTGCACTAGTTATACATTTCGCAACGATATTTAT------TCCATGAGA------------------------------------------------------------------------------------------------------------------------------------------------------------------ATTACCAAAAACGGCACAGTAAGGGCGGATTTC---------------------TTTGGCAACAAGTTTGTGATGAGAAAGACCTCTGTCCGCGCCCTGATTACTATACCGGATTAT---AGCAAGCCTTCAGAACTCAACATGGTCTATGCAAAAATT---------------------TCG---ACAAGCCTGGACGTTAACTACATCATACAGGATACCGATTACGAGACC---------TACGCGGTTGTCTTCTCTTGCACTCAGGTGCAA---GGT---TTA------AATATCCAGTATGCCTATATCTTGACCAGAGTCCGAGGCCTTGCCCCACCCAATCTGGCTCAACTGGAAAGTAAACTTACAGAAGCCGGCGTTGACGTCAGTGCATTCTATGTTGTTAACCAAAAAGGATGTCCTGATGTATAG------------------------------------------------------------------------------------------------------------------------------------------------------------------------------------------------------------------------------------------------------------------------------------------------------------------------------------------------------------
>p8610c43.17
---------------------------------------------------------------------------------------------------------------------------------------------------------------------------------------------------------------------------------------------------------------------------------------------------------------------------------------------------------------------------------------------------------------------------------------------------------------------------------------------------------------------------------------------------------------------------------------------------------------------------------------------------------------------------------------------------------------------------------------------------------------------------------------------------------------------------------------------------------------------------------------------------------------------------------------------------------------------------------------------------------------------------------------------------------------------------------------------------------------------------------------------------------------------------------------------ATGCGG------------------------------------------------------------------------------TAT---------------------------------------------GCAACATTGGAT---------------------------------------CAAATGAAA------------------------------------------------------------------------------------------------------------------------------------------------------------------TGGATGAACAAGCGATCAGTTTATGTGTCTGTTTCC---------------AGGTTTGGTAACAAACTAGTTTTGAGAACGACCTCTATTGACGGCCTGGCCACTGTACCAGAGGAG---GCCAAACCTGCAGAGCTCAACATAGTGTTCCGTGGAGCT---------------------TCA---CCGACCGAGGAAGCCAACTACATCGTTCAGGACACCGATTATACGAAC---------TATGCGGTTGTCTTCTCTTGCCTTCAGATGAGA---GGT---TTT------AACATTCAGTATGCCTATATCTTGACCCGAGTCCGGGGACTCGCCCCATCCAATCTGGCACAACTGGAGAGTAAACTTACAGAGGCAGGCGTTGACGTCACAGAATTCTTTGTTGTTAACCAAAAAGAATGTCCTGGCATGTAG------------------------------------------------------------------------------------------------------------------------------------------------------------------------------------------------------------------------------------------------------------------------------------------------------------------------------------------------------------
>p8610c43.18
---------------------------------------------------------------------------------------------------------------------------------------------------------------------------------------------------------------------------------------------------------------------------------------------------------------------------------------------------------------------------------------------------------------------------------ATGGACTCTGTTTTC------------------------------------------------------------------------------------------------------------------------------------------------------------------------------------------------------------------------------------------------------------------------------------------------------------------------------------------------------------------------------------------------------------------------------------------------------------------------------------------------------------------------------------------------GGAGTGAAGTTAATTATCTTCCTG------GTGCTGTTATGTGCT------------------------GGGTCATCTCATGGT------------GTATTCGTGCTCAAACCTGGT---CAGTGT------------------------------CCAAAAGTCAGTGGTCAGGCTGAATTCGAAAAGTCTCGG------------------------------------------------------------------------------TACTTTGGTGTGTGGTATGAGTACCAGAGATTTCCCGATCTCGTTGAAGGTAGTCTCGACTGTACCAGCTCTACCTTTAGCGACGCTTGGAAT------GGGATGAAA------------------------------------------------------------------------------------------------------------------------------------------------------------------GTCACAGACAAGGGCACACGAAGAACGGACTTG---------------------TTTGGTAACAAACTAGTTCTGAGAACGACCTCTATTGACGGCCTGGCCACTGTACCAGACGAG---GCCAAACCTGCAGAGCTCAACATAGTGTTCCGTGGAGCT---------------------TCA---CCTACCGAGGAAGCTAACTACATCGTTCAGGACACTGATTATACGAAC---------TATGCGGTTGTCTTCTCTTGCCTTCAGATGAGA---GGT---TTT------AACATTCAGTATGCCTATATCTTGACCAGAGTCCAAGGGCTCGCCCCAACCAATTTGGCACAACTGGAGAGTAAACTTACAGAGGCAGGCGTTGACGTCACAGAATTCTTTGTTATTAACCAAAAAGGATGTCCTGGCATGTAG------------------------------------------------------------------------------------------------------------------------------------------------------------------------------------------------------------------------------------------------------------------------------------------------------------------------------------------------------------
>p8610c43.14
---------------------------------------------------------------------------------------------------------------------------------------------------------------------------------------------------------------------------------------------------------------------------------------------------------------------------------------------------------------------------------------------------------------------------------ATGGATTCTGTTTCC------------------------------------------------------------------------------------------------------------------------------------------------------------------------------------------------------------------------------------------------------------------------------------------------------------------------------------------------------------------------------------------------------------------------------------------------------------------------------------------------------------------------------------------------TTAGCCAAATTTGTAGCTTTGATG------ATTGTGCTGTTTGCC------------------------GGGTCAGTTAATGGT------------CAGTTTGTTATCAAAGAAGGT---AAATGT------------------------------CCAAATGTCACTGGCCAGGCTACACTGGAAAAAGCTCAG------------------------------------------------------------------------------TACTTGGGTGTGTGGTACGAGTATGAGAGGTTCCCTGCCATCTTTGAGGTTGATCTGGACTGCAATGTTGCGACTTATGGCGCTTTTGGCAAG------GCCATCAGT------------------------------------------------------------------------------------------------------------------------------------------------------------------GTGACGAACAATGGCACTCTCAGGGTGGACTTG---------------------TTTGGGAGGAAAGTTATACTGAAAAACAGTACGGCCAATGGCTTGGCTACTGTACCAAACCCA---GACAGGCCTGCAGAATTCATCGTGGCGTTTGGTGGAGTT---------------------CCG---ACACAACCTGGGTCCCGCTCAACAGTTCATGACTTACACAGTGATAATAGTCCTAACCATGGCCTTAAGCTCTCCACTTACATTCTCTGA------------------------------------------------------------------------------------------------------------------------------------------------------------------------------------------------------------------------------------------------------------------------------------------------------------------------------------------------------------------------------------------------------------------------------------------------------------------------------------------------------------------------------
>p8610c43.23
---------------------------------------------------------------------------------------------------------------------------------------------------------------------------------------------------------------------------------------------------------------------------------------------------------------------------------------------------------------------------------------------------------------------------------ATGGATTCTGTTTCC------------------------------------------------------------------------------------------------------------------------------------------------------------------------------------------------------------------------------------------------------------------------------------------------------------------------------------------------------------------------------------------------------------------------------------------------------------------------------------------------------------------------------------------------TTAGCCAAATTTGTCACTTTGATG------ATTGTTCTGTTTGCT------------------------GCGGCAGTTAATGGT------------CAGTTTGTTATCAAAGAAGGT---AAATGT------------------------------CCAAATGTTACTGGCCAGGCTACACTGGAAAGAGCTCAG------------------------------------------------------------------------------TTCTTGGGCGTGTGGTACGAATATGAGAGGTTCCCTGCCATCTTTGAGGCTGATCTGGACTGTACTACTGCGACCTACGGCGTTGCTGGCAAG------GCCATCAGT------------------------------------------------------------------------------------------------------------------------------------------------------------------GTAACAAACAATGGCACTCTCAGGGTGGACTTG---------------------TTTGGGAGGAAAGTTATACTGAAAAACAGTACGGTCAATGGCTTGGCTACTGTACCAAACCCA---GACAGGCCGGCAGAATTCATCGTTGCTTTTGGTGGAGCT---------------------CCA---CCGACCAAGACACCGAATTACATCATTCAAGAAACTGATTACAGGAAT---------TACTCGGTTATCTTCTCTTGCACTCAGCTGGTG---GAA---TTT------AATCTTCAATTTGCCTGGATCTTGACCCGAGTGCGGGGACTCGCCCCACCCAATCTGGCACGACTGGAAAGTAAACTTACAGCAGCCGGCGTTGATGTCACAGAATTCTTTGTTGTTGATCAGAAAGGTTGTCCTGGCAAATAG------------------------------------------------------------------------------------------------------------------------------------------------------------------------------------------------------------------------------------------------------------------------------------------------------------------------------------------------------------
>p8610c43.25
---------------------------------------------------------------------------------------------------------------------------------------------------------------------------------------------------------------------------------------------------------------------------------------------------------------------------------------------------------------------------------------------------------------------------------------------------------------------------------------------------------------------------------------------------------------------------------------------------------------------------------------------------------------------------------------------------------------------------------------------------------------------------------------------------------------------------------------------------------------------------------------------------------------------------------------------------------------------------------------------------------ATGCTTATTAGTATC------AGCTTCATA------------------------------------------------------------------------------------------------------------------------------------------AAGTTTACTTTTCTGCAG------------------------------------------------------------------------------TACTTAGGTGTGTGGTATGAATACCAGAGATTTCCCGAACTTGTTGAGGGCAGTCTCGACTGTACCAGTTCTACTTTTAGCGACGCTTGGAAT------GGGATGAAA------------------------------------------------------------------------------------------------------------------------------------------------------------------GTCACAGACAAGGGTACACGAAGGACGGACTTA---------------------TTTGGTAACAAACTAGTTTTGAGAACGACCTCTATTGACGGCCTGGCCACTGTACCAGACGAG---GCCAAACCTGCAGAGCTCAACATAGTGTTCCGTGGAGCT---------------------TCA---CCGACCGAGGAAGCCAACTACATCGTTCAGGACACTGATTATACGAAC---------TATGCGGTTGTCTTCTCTTGCCTTCAGATGAGA---GGT---TTT------AATATTCAGTATGCGTATATCTTGACCCGAGTACGGGGACTCGTCCCACCTAATCTGGCACAACTGGAAAGTAAACTTACAGCAGCCGGCGTAGACGTCAGTGCATTCTTTGTTGTTAACCAGAAAGGATGTCCTGGCATGTAA------------------------------------------------------------------------------------------------------------------------------------------------------------------------------------------------------------------------------------------------------------------------------------------------------------------------------------------------------------
>p8610c43.19
---------------------------------------------------------------------------------------------------------------------------------------------------------------------------------------------------------------------------------------------------------------------------------------------------------------------------------------------------------------------------------------------------------------------------------------------------------------------------------------------------------------------------------------------------------------------------------------------------------------------------------------------------------------------------------------------------------------------------------------------------------------------------------------------------------------------------------------------------------------------------------------------------------------------------------------------------------------------------------------------------------------------------------------------------------------------------------------------------------------------------------------------------------------------------------------------------------------------------------------------------------------------------------------------------------------------------------------------------------------------------------------------------------------------------------------------------------------------------------------------------------------------------------------------------------------------------------------------------------------------------------------ATGAGAAAGACCTCTGTCCGCGCCCTGATTACTATACCGGATTAT---AGCAAGCCTTCAGAGCTCAACATGGTCTATGCAAAAATTTTA------------CCAGTTTCG---ACAAGCCTGTACGTTAACTATATCATACAGGATACCGATTACGAGACC---------TACGCGGTTGTCTTCTCTTGCACTCAGGTGCAA---GGT---TTA------AATATCCAATATGCCTATATCTTGACCAGAGTCCGAGGCCTTGCCCCACCCAATCTGGCACAACTGGAGAGTAAACTTACAGCAGCGGGTGTTGACGTCAGTGCATTCTTTGTTGTTAACCAAAAAAGATGCCCTGATGCTTGGAATTAA------------------------------------------------------------------------------------------------------------------------------------------------------------------------------------------------------------------------------------------------------------------------------------------------------------------------------------------------------
>e10280c43.3
------------------------------------------------------------------------------------------------------------------------------------------------------------------------------------------------------------------------------------------------------------------------------------------------------------------------------------------------------------------------------------------------------------------------------------------------------------------------------------------------------------------------------------------------------------------------------------------------------------------------------------------------------------------------------------------------------------------------------------------------------------------------------------------------------------------------------------------------------------------------------------------------------------------------------------------------------------------------------------------------------------------------------------------------------------------------------------------------------------------------------------------------------------------------------------------------------------------------------------------------------------------------------------------------------------------------------------------------------------------------------------ATGGTAAGG------------------------------------------------------------------------------------------------------------------------------------------------------------------------------------------------------------------------TTCAACAGAAAATATGTGATCAAGAGAAGCTCGGTGGTGGGCAACGCTACCGTCCCTGATCCG---TCTAAACCCGCTGAGCTCCGCGTTTCATTCGGTGGATAC---------------------GGGCCCTCTGGAAACAAACCAAATTATTTCATCCAAGAGACGGACTATGAAAAT---------TACTCAGTTATCTTCTCCTGCGATGAACTCATT---GGC---TTC------AACATCCAGTTCGCCTGGATCCTGACCAGGAACAGGGGCGTGGCTCCATCCAACCTGTCTGACCTGGAACAAAAGTTGGAAGATGCTGGAGTTGATACCTCATACTTCTTTGTGGTCGATCAGTCGAGTTGTACGGCTTAG---------------------------------------------------------------------------------------------------------------------------------------------------------------------------------------------------------------------------------------------------------------------------------------------------------------------------------------------------------------
>e10280c43.4
---------------------------------------------------------------------------------------------------------------------------------------------------------------------------------------------------------------------------------------------------------------------------------------------------------------------------------------------------------------------------------------------------------------------------------------------------------------------------------------------------------------------------------------------------------------------------------------------------------------------------------------------------------------------------------------------------------------------------------------------------------------------------------------------------------------------------------------------------------------------------------------------------------------------------------------------------------------------------------------------------ATGAAGACTGTTCTCTTTCTA------CTTCTGCTCTGGATT------------------------GGTTCGGCAAGTTCT------------GCCTTTGTCATCACTGAAGGA---AAATGT------------------------------CCCGACGTCAGTGCACAGAGATCACTGAAATTTGAGAGA------------------------------------------------------------------------------TATATGGGAAGATGGTACGAGTACATGAGGTTTCCCTCCCCCTTGCAGCCGAGCTTGCAGTGTACCAGTGCTCACTACGAACAGCTTAGTGATGGC---TCCGTCAAG------------------------------------------------------------------------------------------------------------------------------------------------------------------GTGGTGAATGACGGGTACATTCGCGCCGAACTT---------------------TTTAACCGCAACTTTGTACTGGATCGGTGGGTTGCTGAGGGATTTGCTGACGTACCCGATCCC---AAAAAGCTCGCTGAATTTAGTGTATCTTTTCCACCATTG---------------------GAC---AGTAAAGGCCAAATCAACTATCGAATCATAAGAACCGATTATCACAGA---------ACAGCTGTGGTCCACTCTTGTTATGAGATCTGG---AAT---GCT------AACATTCAGTTTGCCTGGATCTTGACACGAGAGCGAGGAGTTCGACCAAGAAATCTGGACAGACTTTTTAGAGAGTTGACAAACTACGGGGTTGATATTAGCAACTTCATCACTGTGGATCAGCGAAACTGCCCAACCGACACCCCTTGA------------------------------------------------------------------------------------------------------------------------------------------------------------------------------------------------------------------------------------------------------------------------------------------------------------------------------------------------------
>e20856c34.5
---------------------------------------------------------------------------------------------------------------------------------------------------------------------------------------------------------------------------------------------------------------------------------------------------------------------------------------------------------------------------------------------------------------------------------------------------------------------------------------------------------------------------------------------------------------------------------------------------------------------------------------------------------------------------------------------------------------------------------------------------------------------------------------------------------------------------------------------------------------------------------------------------------------------------------------------------------------------------------------------------------ATGTTCCGCTTGCTT------GCC---CTATCCCTG------------------------GCCTGTTCTGTGTGT---CTGGTCAACTCTCAAGTGCCCAGTTTTGGC---GGCTGC------------------------------CCGACTGTGAAAACACAGCAAAACCTAGATATCCAGAGG------------------------------------------------------------------------------TATCTAGGAGACTGGTACGAGATTTTCCTGTTCCCTACAACATTCGAGAAAGGC---AAGTGTACCCGTGCCAGGTACTCCCTGAAACCAGATGGA---CATATCAAT------------------------------------------------------------------------------------------------------------------------------------------------------------------GTCTTCAACAGGGGTATTGAAGACGGCAAGGAG------------------------------------------------TTCAGTGCCACAGGAGATGCTTATGTCCCTAATGAC---CAGGAACCCTGTAAG------------TTTGCCGAG------------------------------GGCACGCCGTACGGAAACTACTGGGTCATCCACACCGACTACGACACC---------TACACCCTCATCTACTCCTGCTCCTCACTGGCC---GGCCTCGCG------CATGTGGAGTTCGCCTGGATCCTCGCCAGGAACCAGACCCTCGACCCGCACATCAGCCAGAGTCTCAAGAACGAGCTAGCCAGCTATAACGTGGACATAAGCAAGTTCAAGGTCAGCGACCAATCTGGCTGTCCA---------------------------------------------------------------------------------------------------------------------------------------------------------------------------------------------------------------------------------------------------------------------------------------------------------------------------------------------------------------CCATAA
>e224087c40.1
---------------------------------------------------------------------------------------------------------------------------------------------------------------------------------------------------------------------------------------------------------------------------------------------------------------------------------------------------------------------------------------------------------------------------------------------------------------------------------------------------------------------------------------------------------------------------------------------------------------------------------------------------------------------------------------------------------------------------------------------------------------------------------------------------------------------------------------------------------------------------------------------------------------------------------------------------------------------------------------------------------------------------------------------------------------------------------------------------------------------------------------------------------------------------------------------------------------------------------------------------------------------------------TACAAAGGTACCTGGTATGAGTACAAACGGTTTCCAGCTTTCTTTGAGATCGGCCTGGAGTGTACAACTGCCAGGTACACCTCAGGGGACGGGGGT---GCTGTCAAT------------------------------------------------------------------------------------------------------------------------------------------------------------------GTGATGAACAAGGGACTTCTCAGGGTGCCTTTT---------------------TTTGGCACCAAGCTTGTCGTGTCAACATCAAGCATCTCTGGTACAGCTGTCGTGCCTAACAGT---CAGAGACCCGCTGAACTCATAGCTCTCTTCGGGGACGACCAA------GCAGCAGCG---GACGATGCAGGCTGCATCCCTAACTACATCATCCAAGACACTGACTACAAGAGC---------TACTCCGTTGTGTTTTCCTGTGTGGAGGTTCTG---GGA---TTT------AACGTTCAATTCGCGTGGATACTGACCAGATGTGCAGGAGTTGCACCTGCTAACCTAACAGAACTGGAGACCAACTTGAAAACTGCAGGAGTTGACGTCAGCAAGTTTGAACTAGCCAACCAAGATGATTGTCCTTTAGAATAA------------------------------------------------------------------------------------------------------------------------------------------------------------------------------------------------------------------------------------------------------------------------------------------------------------------------------------------------------------
>e29256c42.11
------------------------------------------------------------------------------------------------------------------------------------------------------------------------------------------------------------------------------------------------------------------------------------------------------------------------------------------------------------------------------------------------------------------------------------------------------------------------------------------------------------------------------------------------------------------------------------------------------------------------------------------------------------------------------------------------------------------------------------------------------------------------------------------------------------------------------------------------------------------------------------------------------------------------------------------------------------------------------------------------ATGGACGTCCGGTGTTTGTTTCTA------GCCGTGTGCTTAGTG------------------------GCCTCAGCATCTGGG------------GCGATTGATTTGTTTATAGGC---CAATGC------------------------------CCACAAGTTCCTACTAAGCCAGACTTTGAACTAAATAAG------------------------------------------------------------------------------TACCTCGGATTGTGGTTCAGCTACGCAAACTTTGACGCAATATTCCAGTTTGGGTCCTCATGTGTTAGAGCTTTGTACTCACTTAAATCTGATGGG---AAAATCAAG------------------------------------------------------------------------------------------------------------------------------------------------------------------GTTGTTAACAGTGGCTCCTTTGACTTCCGTCTT---------------------TTTGGTAGGAGCGTCTGGAGAGTACCCATCCGTATTGAGGGTGAGGCTTTTATCGTCGACCCC---CAAACGCCAGGCGGTCTCAATGTAAAGTTTGGTAACCAGCCA------------------GAT---ATGGGCGGAAAAGCCAACTATCTTATCATGGACACGGACTATGACAAC---------TATAGTGTGGTTTATTCATGCACCGAACTAGGC---TCA---GCT------AGAAACGAACTGGCGTGGATATTAACAAGACAGAAAGGCGTGAGACCAGCCAATCTGGACAATATCTACCAACGTTTGACAGGATATGGAGTCAACGTCACCAACTTCAAGCTCATCGACCACTCCAACTGCTGA---------------------------------------------------------------------------------------------------------------------------------------------------------------------------------------------------------------------------------------------------------------------------------------------------------------------------------------------------------------------
>e3034c39.7
------------------------------------------------------------------------------------------------------------------------------------------------------------------------------------------------------------------------------------------------------------------------------------------------------------------------------------------------------------------------------------------------------------------------------------------------------------------------------------------------------------------------------------------------------------------------------------------------------------------------------------------------------------------------------------------------------------------------------------------------------------------------------------------------------------------------------------------------------------------------------------------------------------------------------------------------------------------------------------------------ATGGCCAACAGTTGTCTTCTTCCG------CTTCTGCTGCTGGCT------------GTGTGGGCAGGAAGTAACTCTCTGGCC------------TGTGTTGTGATGCATGTCGGGACAGAGTGC------------------------------CCTCAACCAGCAGTGCAAGATAACTTTGACATCACAAGG------------------------------------------------------------------------------TACGTTGGGCGCTGGTTCGAGTACGAGAAGTTCCCGAACGTGTTTGAGAGTGGGTCCCGATGCGTGATCGCTAACTACACACTTCTCCCCGACAAC---TCCGTGAGG------------------------------------------------------------------------------------------------------------------------------------------------------------------GTTGTCAACGTTGCAATCCAGGAGGTCAGCTAC------------------GGGCTAGGTATCTGTCCCTGGTATCGCCCCAGAACGGCTGTTGGCACTGCTAGACCGTTCGACCCT---GCTGAGCCGGCTAAACTGGGAGTCAGCTTCAGGGAA------------------------------AATTCTCCGCCGGGAAATTACTGGGTGTTGGAGACAGACTACGACACC---------TACAGCATAGTGTACGGCTGTTCCAAGACGGCT---GGC---GTCCCTATCTACACA------------------GGTAAGCTCAACAACTGCTCCCCACCA---ATTGCAACAATTGCAAGCTAA---------------------------------------------------------------------------------------------------------------------------------------------------------------------------------------------------------------------------------------------------------------------------------------------------------------------------------------------------------------------------------------------------------------------------------
>e3546c43.9
---------------------------------------------------------------------------------------------------------------------------------------------------------------------------------------------------------------------------------------------------------------------------------------------------------------------------------------------------------------------------------------------------------------------------------ATG------------------------------------------------------------------------------------------------------------------------------------------------------------------------------------------------------------------------------------------------------------------------------------------------------------------------------------------------------------------------------------------------------------------------------------------------------------------------------------------------------------------------------------------------------------CAGACTGTTTTCTCGTCCGCCCTG------GCAGTTTTGTGCCTG------------------------GGTGTCGCCAATGCT------------------GTTTACCTGTCTGGC---CCCTGC------------------------------CCCTCCATTGTCAGTCAACCAACACTGGACGCTAGCAGG------------------------------------------------------------------------------TATGTTGGCAAATGGTACGAACTGAAACGCTTCCCCAACACAAACCAAGAGGATCTTAGCTGCACCTCTGCTCAATACACTCTAGCATCAGATGGT---ACTGTCATC------------------------------------------------------------------------------------------------------------------------------------------------------------------GTCAGAAACCAAGGCTTTTTCTCCAACGGCACC---------------------------------------------ATGGACAGCATTGAGGGTACAGCCCAGGTCGTAGACGCA---TCTTCACCTGCTGAATTAAGCGTTGATTTTGGA---------------TTT---------GGCTGGCCATCTAACGTGCCCAACTACTACATCCTGGACACAGACTATGATAAC---------TACTCACTTGTCTACTCTTGCTCTGAGATGTTC---GGC---GTT------AGCGTAGAGTTTGCCTGGATCCTGACTAGAGAGAGGAAC---GCCAACTTGGATGTGAGTGCCCTTGAGCAAACACTGACCGATGCTGGTGTAGATGTTGCGAATTTCGAAACTGTTGATCAGCAAAACTGCTCCGACGATTAG------------------------------------------------------------------------------------------------------------------------------------------------------------------------------------------------------------------------------------------------------------------------------------------------------------------------------------------------------------
>e5569c39.17
---------------------------------------------------------------------------------------------------------------------------------------------------------------------------------------------------------------------------------------------------------------------------------------------------------------------------------------------------------------------------------------------------------------------------------ATGGCACCATCATCA------------------------------------------------------------------------------------------------------------------------------------------------------------------------------------------------------------------------------------------------------------------------------------------------------------------------------------------------------------------------------------------------------------------------------------------------------------------------------------------------------------------------------------------------CTTGTAACGGTTGCGGGTTTGGTC------CTGGTGGTGTTCACA------------------------GCACATTCCCTGGCC------------GCTGTTGTCCTGGGCTGGGGT---GACTGT------------------------------CCAACAGTGGCTGCCCAGGCTACCCTCAACAAAGCTGAT------------------------------------------------------------------------------TACCTGGGAGTGTGGTACGAGTACCAGAGATTCCCCGCCATCTTCGAGGCCGGCCTGGACTGTACCACAGCCACCTATGGTGATAATGGAGAC------AGTATTAGTTTACTAGTAGTAGTAGTAGGAGTAGCAGTA------------------------------------------------GTAGTAGTAGTAGTTGTAGTAGTAGCAGTAGTAGTATTAGTAGTAGTAGTAGTACTAGTAGTAAGAGTAGTAGTAGTAGTTGTAGTAGTAGTGGTAGTAGTAGTAGCCGTGCTATTG---------------------TTGGGAAACAAGATAGTTTTAAACGAGAACTCTGTGGAAGGCTCGGCGACCATCCCAGACGCC---GCTAAACCCGCCGAGCTCCAGGTCTCGTTCGGAGGCTTT---------------------GACATGGGCAACAACTCACCCAACTACTTCATTCAGGACACTGATTACACGAAC---------TACGCAGTTGTCTTCTCTTGCAGCCAGTTCCTC---TTT---ATT------AACATTCAGTTTGCCTGGATCTTGACACGAGCACCTGGTGTGGCCCCATCCAATCTGGCAACTCTAGAGAGTAACCTGGCCAATGCTGGCGTTGACGTCACCAAGTTTAACGTCATTGACCAGTCCGGCTGCCCAGGCAGAGGGTGA---------------------------------------------------------------------------------------------------------------------------------------------------------------------------------------------------------------------------------------------------------------------------------------------------------------------------------------------------------
>e5569c39.19
---------------------------------------------------------------------------------------------------------------------------------------------------------------------------------------------------------------------------------------------------------------------------------------------------------------------------------------------------------------------------------------------------------------------------------ATGAAGTCAGGATTTTATTCC------------------------------------------------------------------------------------------------------------------------------------------------------------------------------------------------------------------------------------------------------------------------------------------------------------------------------------------------------------------------------------------------------------------------------------------------------------------------------------------------------------------------------------------ACTGTGAGCGCGACGTTGGTGGTC------GTGTTGTTGCAGCTC------------------------TCGCCTTCTTCTGGA------------TTGTTCGTGTTCAAACCCGGC---AGGTGT------------------------------CCCAACGTGGGTTCCCAGGCCGACTTTGATATCGCACGG------------------------------------------------------------------------------TTCTCTGGGATCTGGTTTGAGTACAAGCGATTCCCTAGCCTGATGGAGGCAGGTCTAGACTGCACGACCACCGTGTATGGAGATGCTGGTAAC------AAACTCACC------------------------------------------------------------------------------------------------------------------------------------------------------------------ATCGTCAAGGATGGAGTGCGCAGACTCAAGGTG---------------------TTCGGTCAGTATATCACGCTGGACAGAACGTCCATAGAAGGTCTGGCCACAATTCCAGATAGC---ACCAAGGGTGCCGAGCTGAACATCTCTTACGCTGGA------------------------------------------------------------------------------------------------------------------------------------------------GAGTTTTCGTGGATGCTGACCCGTGTCCGAGGCGCCGCTCCCCCCGACCTGGCCAACCTGGAGACTCACCTGGCTCTGGCGGGGCTTGACCTGCGCAAGTTTGAGCGAGTGGACCAGAAAAACTTAGAACCACCAGCAGCAGTAATAGTAGTAGCAGTAGTAGTAGTAGTGGTAGTA------------------------------------------------------------------------------------------------------------------------------------------------------------------------------ACATTAGTAGTAATAGTAGTAGCAGTAGTAGTAGTAGTAGTGGTGGTAGTAGTAGTAGTAGCAGTAGTACTAGTAGTTGTAGTTGTAGTAATAGTAAAAATAACAGCAGTAGAATAG------------------
>e5569c39.18
---------------------------------------------------------------------------------------------------------------------------------------------------------------------------------------------------------------------------------------------------------------------------------------------------------------------------------------------------------------------------------------------------------------------------------ATGACCTCCACCATC------------------------------------------------------------------------------------------------------------------------------------------------------------------------------------------------------------------------------------------------------------------------------------------------------------------------------------------------------------------------------------------------------------------------------------------------------------------------------------------------------------------------------------------------CTCTCCGTTGTGGCC---------------GCACTGACCTTCGTG------------------------AGTCTGACCAGTGCT------------GGGTTTGTGTTCAAGTTCGGA---CAGTGT------------------------------CCTAGCGTGACTGGACAGGCCACTCTTGACCAAGCTCAG------------------------------------------------------------------------------TACCTGGGAGTGTGGTATGAATACCAGAGATTCCCCGCTATCTTCGAGGCCGGCCTGGACTGTACCACAGCCACCTATGGCGATGCTGGCGAC------AGAATCAGC------------------------------------------------------------------------------------------------------------------------------------------------------------------GTCACTAACAAGGGAACTCTCAGAGTGGACTTC---------------------TTCGGCAATAAGATAGTCCTCAACGAGAACTCTGTGACCGGGTCTGCTACAGTCCCTGATCCA---GCCAAACCTGCCGAACTGGCCGTGACCTTTGGCGGAATT---------------------GACATGGGAAGCAACTCACCCAACTATATCATTCAGGACACGGACTACAATAAT---------TACGCAGTTGTCTTCTCTTGCGCTCAGCTCCCT---GGG---TTC------AATATCCAGTTTGCCTGGATCTTGACCCGCGCACCTGGTGTGGCTCCATCCAATCTGGCAACTCTAGAGAGCAACCTGGCCAGTGCAGGCGTTGACGTCACCAAGTTCAAGATCATTGACCAGTCCGGCTGTCCGGCTTAG---------------------------------------------------------------------------------------------------------------------------------------------------------------------------------------------------------------------------------------------------------------------------------------------------------------------------------------------------------------
>e8706c36.12
---------------------------------------------------------------------------------------------------------------------------------------------------------------------------------------------------------------------------------------------------------------------------------------------------------------------------------------------------------------------------------------------------------------------------------ATGTGCCGTTCTGCTGTGAAGAGTGAAAGCCATGATTGCAGTGTT---------------------------TTAGGACATTTGCTGAAAGATGATGCAGAATTTTGCACA------------------------------------------------TTCCGCAAACTTCTCATA------TCACACGATAGCCAAGTCAATGGGCAATCAGCTTCCGAGGCCAACATATTTCTGCAATAT------------------------------------------------------------------TATCACAGACGTGGCAAACCATTG---------------------------------------------------------------------------------------------------------------------------------------------------------ACAAAAATAGCAAAGAAACGAGTC---------------------ACAGCAATAATTGCGACGTCTTTGTCCGGCATAACTTTCCATGTGGTTTTGAGTCTA------------------------GGGGTGGCGAATGCC------------------GTGATCAAACTCGGC---CCTTGT------------------------------GCGTCTGTAGCCAGTCAGGCTACGCTGGACCCGGACAGG------------------------------------------------------------------------------TATGTTGGCAAATGGTACGAACTGAAACGTTTCCCAAACATAAACCAAATGGACCTTAGATGCACATCAGCCCAATACACTCTCGCGTCAAATGGT---TCCGTCATT------------------------------------------------------------------------------------------------------------------------------------------------------------------GTTAGAAACCAAGGGATTACTTCAGATGGCACA---------------------------------------------CTAGACAGCATTGAAGGCACTGCTCAGGTCGTGAACGTC---TCTGCACCTGCTGAATTAAGCGTTGATTTTGGT---------------TTT---------GGTTGGCCGGCTGACATTCCCAACTACTATGTCCTAGCAACAGACTATGATTCC---------TACTCCCTCGTCTACTCTTGTTCTGACCTATTT---GGC---ATC------AGCATGGAGTATGCTTGGATCTTGAGCAGGGAAAGAAAT---GCCGGCCTCGATGTGAGCGGCCTGGAGCAAATATTGACAGACGCCGGTGTAGACATTACCAATTTTGAAACTGTTGACCAACAAAATTGCTCGGACGATTAA------------------------------------------------------------------------------------------------------------------------------------------------------------------------------------------------------------------------------------------------------------------------------------------------------------------------------------------------------------
>Aca_XP_005088895.2_1
---------------------------------------------------------------------------------------------------------------------------------------------------------------------------------------------------------------------------------------------------------------------------------------------------------------------------------------------------------------------------------------------------------------------------------ATGACTAGTCTACTCCTACTTCAAAAA---------TGCGAGATG------------------------------------------------------------------------------------------------------------------------------------------------------------------------------------------------------------------------------------------------------------------------------------------------------------------------------------------------------------------------------------------------------------------------------------------------------------------------------------------------------------------GCGTTCCAGGGAACAGCCCTCTCC------CTCCTCCTCATGATTGCC---------------------TCCACGTCCGCCCAG------------ATGGCAGTCCTACGGTATGGAACCGAGTGC------------------------------CCTGACCCACCCGTCCAACAGAACTTTGACATTATCAGG------------------------------------------------------------------------------TACATGGGCAAGTGGTTTGAGTACGAGCGGTTCCCCAACTTTTTTCAAGTGGGCACCCGCTGTGTGATGGCCAACTACACCCTGCAAGAGAACGCC---AAAGTCAAG------------------------------------------------------------------------------------------------------------------------------------------------------------------GTCGTGAATGCCGCGATAGAGAAATACAGCGTT------------------GACTCAAGCGCCTGTCCATGGTATAGAGACAGAATAGCTGTTGGAAGTGCTGAGGCCGCCGATCCC---GCAGAGCCTGCTAAACTAGGAGTGCGTTTCAACGAG------------------------------AATGCTCCCGCAGGCAAATACTGGGTCATCGAGACCGACTATGACAAC---------TACTCTGTGGTGTACAGCTGCAGCCCGATGTCG---TCCATGATGCAAGTTTTCGTCGAGACGGGCTGGGTGTTGACCAGAAGGAAGGCTGAGGCTCCTGCCAATCTGGACGAAATTCACGAGCGCCTTTCTCAGGTAGGCATTGACCCCAGCAACTTTCAGCTGTCGGACCACGAGAGCTGCCCAGACTGGCCGACGGACGACTAA------------------------------------------------------------------------------------------------------------------------------------------------------------------------------------------------------------------------------------------------------------------------------------------------------------------------------------------------
>Aca_XP_005098509.1_1
---------------------------------------------------------------------------------------------------------------------------------------------------------------------------------------------------------------------------------------------------------------------------------------------------------------------------------------------------------------------------------------------------------------------------------ATGGCCTCA------------------------------------------------------------------------------------------------------------------------------------------------------------------------------------------------------------------------------------------------------------------------------------------------------------------------------------------------------------------------------------------------------------------------------------------------------------------------------------------------------------------------------------------------------AGACAAGGACTCCTGAGTGTGGTC------ACTTTGCTGTGTGTT------------------------GGGGCGACGACTCTT---GACGCCGCATCTCTGGCACTGAAGCCCGGA---CAATGC------------------------------CCGTCGGTCACTACCCAGGCGACGCTGGATGTCTCAAAG------------------------------------------------------------------------------TATCTGGGTTTGTGGTACGAAATCCAACGTTTCCCCATCGTGTTTGAACGGGGC---ACGTGCATCACAGCCGAGTACTCCCTCAAACCTAATGGT---CGCGTCAAG------------------------------------------------------------------------------------------------------------------------------------------------------------------GTGGACAACAGATTTCTCGAGAAGGGCGTTGTG------------------------------------------------AACCAAGCTATTGGAGAGGCCTATCAGCAGGATCCCGTGAACAAGCCGGCAGTTCTGAGCGTCAGTTTCAGAGTA------------------------------GGTTCGAGACCAGCACTGTACAACATAATTGAAACCGACTACAGCACG---------CACACTCTGATTTACTCATGCGAAAATTTCGGT---TCAACTCTT------CATGTGGAGTTTGCCTGGATCCTGTCACGGACTCGGTCGCTTAACGCCACCACTGTGCAGCGCCTGGAGACCAAGCTTGGGTCTTTTGGGATTGACACCAAGCAGTTCCTGGTGACCGATCAGACGGGATGCTCCAACGTGACAGCACCAATAACTGATAGCCCTCTTGTGGGCTGA---------------------------------------------------------------------------------------------------------------------------------------------------------------------------------------------------------------------------------------------------------------------------------------------------------------------------
>Aca_XP_005098523.1_1
---------------------------------------------------------------------------------------------------------------------------------------------------------------------------------------------------------------------------------------------------------------------------------------------------------------------------------------------------------------------------------------------------------------------------------ATGAAGTCC---------------------------------------------------------------------------------------------------------------------------------------------------------------------------------------------------------------------------------------------------------------------------------------------------------------------------------------------------------------------------------------------------------------------------------------------------------------------------------------------------------------------------------------------------------------------TTGTTAACT------AGCATCGTGTGCCTG------------------------GCCGTGGTGTCCTTG------TCTCGCTCAGCGAGTATTCACCTCGGC---AAATGT------------------------------CCAGATGTGCCGCCACAGAGCACTCTTGATGCCGCCAAG------------------------------------------------------------------------------TACTTAGGAGTGTGGTACGAGATGGAGCGGTTCCCGACGGTGTTCGAGCGCGGC---AACTGTATCAGCGCAAACTACTCACTGAAGTCGAACGGG---AGGATAGCG------------------------------------------------------------------------------------------------------------------------------------------------------------------GTGGACAACAGATACATCCTAAACGGCAAGGAG------------------------------------------------CACACAATCCTAGGTGAGGCCTATCCGGAAGATGAAAACAGCACAGAGGCTATACTCAGCGTTCAGTTTCCC---------------------------------TTCTCCCCAAAGGCCGAGTACAAGATCGTGGAGACTGACTACTCAAGT---------TACAGCCTCGTCTTTTCGTGTGCGTCAATCGCT---GACATCTTC------AACACCCAGTTCGCCTGGATTCTCTCCCGCACGCGCACGCTGGACAAAGCCGTGGTGAGCAGACTGGAGAACACTCTGGCCCAGTATCACATCGACGTGAGCAGTTTCATCCCGACCAACCACACAGGATGCGCAATGGACCAACCAGACATTGATCCTGTAATGGGT---------------------------------------------------------------------------AGATTAAATTTTTAA------------------------------------------------------------------------------------------------------------------------------------------------------------------------------------------------------------------------------------------
>Aca_XP_005105449.1_1
---------------------------------------------------------------------------------------------------------------------------------------------------------------------------------------------------------------------------------------------------------------------------------------------------------------------------------------------------------------------------------------------------------------------------------ATGAACGTAAAAGGTCTC------------------------------------------------------------------------------------------------------------------------------------------------------------------------------------------------------------------------------------------------------------------------------------------------------------------------------------------------------------------------------------------------------------------------------------------------------------------------------------------------------------------------------------GGAAGTGTAACATTCTCCGCGTGTTTTTTTACC------ACATTGCTCTTGATA------------------------GGCAGCTGCTCGGGG------------CGGGTCGTTTTCAAGTTTGGT---CGCTGC------------------------------CCGACAGTAACGGTCAAAGACGACTTTAACGCCACAGAG------------------------------------------------------------------------------TACACTGGTCTTTGGTATGAGCTAGAACGTTTTCCAAATTTCTTTGAGACGAACCAAATATGTGTCACCGCCACTTACGGAGATGCTGGTGATGGG---GTCATCAGT------GTCAGAAATGAGGGAGTGTACACTGGTCTTTGGTATGAGCTAGAACGTTTTCCAAATTTCTTTGAGACGAACCAAATATGTGTCACCGCCACTTACGGAGATGCTGGTGATGGGGTCATCAGT---------------------------------GTCAGAAATGAGGGAGTGGTAAGGTTCAGAATT---------------------TTCGGAATTACGATCTTGTTC---CCGGTGATGATTGAGGGCCAGGCCGAAGCCGTGTACCCT---GCAGAGCCTGCAAGACTGAGGGTGTCCTTCTTCGGA------------------------GACGACGAGGATGGAGATGCCAACTACTTGGTTGTGGACACGGACTACGACACT---------TATTCAGTTGTCTTCTCCTGCCAACAGATCGGA---CCC---TTC------AATCTGCAGACCGCCTGGATTCTGTCCAGGAACGAA---ACGGCGCCCGCCAATATTGACGACCTGAAAAACACGCTGACTTCTTTCGGCATTGATGTCTCGGAATTTCAAGAAACTCCCCAGGGCAACTGCCCCTCGATGGCCGTTAAATGA---------------------------------------------------------------------------------------------------------------------------------------------------------------------------------------------------------------------------------------------------------------------------------------------------------------------------------------------------
>Aca_XP_005108260.1_1
---------------------------------------------------------------------------------------------------------------------------------------------------------------------------------------------------------------------------------------------------------------------------------------------------------------------------------------------------------------------------------------------------------------------------------ATGTCTTCCTTGAAACTGACA---------------------------------------------------------------------------------------------------------------------------------------------------------------------------------------------------------------------------------------------------------------------------------------------------------------------------------------------------------------------------------------------------------------------------------------------------------------------------------------------------------------------------------AGCGCCGTGTCGTCTGCAGTGCTGATGCTACTC------TCCACTCTTCTGTCG------------------------TCTGCAGCAGCCCAA------------GGGGTCGTCCTCCGTCCGGGA---AGATGT------------------------------CCTGCTACGGGGACTCAGGCTGCTTTTGACCCCAGTCGG------------------------------------------------------------------------------TACCTGGGTACGTGGTACGAGTACGAGCGCTTCGACAACTGGTTCGAGGCGGGCATGGACTGTGTGAGAGCCGAGTACGGCCTGAACCCTGACCAG---ACCATCAGT------------------------------------------------------------------------------------------------------------------------------------------------------------------GTTCTCAACGCCGGCACCAGGACATTTAAGCTA---------------------TTCGGACGTACTATCTTCAGCCGGCCGGCCTCCATCAACGGTGACGCTACCACACCGGACCCT---GCTTCCCCCGCCGAGCTCAAAGTGTCCTTCTCACAAATTGAT------------------GGTATTGGTGGCAATGAGCCCAACTACTACATCGTAGAGACGGACTACGACAAC---------TACGCGGTTGTCTTCTCTTGTTTCGACCTGCCT---GGA---CTGCCTGTGAATATCCAGTTTGCGTGGATCCTGACCAGAGAAAGAGGGGTAGCCCCTGCTAACCTGAACGCCATCAAAAGCAACCTCCAAGCTGCTGGCGTCAGAACGAGATACTTCAAATCTGTGAACCAAGCTGACTGTCCTGTAGCATAA------------------------------------------------------------------------------------------------------------------------------------------------------------------------------------------------------------------------------------------------------------------------------------------------------------------------------------------------------------
>Aca_XP_005108261.1_1
---------------------------------------------------------------------------------------------------------------------------------------------------------------------------------------------------------------------------------------------------------------------------------------------------------------------------------------------------------------------------------------------------------------------------------ATGTCTTCCTTGAAACTAACA---------------------------------------------------------------------------------------------------------------------------------------------------------------------------------------------------------------------------------------------------------------------------------------------------------------------------------------------------------------------------------------------------------------------------------------------------------------------------------------------------------------------------------AGCGCCGTGTCGTCTGCAGTACTGGTGCTACTC------TCCACTCTTCTATCG------------------------TCTGCAGCAGCCCAA------------GGGGTCGTCCTCCGTCCGGGA---AGATGT------------------------------CCTGCTACGGGGACTCAGGCTGCTTTTGACCCCAGTCGG------------------------------------------------------------------------------TACCTGGGTACCTGGTACGAGTACGAGCGCTTCGACAATTGGTTCGAGGCGGGCATGGACTGTGTGAGAGCCGAGTACGGTCTGAACCCTGACCAG---ACCATCAGT------------------------------------------------------------------------------------------------------------------------------------------------------------------GTTCTCAACGCCGGCACCAGGACCTTTAAGCTG---------------------TTCGGACGTACTATCTTCAGCCGGCCGGCCTCCATCAACGGTGACGCTACCACACCGGACCCT---GCTTCCCCCGCCCAGCTCAAAGTGTCCTTCTCACAATTTGAC------------------GTTATTGGTGGTAATGAGCCTAACTACTACATCGTGGAGACGGACTACGACAAC---------TACGCGGTTGTCTTCTCTTGTTTTAACCTGCCT---GGA---CTGCCTGTGAATATCCAGTTTGCGTGGATCCTGACAAGAGACAGAGGGGTAGCCCCTGCTAACCTGAACGCCATCAAAAGCAACCTCCAAGCTGCTGGCGTCAGAACGAAATACTTCAAATCTGTGAACCAAGCTGATTGCCCTGTAGTATAA------------------------------------------------------------------------------------------------------------------------------------------------------------------------------------------------------------------------------------------------------------------------------------------------------------------------------------------------------------
>Aca_XP_005108262.1_1
---------------------------------------------------------------------------------------------------------------------------------------------------------------------------------------------------------------------------------------------------------------------------------------------------------------------------------------------------------------------------------------------------------------------------------------------------------------------------------------------------------------------------------------------------------------------------------------------------------------------------------------------------------------------------------------------------------------------------------------------------------------------------------------------------------------------------------------------------------------------------------------------------------------------------------------------------------------------------------------------------------------------------------------------------------------------------------------------------------------------------------------------------------------------------------------------------------------------------------------------------------------------------------------------------------------------------------------ATGGACTGTGTGAGAGCCGAGTACGGCCTGAACCCTGACCAG---ACCATCAGT------------------------------------------------------------------------------------------------------------------------------------------------------------------GTTCTCAACGCCGGCACCAGGAGCTTTAAGCTG---------------------TTCGGACGTACTATCTTCAGCCGGCCGGCCTCCATCAACGGTGACGCTACCACACCGGACCCT---GCTTCCCCCGCCCAGCTCAAAGTGTCCTTCTCACAATTTGAC------------------GGTATTGGTGGCAATGAGCCCAACTACTACATCGTGGAGACGGACTACGACAAT---------TACGCGGTTGTCTTCTCTTGTTTCGACCTGCCT---GGA---CTGCCTGTGAATATCCAGTTTGCGTGGATCCTGACCAGAGACAGAGGGGTAGCCCCTGCTAACCTGAACGCCATCAAAAACAACCTCCAAGCTGCTGGCGTCAGAACGAGATACTTCAAATCTGTGAACCAAGCTGACTGTCCTGTAGCATAA------------------------------------------------------------------------------------------------------------------------------------------------------------------------------------------------------------------------------------------------------------------------------------------------------------------------------------------------------------
>Aca_XP_012936599.1_1
---------------------------------------------------------------------------------------------------------------------------------------------------------------------------------------------------------------------------------------------------------------------------------------------------------------------------------------------------------------------------------------------------------------------------------------------------------------------------------------------------------------------------------------------------------------------------------------------------------------------------------------------------------------------------------------------------------------------------------------------------------------------------------------------------------------------------------------------------------------------------------------------------------------------------------------------------------------------------------------------------------------------ATGTATGAGCGCATGTTAGACGGTGAT---------------------GGTGATGGTGATGGG---------------------------------------------------------------------------------------------------------------GAT---------------------------------------------------------------------------GGCGATGGTGATGGTTATGGTTATGGT---------------------------------------------------GATGATGATAGTGATGGT---GATGGC---------------------------------------------------------------------------------------------------------------------------------------------------------------------TATGGGGATGATGGTGCTGTTGATGATTTTTTACGTCCA------------GAT---------------------CGGGCTGTGACAGATCAAGGTGTGGCCACACTGTCCAGCGAA---TCGGGCAGGGCGGAGTACACCACTGTATATGAC---TCT---------------------GAC---CCGGATGAGCAGAGACAGTACACCGTCCTGGACACAGACTATCGCACG---------TACGCCCTGGTCTTTGAGTGTCGACAGAGGAGG---CGC---CAC------AGCGACCAGTTCGCCTACATCCTGACCCGCTTACCTGGGCTACCACCCGCCAATCTGGACGACCTCAAGTCCCAACTGGAAGCTCTGAACGTGAGAACCCGGAGAATGGAAACCGTGGACCAAAGTGATTGTGGTTCCAACAGTAGTGGTGGCATCGAAATAGTTGCTGGATGA------------------------------------------------------------------------------------------------------------------------------------------------------------------------------------------------------------------------------------------------------------------------------------------------------------------------------
>Aca_XP_012936820.1_1
---------------------------------------------------------------------------------------------------------------------------------------------------------------------------------------------------------------------------------------------------------------------------------------------------------------------------------------------------------------------------------------------------------------------------------ATGACTCGCAGAACTAGAGTG---------------------------------------------------------------------------------------------------------------------------------------------------------------------------------------------------------------------------------------------------------------------------------------------------------------------------------------------------------------------------------------------------------------------------------------------------------------------------------------------------------------------------------ATGCCAGGGTGTCAAGTTTTCCTGATATTTGCC------TTTTTCCTTTCGGTG------------------------GATATCAGTCTTTGT------------GATGTTGTAATAGGTGTGGGT---CCATGT------------------------------CCGACCCCGGACCCTAAGCAAGATTTTAACAGGACAGAG------------------------------------------------------------------------------TTTCTGGGAGACTGGTATGAGTATGAAAGATTCCCTAACAAGGCTGAGAAACACCTGGTATGTGTTGGAAACGCCTTCACCGACACAGGCGACGAA---AAAATGCAT------------------------------------------------------------------------------------------------------------------------------------------------------------------TTGATTCAGTCTGCAATGCGGGAGGTTAGAGAG---------------------TTTGGAGAGGTTGTTTTCCGGTACCCCGTCATCACGTCCGCTACTGCCTCCCCATTAAACGAG---GAAGAGCCTGCTAGATTGAGGATTTCGTACACCCCAGCT---------------------TTA---GAGAGACCACCTCTGGATCTCTATGTAGTAGAAACTGACTACACCGTT---------TACGCCCTCCTCTTCTCCTGTACAGAAATCTCC---GAGTTCATT------AACATCCAAAGAGCCTGGATTCTAACAAGGATCGCTGGAATGCCGCCCCTAAACATCTTAGCCCTGAAGTCCTACTTGGTGAGATACGCTGTGGAGGTGAAATACTTCCAGTCTTCTCACCAGGAATATTGTAGACACGACGTCCCTATGAATATGAAACTTGTACGCTAA---------------------------------------------------------------------------------------------------------------------------------------------------------------------------------------------------------------------------------------------------------------------------------------------------------------------------------
>Aca_XP_012941899.1_1
---------------------------------------------------------------------------------------------------------------------------------------------------------------------------------------------------------------------------------------------------------------------------------------------------------------------------------------------------------------------------------------------------------------------------------ATGAATGTAAAAGGTTTC------------------------------------------------------------------------------------------------------------------------------------------------------------------------------------------------------------------------------------------------------------------------------------------------------------------------------------------------------------------------------------------------------------------------------------------------------------------------------------------------------------------------------------GGAAGCTTTACCTTCCCTGTCTGTATTTTGATC------ACATTGGTTTTGTTA------------------------GACAACTGCTCGGGA------------CAGGTCATTATCAAATTTGGT---CGCTGC------------------------------CCAAGAGTAACGGTCAAGGATGCATTTGACGCCTCACGG------------------------------------------------------------------------------TACATTGGACTTTGGTATGAGCTAGAACGTTTTCCGAATTTCTTTGAGCTGAACCAAGTATGTGTCACTGCCACTTACGGAGATGCTGGTGATGGG---GTCGTGAGT------------------------------------------------------------------------------------------------------------------------------------------------------------------GTCAAAAACGTAGGAGTGTTGGAGTTCAGCCTC---------------------TTCGGAATTTTGTTCGTGTTC---CCGGTGAGTATTGAGGGTCAGGCCGTGGCCCCGGACCCT---GCAGAGCCTGCAAGACTGAGGGTGTCCTTCTTCGGA------------------------GACGACGAGGGCGCAGATGCCAACTACTTGGTTGTGGACACGGACTACGACAGT---------TATTCAGTTGTCTTCTCCTGCCAAGAGCTCTTC---GGAATCATC------AACATGCAGACTGCCTGGATTCTGACCAGGGGACAAGGTACGGTGCCAGCCAATATTGACGACCTGAAGAGCACCTTGACCTCTTTCGGAATTGATGTCTCAGATTTTCAAGAAACTCGCCAGACCAACTGCCCGTCACGGAGTCGTAAATAA---------------------------------------------------------------------------------------------------------------------------------------------------------------------------------------------------------------------------------------------------------------------------------------------------------------------------------------------------
>Aca_XP_012941900.1_1
------------------------------------------------------------------------------------------------------------------------------------------------------------------------------------------------------------------------------------------------------------------------------------------------------------------------------------------------------------------------------------------------------------------------------------------------------------------------------------------------------------------------------------------------------------------------------------------------------------------------------------------------------------------------------------------------------------------------------------------------------------------------------------------------------------------------------------------------------------------------------------------------------------------------------------------------------------------------------------------------------------------------------------------------------------------------------------------------------------------------------------------------------------------------------------------------------------------------------------------------------------------------------------------------------------------------------------------------------------------------------------------------------------------------------------------------------------------------------------------------------------------------------------------------------------------------------------------------------------------------------------------------ATGGACATCGTAGGCCATGCCGTAGTCCCTGACTCT---GACGAGCCTGCTAGACTGAGGGTCTCCTTCTTTGGAGAC---------------------GACGACGAGGAGGAAGATCCCAACTATTTGGTTGTCGACACGGACTACGAAACT---------TTTGCAGTTGTCTTCTCCTGTCGACCGATCTAT---ACAATCTTC------AACATGCAGATGGCCTGGATTCTGACCAGGGAAGCAGATGCTGTACCCGCCAACATTGACGACTTGAAGGACGCGCTGACTGATTTCCGCATTGATGTCTCACATTTTCAAAAAACTCGCCAGACGAACTGCCCGTCGCGGAGAAGTAAATGA---------------------------------------------------------------------------------------------------------------------------------------------------------------------------------------------------------------------------------------------------------------------------------------------------------------------------------------------------
>Aca_XP_012943443.1_1
---------------------------------------------------------------------------------------------------------------------------------------------------------------------------------------------------------------------------------------------------------------------------------------------------------------------------------------------------------------------------------------------------------------------------------ATGTCTTCCTTGAAACTGACA---------------------------------------------------------------------------------------------------------------------------------------------------------------------------------------------------------------------------------------------------------------------------------------------------------------------------------------------------------------------------------------------------------------------------------------------------------------------------------------------------------------------------------AGCGCCGTGACGTCTGCAGTGCTGGTGCTACTC------TCCACTCTTCTGTCG------------------------TCTGCAGCAGCCCAA------------GGGGTCGTCCTCCGTCCGGGA---AGATGT------------------------------CCTGCTACGGGGACTCAGGCTGCTTTTGACCCCAGTCGG------------------------------------------------------------------------------TACCTGGGTACGTGGTACGAGTACGAGCGCTTCGACAACTGGTTCGAGGCGGGCATGGACTGTGTGAGAGCCGAGTACGGCCTGAACCCTGACCAG---ACCATCAGT------------------------------------------------------------------------------------------------------------------------------------------------------------------GTTCTCAACGCCGGCACCAGGACCTTTAAGCTG---------------------TTCGGACGTACTATCTTCAGCCGGCCGGCCTCCATCAACGGTGACGCTACCACACCGGACCCT---GCTTCCCCTGCCGAGCTCAAAGTGTCCTTTTCACAATGTAAG------------------TTT------------------------------------------------------------------------------------------------------------------------TTTTCTCACCTTTTCTGCCGGTGA---------------------------------------------------------------------------------------------------------------------------------------------------------------------------------------------------------------------------------------------------------------------------------------------------------------------------------------------------------------------------------------------------------------------------------------------------------------------------
>Aca_XP_012943447.1_1
---------------------------------------------------------------------------------------------------------------------------------------------------------------------------------------------------------------------------------------------------------------------------------------------------------------------------------------------------------------------------------------------------------------------------------------------------------------------------------------------------------------------------------------------------------------------------------------------------------------------------------------------------------------------------------------------------------------------------------------------------------------------------------------------------------------------------------------------------------------------------------------------------------------------------------------------------------------------------------------------------------------------------------------------------------------------------------------------------------------------------------------------------------------------------------------------------------------------------------------------------------------------------------------------------------------------------------------ATGGACTGTGTGAGAGCCGAGTACGGCCTGAACCCTGACCAG---ACCATCAGT------------------------------------------------------------------------------------------------------------------------------------------------------------------GTTCTCAACGCCGGCACCAGGACCTTTAAGCTG---------------------TTCGGACGTACTATCTTCAGCCGGCCGGCCTCCATCAACGGTGACGCTACCACACCGGACCCT---GCTTCCCCCGCCGAGCTCAAAGTGTCCTTCTCACAAATTGAC------------------GGTATTGGTGGCAATGAGCCCAACTACTACATCGTGGAGACGGACTACGACAAC---------TACGCGGTTGTCTTCTCTTGTTTCGACCTACCT---GGA---CTGCCTGTGAATATCCAGTTTGCGTGGATCCTGACCAGAGACAGAGGGGTAGCCCCTGCTAACCTGAACGCCATCAAAAGCAACCTCCAAGCTGCTGGCGTCAGAACGAGATACTTCAAATCTGTGAACCAAGCTGACTGTCCTGTAGTATAA------------------------------------------------------------------------------------------------------------------------------------------------------------------------------------------------------------------------------------------------------------------------------------------------------------------------------------------------------------
>Aca_XP_012943450.1_1
---------------------------------------------------------------------------------------------------------------------------------------------------------------------------------------------------------------------------------------------------------------------------------------------------------------------------------------------------------------------------------------------------------------------------------ATGTCTTCCTTGAAAATGACA---------------------------------------------------------------------------------------------------------------------------------------------------------------------------------------------------------------------------------------------------------------------------------------------------------------------------------------------------------------------------------------------------------------------------------------------------------------------------------------------------------------------------------AGCGCCGTGTCGTCTGCAGTGCTGGTGCTACTC------TCCACTCTTCTGTCG------------------------TCTGCAGCAGCCCAA------------GGGGTCGTCCTCCGTCCGGGA---AGATGT------------------------------CCTGCTACGGGGACTCAGGCTGCTTTTGACCCCAGTCGG------------------------------------------------------------------------------TACCTGGGCACCTGGTACGAGTACGAGCGCTTTGACAACTGGTTCGAGGCGGGCATGGACTGTGTGAGAGCCGAGTACGGCCTGAACCCTGACCAG---ACCATCAGT------------------------------------------------------------------------------------------------------------------------------------------------------------------GTTCTCAACGCCGGCACCAGGACATTTAAGCTG---------------------TGA---------------------------------------------------------------------------------------------------------------------------------------------------------------------------------------------------------------------------------------------------------------------------------------------------------------------------------------------------------------------------------------------------------------------------------------------------------------------------------------------------------------------------------------------------------------------------------------------------------------------------------------------------------------------------------------------------------------------------------------------------------
>Aca_XP_012943461.1_1
ATG------------------------------------------------------------------------------------------------------------------------------------------------------------------------------------------------------------------------------------------------------------------------------------------------------------------------------------------------------------TGTGGAAAGTACATCGCCCATCAT------------------------------------------CTTTCGTCTCTTTCCTACACC---------------------------------------------------------------------------------------------------------------------------------------------------------------------------------------------------------------------------------------------------------------------------------------------------------------------------------------------------------------------------------------------------------------------------------------------------------------------------------------------------------------------------------CACCCTCCAACACTCACCACCACCACCTTTTTG------TCT---CTGTTGCCT------------------------CTCGTACTTTACTTT------------TCATTAACTCCTCACCCCCCT---CCTTTT------------------------------CCCCCTCTT---------------------CCCCTCCAG------------------------------------------------------------------------------TACCTGGGTACCTGGTACGAGTACGAGCGCTTCGACAATTGGTTCGAGGCGGGCATGGACTGTGTGAGAGCCGAGTACGGTCTGAACCCTGACCAG---ACCATCAGT------------------------------------------------------------------------------------------------------------------------------------------------------------------GTTCTCAACGCCGGCACCAGGACCTTTAAGCTG---------------------TTCGGACGTACTATCTTCAGCCGGCCGGCCTCCATCAACGGTGACGCTACCACACCGGACCCT---GCTTCCCCCGCCCAGCTCAAAGTGTCCTTCTCACAATTTGAC------------------GTTATTGGTGGTAATGAGCCTAACTACTACATCGTGGAGACGGACTACGACAAC---------TACGCGGTTGTCTTCTCTTGTTTTAACCTGCCT---GGA---CTGCCTGTGAATATCCAGTTTGCGTGGATCCTGACAAGAGACAGAGGGGTAGCCCCTGCTAACCTGAACGCCATCAAAAGCAACCTCCAAGCTGCTGGCGTCAGAACGAAATACTTCAAATCTGTGAACCAAGCTGATTGCCCTGTAGTATAA------------------------------------------------------------------------------------------------------------------------------------------------------------------------------------------------------------------------------------------------------------------------------------------------------------------------------------------------------------
>Aca_XP_012943518.1_1
---------------------------------------------------------------------------------------------------------------------------------------------------------------------------------------------------------------------------------------------------------------------------------------------------------------------------------------------------------------------------------------------------------------------------------ATGAAGACTAGGTCC------------------------------------------------------------------------------------------------------------------------------------------------------------------------------------------------------------------------------------------------------------------------------------------------------------------------------------------------------------------------------------------------------------------------------------------------------------------------------------------------------------------------------------------------------------------CTGCTGCCA---GTGGTCCTCTGTGTCGGCGTC---TGCGCCTATCTGGTCAGCCAGGTGACCGGG------------------GTTCCAGTCCTCGGG---TTCTGC------------------------------CCTCGCCCGGTCACCAAGCCCTTCTTTGTGCCCCTCAAG------------------------------AAG------------------------------------------AGG---------------------------AGA------------------------------TGTGTGGGAGAACCGTACTCAGTGACGGGCATAGCA---AGG---AGG------------------------------------------------------------------------------------------------------------------------------------------------------------------AACATTTGGTCCGGGGATTTCAGGATCAGGATCCAA------------------------------------------------------------------------------------------------------AACATTTTCTTCCAG------------------------------------------CTACGTAACTTCCGGGTGATCGACACCGACTACGTGAGC---------TGGGCTCTGGTCTTCATCTGTGACCCTGTGCTC---TTCTTCCTACCCATCTCCAGACAAACGGCCATGATCCTGACCCGGAGGAGGGGCTACATACCGCCCAAACGAGACCTGCTCAAGATTAAGTTGTTTCTGAACGGCATTAATGCCAACTGGCTGCGGCCTGTGGATCAGAACAACTGCTGA---------------------------------------------------------------------------------------------------------------------------------------------------------------------------------------------------------------------------------------------------------------------------------------------------------------------------------------------------------------------
>Aca_XP_012943719.1_1
---------------------------------------------------------------------------------------------------------------------------------------------------------------------------------------------------------------------------------------------------------------------------------------------------------------------------------------------------------------------------------------------------------------------------------ATGACGTCA---------------------------------------------------------------------------------------------------------------------------------------------CCC------------------------------------------------------------------------------------------------------------------------------------------------------------------------------------------------------------------------------------------------------------------------------------------------------------------------------------------------------------------------------------------------------TTTCTGTTGACCAGCCTGGTGCTG------GTCTTCGTCCAGCTC------------------------ACCACCGTTGGCGGC------------TTCATTGTCCTGTCCTGGGGA---AAATGC------------------------------CCGGATATACCGTCGATGGACAACTTCAACATCCAACGG------------------------------------------------------------------------------TACATGGGGAAATGGTATGCCACGGAATCCTTTGACGCTCCCTACCAGTTCATGTCCTACTGTATCTCTGCCAATTACACCCTACTCCCCGGAGGGGACGCAGTCAGG------------------------------------------------------------------------------------------------------------------------------------------------------------------GTCTACAACTCCGGCAAGCGCGGATGGAAAATA---------------------GGGAACAGACTGCTGTTCGCAGAGGACAGTGTGGCTGACGGCTTTGCTACAGTGAGAAACCCT---CTTGTGCCCTCTGCGCTCAACGTGGAATTCCCAGCGCAGAATTCCGGGTTCTTTGCC---ACAGGACCGAGAAGCAAACCCAATTATCTGGTTGTGACGTCAGACTACGACAAC---------TACGCCCTCGTGTGGTCGTGTGTGGAGACTTCT---GTCTTCCTC------CGAGTCGATACCGCCTGGATCCTCAGCAGAACTAAACAA---CCCCCGGCCAACACGAACGAACTGAAATCCATTTTGACCAGCTACGGTATCAACACCAGATTCTTCAAGAAGATAGATCAAGACATCTGTTAG---------------------------------------------------------------------------------------------------------------------------------------------------------------------------------------------------------------------------------------------------------------------------------------------------------------------------------------------------------------------
>Aca_XP_012943720.1_1
---------------------------------------------------------------------------------------------------------------------------------------------------------------------------------------------------------------------------------------------------------------------------------------------------------------------------------------------------------------------------------------------------------------------------------ATGACGTCA---------------------------------------------------------------------------------------------------------------------------------------------CCC------------------------------------------------------------------------------------------------------------------------------------------------------------------------------------------------------------------------------------------------------------------------------------------------------------------------------------------------------------------------------------------------------TTTCTGTTGACCAGCCTGGTGCTG------GTCTTCGTCCAGCTC------------------------ACCACCGTTGGCGGC------------TTCATTGTCCTGTCCTGGGGA---AAATGC------------------------------CCGGATATACCGTCGATGGACAACTTCAACATCCAACGG------------------------------------------------------------------------------TACATGGGGAAATGGTATGCCACGGAATCCTTTGACGCTCCCTACCAGTTCATGTCCTACTGTATCTCTGCCAATTACACCCTACTCCCCGGAGGGGACGCAGTCAGG------------------------------------------------------------------------------------------------------------------------------------------------------------------GTCTACAACTCCGGCAAGCGCGGATGGAAAATA---------------------GGGAACAGACTGCTGTTCGCAGAGGACAGTGTGGCTGACGGCTTTGCTACAGTGAGAAACCCT---CTTGTGCCCTCTGCGCTCAACGTGGAATTCCCAGCGCAGAATTCCGGGTTCTTTGCC---ACAGGACCGAGAAGCAAACCCAATTATCTGGTTGTGACGTCAGACTACGACAAC---------TACGCCCTCGTGTGGTCGTGTGTGGAGACTTCT---GTCTTCCTC------CGAGTCGATACCGCCTGGATCCTCAGCAGAACTAAACAA---CCCCCGGCCAACACGAACGAACTGAAATCCATTTTGACCAGCTACGGTATCAACACCAGATTCTTCAAGAAGATAGATCAAGACATCTGTTAG---------------------------------------------------------------------------------------------------------------------------------------------------------------------------------------------------------------------------------------------------------------------------------------------------------------------------------------------------------------------
>Aca_XP_012943721.1_1
---------------------------------------------------------------------------------------------------------------------------------------------------------------------------------------------------------------------------------------------------------------------------------------------------------------------------------------------------------------------------------------------------------------------------------ATGACGTCA---------------------------------------------------------------------------------------------------------------------------------------------CCC------------------------------------------------------------------------------------------------------------------------------------------------------------------------------------------------------------------------------------------------------------------------------------------------------------------------------------------------------------------------------------------------------TTTCTGTTGACCAGCCTGGTGCTG------GTCTTCGTCCAGCTC------------------------ACCACCGTTGGCGGC------------TTCATTGTCCTGTCCTGGGGA---AAATGC------------------------------CCGGATATACCGTCGATGGACAACTTCAACATCCAACGG------------------------------------------------------------------------------TACATGGGGAAATGGTATGCCACGGAATCCTTTGACGCTCCCTACCAGTTCATGTCCTACTGTATCTCTGCCAATTACACCCTACTCCCCGGAGGGGACGCAGTCAGG------------------------------------------------------------------------------------------------------------------------------------------------------------------GTCTACAACTCCGGCAAGCGCGGATGGAAAATA---------------------GGGAACAGACTGCTGTTCGCAGAGGACAGTGTGGCTGACGGCTTTGCTACAGTGAGAAACCCT---CTTGTGCCCTCTGCGCTCAACGTGGAATTCCCAGCGCAGAATTCCGGGTTCTTTGCC---ACAGGACCGAGAAGCAAACCCAATTATCTGGTTGTGACGTCAGACTACGACAAC---------TACGCCCTCGTGTGGTCGTGTGTGGAGACTTCT---GTCTTCCTC------CGAGTCGATACCGCCTGGATCCTCAGCAGAACTAAACAA---CCCCCGGCCAACACGAACGAACTGAAATCCATTTTGACCAGCTACGGTATCAACACCAGATTCTTCAAGAAGATAGATCAAGACATCTGTTAG---------------------------------------------------------------------------------------------------------------------------------------------------------------------------------------------------------------------------------------------------------------------------------------------------------------------------------------------------------------------
>Aca_XP_012943722.1_1
------------------------------------------------------------------------------------------------------------------------------------------------------------------------------------------------------------------------------------------------------------------------------------------------------------------------------------------------------------------------------------------------------------------------------------------------------------------------------------------------------------------------------------------------------------------------------------------------------------------------------------------------------------------------------------------------------------------------------------------------------------------------------------------------------------------------------------------------------------------------------------------------------------------------------------------------------------------------------------------ATGTGTTCTCTGGTTCTATACCTTGTGGTG------CTGGTCGTTCTCGTG------------------------ATAGAGTGCTCAGCC------------TTCCTCGTCTTTTCGCCAGGC---GTCTGT------------------------------CCCAGTGTGCCATCCATGTTGACCTTTGACCTGAAGAAT------------------------------------------------------------------------------TTCCTGGGCAGATGGTACATCTACGAGACCTTTGATGTGCCTTTCCAGTACGGCATCTCTTGTTTGACCACAAACTTTTCTTCTTTACCGGACGGC---AGCGTATCA------------------------------------------------------------------------------------------------------------------------------------------------------------------GTCAGGACGGATGGCATACGGGACTTGAGAATG---------------------TGA---------------------------------------------------------------------------------------------------------------------------------------------------------------------------------------------------------------------------------------------------------------------------------------------------------------------------------------------------------------------------------------------------------------------------------------------------------------------------------------------------------------------------------------------------------------------------------------------------------------------------------------------------------------------------------------------------------------------------------------------------------
