# Supplementary material for: Chloroplast acquisition without the gene transfer in kleptoplastic sea slugs, Plakobranchus ocellatus
Source: eLife. 2021 Apr 27;10:e60176. doi: 10.7554/eLife.60176 (PMC8079154; doi:10.7554/eLife.60176)
Supplement: Supplementary file 12. [file elife-60176-supp12.zip › Supplementary_file_12/OG0000005/sequence_trimed.fa]

>p3334c67.98
GATGCTGCCGCATCCTGTGAAGCTTAC---GGGGGCTACCTTGTCGAAATCGACGACGAA
GAAGAATTGAAGTTTGTCTCTGATTTTGTGAGCCAAACAGGCAAAGATGTTCGTTACTAC
ACAGGTGCTAACGACTTAAACATGGAAGCTTACTTTGAATTTTATCATAGCAAAAAACCT
GTGCCTTCCTTTTTGTCTTGGAATGAAGGTGAACCTAACAGTATGGTCCGTGGCGAGGAC
TGTACTGAGATT---------CTGAATGACGTCACCTGTGGCTTA---GGGAAATATGTT
TGC
>Bgl_XP_013083330.1
GAGAGCGACCTCCTATGCCAAATCGTG---GGCGGATACCTCGTGGAGGTGGACGACGAG
GGTGAGTTCAATGCAATGGTAGAGCTGATTAAAGAGGCCAAAGCTACCGGCTCTCTCATT
TCCGGA---ACGGACGCGGAGAAGGAACGGACGTGGCTGTATCACCGCTCTGAGAAAGAG
ATGACC---TACTTCAACTGGCTGAAACCGGCGCCGGACAACCTCCAGGGCAAAGAGAAC
TGCCTTGTTATCTGGATTAAAATGAATGACGTGATATGCCACAGCAAGCTGCCATTCATC
TGT
>Bgl_XP_013063217.1
AAGGCGAATAAGTTCTGTGAGTCC------GGAGGCTACCTGGTCGAGATTAACAACGAA
GAAGAGTTTGTAGCAATCGTCAATTTCTTGAAAAATATCGATGATTATGCCAGCGTTTAC
ATAGGAGGCACTGACGCCGCCGAGGAATCAAAGTGGGTATTTCAGCACAGCAACACCGAA
GTGGAC---TACTTCAAATGGGACGCAGGCGAACCCAACAATTTGGGAGGC---GAGGAT
TGCATGGTGATC---------ATGAATGACATTTCGTGTAAGGGCAAGCCGATGTTTATG
TGT
>Aca_XP_012942520.1
GTGGCCGAGCCGGCTTGTCGAGGGCTG---GGCGGGATCCTAGCTCAGATCGACGATGAA
GAAGAGTACGAGTTCGTGAAAAACTTCACCCCCATCCTCTCGGACAAGGCCATCGTGTTG
CTAGGGGCGACGGACGAGGCGGAGGAGGGCGTGTGGGTGAACCGGGTGGGCGGGGGGCCG
GCGGGT---GTGCTGGACTGGGTGGGGGCGGTGCCGGATAACCTGAGGGGGGACCAGGAC
TGCCTGGCCCTG---------ATGAACGACATGCAGTGTAACTTTAGACATAGCTTCTTG
TGC
>Bgl_XP_013063218.1
AAAGCGAACGGGTTCTGCGAATCC------GGAGGTTACTTGGTCGAGATAGACACTGAG
GATGAATTTAAAGCAATTGTCACATTTTTGAAGAATCTGGCTCCGAATACGAATGTCTTC
ATCGGAGGGACTGACGTGCTTGAGGAGTCAAAGTGGGTGTTTCAACACAGTGGCGGGAAG
GTCCAG---TACTTCAACTGGCACAAAGGTCAACCGGACAACTGGGGCGGG---GAGCAC
TGCATGGACCTTTATTACTTTATGAATGACATTTCCTGCATGGGCGATCCAATGTTCATG
TGT
>e101c35.8
TCTGCCGATACGCAGTGTTCTAAACTT---GGCGGGTATTTGGTGGAGATCGACGACCAG
GCCGAGTTCGACTTTGTGGTAAAAGGACTCCGCAAACTAACTGCA---GACCGTTTTTAC
ACTGGTGGCAACGACATCGATACGCACGGGGTATGGAAGTTTTGGCACAACAAGAGGCCC
GTCGCCCAGTTTGGGAACTGGTACGCTGACACGCCGGACAATTACGGAGGTGACCAGGAC
TGTATCGAAATAGCGTATAGTTTTAATGATATAGAGTGTGATGAAAAAGGAAAATATATC
TGC
>e10655c37.1
GCAGCTGATTCCCTGTGCTCCATGCTT---GACGGGTATTTGGTGGAGATTAACAGCATG
GACGAGTTCAACTTTGTACATAAATTTGTCAAACACGTAGGAGGCTCAGGTCATTTTTTC
ACCGGTGGTAACGATATAGAGGAAGAAGGGGTGTGGAGGTTTTGGCATAGCAAAAAGCTC
GTC---AACTTTTTCAACTGGAAATCTAGTCAGCCAGATAACGCAGGAGGTATAGAAGAC
TGTATTGAGATCAGTCATAAGTTTAATGACTGGGTTTGTAACAGCAAAGCTAAATTTGTC
TGT
>e1116c29.10
GCTGCCGATGGTCAGTGCTCTAGACTT---GACGGGCATTTGGTGGAGATAGACGATCGG
GCCGAGTACAACTTTGTGGTCAAGAAACTCAACAAAGTTAGTGGA---AATCATTTTTTC
ACTGGTGGCAACGACCTAAAGAAGGAAAAGGACTGGAGGTTTTTCTACAGCAACAGGCCC
ATC---TCGTTCACCAAATGGCATGAAAGTCAGCCGGACAACTATAGAGGCAATGAAGAC
TGTTTGGAAATCGATCTTGGATATAACGACAACAGTTGCACATTCACAGGAAAATTTATC
TGC
>e1121c45.40
CAAATGAGCAGGAAATGCGAAGTTCTC---GGAGGATATCTGGTGGAGTTCGATGACAAC
CATGAACTGGACTTTGTGCAGGACCTTGTGACCAAACTCAGAGGAGCAGATCGTTTCTTT
AGCGGTGGAAACGATAGGGACACGGAGGGTACCTTTGTATAC---------AAGAAACCT
GCACCTCCAGACCTCGACTGGCTTATAGGTTCTCGTGATAATTATTTAAGTCACGAGGAT
TGTATGGCTCTATCTTACCCGTTGGACGATGTACGATGTAAGGGTCGCGGGAAGTACATA
TGT
>e11880c35.1
GCTGCCGATGGTCAGTGCTCTATACTT---GACGGGCATTTGGTGGAGGTAGAAAATCAG
GCCGAGTACAACTTTGTGGTCAGAAAAATCCACAAAGTAAGCGGA---GATCAATTTTTC
ACTGGTGGCAACGACCTAAAGAAGGAAAAGGACTGGAGGTTTTTCCACAGCAACAGGCCC
ATG---TCGTTCACCAAATGGCGTCACGGTCAGCCGGACAACTATAGAGGCAATGAAGAC
TGTTTGGAAATCGAAATGGGATATAACGACATCAGCTGCAAATCAAAAGGAAAATTTATC
TGC
>e12486c38.7
GCATCTGATATATTATGCGATAATCTC---GGTGGACATTTGCTGGAGGTCAATGACTTT
GACGAATACGCCTTTATCTTTGCATACCTCACAAAAGTAGGGGGT---GACGATTTTTTC
ACAGGTGGAAACGATATAGATAGGGACGGTCATTGGACGTTTTGGCACAGCAAAGAAACT
GTCCAT---TTTATGGACTGGACA------CAACCGCCGGACGTCAACGGT---AACTAC
TGTCTACTAATCAGCTTAGATTATACTGACGAGAACTGCAATGCAAGAGGAAAGTTTGTC
TGT
>e12682c48.9
TATGCCAACCAAATGTGTAAGCTGATA---GGCGGTTACCTCGCAGAGCTTGACAGTAAT
GACGAAACAGATTTCTTAATCAAGAGAATC---------AAGGGTGTCAAGACTTATTTC
ACAGGCGGAACTAAACGTGGA---AAACATTACTGGTATAACTACAACAGCAATAAGCGA
ACCCCG---CACCTGAGATGGGGTTCTGGCAAGCCAGACAACTACAGAGGC---GAGTAC
TGTATGGCGATA---------CTTGATGATTTACCGTGTGGGTTT---GGCAAGTACATC
TGT
>e13123c30.5
GCAGCTGATTCCTTCTGCGGTCAGTTC---GGTGGGTATTTGGCGGAGATCGATGACGAG
GAGGAATACAAGTTTATTGTGAACTTCCTGTGGAAGGTCGGCGGT---CACGCGTTCATG
ACAGGGGGCTACGACATCAATAGGGAGAAACACTGGGTTTACTGGCGCAGCGGGAAACCT
GTCGAA---TATTTGCGTTGGTCAGAGAGTAACCCTGACAACTACAGAGGT---GAAGAC
TGTATGGAAATCAGCCTTTCTTTCAATGACGTTGATTGCAAAAGCTCGAAGAAATTTCTC
TGC
>e212290c37.5
GCTGCTGATAAGCAGTGCTCTGAACTT---GACGGCTTTTTGGTGGAGATCGACGACCAG
GCCGAGTACAACTTTGTTGTCGGAAAACTCCGCAAACTAAGTGCA---AATCATTTTTTC
ACTGGTGGCAACGACATAGATGAGCATGGGGTATGGACCTTTCGGCACAGCAAGAGGCCC
GTCGCCCAGTTTGGGAACTGGTACGAAAACAATCCAAACAACTTAGGAGGTAACCAGCAC
TGTATCGAAATAAGCTTTAATTTCAATGATCAAGAATGTGACATTAAAGGAAACTATATT
TGC
>e2125c39.5
GCTGCTGATGGTCAGTGCTCTAGACTT---GACGGGCATTTGGTGGAGATAGACGATCAG
GCCGAGTACAACTTTGTGGTCAAGAAACTCAAAATAGTAAGTGGA---GATACTTTTTTA
ACTGGTGGCAACGACATCAACAAAGAAAATGACTGGAGGTTTTGGCACAGCAACAGGCCC
ATG---ACTTTCTCCAGATGGCATGAAGGTCAGCCGGACAACTATGAAAAATATGAAGAC
TGTTTGGAAATCGAAATGGAATATAACGACATCGGCTGCGATGTCAAAGGAAAATTTATC
TGC
>e2125c39.2
GCTGCTGCTAGCCAGTGTTCTAGACTT---GAGGGGTACTTGTTGGAGATAGACGACCAG
GCCGAGTTTGACTTTATGGTTAAGCAACTTGCCAAAGTAGATGGA---GATCTTTATTTT
ACTGGTGGCAACGACATCGAACAGAAGGGTGTATGGAAATTTAAGCACGACAACAGGCTT
GTA---GAGTTCATAAATTGG---------TCGCCGAGCGCAGGAAGTAGTGAAAAACAT
TGCCGAGCAATGTCATTTAGTTTTGACCAAGTATCGTGCTCTGCAATAGGAAAATATATC
TGT
>e216082c42.8
GAAGCAGATTTCTTCTGCGGAGTGTTT---GGCGGGTACTTGGCGGAGATAGATGACGCG
GAAGAATACAAGTTTATTGTGAACTTCCTCAAGAAAGTCGACGGT---TACGAGGTTATG
ACAGGAGGTTACGACATCGATAAGGAGAGACACTGGGTTTACTGGCACAGCGGACAACCT
GTCAAA---TATTCGCATTGGTCTGAGGGTAACCCTAACAATTACAGAGGT---GAAGAC
TGTATGGAAATAAACCTCCACTTTAATGACCTTGATTGCAAAAGCAAGAGAAAATTTCTC
TGC
>e224005c42.2
AATGCCAATCAAGTTTGTCGGCTGATG---GGAGGGTACCTTTTGGAGATTAAAGATAAT
TCCGAGCTACACTTTCTGATTAAGAAGATAAAATCCTTG------ACTGATGCTTACTTT
ACAGGCGCAAATGATATAAATAGGGAAGGCAGTTGGATGTACTACAACAGTAATAGTCAG
ATACCA---AAAATGACGTGGAAGTCTGGTAAACCTGACAATTACAAAGGCCAAGAGGAC
TGCATGGCGATCTACCAGAAACTCGACGACTTGCGCTGTGACCGAAAGGGCAAGTTTATC
TGT
>e224099c35.1
GCAGATAACGAAGCTTGTCAACAACAA---GGAGGATATCTGGCCGAAATCGATGACGAC
GAAGAATCTCGGTTTGTTTTCAACTTTGCCAAAGCGATGGGTGGAAGTGATATTTTTATG
ACAGGTGGCAATGACATAGATGAAGAGGGGAAATTCGTTTTTTTCCACAGCAAAAAGTCA
GTTCCCCAGCAGCTGACGTGGTTAAGAGGTCAGCCAGATGATTATAAAAGGAAAGAAGAT
TGTATGCATTTTTGGATTACACTTAATGACACCCCATGCACATCGAATTCAAAATACATT
TGC
>e22489c36.2
GCAGCTGATACGCAATGCTCTAAACTT---GGCGGCTATTTGGTGGAGATAGACGATCAG
GCCGAGTACAACTTTTTGAAGGGGGAAATCAGCGATGTGCAGGGA---GATCGATTTTTA
AGCGGTGCGAATAGCGTTAATGGGCAAGGCGACTATAGAAATTGGCACAGCAACATGCCC
GTC---ACGTTCTTTCAATGGAAATCGAACAAGACTCACAGT------------AAACCG
TGTATCGAACTCTCTTCAGATTATAACGACATCGCGTGCTCGAGCAAAGCGAAATTTGTC
TGC
>e2951c42.3
GCAGCTGAAGCATTTTGTGAATCTTTC---GGAGGATATCTTGTTGAGATTGATGATCAG
CAAGAATATGACTTTTTGTTTAAATTTGTAAAACTTAAAGGAGGAGCTCATTACTTCGCT
ACAGGCACGAACGATATAGACCAGGAAGGCAGGTTTATGTTCTATCACAGCAAAAAGCCG
ATTACC---TTTGAAAACTGGGACAGTGCGGAACCGAATAATTCCTACGGCAACGAAAAC
TGCGTGGCTATAAATGTCCACATGGATGACATTGTATGTGACGCTAGAATGAAGTATACT
AGT
>e3030c36.12
GCGGCTGACTTCCAGTGTCAAGTGATG---GGCGGCCGTTTGCTCGAAATGGAAAGTAAG
AAAGAATACGACTTTGTTTTCAATTTCGTCAAAGGTCTGGGCGGT---GATAACTTTTTC
ACTGGTGGCAATGATATTCACAAGGAGGGCGAGTGGACCTTCTGGCACAGCGGGAGACCC
GTG---ACTTTCGCCAACTGGCATCGAGGTCAGCCAAATAACAGCGGAAATAACGAAGAC
TGTCTAGAGATCAGTTTCGCGAGCAACGACTTAGGTTGTAACGCGCAGGCGAAGTTTGTG
TGC
>e3770c38.30
GCAGATGACAAAGCTTGTCAAAAGCAA---GGCGGGTATCTGGCTGAAATCGATGACGAC
CAAGAGTCTCAGTTTGTTTTAGACTTTGCTACAGAGACGGGTGGCACTGAAATTTTTATG
ATAGGTGCTAACGACCTAGATGATGAAGGGCATTTCGTATTTTTCCACAGTAAGAAGCCA
GTTCCCGGGCATCTAACATGGAAGTCGGGTGAGCCCAATGATAGTCAAGGGAAAGAAGAT
TGTGTGCATTTTTGGCCCAGTCTGAATGATAAAAACTGCAACACGCAATCAAAGTACATT
TGT
>e4409c43.1
GCTGCTGATAAGCAGTGCTCTGAAAAT---GGCGGGCATTTAGTTGAGGTAGACGACAAG
GCTGAGAACGATTTCTTGCACGACCATATCAACAAAGTGAAGGCA---CCTCGTATTTTT
ACTGGTGGCAACGACATCCATAACGAAGGTGTATGGAAGTTTTGGCACAGCAACAGGCCC
GTC---AAGTTCTCAAACTGGGAACCGGGCGAACCGAACAAT---TCTAATAATGATGAC
TGTATACAACTTTCT------TTTATTGACAATAGCTGCGATGAGATTGGAAAATTCATT
TGC
>e4517c36.4
GTAGCTGATTTCTTCTGCGCAGTGTTT---GGCGGGCATTTGGCGGAGATAAAGGACGAA
GGAGAATACAAGTTTATTGTGAACTTCCTGAAGAAAGTCGGCGGT---GACGAGTTTTTG
ATAGGTGGTAACGACATCAATGAGGAAGGTCACTGGGTCTACTGGCACAGCGGGAAACCT
GTGGAA---TATTGGCATTGGTCTAACGGTAACCCTGACAATTACAAAGGT---GAAGAT
TGTATGGCAATCAACCTCGCCTTTAATGACGTTGATTGCAAAATCAATAAAAAATTTCTC
TGC
>e4788c40.4
AATGCGCGCAAGAAGTGCTTGGAG------CACGGAGAACTTCTGAGTATCTCCAGTGAC
GTGGAGCAAGAAGAAATCTCAGTGGGTGTAGCAGCAGTATCTGCTGAGCTCCCTCTGTGG
ACTGGAGCAAGAGCCGAC---TGGTCTGGGGTAGGATGGGGCTGGTCCGACAACTCGCCT
ATGTCT---TCTTTCTATTGGGCAGAAGCTGAACCTCAGTACGTCAGCGATGATGACAAC
TGCGGCTACATTAGTGACCACTGGAAGACACGGGCATGTGGGGAGAAGCTGGGCTATGTC
TGC
>e502c47.7
AGTGCAAATGCCGCCTGTCAAGCCGCG---GGTGGTTATCTACTGGAAATCGATGACAAC
GACGAGAACCAATACACTTTCGATTTCGCCAAGAGACTTGGTGGCTCAGACCATTTTGCA
TTAGGTGGTAACGACATAAAGGACGAGGGCCAATTCGTTTACTTCAACAGTAAGAAACCA
GTCCCAGATCACGTGACCTGGATGCGAGGACGACCAAACAACGTGGGCGGTAAAGAACAC
TGCATGGAGATCTGGCCGAGTCTCAACGATATTCCCTGTAACACAAAAGCCAAATTTGTC
TGC
>e588c41.27
CCAAAGGAAAAGGCAACAAAAACTCAT---GGTGGGTATCTTCTGGAGCTCGAAGACAAC
AAGGAGAGAGATATCACCTACAGCTTTGCTAAAAGTGTCGGTGGC---GACCGTTTTGGT
CTCGGCGGCAACGATGTCGCTGAGGAGGGTACATGGGTCTACTACAACAGTGCTAAGCCA
GTACCAAAAGCCGTGACGTGGCTGCCTGGTGAGCCTAACGACGCCGGAGGCAATGAGGAT
TGCATGGTGTTCTGGATGTCGCTTAACGACATTCCATGTGGATACAATATCAAGTATATC
TGT
>e588c41.33
AGTGCCAACGACGTCTGCAAGTCTCAG---GGTGGCTATCTCCTGGAGCTCGATGACAAC
AACGAGAGAAGGTTCACCTATAGATTTGTTGAGAAGATTGGTGGT---CCCCATTTTGGT
ACTGGCGGAAACGATGTCGTCAAAGAAGGTAAATGGGTCTACTTTAACAGTGGTAAGCCA
GTGCCACAAGACTTGAAGTGGATAGATGGTGAGCCAAACAACGCTGGAAAC---GAGGAT
TGCATGATCATTGGGATGGGACTCAACGACATTTCATGTGGTACCAACATCAAGTACGTC
TGT
>e588c41.35
AAAGCCAACGATGCTTGCATTTCACAG---GATGGGTACCTTGTGGAGCTCGAAGACAAT
TCCGAGAGAGATTTCGTGTTGAGCTTCATTGAAAAGATCGGTGGC---ACTGATTTCGCT
ATCGGCGGAAATGACGTTGCTGAAGAGGGAAAATTTGTCTACTATCACAGTGGTGAGCCT
GTGCCACAAAAGGTGACCTGGCTGCCCGGGGAGCCAAACGACTCTCTACAGAATGAGGAT
TGCATGGGCTTCTGGTATGCTCTCAACGACATTCGATGCGAC---GTCGTCAAGTACGTC
TGT
>e588c41.23
GATGCCAACGACGCCTGCAAGACACAG---GGTGGCTATCTCCTGGAGATCGACGACAAT
GAAGAAAGAGAGTTCACCTATAACCTTTCTGTGAAGATAGGTGGC---CCGCATTTCGCT
GCCGGAGGCAATGATATAGTTAATGAAAAAACATGGGTCCAATACAACAGTGGCAAGCCA
TTACCAACGGACCTCGAATGGGTGCCAGGGAGACCGAACAACGCTGGAGGCAACGAAGAT
TGCTTGGCGTTCTGGATGGAGCTCAACGACATCCCGTGCAACACTAACATCAAGTACATC
TGT
>e588c41.30
AGTGCCAACGACGCCTGCAAGACTCAG---GGTGGGTATCTTCTGGAGCTCGAAGACAAC
AAGGAGAGAGATTTCACCTACAGCTTTGTTAAAAAGATCGCCGGTACCACTCACTTTGGT
ACTGGCGGTAACGATGTCGCTGAGGAGACTACATGGGTCTACTACAACAGTGGTAAGCCA
GTGCCAACAGAGGTGACGTGGCTGGCTGGTGAGCCAAACAACTCTGGAAACAAAGAGGAT
TGCATGGTGTTCTGGATGTCACTTAACGACATTACGTGTGATCACAACATCAAGTACGTC
TGT
>e6182c43.13
GCTGCTAATTCCCAGTGCTCTCAGCTT---GACGGGCATTTGGTAGAAATAGACGACAGG
GACGAATACGACTTTTTGGTCGAACATCTTGAAAAAATAGACGGC---GAGCGTTTTTTT
ACCGGTGGCAACGACATCCATAAGGAAGGAGTATGGAGGTTTTGGCACAGCAATAGACCT
CTC---AGGTTCTCCAATTGGTTAAAAGGTACGCCGGACAATAACAACAATAACCAACAC
TGTTTGGAATTATTGCATGGTTTTAACGACGTCCCTTGCTTTAAGAAGGGAAAATTTATC
TGC
>e6889c38.3
AACGCGGATCAAATTTGCCAGGCAGAG---GGAGGGTATCTTGCAGAGCTTGGAGATATT
TACGAGCTGACCTTTTTGATCGAGAAGATAAAAGCATTG------ATAGATACTTATTTT
ACAGGCGGGAATGATATACAGACGGAAGGCCTTTGGGTCTACTACCATAGCAAGAAACCA
ACACCA---CTGTTTGATTGG---------GCACCGAATAATTACAGAGGAAATGAGGAC
TGTATGTCTGTATATAATTATCTCGAGGACGTTCCCTGTGATAAAATAGGCAGGTTTATC
TGT
>e6926c34.11
AATGCCAATAACATGTGTAAACTCTTG---GGAGGGTATCTGGTGGAGATAGACAGCAAC
GAGGAGCTCAAATTCCTGATCAAAAGGATCAAAACGTAT------ACGGACAGTTTTTTC
ACTGGCGGGTATGACATTAATGTAGAGGGTCAGTGGACATTTTTCAACAGCCAGAAATCG
GTGCCA---GGACTACAGTGGGCCAAAGGAAAACCAGATAATTACAAGGGG---GAGGAT
TGCATGGCGATA---------CTGGATGACTTAACGTGCGACAAGAAAAGCAAGTATATT
TGT
>e8068c38.1
GCAGCGGACGCGCTTTGTGGTCTCTTG---GGCGGCTATCTAGTGGAGATAGACGACCAG
GAGGAGTATAACTTTGTGCTGAAGTTTCTGCAAACTGTAGGGGGCACTGAAAGCTTCTTT
ACGGGTGGCAACGACCTGGAAAAGGAAGGAGTGTTCAGGTTCTGGCGCAGTAACAGACTC
GTC---ACCTTCCTCAATTGGGGAGGAGATAATCCAAGTAATAGCCACGATGGGGAACAC
TGTATCGAAATAGGGCACAATTATAACGACTTAGATTGTAATGCCCAAGCGAAGTATGTT
TGT
>e8598c31.1
GCTGCTGATTCCCTATGCTCCATGCTT---GACGGGTATTTGGTGGAGGTAGACGACATG
GACGAATTTCACTTTGTACATAGCTTTGTCAGAAATGTGGCGGGTACAGATTTTTTTTTC
ACCGGTGCTAACGATATAGATCGGGAAGGCGTATGGAAGTTTTGGCACAGCAAAAAGCCT
GTC---ACCTTTTTCCACTGGAAGTCTAGACAACCAGACAATGCACGAAATAACGAAGAC
TGTGTAGAGTTGAGTTTTGGCTTTAACGACTATGTTTGCAGCGCCAAAGGAAAGTTTGTC
TGC
>e946c31.2
GCTGCTGGTACGCAATGCTCTAGACTT---GACGGGTATTTGGTGGAGATAGACGACCAG
GCCGAGTTCGACTTTGTGGTCGGCAAACTCCGCGCCGTAAAAGCA---ACTCGTTTTTAC
ACTGGCGCCAACGACCTCGACCAGGAAGGTACATTCAGATTTTGGAACAGTAACAGGCCG
GTC---GTTTATGAGAACTGGTCATTCCTTGCGCCGAACAATTACGAAGGTGTCCAACAC
TGCGTCGAAATGCTAGATGATTTTAATGACATGTTTTGTCAGCTTCTGAGCAAGTATATC
TGC
>p1015c69.241
AAAAGGAATGCCCGTTGTAAAAGTATT---GGTGCGTACCTTGTGAAGATTGACGATCCG
GTGGAACACAAATTGCTTGTCGGCGCCGTGTCTCGTTACAAAGGATGGGGACCTTTTTTC
ACAGGGATAACTGATGAAGGTAGTGAGGGCCGCTACTATAATTTCAACGACAAGTCGCCT
GCGAAA---TATCTCAAATGGAAATACTTCCAACCGGACAACTGGTGGGGCAGAGAACAC
TGCGTGGAGATCTGGGGTAGTCTTAATGACCTGAGATGTGAAAGGAGAGGGAGGCACATC
TGT
>p10278c41.2
AAAATGAATGAGCGTTGTAAGAACTTA---GGCGGGTATCTTGTGCAGATTGACCAATGG
CGAGAACAAGCTGTTGTCACGGACTTCATCTTTAGGTCT---GGATGGGGACCCTTTTTT
ATAGGAATAACTGATGAAAAGAGTGAAGGCAAATACTATCACTACAACGACAACACGCCT
CCGAAG---GATATCAAATGGAAACCATTCCAGCCGGACAACTGGTATAAT---GAAGAT
TGCGTGGAGATCTGGCATGATCTAAATGACCGCAGGTGTGGAGACAGCGGGAGGTATCTG
TGT
>p1039c62.2
AAGATGAACGACCGTTGTAAAGAACGC---GGTGGGTATCTTTTGCAGATTGACGATAGA
AAGGAACAAAAATTTGTAGCCAGATGGTTGCACTACTCACCCGGCGTCGGACCCATTTAC
ACAGGAATAACTGACGAAGGGAGTGAGGGCCGATTCTATACTTACAACGACAAGAAGCCT
GCGAAA---TATCTTAAATGGAGATGGTGGCAGCCGGACAATTGGTATGGA---GAACAC
TGCGTCACTATCTCTTTACGTCTGAATGACTTGAGATGTACAAGAAGAGGGAGATACGTC
TGT
>p108080c46.1
------AACAATCAATGTATTGATGCA---GGTGGCTATCTCGCAGAGCTTGACGACACA
GACGAGCAAGAATTTGTGGCGCAGTTCTCGAAAGCCGCTGGAAGA---AGTTCCGTCTTT
GTTAGCGCCAATGATGTTGACAAGGAGGGTTCGTTCGTTCAATACAACAGCAAGAAGCCA
ATACCG---CAACTCAAGTGGAAAAAAGGCGAGCCTAACAACTATGCAAATAGTGAGGAT
TGCACGGCCATCAATGCAGATTTGAGTGACATCAGCTGCACCAGTACCGGCAGATATGTG
TGT
>p1121c63.100
ACTATGAACAATCTCTGCAAAGGTGAG---GGCGGGTATCTGGTAGAGTTTAAAGATCAG
GACGAGCAGGAATTTGCCGAAACTTTTGTG---GCACTTGTCGGAAACCGTATCGTTTTA
ACAGGCGCTAATTGTGTAGAGAAGGCGTGTACTTTTGTCTATTACAACAGTAAAAAGCCC
GTGACC---AATGTCAAGTGGTTACCACGCGAGCCAAACAACTGCAAACGTGTAGAACAA
TGTGTGAACATTAGACGTGGTCTAAGTGACATCCGATGTAAAGGAAGGGGTAGATTCATG
TGT
>p1121c63.98
ACTATGAACAATCTCTGCAAAGGCGAG---GGCGGGTACCTGGTTGAGTTTGACGATCAA
GACGAGCAGGAATTTGCCAGAGCTTTTGCG---GCATTTGCCGGCAACGATATCGTTTAC
ACAGGCGCAAATTGTGTAGAGAAGGCGTGTACTTTTGTCTACTACAACAGTAACAAGCCC
ATGACG---AATGTCAAGTGGGTACCAGGCGAACCAAACAATTGTCAACGTAGAGAACAA
TGTGTGAACATCAGAAGTGATTTAAATGACACCCCATGTAATGGAAAGGGTAGATTCATG
TGT
>p1121c63.97
ACTATGAATAATCTCTGTAAAGGTGAG---GGCGGGTATCTGGTAGAGTTTAACGATCAG
GACGAGCAGAAATTTGCCGAAACTTTTGCG---GCCCTCGTCGGCAACCGCATCGTTTTC
ACAGGCGCTAATTGTGTAGAGAAGGCGTGTACTTTTGTCTATTACAACAGTAAAAAGCCC
GTGACC---AATGTCAAGTGGTTACCACGCGAGCCAAACAACTGCAGACGTGTAGAGCAA
TGTGTGAACATTAGACGTGGTCTAAATGACACCCGATGTAAAGGAAGGGGTAGATTCATG
TGT
>p1147c61.57
AGCAAGAATGATCAATGTAAGGAAGCA---GGTGGCTATCTTGTAGAACTCGACAGTAAA
GAGGAGCAGGACTTTGTGGCGCAGTTCTCGAAAGCCGCCGGCAGA---AGTTTTGTTTAC
ATCAGCGCTAATGATGTTGACAAGGAGGGCACGTTTGTTCAATACAACAGCAAGAAGCCA
ATACCG---CAACTTAAGTGGAAAAAAGGCGAGCCCAACAACTACGCAGGAGGTGAGGAT
TGTGCAAACATCAACGTCTACTTGAACGATCTCGATTGCAGTAGATCCAGCAGGTACCTC
TGT
>p1147c61.59
AGCAAGAATGATCAATGTGAGGAAGCA---GGTGGCAATCTTGTAGAACTCGACAGTAAA
GAGGAGCAGGACTTTGTGGCGCAGTTCGCTAAAGCCGCCGGTAGA---GATATCGTTGGC
GTTGGCGCTAGTGATGTAGACAAGGAGGGCACGTTTGTTCAGTACAACAGCAAGAAGCCG
TTGCCG---AAACTCGAGTGGAGGAAAGGCGAACCCAACAACTATGGAGGTCGTGAAAAT
TGCGTGAACATCAATATTTATTTGAACGACTTCACTTGCAGCAGATCGGCCAGGTACCTG
TGC
>p114c62.97
AAAATGAACAGTCGTTGTAAGGAACTA---GGAGGATATCTGGTAGAGCATGACAATGAG
GAGGAGCAAGACTTTGTTGCCAAGTTCTCCAATCACGCAGGAAGA---AATCTGGTTTAC
ATGGGTGCAAATGACATAGAAAAGGAGGGCACGTTTGTCCAATACAACAGCAAGAAAGTT
ATGAGC---AATGTTAGGTGGAATACGGGTGAGCCAAACAACACTGGGGGAGATGAAGAC
TGCGCGGTCACGGGTGCATACCTGATTGACGTCGGTTGCAGCAGGACCTTAAGGTACATC
TGT
>p114c62.99
AAAATGAACGATCGTTGTAAAGAGAAT---GGCGGATATTTGGTAGAGATTGACGATCAG
GAGGAGCAAGAGTTTGTTGCCAAGTTCTCCATAGTCCTCGGAAGC---AGTATGGTTTAC
ATTGGTGCAAACGATGTAAAAAAAGAGGGCACTTTTGTCCAATACAACAGCAACAAGCTG
GTGAGG---AATGTTAAATGGATGAAGGGTGAACCAAGCAACTATAAGGGAGTTGAACAC
TGCGTGGTCATCAGAACATATCTGAATGACATCAGTTGCGGCAGAACCTACAGGTACATC
TGT
>p114c62.114
AAAATGAACGATCGTTGTAAAGAGATT---GGCGGATATCTGGTAGAGATTGACAATCAA
GACGAGCAAGAGTTTGTTGCCAAGTTCTCCACACTGCTTGGAAAC---AAAATGGTTTAC
ACAGGTGCAAATGATATACAAAAGGAGGGCACTTTTGTCCAATACAACAGCAAGAAACTG
GTGAGC---AACGTTAAATGGATGGAGGGTGAACCAAGCAACTATAGAGGAGTTGAACAC
TGCGTGGTCCTCAGAACATATCTGAATGATATCATGTGCGGCAGGACCTACAGGTACATC
TGT
>p114c62.106
AAAATGAACGACCGTTGTAAAGAGGCT---GGCGGATATCTGGTAGAGATTGACGATCAG
GAGGAGCAAGACTTTGTTACCAATTTCTCCACTCGCGCAGCAGGC---AAAATAATTTAC
GTAGGTGCAAACGATCTACAAAAGGAGGGCACTTTTGTCCAATACAACAGCAAGAAAGTA
ATGAGC---AATATCAAATGGAAGAAGGGGGAGCCAAACAACTATGGCAGTGGTGAAGAC
TGCGTAAACATCAGAACAGATCTGAATGACGTCAGTTGCAGCAGGACCTCCAGGTACATC
TGT
>p115899c41.1
---ATGAATGACCGTTGCAAACAACTT---GGCGGATATCTTGTGCAGACTGAGACAAAC
GGTGAATCAGTTTTTCTTGTGAATTACCTAAAGACACTCGGAGCCAACGGACCCTATTTT
ACAGGAATTACTGATGAAGAAAGTGAAGGTACTTTTTACAATTACAATGACAAGAGGTCG
CCAGGT---TTTATCCAATGGAGATGGTTTCAACCTGACAACTGGTGGAAC---GAAGAC
TGCGTGGAGATCTGGTACTCTTATAATGACCGCCATTGTGGAACCAGTGGGAGGTACATC
TGT
>p118c63.73
AAAATGAATGAGCGTTGCAAGAAATTA---GGTGGATATCTATTGCAGCTTGACCGACTC
GGAGAACAAGCTACTGTCACGCACTTCATATTTTATGCT---GGATGGGGACCCTTTTTC
ACAGGAATAACTGATGAAAAGAGTGAAGGCAAATACTATCATTACAACGACAACAAGCCA
GCGAAG---GATCTTGGTTGGAAACTATTCCAGCCGGACAACTGGTACAAT---GAAGAC
TGCGTGGAGATCTGGCAGGATCTCAATGACCGGAAATGTGGAGACCGTGGGAGGTATATC
TGT
>p118c63.42
AAAATGAATGACCGTTGTAAACAAGCC---GGAGGATATCTTGTTCAGATTGACAATAAA
CAGGAACATTCTGATGTATCCTTGACCGCGTATAAAGCTGGAGGCCTCGGACCGTTTTTC
ACAGGAATAACTGATGAGGGGAGTGAAGGCCGGTATTATTATTATAACGACAAAAAGCCT
GCGAAG---TATCTCAAATGGAGATGGTTCCAACCGGACAACTGGAAGGGGAGAGAAAAC
TGCGTGGTTTTCTGGTCGTATATGAATGACCTGTGGTGTGGAAAGCGTGGGAGGTACATC
TGC
>p118c63.39
AAAATGAATGGCCTTTGTAAAAAGCTC---GGAGGATATCTTGTACAGATTGACGATAGA
ACGGAATTTTATGATGTGTCCAACGCCGTGAGTGACGCCAGAGGCCACGGACCGTTTTAT
ACAGGGTTAACAGATGAAGGGAGCGAAGGCCGTTTCTATAATTACAACGACAAGTCGCCT
GCGAAA---GATCTCAAATGGAGATGGTGGCAGCCGGACAACTGGTGGGGA---GAACAC
TGCGTGGAGATCTGGAGAAATCTGAATGACCTGGCGTGTGGAAAGCATGGGAGATACATC
TGT
>p118c63.51
---ATGAATGACCGTTGTAAAAAGCTT---GGAGGATATCTTGTGCAGATTGACGATAAA
CCGGAATTTACTGAAGTGATCTACACCGCATATGATGCTAAAGGAATCGGACCGTTTTTC
ACAGGAATAACTGATGAAGGTAGTGAAGGCCGGTATTATTATTATAACGACAAAAAGCCT
GCGAAG---TATCTCAAATGGAGATGGTTCCAACCGGACAACTGGAAGGGGAGAGAACAC
TGCGTGACTTTCTGGAGATATATGAATGATTTGTCCTGTGCAAAGCGTGGGAGGTACGTC
TGC
>p118c63.50
------------------AAGAAATTG---GCGCGTACCTTGTGCAAATTGACAATCTCG
AGGAACACAGATTTGTTGCAGGGTTCGTGTTTC---------------GGACCCTATTTC
ACTGGGATAACTGATGAAGGGAGTGAGGGCCGCTACTATAATTTCAACGACAAGTCGCCT
GCGAAA---TATCTCAAATGGAGATGGTTCCAATCGGACAACTGGTGGGGCAAAGAACAC
TGCGTGGATATCTGGGTTAATCTTAATGACGTGAAATGTGGAAGGAAAGGGAGGCACATC
TGT
>p118c63.61
AAAATGAATGATCGTTGTAAGGAGAGT---GGAGGATACCTTGTGATAATTGACAATGAA
CAAGAACTAGAAAATTTAACCTTCACCGTGAGGAAGGTCAGTGGCAGAGGACCTTTTTTC
ACCGGAATAAATGATGTAACGAGTGAAGGCCGTTTCGAGAATTATAACGACAAGTCGCCT
GCAAAG---TACCTCAAGTGGAGATGGTTCCAGCCAGACAACTATTGGGGA---GAGGAC
TGTGTGGAGATCCAATACCGTCTCAACGACTTGGGGTGTGAAAAGAAAGGAAGATACATC
TGT
>p124c71.259
AAGATGAATAATAAATGTAAAGAGATG---GGCGGATATCTGGTTGAAATTGACGATGCA
GAAGAATTAGAATTTGTGGCATCAAAAGTCGCTTCCATTACTAAA---AATCTAGTTTAC
ATCGGTACGAACGATGTAGACGAAGAAGGAAAATACGTTTTCTACAACAGTAAGAAGCCT
TTGCCTGATGGTCTGAAATGGAAAGCAGGCAATCCCGACAACTATGGCAAAGACGAAGAT
TGCGTGAACCTCACTGTCGCGATGAATGACCTTAATTGCACCTCAAATGGAAGGTTCATT
TGT
>p124c71.266
AAGATGAACAATCTCTGCAAAGAGATG---AACGGATATCTGGTAGAAATTGACGATGCA
GAGGAATTAAAATTTGTG---AGAAAACTCGCTATCATTCCTAGC---AGTTTGGTTTAT
GTCGGTACAAACGATGTAGAGGAAGAAGGAAAATACGTTCACTACAATAGCAAGAAGCCT
TTGCCTGATGGTCTAAAATGGAAAGCAGGAAATCCCGACAACTTTGGCGATGACGAAGAT
TGCATAAACCTCAGTGGTCAGTTGAATGACCTTGATTGCAAGAGCAAGACAACAATAACA
ACA
>p124c71.257
AAGATGAATAATTACTGCAAAGGGATG---GGCGGATATCTGGCTGAAATTGACGATGCG
GAAGAATTAGAATTTGTGGCATCAAAAGTGGCTTCCATTACTAGG---AATCTGGTTTAC
ATCGGTACGAACGATGTAGACGAAGAAGGAAAATACGTTCAATACAACAGCAAGAAGCCT
TTGCCTGATGGTCTAAAATGGAAAGCAGGCAATCCCGACAACTATGGCGGAGACGAAGAT
TGCGTGAACCTCACTGTCGCGCTAAATGACCTTGATTGCAAGAGACAAGCTAGATTCATT
TGT
>p124c71.264
AAGATGAACAATAAATGTAAAGAGATG---AGCGGATATCTGGTAGAAATTGACGATGCA
GAGGAATTAAAATTTGTA---ACAAAACTCGCTATCCTTACTAGA---AGTTTGGTTTAT
ATCGGTACGAACGATGTAGAGGAAGAAGGAAAATACGTTCATTACAACAGCAAGAAGTCT
CTGCCTGATGGTCTAAAATGGAAAGCAGGCAATCCCGACAACTATGGCGATGACGAAGAC
TGCATGATTCTCAGTGGTCAGTTGAATGACATTGATTGCAAGAGAAATGCTAGGTTCATT
TGT
>p124c71.261
AGAATGAATAATTTCTGTAAAAGGATG---GGCGGATATCTAGCTGAAATTGACGATGCG
GAAGAATTAGAATTTGTGGCATCAAAAGTGGCTTCCATTACTAGG---AATCTGGTTTAT
ATCGGTACGAACGATGTAGACGAAGAAGGAAAATACGTTCATTACAACAGCAAGAAGCCT
TTGCCTGATGGTCTAAAATGGAAAGCAGGCAACCCTGACAACTTTGGCGGTGACGAAGAT
TGCGTGAACCTCACTGTCGCGCTAAATGACCTTGATTGCAAGAGAAAAGCTAGGTACATT
TGT
>p124c71.262
AAAATGAACAATTTCTGTAAAGAGATG---GGCGGATATCTGGCAGAAATTGACGATGCG
GAAGAATTCGAATTTGTGGCATCAAAAATCGCTACCATTACTAGA---TATCCGGTTTAC
ATCGGTACGAACGATGTAGAGGAAGAAGGAAAATACGTCCACTACAATAGCAAGAAGCCT
TTGCTGGATGGTCTGAAATGGAAAGCAGGCAACCCTGACAACGTTGGAGACGAGGAAGAC
TGCATGATCATCAAACCAGACTTAAATGACAATGCTTGCAACCAAAGCTCCAGGTTCATT
TGT
>p1321c62.95
GCCTCAAACCGTCAGTGCGTAGAGGCG---GGCGGATATCTTGTCGAGTTCAACGATGCG
GCTGAGCAGAATTTTGCGACACAATTTGTTAAGGGGTTTCATGGCGGACAGATCGCCCTC
ACAGGCGTCAACTGCGTAGAGGAGGGATGCAAGTTTGTCAATTACAACAGCAAGACCCCC
GCTACT------GTAATCTGGAGAAAAGGCGAGCCCAACAACTGTCATAGTGTTGAGCAA
TGTACAATGTTCATGTCAGATCTAAATGACGTGAAATGTAATTCAAGTGGAAGGTTCATG
TGC
>p14216c54.2
AAAATGAATAACCGTTGTAAACAACTT---GGCGGATATCTTCTGCAGCCTGACGATACC
CAGGAAGGATATTTTGCGGTGAAATACGCAAGAAGAACA---GGCTGGGGACCCTTTTTC
ACAGGAATAACTGATAAAGACAGTGAAGGCAAATTTTACTATTACAACGACAATAAGCCT
GCAAAG---TCTATCACGTGGAAATGGTTTCAACCTGACAACTGGTATAAC---GAGGAC
TGCGTGGAAGTCTGGATTGATTACAATGACCGCCACTGTGGAATACGTGGGAGGTACATA
TGT
>p1425c64.92
AAAATGAATGCGCGTTGTAAAGGCTCT---GGCGGATATCTGGTGCAAATCGACAATTAC
CATGAATACAGTTATCTGAAATATAAGCTTCGAAAGATCAGAGATCGCAGTTTGGTTTAC
ACAGGAATTACGGATTTAGGGAGCGAGGGTCGTTTTTATAATTATAACGACAGGAAGCCT
GCGGGA---TATCTGAAGTGGAGACGGCGTCATCCCGACAATTGGAGAGGGAGTGAGCAC
TGCGTGAACATCTCACGTTGGCTCAATGACATTGGCTGTGGGGGAAATGCCCGGCACATC
TGT
>p145c61.17
AAAATGAAAGGCCGTTGTAAAGAGCTC---GGAGAATATCTTGTGCAGGTTGACGATAAA
GACGAACATTTTAGAGTGGCCGACATCGTTCGCTCTGCCGGAGGATTCCGACCCTTTGAT
ACAGGAATGACTGATAAGGGGAGTGGAGGTCACTTTTACAATTACAACGACAAGACGCCT
GCGAAG---TATCTCAGGTGGAGATGGTTCCAACCGGACAACTGGTATGGG---GAAAAC
TGCGTGACCATCTGGCGGACTCTTAATGACCGGGGGTGTGGGAAGCGTTGCAGGTACATC
TGT
>p1529c64.37
CGTATGAATAAGCTTTGTAAAGCCATT---GGTGGATATCTTGTAGAGCTTGACAGTCGC
GAAGAACAAAAATTTGTGACGGGATTTATGAGAGCCCACGACAAG---TATATTGCTTTT
ACAGGCGGAAACGATGTTATGCAAGAGGGCACTTTTGTCTATTACAACAGCAAGACACCC
ATGCCG---GCTCTTAAGTGGCGGCCCAGTAATCCGGACAACTGGAACAATGATGAGGAT
TGCGTGCAAATTTGGTGGAATCTTAATGACATCGGCTGTTCACGCCGCAGTAAATATATT
TGT
>p1529c64.11
AATATGAATATCCGTTGCAAAAAGCTT---GGCGGGTATCTTGCGAAGATTGACAGTAGA
GACGAAGACAATTTTCTTTCCTCATTTGTGTATCGCGCCGGAGGCAAAGGACCCTTTTTC
ACAGGGATAACTGATCTAGCGAGTGAAGGCCGTTTCTATAACTACCACGACAATACGCCT
GCGAAA---TATCTCAGTTGGAGATGGTTCCAGCCGGACAACTGGTGGAAC---GAAGAC
TGCGTGGCGATCTGGTCTCATCTTAATGACAGGAGGTGTGGAATTTATGGAAGATACATC
TGT
>p1581c68.1
GCAGCCAACGCGCTGTGTGCGGCAGCAAGCGGTGGACATCTGGCTGAGATAGAGACTAAA
GATCAAAATGATTTCGTTGTCAACTTTGTTAAGAATGTAGACAGTGCTAACATTTATTTT
CTTGGCGGTAACGATATTGAAGAGGAGGGAGTGTGGAGGCACTATCACAGCAAGAAACCT
ATT---TCTTTTCTCAATTGGGGAGAACATGAGCCAAACAATTCTGCTGGTGCCGAGCAC
TGCTTGGAACTAAGCAACAACTACAATGATAAGAGATGTAACTCAGTTGCAAAGTTCATT
TGT
>p1686c67.2
CTTATGAATCGGATTTGTAAAGACATT---GGCGGATATCTGGTAGAGATTGACAGTCCT
AAAGAACAAGATTTCTTATCGAAATTCGTGACAGGCATGACCAGA---CATTATGTTTAT
ACAGGCGCAAACGATGTAATGCGTGAAGGTACTTTTGTTTATTACAATAGCAAAAAGCCC
ATGCCG---GCTCTTAAGTGGTATGAGAATAATCCCGACAACTGGCTGGGGGATGAAAAC
TGCGTGCATATCACTAGTGAACTCAATGACATTTGCTGTGATCATATCGCTAAGTACCTG
TGT
>p170c62.58
CCTATGAATGAACTTTGTAAAACCATT---GGCGGATATCTGGCAGAGCTTGACAGTGTC
GACGAAGAAAATTTTGTGGCGGGATTTATAAAAGCCCACACCAAG---AATAATGCTTTT
ATAGGCGCAAACGATGTTAAGCGTGAGGGCACTTTTGTCTATTACAACAGCAAGAAACCC
ATGCCG---GCTCTTAAGTGGCTGCGCGGTGAGCCGAACGAC---TTGAATGGGGAGGAT
TGCGTGGAATTTAAGCATACTCTCAATGACGTAAAATGTGACTATATCAGTCACTATATT
TGT
>p171c61.137
AAAATGAATCAACTTTGTAAAGCCTAT---AAAGGATATTTGGTGGAAATAAACAATATG
TCAGAACAAGTAAATTTGCGAGAAATTCTGCGGAGGAAGGGAAAAGCAGACATTATCTTC
ACAGGTTTCACTGACAAAGGAAGTGAGGGTAAGTTCTACCACATCAATTCCAGGAGACGT
ATGCCA---AATCTGACCTGGAAAGAAGGAAACCCGGACAACTGGAAGAACGAGGAACAC
TGCGTGAACCTCGCGAAAGATATAAATGACCTTAGTTGCAATTCAAAAGGCAGATACCTT
TGT
>p171c61.192
AAAATGAATGACATTTGTAAAACCTTC---AACGGATATCTCCTTGAACTAAATGATAAA
TCAGAACAAGCAGGTGTCCGAAATTATCTGTATAGGACTCGTAGAGGATACACTGTCTAT
ACAGGTTTTACTGACTTAGGCAGTGAGGGTAAGTTCTACCACATCAATTCCAAGAAACCT
ATGCCA---AATCTGAACTGGAAATGGTGGAACCCGGACAACTGGAAGAACGAGGAACAC
TGCGTGAACATCGGAAATGATGTAAACGACCTTCGTTGCAATGCAACAGGCAGATACATT
TGT
>p171c61.196
AAAATGAATGACATTTGTAAAACATTC---AACGGATATCTGCTTGAATTAAATAATAAA
TCAGAACAAGCAGGTGTACGAAAATATCTGTATAGGACTCGTAGAGGATACACTGTCTAC
ACAGGTTTTACTGACTTAGGCAGTGAGGGTAAGTTCTACCACATCAATTCCAAGAAACCT
ATGCCA---AAGCTGAACTGGAAATGGTGGAACCCGGACAACTGGAAGAACGAGGAACAC
TGCGTGAACATCGGAAATAGAGTAAATGACCTTCGTTGCAATGCAACAGGCAGATACATT
TGT
>p1846c62.20
AAAATGAACGACCGTTGTAAAGAGATT---GGCGGATATCTGGTGGAGGTCGACAATCAG
GAGGAGCAAGCGTTTGTAGCCAATTTCTCCAAATTTATCGGAAAC---CGTCTGGCTTAC
ATTGGGGCAAATGATATACAAAAGGAGGGAACTTTTGTCCACTACAACAGCGAGAAAGTA
ATGAGC---GATGTTAAATGGGTAAAGGGAGAGCCAAACAACTATGGGAGTGGTGAGGAC
TGCCTGGTGATTAAAACAAATCTGAATGACATCAGTTGCAGCAGGACCTCCAGGTACATC
TGT
>p1857c64.5
AAAATGAATGGCCGTTGTAAAAAACTT---GGCGGCTATCTTGTGCAGATGGACAATAAA
GAGGAGTTCGCGTATGTGCGGTTCATCGCGGTGTCTGTCTCTGGCAGAGGACCTTTTTTC
ACTGGGATAACTGATGAGAAGGAAGAGGGTACGTGGCTTAATTATCACAGCAAGAAGCCT
GCGAAA---TTTCTCAAATGGAGATGGTTCCAACCGGACAACTGGTGGGGA---GAAGAC
TGCGTAGAAATCGGGTACTATCTTAATGACTATGGGTGTGAGAAGAATGGCAGATATATC
TGC
>p1941c66.1
CGTATGAATGAGCTTTGTAAAACCATT---GGCGCATACCTGGTAGAGCTTGATAGTCGC
GACGAACAAAAATTTGTGTCGGCATTTCTGAGAGCCCACAGCAAG---AGTTTTGCAATT
ATAGGCGCAAACGATGTTCGGCGTGAGGGCATTTTTGTCCATTACAACAGCAAGAAACCC
ATACCG---GCTCTGCGTTGGTATCGCACACAGCCGGACAACTGGAGAAATGAGGAGGAT
TGTGTGCGAATGTGGCCGTATCTCAATGACGTCACCTGTAGACTTAGAGGTGCATATATG
TGT
>p1949c65.33
AAAATGAATGACCGTTGCAAACAACGT---GGTGGATATCTGGTGCAGATTGACGATCGC
GATGAACAAGATAAGGTTGCAGGTTTCACATCGGCCGTCCCAGGCAAGGGACCATATTTC
ACCGGACTCACTGATAATGAGAGAGAAGGTTGGTTTTACACTTACAACGACAAGAAGTGG
GCGAAC---TATCACAGATTTAGATGGTTTCAACCGGACAACTGGTATAAC---GAAGAC
TGCGTGGAGATCACGGACTGGCTTAATGACTTAGCGTGTGGAACAAATGGGAAGTACGTC
TGT
>p1987c67.33
GAAATGAATCAGACATGTACAGAAACC---AAAGGATATCTGGTCGAGTTCAGCGATTTG
GACGAGCAGAACTTTGTGAAAGGTTTTTTGAGAACCCTTGGTACT---AATAAATATTTC
ACTGGCGCAAACGATGTGGACAATGAAGGAAATTTTGTTTATTACACCAGCGGTAAACCC
GTTGTA---AATGTGAAGTGGATGGCAGGAAATCCCAAGGTCCCAGGCGACAATGAGGAT
TGTGTGCAGATTTTTCCACCCCTCATTAACGTCAACTGTGACACC---TCCAGATTCGTC
TGT
>p2021c67.18
---ATGAATGACCGCTGCAAACAACTT---GGAGGATATCTGTTGCAGACTGATACTCCA
ATGGAATCATATTTTATAAGGAAACTCCTAATGCGCCTC---GGTCACGGTCCCTTTTTC
ACAGGAATAAATGATGTAGCGAGTGAAGGCCGCTTTTATACTTACAATGACAAGAAGCCT
GCAAGA---TATATCACTTGGAGATGGTTTCAACCTGACAACTGGTGGAAC---GAAGAC
TGCGTGGAGATCTGGAGAACCTTCAATGACCGTCACTGTGGAACGAGAGGGAGATACATC
TGT
>p2053c66.138
---ATGAATGAGCTTTGTAAAAGCATT---GGCGGATATCTGGTAGAGCTTGACAGTCTC
GACGAACAAAATTTTGTGACGAGATTTGTGAAAGCCCACAGACAG---TATTCTGCTTTA
ACAGGCGCAAACGATGTTGAGCGTGAGGGCACTTTTGTCTATTACAACAGCAAGAAACCC
ATGCCG---GCTCTTAAGTGGCGGTATGGTAATCCGAACAACTGGAGGAATAAGGAGCAT
TGCGTGCAAATTTTGTCGACTGTCAATGATATCCACTGTAGACGTTACGCTCAATATATT
TGT
>p2092c44.45
AAAATGAATGAGCGTTGTAAAGTCGCG---GGTGGATATTTGTTTGAGATTAACTCTGAG
GGCGAGCAATGGATGCTGCGTGATTTTTTAAAACTAATTGGCTTCCATAACATCGTTTAT
ACTGGCGTCACTGACCTTGGACTTGAGGGTCAGTATTATCATTACCACACGAAGAAACCT
ATGACC---AATATCGTCTGGCAGTCAGGCCAACCTGACAACTGGCAAAATAAGGAACAC
TGCACCAACCTCAAGGAACATCTGAATGATATCGATTGTCACAGAAACGCCAGGTACATT
TGT
>p2114c60.7
CGTAGGAATGAGCTTTGTAAAAGCATT---GGCGGATATCTGGTAGAGCTTGACAGTTTG
GAAGAACAACTTTTTGTGACGCAAATTTTGAAAGATCACGACATC---CATTTTGCTATT
ACAGGCGCAAACGATTTTAAGCGTGAGGGTACTTTTGTCTATTACAACAGCAAGAAACCC
ATACCA---GCTCTTAAGTGGTGGCCCGGTATGCCAGACAACTGGAAAAATGCGGAGGAT
TGCGTGCAAATTTGGTGGGGTCTCAATGACATCAACTGTGAAGGGAGATGTCCCCATATT
TGT
>p2150c71.1
---ATGAATGGCCGGTGTAAACAGCGT---GGTGGATATCTGGTGCAGTTTGACGATAAC
GCTGAACAAAAGCATGTCGCGAACCTCTTATTTTCCGTCCCAGGCAATGGACCCTTTTTC
ACCGGACTAACTGATGAAGAGAGTGAAGGCCGTTTTTATACGAACAACGACAAGAAGCCT
GCAAAA---TATCGCAAATTTAGATGGTTCCAACCGGACAACTGGTGGAAC---GAGGCC
TGCATTGAGATCTGGCTCTCTCTTAATGAAGAAGAAGACCCGTTTAGAGCGCACTTTTTA
TGC
>p2195c58.5
CAAATGAATGGGCGTTGTAGAGGCTCT---GGCGGATATCTGCTGCAACTTGACAGTTTC
CGTGAATATATATATCTTAAATCTGAGCTCTCACGGATAAGAGATCACAGTTTGGTTTAC
ACAGGAATTACGGATTTAGGGAGCGAGGGTCATTTCTATAACTATAACGACAAGAAGCCT
GCGGCA---TATCTGAAATGGAGACGGCATCAGCCCGACAACTGGGCAGGAAAAGAGCAC
TGCGTGAACCTCTCATATTATCTCAATGACATTGACTGCAGGGGAACTGCCCGGTACATC
TGT
>p2195c58.10
ACGATGAACGCTCGTTGTAAAGGCTCC---GGCGGATATCTTTTGGAAATTAACAGTCTT
GACGAAGAAAGACATGTGATACTTTTTCTTCATGATGCAGGTTTATCTGAGATTGTTTAC
ACGGGCCACACTGATTTGGGGCAGGAAGGTAAGTTTTACCATTACGTCACCAAGAAACCC
CTGCCTTCAGACACCAAATGGCGATGGCGCCAACCAGACAACTGGAAAGGAATAGAGCAC
TGCGTGAACATCATGATCGGACTAAACGACCTCGACTGTCATCAAACCGCTAGGTACATA
TGT
>p2195c58.2
AAAAAGAATGAGCGTTGTAAAAGCTCT---GGTGGATATCTGGTGCAAATT---------
------------TATCTGAAACGTAAGCTT---------CGAGATCGCAGATTGGTTTAC
ACAGGAATTACGGATTTAGGGAGCGAGGGTCGTTTCTATAACTATAACGACAAGAAGCCT
GCGCGG---TATCTGAAATGGAGACGGCGTCAGCCCGACAACTGGAGAGGGAATGAGCAC
TGCGTGAACATCTCACTTTGGCTCAATGACATTGACTGTGATGAAACTGGCCACTACATC
TGT
>p2195c58.4
AAAATGAATGGGCGTTGTAAAGGCTCT---GGCGGATATCTACTGCAACTTGACAGTTAC
CGTGAATATAGGTACGTAAAATATGAGCTTGCACTGTTAAGAGAACGCAGATTGGTTTAC
ACAGGAATTACGGATTTAGGGAGCGAAGGTCGTTTCTATAACTATAACGACAAGAAGCCT
GCGGCA---TATTTGAGATGGAGACGGCGTCAGCCCGACAACTGGAGAGGATATGAGCAC
TGCGTGAACCTCACATATTATCTCAATGACATTGGCTGTGATGGAAATGCCTTGTACATC
TGT
>p2195c58.11
ACGATGAACACTCGTTGTAAAGGCTAC---GGTGGATACCTGTTAGAAATTAGCACTTAT
AAAGAAGAAGAAAAAATGATGCTTTTTCTTCATGACATAGATTTATCTGATATTGTTTAC
ACGGGCCACACTGATTTGGGGCAGGACGGTAAATTTTACCATTACGACACCAAGAAACCC
CTGTCTTCAGACATCAGATGGAGATGGTTCCAACCAGACAACTATAATGGAAATGAACAC
TGCGTGAACATCAAGAACGAAATAAACGACATCGACTGTCATCGAACGGCTAGGTACATT
TGT
>p226c65.101
AAAATGAATAGGCGTTGTAAAGCTTAT---GGTGGATACCTGGTGCAAATTGACAGTTTC
ATTGAATTTAGGTATTTGAAGTTTGAGGCTAATAGGAGGGCAGATCCTAGTTTGGTTTAC
ACAGGAATTACGGATTTAGGGAGCGAAGGTCGTTTCTATAACTACAACGACAAGAAGCCT
GCGGCG---TATCTGACATGGAAACGGGGTCAGCCTGACAACTGGGCAGGGAAGGAGCAC
TGCGTGCACATCACACGTTGGTTCAATGACATTGGCTGTGATGGAAATGGCCGGTACATG
TGT
>p227c62.166
AAAATGAATGACCGTTGTAAAAAGCTC---GGCGGATATCTTTTCCAGCCTGACTACAGA
TCGGAAGCAGCTTATGTGGCAAGATACGTAAGAAGACTCAGAGGCGGCGGGCCCTTTTAC
ACAGGATTAACTGATGAAGCTAGTGAACGCACTTTTATATTTTACAACGATAAGAGGCCT
TCAGAA---TATCTCAAATGGCAATGGTTCCAACCGGACAACTGGTGGAAC---GAAGAC
TGCGTGGAAATCTGGACTACCCTCAATGACCGGCACTGTGGAAAGAGAGGGAGGTACATC
TGT
>p227c62.168
---ATGAATGACCGTTGTAAAAAGCTC---GGCGGATATCTTTTCCAGCCTGACAACAGG
CACGAAGCAGCTCATGTGGCGAAATACGTAAGAAGACTCAGAGGCGGCGGGCCCTTTTAC
ACAGGATTAACTGATGAAGACAGTGAAGGCCGTTTTTATTTTTACAACGATAAGAAGCCT
GCAGGG---TATATCTTCTGGAGATGGTTCCAACCGGACAACTGGTGGAAC---GAAGAC
TGCGTGGAAGTCTGGATTTCTTTCAATGACCGGCACTGTGGAAAGAGAGGGAGGTACGTC
TGT
>p227c62.128
ACGATGAATGACCGTTGTAAAAAGTTT---GGTGGATATCTGGTGCAATTTGACGATGCC
GCTGAACAAAAAAAGGTAGGGTTCCTGGTGTTGGCCGTCCCTGGCAAAGGACCCTTTTTC
ACCGGACTAACTGATAATGTGAGAGAAGGTTGGTTTTACACATACAACGACAAGAAGTGG
GCGAAA---TATCACAAATTTCAATGGTTTCAACCGGACAACTGGTGGAAC---GAAGAC
TGCGTGGAGGTCTGGGACAATCTTAATGACATAAGGTGTGGAAAGCGGGGAAGATACGTC
TGT
>p227c62.170
AAAATGAATGACCGTTGTAAACAACTT---GGCGGATATCTTTTTGAGCCTAACAGTCGA
CCTGAAGCGGTTCATGTGGCGAAATACGTAAAAGACCTTAGACGCCGCGGCCCTTTTTAC
ACAGGATTAACTGATGAAAAAAGTGAAGGCATTTTTTATTATTACTTCAGTAACATAGCT
GTAAAA---AATATCCCATGGAGATGGTTCCAACCGGACAATTGGTATAAC---GAAGAC
TGCGTGGAAATCTGGACTTTCTTCAATGACCTGCACTGTGGAAAGAGAGGGAAGTACATC
TGT
>p227c62.197
AAAATGAATGACCTTTGTAAACAACGT---GGTGGGTATCTTCTGCAGATTGACGATCAC
CAGGAATATCAAAATGTCGTTAGTCTTGTGGCCTACAGC---GGTCACGGTCCCTTTATG
ACAGGAATAACTGACGAAGGGAGTGAAGGCCATTTCTATAATTACAACGACAAGACGCCT
GCGAAA---TATCTCAAATGGAGATGGTTCCAACCGGACAACTGGTGGGGA---GAAAAC
TGCGTAGAGATCTGGACTATTCTAAATGACCTGGCGTGTGGAAAGACAGGAAGGCATATC
TGC
>p227c62.56
CAAATGAATGATCGTTGCAAACAAATT---GGCGGGTATCTTCTGCAGATTGATGATAGA
ACTGAAAATTATAAGGTAGGCAAATTCTTGCGTATGTCCGGTGGATTCGGACCCTATTTC
ACAGGGATAACTGACGAAGGCAGTGAAGGCCATTTCTATAATTACAACGACAAGACGCCT
GCCAAG---TATCTCAGATGGAGATGGTTCCAACCAGACAACTGGCGGGTA---GAAAAC
TGCGTGGAATTGTGGGGTTTTCTTAATGACAAGAGATGTGGAAAAAGAGGGAGGTACATC
TGC
>p227c62.36
ATGATTAACAACCTGTGTTATGGACTT---GGTGGGCGCGTGGCAGAAATCGACGATAAG
TATGAGCAAATGTTTGTAGGCGATTTTGTTAAGAGGCTCGGAAAT---TACGGGTATTAC
ATAGGGGCAAACGATGTAAAAAGTGAAGGAAGCTTTGTCCAGTTCGACAGTAATAACCCT
GTGCCA---GACTTGAAGTGGGAACAAGGTCAACCCAAAAGCCCGGGGACAAATGAGGAT
TGCGTGCAGATCACTGAATCTCTCGTAAACGTGGAGTGCGGCCAG---AGCAGATTTGTG
TGT
>p227c62.191
ACAATGAATGACCGTTGTAAAAAGCTT---GGTGGATATCTGGTGCAATTTGACGATGCC
GCTGAGCAAAGAAAGGTAGGGTCCCTGGCAGTGGCCGTCCCAGGCAAAGGACCCTTTTTC
ACCGGACTAACTGATAATGTGAGAGAAGGTTGGTTTTACACATACAACGACAAGAAGCAT
GCCAGA---TATCACAAATTTCGATGGTTTCAACCGGACAACTGGTGGAAC---GAAGAC
TGCGTGGTGGTCTGGGACAATCTTAATGACATAGATTGTGGAAAGCGGGGGAGATACGTC
TGT
>p22c64.198
---ATGAATAAGCTTTGTAAAGCCATT---GGCGGATATCTTGTAGAGCTTGACAGTCGC
GAAGAACAAAATTTTGTGACGGGATTTATGAGAGCCCACGACAAG---TATAATGCTTAT
ACAGGCGGAAACGATATTAGGCGTGAGGGCACTTTTGTCTATTACAACAGCAAGAAACCC
ATGCCG---GCTCTTAAGTGGCGGCCCGGTAATCCGAACAACTGGAACAGTAATGAGGAT
TGCGTGCAAATTTGGTGGAAACTTAATGACATTACCTGTTCACGCCGCGATAAATATATT
TGT
>p238c64.110
ACCAAGAACAATCAATGTATAGATGCA---GGTGGCTATCTCGCAGAGCTTGACGACACG
GACGAGCAAGAATTTGTGGCGCAGTTCTCGAAAGCCGCTGGAAGA---AGTTCCGTCTTT
GTTAGCGCCAATGATGTTGACAAGGAGGGTTCGTTCGTTCAATACAACAGCAAGAAGCCA
ATACCA---CAACTCAAGTGGAAAAAAGGCGAGCCTAACAACTATGCAAATAGTGAGGAT
TGCACGGCCATCAATGCTGATTTGAGTGACATCAGCTGCACCAGTACCGGCAGATATGTG
TGC
>p238c64.116
ACCAAGAACAAGCAATGTATAGATGCA---GGTGGCTATCTCGTAGAGCTTGACGACACA
GACGAGCAAGAATTTGTGGCGCAGTTCTCGAAAGCCGCTGGAAGA---AGTTCCGTCTTT
GTTAGCGCCAATGATGTTGACAAGGAGGGTTCGTTCGTTCAGTACAACAGCAAGAAGCCA
ATACCG---CAACTCAAGTGGAAAAAAGGCGAGCCTAACAACTATGCAAATAGTGAGGAT
TGCACGGCCATCAATGCTGATTTGAACGACCTCGTCTGTACCACTACTGGCAGATATGTG
TGC
>p2437c66.8
AAAATGAATGGCCGTTGTAAACAATAT---GGCGGATATCTTGTGCAGATTGACGATTGG
AATGAACTAAAGTTTTTAAAGGGTATCGTAGCGGGTGCTGGAGGCAACGGACCGTTTTTC
ACAGGAATAACTGATGAAGAGAGTGAAGGCCGATTTTATACTTACAATGACAAGAAGCCT
GCAAAG---TATCTCAAATGGAGATGGTTTCAACCGGACAACTGGTATAAC---GAGGAC
TGTGTGAACATATTTTCCGTTCTGAATGATATGGCATGTGGGAAGAGTGGGAGGTACATT
TGT
>p255c64.82
AAAATGAATGCCCGTTGTAAAGGCTCA---GGTGGTTATCTGGTAGACATTGATAACTCC
AGTGAACAAAATTGGCTCGAATATTTCGTGTCCTATGAAGCCGGAGGTCATGTGGTTTAC
ACTGGAATAACTGATGAAGGGAGTGAAGGCCACTATTACCATTACAACACCAAGAAGCCT
GCGAAG---TATCTAGGATGGAAATGGAGACAACCCGACAACTGGAAGGGGAAAGAACAC
TGCGTGAACATCGCATATAATCTAAATGACATCGACTGTGGGAGAAAGGCCAAGTACATC
TGC
>p256c68.13
AAGAACAATCAAATCTGTAAAGAAATG---GGCGGGTATCTGGCGGAGGTTGATGACAGA
GAAGAAGAGGACTTTCTGGGAAGTTTCGCCACGGAAACTGCTGGCAAAATTTTTGTTTAC
ATTGGCATAAACGATGTAGAGAAGGAAGGAGAGTACGTCTATTATACAAGCAAGAAGCCT
TTGGTAGCGAATTTCAAGTGGTGGTATAACAACCCCGACGACTATAATAAAAACGAAGAC
TGCATGAACGTCGACATTAATCTGAATGATCTTGATTGTTTCAGAAAAGCCAGGTTCATG
TGT
>p256c68.17
AAAAATAATCAAATCTGTAAAGAAATG---GGCGGGTATCTGGCGGAGGTTGATGACAGA
GAAGAAGAGGACTTTCTGGGAAAATTTGCCACGAGAACTGTTGGCAAAGTTTATGTTTAC
ATTGGCATAAACGATGTAGAGAAGGAAGGAGAGTACGTCTATTATACAAGCAAAAAGCCT
TTGGTGGCGAATTTCAAGTGGTGGTATAACAACCCCGACGACTATAATAAAAACGAAGAC
TGCATGAACGTCGACATTAATCTGAATGATCTCGATTGTTTCAGAAAAGCCAGGTTCATG
TGT
>p256c68.16
AAGAACAATCAAATCTGTAAAGAAATG---GGCGGGTATCTGGCGGAGGTTGATGACAGA
GAAGAAGAGGACTTTCTGGGAAATTTCGCCACGGAAACTGCTGGCAAAATTTTTGTTTAC
ATTGGCATAAACGATGTAGAGAAGGAAGGAGAGTACGTCTATTATACAAGCAAGAAGCCT
TTGGTGGCGAATTTCAAGTGGTGGTATAACAACCCCGACGACTATAATAAAAACGAAGAC
TGCATGAACGTCGACATTAAACTGAATGATCTCGATTGTTTCAGGAAAGCCAGGTTCATG
TGT
>p256c68.31
AAGAACAATCAAATCTGTAAAGAAATG---GGCGGGTATCTAGCGGAGGTTGATGACAAA
GAAGAAGAGAATTTTCCGGGAAGTTTCGCCACGGAAACTGCTGGCAAACTTTTTGTTTAC
ATTGGCATAAACGATGTAGAGAAGGAAGGAGAATACGTCTATTACACAAGCAAGAAGCCT
TTGGTGGCGAATTTCAAGTGGTGGTATAACAACCCTGATGACTATAATAAAAACGAAGAC
TGCATGAACGTCGACATGAATATGAATGATCTCGATTGTTTCAGAAAAGCCAGGTTCATG
TGT
>p258746c66.240
GACGCTGATGCCGTTTGTCAATTTTAT---GGAGGCTACATTGTGGAATTCGAGGACGCA
GATGAAATAGAATTTGTCTTTGATTTCGTTACTAAAGTTGACCAGGGTGGGCTTCACTAC
ACAGGTGTTATCCTTCGTGAAACAGATCAAACCCATGTGTATTATCACAGTGGTAAAACC
GTGCAAACTGAACTG---TGGGGTCAAGGTGAGCCGAATAATGTGGGAGGCAATGAAGAT
TGCGCTGTTTTA---------TTGAATGACGTGGATTGTGGTGTG---GGTAAAATTGTG
TGC
>p258747c66.6
AAA------ACGATCTGTATGAAATTA---GGGGGATATCTGGTAGAGTTAAACAGTCAC
CAGGAACAATTTGATGTGGCGAACCTTGCATATTATAACGGTGCAGACGATCTTGTCTTG
ACTGGCCATACTAACTTAGGCAAAGACGGTCGCTTTTACCATACCTACACGTTGAAGCCC
ATGGCACGTGGCACTTACTGGAGGCGGCGCCAGCCCGACAACTATAAGGGACAAGAACAC
TGCACGAGCCTGTCGGAATGGCTGAATGATATCAACTGTCTGTTGAGAGCTAAGTACATC
TGC
>p258747c66.2
AAAATGAATGAGCGTTGTAAAGGCTTA---GGTGGATATCTGCTAGAAATTAACGGTAGA
GGGGAGCAATCATTTATGAGGCATTTGATGAAAAGGTCCGGTGCAAGGGAAATTGTCTAC
ACTGGCCTAACTGATTTGGGCCAAGAGGGTCACTTTTACTATTACCACAGCAAGAAGCCC
ATGGCT---GGCGCTTACTTTAAACGGCGTCAGCCCGACAACTATAAAGGAATAGAACAC
TGCACGAACCTCATGCGAGGGCTGAATGATCTAGACTGTCACACGAACGCTAGGTACATC
TGC
>p258748c66.170
AAAATGAATGAGCGCTGTAAAAGTTTA---GGCGGATATCTGGTAGAGTTGAACAATAAA
GCGGAACAAAAGTTTGTGTGGAGAGTAATACATGCTGCCGAAGCAAGGGAAATTGTCTAC
ACTGGCCTTACTGACTTGGGCCAAGAGGGTCGCTTTTACCATTACCACACCAAGAAGCCT
ATGGCACGTGGCACTTACTGGAGACGGCGTCAGCCCGACAACTATAGAGGAAAAGAACAC
TGTACGAACCTCATGCATTGGCTGAATGATATCGACTGTCACAGGAACGCTAGGTACATG
TGC
>p258748c66.178
AAAATGAATGAGCGTTGTAAAGGCTTG---GGCGGATATCTGGTAGAAATTAACAGTAGA
GGGGAACAAAGGACAGTGAAAATATTGATGTTTTATTCCGGTGCAGGGAAAATTGTCTAC
ACTGGCCTTACTGACTTGGGCCAAGAGGGTCGCTTTTACTATTACCACAGCAAGAAGCCT
ATGGCT---GGCGCTTACTGGAGACGGCGCCAGCCCGACAACTATGGAGGAAAAGAACAC
TGTACGCAACTCATGCATTGGCTAAATGATATCGACTGTCACAGGAACGCTAGGTACGTC
TGC
>p258748c66.175
AAAATGAATGAGCGTTGTAAAGGCTTA---GGCGGATATCTGGTAGAATTGAACAGTAGA
GGGGAACAAAAGTTTTTGTGGAAATTGATCTATTATTCCGGTGCAAAGGAAATTGTCTAC
ACTGGCCTTACTGACTTGGGCCATGAGGGTCGCTTTTACTATTACAACAGCAAGAAGCCC
ATGGCT---GGCGCTTACTGGAGACGGCGTCAGCCCGACAACTATAAAGGAGTAGAACAC
TGCACGAACCTCATGCAATGGCTGAATGATATCGACTGTCACAGGAACGCTAGGTATGTC
TGC
>p258748c66.169
---ATGAATGAGCGTTGTAAAAGCTAT---GGCGGATATCTGATAGAGTTGAACGATAAA
GATGAAGAAAAGTTTATGCAGGATATGGTATTTTCGGCAAATTTAAGTGAGATTGTCTAC
ACTGGCCTTACTGACTTAGGGCTTGAGGGTCACTTTTACCATTACCACACCAAGAAGCCC
ATAGCATCTGACCTTTACTGGATAGAGAGACAGCCCGACAATTATAAAGGAAATGAGCAC
TGTACGCACATCCAGACAGCTCTGAATGACATCGACTGTCACAGGACCGCTAGGTATATG
TGC
>p258753c65.149
AATACGAATCAGCTTTGTAAAAACATT---GGCGGCTATCTGGTAGAAATCGACAGTGTC
GAAGAACAATTTTTTGTGGCTGATTTTGTGGAAGCCACTACCTCA---AGTTTGGTTATG
ACAGGCGAAACCGATGCGGCGAAAGAGGGCCTTTTTGTCCACTTCAACAGCCAGAAGCCC
ATGCCT---GCCCTGAAGTGGAAGAGCGGGAATCCCGACAACTGGGGAGGCAACGAGGAC
TGCATGAATATCAACAGATATATCAATGACCTTGGCTGTGATAGAACCCTCAGGTATCTG
TGC
>p258753c65.173
AAAATGAATAACCGTTGTAAACAACTT---GGCGGATATCTTCTGCAGCCTGACGATAGA
CAGGAAGCGGCTTATGCGATTACGTACGCAAAAAGAACA---GGCTGGGGACCCTTTTTC
ACAGGAATAACTGATCAAAAAAGTGAAGGCGGTTTTTACTATTACAACGACAATAAGCCT
GCAAGG---TTTCTCGTATGGCAATGGTTTCAACCTGACAACTGGTATAAC---GAGGAC
TGCGTGGAAATCTGGAATACTTTCAATGACCGCCACTGTGGAACACGTGGGAGGTACATA
TGT
>p258753c65.148
AAAATGAATGGGCGTTGTCAAGACTCT---GGTGGATCTCTGCTGGATTTTAATGATAGG
AAGGAAGAGTTTCACGTGAGATTTTTCGTGCAATGGTCTGGTGTTAGCGATGTTATTTAC
ACAGGAATTACTGATTTAGGGAATGAAGGCCATTACTACAGTTACGCAACTGGGAAGCCT
GCGGCT---TACATCAGATGGAAACGGGGACAGCCTGACAACAGGGAAGGTGATGAACAT
TGCCTAAGCATCGGGTCACGTCTAGAGGACGTCTCTTGTCATAAAAACGGCAGATATATC
TGC
>p258789c70.10
GTGATGAATTTAATTTGCAAATCACTT---GGAGGATATGTCGTAGAGTTTGACGGGAAA
GAAGAGCAGAAATTTGTGACATTTTTCTTAAAATCCGTCGGGATT---TACATTCACTAC
TTAGGCGCAACCGACGAAGAGAGCGAGGGCAATTTTGTTTATTTAACCAGTCAGAAGCCT
GTCGAA---AATGTGGTCTGGACCACCGATAGACCTATCAGTAAAGGACCATCCAAAAAT
TGTATCGTTATTACTTTAACACTTGCTAACGTTGTTTGTAACGAG---TCTAGAATTGTC
TGT
>p258789c70.12
------------ACTTGTGCCGAAGCT---GGCGGGTACGTTTTGGAGTTTGAGCGATTG
GAAGAGCAGATTTTCGTGACAAGATTCATAAAATCTATTGGCCCT---GGCGAGTATTAT
ATTGGTGCAAATGACGAAGAAACTGAGGGTACTTTTGTCTACTACAACAGCCACAAGAAT
GTGACA---AATGTGCAATGGGCAGAGGGTGAGCCAAAAAGTAGCGCAGAAAATGAAGAT
TGTGTTCAGCTAACTGATTCTCTCATAAACGTCAGCTGCGGAAGA---GCCAAAGTTATC
TGT
>p258822c43.2
---ATGAATGACCGTTGTAAAAAGCTC---GGCGGATATCTTTTCCAGCCTGACCACAAA
TTTGAAGAAGCTCATGTGGCAACGTACGTAAGAGAGCTCAGAGGCGGCGGGCCCTTTTTC
ACAGGATTAACTGATGAAGATAGTGAAGGCAAATTTTATTTTTACAACGATAAGAAGCCT
GGAGAG---TCTATCACATGGAGATGGTTCCAACCGGACAATTGGTATAAC---GAAGAC
TGCGTGGAAGTCTGGTATACTCTTAATGACCGGCACTGTGGCGAGAGAGGGAGGTACGTC
TGT
>p258828c43.1
---ATGAATGAGCGTTGTAAAGGCTTA---GGTGGATATCTGGTAGAAATTAACACTAGA
GCGGAACAAACATTTATGAGGCATTTGATGTATAGGTCCCGAGCAAAGGAAATTGTCTAC
ACTGGCCTAACTGATTTGGGCCAAGAGGGTCACTTTTACTATTACCACAGCAAGAAGCCC
ATGGCT---GGCGCTTACTTTAAACGGCGTCAGCCCGACAACTATAAAGGAATAGAACAC
TGCACGAACCTCATGCGATGGCTGAATGATCTAGACTGTCACACGAACGCTAGGTACATC
TGC
>p266c63.351
AAATGTAATGACGCGTGCAAAGACATG---GGCGGTTATCTCGTTGAGTTAAATGACAAC
GATGAGTATAGATTCGTGTTCGATTTTATCGCCTCTCTATCGGGT---AATATTTACTTT
ACAGGTATGATGGATAGTCGGACAAACAGAGGGTTTATTTTTTTCAATACCCTTAAAAAG
GCACCGTTGGATTTAGTTTGGAGGCATGGCCAGCCTGATAATTTCGGCGAT---GAACAC
TGCGTCGAAATC---------CTTAATGACATCGGATGCGATCGT---GGCCGATTTGTT
TGC
>p3219c67.21
GCTGCCAATCAAGCGTGCAAATCATCT---GGCGGGTATCTCGTAGAGTTCGATGATGAT
GAAGAATACCAGTTTGTGTACGATTTTGTGACCCGTACAGGAGGTGCCAACACTTTCTGG
ACAGGTGGTAATGATATTGCCACGGAAGGTCACTTTGTCTATTTTAACAGCAAAAGACCG
GTTCCCACTTTGACCGGGTGGGCAGGCGGACAGCCGGATGATTATGCCCGTTCCGAAGAT
TGCATGGAAATCAGACTGAACCTCAATGATTGGGTTTGTTCT---ACTGGCAAATTTGTC
TGT
>p3238c66.28
CGTAGGAATGAGCTTTGTAAAACCATT---GGCGGATATCTGGTAGAGCTTGACAGTCGC
GACGAACAAAACTTTGTGGCGAAATTCGTGACAACCATCTCCTAC---AGCTATATTTTT
ACAGGCGGAAACGATATTAGGCGTGAAGGCCATTTTGTCCAATACAACAGCAAGAAACCC
ATGCCG---GCTCTTAAGTGGGTGGGCCCTAATCCGGACAACTGGCGAAAC---GAGGAC
TGCGTGGAAATAAAGATGAGTTTGAATGACATCAGCTGTGACTATTCCGGTCAACATGTT
TGT
>p3334c67.75
CGCGCTGACGCCACCTGTGTAGCTTAT---GGGGGTTACCTTGTGGAACTGGATGACATG
GAAGAGTTGAAATTTGTCTCCAGCTTCGTGAGACAAACAGGCAGAGGTGGTCACATTTTT
ACAGGCGCTAACGACTTAGCTCAAGAAGGCATTTTTGTGTACTACCACAGCAAAAAACCT
GTACCTACAACGCTT---TGGATACCTGGTGAACCTAATAACGATAGGAGCGGAGAAGAT
TGTGTTCACATT---------TTGAATGACACGCCTTGTGGCCAA---GGAAGATATGTG
TGC
>p3334c67.101
GATGCGGCCGCATCCTGTGAAGCTTAT---GGGGGCTACCTTGTCGAAATCGAGGACGCA
GAAGAATTGAAGTTTGTTTCTGATTTTGTGAGCCAAACAGGCAAAGGTGTTCGTATTTTC
ACAGGTGCTAACGACCGTAAGAGGGAAGGTCACTTTGTATATTATCATAGCAAAAACCCT
GTGCCGTCTTCATTG---TGGAATGATGGGGAACCTAACAATGCGCGTCGTAGCGAGGAC
TGCTCTGAGATT---------CTGAATGACGTAAGCTGTGGCTCA---GGGAAATATATT
TGT
>p3334c67.97
GATGCGGCCTCATCCTGTGAACTTTAC---GGGGGCTACCTTGTCGAAATCGACGACGAA
GAAGAATTGAAATTTGTTTCTGATTTTGTGAGCCAAACAGGCAAAGGTGTTCGTTACTTC
ACGGGTGCTAACGACTTAAACATGGAAGGTTACTTTGAATTTTATCATAGCAAAAAACCC
ATGCCTTCCTCTTTGTCTTGGAATGAAGGTGAACCCAACAGCATGGTCCTAGGCGAGGAC
TGTACTGAGATT---------CTGAATGACGTCACCTGTGGCTTA---GGGAAATATGTT
TGC
>p3334c67.69
ACCGCTGATGCAAATTGTAAAAATTAT---GGAGGCTACCTTGTAGAATTAGACGATCAG
GAGGAAATGAATTTTGTCGGTTCCTTTGTCACTCGCGCTGGCGGAGGCTCTTACGTCTTC
ACTGGCGCTAACGATCTGAAGGAGGAAAATCGTTTTGTGCAGTATCGGAGTAAGAAGCCC
TTACTATCCGCGATA---TGGGCGAGTGGCGAGCCAAATAATGCACGAAAAAGAGAAGAT
TGCGTTGAAATA---------TTGAATGACGTGGAATGTGATTTA---AGCAGATATGTG
TGT
>p3334c67.102
GATGCTGCCGCCTCCTGTGAAGCTTAC---GGGGGCTATCTAGTAGAAATCGACGACACA
GAAGAATTGAAGTTTATCTCTGATTTTGCGAGCCAAAGAGGCAAAAGTGTTCGTATCTTC
ACAGGTGCTAACGACCGAAGCAGGGAAGGTCACTTTGTATATTATAAAAGCAAAAAACGT
GTGCCTTCCTTTTTG---TGGAATAGAGGTGAGCCTAACAATGTACTTCGTAGCGAGGAC
TGCACTGAGATT---------CTGAATGACGTCACCTGTGGCCTA---GGGAAATATATT
TGT
>p3334c67.100
TATGCGGCCTCATCTTGTGAACTTTAC---GGGGGCTACCTTGTCGAAATCGACGACGAA
GAAGAATTGAAGTTTGTCTCTGATTTTGTGAGCCAAACAGGCAAAGATGTTCGTTACCTC
ACAGGTCTTAACGACAAAACTATGGAAGGTTACTTTGAATTTTATCATAGCAAAAAACCT
ATGCCTTCCTTTTTGTCTTGGAATAAATGTGAACCTAACAGCATGGTCCGTGTCGAGGTC
TGTACTGAGATT---------CTGAATGACGTCACCTGTGGCCTA---GGGAAATATGTT
TGC
>p335c60.39
GCTAAGAACGATCTGTGCATAGACGCG---GGCGGATATCTTGTCGAGTTCAATGATGAG
GAGGAGCAGAATTTCGCAGCCAGATTTGAGCAAAAGTTTCGCGACGGAGAGATCACCCTC
ACAGGTGTCAACTGTGTAGAGGAGGGGTGTAAGTTTGTCAATTACAACAGCAACACGCCC
GCTACT------GTAAAGTGGAGAAAAGGCGAGCCCAATTACTGCAATACATTTGAGCGA
TGCACCATGATGGTAATAGATCTGAATGACGTGAAATGCACTGCAAGTGGAAGGTACATG
TGC
>p3384c60.111
CTTAAGAATGAGCTTTGTAAAAAAATT---GGCGGATATCTGGTAGAGCTTAACAGCCGC
GACGAACAATATTTTGTGAGGAGATTTCTGAGAGCCCACAGCAAG---TATTTTGCTTTT
ACAGGCGCAAACGATGTGTTGCTTGAGGGCACTTTTGTCTATTACAACAGCAAGAAACTC
GTGCCG---CCTCTTAAGTGGTTGCGCGGTTATCCCAAAAACTCGCAAAATGATAAGGAT
TGTGTGCTAATTGGGTGGAGGCTCATTGAGAGCAGGTGTAAGCATGTCGGTCCATATATG
TGT
>p3385c70.37
CATAAGAATCAGCATTGTAGAAAATTT---GGTGGATATCTGGTAGAGCTTAACAGTCTC
GAAGAAGAAGATTATGTGCAGAAGCTCGTGAATGAGTCAAACAACGGAAAGTTTGTTTTC
ACAGGCGCAAACGATATAAAGCGTGAGAACAGTTTTTTTTTCTACAACAGCAAGCAGCCC
ATGCCG---ACCCTCAGGTGGAAGCCAGGAAATCCGGACAACTGGAAGAAT---GAGGAC
TGCGTGGATATTAACTGGTATATCAATGATCGTCGCTGTAACCAATACAGTACTTACATT
TGT
>p3385c70.59
GATGCGCATCGGCTTTGTGGTAATTTT---GGTGCACATCTGGTAGAGCTTGACAGTCTC
GAAGAACAAGATTTTTTGCAGAAGCTCGTGATACAGTCAAACAACAACAAGTATGTTTTT
GTAGGCGTAACCGATTTAATGCATGAGGGCACTTTTATCCACTTCTTCAGCGGGAAGCCC
ATGCCG---ACCCTCAGGTGGAAGAAAGGCAATCCGGACAACTGGCAAGAA---CAGGAC
TGCGTGGAAATTAACTGGTATCTAAATGACGTTCGCTGTCTACTTAGAGGTAGTTTCATT
TGT
>p3388c67.23
AAAATGAATATGCGGTGTAAAGGCTAT---GGCGGATACCTGGTGCAAATTGACAATTAC
CGTGAATATAGGTATTTGAGGTTTCAGGCTGTACGGAGAAGAAGTCGTACTTTGGTTTAC
ACAGGAATTACGGATTTAGGGAGCGAGGGTCGTTTCTATAACTTTAACGACAAGAAGCCT
GCGGGG---TATCTGAGATGGAGACGGCGTCAGCCCGACAACTGGAAAGGGAATGAGCAC
TGCGTGCACATCACAATTTGGCTCAATGACATTGGCTGTGATGGAATTGGCCGGTACATC
TGT
>p339c68.72
AAAATGAATGGCCGTTGTAAACAACTT---GGGGGATATCTTGTGCAATTTGATGATAGC
AATGAACAAGTCATAGTAGGGAGCCTGGTGTATCGCGTCAAAGGCCGCGGACCCTTTTAC
ACAGGACTAACTGATGAGGAGAGTGAAGGTCGCTTTTATACTTACAATGACAAGAAGCCT
GCAAAA---TATTTCAAATTTAGATGGTTCCAACCGGACAACTGGTGGAAC---GAAGAC
TGCGTGACTATTTGGCCTGCTCTTAATGACCTGAGGTGTGGAAAGCGTGGGAGGTACGTC
TGT
>p339c68.162
AAAATGAATGGCCGTTGTAAAAAGCTT---GGCGGATATCTTCTGCAGATTGACAATAAA
GGCGAATCCGACTTTGTGCAAGGCATGGCGTATAACGCCAAAGGCAGAGGACCTTTCTTC
ACAGGGATAACTGATAAACAGCGAGAAGGTCGATATCTTAATTACAACGACAATACACCT
GCAAAA---TATCTTAAATGGAGATGGTTCCAACCGGACAACTGGTGGGGA---GAAGAC
TGTGTTGAAATGAGTTACACACTTAATGACATAGGGTGTGAAAAGAGCGGGAGATACTTC
TGT
>p339c68.52
AAAATGCATGGCCGTTGTAAAACACTT---GGCGGCCATCTTGTGACGCTTGACGATAAA
GACGAATTCGATTATGTGAAATTCGTCGTGGGTGCCGTCAGAGGCAGAGGACCGTTTTTC
ACAGGAATAACTGATACGAAGCAAGAGGGCACTTGGCTTAATTACCACGACAGCAAGCCT
GCAAAA---TATCTGAAATGGAGATGGTTCCAACCGGACAACTATTGGGGA---GAGGAC
TGCGTAGAAATCGGGTACTATCTTAATGACAAAGGATGTGAAAAGAAAGGAAGATATATC
TGT
>p339c68.167
AAAATGAATAACCGTTGTAAAGAACGT---GGCGGATACCTTGCTCAGATTGACGATCAC
GAGGAGTACACATTTTTAGCCAGATATGTGCATTACCTCGGCGGATGGGGACCTTTTTTC
ACAGGAATAACTGATGAAGGGAGTGAGGGCCGGTTCTATTATTACAACGATAAGAAGCCT
GCAAAA---TATCTCAAATGGAGACGGGGCCAACCGGACAACTGGTGGAAC---GAAGAC
TGTGTGGAGATCTGGCGTTCTCTTAATGACAGGAAATGTAGGAGGAGAGGAAGATACATC
TGT
>p339c68.64
AAAAGGAATGCCCGCTGTAAAAGTATT---GGTGCGTACCTTGTGAAAATTGACGATCCG
GTGGAACACAAATTGCTTGTCGGCGCCGTGTCTCGTTACAGAGGATGGGGACCCTTCTTC
ACAGGGATAACTGATGAAGGGAGTGAGGGCCGCTACTATAATTTCAACGACAAGTCGCCT
GCGAAA---TATCTCAAATGGAAATACTTCCAACCGGACAACTGGTGGGGCAAAGAACAC
TGTGTGGAGATCTGGGGTAGTCTTAATGACCTGAGATGTGGAAGGAGAGGAAGGCACATA
TGT
>p339c68.166
CAAAGGAATGCCCGTTGTAAAGAAATT---GGCGCGTACCTTGTGCAAATTGACAATGTG
GAGGAACACAGATTTGTTGCCGGGTTCGTGTTTCGTGTCAAAGGATACGGACCCTATTTC
ACAGGGATAACTGATGAAGGGAGTGAGGGCCGTTATTATAACTTCAACGACAAGTCGCCT
GCGAAG---TATCTCAAATGGAGATGGTTCCAACCGGACAACTGGTGGGGCAGAGAACAC
TGCGTGGAGATCTGGGTTAATCTTAATGACTTGAAATGTGGAAGGAAAGGGAGGCACATC
TGT
>p3752c58.7
---ATGAATAACCGGTGTAAAAAACTT---GGCGGGTATCTTGTGAAGATTGACAATGAA
CGGGAAATGTCATTTCTAGCCAAATTTTGGTCTTCGGCCAGGTCAAGGGGGCCCCTTTTC
ACAGGCATAACCGATGAAGGGAGTGAACGCCGTTTCTATAATTACAACGACAAGACGCCT
GCGAAA---TATCTCAGATGGAGATGGTTCCAACCAGACAACTGGTATGGA---GAGAAC
TGCGTGGAACTA---------CTTAATGACAAGGGGTGTGAACTGAAAGGGAGGTTTATG
TGT
>p4016c57.48
CCTATGAATGAACTTTGTAAAAACATT---GGCGGATATCTGGCAGAGATTGACAGTCGC
GACGAACAAAATTTTGTGGCGGGATTTATAAAAGCCCACACCAAG---AGATTTGCTTTT
ATAGGCGCAAACGATGTTAGGCGTGAGGGCACTTTTGTCTATTACAACAGCAAGACACCC
GTGCCG---GCTCTTAAGTGGTGCCCCGGTGAGCCGGACAACTTTTTAAATTCGGAGGAT
TGCGTGGAATTTTGGTCGAGTCTCAACGATTTGAACTGTGGATATATAGGTCAATATATT
TGT
>p4212c67.5
AAAATGAATAACCGTTGTAAACAACTT---GGCGGATATCTTCTGCAGCCTGACGATACC
CAGGAAGGATATTTTGCGGTGAAATACGCAAGAAGAACA---GGCTGGGGACCCTTTTTC
ACAGGAATAACTGATAAAGACAGTGAAGGCAAATTTTACTATTACAACGACAATAAGCCT
GCAAAG---TCTATCACGTGGAAATGGTTTCAACCTGACAACTGGTATAAC---GAGGAC
TGCGTGGAAGTCTGGATTGATTACAATGACCGCCACTGTGGAATACGTGGGAGGTACATA
TGT
>p422c65.79
---ATGAACGACCGTTGTAAACAACTA---GGTGGATATCTTGCGCAGACTGATGATAGA
GAAGAACATGATTTTTTGGAATTCTTTTCGAAATATGTCAGAGGCAGCGGCCCTTATTTC
ATAGGACTAAATGATGTAGAGAGAGAAGGCTTTTTTAGAACGTACAACGACAATAAGCCT
GCAGTA---TATCACAAGTTTAGATGGTTCCAACCGGACAGCTGGTGGAAC---GAGGAC
TGCGTAACCATGGGTTTGAATCTAAATGACTTGAGGTGTGGAAAGAGAGGGAAATACATC
TGT
>p422c65.69
---ATGAATAACCGTGGTAAACAGCTT---GGTGGTTATCTGCTGCAGTTTGAAGATAGC
GCTGAACACAAGCGTATAGTGAACTTATTACCTGAGGTCCCACGCAATGGACCATTTTTC
ACAGATGAAGTA---GAGAGAGAGAAGGCTTTTTTTAGAACATACAATGACAAGAAGCCT
GCAGTA---GATCACAAATTTAGATGGTTTCAACCGGACAACTGGTGGAAC---GAGGAC
TGCGTGGATATCTGGATCTCTCTTAATGACCTGAGGTGTGGCAAGCGTGGGAGGTATATC
TGT
>p422c65.70
---ATGAATGGCCGTTGTAAAGAACTT---CGAGGATATCTGGTGCAGATTGACGACAAA
GGCGAACACGAGTTTCTACAATTCATCACGAATTACATCACTGGCCGAGGACCATTTTTC
ACAGGAATAACTGACGAAAAGTCTGAAGGCCGTTTCTACACTTACAATGACAAGAAGCCT
GCAAAG---TATCTCGACTGGAGATGGTTTCAACCGGACAACTGGTGGAAC---GAAGAC
TGTGTAGAAATCGGGTACCATCTAAATGACTTGAAGTGTGGAACACGCGGGAAATATATT
TGT
>p422c65.86
AAAATGAATGAGCGTTGTAAGAAATTA---GGCGGATATCTTTTTCAGCTTGACCAATGG
AGAGAACAATCGACTATCACGCACTTCATCTTTTATGCT---GGACGGGGACCCTTTTTC
ACAGGAATAACTGATGAAAAGAGTGAAGGCAAATTCTATAATTACAACGACAATACACCT
GCGAAA---GATCCAGGTTGGAGATGGTTCCAACCGGACAACTGGTGGAAC---GAAGAC
TGCGTGGAAATCGGGCAATTTTTAAATGATCGAAAGTGCGGAACGCGTGGGAAGTATATC
TGT
>p429c63.241
GAGAAGAATGAAGAGTGTCAAAAGCTT---GGTGGCTATCTTGCAGAATTTGACGACCAG
GCCGAGCAAAACTTTGTGGCGCAGTTCGCGAAGCCTGGTGGCAGA---AATTACGTTTTT
ATCGGCGCCAATGATGTGAGCCAGGAAGGCACATTCGAACAATACAACAGCAAGAAGCCG
ATGCCC---AAACTGAAGTGGAGAAGGGGAGAACCGAACAATGCTAATCGACGCGAGGAT
TGTGTGAGCGTCACCCCGTATCTCAATGATCTCAACTGCATGACGTACGGCAGGAACCTT
TGT
>p469c60.20
AAAATGAATGCGCGTTGTAAAGGCCTT---GGCGGACATCTGCTGCAACTTGAAAGTTTA
AATGAACAACACCATCTGCAATCTGAACTTCTACTGTGGGGATATGGCAGTGTGACTTAC
ACAGGAATCACGGATATAAGGAGCGAGGGTCGTTTCTATAACTATCACGACAAGAAGCCT
ATAGCA---TACCTGAATTGGTACCCGGGTCAGCCGGACAACTGGGGAGGGAGGGAGCAC
TGCGTGAACATCAGATTTGATCTCAGCGACATTCGCTGTCACTTGCCTGCCAAGTACATC
TGT
>p473c72.115
CTGATGAACGATCGATGTAAGGTGCAA---GGTGGGTATCTGGTAGAGTTTGATTCCATT
CTTGAGCAAAACTTTGTGACAGCTTTCCTGGAAACCACTGGAAAT---CATAGGTACTAT
TCAGGTGCTAACGATGTCAGTGAGGAAGGTCAATTTGTTTACTTCAACAGCAAGAGACCT
GTGACG---AAAGTGCGGTGGGAAAAGGGAGAGCCTAATAATCAATGGGGAAGGGAAGAC
TGCGTGGAGATCAGCGAAGATCTTAATGACAAGAGCTGTGGAAAG---GGCCGCTACGTT
TGT
>p4867c67.45
AAAATGAATGGCCGTTGTAAGGAAATT---GGCGGCTATCTTGTAGAGATTGAAGATTAT
GGCGAATACATGTTTGTGCAACGCGTCATTAATTTCGTCAGAGGCAGAGGACCTTTTTTT
ACTGGATTAACTGATGAGCAGCATGAAGGCCGTTTTCTTAATTATAACGACAAGACGCCT
GCGAAA---TATCTCAGATGGAGATGGTTCCAACCGGACAACTGGTATGGA---GAAGAC
TGCGTAGAAATCGGGTACCGTTTCAATGACATAGGATGTGAAAAGTGGGGAAGATATATC
TGT
>p4867c67.46
---ATGAATGGCCGTTGTAAAGAACTT---GGCGGCTATCTTGTGGAGATTGAAGATTAT
AGCGAATACCAATTTGTGCGATACCTCGTTAATTTCGTCTACGACAGAGGACCTTTTTTT
ATTGGATTAACTGATGAGCAGCATGAAGGCCATTTTCTTAATTACAACGACAAGACGCCT
GCGAAA---TATCTCAGATGGAGATGGTTCCAACCGGACAACTGGTATGGA---GAAGAC
TGCGTAGAAATCGGGTACCGTTTCAATGACATAGGATGTGAAAAGTGGGGAAGATATGTC
TGT
>p4875c60.1
AAAATGAATGAGCGTTGTAAGAAATTA---GGCGGATATCTATTGCAGCTTGACCAATTC
CAAGAACAAAATTTCGTTACGGATTTCATCTTTAGGTCT---GGATGGGGGCCCTTTTTC
ACAGGAATAACTGATGAAAAGAGTGAAGGCAAATACTATCATTACAACGACAACAAGCCA
GCGAAG---GATCTCCACTGGAAAATATTCCAGCCGGACAATTGGTATAAT---GAAGAC
TGCGTGGAGATCTGGCATGATCTCAATGACCGGAGGTGTGGAGACCGCGGGAGATACGTC
TGT
>p4875c60.3
AAAATGAATGACCGTTGTAAAAAGCTT---GGAGGATATCTTGTGCAGATTGACAATAAA
CAGGAACATACTGATGTGTCCTTCATCGCGTATGATGCAAGAGGACTCGGGCCGTTTTTC
ACAGGAATAACGGATGAAGGGAGTGAAGGCCGGTATTATTATTATAACGACAAAAAGCCT
GCGAAG---TATCTCAAATGGAGATGGTTCCAACCGGACAACTGGAAGGGGAGAGAACAC
TGCGTGGTTTTCTGGTCATATTTTAATGACCTATGGTGTGGAAAGCGTGGGAGGTACATC
TGC
>p4875c60.7
---ATGAATGATCGTTGTAAGAAATTA---GGCGGATATCTTGTGCAGCTTGACCAATGG
AGAGAACAAAGTTTCGTTACAAACTTCATCTTTTGGTCT---GGATGGGGGCCCTTTTTC
ACAGGAATAACTGATGAAAAGAGTGAAGGCAAATACTATCATTACAACGACAATACTCCT
GCGAAG---AATCTCCATTGGAAACTTTTCCAGCCGGACAACTGGTACAAT---GAAGAC
TGCGTGGAGATCTGGCATGATCTCAATGACCGGAGGTGTGGAGACCGCGGGAGATACGTC
TGT
>p48c60.10
AAAATGAACGACCGTTGTAAAGGACTT---GGCGGATATCTTGTGCAGATTGACGATATA
CACGAAAACCAGGTTGTGCAATTCCTGACGAACTCCGTCAGTGGTGGAGGACCTTTCTTT
ACAGGAATAACTGATGAAGAGAGTGAAGGCCGTTACTACACTTACAATGACAAGAAGGCT
GCAAAG---TTTCTCGACTGGAGATGGTTCCAACCGGACAACTGGTGGGAC---GAGGAC
TGTGTAGAAATCGGGTACTATCTAAATGACGCGAAGTGTGGAACGAATGGAAGATATGTC
TGT
>p48c60.7
---ATGAACGACCGTTGTAAAGGACTT---GGCGGATATCTTGTGCAAATTGACGATGTA
GACGAAAGCCAGTTTGTGCAATTCTTGACGACCGCCGTCAGTGGCAGAGGACCTTTTTTT
ACAGGAATAACTGATGAAGAGACCGAAGGCCGTTTCTACACTTACAATGACCGCAAGATT
GCAAAG---TATCTCGACTGGAGATGGTTCCAACCGGACAACTGGTGGAAC---GAGGAC
TGTGTAGAAATCGGGTACTATCTAAATGACGCGAAGTGTGGAAAGAGTGGGAGATATGTC
TGT
>p494c61.153
AAAATGAATGGCCGTTGTAAAGAATAT---GGCGGGTATCTTGTGCAGATTGACGATAAG
GCTGAACTAAAGTTTGTAAAGGGTTTCATATTGGGTGCTGGAGGCTACGGACCGTTTTTC
ACAGGAATAAATGATGAAGAGAGTGAAGGCCAATTTTATACCTACAACGACAAGAAGCCT
GTAAAG---TATCTAAAATGGAAATGGTCTCAACCGGACAACTGGTACAAC---GAGGAT
TGTGTGAACATATTTACCACTCTTAATGACATGGCATGTGGGAAGAGTGGGAGGTACATT
TGT
>p494c61.125
---ATGAATGACCGTTGCAAACAACTT---GGCGGATATCTTGTGCAGACTGAGACAAAC
GGTGAATCAGTTTTTCTTGTGAATTACCTAAAGACACTCGGAGCCAACGGACCCTATTTT
ACAGGAATTACTGATGAAGAAAGTGAAGGTACTTTTTACAATTACAATGACAAGAGGTCG
CCAGGT---TTTATCCAATGGAGATGGTTTCAACCTGACAACTGGTGGAAC---GAAGAC
TGCGTGGAGATCTGGTACTCTTATAATGACCGCCATTGTGGAACCAGTGGGAGGTACATC
TGT
>p494c61.136
AAAATGAATGACCGTTGTAAAGCACTT---GGAGGCTATCTTGTGCAGATTGACAATAAA
GAAGAATCCGACTTTCTGCTAAATTTAGCGGGTCACATCAGCGGCGGAGGGCCTTTTTTT
ACAGGAATAAATGATGCGAAGCGTGAGAGCTATTTCTATCATTACAACGACAATTCGGAA
GTAAAA---TATATGCAATGGAGATATTTCCAACCGGACAACTGGTGGGGA---GAAGAC
TGCGTAGAAGTCACGTTCTATCTTAATGACATAGGGTGTGAAAAGAGAGGGAGATACCTC
TGT
>p494c61.131
---ATGAATGACCGCTGTAAACAACTT---GGCGGATATCTGCTGCAGACTGATACGAGA
ATGGAAGCATATGTTGTGGGGAGATACGTGTATCGCCTC---GGTCGCGGTCCCTTTTTC
ACAGGAATAACTGATGAAGGAAGTGAAGGCCGCTTTTATACTTACAACGACAAGAAGCCT
GTAAAA---TATATCAATTGGAGATGGTTTCAACCGGACAACTGGTGGGGA---GAACAC
TGCGTGGAGGTCTGGGCAACTTTTAATGACCGCCACTGTGGATCGAAAGGGAGGTACATC
TGT
>p494c61.146
---ATGAATGGCCGTTGTAGATCTTAT---GGTGGATATCTTGTGCAGATTGACGATGAT
AATGAACTAACATATGTATCGAGCCTCATCCTGGCTACCCAAGGCGACGGGCCCTTTATG
ACAGGACTAACTGATGAAGCCACTGAAGGTCATTTCGTAAACTACAACGACAAAAGCCCT
GGAAAA---TATTTCAAATGGGCTTGGGCTCAACCGGACAACTGGAACAAT---GAAGAT
TGTGTGAACATTTTTTTCAAACTTAATGACATAGGATGTGGAATTAATGCGAGATACATC
TGT
>p494c61.132
CAAATGAATGACCGTTGTAAACAGCTT---GGCGGATACCTTGTGCAGTTTGACAATAAA
CATGAAGCATCTTTTGTGGCGCGATACATAGATAGCATCAGAGGCGGTGGTCCCTATTTC
ACAGGAATAACTGATGAAGAAAGTGAAGGCCGCTTTTATACTTACAACGATAAGAAGCCT
GTAATT---TTTGTCAAATGGAGATGGTTTCAGCCTGACAACTGGTGGAAC---GAAGAC
TGCGTGGAGATCTGGAAAACTTTTAATGACCGCCACTGTGGAACGAGAGGGAAGTACATC
TGT
>p494c61.150
---ATGAATGGCCGTTGTAAAAAACTT---GGCGGATACCTTGTGCAGATCGATGAATGG
AATGAACTTAAGCATGTGGGCCTAATCATTCCTTCCGAC---GGCAGCGGATGTATTTTC
AGAGGAACAGCTGATGAAGAATGTGAGGGCCGTTATCATACTGACAACGACAAGAAGCCT
GCAAAT---TATCTCAAATGGAGAATTTTTCAACCAGACAACTGGAGGAAC---GAAGAC
TGTGTGAACATGTATAGCGTTCTTAATCACCTAGCATGTGGAAAGAGTGGGCGGTACATC
TGT
>p494c61.141
AATGCGAATGGCCGTTGTAAAAAACTT---GGAGGATATCTTGTGCAGATTGACGATAGG
GATGAACTTAAGTATGTAGTGGGCCTAATGATTTCTGCAAAAGGCTACGGACCGTTTTTT
ACAGGAATAACTGATGAAGAGAGTGAAGGCCGTTACTATAATTACAACGACAAGAAGCCT
GCAAAG---TATCTCAAATGGAGATGGTTTCAACCGGACAACTGGTACAAC---GAAGAC
TGTGTGAACATATTTAGCTATCTTAATGACCTGGCATGTGGAAAGCACGGGAGGTTCATC
TGT
>p494c61.135
AAAATGAATGACCGTTGTAAAGCACTT---GGAGGCTATCTTGTGCAGATTGACAGTAAA
GAAGAATCCGAGTTTGTGCAATTCATCGTGGATTACATCAGCGGCAGAGGACCTTTTTTC
ACAGGAATAAATGATGCGAAGCGTGAAGGCTATTTCTATAATTACAACGACAATTCGTCT
GCAAAA---TACCTCAAGTGGAGATGGTTCCAACCGGACAACTGGTGGGGA---GAAGAC
TGCGTAGAAGTCGCGTACTTTCTTAATGACATAGGGTGTGAAAAGAGAGGGAGATACGTC
TGT
>p494c61.148
AAAATGAATGGCCGTTGTAGACAACTT---GGCGGATATCTTGCGCAGATTGACGATAGG
GATGAATTTAAGTATGTATGGAGCCTAATATCTGCTGCCAAAGGCAGCGGACCCTTTTTC
ATTGGAATGACTGACGAAGCGAGCGAAGGCCGATTTTATAATTACAACGACAAGTCACCT
GCTAAG---TATAAAAATTGGAGATGGTTCCAACCGGATAACTGGTGGAAC---GAAGAC
TGTGTGGAAATAGCTGTCCTTATGAATGACCTGGCATGTTGGAAGAGTGGGAGATACGTC
TGT
>p51c65.70
TCGTTGAGTTCAAAATGCAAAAACACT---GGTGGCCATATTGTAGAGTTCGACAATAAA
GATGAACAGATGTTTGTCACATTTTTCTTGAAGACCACGGGACAA---CACGTCTACTAC
TTGGGCGCAAGCGACTCAGCGAGCGAGGGTAATTTTGTTTATTACTACAGCCATAGGCCT
GTGAAA---AATGTGATATGGGAAGGCGGAAAGCTTACAAATCAAGGTCCCCTCAAAAAC
TGTCTCAGCATTGAACCGAACATTTCCAACATTGCTTGTAATCAG---TCGAAAGCGGTC
TGT
>p523c60.35
AAAATGAATGAACGTTGTAAAAAAGTA---GGCGGATTTCTTGTGCAGCTTGACCATCCC
CAAGAACAAAACTTCGTTTCGGACTTCATCTATAAGGCT---GGATGGGGGCCCTTTTTC
ACAGGAGTAACTGATGAAAAGAGTGAAGGCAAATACTATCAGTACAACAACAATAAGCCT
GTAGAGATTAGACTCAATTGGAAATGGTTCCAGCCAGACAACTGGTACAAT---GAAGAC
TGCGTGGAGATCTGGCATGATCTCAATGACCGGAGGTGTGGAGACCGCGGGAGATACATC
TGT
>p523c60.31
---ATGAATGACCGTTGTAAAGAACTC---GGCGGATATCTTTTCGAGCCTACCGATAGA
CCTGAAGCAACTCATGTGGCGGCCGGTGTAAGACGCCTCAGACGCCGCGGGCCTTATTAC
ACAGGAGTAACTGATGAAGAAAGTGAAGGCCGTTTTTATTTTTACAACAGTAAGAGACCT
GTATCA---AATATCCGATGGAGATGGTTTCAACCGGACAACTGGTGGAAC---GAAGAC
TGCGTGGAGATCTGGAGAACTTTTAATGACCGCCACTGTGGAAAGAGCGGGAAGTACATC
TGT
>p523c60.3
CAAATGAATGACCGTTGTAAAAAGCTC---GGCGGATATCTTTTCCAGCCTGATAATAGA
ATAGAAGGATCCTACGTGGCAACCTTCGTAAAACGACTCAGAGGCGGCGGGCCCTTTTAC
GTAGGATTAACTGATGAAGAGAGTGAGGGACGTTTTTATTTTTACAACGATAAGAAGCCA
------------------TGGAGATGGTTTCAACCGGACAATTGGTGGAAC---GAAGAC
TGCGTGGAAATCTGGACTACCTTCAATGACCGGCACTGTGGGAAGAGAGGGAGGTACGTC
TGT
>p523c60.2
---ATGAATGACCGTTGTAAACAGCTT---GGCGGATACCTTGTGCAGTTTGACAACAAA
CATGAAGCATCTTTTGTGGCGCGATACCTAGATAGCATCAGAGGCGGTGGTCCCTATTTC
ACAGGAATAACTGATGAAGACAGTGAAGGCCGCTTTAATACTTACAACGATAAGAAGCCT
GTAATT---TTTGTCAAATGGAGATGGTTTCAGCCTGACAACTGGTGGAAC---GAAGAC
TGCGTGGAGATCTGGAAAACTTTTAATGACCGGCACTGTGGAACGAGAGGGAAGTACATC
TGT
>p543c70.8
GCGGCCAATCAAACGTGCAAATCTTCT---GGCGGGTATCTTGTAGAGTTGGATGATCGG
GAAGAATTCCAATTTGTATCCGATTTTGCGACCCTTATAGGAGGTACCGTCCACTTCTGG
ACAGGTTGTAATGATATTGAGAGGGAAGGGCACTTTGTTTATTTTAACAGTAAAAAACCG
GTTCCT---TTTTGGGCGTGGGCGAGCAATCAGCCCGATAATGGAGGAGCTGGTGAAGAT
TGCGTGGAAATCAGACTGAACCTCAATGATTTACCTTGCGAC---GTTGGCAATATAGTA
TGT
>p560c64.2
AAGATGAATGGGCGTTGTAGAGGCTCT---GGCGGATATCTGCTGCAAATTGATAATCAC
CCTGAATATAGTTATATACTCTATAAACTGAGG------AGAACTAGTGGTTTGGTTTAC
ACAGGAATTACGGATTTAGGGAGCGAGGGTCGTTTCTATAACTATAACGACAAGACGCCT
GCGGCA---TATCTGGAATGGAAATCGCGTCAGCCCGACAACTGGGCAGGAAAAGAGCAC
TGCGTGAACATCAATGAATATCTCAATGACATCGACTGTGGGAGAACTGCCAAGTACATC
TGT
>p560c64.1
---ATGAATGGGCGTTGTAGAGGCTCT---GGCGGATATCTGCTGCAAATTGATAATCAC
ACTGAATATAGTTATATAATCTATAAACTGAGG------AGAACTAGTGGTTTGGTTTAC
ACAGGAATTACGGATTTAGGGAGCGAGGGTAGTTTCTATAACTATAACGACAAGACGAAA
GCGGCA---TATCTGGAATGGAAATCGCGTCAGCCCGACAACTGGGCAGGGAAAGAGCAC
TGCGTGAACATCAATGAATATCTCAATGACATCGACTGTGGGAGAACTGCCAAGTACATC
TGT
>p560c64.6
AAAATGAATGGGCGTTGTAGAGGCTCT---GGCGGACATCTGCTGAAAATTGACGATTAC
TCTGAATATAGGAATCTGGCATATGAGCTTTCACGGATGAGAGATCAAAGTGCGATTTAC
ACAGGAATTACGGATTTAGGGATCGAGGGTCATTTCTATAACTATAACGACAAGACGCCT
GCGGGA---CATCTGAAATGGAGACGGCGTCAGCCCGACAACTGGAAAGGGAATGAGAAC
TGCGTGGACATATCAGTTTGGTTCAATGACACTAACTGTGGTGGAAATGGCCGGTACATG
TGT
>p560c64.3
AAAATGAATGGGCGCTGTAGAGGGTCT---GGTGGATATCTTCTGCAAATTGATAATCGC
ACTGAAGATAGTTATGTGCGATATAAACTGAAAAAAATTAGAGATCGCAGTTTGGTTTAC
ACAGGAATTACGGATTTAGGGAGCGAAGGTCGCTTCTATAACTATAACGACAAGACGCCT
GCGGGA---TATCTGAAATGGAGACGGCGTCAGCCCGACAACTGGAGAGGGAAAGAGCAC
TGCGTGAACATCTCACGTTGGCTCAATGACATCGACTGTGGGAGAACTGCCCGGTACATC
TGT
>p609c69.64
AAAATGAATCAGAAATGTAAAGAATAC---AAAGGATATCTGGTCGAGTTCAGCGACTTG
GACGAGCAGAACTTTGTGAAAGGTTTTTTGAGAACCCTTGGTACT---AATAAATATTTC
ACGGGCGCAAACGATGTGGACAGCGAAGGAAATTTTGTTTATTACTCCAGCGGCAAACCC
GTTGTA---AATGTGAAGTGGATGGCAGAAAATCCCAAAGTCCCAGGCGACGATGAGGAT
TGTGTGCAGATTTTTCCACCCCTTATTAACGACAGGTGTAACGCT---TCCAGATTCGTC
TGT
>p609c69.2
AACATTGAGAGGTCGTGTGATCTAATT---GGTGGTTACGTGGCGGAAATCGATAGTGTG
GCTGAGCAAATGCTTTTGACTAACTTTCTCAAAATGACCGGTAAT---GACGGATATTAC
ATTGGGGCAAACGATATGCAACAGGAAGGGACGTTTGTCCAGTTCAACAGCAGAAAGCCT
GCATCG---AATGTGCAGTGGGCACTGGGTCATCCAAAAGTCCAGGGAGAAAATGAGGAT
TGTGTGCAGGCCACTCTATCCCTTAAAAACTTGGAGTGTGGTCAA---AGCAAATTTGTG
TGC
>p609c69.70
AACATTTCGAAGTCGTGTGATCTGATT---GGTGGTTACGTGGCGGAAATCAATAATGTT
GGTGAGCAAATGCTTTTGACTAACTTTCTCAAAATGATCGGTAAT---TACAGATATTAC
ATTGGAGCAAACGACATGGAACGCGAAGGTACGTTTGTCCAATTCAAAAGCAGAAAGCCT
GCACCG---AATGTGCAGTGGGCACCACGTCATCCCAAAGTTCAGGGAGAAAATGAGGAT
TGTGTGCAGGCCACTCCATTCCTTAAAAACGTGGAGTGTGGTCAA---AGCAAATTTGTG
TGC
>p6313c71.6
AATATGAATATCCGTTGCAAAAATCTT---GGCGGGTATCTTGCGAAGATTGACAGTAAA
GACGAAGACAATTTTCTTTCCTCATTTGTGTATCGCGCCGGAGGCAAAGGACCCTTTTTC
ACAGGGATAACTGATCTGGCGAGTGAAGGTCGTTTCTATAACTACCACGACAATACGCCT
GCGAAA---TATCTCAGTTGGAGATGGTTCCAGCCGGACAACTGGTGGAAC---GAAGAC
TGCGTGGCGATCTGGATTCATCTTAATGACAGGAAGTGTGGAATTTATGGAAGATACATC
TGT
>p6320c73.1
CGTGCCAATGAAGCGTGCAAATCTTTG---GGTGGCTATCTCGTGGAGTTTAATGACGAC
AAAGAATTTAAGTTTGTCTATGATTTTGTA---------GGAAAAACCAACACTTACTTC
ACAGGTGGCAATGATATTGCAAAGGAGGGAACGTTTGTTTATTTTAGCAGCGGAAAACTG
GTTCCT---CGTTTAAATTGGGCGAAAAAACAGCCTGATAATTATGGAAATAATGAAGAC
TGCATGGAAATCAAATTGAGCCTAAACGATTCCCCCTGCGATGAC---GGTAAATTTATA
TGC
>p639c70.164
AAAATGAATGGCCGTTGTAAACAACTT---GGCGGATACCTTGTGCAGATTGATAGTAGA
GAAGAACACGAGCTTGTGCAACATATCACGAATTATGTCAACGGCCGCGGACCATTTTTC
ACAGGAATAACTGATGAAGAGTCTGAAGGCCGTTTCTATTCTTATAATGACAAAAGGGCT
GCAAAG---TATCTCGACTGGAGATATTTTCAACCAGACAACTGGTGGAAC---GAAGAC
TGCGTAGCTATGGGGTACCACCTAAATGACCTGAAGTGTGGAAATAGCGGGAGATATGTT
TGT
>p6430c70.6
ACGATGAACACTCGTTGTAAAGGCTCC---GGCGGATACCTGTTAGAAATTAACAATTAT
AAAGAAGAAGAAAAAGTGATGCTTTTTCTTTATGACATGGATTTATCTGAGATTGTTTAC
ACGGGCCACACTGATTTGGGGCAGGAAGGTAAGTTCTACCATTACGACACAAAGAAACCT
CTGTCATCAGACATCAAATGGAGATGGTTCGAACCAGACAACTATAATGGAAATGAACAC
TGCGTGAACATCAGGAACGAAATAAACGACATCGAATGTCATCAAACCGCTAGGTACATA
TGC
>p6430c70.3
ACGATGAACGCGCGTTGTAAAGGCTCC---GGCGGATACCTGTTGGAAATTAACGGTTTT
TTGGAAGAACTAAATGTGATAGCTTTTCTAGGTAATATAGGTTTATATGCCATTGTTTAC
ACGGGCTACACTGATTTAGGACAGGAAGGTAAGTTTTACCATTACGATACCAAGAAACCC
ATGTTTTCAAGCGTCAAATGGCGAGGGCACCAGCCAGACAATTGGAAAGGAAAAGAACAC
TGCGTGAACATCATGGATGAAATAAACGACCTCGACTGTCATCAAACCGCTAGGTACATA
TGT
>p650c70.3
CTTATGAATCGGATTTGTAAAAACATT---GGCGGATATCTGGTAGAGATTGACAGTCGT
AAAGAACAAGACTTTGTAGCGAAATTCGTGACAAGCAAAAGCATA---TATTCTACTTAT
ACAGGCGCA---------ATACGTGAGGGTACTTTTATTTATTACAATAGCAAGAAGCCC
CTACCG---GCTCTTAAGTGGTATGAGAATAATCCCGACAACCGGCTGGGGAATGAAAAC
TGCGTGCTTATCACTAGGGGACTCCATGACATCCGCTGTGGTTACATCGGTACCTACCTG
TGT
>p65450c38.1
---ATGAATGAACTTTGTAAAACCATT---GGTGGATATCTGGCAGAGATTGACAGTCTC
GATGAACAAAATTTTGTGGCGGGATTTATAAAAGCCCACACCGAG---AGATTTGCTTTT
ATAGGCGCAAACGATGTTAAGCGTGAGGGCACTTTTGTCTATTATAACAGCAAGAAACCC
GTGCCG---GCTCTTAATTGGTGCCCCGGTGAGCCGGACAACTTTTTAAATTCGGAGGAT
TGCGTGGAATTTTGGTCTAATCTCAACGATTTGAACTGTGGATATATAGGTCAATATATT
TGT
>p68146c61.1
AGAATGAATCAACTTTGTAAAGAGTAT---AAAGGATATCTGGTAGAAGTAGACACTATA
TCAGAACAAGTATTTTTGCGAAAATATCTGCGGAGAAAGGGTTATGTAGACATTATCTAC
ACAGGTTTCACTGACTTAGGCAGTGAGGGTAAGTTCTACCACATAGAATCCAAGAAACCT
ATGCCA---AATCTGACCTGGAAATGGTGGAACCCGGACAACTGGAAGAACGAGGAACAC
TGCGTGAACCTCGCGAATGACATGAACGATCTTCGTTGCAATGCAAAAGGCAGATACCTT
TGT
>p685c68.151
AATATGAATCAGCTTTGCATAAACGCC---GGCGGATATCTGGTAGAGATCGACGACCGA
GACGAGCAAGACTTTGTGGCAGCTTTCACGTCAGTTGCCGGCAGA---GATCTGGTCTAC
ACAGGTGAAAACGATGTAGCCCAGGAGAACAGATTCACCCATTACAACAGCAAGAAGCCT
ATGCCC---GATCTAAAGTGGAAACCAGGCAACCCCGACAACCATGGCCAAGCAGAAGAC
TGCGTCAACGTCAATATTTACATAAATGACCTCGATTGCCACAGATTGGTTTGGTTTTTG
TGT
>p69c69.67
AAAATGAATAACCGTTGTAAACAGCTT---GGCGGATATCTTCTGCAGCCTGACGATAGA
TCGGAAGCAGGTTATGCGGTGGCCTACGCAAGAAGAACA---GGCTGGGGACCCTTTTTC
ACAGGAATAACTGATCAAAACAGTGAAGGCGGTTTTTACTATTACAACAACAATAAGCCT
GCAAGG---TATCTCCAATGGAAATTCTTTCAACCTGACAACTGGTATAAC---GAGGAC
TGCGTGGAAATCTGGACTGATATCAATGACCGCCACTGTGGAACACGTGGGAGGTACATA
TGT
>p7096c40.3
---ATGAATAACCGTTGTAAACAACTT---GGCGGATATCTTCTGCAGCCTGACGATAGA
CCGGAAGCAGCTCATGCGGTGGTCTACGCAAGAAAAACA---GGCTGGGGACCCTTTTTC
ACAGGAATAACTGATAAAAACAGTGAAGGCCGTTTTTACTATTACAACGACAATAAGCCT
GCAAGG---TATCTCTTATGGAAATGGTTTCAACCTGACAACTGGTATAAC---GAGGAC
TGCGTGGAAATCTGGACTGATTTCAATGACCGCCACTGTGGCACACGTGGGAGATACATA
TGT
>p7107c59.7
ACAATGAATGACCGTTGTAAACAGATT---GGTGGTTATCTGGTGCACTTTGACGATGGC
GTTGAACAAGATAAGGTAGCGGCCTTCACATCGGGCGTCCCAGGCGAGGGACCTTATTTC
ACCGGAATAACTGATAATGAGAGAGAAGGTTGGTTTTACACTTACAACGACAAGAAGTGG
GCGAAT---TATCACAGATTTAGATGGTTTCAACCGGACAACTGGCATAAC---GAAGAC
TGCGTGGAGATCACGGGCAGTCTCAATGACATAGCGTGTGGAACAAATGGGAAGTACGTC
TGC
>p758c62.70
ACAATGAACGGCCGGTGTAGAGGACTA---AACGGATATCTTGTGCAGATAGACACTAGA
CAGGAATTTGATCTCGTGTGGTCCATCGCGGACGAAGTCAGCGGAGTAGGGCCCTTTTTC
ACAGGAATAACGGATGAAGGGAGTGAAGGCCATTTCTATACTTACAACGACAAGAAGCCT
GCGGGT---TTCCTGAGCTGGAGGTGGTTCCAACCGGACAACTGGTATGGG---GAAAAC
TGCGTGGAGATCTGGATGACTCTCAATGACATAGCGTGTGGGAAGAGCGGGAGGTACATC
TGT
>p7c70.82
AAAAGGAATGCCCGCTGTAAAAGTATT---GGTGCGTACCTTGTGAAGATTGACGATCCG
GTGGAACACAAATTGCTTGTCGGCGCCGTGTATCGTTACAAAAGATGGGGACCTTTTTTC
ACTGGGATAACTGATGAAGGTAGTGAGGGCCGCTACTATAATTTCAACGACAAGTCGCCA
GCGAAA---TATCTCAAATGGAAATACTTCCAACCGGACAACTGGTGGGGCAAAGAACAC
TGCGTGGAGATCTGGGGTAGTCTTAATGACCTGAACTGTGGAAGGAGAGGAAGGCACATC
TGT
>p8162c67.85
---ATGAATATCCGTTGCAAAAATCTT---GGCGGGTATCTTGCGAAGATTGACAGTAGA
GACGAAGACAATTTCCTTTCCTCATTTGCGTATCACGCCGGAGGCCACGGACCCTTTTTG
ACAGGGATAACTGATCTAGGAAGTGAAGGTCGTTTCTATAACTACCACGACAATACACCT
GCGAAA---TATCTCAGTTGGAGGTGGTTCCAGCCGGACAACTGGTGGAAC---GAGGAC
TGCGTGGAGATCTGGTCTCATCTTAATGACGTGAATTGTGGAACGTATGGAAGATATATC
TGT
>p819c55.4
AAAATGAATAACCGGTGTAAACAACTT---GGCGGGTATCTTGTGCAGATTGACAATAAA
ATGGAAATGTCATTTCTAGTCAGATTTTGGTCTGCGGCCAGGTCAGGAGGACCAGTTTTC
ACAGGCATAACCGATGAAGGGAGTGAAGGCCGTTTCTATAATTACAACGACAAGACGCCT
GCGAAA---TATCTCAAATGGAGATGGTTCCAACCAGACAACTGGTGGGGA---GAAAAC
TGCGTGGAGCTA---------TTTAATGACAAGGGGTGTGAATTGACAGAGAAATATATT
TGT
>p819c55.6
CAAATGAACGATCGTTGTAAACAAATT---GGCGGGTACCTTGTGCAGATTGACGATAAA
CATGAAAGTTTTCAGGTAGCCCAAATCGCGAAGTGGTCCGGTGGATTCGGACCTTATTTC
ACAGGGATAACTGATGAAGGGAGTGAAGGCCATTTCTATAATTACAACGACAAGACGCCT
GCCAAG---TATCTCAGATGGAGATGGTTCCAACCAGATAACTGGCGAGGA---GAAAAC
TGTGTGGAAATGTACGGTTTTCTTAATGACAAGAGATGTGGAAAAAGAGGGAGGTACATC
TGC
>p8329c60.27
CGTAGGAATGAGCTTTGTAAAAGCATT---GGCGGATATCTTGTAGAGCTTGACAGTCGC
GAGGAACAAGATTTTGTGAATGAATTCGCGAGAGCCCACTCCAGC---AGCCATGCCTTT
ACAGGCGCAAACGATATAATGCTTGAGAGCACTTTTGTCTATTACAACAGCAAGAAACCC
ATGCCG---GCTCTTAAATGGGTGTTCGATAATCCGAACAACTGGCTCGGTGACGAGGAC
TGCGTGCTAACGATGTGGTTTCTCAATGACATCGACTGTCTATTTGGCGGTCAACATATT
TGT
>p8329c60.25
CGTAGGAATGATCTTTGTAAAAGCATT---GGCGGATATCTGGCAGAGCTTGACAGTCGC
GACGAACAAAATTTTGTGGCGAAATTCGTGAGAGCCCACTCCGGC---AACTATGTTTTT
ACAGGCGGAAACGATATTAGGCGTGAGGGCACTTTTGTGTATTACAACAGCAAGAAACCC
ATGCCG---GCTCTTCAGTGGCGGCACGGTAGTCCGGACAACTGGAAAAATGACGAGGAC
TGTCTGGATATAATGCTGGGTTTCAATGACATCAACTGTGATTATTCCGGTCAATATGTT
TGT
>p854c69.60
CGTAGGAATGAGCTTTGTAAAACCATT---GGCGGATATCTGGTAGAGCTTGACAGTCGC
GACGAACAAAACTTTGTGGCGAAATTCGTGAGAACCCTCTCCTAC---AGCTATGTTTTT
ATAGGCGGAAACGATATTAGGCGTGAAGGCCATTTTGTCCAATACAACAGCAAGAAACCC
ATGCCG---GCTCTTAAGTGGGCGGGCCCTAATCCGGACAACTGGCGAAAC---GAGGAC
TGCCTGGATATAATGCAGGCTTTAAATGACATCAGCTGTAACTATGTCGGTCAATTTCTT
TGT
>p8760c46.8
CTTATGAATGAACTTTGTAAAAACATT---GACGGATATCTTGTAGAGCTTGACAGTCTT
GACGAACAAAATTTTGTGGCGGGATTTCTGAAAGCCCACACCATA---TATTATGCTTTT
ACAGGCGCAAATGATATTAAGCGTGAGGGCACTTTTGTCTTTTACAACAGCAAGAAACTT
ATGCCG---GCTCTTAAGTGGTTGTCCCATGAGCCGGACAACTATAACAATAAGGAGGAT
TGCGTGCGAATTAGGCCGAAACTCAATGACATCAGCTGTAAATATCGCGATCACTATATT
TGT
>p887c55.25
---ATGAATGGCCGCTGTAAACAACTG---GGGGGATATCTTGTACACTTTGACGATAGC
CATGAACAAATCTATGTAGGGAGCCTCTCGTTTTACGTCGAAGGCCGCGGACCGTTTTTC
ACAGGAATAACTGATGAAGAGAGTGAAGGCCGTTTTTATTCCTACAACGACAAGAAGCCT
GCAAAA---TATCTCAAATGGAGATGGTTCCAACCCGACAACTGGTGGAAC---GAAGAC
TGCGTGACCATTTGGGCCTCTCTTAACGACCTGAGGTGTGGAAAGCGTGGGAGGTACATC
TGT
>p918c66.33
ACAATGAACCAGATCTGCATAACCGAA---GGCGGATATCTGGTAGAACTCGACAGTGAA
GATGAACAACAATTTGTAGCAACTTTCCTGGGAACTCTTGGGAAT---CACCTGTATTAC
ACTGGTGCCAACGATGTGGACAGTGAGGGTAACTTCGTCTACTACAACAGCCAGAAGCCC
GTGCAG---AGTGTCGTCTGGAAATCTGGTGAGCCGAACAACTCTGGAGGAGACGAGGAC
TGTACAAATTTAAACCTGAGTCTCAACGATAATAGGTGTGCTAGAAGTAGCCGATTCGTC
TGC
>p918c66.32
ACGATGAACCAGATCTGCATAACTGAA---GGCGGATATCTGGTAGAACTCGACAGTGAA
GCTGAACAGCAATTCGTAACAAGTTTCCTGGGAACTCTTGGGAAT---CACCTGTATTAC
ACTGGTGCCAACGATGTGGACAATGAGGGTAACTTCGTTTATTACGACAGCCACAAGCCC
GTGCAG---AGTTTCGTCTGGAAATCTCGTGAGCCGAACAACTTAAAAGGGTACGAGGAC
TGTACAAACTTAGAACTGCAACTCAACGATAATAACTGTGCAAAAAGGCACCGATTCATC
TGC
>p958c60.20
---ATGAATGGCCGTTGTAAAGAGCTC---GGCGGATATCTTGTGCAGATTGACGATAGA
GAGGAATATTCTAATGTGGTCAAAACCGTTCGCGCTGTCAGAGGACACAAACCCTTCTAT
ACAGGAATAACTGATGAGGGGAGCGAAGGTCGCTTTTACAATTACAACGACAAGTCGCCT
GCGAAG---TATCTCAGATGGAGGTGGTTCCAACCGGACAACTGGCATGGG---GAAAAC
TGCGTGACAATCTATAGCACTCTGAATGACCGGGGGTGTAGAAAGCGTGGGAGGTACATC
TGT
