# Supplementary material for: Chloroplast acquisition without the gene transfer in kleptoplastic sea slugs, Plakobranchus ocellatus
Source: eLife. 2021 Apr 27;10:e60176. doi: 10.7554/eLife.60176 (PMC8079154; doi:10.7554/eLife.60176)
Supplement: Supplementary file 12. [file elife-60176-supp12.zip › Supplementary_file_12/OG0000005/sequence_original.fa]

>Aca_XP_005091474.2_1
------------------------------------------------------------------------------------------------------------------------------------------------------------------------------------------------------------------------------------------------------------------------------------------------------------------------------------------------------------------------------------------------------------------------------------------------------------------------------------------------------------------------------------------------------------------------------------------------------------------------------------------------------------------------------------------------------------------------------------------------------------------------------------------------------------------------------------------------------------------------------------------------------------------------------------------------------------------------------------------------------------------------------------------------------------------------------------------------------------------------------------------------------------------ATGATGGCT------------------------------------------------------------------------------------------------------------------------------------------------------------------------------------------------------------------------------------------------------------------------------------------------------------------------------------------------------------------------------------------------------------------------------------------------------------------------------------------------------------------------------------------------------------------------------------------------------------------------------------------------------------------------------------------------------------------------------------------------------------------------------------------------------------------------------------------------------------------------------------------------------------------------------------------------------------------------------------------------------------------------------------------------------------------------------------------------------------------------------------------------------------------------------GTGAGATGT---------------------ATTCATCCTCTC------------------------------------------------------------------------------------------------------------------------------------------------------------------------------------------------------------------------------------------------------------------------------------------------------------------------------------------------------------------------------------------------------------------------------------------------------------------------------------------CCGCTCACACTGACCCTCCTGGCCTTCCTGCATCTGTCATCT------------------------------------------------------------------------------------------------------------------------------------------------------------------------------------------------------------------------------------------------------------------------------------------------------------------------------------------------------------------------------------------------GTAGACGCCATTGCCATTACCGGCGGTAGTCTACTCCAC---------------------------------------------------------------------------------------------------------------------------------------------------------------------------------------------------------------------------------------------------------------------------------------------------------------------------------------------------------------------------------------------------------------------------------------------------------------------------------------------------------------------------------------------------------------------------------------------------------------------------------------------------------------------------------------------------------------------------------------------------------------------------------------------------------------------------------------------------------------------------------------------------------------------------------------------------------------------------------------------------------------------------------------------------------------------------------------------------------------------------------------------------------------------------------AAAGATGCCTGT------------------------------------------------------------------------------------------------------------------------------------------------------------------------------------------------------------------------------------------------------------------------------------------------------------------------------------------------------------------ATACGGTCC------------------------------------------------GGCCGTCTG------CCCAGCTCTCTGACCTTTACCCCG------------------------------------------------------------------------------------------------------------------------------------------------------------------------------------------------------------------------------------------------------------------GTGGCGACC------------------------------------------------------------------------------------------------------------------------------------------------------------AGCACGCAATGTGCAACACTATGTCGTGAG---------------------------------------------------------------------------GACTGTGTCGCTGTGTTGCTCAACACACATGGCACG------------------------------------------------------------------------------------------------------------------------------------------------------------------------------------------------------------------------------ACCCCGCTCTGCGCTGTTCTCCAGCAC---------------------------------------------------------------------------------------------------------------------------------------------------------------------------------AAAGACCAACTTCCGGCGAATTCG---------------------------------------------------------------------------------------------------------------------------------------------------------------------------------------------------ACGGTGTCTTGCAATGAGTCACTTGCC------------------------------------------------------------------------------------------------------------------------------------------------------------------------------------------------------------------------------------------------------------------------------------------------------------------------------------------------------------------------------------------------------------------------------------------TCTGAA---------------------------------------------------------------------------------------------------GTCATTTACAAGACTGCAGGCCTA------------------------------CAGGCAGGTCCGGTGTGT------------------------------------------------------------------------------------------------------------------------------------------CACGCAGAACTGACAGCA------------------------------------------------------------------------------------------------------------------------------------------------------------------------------------------------------------------------------------------------------------------------------------------------------------------------------------------------------------------------------------------------------------------------------------------------------------------------------------------------------------------------------------------------------------------------------------------------------------------------------------------------------------------------------------------------------------------------------------------------------------------------------------------------------------------------------------------------------------------------------------TTT---------------------------------------------------------------------------------------------------------------------------------------------------------------------------------------------------------------------------------------------------------------------------------------------------------------------------------------------------------------------GGTCGT---------------------------------------------------------------------------------------------------------------------------------------------------------------------------------------------------------------------------------------------------------------------------------TTATACTGTCTT---------------------------------------------------------------------------------------------------------------------------------------------------------------------------------------------------------------------------------------------------------------------------------------------------------------------------------------------------------------------------------------------------------------------------------------------------------------------------------------------------------------------------------------------------------------------------------------------------------------------------------------------------------------------------------------------------------------------------------------------------------------------------------------------------------------------------------------------------------------------------------------------------------------------------------------------------------------------------------------------------------------------------------------------------------------------------------------------------------------------------------------------------------------------------------------------------------------------------------------------------------CAC------------------------------------------------------------------------------------------------------------AACACTTAC------------------------------------------------------------------------------------AAAAAA---------------------ACAGAACTG------------------------------------------------------------------------------------------------------------------------------ATGACAGAG---------GCC---------------------------------------------------------------------------------------------------------------------------------------------------------------------------------------------------------------------------------------------------------------------------------------------------------------------------------------------------------------------------------------------------------------------------------------------------------------------------------------------CAGACT------------------------------------------------------------------------------------------------------------------------------------------------------GTGTGC---------------------------------------------------------------CAG------------------------------------------------------------------------------------------AAAATG---GGT------------------------GGA---------------------------------------CAACTG---------------------------------------------------CCCGAGGCA---------------------------GAG------------------------------------ACGTTG------------------------------------------------------------------------------------------------------------------------------------------------------------------------------------------------------------------------------------------------------------------------------------------------------------------------------------------------------------------------------------------------------------------------------------------------------------------------------------------------------------------------------------------------------------------------------------------------------AAGCATTTAGCGGTTTTA---------------------------------------------------------------------------------------------------------------------------------------------------------------------------GGC------------------------------------------------------------------------------CGCATC---------------------------------------------------------------GCATACCCCGCCCAG---------------------------------------------------------------------------------------------------------------------------------------------------------------------------------------------------------------------------------------------------------------------------------------------------------------------------------------------------------------------------------------------------------------------------------------------------------------------------------------------------------------------------------------------------------------------------------------------------------------------------------------------------------------------------------------------------------------------------------------------------------------------------------------------------------------------------------------------------------------------------------------------------------------------------------------------------------------------------------------------------------------------------------------------------------------------------------------------------------------------------------------------------------------------------------------------------------------------------------------------------------------------------------------------------------------------------------------------------------GTC---------------------------------------------------------------------------------------------------ATCTGGATG---------------------------------------------------------------------------------------------------------------------------------------------------------------------------------------------GGTGCC------------------------------------------ACGGAT------------------------------------------------------------------------------------------------------------------------------------------------------------------------CATGTCAAAAGA------------------------------------------------------------------------------------------------------------AATCACTATGTGTGGCCAAGT------------------------------------------------------------------------------------------------------------------------------------------------------------------------------GGAGAA---------------CCTGTGGACCGG---------------------------------------------------------------------TCGATGTTT------------------------------------------------------------------------------------------------------------------------------------------------------------------------------------------------------------------------------------------------------------------------------------------------------------------------------------------------------------------------------------------------------------------------------------------------------------------------------------------------------GGT---AAAAATGAA---------------------------------------------------------------------CCT------------------------------------------AATGGG---------------------------GTT------------------------------------------------------------------------------------------------------------------------------------------------------------------------------------------------------------------------------------------------------------GATGAA---------------------------------------------------AGA---------------------------------------------------------------------------------------------------------------------------------------------------------TGTCTTGTA------------------------------------------------------------------------------------------------------TTGTTC---------------------------------------------------------------------------------------------------------------------------------------------------------TCA------------------------------------------------------------ACTTCTCGGCAGTTGTCAGACTATCCT---------------------------------------------------------------------------------------------------------------------------------------------------------------------------------------------------------------------------------------------------------------------------------------------------TGT---GAAAGAAAAGTAGATGAC---------------------------------------------------------------------------------------------------------------------------------------------------------------------------------------------------------------------------------------------------------------------------------------------------------------------GCATTTAAT---------------------------ATA---------------------------------------------------------------------------------------------------------------------------------------------------------------------------------------------------------------------------------------------------------------------------------------------------------------------------------------------------------------------------------------------------------------------------------------------------------------------------------------------------------------------------------------------------------------------------------------------------GTTTGT------------------------------------------------------------------------------------------------------------------------------------------------------------------------------------------------------------------------------------------------------------------------------------------------------------------------------------------------------------------------------------------GCTATTGTGCTGATCTAG---------------------------------------------------------------------------------------------------------------------------------------------------------------------------------------------------------------------------------------------------------------------------------------------------------------------------------------------------------------------------------------------------------------------------------------------------------------------------------------------------------------------------------------------------------------------------------------------------------------------------------------------------------------------------------------------------------------------------------------------------------------------------------------------------------------------------------------------------------------------------------------------------------------------------------------------------------------------------------------------------------------------------------------------------------------------------------------------------------------------------------------------------------------------------------------------------------------------------------------------------------------------------------------------------------------------------------------------------------------------------------------------------------------------------------------------------------------------------------------------------------------------------------------------------------------------------------------------------------------------------------------------------------------------------------------------------------------------------------------------------------------------------------------------------------------------------------------------------------------------------------------------------------------------------------------------------------------------------------------------------------------------------------------------------------------------------------------------------------------------------------------------------------------------------------------------------------------------------------------------------------------------------------------------------------------------------------------------------------------------------------------------------------------------------------------------------------------------------------------------------------------------------------------------------------------------------------------------------------------------------------------------------------------------------------------------------------------------------------------------------------------------------------------------------------------------------------------------------------------------------------------------------------------------------------------------------------------------------------------------------------------------------------------------------------------------------------------------------------------------------------------------------------------------------------------------------------------------------------------------------------------------------------------------------------------------------------------------------------------------------------------------------------------------------------------------------------------------------------------------------------------------------------------------------------------------------------------------------------------------------------------------------------------------------------------------------------------------------------------------------------------------------------------------------------------------------------------------------------------------
>Aca_XP_005092434.2_1
---------------------------------------------------------------------------------------------------------------------------------------------------------------------------------------------------------------------------------------------------------------------------------------------------------------------------------------------------------------------------------------------------------------------------------------------------------------------------------------------------------------------------------------------------------------------------------------------------------------------------------------------------------------------------------------------------------------------------------------------------------------------------------------------------------------------------------------------------------------------------------------------------------------------------------------------------------------------------------------------------------------------------------------------------------------------------------------------------------------------------------------------------------------ATGATGGGTGTACGAGACGATGTT------------------------------------------------------------------------------------------------------------------------------------------------------------------------------------------------------------------------------------------------------------------------------------------------------------------------CCACCTCCGCCACAGGATGGACAATCC------------------------------------------------------ATT---------------------------------------------------------------------------------------------------------------------------------------------------------------------------------------------------------------------------------------------------------------------------------------------------------------------------------------------------------------------------------------------------------------------------------------------------------------------------------------------------------------------------------------------------------------------------------------------------------------------------------------------------------------------------------------------------------------------------------------CACAAATACAAGAAACTGTACATTCTGACACGGATTTGTGTCATT---------------------------------------------------------------------------------------------------------------------------------------------------------------------------------------------------------------------------------------------------------------------------------------------------------------------------------------------------GTTACCTCGCTTCTCGTGTCGTCT---------------------------------------------------------------------------------------------------------------------------GCTGCCGTTGTCGTCATTGTTCATACTGTGCGTGCGGACAGGGCT------------------------------------------------------------------------------------------------------------------------------------------------------------------------------------------------------------------------------------------------------------------------------------------------------------------------------------------------------------------------------------------------GATGTACTGACGGCTATAAAC---------------------------------------------------------------------------------------------------------------------------------------------------------------------------------------------------CAGGTGTCCGCCAACATTAGAGGC------------------------------------------------------------------------------------------------------------------------------------------------------------------------------------------------------------------------------------------------------------------------------------------------------------------------------------------------------------------------------------------------------------------------GTTCAGGAAAAG---------------------------------------------------------------------------------------------------------------------------------------------------------------------------------------------------------------------------------------------------------------------------------------------------------------------------------------------------------------------------------------------------------------------------------------------------------------------------------------------------------------------------------------------------------------------------------------------------------------------------------------CTGGAG------------------------------------------------------------------------------GAGAAAGTGTCA------------------------------------------GATGACGTCAACAAGGCGCCAAGT------------------------------------------------------------------------------------------------------------------------------------------------------------------------------------------------------------------------------------------------------------------------------------------------------------------------------------------------------------------------------------------------------------------------------------------------------------------------------------------------------------------------------------------------------------------------------------------------------------------------------------------------------------------------------------------------------------------------TTGGACAGG---------------------------------------------------------------------------------------------------------------------------------------------------------------------------------------------------------------------------------------------------------------------------GCTGATGTACTGACCGCTCTAAACCAGGTGTCCACCAAC---------------------ATCACAGGCCAGTTG------------------------------------------------------------------------------------------------------------------------------------------------TCTGCCGTGAAGGAAAAG------------------------------------------------------------------------------------------------------------------------------------------------------------------------------------------------------GTCGACAACTTAGAGGAGAAAGTGTCCAAGGTGGAAGATGTCGTC------------------------------------------------------------------------------------------------------------------------------ACGGCGCGAAGTAAGCTTAAGCTC---------------------------------------------TGCTCCCAC------------------------------------------------------------------------------------------------------------------------------------------GGCAAC---------------------------------------------------------------GGC------------------------------------------------------------------------------------------TGTGAG---ATGACCAGTAGGCTTGAAGCAATGACC---------------------------------------CACTGT---------------------------------------------------------------------------------------------------------------------------------------TACAAAGTGTTC---------------------------------------------------------------------------------------------------------------------------------------------------------------------------------------------------------------------------------------------------------------------------------------------------------------------------------------------------------------------------------------------------------------------------------------------------------------------------------------------------------------------------------------------------------------------------------------------------------------------------------------------------------------------------------------------------------------------------------------------------------------------------------------------------------------------------------------------------------------------------------------------------------------------------------------------------------------------------------------------------------------------------------------------------------------------------------------------------------------------------------------------------------------------------------------------------------------------------------------------------------------------------------------------------------------------------------------------------------------------------------------------------------------------------------------------------------------------------------------------------------------------------------------------------------------------------------------------------------------------------------------------------------------------------------------------------------------------------------------------------------------------------------------------------------------------------------------------------------------------------------------------------------------------------------------------------------------------------------------------------------------------------------------------------------------------------------------------------------------------------------------------------------------------------------------------------------------------------------------------------------------------------------------------------------------------------------------------------------------------------------------------------------------------------------------------------------------------------------------------------------------------------------------------------------------------------------------------------------------------------------------------------------------------------------------------------------------------------------------------------------------------------------------------------------------------------------GAA------------------------------------------------------------------------------------------------------------GAG---GAA------------------------------------------------------------------------------------ACCTCG---------------------TGGGCA------------------------------------------GAC------------------------------------------------------------------------------------------------------GCG---------------------------------------------------------------------------------------------------------------------------------------------------------------------------------------------------------------------------------------------------------------------------------------------------------------------------------------------------------------------------------------------------------------------------------------------------------------------------------------------AGA------------------------------------------------------------------------------------------------------------------------------------------------------AAGAAATGT---------------------------------------------------------------GAG---------------------------------------------TCTCTC------------------------------------------------GGT------------------------GGC---------------------------------------TTCCTG---------------------------------------------------GCCGAGATC---------------------------CAC------------------------------------GACAAC------------------------------------------------------------------------------------------------------------------------------------------------------------------------------------------------------------------------------------------------------------------------------------------------------------------------------------------------------------------------------------------------------------------------------------------------------------------------------------------------------------------------------------------------------------------------------------------------------GTCTCC---------------------------------------------CTG---------GAATAC---------------------------------------------GTGAACCGG---------------------------------------------------------------------------------------------------------------------------------------------------GTTGTAGCC------------------------------------AAG---------------------GACTCGTTAGGT------------------------------------------------------------------------------------------------------------------------------------------------------------------------------------------------------------------------------------------------------------------------------------------------------------------------------------------------------------------------------------------------------------------------------------------------------------------------------------------------------------------------------------------------------------------------------------------------------------------------------------------------------------------------------------------------------------------------------------------------------------------------------------------------------------------------------------------------------------------------------------------------------------------------------------------------------------------------------------------------------------------------------------------------------------------------------------------------------------------------------------------------------------------------------------------------------------------------------------------------------------------------------------------------------------------------------------------------------------------------------------------------------------------------------------------------------------------CTCTGGCTC---------------------------------------------------------------------------------------------------------------------------------------------------------------------------------------------GGTGCC------------------------------------------ACTGAC---------------------------------------------------------------------CAGGAC---AAAGAG------------------------------------------GGC------------------------------------------------ATC------------------------------------------------------------------------------------------------------------------TGGAAGTGG---------------------------------------------------------------------------------------------------------------------------------------------------------------------------GTCACGTCCAACAAA---------------CCCCTG------------------------------------TCCGTGGAAGAC---------------------------------TGG------------------------------------------------------------------------------------------------------------------------------------------------------------------------------------------------------------------------------------------------------------------------------------------------------------------------------------------------------------------------------------------------------------------------------------------------------------------------------------------------------AAC---AAGAACGAG---------------------------------------------------------------------CCG------------------------------------------AATAGC---------------------------------------------------------------------------------------------------------------------------------------------------------------------------------------------------------------------------------------------------------------------------------TTTGGGGGAAACGAG---------------------------------------------------CAC---------------------------------------------------------------------------------------------------------------------------------------------------------TGCCTGGAG------------------------------------------------------------------------------------------------------ATAAGACAAGAACCTGAG---------------------------------------------------------------------------------------------------------------------------------------------------------------------GAAAAA------------------------------------------GGATGGAACGACCGCGCG---------------------------------------------------------------------------------------------------------------------------------------------------------------------------------------------------------------------------------------------------------------------------------------------------TGT---CATCGC---------------------------------------------------------------------------------------------------------------------------------------------------------------------------------------------------------------------------------------------------------------------------------------------------------------------------TTGGTGGGATAT------------------------------CTC------------------------------------------------------------------------------------------------------------------------------------------------------------------------------------------------------------------------------------------------------------------------------------------------------------------------------------------------------------------------------------------------------------------------------------------------------------------------------------------------------------------------------------------------------------------------------------------------------TGT------------------------------------------------------------------------------------------------------------------------------------------------------------------------------------------------------------------------------------------------------------------------------------------------------------------------------------------------------------------------------------------------CAAAGAGAC------------------------------------------------------------------------------------------------------------------------------------------------------------------------------------------------------------------------------------------------------------------------------------------------------------------------------------------------------------------------------------------------------------------------------------------------------------------------------------------------------------------------------------------------------------------------------------------------------------------------------------------------------------------------------------------------------------------------------------------------------------------------------------------------------------------------------------GGGGACAACTGTGAAGAC---------------------------------------------------------------------------------------------------------------------------------------------------------------------------------------------------------------------------------------------------------------------------------------------------------------------------------------------------------------------------------------------------------------------------------------------------------------------------------------------------------------------------------------------------------------------------------------------------------------------------------------------------------------------------------------------------------------------------------------------------------------------------------------------------------------------------------------------------------------------------------------------------------------------------------------------------------------------------------------------------------------------------------------------------------------------------------------------------------------------------------------------------------------------------------------TGGCTGGAACAA------------------GAGTAA---------------------------------------------------------------------------------------------------------------------------------------------------------------------------------------------------------------------------------------------------------------------------------------------------------------------------------------------------------------------------------------------------------------------------------------------------------------------------------------------------------------------------------------------------------------------------------------------------------------------------------------------------------------------------------------------------------------------------------------------------------------------------------------------------------------------------------------------------------------------------------------------------------------------------------------------------------------------------------------------------------------------------------------------------------------------------------------------------------------------------------------------------------------------------------------------------------------------------------------------------------------------------------------------------------------------------------------------------------------------------------------------------------------------------------------------------------------------------------------------------------------------------------------------------------------------------------------------------------------------------------------------------------------------------------------------------------------------------------------------------------------------------------------
>Aca_XP_005092853.1_1
------------------------------------------------------------------------------------------------------------------------------------------------------------------------------------------------------------------------------------------------------------------------------------------------------------------------------------------------------------------------------------------------------------------------------------------------------------------------------------------------------------------------------------------------------------------------------------------------------------------------------------------------------------------------------------------------------------------------------------------------------------------------------------------------------------------------------------------------------------------------------------------------------------------------------------------------------------------------------------------------------------------------------------------------------------------------------------------------------------------------------------------------------------------ATGCTGATTTTTTCACATGACACTTGC------------------------------TATATTATCCGTTTCTGGAGCTTTGAAAAGACGCAGAAGGAGCATCCAGCTAGA------------------------------GAAGGTCGACTCGAGATAGCACCGAGCAATCCT---------------------------------------------------------------------------------------------------------------------------------------------------------------------------------------------------------------------------------------CCCATCATGCTT------------------------------------------------------------------------------------------------------------------------------------------------------------------------------------------------------------------------------------------------------------------------------------------------------------------------------------------------------------------------------------------------------------------------------------------------------------------------------------------------------------------------------------------------------------------------------------------------------------------------------------------------------------------------------------------------------------------------------------------------------CTGTCATGC---------------------------------------------------------------------------------------------------------------------------------------------------------------------------------------------------------------------------------------------------------------------------------------------------------------------------------------------------------------------------------------------------------------------------------------------------------------------------------------------------------------------------------------TTTTTCCTG------------------------------------------------------------------------------------------------------------------------------------------------------------------------------------------------------------------------------------------------------------------------------------------------------------------------------------------------------------------------------------------------------------------------------CTGGCCATA---TTG---------------------------------------------------------------------------------------------------------------------------------------------------------------------------------------------------------------------------------------------------------------------------------------------------------------------------------------------------------------------------------------------------------------------------------------------------------------------------------------------------------------------------------------------------------------------------------------------GCAACA---------------------------------------------------------------------------------------------------------------------------------------------------------------------------------------------------------------------------------------------------------------------------------------------------------------------------------------------------------------------------------------------------------------------------------------------------GGCTCG---------------------------------------------------------------------------------------------------------------------------------------------------------------------------------------------------------------------------------------------------------------------------------------------------------------------------------------------------------------------------------------------------GCTATCTCT------------------------------------------------------------------------------------------------------CTC---------------------------------------------------------------------AGCGAT------------------------------------------------------------------------------------------------------------------------------------------------------------------------------------------------------------------------------------------------------------------------------------------------------------------------------------------------------------------------------------------------------------------------------------------------------------------------------TGTCCCGTTGCC---------------------------------------------------------------------------------------------------------------------------------------------------------------------------------------------------------------------------------------------------------------------------------------------------------------------------------------------------------ATACCCAGA------------------------------------------------------------------------------------------------------------------------------------------------------------------------------------------------------------------------------------------------------------------------------------------GAC---------------------------------------------------------------------------------------------------------------------------------------------------------------------------------------------------------------------------------------------------------------------------------------------------------AAATAC---TTG------------------------------------------------CAAGTT------------------------------------------------------------------------------------------CAC------------------------------------------------GGG---------------------------------------------------------------AAT---------------------------------------------------------------------------------------------------------------------------------------------------------------------TCCTGC---------------------------------------------------------------------------------------------------------------------------------------TACAGGTTCGTA---------------------------------------------------------------------------------------------------------------------------------------------------------------------------------------------------------------------------------------------------------------------------------------------------------------------------------------------------------------------------------------------------------------------------------------------------------------------------------------------------------------------------------------------------------------------------------------------------------------------------------------------------------------------------------------------------------------------------------------------------------------------------------------------------------------------------------------------------------------------------------------------------------------------------------------------------------------------------------------------------------------------------------------------------------------------------------------------------------------------------------------------------------------------------------------------------------------------------------------------------------------------------------------------------------------------------------------------------------------------------------------------------------------------------------------------------------------------------------------------------------------------------------------------------------------------------------------------------------------------------------------GTGACC------------------------------------------------------------------------------------------------------------------------------------------------------------------------------------------------------------------------------------------------------------------------------------------------------------------------------------------------------------------------------------------------------------------------------------------------------------------------------------------------------------------------------------------------------------------------------------------------------------------------------------------------------------------------------------------------------------------------------------------------------------------------------------------------------------------------------------------------------------------------------------------------------------------------------------------------------------------------------------------------------------------------------------------------------------------------------------------------------------------------------------------------------------------------------------------------------------------------------------------------------------------------------------------------------GACAAC------------------------------------------------------------------------------------CGCGAC---------------------TAC---------------------------------------------------------------------------------------------------------------------------------------TTCGAT---------GCA---------------------------------------------------------------------------------------------------------------------------------------------------------------------------------------------------------------------------------------------------------------------------------------------------------------------------------------------------------------------------------------------------------------------------------------------------------------------------------------------GAG------------------------------------------------------------------------------------------------------------------------------------------------------AAAGACTGT---------------------------------------------------------------GAA---------------------------------------------CGCCAA------------------------------------------------AAG------------------------GGC---------------------------------------ATGCTG---------------------------------------------------GCCATGGTG---------------------------AAG------------------------------------ACTCAT------------------------------------------------------------------------------------------------------------------------------------------------------------------------------------------------------------------------------------------------------------------------------------------------------------------------------------------------------------------------------------------------------------------------------------------------------------------------------------------------------------------------------------------------------------------------------------------------------GAGGTC---------------------------------------------CAA---------GAATAC---------------------------------------------CTGGTGAAA---------------------------------------------------------------------------------------------------------------------------------------------------GAACTG------------------------------------------------------------------GTCAACACCTACGGTATACCC---------------------------------------------------------------------------------------------------------------------------------------------------------------------------------------------------------------------------------------------------------------------------------------------------------------------------------------------------------------------------------------------------------------------------------------------------------------------------------------------------------------------------------------------------------------------------------------------------------------------------------------------------------------------------------------------------------------------------------------------------------------------------------------------------------------------------------------------------------------------------------------GACAACTATAGG---------------------------------------------------------------------------------------------------------------------------------------------------------------------------------------------------------------------------------------------------------------------------------------------------------------------------------------------------------------------------------------------------------------------------------------------------------------------------------------------------------------------------------------------------GTGTGGATT---------------------------------------------------------------------------------------------------------------------------------------------------------------------------------------------GGTCTC------------------------------------------AACGAT---------------------------------------------------------------------CACGCT---AAGGAA------------------------------------------AAC------------------------------------------------CAG------------------------------------------------------------------------------------------------------------------TTTGTGTGG---------------------------------------------------------------------------------------------------------------------------------------------------------------------------GAG---GACGGAACA---------------ATTCTC---------------------------AATTCTACCGATTACTCAAAC---------------------------------TGG------------------------------------------------------------------------------------------------------------------------------------------------------------------------------------------------------------------------------------------------------------------------------------------------------------------------------------------------------------------------------------------------------------------------------------------------------------------------------------------------------GCA---TTTGAGAAC---------------------------------------------------------------GGT---CCC------------------------------------------CGAGGA------------------------------------------------------------GGATGGATC------------------------------------------------------------------------------------------------------------------------------------------------------------------------------------------------------------CGCCATGACTGGGAG---------------------------------------------------GAC---------------------------------------------------------------------------------------------------------------------------------------------------------TGCGTCTCT------------------------------------------------------------------------------------------------------ATA------------------------------------------------------------------------------------------------------------------------------------------------------------GAT---GTC------ACTACCCAC---GAA---------------------------------------------TGGAACGATCATCAC---------------------------------------------------------------------------------------------------------------------------------------------------------------------------------------------------------------------------------------------------------------------------------------------------TGC---TCAAAT------------------------------------------------------------------------------------------------------------------------------------------------------------------------------------------TTCCTGTGGGTGAAGTAC------------------------------------------------------------------------------------------------GAGAAA---------------CCGTTC------------------------------GTG------------------------------------------------------------------------------------------------------------------------------------------------------------------------------------------------------------------------------------------------------------------------------------------------------------------------------------------------------------------------------------------------------------------------------------------------------------------------------------------------------------------------------------------------------------------------------------------------------TGC------------------------------------------------------------------------------------------------------------------------------------------------------------------------------------------------------------------------------------------------------------------------------------------------------------------------------------------------------------------------------------------------GAGTAC---------------------------------------------------------------------------------------------------------------------------------------------------------------------------------------------------------------------------------------------------------------------------------------------------------------AGGGTAGCT---------GTCCCC------------------------------------------------------TCTGCGGCACCTGCA------------------------------------------------------------------------------------------------------------------------------------------------------------ACTTCATCTGCCCCG------------------------------------------------------------------------------------------------------------------------------------------------------------------------------------------------------------------------AGCACGGAAGCGCCTACTTCCAGCCCT------------------------------------------------------------------------------------------------------------------------------------------------------------------------------------------------------------------------------------------------------------------------------------------------------------------------------------------------------------------------------------------------------------------------------------------------------------------------------------------------------------------------------------------------------------------------------------------------------------------------------------------------------------------------------------------------------------------------------------------------------------------------------------------------------------------------------------------------------------------------------------------------------------------------------------------------------------------------------------------------------------------------------------------------------------------------------------------------------------------------------------------------------------------------------------------------------------------------------------------------------------------------------------------------------------------------------------------------------------------------------------------------------------------------------------------------------------------ACGACCGTGTGCCCTCCTTTCACC------------------------------------------------------------------------------------------------------------------------------------------------------------------------------------------------------TGTCAGCTG------------------------------------------------------------------GACTGTGGCATGGATGGCTACGCT---------------------------------------------------------------------------------------------------------------------------------------------------------------------------------------------------------------------------------------------------------------------------------------------------------------------------------------------------------------------------------------------CTCAACCCATCCACTGGCTGTTCTGTGTGTGATTGTGCTGCCTAA------------------------------------------------------------------------------------------------------------------------------------------------------------------------------------------------------------------------------------------------------------------------------------------------------------------------------------------------------------------------------------------------------------------------------------------------------------------------------------------------------------------------------------------------------------------------------------------------------------------------------------------------------------------------------------------------------------------------------------------------------------------------------------
>Aca_XP_005092854.1_1
---------------------------------------------------------------------------------------------------------------------------------------------------------------------------------------------------------------------------------------------------------------------------------------------------------------------------------------------------------------------------------------------------------------------------------------------------------------------------------------------------------------------------------------------------------------------------------------------------------------------------------------------------------------------------------------------------------------------------------------------------------------------------------------------------------------------------------------------------------------------------------------------------------------------------------------------------------------------------------------------------------------------------------------------------------------------------------------------------------------------------------------------------------------------------------------------------------------------------------------------------------------------------------------------------------------------------------------------------------------------------------------------------------------------------------------------------------------------------------------------------------------------------------------------------------------------------------------------ATGCTT------------------------------------------------------------------------------------------------------------------------------------------------------------------------------------------------------------------------------------------------------------------------------------------------------------------------------------------------------------------------------------------------------------------------------------------------------------------------------------------------------------------------------------------------------------------------------------------------------------------------------------------------------------------------------------------------------------------------------------------------------TTCTCATGG---------------------------------------------------------------------------------------------------------------------------------------------------------------------------------------------------------------------------------------------------------------------------------------------------------------------------------------------------------------------------------------------------------------------------------------------------------------------------------------------------------------------------------------CTCACCTTG------------------------------------------------------------------------------------------------------------------------------------------------------------------------------------------------------------------------------------------------------------------------------------------------------------------------------------------------------------------------------------------------------------------------------TTGGCTGTA---ATG---------------------------------------------------------------------------------------------------------------------------------------------------------------------------------------------------------------------------------------------------------------------------------------------------------------------------------------------------------------------------------------------------------------------------------------------------------------------------------------------------------------------------------------------------------------------------------------------GCATCA---------------------------------------------------------------------------------------------------------------------------------------------------------------------------------------------------------------------------------------------------------------------------------------------------------------------------------------------------------------------------------------------------------------------------------------------------GGTTCC---------------------------------------------------------------------------------------------------------------------------------------------------------------------------------------------------------------------------------------------------------------------------------------------------------------------------------------------------------------------------------------------------GCTATCACT------------------------------------------------------------------------------------------------------CTC---------------------------------------------------------------------AATGAT------------------------------------------------------------------------------------------------------------------------------------------------------------------------------------------------------------------------------------------------------------------------------------------------------------------------------------------------------------------------------------------------------------------------------------------------------------------------------TGCCCTGCTGCG---------------------------------------------------------------------------------------------------------------------------------------------------------------------------------------------------------------------------------------------------------------------------------------------------------------------------------------------------------CTACCCAGA------------------------------------------------------------------------------------------------------------------------------------------------------------------------------------------------------------------------------------------------------------------------------------------GAC---------------------------------------------------------------------------------------------------------------------------------------------------------------------------------------------------------------------------------------------------------------------------------------------------------AAGTAC---TTG------------------------------------------------CAAGTC------------------------------------------------------------------------------------------CAC------------------------------------------------GGG---------------------------------------------------------------GAT---------------------------------------------------------------------------------------------------------------------------------------------------------------------TCCTGC---------------------------------------------------------------------------------------------------------------------------------------TTCCGGTTCGTC---------------------------------------------------------------------------------------------------------------------------------------------------------------------------------------------------------------------------------------------------------------------------------------------------------------------------------------------------------------------------------------------------------------------------------------------------------------------------------------------------------------------------------------------------------------------------------------------------------------------------------------------------------------------------------------------------------------------------------------------------------------------------------------------------------------------------------------------------------------------------------------------------------------------------------------------------------------------------------------------------------------------------------------------------------------------------------------------------------------------------------------------------------------------------------------------------------------------------------------------------------------------------------------------------------------------------------------------------------------------------------------------------------------------------------------------------------------------------------------------------------------------------------------------------------------------------------------------------------------------------------------TTGACC------------------------------------------------------------------------------------------------------------------------------------------------------------------------------------------------------------------------------------------------------------------------------------------------------------------------------------------------------------------------------------------------------------------------------------------------------------------------------------------------------------------------------------------------------------------------------------------------------------------------------------------------------------------------------------------------------------------------------------------------------------------------------------------------------------------------------------------------------------------------------------------------------------------------------------------------------------------------------------------------------------------------------------------------------------------------------------------------------------------------------------------------------------------------------------------------------------------------------------------------------------------------------------------------------CATTAC------------------------------------------------------------------------------------CGCTAC---------------------TTC---------------------------------------------------------------------------------------------------------------------------------------TTCGAT---------GCG---------------------------------------------------------------------------------------------------------------------------------------------------------------------------------------------------------------------------------------------------------------------------------------------------------------------------------------------------------------------------------------------------------------------------------------------------------------------------------------------GAG------------------------------------------------------------------------------------------------------------------------------------------------------AGAGACTGT---------------------------------------------------------------GAA---------------------------------------------CACGAA------------------------------------------------AAA------------------------GGC---------------------------------------ACACTA---------------------------------------------------GCCTTGGTG---------------------------AAG------------------------------------ACTTTT------------------------------------------------------------------------------------------------------------------------------------------------------------------------------------------------------------------------------------------------------------------------------------------------------------------------------------------------------------------------------------------------------------------------------------------------------------------------------------------------------------------------------------------------------------------------------------------------------GAGGTC---------------------------------------------CAG---------GAATAT---------------------------------------------CTGGCAAAG---------------------------------------------------------------------------------------------------------------------------------------------------GAACTG------------------------------------------------------------------GTCAATACCTACGGTGTGCTT---------------------------------------------------------------------------------------------------------------------------------------------------------------------------------------------------------------------------------------------------------------------------------------------------------------------------------------------------------------------------------------------------------------------------------------------------------------------------------------------------------------------------------------------------------------------------------------------------------------------------------------------------------------------------------------------------------------------------------------------------------------------------------------------------------------------------------------------------------------------------------------AAAAACACTAAG---------------------------------------------------------------------------------------------------------------------------------------------------------------------------------------------------------------------------------------------------------------------------------------------------------------------------------------------------------------------------------------------------------------------------------------------------------------------------------------------------------------------------------------------------GTGTGGATT---------------------------------------------------------------------------------------------------------------------------------------------------------------------------------------------GGTCTA------------------------------------------AACGAT---------------------------------------------------------------------TTCGCT---AAGGAA------------------------------------------AAC------------------------------------------------CAG------------------------------------------------------------------------------------------------------------------TTTGTGTGG---------------------------------------------------------------------------------------------------------------------------------------------------------------------------GAG---GACGGAACA---------------AAGCTC---------------------------GTTCCTTCAGCATACTCAAAT---------------------------------TGG------------------------------------------------------------------------------------------------------------------------------------------------------------------------------------------------------------------------------------------------------------------------------------------------------------------------------------------------------------------------------------------------------------------------------------------------------------------------------------------------------GCA---CCTGATAAT---------------------------------------------------------------GGT---CCT------------------------------------------CGGGAT------------------------------------------------------------GGTTTGATT------------------------------------------------------------------------------------------------------------------------------------------------------------------------------------------------------------CAACATAATTTGGAA---------------------------------------------------GAC---------------------------------------------------------------------------------------------------------------------------------------------------------TGCGTGTCA------------------------------------------------------------------------------------------------------ATA------------------------------------------------------------------------------------------------------------------------------------------------------------GAC---GTC------ACTACCCAC---AAA---------------------------------------------TGGCACGATCATCAC---------------------------------------------------------------------------------------------------------------------------------------------------------------------------------------------------------------------------------------------------------------------------------------------------TGC---ACGGAT------------------------------------------------------------------------------------------------------------------------------------------------------------------------------------------TTCCTGTTTTTTATATAC------------------------------------------------------------------------------------------------GAAAAA---------------CCGTAC------------------------------GTG------------------------------------------------------------------------------------------------------------------------------------------------------------------------------------------------------------------------------------------------------------------------------------------------------------------------------------------------------------------------------------------------------------------------------------------------------------------------------------------------------------------------------------------------------------------------------------------------------TGC------------------------------------------------------------------------------------------------------------------------------------------------------------------------------------------------------------------------------------------------------------------------------------------------------------------------------------------------------------------------------------------------GAGTAT---------------------------------------------------------------------------------------------------------------------------------------------------------------------------------------------------------------------------------------------------------------------------------------------------------------AAGGTATCT---------GCCCCA------------------------------------------------------GCCACGTCACCAGCAACTACAACA------------------------------------------------------------------------------------------------------------------------------------------------AGTACAACATCTGCCCCAGCCACGTCACCA---------------------------------------------------------------------------------------------------------------GCAACTACA---------------------------------------------------------------------------------AGTACAACATCTGCCCCAGCCACGTCACCAGCAACTACAACAAGT------------------------------------------------------------------------------------------------------------------------------------------------------------------------------------------------ACAACATCTGCCCGTTCCTCGTCACCTGCAACT---------------------------------------------------------------------------------------------------------------------------------------------------------------------------------------------------------------------------------------------------------------------------------------------------------------------------ACGAGTACAGCATTT------------------------------------------------------------------------------------------------------------------------------------------------------------------------------------------------------------------------------------------GTACCTAGCTCGTCCCCTGAA------------------------------------------------------------------------------------------------------------------------------------------------------------------------------------------------------------------------------------------ACCACGACG---------------------------------------------------------------------------------------------ATCACAAAG------------------TCTACCCCGAGCTCCTCAACTCAGAGTAGCCAG------------------------------------------------------------------------------------------------------------------------------------------------------------------------------------------GAGACGACTGTATGCCCTCCCTTCAAC------------------------------------------------------------------------------------------------------------------------------------------------------------------------------------------------------TGTCACCTG------------------------------------------------------------------GACTGTGGTTTGGATGGCTACGCT---------------------------------------------------------------------------------------------------------------------------------------------------------------------------------------------------------------------------------------------------------------------------------------------------------------------------------------------------------------------------------------------CTCGACCCAGACACAGGCTGCTTTGTTTGTGATTGCTCTGCCTATTGA---------------------------------------------------------------------------------------------------------------------------------------------------------------------------------------------------------------------------------------------------------------------------------------------------------------------------------------------------------------------------------------------------------------------------------------------------------------------------------------------------------------------------------------------------------------------------------------------------------------------------------------------------------------------------------------------------------------------------------------------------------------------------------
>Aca_XP_005092855.1_1
------------------------------------------------------------------------------------------------------------------------------------------------------------------------------------------------------------------------------------------------------------------------------------------------------------------------------------------------------------------------------------------------------------------------------------------------------------------------------------------------------------------------------------------------------------------------------------------------------------------------------------------------------------------------------------------------------------------------------------------------------------------------------------------------------------------------------------------------------------------------------------------------------------------------------------------------------------------------------------------------------------------------------------------------------------------------------------------------------------------------------------------------------------------ATGTTTCAG---------------------------------------------------------------------------------------------------------------------------------------------------------------------------------------------------------------------------------------------------------------------------------------------------------------------------------------------------------------------------------------------------------------GATCTCCTG------------------------------------------------------------------------------------------------------------------------------------------------------------------------------------------------------------------------------------------------------------------------------------------------------------------------------------------------------------------------------------------------------------------------------------------------------------------------------------------------------------------------------------------------------------------------------------------------------------------------------------------------------------------------------------------------------------------------------------------------------CTTCCTGTC---------------------------------------------------------------------------------------------------------------------------------------------------------------------------------------------------------------------------------------------------------------------------------------------------------------------------------------------------------------------------------------------------------------------------------------------------------------------------------------------------------------------------------------CTTGTGCTA------------------------------------------------------------------------------------------------------------------------------------------------------------------------------------------------------------------------------------------------------------------------------------------------------------------------------------------------------------------------------------------------------------------------------ATCAGCCTA------------------------------------------------------------------------------------------------------------------------------------------------------------------------------------------------------------------------------------------------------------------------------------------------------------------------------------------------------------------------------------------------------------------------------------------------------------------------------------------------------------------------------------------------------------------------------------------------------------------------------------------------------------------------------------------------------------------------------------------------------------------------------------------------------------------------------------------------------------------------------------------------------------------------------------------------------------------------------------------------------------------------------------------------------------GCTGAC---------------------------------------------------------------------------------------------------------------------------------------------------------------------------------------------------------------------------------------------------------------------------------------------------------------------------------------------------------------------------------------------------GCCATGACC------------------------------------------------------------------------------------------------------CTG---------------------------------------------------------------------AACGAT------------------------------------------------------------------------------------------------------------------------------------------------------------------------------------------------------------------------------------------------------------------------------------------------------------------------------------------------------------------------------------------------------------------------------------------------------------------------------TGCCCCTCCGAC---------------------------------------------------------------------------------------------------------------------------------------------------------------------------------------------------------------------------------------------------------------------------------------------------------------------------------------------------------CTGGCCAGA------------------------------------------------------------------------------------------------------------------------------------------------------------------------------------------------------------------------------------------------------------------------------------------GAC---------------------------------------------------------------------------------------------------------------------------------------------------------------------------------------------------------------------------------------------------------------------------------------------------------CACAGT---CTG------------------------------------------------CAGATC------------------------------------------------------------------------------------------TAC------------------------------------------------AAG---------------------------------------------------------------AAC---------------------------------------------------------------------------------------------------------------------------------------------------------------------TCGTGC---------------------------------------------------------------------------------------------------------------------------------------TTCCAGTTCGTC---------------------------------------------------------------------------------------------------------------------------------------------------------------------------------------------------------------------------------------------------------------------------------------------------------------------------------------------------------------------------------------------------------------------------------------------------------------------------------------------------------------------------------------------------------------------------------------------------------------------------------------------------------------------------------------------------------------------------------------------------------------------------------------------------------------------------------------------------------------------------------------------------------------------------------------------------------------------------------------------------------------------------------------------------------------------------------------------------------------------------------------------------------------------------------------------------------------------------------------------------------------------------------------------------------------------------------------------------------------------------------------------------------------------------------------------------------------------------------------------------------------------------------------------------------------------------------------------------------------------------------------CTGGAC------------------------------------------------------------------------------------------------------------------------------------------------------------------------------------------------------------------------------------------------------------------------------------------------------------------------------------------------------------------------------------------------------------------------------------------------------------------------------------------------------------------------------------------------------------------------------------------------------------------------------------------------------------------------------------------------------------------------------------------------------------------------------------------------------------------------------------------------------------------------------------------------------------------------------------------------------------------------------------------------------------------------------------------------------------------------------------------------------------------------------------------------------------------------------------------------------------------------------------------------------------------------------------------------------CATCAC------------------------------------------------------------------------------------CGAGAC---------------------TAC---------------------------------------------------------------------------------------------------------------------------------------CCCGAG---------GCG---------------------------------------------------------------------------------------------------------------------------------------------------------------------------------------------------------------------------------------------------------------------------------------------------------------------------------------------------------------------------------------------------------------------------------------------------------------------------------------------AAT------------------------------------------------------------------------------------------------------------------------------------------------------AAAGACTGC---------------------------------------------------------------AAA---------------------------------------------AGACAC------------------------------------------------GGC------------------------GGT---------------------------------------ACCCTG---------------------------------------------------GCTCTGACC---------------------------AAG------------------------------------ACGAAA------------------------------------------------------------------------------------------------------------------------------------------------------------------------------------------------------------------------------------------------------------------------------------------------------------------------------------------------------------------------------------------------------------------------------------------------------------------------------------------------------------------------------------------------------------------------------------------------------GACGTG---------------------------------------------CAA---------GACTTT---------------------------------------------CTGGTGGGT---------------------------------------------------------------------------------------------------------------------------------------------------CAACTG------------------------------------------------------------------GAGCATACGTATCACCACGGC------------------------------------------------------------------------------------------------------------------------------------------------------------------------------------------------------------------------------------------------------------------------------------------------------------------------------------------------------------------------------------------------------------------------------------------------------------------------------------------------------------------------------------------------------------------------------------------------------------------------------------------------------------------------------------------------------------------------------------------------------------------------------------------------------------------------------------------------------------------------------------------TCTGTC------------------------------------------------------------------------------------------------------------------------------------------------------------------------------------------------------------------------------------------------------------------------------------------------------------------------------------------------------------------------------------------------------------------------------------------------------------------------------------------------------------------------------------------------------GTCTGGATC---------------------------------------------------------------------------------------------------------------------------------------------------------------------------------------------GGTCTC------------------------------------------ACTGAC---------------------------------------------------------------------ATGGTC---AAAGAA------------------------------------------GAC------------------------------------------------ACA------------------------------------------------------------------------------------------------------------------TATGTGTGG---------------------------------------------------------------------------------------------------------------------------------------------------------------------------GAG---GACGGAACT---------------GTTCTG---------------------------GGCCCAAACGACTTCAAGCAC---------------------------------TGG------------------------------------------------------------------------------------------------------------------------------------------------------------------------------------------------------------------------------------------------------------------------------------------------------------------------------------------------------------------------------------------------------------------------------------------------------------------------------------------------------GCA---TCAGGGCGGTTG------------------------------------------------------------TTG------------------------------------------------------------------------------------------------------------------------------------------------------------------------------------------------------------------------------------------------------------------------------------------------------------------------------CATCAGTTC------------GAC---------------------------------------------------GAC---------------------------------------------------------------------------------------------------------------------------------------------------------TGTGCCGCG------------------------------------------------------------------------------------------------------CTG------------------------------------------------------------------------------------------------------------------------------------------------------------GAC---CCTAGC---GAAAAT---GGTTTG---------------------------------------------TGGTACGACTACCCG---------------------------------------------------------------------------------------------------------------------------------------------------------------------------------------------------------------------------------------------------------------------------------------------------TGC---GAGAGT------------------------------------------------------------------------------------------------------------------------------------------------------------------------------------------CATCTTTTTGGACTTATC------------------------------------------------------------------------------------------TCTGCCGAAAAG---------------TCTTAT------------------------------GTT------------------------------------------------------------------------------------------------------------------------------------------------------------------------------------------------------------------------------------------------------------------------------------------------------------------------------------------------------------------------------------------------------------------------------------------------------------------------------------------------------------------------------------------------------------------------------------------------------TGC------------------------------------------------------------------------------------------------------------------------------------------------------------------------------------------------------------------------------------------------------------------------------------------------------------------------------------------------------------------------------------------------GAATAC---------------------------------------------------------------------------------------------------------------------------------------------------------------------------------------------------------------------------------------------------------------------------------------------------------------AAAATGCAA---------------------------------------------------------------------------GTCGCTTCC------------------------------------------------------------------------------------------------------------------------------------------------------------------------------------------------------------------------------------------------------------------------------------------------------------------------------------------------------------------------------------------------------------------------------------------------------------------------------------------------------------------------------------------------------------------------------------------------------------------------------------------------------------------------------------------------------------------------------------------------------------------------------------------------------------------------------------------------------------------------------------------------------------------------------------------------------------------------------------------------------------------------------------------------------------------------------------------------------------------------------------------------------------------------------------------------------------------------------------------------------------------------------------------------------------------------------------------------------------------------------------------------------------------------------------------------------------------------------------------------------------------------------------------------------------------------------------------------------------------------------------------------------------------------------------------------------------------------------------------------------------------------------------------------------------------------------------------------------------------------------------------------------------------------------------------------------------------------------------------------------------------------------------------------------------------------------------------------------------------------------------------------------------------------------------------------------------------------------------------------------------------------------------------------------------------------------------------------------------------------------------------------------------------------------------------------------------------------------------------------------------------------------------------------------------------------------------------------------------------------------CCAACACCCCCAGTAGAGGGGTGA---------------------------------------------------------------------------------------------------------------------------------------------------------------------------------------------------------------------------------------------------------------------------------------------------------------------------------------------------------------------------------------------------------------------------------------------------------------------------------------------------------------------------------------------------------------------------------------------------------------------------------------------------------------------------------------------------------------------------------------------------------------------------------------------------------
>Aca_XP_005094809.1_1
------------------------------------------------------------------------------------------------------------------------------------------------------------------------------------------------------------------------------------------------------------------------------------------------------------------------------------------------------------------------------------------------------------------------------------------------------------------------------------------------------------------------------------------------------------------------------------------------------------------------------------------------------------------------------------------------------------------------------------------------------------------------------------------------------------------------------------------------------------------------------------------------------------------------------------------------------------------------------------------------------------------------------------------------------------------------------------------------------------------------------------------------------------------ATGGATATGCGAGACGATGTC------------------------------------------------------------------------------------------------------------------------------------------------------------------------------------------------------------------------------------------------------------------------------------------------------------------------CCACCTCGGCCACAGAATGGACAATCC------------------------------------------------------ATT---------------------------------------------------------------------------------------------------------------------------------------------------------------------------------------------------------------------------------------------------------------------------------------------------------------------------------------------------------------------------------------------------------------------------------------------------------------------------------------------------------------------------------------------------------------------------------------------------------------------------------------------------------------------------------------------------------------------------------------CACAAATACAAGAAACTGTGCATTCTGAAATGGATTTGTGTCGTT---------------------------------------------------------------------------------------------------------------------------------------------------------------------------------------------------------------------------------------------------------------------------------------------------------------------------------------------------GTTACCTCGCTTCTCGTGTCGTCT---------------------------------------------------------------------------------------------------------------------------GCTGCCGTTGTCGTCATTGTTCAAACTGTG------------------------------------------------------------------------------------------------------------------------------------------------------------------------------------------------------------------------------------------------------------------------------------------------------------------------------------------------------------------------------------------------------------------------AGCGCTATAAAC---------------------------------------------------------------------------------------------------------------------------------------------------------------------------------------------------AAGGTGTCCACCGACATCGGCGGCCGG------------------------------------CTGTCTGCCGTGCAGGAAAAGTTC---------------------GACAGCCTGGAGAAGAAA------------------------------------------------GTGTCAGATGATGTCAACAAGGCGCAAAGTTCCGACAAGGCATAC------------------------------------------ATACTA---------------------------------------------------------------------------------------------GCCGCTATAAACCAGGTGTCCACCATCATCATCAGCCGGCTGTCT------------------------GCCGTGCAGAAAAAGTTCGACAACCTGGAGGAGAAA------------------------------------------------------------------------------------------------------------------------------------------------------------------------------------------------------------------------------------------------------------------------------------------------------------------------------------GTGTCTGATGACGTC---AAGGCGCGAAGTTCGGACAAGGCAGGCGTGCTG---ACC---------------------------------------------------------------------------------------------------------------------------------------------------GCAATAAACCAAGTGTCCACCAACATCGGCGGCCAGCTGTCTGCCGTGCAGAAAAAGTTCGACAGCCTGGAG------------------------------------------------------------------------------GAGAAAGTGTCTAAG---------------------------------GTGGAAGATGACGTCACC---GCGCAAAGT------------------------------------------------------------------------------------------------------------------------------------------------------------------------------------------------------------------------------------------------------------------------------------------------------------------------------------------------------------------------------------------------------------------------------------------------------------------------------------------------------------------------------------------------------------------------------------------------------------------------------------------------------------------------------------------------------------------------TCGGACAAG---------------------------------------------------------------------------------------------------------------------------------------------------------------------------------------------------------------------------------------------------------------------------GCATGCGTGCTGGCCGCAATAAACCAAGTGTCCACCAAT---------------------ATCAGCCGCCGGCTG------------------------------------------------------------------------------------------------------------------------------------------------TCTGCCGTGCAGGAAAAG------------------------------------------------------------------------------------------------------------------------------------------------------------------------------------------------------TTCGACAAACTGGAGGAGAAAGTGTCTGAGGTGGAAGATGACGTC------------------------------------------------------------------------------------------------------------------------------AAGGCGCGAAGTAAGCTTAAGCTT---------------------------------------------TGCTCCCAC------------------------------------------------------------------------------------------------------------------------------------------GGCAAC---------------------------------------------------------------GGC------------------------------------------------------------------------------------------TGTGAG---CTGACCAGTAGGCCTGAAGCAATGACC---------------------------------------CACTGT---------------------------------------------------------------------------------------------------------------------------------------TACACAGTGTTC---------------------------------------------------------------------------------------------------------------------------------------------------------------------------------------------------------------------------------------------------------------------------------------------------------------------------------------------------------------------------------------------------------------------------------------------------------------------------------------------------------------------------------------------------------------------------------------------------------------------------------------------------------------------------------------------------------------------------------------------------------------------------------------------------------------------------------------------------------------------------------------------------------------------------------------------------------------------------------------------------------------------------------------------------------------------------------------------------------------------------------------------------------------------------------------------------------------------------------------------------------------------------------------------------------------------------------------------------------------------------------------------------------------------------------------------------------------------------------------------------------------------------------------------------------------------------------------------------------------------------------------------------------------------------------------------------------------------------------------------------------------------------------------------------------------------------------------------------------------------------------------------------------------------------------------------------------------------------------------------------------------------------------------------------------------------------------------------------------------------------------------------------------------------------------------------------------------------------------------------------------------------------------------------------------------------------------------------------------------------------------------------------------------------------------------------------------------------------------------------------------------------------------------------------------------------------------------------------------------------------------------------------------------------------------------------------------------------------------------------------------------------------------------------------------------------------------GAA------------------------------------------------------------------------------------------------------------CAG---AAA------------------------------------------------------------------------------------ACTACG---------------------TGGGCA------------------------------------------GAT------------------------------------------------------------------------------------------------------GCG---------------------------------------------------------------------------------------------------------------------------------------------------------------------------------------------------------------------------------------------------------------------------------------------------------------------------------------------------------------------------------------------------------------------------------------------------------------------------------------------AGA------------------------------------------------------------------------------------------------------------------------------------------------------AAGAAATGT---------------------------------------------------------------GAA---------------------------------------------TCTCTC------------------------------------------------GGG------------------------GGC---------------------------------------TTTCTG---------------------------------------------------GCCGAGTTC---------------------------CAT------------------------------------GACCAT------------------------------------------------------------------------------------------------------------------------------------------------------------------------------------------------------------------------------------------------------------------------------------------------------------------------------------------------------------------------------------------------------------------------------------------------------------------------------------------------------------------------------------------------------------------------------------------------------GCCTCT---------------------------------------------CTG---------GAATAC---------------------------------------------GTGAAACGG---------------------------------------------------------------------------------------------------------------------------------------------------GTTGTTACC------------------------------------ACT---------------------GATACGTCAAGG------------------------------------------------------------------------------------------------------------------------------------------------------------------------------------------------------------------------------------------------------------------------------------------------------------------------------------------------------------------------------------------------------------------------------------------------------------------------------------------------------------------------------------------------------------------------------------------------------------------------------------------------------------------------------------------------------------------------------------------------------------------------------------------------------------------------------------------------------------------------------------------------------------------------------------------------------------------------------------------------------------------------------------------------------------------------------------------------------------------------------------------------------------------------------------------------------------------------------------------------------------------------------------------------------------------------------------------------------------------------------------------------------------------------------------------------------------------CTCTGGCTC---------------------------------------------------------------------------------------------------------------------------------------------------------------------------------------------GGCGCC------------------------------------------ACTGAC---------------------------------------------------------------------CTGGGC---AAAGAG------------------------------------------GGC------------------------------------------------ATC------------------------------------------------------------------------------------------------------------------TGGACATGG---------------------------------------------------------------------------------------------------------------------------------------------------------------------------GTCACGTCCAACAGA---------------CGTTTG------------------------------------TCCGTGGAAGAC---------------------------------TGG------------------------------------------------------------------------------------------------------------------------------------------------------------------------------------------------------------------------------------------------------------------------------------------------------------------------------------------------------------------------------------------------------------------------------------------------------------------------------------------------------GCC---AGGACCCAG---------------------------------------------------------------------CCG------------------------------------------GACAAC---------------------------------------------------------------------------------------------------------------------------------------------------------------------------------------------------------------------------------------------------------------------------------TACAAGAACAACGAG---------------------------------------------------CAC---------------------------------------------------------------------------------------------------------------------------------------------------------TGCCTGGAG------------------------------------------------------------------------------------------------------ATAAGAAAAGAA---------------------------------------------------------------------------------------------------------------------------------------------------------------------ATTGGGAGAAAA------------------------------------------GTATGGAACGACATGCCA---------------------------------------------------------------------------------------------------------------------------------------------------------------------------------------------------------------------------------------------------------------------------------------------------TGT---GATTAC---------------------------------------------------------------------------------------------------------------------------------------------------------------------------------------------------------------------------------------------------------------------------------------------------------------------------AAGCTGGGATAT------------------------------CTC------------------------------------------------------------------------------------------------------------------------------------------------------------------------------------------------------------------------------------------------------------------------------------------------------------------------------------------------------------------------------------------------------------------------------------------------------------------------------------------------------------------------------------------------------------------------------------------------------TGT------------------------------------------------------------------------------------------------------------------------------------------------------------------------------------------------------------------------------------------------------------------------------------------------------------------------------------------------------------------------------------------------CAGAGAGAC------------------------------------------------------------------------------------------------------------------------------------------------------------------------------------------------------------------------------------------------------------------------------------------------------------------------------------------------------------------------------------------------------------------------------------------------------------------------------------------------------------------------------------------------------------------------------------------------------------------------------------------------------------------------------------------------------------------------------------------------------------------------------------------------------------------------------------GGGGACAAATGTGAAGGC---------------------------------------------------------------------------------------------------------------------------------------------------------------------------------------------------------------------------------------------------------------------------------------------------------------------------------------------------------------------------------------------------------------------------------------------------------------------------------------------------------------------------------------------------------------------------------------------------------------------------------------------------------------------------------------------------------------------------------------------------------------------------------------------------------------------------------------------------------------------------------------------------------------------------------------------------------------------------------------------------------------------------------------------------------------------------------------------------------------------------------------------------------------------------------------TGGCTGTAA------------------------------------------------------------------------------------------------------------------------------------------------------------------------------------------------------------------------------------------------------------------------------------------------------------------------------------------------------------------------------------------------------------------------------------------------------------------------------------------------------------------------------------------------------------------------------------------------------------------------------------------------------------------------------------------------------------------------------------------------------------------------------------------------------------------------------------------------------------------------------------------------------------------------------------------------------------------------------------------------------------------------------------------------------------------------------------------------------------------------------------------------------------------------------------------------------------------------------------------------------------------------------------------------------------------------------------------------------------------------------------------------------------------------------------------------------------------------------------------------------------------------------------------------------------------------------------------------------------------------------------------------------------------------------------------------------------------------------------------------------------------------------------------------------------------
>Aca_XP_005098601.1_1
---------------------------------------------------------------------------------------------------------------------------------------------------------------------------------------------------------------------------------------------------------------------------------------------------------------------------------------------------------------------------------------------------------------------------------------------------------------------------------------------------------------------------------------------------------------------------------------------------------------------------------------------------------------------------------------------------------------------------------------------------------------------------ATGCTGTCC------------------------------------------------------------------------------------------------------------------------------------------------------------------------------------------------------------------------------------------------------------------------------------------------------------------------------------------------------------------------------------TTT---------------------------------------------------------------------------------------------------------------------------------------------------------------------------------------------------------------------------------------------------------------------------------------------------------------------------------------------------------------------------------------------------------------AGCTCTGCC------------------------------------------------------------------------------------------------------------------------------------------------------------------------------------------------------------------------------------------------------------------------------------------------------------------------------------------------------------------------------------------------------------------------------------------------------------------------------------------------------------------------------------------------------------------------------------------------------------------------------------------------------------------------------------------------------------------------------------------------------CTCGTTGTT---------------------------------------------------------------------------------------------------------------------------------------------------------------------------------------------------------------------------------------------------------------------------------------------------------------------------------------------------------------------------------------------------------------------------------------------------------------------------------------------------------------------------------------TTCCTAGTG------------------------------------------------------------------------------------------------------------------------------------------------------------------------------------------------------------------------------------------------------------------------------------------------------------------------------------------------------------------------------------------------------------------------------CTGGGACTA------------------------------------------------------------------------------------------------------------------------------------------------------------------------------------------------------------------------------------------------------------------------------------------------------------------------------------------------------------------------------------------------------------------------------------------------------------------------------------------------------------------------------------------------------------------------------------------------------------------------------------------------------------------------------------------------------------------------------------------------------------------------------------------------------------------------------------------------------------------------------------------------------------------------------------------------------------------------------------------------------------------------------------------------------------GGAAAT---------------------------------------------------------------------------------------------------------------------------------------------------------------------------------------------------------------------------------------------------------------------------------------------------------------------------------------------------------------------------------------------------ACCAAAAGT------------------------------------------------------------------------------------------------------ATC---------------------------------------------------------------------GATGAC------------------------------------------------------------------------------------------------------------------------------------------------------------------------------------------------------------------------------------------------------------------------------------------------------------------------------------------------------------------------------------------------------------------------------------------------------------------------------TGTCCATCGGGG---------------------------------------------------------------------------------------------------------------------------------------------------------------------------------------------------------------------------------------------------------------------------------------------------------------------------------------------------------ATACCACGG------------------------------------------------------------------------------------------------------------------------------------------------------------------------------------------------------------------------------------------------------------------------------------------AAC---------------------------------------------------------------------------------------------------------------------------------------------------------------------------------------------------------------------------------------------------------------------------------------------------------AAGTTC---TTG------------------------------------------------CAGTTT------------------------------------------------------------------------------------------CGC------------------------------------------------AAA---------------------------------------------------------------GGC---------------------------------------------------------------------------------------------------------------------------------------------------------------------CTGTGT---------------------------------------------------------------------------------------------------------------------------------------TACGAGTTCGCA---------------------------------------------------------------------------------------------------------------------------------------------------------------------------------------------------------------------------------------------------------------------------------------------------------------------------------------------------------------------------------------------------------------------------------------------------------------------------------------------------------------------------------------------------------------------------------------------------------------------------------------------------------------------------------------------------------------------------------------------------------------------------------------------------------------------------------------------------------------------------------------------------------------------------------------------------------------------------------------------------------------------------------------------------------------------------------------------------------------------------------------------------------------------------------------------------------------------------------------------------------------------------------------------------------------------------------------------------------------------------------------------------------------------------------------------------------------------------------------------------------------------------------------------------------------------------------------------------------------------------------------GTGACA------------------------------------------------------------------------------------------------------------------------------------------------------------------------------------------------------------------------------------------------------------------------------------------------------------------------------------------------------------------------------------------------------------------------------------------------------------------------------------------------------------------------------------------------------------------------------------------------------------------------------------------------------------------------------------------------------------------------------------------------------------------------------------------------------------------------------------------------------------------------------------------------------------------------------------------------------------------------------------------------------------------------------------------------------------------------------------------------------------------------------------------------------------------------------------------------------------------------------------------------------------------------------------------------------ACATAT------------------------------------------------------------------------------------CGTTAC---------------------TTC---------------------------------------------------------------------------------------------------------------------------------------TGGCAT---------GCC---------------------------------------------------------------------------------------------------------------------------------------------------------------------------------------------------------------------------------------------------------------------------------------------------------------------------------------------------------------------------------------------------------------------------------------------------------------------------------------------GAG------------------------------------------------------------------------------------------------------------------------------------------------------AGCAACTGT---------------------------------------------------------------CTG---------------------------------------------GCGAAC------------------------------------------------GGC------------------------GGG---------------------------------------CTACTC---------------------------------------------------GTTCAAATC---------------------------AAG------------------------------------TCAAAA------------------------------------------------------------------------------------------------------------------------------------------------------------------------------------------------------------------------------------------------------------------------------------------------------------------------------------------------------------------------------------------------------------------------------------------------------------------------------------------------------------------------------------------------------------------------------------------------------GATATT---------------------------------------------AAC---------GACTAC---------------------------------------------ATTCAAAAA---------------------------------------------------------------------------------------------------------------------------------------------------GAGCTT------------------------------------------------------------------CATGAAACCTACAAGGAGCCA------------------------------------------------------------------------------------------------------------------------------------------------------------------------------------------------------------------------------------------------------------------------------------------------------------------------------------------------------------------------------------------------------------------------------------------------------------------------------------------------------------------------------------------------------------------------------------------------------------------------------------------------------------------------------------------------------------------------------------------------------------------------------------------------------------------------------------------------------------------------------------------TATGAC------------------------------------------------------------------------------------------------------------------------------------------------------------------------------------------------------------------------------------------------------------------------------------------------------------------------------------------------------------------------------------------------------------------------------------------------------------------------------------------------------------------------------------------------------ACATGGATC---------------------------------------------------------------------------------------------------------------------------------------------------------------------------------------------GGTCTT------------------------------------------GACGAC---------------------------------------------------------------------GCCAAT---CCTGGG------------------------------------------GAG------------------------------------------------AAA------------------------------------------------------------------------------------------------------------------TTCACGTGG---------------------------------------------------------------------------------------------------------------------------------------------------------------------------GCC---GACGGCAGC---------------AGTGTG------------------------------------AATTATGAAAAC---------------------------------TGG------------------------------------------------------------------------------------------------------------------------------------------------------------------------------------------------------------------------------------------------------------------------------------------------------------------------------------------------------------------------------------------------------------------------------------------------------------------------------------------------------GCA---CCTAATGAA---------------------------------------------------------------GGC------------------------------------------------------------------------------------------------------------------------------------------------------------------------------------------------------------------------------------------------------------------------------------------------------------------------------GAGAGATTTGGTGGCGGGTTGGAC---------------------------------------------------GCT---------------------------------------------------------------------------------------------------------------------------------------------------------TGCGCCACA------------------------------------------------------------------------------------------------------ATC------------------------------------------------------------------------------------------------------------------------------------------------------------GAC---CCTGTC---AAC------GGAACC---------------------------------------------TGGATCGATTATCCC---------------------------------------------------------------------------------------------------------------------------------------------------------------------------------------------------------------------------------------------------------------------------------------------------TGC---CAAGGA------------------------------------------------------------------------------------------------------------------------------------------------------------------------------------------TTTCTTTTT---------------------------------------------------------------------------------------------------GAAGAAGTCAAA---------------CCTTAC------------------------------GTG------------------------------------------------------------------------------------------------------------------------------------------------------------------------------------------------------------------------------------------------------------------------------------------------------------------------------------------------------------------------------------------------------------------------------------------------------------------------------------------------------------------------------------------------------------------------------------------------------TGC------------------------------------------------------------------------------------------------------------------------------------------------------------------------------------------------------------------------------------------------------------------------------------------------------------------------------------------------------------------------------------------------GAGTAT---------------------------------------------------------------------------------------------------------------------------------------------------------------------------------------------------------------------------------------------------------------------------------------------------------------GACCCCGAT---------------------------------------------------------------------------AACCTTTTGACCACC---------------------------------------------------------------------------------------------------------------------------------------------------------------------------CCAGCT---------------------------------------------------------------------------------------------------------------ACGAATTAG------------------------------------------------------------------------------------------------------------------------------------------------------------------------------------------------------------------------------------------------------------------------------------------------------------------------------------------------------------------------------------------------------------------------------------------------------------------------------------------------------------------------------------------------------------------------------------------------------------------------------------------------------------------------------------------------------------------------------------------------------------------------------------------------------------------------------------------------------------------------------------------------------------------------------------------------------------------------------------------------------------------------------------------------------------------------------------------------------------------------------------------------------------------------------------------------------------------------------------------------------------------------------------------------------------------------------------------------------------------------------------------------------------------------------------------------------------------------------------------------------------------------------------------------------------------------------------------------------------------------------------------------------------------------------------------------------------------------------------------------------------------------------------------------------------------------------------------------------------------------------------------------------------------------------------------------------------------------------------------------------------------------------------------------------------------------------------------------------------------------------------------------------------------------------------------------------------------------------------------------------------------------------------------------------------------------------------------------------------------------------------------------------------------------------------------------------------------------------------------------------------------------------------------------------------------------------------------------------------------------------------------------------------------------------------------------------------------------------------------------------------------------------------------------------------------------------------------------------------------------------------------------------------------------------------------------------------------------------------------------------------------------------------------------------------------------------------------------------------------------------------------------
>Aca_XP_005098602.1_1
---------------------------------------------------------------------------------------------------------------------------------------------------------------------------------------------------------------------------------------------------------------------------------------------------------------------------------------------------------------------------------------------------------------------------------------------------------------------------------------------------------------------------------------------------------------------------------------------------------------------------------------------------------------------------------------------------------------------------------------------------------------------------ATGCTGTCC------------------------------------------------------------------------------------------------------------------------------------------------------------------------------------------------------------------------------------------------------------------------------------------------------------------------------------------------------------------------------------TTT---------------------------------------------------------------------------------------------------------------------------------------------------------------------------------------------------------------------------------------------------------------------------------------------------------------------------------------------------------------------------------------------------------------AGCTCTGCC------------------------------------------------------------------------------------------------------------------------------------------------------------------------------------------------------------------------------------------------------------------------------------------------------------------------------------------------------------------------------------------------------------------------------------------------------------------------------------------------------------------------------------------------------------------------------------------------------------------------------------------------------------------------------------------------------------------------------------------------------CTCGTTGTT---------------------------------------------------------------------------------------------------------------------------------------------------------------------------------------------------------------------------------------------------------------------------------------------------------------------------------------------------------------------------------------------------------------------------------------------------------------------------------------------------------------------------------------TTCCTAGTG------------------------------------------------------------------------------------------------------------------------------------------------------------------------------------------------------------------------------------------------------------------------------------------------------------------------------------------------------------------------------------------------------------------------------CTGGGACTA------------------------------------------------------------------------------------------------------------------------------------------------------------------------------------------------------------------------------------------------------------------------------------------------------------------------------------------------------------------------------------------------------------------------------------------------------------------------------------------------------------------------------------------------------------------------------------------------------------------------------------------------------------------------------------------------------------------------------------------------------------------------------------------------------------------------------------------------------------------------------------------------------------------------------------------------------------------------------------------------------------------------------------------------------------GGAAAT---------------------------------------------------------------------------------------------------------------------------------------------------------------------------------------------------------------------------------------------------------------------------------------------------------------------------------------------------------------------------------------------------ACCAAAAGT------------------------------------------------------------------------------------------------------ATC---------------------------------------------------------------------GATGAC------------------------------------------------------------------------------------------------------------------------------------------------------------------------------------------------------------------------------------------------------------------------------------------------------------------------------------------------------------------------------------------------------------------------------------------------------------------------------TGTCCATCGGGG---------------------------------------------------------------------------------------------------------------------------------------------------------------------------------------------------------------------------------------------------------------------------------------------------------------------------------------------------------ATACCACGG------------------------------------------------------------------------------------------------------------------------------------------------------------------------------------------------------------------------------------------------------------------------------------------AAC---------------------------------------------------------------------------------------------------------------------------------------------------------------------------------------------------------------------------------------------------------------------------------------------------------AAGTTC---TTG------------------------------------------------CAGTTT------------------------------------------------------------------------------------------CGC------------------------------------------------AAA---------------------------------------------------------------GGC---------------------------------------------------------------------------------------------------------------------------------------------------------------------CTGTGC---------------------------------------------------------------------------------------------------------------------------------------TACGAGTTCGCA---------------------------------------------------------------------------------------------------------------------------------------------------------------------------------------------------------------------------------------------------------------------------------------------------------------------------------------------------------------------------------------------------------------------------------------------------------------------------------------------------------------------------------------------------------------------------------------------------------------------------------------------------------------------------------------------------------------------------------------------------------------------------------------------------------------------------------------------------------------------------------------------------------------------------------------------------------------------------------------------------------------------------------------------------------------------------------------------------------------------------------------------------------------------------------------------------------------------------------------------------------------------------------------------------------------------------------------------------------------------------------------------------------------------------------------------------------------------------------------------------------------------------------------------------------------------------------------------------------------------------------------GTGACA------------------------------------------------------------------------------------------------------------------------------------------------------------------------------------------------------------------------------------------------------------------------------------------------------------------------------------------------------------------------------------------------------------------------------------------------------------------------------------------------------------------------------------------------------------------------------------------------------------------------------------------------------------------------------------------------------------------------------------------------------------------------------------------------------------------------------------------------------------------------------------------------------------------------------------------------------------------------------------------------------------------------------------------------------------------------------------------------------------------------------------------------------------------------------------------------------------------------------------------------------------------------------------------------------ACATAT------------------------------------------------------------------------------------CGTCAC---------------------TTC---------------------------------------------------------------------------------------------------------------------------------------TGGCAT---------GCA---------------------------------------------------------------------------------------------------------------------------------------------------------------------------------------------------------------------------------------------------------------------------------------------------------------------------------------------------------------------------------------------------------------------------------------------------------------------------------------------GAG------------------------------------------------------------------------------------------------------------------------------------------------------AGCAACTGT---------------------------------------------------------------CTG---------------------------------------------GCGAAC------------------------------------------------GGC------------------------GGG---------------------------------------CTACTC---------------------------------------------------GTTCAAATC---------------------------AAG------------------------------------TCAAAA------------------------------------------------------------------------------------------------------------------------------------------------------------------------------------------------------------------------------------------------------------------------------------------------------------------------------------------------------------------------------------------------------------------------------------------------------------------------------------------------------------------------------------------------------------------------------------------------------GATATT---------------------------------------------AAC---------GACTAC---------------------------------------------ATTAAAAAA---------------------------------------------------------------------------------------------------------------------------------------------------GAGCTT------------------------------------------------------------------CATGAAACCTACAAGGAGCGA------------------------------------------------------------------------------------------------------------------------------------------------------------------------------------------------------------------------------------------------------------------------------------------------------------------------------------------------------------------------------------------------------------------------------------------------------------------------------------------------------------------------------------------------------------------------------------------------------------------------------------------------------------------------------------------------------------------------------------------------------------------------------------------------------------------------------------------------------------------------------------------TATGAC------------------------------------------------------------------------------------------------------------------------------------------------------------------------------------------------------------------------------------------------------------------------------------------------------------------------------------------------------------------------------------------------------------------------------------------------------------------------------------------------------------------------------------------------------ACATGGATT---------------------------------------------------------------------------------------------------------------------------------------------------------------------------------------------GGTCTT------------------------------------------GACGAC---------------------------------------------------------------------GCCAAT---CCTGGG------------------------------------------GAG------------------------------------------------AAA------------------------------------------------------------------------------------------------------------------TTCACGTGG---------------------------------------------------------------------------------------------------------------------------------------------------------------------------GCC---GACGGCAGC---------------AGTGTG------------------------------------AATTATGAAAAC---------------------------------TGG------------------------------------------------------------------------------------------------------------------------------------------------------------------------------------------------------------------------------------------------------------------------------------------------------------------------------------------------------------------------------------------------------------------------------------------------------------------------------------------------------GCA---CCTAATGAA---------------------------------------------------------------GGC------------------------------------------------------------------------------------------------------------------------------------------------------------------------------------------------------------------------------------------------------------------------------------------------------------------------------GAGAGATTTAGTGGCGGGTTGGAC---------------------------------------------------GCT---------------------------------------------------------------------------------------------------------------------------------------------------------TGCGCCACA------------------------------------------------------------------------------------------------------ATC------------------------------------------------------------------------------------------------------------------------------------------------------------GAC---CCTGTC---AAC------GGAACC---------------------------------------------TGGATCGATTATCCC---------------------------------------------------------------------------------------------------------------------------------------------------------------------------------------------------------------------------------------------------------------------------------------------------TGC---CAAGGA------------------------------------------------------------------------------------------------------------------------------------------------------------------------------------------TTTCTTTTT---------------------------------------------------------------------------------------------------GAAGAAGTCAAA---------------CCCTAC------------------------------GTG------------------------------------------------------------------------------------------------------------------------------------------------------------------------------------------------------------------------------------------------------------------------------------------------------------------------------------------------------------------------------------------------------------------------------------------------------------------------------------------------------------------------------------------------------------------------------------------------------TGC------------------------------------------------------------------------------------------------------------------------------------------------------------------------------------------------------------------------------------------------------------------------------------------------------------------------------------------------------------------------------------------------GAGTAT---------------------------------------------------------------------------------------------------------------------------------------------------------------------------------------------------------------------------------------------------------------------------------------------------------------GACCCCGAT---------------------------------------------------------------------------AACCTTTTGACCACC---------------------------------------------------------------------------------------------------------------------------------------------------------------------------CCAGCT---------------------------------------------------------------------------------------------------------------ACGAATTAG------------------------------------------------------------------------------------------------------------------------------------------------------------------------------------------------------------------------------------------------------------------------------------------------------------------------------------------------------------------------------------------------------------------------------------------------------------------------------------------------------------------------------------------------------------------------------------------------------------------------------------------------------------------------------------------------------------------------------------------------------------------------------------------------------------------------------------------------------------------------------------------------------------------------------------------------------------------------------------------------------------------------------------------------------------------------------------------------------------------------------------------------------------------------------------------------------------------------------------------------------------------------------------------------------------------------------------------------------------------------------------------------------------------------------------------------------------------------------------------------------------------------------------------------------------------------------------------------------------------------------------------------------------------------------------------------------------------------------------------------------------------------------------------------------------------------------------------------------------------------------------------------------------------------------------------------------------------------------------------------------------------------------------------------------------------------------------------------------------------------------------------------------------------------------------------------------------------------------------------------------------------------------------------------------------------------------------------------------------------------------------------------------------------------------------------------------------------------------------------------------------------------------------------------------------------------------------------------------------------------------------------------------------------------------------------------------------------------------------------------------------------------------------------------------------------------------------------------------------------------------------------------------------------------------------------------------------------------------------------------------------------------------------------------------------------------------------------------------------------------------------------------
>Aca_XP_005098630.1_1
------------------------------------------------------------------------------------------------------------------------------------------------------------------------------------------------------------------------------------------------------------------------------------------------------------------------------------------------------------------------------------------------------------------------------------------------------------------------------------------------------------------------------------------------------------------------------------------------------------------------------------------------------------------------------------------------------------------------------------------------------------------------------------------------------------------------------------------------------------------------------------------------------------------------------------------------------------------------------------------------------------------------------------------------------------------------------------------------------------------------------------------------------------------------------------------------------------------------------------------------------------------------------------------------------------------------------------------------------------------------------------------------------------------------------------------------------------------------------------------------------------------------------------------------------------------------------------------------ATG------------------------------------------------------------------------------------------------------------------------------------------------------------------------------------------------------------------------------------------------------------------------------------------------------------------------------------------------------------------------------------------------------------------------------------------------------------------------------------------------------------------------------------------------------------------------------------------------------------------------------------------------------------------------------------------------------------------------------------------------------ACACATATC---------------------------------------------------------------------------------------------------------------------------------------------------------------------------------------------------------------------------------------------------------------------------------------------------------------------------------------------------------------------------------------------------------------------------------------------------------------------------------------------------------------------------------------TTTTTCCTT------------------------------------------------------------------------------------------------------------------------------------------------------------------------------------------------------------------------------------------------------------------------------------------------------------------------------------------------------------------------------------------------------------------------------TTAATCCCA------------------------------------------------------------------------------------------------------------------------------------------------------------------------------------------------------------------------------------------------------------------------------------------------------------------------------------------------------------------------------------------------------------------------------------------------------------------------------------------------------------------------------------------------------------------------------------------------------------------------------------------------------------------------------------------------------------------------------------------------------------------------------------------------------------------------------------------------------------------------------------------------------------------------------------------------------------------------------------------------------------------------------------------------------------GGAAGC---------------------------------------------------------------------------------------------------------------------------------------------------------------------------------------------------------------------------------------------------------------------------------------------------------------------------------------------------------------------------------------------------ACTTCCAGC------------------------------------------------------------------------------------------------------GTA---------------------------------------------------------------------GACAAC------------------------------------------------------------------------------------------------------------------------------------------------------------------------------------------------------------------------------------------------------------------------------------------------------------------------------------------------------------------------------------------------------------------------------------------------------------------------------TGTCCGTCTAAG---------------------------------------------------------------------------------------------------------------------------------------------------------------------------------------------------------------------------------------------------------------------------------------------------------------------------------------------------------CTACCACGG------------------------------------------------------------------------------------------------------------------------------------------------------------------------------------------------------------------------------------------------------------------------------------------GAC---------------------------------------------------------------------------------------------------------------------------------------------------------------------------------------------------------------------------------------------------------------------------------------------------------AAGTTC---TTA------------------------------------------------CAGTAT------------------------------------------------------------------------------------------TTT------------------------------------------------CAA---------------------------------------------------------------GGC---------------------------------------------------------------------------------------------------------------------------------------------------------------------ATCTGT---------------------------------------------------------------------------------------------------------------------------------------TACGAGTTTGCT---------------------------------------------------------------------------------------------------------------------------------------------------------------------------------------------------------------------------------------------------------------------------------------------------------------------------------------------------------------------------------------------------------------------------------------------------------------------------------------------------------------------------------------------------------------------------------------------------------------------------------------------------------------------------------------------------------------------------------------------------------------------------------------------------------------------------------------------------------------------------------------------------------------------------------------------------------------------------------------------------------------------------------------------------------------------------------------------------------------------------------------------------------------------------------------------------------------------------------------------------------------------------------------------------------------------------------------------------------------------------------------------------------------------------------------------------------------------------------------------------------------------------------------------------------------------------------------------------------------------------------------GTGACA------------------------------------------------------------------------------------------------------------------------------------------------------------------------------------------------------------------------------------------------------------------------------------------------------------------------------------------------------------------------------------------------------------------------------------------------------------------------------------------------------------------------------------------------------------------------------------------------------------------------------------------------------------------------------------------------------------------------------------------------------------------------------------------------------------------------------------------------------------------------------------------------------------------------------------------------------------------------------------------------------------------------------------------------------------------------------------------------------------------------------------------------------------------------------------------------------------------------------------------------------------------------------------------------------ACATAT------------------------------------------------------------------------------------CGTCAT---------------------TTC---------------------------------------------------------------------------------------------------------------------------------------TATACT---------GCC---------------------------------------------------------------------------------------------------------------------------------------------------------------------------------------------------------------------------------------------------------------------------------------------------------------------------------------------------------------------------------------------------------------------------------------------------------------------------------------------ACA------------------------------------------------------------------------------------------------------------------------------------------------------AGAGAATGC---------------------------------------------------------------TCA---------------------------------------------CAGAAA------------------------------------------------GGT------------------------GGA---------------------------------------CTTCTG---------------------------------------------------GCTCTAATC---------------------------AAG------------------------------------TCGGAA------------------------------------------------------------------------------------------------------------------------------------------------------------------------------------------------------------------------------------------------------------------------------------------------------------------------------------------------------------------------------------------------------------------------------------------------------------------------------------------------------------------------------------------------------------------------------------------------------GAGATT---------------------------------------------AAT---------TCTTTT---------------------------------------------ATTCAAACA---------------------------------------------------------------------------------------------------------------------------------------------------GAGCTT------------------------------------------------------------------CATGATACCTACAATGAGCGG------------------------------------------------------------------------------------------------------------------------------------------------------------------------------------------------------------------------------------------------------------------------------------------------------------------------------------------------------------------------------------------------------------------------------------------------------------------------------------------------------------------------------------------------------------------------------------------------------------------------------------------------------------------------------------------------------------------------------------------------------------------------------------------------------------------------------------------------------------------------------------------TATGAC------------------------------------------------------------------------------------------------------------------------------------------------------------------------------------------------------------------------------------------------------------------------------------------------------------------------------------------------------------------------------------------------------------------------------------------------------------------------------------------------------------------------------------------------------ACGTGGATA---------------------------------------------------------------------------------------------------------------------------------------------------------------------------------------------GGTCTG------------------------------------------GACGAC---------------------------------------------------------------------GCAAAT---GGAGAG------------------------------------------AAA------------------------------------------------AAA------------------------------------------------------------------------------------------------------------------TTCACCTGG---------------------------------------------------------------------------------------------------------------------------------------------------------------------------GCC---GACGGTAGT---------------GATGTA------------------------------------AAGTACGAAAAC---------------------------------TGG------------------------------------------------------------------------------------------------------------------------------------------------------------------------------------------------------------------------------------------------------------------------------------------------------------------------------------------------------------------------------------------------------------------------------------------------------------------------------------------------------GCA---CCTAACGAA---------------------------------------------------------------GGC------------------------------------------------------------------------------------------------------------------------------------------------------------------------------------------------------------------------------------------------------------------------------------------------------------------------------GAGAGGTTTCATGCCGGAATAGAT---------------------------------------------------GCT---------------------------------------------------------------------------------------------------------------------------------------------------------TGCGCCACA------------------------------------------------------------------------------------------------------ATT------------------------------------------------------------------------------------------------------------------------------------------------------------GAT---CCTGTC---AAT------GGGACT---------------------------------------------TGGATTGATTACCCC---------------------------------------------------------------------------------------------------------------------------------------------------------------------------------------------------------------------------------------------------------------------------------------------------TGT---AAAGGA------------------------------------------------------------------------------------------------------------------------------------------------------------------------------------------TATCGTTTC---------------------------------------------------------------------------------------------------GAAGAAGTGAAA---------------CCTTAC------------------------------ATA------------------------------------------------------------------------------------------------------------------------------------------------------------------------------------------------------------------------------------------------------------------------------------------------------------------------------------------------------------------------------------------------------------------------------------------------------------------------------------------------------------------------------------------------------------------------------------------------------TGC------------------------------------------------------------------------------------------------------------------------------------------------------------------------------------------------------------------------------------------------------------------------------------------------------------------------------------------------------------------------------------------------CAGTTC---------------------------------------------------------------------------------------------------------------------------------------------------------------------------------------------------------------------------------------------------------------------------------------------------------------AACGTCATT---------------------------------------------------------------------------CAACCTTCCACCACC---------------------------------------------------------------------------------------------------------------------------------------------------------------------------CAAGCT---------------------------------------------------------------------------------------------------------------CCAAACACC---------------------------------------------------CAAGCA------------------------CCAACCACAGAGGAGTTGACTGTGAGAATGGTTACATAA------------------------------------------------------------------------------------------------------------------------------------------------------------------------------------------------------------------------------------------------------------------------------------------------------------------------------------------------------------------------------------------------------------------------------------------------------------------------------------------------------------------------------------------------------------------------------------------------------------------------------------------------------------------------------------------------------------------------------------------------------------------------------------------------------------------------------------------------------------------------------------------------------------------------------------------------------------------------------------------------------------------------------------------------------------------------------------------------------------------------------------------------------------------------------------------------------------------------------------------------------------------------------------------------------------------------------------------------------------------------------------------------------------------------------------------------------------------------------------------------------------------------------------------------------------------------------------------------------------------------------------------------------------------------------------------------------------------------------------------------------------------------------------------------------------------------------------------------------------------------------------------------------------------------------------------------------------------------------------------------------------------------------------------------------------------------------------------------------------------------------------------------------------------------------------------------------------------------------------------------------------------------------------------------------------------------------------------------------------------------------------------------------------------------------------------------------------------------------------------------------------------------------------------------------------------------------------------------------------------------------------------------------------------------------------------------------------------------------------------------------------------------------------------------------------------------------------------------------------------------------------------------------------------------------------------------------------------------------------------------------------------------
>Aca_XP_005098890.2_1
------------------------------------------------------------------------------------------------------------------------------------------------------------------------------------------------------------------------------------------------------------------------------------------------------------------------------------------------------------------------------------------------------------------------------------------------------------------------------------------------------------------------------------------------------------------------------------------------------------------------------------------------------------------------------------------------------------------------------------------------------------------------------------------------------------------------------------------------------------------------------------------------------------------------------------------------------------------------------------------------------------------------------------------------------------------------------------------------------------------------------------------------------------------------------------------------------------------------------------------------------------------------------------------------------------------------------------------------------------------------------------------------------------------------------------------------------------------------------------------------------------------------------------------------------------------------------------------------ATG------------------------------------------------------------------------------------------------------------------------------------------------------------------------------------------------------------------------------------------------------------------------------------------------------------------------------------------------------------------------------------------------------------------------------------------------------------------------------------------------------------------------------------------------------------------------------------------------------------------------------------------------------------------------------------------------------------------------------------------------------TATCACCTT---------------------------------------------------------------------------------------------------------------------------------------------------------------------------------------------------------------------------------------------------------------------------------------------------------------------------------------------------------------------------------------------------------------------------------------------------------------------------------------------------------------------------------------CTGGTAGTT------------------------------------------------------------------------------------------------------------------------------------------------------------------------------------------------------------------------------------------------------------------------------------------------------------------------------------------------------------------------------------------------------------------------GCTGGTTTTTGCTTA------------------------------------------------------------------------------------------------------------------------------------------------------------------------------------------------------------------------------------------------------------------------------------------------------------------------------------------------------------------------------------------------------------------------------------------------------------------------------------------------------------------------------------------------------------------------------------------------------------------------------------------------------------------------------------------------------------------------------------------------------------------------------------------------------------------------------------------------------------------------------------------------------------------------------------------------------------------------------------------------------------------------------------------------------------GGCTCA---------------------------------------------------------------------------------------------------------------------------------------------------------------------------------------------------------------------------------------------------------------------------------------------------------------------------------------------------------------------------------------------------ATCTTGTCA------------------------------------------------------------------------------------------------------CAG---------------------------------------------------------------------TCCACAACC------------------------------------------------------------------------------------------------------------------------------------------------------------------------------------------------------------------------------------------------------------------------------------------------------------------------------------------------------------------------------------------------------------------------------------------------------------CCATCC---TCGGCATGTCCCGGGGGG---------------------------------------------------------------------------------------------------------------------------------------------------------------------------------------------------------------------------------------------------------------------------------------------------------------------------------------------------------------------------------------------------------------------------------------------------------------------------------------------------------------------------------------------------------------------------------------------------------------------------------------------------------------------------------------------------------------------------------------------------------------------------------------------------------------------------------------------------------------------------------------------------------------------------------------------------------------------------------TTC------------------------------------------------AAACAG------------------------------------------------------------------------------------------TTC------------------------------------------------GGC---------------------------------------------------------------ATG---------------------------------------------------------------------------------------------------------------------------------------------------------------------TCGTGC---------------------------------------------------------------------------------------------------------------------------------------TACGCCTAC------------------------------------------------------------------------------------------------------------------------------------------------------------------------------------------------------------------------------------------------------------------------------------------------------------------------------------------------------------------------------------------------------------------------------------------------------------------------------------------------------------------------------------------------------------------------------------------------------------------------------------------------------------------------------------------------------------------------------------------------------------------------------------------------------------------------------------------------------------------------------------------------------------------------------------------------------------------------------------------------------------------------------------------------------------------------------------------------------------------------------------------------------------------------------------------------------------------------------------------------------------------------------------------------------------------------------------------------------------------------------------------------------------------------------------------------------------------------------------------------------------------------------------------------------------------------------------------------------------------------------------------CTGGAT------------------------------------------------------------------------------------------------------------------------------------------------------------------------------------------------------------------------------------------------------------------------------------------------------------------------------------------------------------------------------------------------------------------------------------------------------------------------------------------------------------------------------------------------------------------------------------------------------------------------------------------------------------------------------------------------------------------------------------------------------------------------------------------------------------------------------------------------------------------------------------------------------------------------------------------------------------------------------------------------------------------------------------------------------------------------------------------------------------------------------------------------------------------------------------------------------------------------------------------------------------------------------------------------------CACAAG------------------------------------------------------------------------------------GAGACC---------------------TGG---------------------------------------------------------------------------------------------------------------------------------------GCCGAT---------GCT---------------------------------------------------------------------------------------------------------------------------------------------------------------------------------------------------------------------------------------------------------------------------------------------------------------------------------------------------------------------------------------------------------------------------------------------------------------------------------------------CAG------------------------------------------------------------------------------------------------------------------------------------------------------AGCATATGC---------------------------------------------------------------AGG---------------------------------------------GCATTG------------------------------------------------GGA------------------------GGG---------------------------------------TTCGTG---------------------------------------------------GCCGAGGTC---------------------------TAC------------------------------------AGCGAC------------------------------------------------------------------------------------------------------------------------------------------------------------------------------------------------------------------------------------------------------------------------------------------------------------------------------------------------------------------------------------------------------------------------------------------------------------------------------------------------------------------------------------------------------------------------------------------------------CAAGAG---------------------------------------------AAC---------GAGTTC---------------------------------------------CTCAAGCAG---------------------------------------------------------------------------------------------------------------------------------------------------ATGATG---------------------------------------------AGAGACCACGGT------------------------------------------------------------------------------------------------------------------------------------------------------------------------------------------------------------------------------------------------------------------------------------------------------------------------------------------------------------------------------------------------------------------------------------------------------------------------------------------------------------------------------------------------------------------------------------------------------------------------------------------------------------------------------------------------------------------------------------------------------------------------------------------------------------------------------------------------------------------------------------------------------------------------TCCAAGACC---------------------------------------------------------------------------------------------------------------------------------------------------------------------------------------------------------------------------------------------------------------------------------------------------------------------------------------------------------------------------------------------------------------------------------------------------------------------------------------------------------------------------------------------------ATCTGGCTG---------------------------------------------------------------------------------------------------------------------------------------------------------------------------------------------GGAGCT------------------------------------------GACGAT---------------------------------------------------------------------TTGATC---ATTGAA------------------------------------------GGG------------------------------------------------AAA------------------------------------------------------------------------------------------------------------------TGGTACTGG---------------------------------------------------------------------------------------------------------------------------------------------------------------------------GCTACCTCTGGCACC---------------TCTGTG---------------------------------GATGAGTACTCTGAC---------------------------------TGG------------------------------------------------------------------------------------------------------------------------------------------------------------------------------------------------------------------------------------------------------------------------------------------------------------------------------------------------------------------------------------------------------------------------------------------------------------------------------------------------------GCA---CCTGGCCAA---------------------------------------------------------------------------------------------------------------------------------------------------------------------------------------------CCC------------------------------------------------------------------------------------------------------------------------------------------------------------------------------------------------GACTCGACCGCCTCTGGTGACGAG---------------------------------------------------AAC---------------------------------------------------------------------------------------------------------------------------------------------------------TGCATGGAG------------------------------------------------------------------------------------------------------TTC------------------------------------------------------------------------------------------------------------------------------------------------------------AAC---CTGGAG---TCCTTTGGTGGTCAT---------------------------------------------TGGAACGACGATCAG---------------------------------------------------------------------------------------------------------------------------------------------------------------------------------------------------------------------------------------------------------------------------------------------------TGC---GACCAC------------------------------------------------------------------------------------------------------------------------------------------------------------------------------------------CAC------------------------------------------------------------------------------------------------------------------CAG---------------CGCTTC------------------------------ATC------------------------------------------------------------------------------------------------------------------------------------------------------------------------------------------------------------------------------------------------------------------------------------------------------------------------------------------------------------------------------------------------------------------------------------------------------------------------------------------------------------------------------------------------------------------------------------------------------TGC------------------------------------------------------------------------------------------------------------------------------------------------------------------------------------------------------------------------------------------------------------------------------------------------------------------------------------------------------------------------------------------------CAGAAG---------------------------------------------------------------------------------------------------------------------------------------------------------------------------------------------------------------------------------------------------------------------------------------------------------------TACATTACC------------------------------------------------------------------------------------------------------------------------------------------------------------------------------------------------------------------------------------------------------------------------------------------------------------------------------------------------------------------------------------------GCTGACGTC------------------------------------------------------------------------------------------------------------------------------------------------------------------------------------------------------------------------------------------------------------------------------------------------------------------------------------------------------------------------------------------------------------------------------------------------------------------------------------------------------------------------------------------------------------------------------------------------------------------------------------------------------------------------------------------------------------------------------------------------------------------------------------------------------------------------------------------------------------------------------------------------------------------------------------------------------------------------------------------------------------------------------------------------------------------------------------------------------------------------------------------------------------------------------------------------------------------------------------------------------------------------------------------------------------------------ATTGGCTAG---------------------------------------------------------------------------------------------------------------------------------------------------------------------------------------------------------------------------------------------------------------------------------------------------------------------------------------------------------------------------------------------------------------------------------------------------------------------------------------------------------------------------------------------------------------------------------------------------------------------------------------------------------------------------------------------------------------------------------------------------------------------------------------------------------------------------------------------------------------------------------------------------------------------------------------------------------------------------------------------------------------------------------------------------------------------------------------------------------------------------------------------------------------------------------------------------------------------------------------------------------------------------------------------------------------------------------------------------------------------------------------------------------------------------------------------------------------------------------------------------------------------------------------------------------------------------------------------------------------------------------------------------------------------------------------------------------------------------------------------------------------------------------------------------------------
>Aca_XP_005098908.1_1
------------------------------------------------------------------------------------------------------------------------------------------------------------------------------------------------------------------------------------------------------------------------------------------------------------------------------------------------------------------------------------------------------------------------------------------------------------------------------------------------------------------------------------------------------------------------------------------------------------------------------------------------------------------------------------------------------------------------------------------------------------------------------------------------------------------------------------------------------------------------------------------------------------------------------------------------------------------------------------------------------------------------------------------------------------------------------------------------------------------------------------------------------------------------------------------------------------------------------------------------------------------------------------------------------------------------------------------------------------------------------------------------------------------------------------------------------------------------------------------------------------------------------------------------------------------------------------------------------------------------------------------------------------------------------------------------------------------------------------------------------------------------------------------------------------------------------------------------------------------------------------------------------------------------------------------------------------------------------------------------------------------------------------------------------------------------------------------------------------------------------------------------------------------------------------------------------------------------------------------------------------------------------------------------------------------------------------------------------------------------------------------------------------------------------------------------------------------------------------------------------------------------------------------------------------------------------------------------------------------------------------------------------------------------------------------------------------------------------------------------------------------------------------------------------------------------------------------------------------------------------------------------------------------------------------------------------------------------------------------------------------------------------------------------------------------------------------------------------------------------------------------------------------------------------------------------------------------------------------------------------------------------------------------------------------------------------------------------------------------------------------------------------------------------------------------------------------------------------------------------------------------------------------------------------------------------------------------------------------------------------------------------------------------------------------------------------------------------------------------------------------------------------------------------------------------------------------------------------------------------------------------------------------------------------------------------------------------------------------------------------------------------------------------------------------------------------------------------------------------------------------------------------------------------------------------------------------------------------------------------------------------------------------------------------------------------------------------------------------------------------------------------------------------------------------------------------------------------------------------------------------------------------------------------------------------------------------------------------------------------------------------------------------------------------------------------------------------------------------------------------------------------------------------------------------------------------------------------------------------------------------------------------------------------------------------------------------------------------------------------------------------------------------------------------------------------------------------------------------------------------------------------------------------------------------------------------------------------------------------------------------------------------------------------------------------------------------------------------------------------------------------------------------------------------------------------------------------------------------------------------------------------------------------------------------------------------------------------------------------------------------------------------------------------------------------------------------------------------------------------------------------------------------------------------------------------------------------------------------------------------------------------------------------------------------------------------------------------------------------------------------------------------------------------------------------------------------------------------------------------------------------------------------------------------------------------------------------------------------------------------------------------------------------------------------------------------------------------------------------------------------------------------------------------------------------------------------------------------------------------------------------------------------------------------------------------------------------------------------------------------------------------------------------------------------------------------------------------------------------------------------------------------------------------------------------------------------------------------------------------------------------------------------------------------------------------------------------------------------------------------------------------------------------------------------------------------------------------------------------------------------------------------------------------------------------------------------------------------------------------------------------------------------------------------------------------------------------------------------------------------------------------------------------------------------------------------------------------------------------------------------------------------------------------------------------------------------------------------------------------------------------------------------------------------------------------------------------------------------------------------------------------------------------------------------------------------------------------------------------------------------------------------------------------------------------------------------------------------------------------------------------------------------------------------------------------------------------------------------------------------------------------------------------------------------------------------------------------------------------------------------------------------------------------------------------------------------------------------------------------------------------------------------------------------------------------------------------------------------------------------------------------------------------------------------------------------------------------------------------------------------------------------------------------------------------------------------------------------------------------------------------------------------------------------------------------------------------------------------------------------------------------------------------------------------------------------------------------------------------------------------------------------------------------------------------------------------------------------------------------------------------------------------------------------------------------------------------------------------------------------------------------------------------------------------------------------------------------------------------------------------------------------------------------------------------------------------------------------------------------------------------------------------------------------------------------------------------------------------------------------------------------------------------------------------------------------------------------------------------------------------------------------------------------------------------------------------------------------------------------------------------------------------------------------------------------------------------------------------------------------------------------------------------------------------------------------------------------------------------------------------------------------------------------------------------------------------------------------------------------------------------------------------------------------------------------------------------------------------------------------------------------------------------------------------------------------------------------------------------------------------------------------------------------------------------------------------------------------------------------------------------------------------------------------------------------------------------------------------------------------------------------------------------------------------------------------------------------------------------------------------------------------------------------------------------------------------------------------------------------------------------------------------------------------------------------------------------------------------------------------------ATG------------------------------------------------GGA------------------------GGG---------------------------------------TTCGTG---------------------------------------------------GCCGAGGTC---------------------------TAC------------------------------------AGCGAC------------------------------------------------------------------------------------------------------------------------------------------------------------------------------------------------------------------------------------------------------------------------------------------------------------------------------------------------------------------------------------------------------------------------------------------------------------------------------------------------------------------------------------------------------------------------------------------------------CAAGAG---------------------------------------------AAC---------GAGTTC---------------------------------------------CTCAAGCAG---------------------------------------------------------------------------------------------------------------------------------------------------ATGATG---------------------------------------------AGAGACCACGGT------------------------------------------------------------------------------------------------------------------------------------------------------------------------------------------------------------------------------------------------------------------------------------------------------------------------------------------------------------------------------------------------------------------------------------------------------------------------------------------------------------------------------------------------------------------------------------------------------------------------------------------------------------------------------------------------------------------------------------------------------------------------------------------------------------------------------------------------------------------------------------------------------------------------TCCAAGACC---------------------------------------------------------------------------------------------------------------------------------------------------------------------------------------------------------------------------------------------------------------------------------------------------------------------------------------------------------------------------------------------------------------------------------------------------------------------------------------------------------------------------------------------------ATCTGGCTG---------------------------------------------------------------------------------------------------------------------------------------------------------------------------------------------GGAGCT------------------------------------------GACGAT---------------------------------------------------------------------CTGATC---ATTGAA------------------------------------------GGG------------------------------------------------AAA------------------------------------------------------------------------------------------------------------------TGGTACTGG---------------------------------------------------------------------------------------------------------------------------------------------------------------------------GCTACCTCTGGCACC---------------TCTGTG---------------------------------GATGAGTACTCTGAC---------------------------------TGG------------------------------------------------------------------------------------------------------------------------------------------------------------------------------------------------------------------------------------------------------------------------------------------------------------------------------------------------------------------------------------------------------------------------------------------------------------------------------------------------------GCA---CCTGGCCAA---------------------------------------------------------------------------------------------------------------------------------------------------------------------------------------------CCC------------------------------------------------------------------------------------------------------------------------------------------------------------------------------------------------GACTCAACCGCCACTGGTGACGAG---------------------------------------------------AAC---------------------------------------------------------------------------------------------------------------------------------------------------------TGCATGGAG------------------------------------------------------------------------------------------------------TTC------------------------------------------------------------------------------------------------------------------------------------------------------------AAC---CTGGAG---TCCTTCGGTGGTCAT---------------------------------------------TGGAATGACGACGAG---------------------------------------------------------------------------------------------------------------------------------------------------------------------------------------------------------------------------------------------------------------------------------------------------TGC---GACCAC------------------------------------------------------------------------------------------------------------------------------------------------------------------------------------------CAC------------------------------------------------------------------------------------------------------------------CAG---------------CGCTTC------------------------------ATC------------------------------------------------------------------------------------------------------------------------------------------------------------------------------------------------------------------------------------------------------------------------------------------------------------------------------------------------------------------------------------------------------------------------------------------------------------------------------------------------------------------------------------------------------------------------------------------------------TGC------------------------------------------------------------------------------------------------------------------------------------------------------------------------------------------------------------------------------------------------------------------------------------------------------------------------------------------------------------------------------------------------CAGAAG---------------------------------------------------------------------------------------------------------------------------------------------------------------------------------------------------------------------------------------------------------------------------------------------------------------TACATCACT------------------------------------------------------------------------------------------------------------------------------------------------------------------------------------------------------------------------------------------------------------------------------------------------------------------------------------------------------------------------------------------GCTGACGTC------------------------------------------------------------------------------------------------------------------------------------------------------------------------------------------------------------------------------------------------------------------------------------------------------------------------------------------------------------------------------------------------------------------------------------------------------------------------------------------------------------------------------------------------------------------------------------------------------------------------------------------------------------------------------------------------------------------------------------------------------------------------------------------------------------------------------------------------------------------------------------------------------------------------------------------------------------------------------------------------------------------------------------------------------------------------------------------------------------------------------------------------------------------------------------------------------------------------------------------------------------------------------------------------------------------------ATTGGCTAG---------------------------------------------------------------------------------------------------------------------------------------------------------------------------------------------------------------------------------------------------------------------------------------------------------------------------------------------------------------------------------------------------------------------------------------------------------------------------------------------------------------------------------------------------------------------------------------------------------------------------------------------------------------------------------------------------------------------------------------------------------------------------------------------------------------------------------------------------------------------------------------------------------------------------------------------------------------------------------------------------------------------------------------------------------------------------------------------------------------------------------------------------------------------------------------------------------------------------------------------------------------------------------------------------------------------------------------------------------------------------------------------------------------------------------------------------------------------------------------------------------------------------------------------------------------------------------------------------------------------------------------------------------------------------------------------------------------------------------------------------------------------------------------------------------------
>Aca_XP_005100118.1_1
------------------------------------------------------------------------------------------------------------------------------------------------------------------------------------------------------------------------------------------------------------------------------------------------------------------------------------------------------------------------------------------------------------------------------------------------------------------------------------------------------------------------------------------------------------------------------------------------------------------------------------------------------------------------------------------------------------------------------------------------------------------------------------------------------------------------------------------------------------------------------------------------------------------------------------------------------------------------------------------------------------------------------------------------------------------------------------------------------------------------------------------------------------------ATGACGAGTCGTCTG------------------CTGCAGACCCTG------------------------------------------------------------------------------------------------TGCCTGGCTATCATGGCGGCA------------------------------------------------------------------------------------------------------------------------------------------------------------------------------------------------------------------------------------------------------GTCGTCCTC---------------------------------------------------------------------------------------------------------------------------------------------------------------------------------------------------------------------------------------------------------------------------------------------------------------------------------------------------------------------------------------------------------------------------------------------------------------------------------------------------------------------------------------------------------------------------------------------------------------------------------------------------------------------------------------------------------------------------------GCAGAAGCTGACGTCACC---ATGGAGGCGGTGCCCGACCAGATCGAGTCG------------------------------------------------------------------------------------------------------------------------------------------AAACTGACGCAAAAACTGACGGTGACCTGTTCGGCCAAGGTG------------GTCAACGCCTCCCAGGGAATGGCGGGA------------------------------------------------------------------------------------------------------------------------ATAATGACGCTGGAG---------------------------------------------------------------------------------------------------------------------------------------------------------------------------------------------------------------------------------------------------------------------------------------------------------------------------------------------------------------------------------------------------------------------------------------------------ATAGACCACGAGGGC---------------------------------------------------------------------------------------------------------------ACGACCCTGGCCACTGTCTTCAAGAACAAG---------------------------------------------------------------------------------------------------------------------------------------------------------------------------------------------GTC---------------------------------------------------------------------------------------------------------------------------------------------------------------------------------------------------------------------------------------------------------------------------------------------------------------------------------------------------------------------------------------------------------------------------------------------------------------------------------------------------------------------------------------------------------------------------------------------------------------------------------------------------------------------------------------------------------------------------------------------------------------------------------------------------------------------------------AATAAACTGTCGGCCTTTGGCGGGGAGGCTAAC---GGT------------------------------------------------------------------------------------------------------------------------------------------------------------------------------------------------------------------------------------------------------------------------------------------------------------CATATCAGCGAC---------------------------------------------------------------------------------------------------------------------------------------------------ACAGAGGGCAGCTTGAGTCTCATG---------------------------------------------------------TTCTCCCAGGTAGGGCTCAACAGCACGGGAGTC------------------------------------------------------------------------------------------------------------------------------------------------------------------------------------------------------------------------------------------------------------------------------------------------------------------------------------------------------------------------------------------------------------------------------------------------------TACACGTGCACGGCTATAGGCTTC------------------------------------------------------------------------------------------------------------------------------------------------------------------------------------------------------------------------------------------------------------------------------------------------------------------------ACCGCTCTCGGCACGACAGAGCAGGCATTGGCCACC------------------------GTCAACGTCACGACA---CACAACCCTAGCAACGTGACGTTCATCAAC------------------------------------------------------------------------------------------GAGCTG---------------GTGGAGATTGAGTCGCAG------------------------------------------------------------------------------------------------------------------------------------------------------------------------------------------------------CTGGCGGACGTGACGTTTAGCGTCAACGGTTTG------------------------------------------------GGTCGCCGGTGGCAACACGTGGAC---------------------------------------------------------------------CACAACCCCCTGTTTGTGACG------------------------------------------------TCACCG---------------GCC------------------------------------------------------------------------TAC------------------------------------------------AAC---------------------------------------------------------------GGG------------------------------------------------------------------------------------------------------------AGCCTG------------------------------------------------------------------------------------------------------------------------------------------------------------------------------------------------TACCTGCTC------------------------------------------------------------------------------------------------------------------------------------------------------------------------------------------------------------------------------------------------------------------------------------------------------------------------------------------------------------------------------------------------------------------------------------------------------------------------------------------------------------------------------------------------------------------------------------------------------------------------------------------------------------------------------------------------------------------------------------------------------------------------------------------------------------------------------------------------------------------------------------------------------------------------------------------------------------------------------------------------------------------------------------------------------------------------------------------------------------------------------------------------------------------------------------------------------------------------------------------------------------------------------------------------------------------------------------------------------------------------------------------------------------------------------------------------------------------------------------------------------------------------------------------------------------------------------------------------------------------------------------------------------------------------------------------------------------------------------------------------------------------------------------------------------------------------------------------------------------------------------------------------------------------------------------------------------------------------------------------------------------------------------------------------------------------------------------------------------------------------------------------------------------------------------------------------------------------------------------------------------------------------------------------------------------------------------------------------------------------------------------------------------------------------------------------------------------------------------------------------------------------------------------------------------------------------------------------------------------------------------------------------------------------------------------------------------------------------------------------------------------------------------------------------------------------------------------TCC------------------------------------------------------------------------------------------------------------CGCGCGGAC------------------------------------------------------------------------------------------------------------------------------------------------------------------------------------------------------------------------------------------------------ATGGGTCACGTGTACATGGCG---------------------------------------------------------------------------------------------------------------------------------------------------------------------------------------------------------------------------------------------------------------------------------------------------------------------------------------------------------------------------------------------------------------------------------------------------------------------------------------------CAG------------------------------------------------------------------------------------------------------------------------------------------------------TTCATCTGC---------------------------------------------------------------TTC---------------------------------------------GTC---------------------------------------------CAG---GGC------------------------GGG---------------------------------------TATCTG---------------------------------------------------GCCGAGATC---------------------------AAC------------------------------------AGCGCA------------------------------------------------------------------------------------------------------------------------------------------------------------------------------------------------------------------------------------------------------------------------------------------------------------------------------------------------------------------------------------------------------------------------------------------------------------------------------------------------------------------------------------------------------------------------------------------------------GCGGAG---------------------------------------------TTC---------AGGAAC---------------------------------------------GTTCGCGCC---------------------------------------------------------------------------------------------------------------------------------------------------TTTGTGAAG------------------------------------GGT---------------------CAGCTCAACCAG---------------------------------------------------------------------------------------------------------------------------------------------------------------------------------------------------------------------------------------------------------------------------------------------------------------------------------------------------------------------------------------------------------------------------------------------------------------------------------------------------------------------------------------------------------------------------------------------------------------------------------------------------------------------------------------------------------------------------------------------------------------------------------------------------------------------------------------------------------------------------------------------------ACGTCTGACGTTATC------------------------------------------------------------------------------------------------------------------------------------------------------------------------------------------------------------------------------------------------------------------------------------------------------------------------------------------------------------------------------------------------------------------------------------------------------------------------------------------------------------------------------------------------GTGTGGCTG---------------------------------------------------------------------------------------------------------------------------------------------------------------------------------------------GGGGCC------------------------------------------AGTGAC---------------------------------------------------------------------CAGAGG---GTGGAG------------------------------------------TCT------------------------------------------------AAA------------------------------------------------------------------------------------------------------------------TGGGAGCTG---------------------------------------------------------------------------------------------------------------------------------------------------------------------------ATGTACAACAGAGGG---------------GGCGCC------------------------------GTG------TATCTGGAG---------------------------------TGG------------------------------------------------------------------------------------------------------------------------------------------------------------------------------------------------------------------------------------------------------------------------------------------------------------------------------------------------------------------------------------------------------------------------------------------------------------------------------------------------------------GGCGGGTTC---------------------------------------------------------------------CCA------------------------------------------TCCACG------------------------------------------------------------------------------------------------------------------------------------------------------------------------------------------------------------------------------------------------------------------------------------------GGCTAT---------------------------------------------------GAC---------------------------------------------------------------------------------------------------------------------------------------------------------TGTCTGGTG------------------------------------------------------------------------------------------------------CTGTCTTCCACC---------------------------------ACC---------------------------------------------------------------------------------------------------------------GACTTC------------------------------------------------------------------TTCATGAACGATCAGAGG---------------------------------------------------------------------------------------------------------------------------------------------------------------------------------------------------------------------------------------------------------------------------------------------------TGT---GGGGAG---------------------------------------------------------------------------------------------------------------------------------------------------------------------------------------AAC---------------------------------------------------------------------------------------------------------------------------------GGG---AGGGTC------------------------------TTG------------------------------------------------------------------------------------------------------------------------------------------------------------------------------------------------------------------------------------------------------------------------------------------------------------------------------------------------------------------------------------------------------------------------------------------------------------------------------------------------------------------------------------------------------------------------------------------------------TGT------------------------------------------------------------------------------------------------------------------------------------------------------------------------------------------------------------------------------------------------------------------------------------------------------------------------------------------------------------------------------------------------GAG------------------------------------------------------------------------------------------------------------------------------------------------------------------------------------------------------------------------------------------------------------------------------------------------------------------------------------------------------------------------------------------------------------------------------------------------------------------------------------------------------------------------------------------------------------------------------------------------------------------------------------------------------------------------------------------------------------------------------------------------------------------------------------------------------------------------------------------------------------------------------------------------------------------------------------------------------------------------------------------------------------------------------------------------------------------------------------------------------------------------------------------------------------------------------------------------------------------------------------------------------------------------------------------------------------------------------------------------------------------------------------------------------------------------------------------------------------------------------------------------------------------------------------------------------------------------------------------------------------------------------------------------------------------------------------------------------------------------------------------------------------------------------------------------------------------------------------------------------------------------------------------------------------------------------------------------------------------------------------------------------------------------------------------------------GTT------------------------------------------------------------------------------------------------------------------------------------------------------------------------------------------------------------------------------------------------------------------CCCAGTGGGTCTGTCAGTGTGTACGCGGGGAGGGAGGGGTAG---------------------------------------------------------------------------------------------------------------------------------------------------------------------------------------------------------------------------------------------------------------------------------------------------------------------------------------------------------------------------------------------------------------------------------------------------------------------------------------------------------------------------------------------------------------------------------------------------------------------------------------------------------------------------------------------------------------------------------------------------------------------------------------------------------------------------------------------------------------------------------------------------------------------------------------------------------------------------------------------------------------------------------------------------------------------------------------------------------------------------------------------------------------------------------------------------------------------------------------------------------------------------------------------------------------------------------------------------------------------------------------------------------------------------------------------------------------------------------------------------------
>Aca_XP_005100399.1_1
------------------------------------------------------------------------------------------------------------------------------------------------------------------------------------------------------------------------------------------------------------------------------------------------------------------------------------------------------------------------------------------------------------------------------------------------------------------------------------------------------------------------------------------------------------------------------------------------------------------------------------------------------------------------------------------------------------------------------------------------------------------------------------------------------------------------------------------------------------------------------------------------------------------------------------------------------------------------------------------------------------------------------------------------------------------------------------------------------------------------------------------------------------------ATGGGTGTGCGAGGCGATGTC------------------------------------------------------------------------------------------------------------------------------------------------------------------------------------------------------------------------------------------------------------------------------------------------------------------------CCACCTCAGCCACAGGATGGACAATCC------------------------------------------------------ATT---------------------------------------------------------------------------------------------------------------------------------------------------------------------------------------------------------------------------------------------------------------------------------------------------------------------------------------------------------------------------------------------------------------------------------------------------------------------------------------------------------------------------------------------------------------------------------------------------------------------------------------------------------------------------------------------------------------------------------------CACAAATACAAGAAACTGTACATTCTGACATGGATTTGTTTCATT---------------------------------------------------------------------------------------------------------------------------------------------------------------------------------------------------------------------------------------------------------------------------------------------------------------------------------------------------GTTACATCGCTTCTCGTTTCGTCT---------------------------------------------------------------------------------------------------------------------------GCTGCCATTGTCGATATTGTTCAAACGGTG------------------------------------------------------------------------------------------------------------------------------------------------------------------------------------------------------------------------------------------------------------------------------------------------------------------------------------------------------------------------------------------------------------------------AGCTCTATAAAC---------------------------------------------------------------------------------------------------------------------------------------------------------------------------------------------------CAG---------------------------------------------------------------------------------------------------------------------------------------------------------------------------------------------------------------------------------------------------------------------------------------------------------------------------------------------------------------------------------------------------------------------------------------------------------------------------------------------------------------------------------------------------------------------------------------------------------------------------------------------------------------------------------------------------------------------------------------------------------------------------------------------------------------------------------------------------------------------------------------------------------------------------------------------------------------------------------------------------------------------------------------------------------------------------------------------------------------------------------------------------------------------------------------------------------------------------------------------------------------------------------------------------------------------------------------------------------------------------------------------------------------------------------------------------------------------------------------------------------------------------------------------------------------------------------------------------------------------------------------------------------------------------------------------------------------------------------------------------------------------------------------------------------------------------------------------------------------------------------------------------------------------------------------------------------------------------------------------------------------------------------------------------------------------------------------------------------------------------------------------------------------------------------------------------------------------------------------------------------------------------------------------------GACCAGATGTCCATCAAC---------------------ATTAGGGGTGAGCTG------------------------------------------------------------------------------------------------------------------------------------------------TCTGCAGTGCAGGAAAAG------------------------------------------------------------------------------------------------------------------------------------------------------------------------------------------------------TTCGACAACCTGGAGAAGAAAGTGTCTGAGGTGGAAGATGACGCC------------------------------------------------------------------------------------------------------------------------------ACGACACCAAGTAAGCTTAAGCTC---------------------------------------------TGCTCCCAC------------------------------------------------------------------------------------------------------------------------------------------GGCAGC---------------------------------------------------------------GGC------------------------------------------------------------------------------------------TGTGAGCAGCTGACCAGTAGGCCTGAAGCAATGACC---------------------------------------CACTGT---------------------------------------------------------------------------------------------------------------------------------------TACAAAGTGTCC---------------------------------------------------------------------------------------------------------------------------------------------------------------------------------------------------------------------------------------------------------------------------------------------------------------------------------------------------------------------------------------------------------------------------------------------------------------------------------------------------------------------------------------------------------------------------------------------------------------------------------------------------------------------------------------------------------------------------------------------------------------------------------------------------------------------------------------------------------------------------------------------------------------------------------------------------------------------------------------------------------------------------------------------------------------------------------------------------------------------------------------------------------------------------------------------------------------------------------------------------------------------------------------------------------------------------------------------------------------------------------------------------------------------------------------------------------------------------------------------------------------------------------------------------------------------------------------------------------------------------------------------------------------------------------------------------------------------------------------------------------------------------------------------------------------------------------------------------------------------------------------------------------------------------------------------------------------------------------------------------------------------------------------------------------------------------------------------------------------------------------------------------------------------------------------------------------------------------------------------------------------------------------------------------------------------------------------------------------------------------------------------------------------------------------------------------------------------------------------------------------------------------------------------------------------------------------------------------------------------------------------------------------------------------------------------------------------------------------------------------------------------------------------------------------------------------------GAT------------------------------------------------------------------------------------------------------------GAA---AAA------------------------------------------------------------------------------------ACTACG---------------------TGGGCA------------------------------------------GAC------------------------------------------------------------------------------------------------------GCG---------------------------------------------------------------------------------------------------------------------------------------------------------------------------------------------------------------------------------------------------------------------------------------------------------------------------------------------------------------------------------------------------------------------------------------------------------------------------------------------AGG------------------------------------------------------------------------------------------------------------------------------------------------------AAGAAATGT---------------------------------------------------------------GAG---------------------------------------------TCTCTC------------------------------------------------GGT------------------------GGC---------------------------------------TTTCTG---------------------------------------------------GCCGAGTTC---------------------------CAC------------------------------------AACCAT------------------------------------------------------------------------------------------------------------------------------------------------------------------------------------------------------------------------------------------------------------------------------------------------------------------------------------------------------------------------------------------------------------------------------------------------------------------------------------------------------------------------------------------------------------------------------------------------------TTCACC---------------------------------------------CTG---------GAATAC---------------------------------------------GTGAAACGG---------------------------------------------------------------------------------------------------------------------------------------------------GTTGTTACT------------------------------------TCT---------------------GATACGTCACGG------------------------------------------------------------------------------------------------------------------------------------------------------------------------------------------------------------------------------------------------------------------------------------------------------------------------------------------------------------------------------------------------------------------------------------------------------------------------------------------------------------------------------------------------------------------------------------------------------------------------------------------------------------------------------------------------------------------------------------------------------------------------------------------------------------------------------------------------------------------------------------------------------------------------------------------------------------------------------------------------------------------------------------------------------------------------------------------------------------------------------------------------------------------------------------------------------------------------------------------------------------------------------------------------------------------------------------------------------------------------------------------------------------------------------------------------------------------CTCTGGCTC---------------------------------------------------------------------------------------------------------------------------------------------------------------------------------------------GGTGCC------------------------------------------ACTGAC---------------------------------------------------------------------CAGGGC---AAAGAG------------------------------------------GGC------------------------------------------------ATC------------------------------------------------------------------------------------------------------------------TGGACGTGG---------------------------------------------------------------------------------------------------------------------------------------------------------------------------GTCACGTCCAACAGA---------------CACCTG------------------------------------TCCGTGGAAGAC---------------------------------TGG------------------------------------------------------------------------------------------------------------------------------------------------------------------------------------------------------------------------------------------------------------------------------------------------------------------------------------------------------------------------------------------------------------------------------------------------------------------------------------------------------GAC---ATAAACCAG---------------------------------------------------------------------CCG------------------------------------------AACAAC---------------------------------------------------------------------------------------------------------------------------------------------------------------------------------------------------------------------------------------------------------------------------------CTCATGTACATTGAG---------------------------------------------------CAC---------------------------------------------------------------------------------------------------------------------------------------------------------TGCCTGGAG------------------------------------------------------------------------------------------------------ATGGATAAAAGA------------------------------------------------------------------------------------------------------------------------------------------------------------------------CGTCGGAAA------------------------------------------TCATGGAACGACATACGG---------------------------------------------------------------------------------------------------------------------------------------------------------------------------------------------------------------------------------------------------------------------------------------------------TGT---AATAGT---------------------------------------------------------------------------------------------------------------------------------------------------------------------------------------------------------------------------------------------------------------------------------------------------------------------------AAGCTGCGATAT------------------------------CTC------------------------------------------------------------------------------------------------------------------------------------------------------------------------------------------------------------------------------------------------------------------------------------------------------------------------------------------------------------------------------------------------------------------------------------------------------------------------------------------------------------------------------------------------------------------------------------------------------TGT------------------------------------------------------------------------------------------------------------------------------------------------------------------------------------------------------------------------------------------------------------------------------------------------------------------------------------------------------------------------------------------------CAGAGAGAC------------------------------------------------------------------------------------------------------------------------------------------------------------------------------------------------------------------------------------------------------------------------------------------------------------------------------------------------------------------------------------------------------------------------------------------------------------------------------------------------------------------------------------------------------------------------------------------------------------------------------------------------------------------------------------------------------------------------------------------------------------------------------------------------------------------------------------GGGGACAACTGTCAAGGC---------------------------------------------------------------------------------------------------------------------------------------------------------------------------------------------------------------------------------------------------------------------------------------------------------------------------------------------------------------------------------------------------------------------------------------------------------------------------------------------------------------------------------------------------------------------------------------------------------------------------------------------------------------------------------------------------------------------------------------------------------------------------------------------------------------------------------------------------------------------------------------------------------------------------------------------------------------------------------------------------------------------------------------------------------------------------------------------------------------------------------------------------------------------------------------TGGCTGGAACAA------------------GAGTAA---------------------------------------------------------------------------------------------------------------------------------------------------------------------------------------------------------------------------------------------------------------------------------------------------------------------------------------------------------------------------------------------------------------------------------------------------------------------------------------------------------------------------------------------------------------------------------------------------------------------------------------------------------------------------------------------------------------------------------------------------------------------------------------------------------------------------------------------------------------------------------------------------------------------------------------------------------------------------------------------------------------------------------------------------------------------------------------------------------------------------------------------------------------------------------------------------------------------------------------------------------------------------------------------------------------------------------------------------------------------------------------------------------------------------------------------------------------------------------------------------------------------------------------------------------------------------------------------------------------------------------------------------------------------------------------------------------------------------------------------------------------------------------------
>Aca_XP_005104917.1_1
---------------------------------------------------------------------------------------------------------------------------------------------------------------------------------------------------------------------------------------------------------------------------------------------------------------------------------------------------------------------------------------------------------------------------------------------------------------------------------------------------------------------------------------------------------------------------------------------------------------------------------------------------------------------------------------------------------------------------------------------------------------------------------------------------------------------------------------------------------------------------------------------------------------------------------------------------------------------------------------------------------------------------------------------------------------------------------------------------------------------------------------------------------------ATGATGAATATACGAGACTATGCC------------------------------------------------------------------------------------------------------------------------------------------------------------------------------------------------------------------------------------------------------------------------------------------------------------------------CCACCTCGGCCACAGGATAGACAATCC------------------------------------------------------TTT---------------------------------------------------------------------------------------------------------------------------------------------------------------------------------------------------------------------------------------------------------------------------------------------------------------------------------------------------------------------------------------------------------------------------------------------------------------------------------------------------------------------------------------------------------------------------------------------------------------------------------------------------------------------------------------------------------------------------------------CACAAATACAAGAAGCTGTACATTCTGAAATGGATTTGTGTCATT---------------------------------------------------------------------------------------------------------------------------------------------------------------------------------------------------------------------------------------------------------------------------------------------------------------------------------------------------GTTACCTCGCTTCTCGTGTCGTCT---------------------------------------------------------------------------------------------------------------------------GCTGCCGTTGTCGTAATTGTTCACATTGTGTTGGCGGACAAGGCT------------------------------------------------------------------------------------------------------------------------------------------------------------------------------------------------------------------------------------------------------------------------------------------------------------------------------------------------------------------------------------------------GATGTACTGAGCATTATA------------------------------------------------------------------------------------------------------------------------------------------------------------------------------------------------------------------------------------------------------------------------------------------------------------------------------------------------------------------------------------------------------------------------------------------------------------------------------------------------------------------------------------------------------------------------------------------------------------------------------------------------------------------------------------------------------------------------------------------------------------------------------------------------------------------------------------------------------------------------------------------------------------------------------------------------------------------------------------------------------------------------------------------------------------------------------------------------------------------------------------------------------------------------------------------------------------------------------------------------------------------------------------------------------------------------------------------------------------------------------------------------------------------------------------------------------------------------------------------------------------------------------------------------------------------------------------------------------------------------------------------------------------------------------------------------------------------------------------------------------------------------------------------------------------------------------------------------------------------------------------------------------------------------------------------------------------------------------------------------------------------------------------------------------------------------------------------------------------------------------------------------------------------------------------------------------------------------------------------------------------------------------------------------------------------------------------------------------------------------------------------------------------------------------------------------------------------------------------------------------------AACCAGGTGACCACCAAT---------------------ATCAGCAGCCGGTTG------------------------------------------------------------------------------------------------------------------------------------------------TCTGACGTGCAGGAAAAG------------------------------------------------------------------------------------------------------------------------------------------------------------------------------------------------------TTCGACAACCTGGAGGAGATCGTGTCAAGGGTGGAGGATGACGTC------------------------------------------------------------------------------------------------------------------------------AGGGCGCGAAGTGACCTTAAGCTC---------------------------------------------TGCTCCCAC------------------------------------------------------------------------------------------------------------------------------------------GGCAAC---------------------------------------------------------------GGC------------------------------------------------------------------------------------------TGTCGG---CTGACCAGTAGCTATAAGGTAAGGACC---------------------------------------CATTGT---------------------------------------------------------------------------------------------------------------------------------------TACAAGGTGTTC---------------------------------------------------------------------------------------------------------------------------------------------------------------------------------------------------------------------------------------------------------------------------------------------------------------------------------------------------------------------------------------------------------------------------------------------------------------------------------------------------------------------------------------------------------------------------------------------------------------------------------------------------------------------------------------------------------------------------------------------------------------------------------------------------------------------------------------------------------------------------------------------------------------------------------------------------------------------------------------------------------------------------------------------------------------------------------------------------------------------------------------------------------------------------------------------------------------------------------------------------------------------------------------------------------------------------------------------------------------------------------------------------------------------------------------------------------------------------------------------------------------------------------------------------------------------------------------------------------------------------------------------------------------------------------------------------------------------------------------------------------------------------------------------------------------------------------------------------------------------------------------------------------------------------------------------------------------------------------------------------------------------------------------------------------------------------------------------------------------------------------------------------------------------------------------------------------------------------------------------------------------------------------------------------------------------------------------------------------------------------------------------------------------------------------------------------------------------------------------------------------------------------------------------------------------------------------------------------------------------------------------------------------------------------------------------------------------------------------------------------------------------------------------------------------------------------------AGA------------------------------------------------------------------------------------------------------------AAT---AAA------------------------------------------------------------------------------------ACTACG---------------------TGGGCC------------------------------------------GAC------------------------------------------------------------------------------------------------------GCG---------------------------------------------------------------------------------------------------------------------------------------------------------------------------------------------------------------------------------------------------------------------------------------------------------------------------------------------------------------------------------------------------------------------------------------------------------------------------------------------AGG------------------------------------------------------------------------------------------------------------------------------------------------------AAGAAATGT---------------------------------------------------------------CAG---------------------------------------------TCTTTC------------------------------------------------GGT------------------------GGC---------------------------------------TTCCTG---------------------------------------------------GCCGAGTTT---------------------------CAT------------------------------------GACTAT------------------------------------------------------------------------------------------------------------------------------------------------------------------------------------------------------------------------------------------------------------------------------------------------------------------------------------------------------------------------------------------------------------------------------------------------------------------------------------------------------------------------------------------------------------------------------------------------------GTCTCC---------------------------------------------CTG---------GAATAC---------------------------------------------GTGCAACGG---------------------------------------------------------------------------------------------------------------------------------------------------GTTGTTGCC------------------------------------CCT---------------------AGTCCCTCAAGG------------------------------------------------------------------------------------------------------------------------------------------------------------------------------------------------------------------------------------------------------------------------------------------------------------------------------------------------------------------------------------------------------------------------------------------------------------------------------------------------------------------------------------------------------------------------------------------------------------------------------------------------------------------------------------------------------------------------------------------------------------------------------------------------------------------------------------------------------------------------------------------------------------------------------------------------------------------------------------------------------------------------------------------------------------------------------------------------------------------------------------------------------------------------------------------------------------------------------------------------------------------------------------------------------------------------------------------------------------------------------------------------------------------------------------------------------------------CTTTGGATC---------------------------------------------------------------------------------------------------------------------------------------------------------------------------------------------GGCGCT------------------------------------------AGTGAC---------------------------------------------------------------------GAGGGT---AGAGAG------------------------------------------GGC------------------------------------------------AAC------------------------------------------------------------------------------------------------------------------TGGACGTGG---------------------------------------------------------------------------------------------------------------------------------------------------------------------------GTCACGTCCAACAAA---------------CGCCTG------------------------------------ATGGTGGACGAC---------------------------------TGG------------------------------------------------------------------------------------------------------------------------------------------------------------------------------------------------------------------------------------------------------------------------------------------------------------------------------------------------------------------------------------------------------------------------------------------------------------------------------------------------------GAC---AGGAACCAG---------------------------------------------------------------------CCG------------------------------------------GACAAC---------------------------------------------------------------------------------------------------------------------------------------------------------------------------------------------------------------------------------------------------------------------------------GACAAGAACATCGAG---------------------------------------------------CAC---------------------------------------------------------------------------------------------------------------------------------------------------------TGCTTGGAG------------------------------------------------------------------------------------------------------ACAAACAAACGC---------------------------------------------------------------------------------------------------------------------------------------------------------------------TATCAAGGAAAT------------------------------------------TACTGGAACGACATGCCG---------------------------------------------------------------------------------------------------------------------------------------------------------------------------------------------------------------------------------------------------------------------------------------------------TGT---AATTTC---------------------------------------------------------------------------------------------------------------------------------------------------------------------------------------------------------------------------------------------------------------------------------------------------------------------------TTGTTGGGATAT------------------------------ATC------------------------------------------------------------------------------------------------------------------------------------------------------------------------------------------------------------------------------------------------------------------------------------------------------------------------------------------------------------------------------------------------------------------------------------------------------------------------------------------------------------------------------------------------------------------------------------------------------TGT------------------------------------------------------------------------------------------------------------------------------------------------------------------------------------------------------------------------------------------------------------------------------------------------------------------------------------------------------------------------------------------------CAGAGAGAC------------------------------------------------------------------------------------------------------------------------------------------------------------------------------------------------------------------------------------------------------------------------------------------------------------------------------------------------------------------------------------------------------------------------------------------------------------------------------------------------------------------------------------------------------------------------------------------------------------------------------------------------------------------------------------------------------------------------------------------------------------------------------------------------------------------------------------GGGGACCACTGTGAAGAC---------------------------------------------------------------------------------------------------------------------------------------------------------------------------------------------------------------------------------------------------------------------------------------------------------------------------------------------------------------------------------------------------------------------------------------------------------------------------------------------------------------------------------------------------------------------------------------------------------------------------------------------------------------------------------------------------------------------------------------------------------------------------------------------------------------------------------------------------------------------------------------------------------------------------------------------------------------------------------------------------------------------------------------------------------------------------------------------------------------------------------------------------------------------------------------TGGCTGAAGAAA------------------ACGTAG---------------------------------------------------------------------------------------------------------------------------------------------------------------------------------------------------------------------------------------------------------------------------------------------------------------------------------------------------------------------------------------------------------------------------------------------------------------------------------------------------------------------------------------------------------------------------------------------------------------------------------------------------------------------------------------------------------------------------------------------------------------------------------------------------------------------------------------------------------------------------------------------------------------------------------------------------------------------------------------------------------------------------------------------------------------------------------------------------------------------------------------------------------------------------------------------------------------------------------------------------------------------------------------------------------------------------------------------------------------------------------------------------------------------------------------------------------------------------------------------------------------------------------------------------------------------------------------------------------------------------------------------------------------------------------------------------------------------------------------------------------------------------------------
>Aca_XP_005105036.1_1
------------------------------------------------------------------------------------------------------------------------------------------------------------------------------------------------------------------------------------------------------------------------------------------------------------------------------------------------------------------------------------------------------------------------------------------------------------------------------------------------------------------------------------------------------------------------------------------------------------------------------------------------------------------------------------------------------------------------------------------------------------------------------------------------------------------------------------------------------------------------------------------------------------------------------------------------------------------------------------------------------------------------------------------------------------------------------------------------------------------------------------------------------------------ATGGCCGCCATCCTT------------------------------------------------GGACCTGTTGGTCTGTCTCTGGCC---------------------------------------------------------TGCTTGCTAATCTCAACT------------------------------------------------------------------------------------------------------------------------------------------------------------------------------------------------------------------------------------------------------------------------------------------------------------------------------------------------------------------------------------------------------------------------------------------------------------------------------------------------------------------------------------------------------------------------------------------------------------------------------------------------------------------------------------------------------------------------------------------------------------------------------------------------------------------------------------------------------------------------------------------------------------------------------------------------------------------------------------------------GTGTCCGGAAAAGTGACC---CTGAAGCTAGTCCCTGAAATTGTGAACGTG------------------------------------------------------------------------------------------------------------------------------------------GACCTGACCAAGTCCCAGCTGGTCAACTGTACTGTC------------------------------ACAGACTACAAAACC------------------------------------------------------------------------------------------------------------------ACGGACATTGAGACTCTCGTC------------------------------------------------------------------------------------------------------------------------------------------TCGATCAGGCTGTCCCGGATTGAGGAGGGAGAGGTG---------------------------------------------------------------------------------------------------------------------------------------------------------------------------------------------------------------------------------------------------------------------GTCCCCGAACCC------------------------------------------------------------------------------------------------------------------AAAGAGCTGGTGTCCATCAACGCCTTC---------------------------------------------------------------------------------------------------------------------------------------------------------------------------------------------------------------------------------------------------------------------------------------------------------------------------------------------------------------------------------------------------------------------------------------------------------------------------------------------------------------------------------------------------------------------------------------------------------------------------------------------------------------------------------------------------------------------------------------------------------------------------------------------------------------------------------------------------------------------------------------------------------------------------------------------------------------------------------------------------------------------------------------------CAGAAGGACCAAGTGAGACCGTCT---CCC------------------------------------------------------------------------------------------------------------------------------------------------------------------------------------------------------------------------------------------------------------------------------------------------------------AGCATGCCGTCTTAC------------------------ATGATGGCACGGGGCGGGGTGGACAAATCTGGCGCC---------------------------------------------------------------------------------------------TTCCTGACACTGCAG---------------------------------------------------------TGGAGTTATCCCTCCGATGCAGACATGGGCCTG------------------------------------------------------------------------------------------------------------------------------------------------------------------------------------------------------------------------------------------------------------------------------------------------------------------------------------------------------------------------------------------------------------------------------------------------------TACATTTGCGAGGCGACCTTCATGCAC---------------------------------ACAGACGGGGACACGAGCACGGTCAAAGTGGACCGGGTGTTGAGG------GCA------------------------------------------------------------------------------------------------------------------------------------------------------------------------------------------------------------------------CAGGCTGCCGGGATAGAGCACGTCCTCAAGAGGCTG------------------------CAGTTGGTGGAGGCCAACATTGAGGACAATGCCCAAAGAGAGACA------------------------------------------------------------------------------------------------------------------------GACCTTCTCCGGCGT---------------------------------------------------------------------------------------------------------------------------------------------------------------------------------------------------------TTGGAGGGTGTGGAAAAGGACGACGCAGATTAC---------------------------------------------------------------------------------------------------------------------------------------------AGGGATGCACTCTTTGCCGTG------------------------------------------------TCCGAC---------------------------------------------------------TTC------------------------------TTT------------------------------------------------GAT---------------------------------------------------------------AGT------------------------------------------------------------------------------------------------------------CACCGT------------------------------------------------------------------------------------------------------------------------------------------------------------------------------------------------TACTACCTG------------------------------------------------------------------------------------------------------------------------------------------------------------------------------------------------------------------------------------------------------------------------------------------------------------------------------------------------------------------------------------------------------------------------------------------------------------------------------------------------------------------------------------------------------------------------------------------------------------------------------------------------------------------------------------------------------------------------------------------------------------------------------------------------------------------------------------------------------------------------------------------------------------------------------------------------------------------------------------------------------------------------------------------------------------------------------------------------------------------------------------------------------------------------------------------------------------------------------------------------------------------------------------------------------------------------------------------------------------------------------------------------------------------------------------------------------------------------------------------------------------------------------------------------------------------------------------------------------------------------------------------------------------------------------------------------------------------------------------------------------------------------------------------------------------------------------------------------------------------------------------------------------------------------------------------------------------------------------------------------------------------------------------------------------------------------------------------------------------------------------------------------------------------------------------------------------------------------------------------------------------------------------------------------------------------------------------------------------------------------------------------------------------------------------------------------------------------------------------------------------------------------------------------------------------------------------------------------------------------------------------------------------------------------------------------------------------------------------------------------------------------------------------------------------------------------------------TCT------------------------------------------------------------------------------------------------------------GCCTTCCCG------------------------------------------------------------------------------------TCACCC---------------------GTG---------------------------------------------GATACC------------------------------------------------------------------------------------------------TGGGCT---------------------------------------------------------------------------------------------------------------------------------------------------------------------------------------------------------------------------------------------------------------------------------------------------------------------------------------------------------------------------------------------------------------------------------------------------------------------------------------------CAG------------------------------------------------------------------------------------------------------------------------------------------------------AATATCTGC---------------------------------------------------------------AAG---------------------------------------------GCA---------------------------------------------ATG---GGA------------------------GGC---------------------------------------TACCTG---------------------------------------------------GCCGCCCTG---------------------------GGT------------------------------------TCCGTA------------------------------------------------------------------------------------------------------------------------------------------------------------------------------------------------------------------------------------------------------------------------------------------------------------------------------------------------------------------------------------------------------------------------------------------------------------------------------------------------------------------------------------------------------------------------------------------------------GATGAG---------------------------------------------TAC---------AAGTTT---------------------------------------------GTCAAAGAG---------------------------------------------------------------------------------------------------------------------------------------------------TTCTTGGAC------------------------------------ACC---------------------CGAGTTCGCGTC---------------------------------------------------------------------------------------------------------------------------------------------------------------------------------------------------------------------------------------------------------------------------------------------------------------------------------------------------------------------------------------------------------------------------------------------------------------------------------------------------------------------------------------------------------------------------------------------------------------------------------------------------------------------------------------------------------------------------------------------------------------------------------------------------------------------------------------------------------------------------------------------------------AACAGCACA------------------------------------------------------------------------------------------------------------------------------------------------------------------------------------------------------------------------------------------------------------------------------------------------------------------------------------------------------------------------------------------------------------------------------------------------------------------------------------------------------------------------------------------------ATCCTCCTG---------------------------------------------------------------------------------------------------------------------------------------------------------------------------------------------GGGCCGACC---------------------------------------AGCAAT---------------------------------------------------------------------GGGATG---GGACCC------------------------------------------CGC------------------------------------------------TCC------------------------------------------------------------------------------------------------------------------TGGACGAAT---------------------------------------------------------------------------------------------------------------------------------------------------------------------------CGCCAAACTGGTGGC---------------CCCGTG------------------------------ATC------TACACCAAC---------------------------------TGGTGGAAA------------------------------------------------------------------------------------------------------------------------------------------------------------------------------------------------------------------------------------------------------------------------------------------------------------------------------------------------------------------------------------------------------------------------------------GAA------------------------------------------------CCAAGGAGAGCA---GCCAACCAG---------------------------------------------------------------------GAA------------------------------------------CAACGC---------------------------------------------------------------------------------------------------------------------------------------------------------------------------------------------------------------------------------------------------------------------------------AGCAAG---TTC------------------------------------------------------------------------------------------------------------------------------------------------------------------------------------------------------------------TGCATGGCG------------------------------------------------------------------------------------------------------CTCTTTAGCCGTGAT------------------------------TTC---------------------------------------------------------------------------------------------------------------GAC------------ACTCGA------------------------------------------------------ATGAAAGAGATTAAC---------------------------------------------------------------------------------------------------------------------------------------------------------------------------------------------------------------------------------------------------------------------------------------------------TGC---GACATG------------------------------------------------------------------------------------------------------------------------------------------------------------------------------------------------------------------------------------------------------------------------------------------------------AACGTTGTCGCC---ATGCATTCT---CACTTC------------------------------CTG------------------------------------------------------------------------------------------------------------------------------------------------------------------------------------------------------------------------------------------------------------------------------------------------------------------------------------------------------------------------------------------------------------------------------------------------------------------------------------------------------------------------------------------------------------------------------------------------------TGT------------------------------------------------------------------------------------------------------------------------------------------------------------------------------------------------------------------------------------------------------------------------------------------------------------------------------------------------------------------------------------------------GAG------------------------------------------------------------------------------------------------------------------------------------------------------------------------------------------------------------------------------------------------------------------------------------------------------------------------------------------------------------------------------------------------------------------------------------------------------------------------------------------------------------------------------------------------------------------------------------------------------------------------------------------------------------------------------------------------------------------------------------------------------------------------------------------------------------------------------------------------------------------------------------------------------------------------------------------------------------------------------------------------------------------------------------------------------------------------------------------------------------------------------------------------------------------------------------------------------------------------------------------------------------------------------------------------------------------------------------------------------------------------------------------------------------------------------------------------------------------------------------------------------------------------------------------------------------------------------------------------------------------------------------------------------------------------------------------------------------------------------------------------------------------------------------------------------------------------------------------------------------------------------------------------------------------------------------------------------------------------------------------------------------------------------------------------------GTT------------------------------------------------------------------------------------------------------------------------------------------------------------------------------------------------------------------------------------------------------------------CCCTGA---------------------------------------------------------------------------------------------------------------------------------------------------------------------------------------------------------------------------------------------------------------------------------------------------------------------------------------------------------------------------------------------------------------------------------------------------------------------------------------------------------------------------------------------------------------------------------------------------------------------------------------------------------------------------------------------------------------------------------------------------------------------------------------------------------------------------------------------------------------------------------------------------------------------------------------------------------------------------------------------------------------------------------------------------------------------------------------------------------------------------------------------------------------------------------------------------------------------------------------------------------------------------------------------------------------------------------------------------------------------------------------------------------------------------------------------------------------------------------------------------------------------------------------------
>Aca_XP_005105050.1_1
---------------------------------------------------------------------------------------------------------------------------------------------------------------------------------------------------------------------------------------------------------------------------------------------------------------------------------------------------------------------------------------------------------------------------------------------------------------------------------------------------------------------------------------------------------------------------------------------------------------------------------------------------------------------------------------------------------------------------------------------------------------------ATGCGACTCTACAACCAAAGTATT---------------------------------------------------------------------------------------------------------------------------------------------------------------------------------------------------------------------------------------------------------------------------------------------------------------------------------------------------------CGGACGCCAGCACTGTATGCACGACACCGGCAC---------------------------------------------------------------------CAACACCATCGTCCA------CTC---------------------GGAGGCCGAGTGTGTGTGTCAGAGGTGGACACACTGGCAAACATG---------------------------------------------------------------------------------------------------------------------------------------------------------------------------------------------------------------------------GCAGCCATCTCTTCTCTCGTC---------------------------------------------------------------------------------------------------------------------------------------------------------------------------------------------------------------------------------------------------------------------------------------------------------------------------------------------------------------------------------------------------------------------------------------------------------------------------------------------------------------------------------------------------------------------------------------------------------------------------------------------------------------------------------------------------------------------------GAAACACAAACAGGTATGGCC---TCCTCTGTCAAGCGAGACGTGCATCTC------------------------------------------------------------------------------------------------------------------------------------------------------------------------------------------------------------------------------------------------------------------------------------------------------------------------------------------------------------------------------------------------------------------------------------------------------------------------------------------------------------------CTTCATACCTTT------------------------------------------------------------------------------------------------------------------------------------------------------------------------------------------------------------------------------------------------------------------------------------------------------------------------------------------------------------------------------------------------------------------------GCTCACCTCAGCCTCCTATTTTTGTACAACGTCGAAGCAGCT---------------------------------------------------------------------------------------------------------------------------------------------------------------------ACACACCAGGTTCTGCTCCAAAAG---------------------------------------------------------------------------------------------------------------------------------------------------------------------------------------------------------------------------------------------------------------------------------------------------------------------------------------------------------------------------------------------------------------------------------------------------------------------------------------------------------------------------------------------------------------------------------------------------------------------------------------------------------------------------------------------------------------------------------------------------------------------------------------------------------------------TACAGTTGTGCATCGCCCAGTAACCTTACT---GGC---TCA------------------------------------------------------------------------------------------------------------------------------------------------------------------------------------------------------------------------------------------------------------------------------------------------CTCGTCTTCACATCTGTACAGACA------------------------------------------AAAGCCGAGTGCGCGGTGAAATGTTTT---------------------------------------------------------------------------------GACACATGCGTCGCCATTGTG---------------------------------------------------------GTCAATCCGCAAGGTAGTTCAAGCATA---------------------------------------------------------------------------------------------------------------------------------------------------------------------------------------------------------------------------------------------------------------------------------------------------------------------------------------------------------------------------------------------------------------------------------------------------------------AACTGCGCAGTCCTC---------------------------------------------------------------------------------------------------------------------------------------------------------------------------------------------------------------------------------------------------------------------------------------------------------------------------------------------------ACTAGCTTGCAGCAT------------------------ATCCCGTCTCACTCGATGGTGTCCTGCAGCGACCCCTTGAAC------------------------------------------------------------------------------------------------------------------------------------------------------------------------------------------------------------------------------------------------------------------------------------------------------------------------------------------------------------------------------------------------------------------------------------------------------------------------------------------------------------------------------------------------------------------------------------------------TCAGCA---------------GTCGTC---------------------------------------------------------------------TAC---------------------------------------------AAGAAC---------------------------------------------------------------AAC------------------------------------------------------------------------------------------------------------AAAACGAACTAT---------------------------------------------GAATGCAAC------------------------------------------------------------------------------------------------------------------------------TCTACAATCACGGTGTTC---------------------------------------------------------------------------------------------------------------------------------------------------------------------------------------------------------------------------------------------------------------------------------------------------------------------------------------------------------------------------------------------------------------------------------------------------------------------------------------------------------------------------------------------------------------------------------------------------------------------------------------------------------------------------------------------------------------------------------------------------------------------------------------------------------------------------------------------------------------------------------------------------------------------------------------------------------------------------------------------------------------------------------------------------------------------------------------------------------------------------------------------------------------------------------------------------------------------------------------------------------------------GGACGC---------------------------------------------------------------------------------------------------------------------------------------------------------------------------------------------------------------------------------------------------------------CAGCACTGTCTACACGACACCGGCACC------------------------------------------------------------------------------------------------------------------------------------------------------------------------------------------------------------------------------------------------------------------------------------------------------------------------------------------------------------------------------------------------------------------------------------------------------------------------------------------------------------------------------------------------------------------------------------------------------------------------------------------------------------------------------------------------------------------------------------------------------------------------------------------------------------------------------------------------------------------------------------------------------------------------------------------------------------------------------------------------------------------------------------------------------------------------------------------------------------------------------------------------------------------------------------------------------------------------------------------------------------AAC------------------------------------------------------------------------------------------------------------ACCGATTCT------------------------------------------------------------------------------------------------------------------------------------------------------------------------------------------------------------------------------------------------------CACTCGGAG---------GCC---------------------------------------------------------------------------------------------------------------------------------------------------------------------------------------------------------------------------------------------------------------------------------------------------------------------------------------------------------------------------------------------------------------------------------------------------------------------------------------------GAG------------------------------------------------------------------------------------------------------------------------------------------------------AGCGTGTGT---------------------------------------------------------------CAG------------------------------------------------------------------------------------------GCTATG---GGT------------------------GGT---------------------------------------CAGTTG---------------------------------------------------CCAGAGGCG---------------------------GAC------------------------------------ACACTA------------------------------------------------------------------------------------------------------------------------------------------------------------------------------------------------------------------------------------------------------------------------------------------------------------------------------------------------------------------------------------------------------------------------------------------------------------------------------------------------------------------------------------------------------------------------------------------------------GCAAAC---------------------------------------------ATG---------GCAGCC---------------------------------------------ATCGCTTCT---------------------------------------------------------------------------------------------------------------------------------------------------ATCTTTACACCGCCT------------------------------GAG---------------------------------------------------------------------------------------------------------------------------------------------------------------------------------------------------------------------------------------------------------------------------------------------------------------------------------------------------------------------------------------------------------------------------------------------------------------------------------------------------------------------------------------------------------------------------------------------------------------------------------------------------------------------------------------------------------------------------------------------------------------------------------------------------------------------------------------------------------------------------------------------------------------------------------------------------------------------------------------------------------------------------------------------------------------------------------------------------------------------------------------------------------------------------------------------------------------------------------------------------------------------------------------------------------------------------------------------------------TTC---------------------------------------------------------------------------------------------------------------------------------------ATCTGGATG---------------------------------------------------------------------------------------------------------------------------------------------------------------------------------------------GGAGCC------------------------------------------AATGAC---------------------------------------------------------------------CTGGTT---ACTGAT------------------------------------------GGA------------------------------------------------ACT------------------------------------------------------------------------------------------------------------------TACCTGTGG---------------------------------------------------------------------------------------------------------------------------------------------------------------------------------------------------------CCCTCTGGTGTTGAAGTTGACGTA---------------------------------------------------------TCTTTCTGG------------------------------------------------------------------------------------------------------------------------------------------------------------------------------------------------------------------------------------------------------------------------------------------------------------------------------------------------------------------------------------------------------------------------------------------------------------------------------------------------------GAG---GTTGGCGAA---------------------------------------------------------------------CCA------------------------------------------CATAAT---------------CGTGCT---------------------------------------------------------------------------------------------------------------------------------------------------------------------------------------------------------------------------------------------------------------------AAGGAG---------------------------------------------------AGC---------------------------------------------------------------------------------------------------------------------------------------------------------TGCACGGCA------------------------------------------------------------------------------------------------------CTCTCCAGATTCAACACT---------------------------------------------------------------------------------------------------------------------------------------------CTG---------------------------------------------------------------------CTCCTTGTCAACATTATA---------------------------------------------------------------------------------------------------------------------------------------------------------------------------------------------------------------------------------------------------------------------------------------------------TGC---------------------------------------------------------------------------------------------------------------------------------------------------------------------------------------------------------------------------------------------GAA------------------------------------------------------------------------------------------GGGTTTTCA---------------GTCCCTGTTCACGTT---------------------------------------------------------------------------------------------------------------------------------------------------------------------------------------------------------------------------------------------------------------------------------------------------------------------------------------------------------------------------------------------------------------------------------------------------------------------------------------------------------------------------------------------------------------------------------------------------GTGTGC------------------------------------------------------------------------------------------------------------------------------------------------------------------------------------------------------------------------------------------------------------------------------------------------GACATTGTTTCA------------------------------------------------------------------------------------GACTGA---------------------------------------------------------------------------------------------------------------------------------------------------------------------------------------------------------------------------------------------------------------------------------------------------------------------------------------------------------------------------------------------------------------------------------------------------------------------------------------------------------------------------------------------------------------------------------------------------------------------------------------------------------------------------------------------------------------------------------------------------------------------------------------------------------------------------------------------------------------------------------------------------------------------------------------------------------------------------------------------------------------------------------------------------------------------------------------------------------------------------------------------------------------------------------------------------------------------------------------------------------------------------------------------------------------------------------------------------------------------------------------------------------------------------------------------------------------------------------------------------------------------------------------------------------------------------------------------------------------------------------------------------------------------------------------------------------------------------------------------------------------------------------------------------------------------------------------------------------------------------------------------------------------------------------------------------------------------------------------------------------------------------------------------------------------------------------------------------------------------------------------------------------------------------------------------------------------------------------------------------------------------------------------------------------------------------------------------------------------------------------------------------------------------------------------------------------------------------------------------------------------------------------------------------------------------------------------------------------------------------------------------------------------------------------------------------------------------------------------------------------------------------------------------------------------------------------------------------------------------------------------------------------------------------------------------------------------------------------------------------------------------------------------------------------------------------------------------------------------------------------------------------------------------------------------------------------------------------------------------------------------------------------------------------------------------------------------------------------------------------------------------------------------------------------------------------------------------------------------------------------------------------------------------------------------------------------------------------------------------------------------------------------------------------------------------------------------------------------------------------------------------------------------------------------------------------------------------------------------------------
>Aca_XP_005107410.2_1
------------------------------------------------------------------------------------------------------------------------------------------------------------------------------------------------------------------------------------------------------------------------------------------------------------------------------------------------------------------------------------------------------------------------------------------------------------------------------------------------------------------------------------------------------------------------------------------------------------------------------------------------------------------------------------------------------------------------------------------------------------------------------------------------------------------------------------------------------------------------------------------------------------------------------------------------------------------------------------------------------------------------------------------------------------------------------------------------------------------------------------------------------------------------------------------------------------------------------------------------------------------------------------------------------------------------------------------------------------------------------------------------------------------------------------------------------------------------------------------------------------------------------------------------------------------------------------------------------------------------------------------------------------------------------------------------------------------------------------------------------------------------------------------------------------------------------------------------------------------------------------------------------------------------------------------------------------------------------------------------------------------------------------------------------------------------------------------------------------------------------------------------------------------------------------------------------------------------------------------------------------------------------------------------------------------------------------------------------------------------------------------------------------------------------------------------------------------------------------------------------------------------------------------------------------------------------------------------------------------------------------------------------------------------------------------------------------------------------------------------------------------------------------------------------------------------------------------------------------------------------------------------------------------------------------------------------------------------------------------------------------------------------------------------------------------------------------------------------------------------------------------------------------------------------------------------------------------------------------------------------------------------------------------------------------------------------------------------ATGGACATTTTATTC---------------------------------------------------------------------------------------------------------------------------------------------------------------------------------------------------------------------------------------------------------------------------------------------------------------------------------------------------------------------------------------------------------------------------------------------------------------------------------------------------------------------------------------------------------------------------------------------------------------------------------------------------------------------------------------------------------------------------------------------------------------------------------------------------------------------------------------------------------------------------------------------------------------------------------------------------------------------------------------------------------------------------------------------GCCTTGACTGCTGCT---------------------------------------------------------------------------------------------------------------------------------------------------------------------------------------------------------------------------------------------------------------------------------------------------------------------------------------------------------------------------------------------------GCTATTGTT------------------------------------------------------------------------------------------------------GTC---------------------------------------------------------------------GCAGTG---------------------------------------------------------------------------------------------------------------------------------------------------------------------------------------------------------------------------------------------------------------------------------------------------------------------------------------------------------------------------------------------------------------------------------------------------------AGCAATGCCTCC---CCATCATGCCCGGCGCAT---------------------------------------------------------------------------------------------------------------------------------------------------------------------------------------------------------------------------------------------------------------------------------------------------------------------------------------------------------GTGCAGTCA------------------------------------------------------------------------------------------------------------------------------------------------------------------------------------------------------------------------------------------------------------------------------------------GTGGCG---------------------------------------------------------------------------------------------------------------------------------------------------------------------------------------------------------------------------------------------------------------------------------------------------AAGAGCTAC---ACA------------------------------------------------ACCGTG------------------------------------------------------------------------------------------CAC------------------------------------------------AAA---------------------------------------------------------------CAC---------------------------------------------------------------------------------------------------------------------------------------------------------------------ACGTGC---------------------------------------------------------------------------------------------------------------------------------------TAC---CTGTTC---------------------------------------------------------------------------------------------------------------------------------------------------------------------------------------------------------------------------------------------------------------------------------------------------------------------------------------------------------------------------------------------------------------------------------------------------------------------------------------------------------------------------------------------------------------------------------------------------------------------------------------------------------------------------------------------------------------------------------------------------------------------------------------------------------------------------------------------------------------------------------------------------------------------------------------------------------------------------------------------------------------------------------------------------------------------------------------------------------------------------------------------------------------------------------------------------------------------------------------------------------------------------------------------------------------------------------------------------------------------------------------------------------------------------------------------------------------------------------------------------------------------------------------------------------------------------------------------------------------------------------------GTGGAC------------------------------------------------------------------------------------------------------------------------------------------------------------------------------------------------------------------------------------------------------------------------------------------------------------------------------------------------------------------------------------------------------------------------------------------------------------------------------------------------------------------------------------------------------------------------------------------------------------------------------------------------------------------------------------------------------------------------------------------------------------------------------------------------------------------------------------------------------------------------------------------------------------------------------------------------------------------------------------------------------------------------------------------------------------------------------------------------------------------------------------------------------------------------------------------------------------------------------------------------------------------------------------------------------AAAGAG------------------------------------------------------------------------------------GTGTAC---------------------TGG---------------------------------------------------------------------------------------------------------------------------------------AACACG---------GCC---------------------------------------------------------------------------------------------------------------------------------------------------------------------------------------------------------------------------------------------------------------------------------------------------------------------------------------------------------------------------------------------------------------------------------------------------------------------------------------------CGT------------------------------------------------------------------------------------------------------------------------------------------------------GACGCCTGC---------------------------------------------------------------TGG---------------------------------------------GACCTG------------------------------------------------GGC------------------------GGA---------------------------------------GAGATG---------------------------------------------------CTGGCCATC---------------------------ATG------------------------------------GACGAG------------------------------------------------------------------------------------------------------------------------------------------------------------------------------------------------------------------------------------------------------------------------------------------------------------------------------------------------------------------------------------------------------------------------------------------------------------------------------------------------------------------------------------------------------------------------------------------------------CAGACG---------------------------------------------ATG---------ACCTTT---------------------------------------------GTCCGGGAC---------------------------------------------------------------------------------------------------------------------------------------------------ACGCTC---------------------------------------------------------------AACTCGGACAAGCTGGGCTGGAGG------------------------------------------------------------------------------------------------------------------------------------------------------------------------------------------------------------------------------------------------------------------------------------------------------------------------------------------------------------------------------------------------------------------------------------------------------------------------------------------------------------------------------------------------------------------------------------------------------------------------------------------------------------------------------------------------------------------------------------------------------------------------------------------------------------------------------------------------------------------------------------------AGATCGGGC---------------------------------------------------------------------------------------------------------------------------------------------------------------------------------------------------------------------------------------------------------------------------------------------------------------------------------------------------------------------------------------------------------------------------------------------------------------------------------------------------------------------------------------------------GTGTGGCTG---------------------------------------------------------------------------------------------------------------------------------------------------------------------------------------------GGCGCC------------------------------------------AGGGTC---------------------------------------------------------------------AGGTCA---------------------------------------------------CGG------------------------------------------------AGA------------------------------------------------------------------------------------------------------------------TGGAGATGG---------------------------------------------------------------------------------------------------------------------------------------------------------------------------ACC---AACGGAGAG---------------CGTATG------------------------------------ACGTACACGAAC---------------------------------TGG------------------------------------------------------------------------------------------------------------------------------------------------------------------------------------------------------------------------------------------------------------------------------------------------------------------------------------------------------------------------------------------------------------------------------------------------------------------------------------------------------GCT---TCCGGTCAG---------------------------------------------------------------------CCC------------------------------------------AGCAAC------------------------------------------------------------TTCCTGAGT------------------------------------------------------------------------------------------------------------------------------------------------------------------------------------------------------------CTGTTCTCTGTGGAG---------------------------------------------------GAC---------------------------------------------------------------------------------------------------------------------------------------------------------TGTGCCCTG------------------------------------------------------------------------------------------------------ATG------------------------------------------------------------------------------------------------------------------------------------------------------------AGG---GCG------GGAGACGGCTGGCAG---------------------------------------------TGGCACGACTATGTG---------------------------------------------------------------------------------------------------------------------------------------------------------------------------------------------------------------------------------------------------------------------------------------------------TGT---GGGTCG------------------------------------------------------------------------------------------------------------------------------------------------------------------------------------------CTCAAGTTC---------------------------------------------------------------------------------------------------------CACTAC---------------AACTAC------------------------------GTG------------------------------------------------------------------------------------------------------------------------------------------------------------------------------------------------------------------------------------------------------------------------------------------------------------------------------------------------------------------------------------------------------------------------------------------------------------------------------------------------------------------------------------------------------------------------------------------------------TGC------------------------------------------------------------------------------------------------------------------------------------------------------------------------------------------------------------------------------------------------------------------------------------------------------------------------------------------------------------------------------------------------CAGTTCCAATCTGTAGACGTGTCTGCCGCCCCCACCACCACCCCCGCCCCCTCCACCAAAGCTAGAGCTGAGGTAGACCCCACACACAAGCCAGTTGTAGTAGTCTCCAAAAGCCCCCCTCCCCCACCCGGGAAAGAACAGACGGGATCCGAACCGGGGTGGTCCGAGCTCTTGCCCAGTATCCTCAATGTGTCTGACCCAGACTCGGCCTACTACCAGAGCCTTGGTCGCCGGTTGTACCAACTGGTCAGTCGAGGAGGGTCGGGGCTGGGTGGTCAGAAACTCCACGCTCGGACTCTCTCGGACGCAGCTCTGAGC---------AAGCCA---GGGGAC------------------------------------------CGGGCAGGGAGAGTAGCCACCTCAGCCACTTCTCAGGAAGAG------------------------------------------------------GATAATGGATAT---------------------------------------------------------ACGTCCATCCTGGCAATCATCATCGGAGTAAGTGCGGGCTTCCTCCTCATCCTGCTGGTCGTGTTCCTGCTCGTGTTTCGCCACCACCGCAATGCGCGCCGGAAGGCGGAGGAGGTCGCAGTTCGCTTCCACAAC---------------------------------------------------------------------------------------------------------------------------ACGGCTTACGAGAACCCCCCTCTC------------------------------------------------------------------------------------------------------------------------------------------------------------------------------------------------CCCCAG------------CCC------------------------------------------------------------------------------------------------------------------------------------------------------------------------------------------------------------------------------------------------------------------------------------------------------------------------------------------------------------------------------------------------------------------------------------------------------------------------------------------------------------------------------------------------------------------------------CCGACGCAGCCCCCGAGTCTCCCCGCTAGCCGGGCCCCG------------------------------------------------------------------------------------------------------------------------------------------------------------------------------------------------CCCCTCAACGACGATCTGTACCTGGCTCCCAAC------GAAGTCACCACAGACCTTTACACGCAGGCACCAGGTGACCCCACGTCCTTCAATCACAGATAT---------------------GAGTCTACTTCTAGTCAAGATAGCAAGGTA------------------AACAAGCCACGGAAC---CACCTACACTCCGTCAACTTCTCCGCTCAACCC---------------------------------TGCACGTGCCGAGACCCACTGTCA---GGGGCCAGCAACTCTGCCTGCTCCTCCCTGGGC------------------------------AACATCTCGGAGCTGGGAGCCTGCGGCGGGTCTGACCTTGACGGTGGAGACCTGACCACGCCCCTCATG------------------------------------------------------------------------------------------------------------------------------------------------------------------------------------------------------------------------------------------------------------------------------------------------GCGTCCAGCAGC---CGGTCAAAGTCTCCCCTCGTCGGTAAC------GGCGGGCCAGCTGCAGTTGGGAAAAGTTCGGCGAAC------------------------------------------------------------------------------------------------------------------------------------------------------------------------------------------------TCCAAGACCTGC------------------------------------------------------------------------------------------AACTGCTCCAGCAACCAGGGCGAGTACATCGACATGAGCAGCCTGTCGTCTAAGGAAGACGTGAACGTGACCCCA------------------------------------------------------------GCGGGGAAGTCGACTGACGCCGGGAAGTCGACGGACACG------------------------------------------------------------------------------------------------------------------------------------------------------------------------------------------GGCAAAGATGTAGAC---------------------------------------AAGGACAAGGATCGACACACGTACAGTAACGTC---------------------------------------------------------------------------------------------------------------------------------------------------------------------------GACCACCGCGACACAGCC---------------------------------------------------------------------------------------GTAGAGAACCACTACGAGGTTCTGCCCTGA---------------------------------------------------------------
>Aca_XP_005109205.1_1
------------------------------------------------------------------------------------------------------------------------------------------------------------------------------------------------------------------------------------------------------------------------------------------------------------------------------------------------------------------------------------------------------------------------------------------------------------------------------------------------------------------------------------------------------------------------------------------------------------------------------------------------------------------------------------------------------------------------------------------------------------------------------------------------------------------------------------------------------------------------------------------------------------------------------------------------------------------------------------------------------------------------------------------------------------------------------------------------------------------------------------------------------------------ATGGAAATGCACAACCGGTCG------------------------------------------------------------------------------------------------------------------------------------------------------------------------------------------------------------------------------------------------------------------------------------------------------------------------GATGAAACGGCGGAAAACGCAAATTGCAGCAATGAAGATTATCGCTCTGACCAGCTCCTGGGGGAAAAATCCAAGTTTTTCATT---------------------------------------------------------------------------------------------------------------------------------------------------------------------------------------------------------------------------------------------------------------------------------------------------------------------------------------------------------------------------------------------------------------------------------------------------------------------------------------------------------------------------------------------------------------------------------------------------------------------------------------------------------------------------------------------------------------------------------------AACAAATACAAGAAACTGTACATTCTGAAATGGGTTTGCGTCATC---------------------------------------------------------------------------------------------------------------------------------------------------------------------------------------------------------------------------------------------------------------------------------------------------------------------------------------------------GTTGCCGCGCTTCTCGTGTCTGCT---------------------------------------------------------------------------------------------------------------------------GCTGCCGTTGTCGTCATCGTCTGCACTCTCCGGGCGGAGAAGGCCTTTTCCGATATG------------------------------------------------------------------------------------------------------------------------------------------------------------------------------------------------------------------------------------------------GACGCGAAACTGACGGAGTACATAACTCAGTGCAGGGTGGGGGAGGGGAAGAGCGGTCAGCGTGTTGTGGACACGAGTCGGGCCAAAGCCGAGAGGATTGTGCAGAATCTAGAACTAACAACCGTGCGCCCTGACAGTGTTACCCCGCTCAACTCAGAGCCAGAAAACACACTC---------------------------------------------------------------------------------------------------------------------------------------------------------------------CGTTCTTCACAGGAGACAACACGACTGGCTGGCGATGGTGCCGACTTCGTCAAGGACTTTCTCCTGAACTTTACGGACGGAATCAATGACAGGTTCGTGGGGGTTGTTCGGAACCTCTCTAGTCTCGAACGGTCGACGAAGAAAATGCACGCTTCACTCCGGGAG------------GTTATCGTATCTGTTGACGACAGCAAAGCGTCGGTGGGAGAGAGGTTGTCA------------------------------------------CGATTAGATACTCGG---------------------------------------------------------------------ATAGAAGAAATGGGAGCTGCTCTTAAC---GTGAGCAGCACGATGAATTCTGAATTGAAAAACGTTTCGATGTCCGTTTTCGACGCAGTAAAGAAAGTGAAAGACTCTTTAGATGAAAACAAA---------------------------------------------------------------------------------------------------------------------------------------------------------------------------------------------------------------------------------------------------------AATACCAGCACCGCACAATTCTTCAATCTAACTGACGCG---------GTTTCAAAGCTAGTCCTT------GTTTCAAACGCTTCATCACAAGCCCAGTCAAACAAACTGTCTGAATTATTC---TCT---------------------------------------------------------------------------------------------------------------------------------------------------GGGGTGTCAATGTTGACTAATCAGACGTTCGTTTCATCGTCAAAGCTTCAGGGGGTTCTGGACTCTGTCGACACCTGGATAGTAGAGCTGCAGACGTCACTACTCAACGAGTCTGCCTCCATCAAGGAAGAGTTCCGATCGGAAGTCCTGGAGAAGGTAAGAGACTCAGAGAAGCATTCTGCGACAGTTTTGCTCCAATCTGTGGATGGGCTCAATGAGACGAGAGAGAAACTTCAA------------------------------------------------------------------CGAGAGTATGAACAAACCGTCTTGTCAATCAAT------------------------------------------------------------------------------------------------------------------------------------------------------------------------------------------------------------------------------------------------------------------------------------------------------------------------------------------------------------------------------------------------------------------------------------------------------------------------------------------------------------------------------------------------CTCACGATATCTCAACTATCGGAATCTGTCCTTGAT---------------------TGGAAGGACAGAGACACTACGGAAACCGACCTA---------------------------------------------------------------------------------------------------------------------------------------------------------------------------------------------------------------------------------------------------GATGCTCTCGTACTGAGCGTTTTAGACCAAGCGTCCACAAAT---------------------ATCAGTGACGGACTT------------------------------------------------------------------------------------------------------------------------------------------------CTTTCTCTGCAGCAAAAG------------------------------------------------------------------------------------------------------------------------------------------------------------------------------------------------------TTTGAGAATATGGAAGAGACAGTCTCAAAGGTAGAAGAAGAAATT------------------------------------------------------------------------------------------------------------------------------ACTACGCAAAGGGAGGTCAATCTT---------------------------------------------TGCTCTTAC------------------------------------------------------------------------------------------------------------------------------------------AGAAAC---------------------------------------------------------------GGC------------------------------------------------------------------------------------------TGCGAG---CTGAAAAGTAGAGCCAGCAAAAAGTTC---------------------------------------CAGTGT---------------------------------------------------------------------------------------------------------------------------------------TACAAAGTGTTC---------------------------------------------------------------------------------------------------------------------------------------------------------------------------------------------------------------------------------------------------------------------------------------------------------------------------------------------------------------------------------------------------------------------------------------------------------------------------------------------------------------------------------------------------------------------------------------------------------------------------------------------------------------------------------------------------------------------------------------------------------------------------------------------------------------------------------------------------------------------------------------------------------------------------------------------------------------------------------------------------------------------------------------------------------------------------------------------------------------------------------------------------------------------------------------------------------------------------------------------------------------------------------------------------------------------------------------------------------------------------------------------------------------------------------------------------------------------------------------------------------------------------------------------------------------------------------------------------------------------------------------------------------------------------------------------------------------------------------------------------------------------------------------------------------------------------------------------------------------------------------------------------------------------------------------------------------------------------------------------------------------------------------------------------------------------------------------------------------------------------------------------------------------------------------------------------------------------------------------------------------------------------------------------------------------------------------------------------------------------------------------------------------------------------------------------------------------------------------------------------------------------------------------------------------------------------------------------------------------------------------------------------------------------------------------------------------------------------------------------------------------------------------------------------------------------------------CAG------------------------------------------------------------------------------------------------------------AGAATACGC------------------------------------------------------------------------------------CTTACG---------------------TGGGCA------------------------------------------GAC------------------------------------------------------------------------------------------------------GCC---------------------------------------------------------------------------------------------------------------------------------------------------------------------------------------------------------------------------------------------------------------------------------------------------------------------------------------------------------------------------------------------------------------------------------------------------------------------------------------------AGA------------------------------------------------------------------------------------------------------------------------------------------------------AAGAAATGT---------------------------------------------------------------CTG---------------------------------------------TCTCTC------------------------------------------------GGT------------------------GGC---------------------------------------TACCTG---------------------------------------------------GCCGAAATC---------------------------CAC------------------------------------GACCAT------------------------------------------------------------------------------------------------------------------------------------------------------------------------------------------------------------------------------------------------------------------------------------------------------------------------------------------------------------------------------------------------------------------------------------------------------------------------------------------------------------------------------------------------------------------------------------------------------GTCTCC---------------------------------------------CTT---------GAATAC---------------------------------------------GTGAAACGG---------------------------------------------------------------------------------------------------------------------------------------------------GTTGTTACC------------------------------------ATT---------------------GGTAGCTCAAGG------------------------------------------------------------------------------------------------------------------------------------------------------------------------------------------------------------------------------------------------------------------------------------------------------------------------------------------------------------------------------------------------------------------------------------------------------------------------------------------------------------------------------------------------------------------------------------------------------------------------------------------------------------------------------------------------------------------------------------------------------------------------------------------------------------------------------------------------------------------------------------------------------------------------------------------------------------------------------------------------------------------------------------------------------------------------------------------------------------------------------------------------------------------------------------------------------------------------------------------------------------------------------------------------------------------------------------------------------------------------------------------------------------------------------------------------------------------CTCTGGATT---------------------------------------------------------------------------------------------------------------------------------------------------------------------------------------------GGCGCA------------------------------------------TCTGAC---------------------------------------------------------------------GATGGC---AAAGAA------------------------------------------GGC------------------------------------------------ACC------------------------------------------------------------------------------------------------------------------TGGACGTGG---------------------------------------------------------------------------------------------------------------------------------------------------------------------------GTCACTTCCAACAAA---------------CACCTG------------------------------------GCCGTGGAGGAC---------------------------------TGG------------------------------------------------------------------------------------------------------------------------------------------------------------------------------------------------------------------------------------------------------------------------------------------------------------------------------------------------------------------------------------------------------------------------------------------------------------------------------------------------------CAC---CGGAACCAG---------------------------------------------------------------------CCG------------------------------------------GACAAC---------------------------------------------------------------------------------------------------------------------------------------------------------------------------------------------------------------------------------------------------------------------------------CACAAGAACAGCGAG---------------------------------------------------CAC---------------------------------------------------------------------------------------------------------------------------------------------------------TGCATGGAG------------------------------------------------------------------------------------------------------ATCAACAAAGGC---------------------------------------------------------------------------------------------------------------------------------------------------------------------TTGGCGGGAAAG------------------------------------------TACTGGAACGACCTGCCG---------------------------------------------------------------------------------------------------------------------------------------------------------------------------------------------------------------------------------------------------------------------------------------------------TGT---CATCTC---------------------------------------------------------------------------------------------------------------------------------------------------------------------------------------------------------------------------------------------------------------------------------------------------------------------------AAGATAGGATAC------------------------------ATC------------------------------------------------------------------------------------------------------------------------------------------------------------------------------------------------------------------------------------------------------------------------------------------------------------------------------------------------------------------------------------------------------------------------------------------------------------------------------------------------------------------------------------------------------------------------------------------------------TGT------------------------------------------------------------------------------------------------------------------------------------------------------------------------------------------------------------------------------------------------------------------------------------------------------------------------------------------------------------------------------------------------CAGAAAGAC------------------------------------------------------------------------------------------------------------------------------------------------------------------------------------------------------------------------------------------------------------------------------------------------------------------------------------------------------------------------------------------------------------------------------------------------------------------------------------------------------------------------------------------------------------------------------------------------------------------------------------------------------------------------------------------------------------------------------------------------------------------------------------------------------------------------------------GGCGACGACTGTGAAGGC---------------------------------------------------------------------------------------------------------------------------------------------------------------------------------------------------------------------------------------------------------------------------------------------------------------------------------------------------------------------------------------------------------------------------------------------------------------------------------------------------------------------------------------------------------------------------------------------------------------------------------------------------------------------------------------------------------------------------------------------------------------------------------------------------------------------------------------------------------------------------------------------------------------------------------------------------------------------------------------------------------------------------------------------------------------------------------------------------------------------------------------------------------------------------------------TGGATGTAA------------------------------------------------------------------------------------------------------------------------------------------------------------------------------------------------------------------------------------------------------------------------------------------------------------------------------------------------------------------------------------------------------------------------------------------------------------------------------------------------------------------------------------------------------------------------------------------------------------------------------------------------------------------------------------------------------------------------------------------------------------------------------------------------------------------------------------------------------------------------------------------------------------------------------------------------------------------------------------------------------------------------------------------------------------------------------------------------------------------------------------------------------------------------------------------------------------------------------------------------------------------------------------------------------------------------------------------------------------------------------------------------------------------------------------------------------------------------------------------------------------------------------------------------------------------------------------------------------------------------------------------------------------------------------------------------------------------------------------------------------------------------------------------------------------------
>Aca_XP_005109938.1_1
------------------------------------------------------------------------------------------------------------------------------------------------------------------------------------------------------------------------------------------------------------------------------------------------------------------------------------------------------------------------------------------------------------------------------------------------------------------------------------------------------------------------------------------------------------------------------------------------------------------------------------------------------------------------------------------------------------------------------------------------------------------------------------------------------------------------------------------------------------------------------------------------------------------------------------------------------------------------------------------------------------------------------------------------------------------------------------------------------------------------------------------------------------------ATGGACATACGCAACCCTCGC------------------------------------------------------------------------------------------------------------------------------------------------------------------------------------------------------------------------------------------------------------------------------------------------------------------------CAATCCCAGCTCATGGAAGGACGATCT---------------------------------------------AGGTTTTGCATT---------------------------------------------------------------------------------------------------------------------------------------------------------------------------------------------------------------------------------------------------------------------------------------------------------------------------------------------------------------------------------------------------------------------------------------------------------------------------------------------------------------------------------------------------------------------------------------------------------------------------------------------------------------------------------------------------------------------------------------AACAAATACAACATACTGTACCTTCTGAAATCGATTTGCGTCATT---------------------------------------------------------------------------------------------------------------------------------------------------------------------------------------------------------------------------------------------------------------------------------------------------------------------------------------------------GTTGCCTCGCTTTGCGTGTCAGCT---------------------------------------------------------------------------------------------------------------------------GCTGCCATTATCGTCATCGTTAACTCTCTTCGGGGT------------------------------------------------------------------------------------------------------------------------------------------------------------------------------------------------------------------------------------------------------------------------------------------------------------------------------------------------------------------------------------------------------------------------------------------------------------------------------------------------------------------------------------------------------------------------------------------------------------------------------------------------------------------------------------------------------------------------------------------------------------------------------------------------------------------------------------------------------------------------------------------------------------------------------------------------------------------------------------------------------------------------------------------------------------------------------------------------------------------------------------------------------------------------------------------------------------------------------------------------------------------------------------------------------------------------------------------------------------------------------------------------------------------------------------------------------------------------------------------------------------------------------------------------------------------------------------------------------------------------------------------------------------------------------------------------------------------------------------------------------------------------------------------------------------------------------------------------------------------------------------------------------------------------------------------------------------------------------------------------------------------------------------------------------------------------------------------------------------------------------------------------------------------------------------------------------------------------------------------------------------------------------------------------------------------------------------------------------------------------------------------------------------------------------------------------------------------------------------------------------------------------------------------------------------------------------------------------------------------------------GTGGACAAG---------------------------------------------------------------------------------------------------------------------------------------------------------------------------------------------------------------------------------------------------------------------------GTTCCCATACTGAGCGTTATAAACCAAGCGTCGACGAAC---------------------ATCATCGAAGGCCTG------------------------------------------------------------------------------------------------------------------------------------------------TCTTCCATGCAGGAAAAG------------------------------------------------------------------------------------------------------------------------------------------------------------------------------------------------------TTTGCCAACCTCGAGCAAAAAGTGTTTAAGGTAGTAGAAGAAATT------------------------------------------------------------------------------------------------------------------------------ACAACGCCAAGTCAGGTTAAGCTC---------------------------------------------TGCTCCTAC------------------------------------------------------------------------------------------------------------------------------------------AGCAAC---------------------------------------------------------------GGC------------------------------------------------------------------------------------------TGCGAG---CTGAAGAGAAAGCAAACAATGATAACC---------------------------------------CACTGT---------------------------------------------------------------------------------------------------------------------------------------TACAGAGTGTTC---------------------------------------------------------------------------------------------------------------------------------------------------------------------------------------------------------------------------------------------------------------------------------------------------------------------------------------------------------------------------------------------------------------------------------------------------------------------------------------------------------------------------------------------------------------------------------------------------------------------------------------------------------------------------------------------------------------------------------------------------------------------------------------------------------------------------------------------------------------------------------------------------------------------------------------------------------------------------------------------------------------------------------------------------------------------------------------------------------------------------------------------------------------------------------------------------------------------------------------------------------------------------------------------------------------------------------------------------------------------------------------------------------------------------------------------------------------------------------------------------------------------------------------------------------------------------------------------------------------------------------------------------------------------------------------------------------------------------------------------------------------------------------------------------------------------------------------------------------------------------------------------------------------------------------------------------------------------------------------------------------------------------------------------------------------------------------------------------------------------------------------------------------------------------------------------------------------------------------------------------------------------------------------------------------------------------------------------------------------------------------------------------------------------------------------------------------------------------------------------------------------------------------------------------------------------------------------------------------------------------------------------------------------------------------------------------------------------------------------------------------------------------------------------------------------------------------CAA------------------------------------------------------------------------------------------------------------GAGACACCT------------------------------------------------------------------------------------CTTACT---------------------TGGGGC------------------------------------------GGC------------------------------------------------------------------------------------------------------GCC---------------------------------------------------------------------------------------------------------------------------------------------------------------------------------------------------------------------------------------------------------------------------------------------------------------------------------------------------------------------------------------------------------------------------------------------------------------------------------------------AGA------------------------------------------------------------------------------------------------------------------------------------------------------AAGAAATGT---------------------------------------------------------------GAA---------------------------------------------TTACTC------------------------------------------------GGT------------------------GGC---------------------------------------TTTCTG---------------------------------------------------GCCGAAATC---------------------------CAC------------------------------------GACCAT------------------------------------------------------------------------------------------------------------------------------------------------------------------------------------------------------------------------------------------------------------------------------------------------------------------------------------------------------------------------------------------------------------------------------------------------------------------------------------------------------------------------------------------------------------------------------------------------------GCCTCC---------------------------------------------CTG---------GAATAC---------------------------------------------GTGAACCGG---------------------------------------------------------------------------------------------------------------------------------------------------CTATTTGCT------------------------------------CGT---------------------AGTGGCAACAGT------------------------------------------------------------------------------------------------------------------------------------------------------------------------------------------------------------------------------------------------------------------------------------------------------------------------------------------------------------------------------------------------------------------------------------------------------------------------------------------------------------------------------------------------------------------------------------------------------------------------------------------------------------------------------------------------------------------------------------------------------------------------------------------------------------------------------------------------------------------------------------------------------------------------------------------------------------------------------------------------------------------------------------------------------------------------------------------------------------------------------------------------------------------------------------------------------------------------------------------------------------------------------------------------------------------------------------------------------------------------------------------------------------------------------------------------------------------CTCTGGGTT---------------------------------------------------------------------------------------------------------------------------------------------------------------------------------------------GGTGCG------------------------------------------AGTGAC---------------------------------------------------------------------CAGGGT---CAAGAG------------------------------------------GGC------------------------------------------------AAC------------------------------------------------------------------------------------------------------------------TGGATTTGG---------------------------------------------------------------------------------------------------------------------------------------------------------------------------GTCATGTCCAAGAAA---------------CCCCTA------------------------------------GTGGTGGAGGAC---------------------------------TGG------------------------------------------------------------------------------------------------------------------------------------------------------------------------------------------------------------------------------------------------------------------------------------------------------------------------------------------------------------------------------------------------------------------------------------------------------------------------------------------------------CGG---CTGGACCAG---------------------------------------------------------------------CCG------------------------------------------GACAAT---------------------------------------------------------------------------------------------------------------------------------------------------------------------------------------------------------------------------------------------------------------------------------TACAAAGGCAACGAG---------------------------------------------------CAC---------------------------------------------------------------------------------------------------------------------------------------------------------TGTCTGCAG------------------------------------------------------------------------------------------------------ATAAAAGAAGAC------------------------------------------------------------------------------------------------------------------------------------------------------------------------TCGGGAAAA------------------------------------------TACTGGAACGACCTAGCT---------------------------------------------------------------------------------------------------------------------------------------------------------------------------------------------------------------------------------------------------------------------------------------------------TGT---AATACT---------------------------------------------------------------------------------------------------------------------------------------------------------------------------------------------------------------------------------------------------------------------------------------------------------------------------ACCCTGGGATAT------------------------------CTA------------------------------------------------------------------------------------------------------------------------------------------------------------------------------------------------------------------------------------------------------------------------------------------------------------------------------------------------------------------------------------------------------------------------------------------------------------------------------------------------------------------------------------------------------------------------------------------------------TGT------------------------------------------------------------------------------------------------------------------------------------------------------------------------------------------------------------------------------------------------------------------------------------------------------------------------------------------------------------------------------------------------CAGAAAGAC------------------------------------------------------------------------------------------------------------------------------------------------------------------------------------------------------------------------------------------------------------------------------------------------------------------------------------------------------------------------------------------------------------------------------------------------------------------------------------------------------------------------------------------------------------------------------------------------------------------------------------------------------------------------------------------------------------------------------------------------------------------------------------------------------------------------------------ATGGATGACTGTGATGGG---------------------------------------------------------------------------------------------------------------------------------------------------------------------------------------------------------------------------------------------------------------------------------------------------------------------------------------------------------------------------------------------------------------------------------------------------------------------------------------------------------------------------------------------------------------------------------------------------------------------------------------------------------------------------------------------------------------------------------------------------------------------------------------------------------------------------------------------------------------------------------------------------------------------------------------------------------------------------------------------------------------------------------------------------------------------------------------------------------------------------------------------------------------------------------------TGGCTGCAACTT------------------CAGTGA---------------------------------------------------------------------------------------------------------------------------------------------------------------------------------------------------------------------------------------------------------------------------------------------------------------------------------------------------------------------------------------------------------------------------------------------------------------------------------------------------------------------------------------------------------------------------------------------------------------------------------------------------------------------------------------------------------------------------------------------------------------------------------------------------------------------------------------------------------------------------------------------------------------------------------------------------------------------------------------------------------------------------------------------------------------------------------------------------------------------------------------------------------------------------------------------------------------------------------------------------------------------------------------------------------------------------------------------------------------------------------------------------------------------------------------------------------------------------------------------------------------------------------------------------------------------------------------------------------------------------------------------------------------------------------------------------------------------------------------------------------------------------------------
>Aca_XP_005110266.1_1
[truncated: 16,037,783 more chars]
