# Supplementary material for: Chloroplast acquisition without the gene transfer in kleptoplastic sea slugs, Plakobranchus ocellatus
Source: eLife. 2021 Apr 27;10:e60176. doi: 10.7554/eLife.60176 (PMC8079154; doi:10.7554/eLife.60176)
Supplement: Supplementary file 12. [file elife-60176-supp12.zip › Supplementary_file_12/OG0000446/Clade_Ic/CodeML/ModelA/rst1]

	51	84	84	0.4975	0.450	1.059	1.141	0.766	0.881	0.163	0.995	0.339	0.122	0.376	0.214	0.521	3.168	0.204	1.030	0.007	0.016	0.012	0.095	0.000	0.000	0.023	0.011	0.214	0.171	0.360	0.234	0.525	0.576	0.095	4.440	0.066	0.110	0.389	0.201	0.183	0.706	0.592	0.394	0.232	0.033	0.861	0.245	0.104	0.101	0.042	0.062	0.051	0.072	0.228	0.479	0.088	0.043	0.210	0.684	0.143	0.250	0.662	0.072	0.072	0.611	0.133	0.037	0.056	0.094	0.373	0.314	1.955	0.000	0.533	0.391	0.129	0.216	0.307	0.746	0.208	0.145	0.992	0.796	0.182	2.531	1.102	0.343	0.555	0.114	2.454	0.000	0.000	0.000	0.000	1.110	1.439	0.342	0.469	0.604	0.495	0.360	0.989	1.266	2.202	1.735	0.505	0.467	0.145	9.005	-8584.667
