# Supplementary material for: Chloroplast acquisition without the gene transfer in kleptoplastic sea slugs, Plakobranchus ocellatus
Source: eLife. 2021 Apr 27;10:e60176. doi: 10.7554/eLife.60176 (PMC8079154; doi:10.7554/eLife.60176)
Supplement: Supplementary file 17. [file elife-60176-supp17.zip]

Archive with 9 entries (8 files):
- Supplementary_file_17/
- Supplementary_file_17/.DS_Store
- __MACOSX/Supplementary_file_17/._.DS_Store
- Supplementary_file_17/scaffolds_determined_as_bacterial_contaminants.xlsx
- __MACOSX/Supplementary_file_17/._scaffolds_determined_as_bacterial_contaminants.xlsx
- Supplementary_file_17/annotated_taxon_by_MEGAN.xlsx
- __MACOSX/Supplementary_file_17/._annotated_taxon_by_MEGAN.xlsx
- Supplementary_file_17/removed_scaffolds_as_bacterial_seq.fa
- __MACOSX/Supplementary_file_17/._removed_scaffolds_as_bacterial_seq.fa
