# Supplementary material for: Chloroplast acquisition without the gene transfer in kleptoplastic sea slugs, Plakobranchus ocellatus
Source: eLife. 2021 Apr 27;10:e60176. doi: 10.7554/eLife.60176 (PMC8079154; doi:10.7554/eLife.60176)
Supplement: Supplementary file 17. [file elife-60176-supp17.zip › Supplementary_file_17/removed_scaffolds_as_bacterial_seq.fa]

>scaffold76888_cov19
TCGTACAAAGATCGTTTCTGCTCACTATTGGCTGTAGGCCCTTTGGAAAAATTGCCTGAG
CTGCCATTGCGTTGTTCACGAGGGACATCTAACCCAAGTGAAGCGGCCAGCTCTTCGATC
GCCTCAACGAACTCAAGGCGTTCATATTCCATAAGAAAGTCAATCGCATTACCGTGTACA
CCACAGCCAAAACAATGATAGAACTGTTTCTCTTGGCTAACACTAAATGACGGTGTTTTC
TCGTTATGGAAAGGGCAGCAAGCACCGTAGTTCTTACCTTGTTTTTTCAGTTTTACGCGC
GCATCAATGATGTCGACTATATCGAGACGAGCCAACAGATCATCAATAAAGCTACGAGGG
ATAATTCCTGCCATAAAACCTTTTTACGAGAGTGAGATACAAACAAGCCGTGCGTTCCAA
AGGATAGCACGGCTTGCTGCAATTTGATTGGGAGATTAAGCGAGTTTAGCGCGAACTAGA
CCACTTACTTTACCCATATCTGCACGGCCTTGAATTTGTGGCTTAAGCACACCCATTACC
TTACCCATGTCTTGCATGCCCGCAGCACCAGATTCGGTAATCGCACTTTCAATCAGTGCA
GATACTTCCTCGTCAGTCAGCGGTTGAGGCATAAAGTCCTCAAGTACGGCAATTTCAGCT
TGCTCAGCTTCAGCAAGGTCTTGACGACCAGCTGCTTCAAATTGCGTAACAGAGTCGCGA
CGTTGTTTAACCATTTTAGTCAGCACAGCAAGAATGTCGTCTTCGCCCAGAGTAATCTGT
TCGTCAACTTCACGTTGCTTAATGGCGGCTAAAGCTAAACGAATAGTGCCAAGGCGCGGT
TTGTCCTTGGCTTTCATCGCTAGTTTTTGCTCGTCTTTGAGTTTATCAATCAGAGCCATA
ACTTAAATCCTATTGGACCTAGTTATTAGTACAGGCGAACGCGACGAGCGTTTTCGCGAG
CTAGCTTCTTAGCGTGACGCTTTTGAGCTGCTGCTTTAGCGCGTTTGCGAACTGTAGTTG
GTTTTTCATAGTGCTCACGACGACGCACTTCAGAAAGGATACCTGCTTTTTCGCAAGAGC
GCTTGAAACGACGTAGTGCAACGTCGAACGGTTCGTTTTCACGTACTTTAACTACTGGCA
TATGCCTTTCACCTCAGGGGTTAACTATTCATTAATGCTGGCGCTTGTTTGTTAGCTCTA
AGACGTTCCTATCGAAGTTCTTAGTTCTAAGCGATAAACCAGCTAGATCAAAAATGGTGC
GGAATTTTAATCCGATCAGATGGGCTTTGTAAAGTACTTTGTCGTCTATCTCTTGTACAA
AATTTGTTTGAGAGCCAATGACGAGGTAATATTGCGCCAATTTCGAAATATGTCGAGAAC
AATATGCGCATTTTAGGTATTGAAACCTCTTGTGATGAAACTGGCATCGCAATCTATGAC
GATGAGAAAGGATTGCTTTCGCATCAACTATATAGCCAAGTGAAACTGCACGCTGATTAT
GGTGGTGTGGTTCCTGAACTGGCGTCTCGTGATCATGTTAAAAAAACGATCCCGTTGATC
AAAGCTGCATTAGCGGAAGCGAATTTAACGCCAAAAGATATTGATGGTGTCGCGTATACC
GCCGGTCCGGGTCTGGTTGGTGCACTGTTAGTGGGTACTACGATTGGTCGAAGCATGGCG
TACGCGTGGGGAGTTCCGGCTATTCCTGTACATCATATGGAAGGTCACCTGCTTGCTCCA
ATGTTAGAGGACAACCCTCCGCCATTTCCATTTATCGCGCTTTTGGTCTCTGGTGGCCAC
AGTATGATCGTTGAAGTAAAAGGCATTGGTGAATATCAGATCCTTGGTGAGTCTATTGAC
GATGCTGCGGGTGAAGCCTTTGATAAAACCGCTAAATTGATGGGGTTGGATTATCCAGGC
GGACCTTTGTTGTCTAAATTAGCTGACAAAGGCACACCGGGTCGATTTAAGTTCCCGCGT
CCAATGACGGATCGCCCAGGTTTGGATAT
>scaffold91525_cov17
GTTATTTCAACTGGGTAATATGAAAGCCTGGATGGCATCACTCGCTTTGGTAACAAGCTA
TAGCCTACCCTCCAGCTATTGGCTCTCTGTGGCACTGATTACCCTAGTATTTACGACATT
TGGACTGTTTGCCAATATCACTTGGGTTTGGGTTGGTCAAAAAATCCGAGTTTATCTCAA
TACCACCTTAAAACAGCGCATGTTTAATATCAGCCTAGCCGCTATAACGTTTATATCATT
GTTGCCAGTGTTGGAGCACTCTATCTGAAAAACACCTGTCACCCTTGTTATATGAACACT
AATTTCTCACAACTAATTATTGGCATATGCCAGTTATATAGTATCTCTGGCAAAGCTTAA
GGAGTCCATTAACCTGAAGGTACGTTATGTCTATTCATCATCCTATCAACCACCAGCAAT
GCGCCATTTGCTGCCAGCCTTTTTTCAACCCACATACAACTCTTGAGTTCATTCCTACGT
TAGATGGTGGAGTAAGAGCTAAAATCGTACCCATGGAGAATGTGCAAGGCTACCAAGATG
TCATGCAAGGTGGGGCAATCAGCGCTCTACATGATGCCGCCATGACCCACTGCCTTTTCT
CTCGCGACGTTTGTGCCATGACAGCCCAGCTTGATGTTCGCTTTATCAAGCCAATACCTC
TTAACACGTTAATTGAAGTACAAGCTCATTGCTTAAAAAGCAAACGAGGTTTGTATATAT
TAAATAGTGGTATTTATGTGGATGGTGAGTGTTATTCAAGAGCTGAAGCGAAGTTTATGT
AAATACCTTCATTGCGGATGATCATCAGTCTCCCTCGCGCAAGAGAAGGGCTTCAGGAGC
ATGTGTTCCAATGAGAATAGAGAGTTAGATATGTAGAATAAAACGCATATGGTTGAACTT
TTAAGACTCTTTAGACGCTATGACATGCACATCATTTTCTAGCCTTTTGTTTTACTATCA
TACTCAGCGCGAGCTTGCTCAATATTAGGTTTATGATTCTCGGCCCATTGAACAAGTTCA
TATAATGGCTTAACTAGTTGTTTACCTAAGTCAGTCAACGCATATTCCACGCGAACAGGT
ACTTCTGGGTAAACGGTCCTATTTACATAACCTTCTCTTTCCAAGTCACGAAGAGTTTGC
GTCAACATACGTTGAGAGATTCCTTCAATTCTAGACTTTAAATCGTTAAATCGGTCAGGC
CCATCCACTAGTGCAAATAAAATAAGCAACGACCATTTGTCACCGATTTGAGCTACCACG
TTTCTAACGGGACAGTCCTGAGTGTTATAAAACACACGCCTTTCCGTCTTTGTTGCTTTG
ACCATAACTTCTTACCTTTTCTCTGTACCAAACCCGCCAACAGTTACCAAAAGGTAACTA
ACGCATCTTTTGGTGCCTTATTGTACTGCTAGTTACTATAAATTACTATAGTTACTAAAA
GTAACTAATGGAAAACTGTGAAAGGGAGTTAACTATGTTTAAAGCACTAACTACATTCAT
CCTTATTATCGTGACTAGCCACGTCTGCGCACAATCAGCAGACACTTTAACTATTGATTT
TAAAAACTTAACAAAAGCGAACTGGACAGAACAAGAAGCGAAAAATGCCGCACTAATTAC
TGATTTTGTTCAGCACCTAATGAACAACCATGACTTTGACTATGTGATGGAGCACTACAA
TGATAGTTCTTACGTTCAGCACAACCGAAACCTCCCCGATAAAGTCACCGGGCTAGTTGG
ATTTCTCAAGGAGTTTGTCGAGGACTACCCAGAGTACAGCTATGATGTAAAACATATCTA
TGCTGACGGTGACTATGTGATTTTTCACTCTCACGCCACACTCAACAGTGAAGACAGAGG
AAACGATCAAAAAGGGATGAATATTATCGATACTTGGCGTATTGAAGATGGTCGGATTGT
AGAGCATTGGGATTCGATTCAAGCGCTCGACTTCTCAATGCGAGTATATTCACTTATCAG
TGGTGGCGATATCGAAAATGAAAATGGCGTGTTTTAGG
>scaffold133004_cov14
CAACTGGCTTACCGAAGTGAGTAAGTAAATAGAACTGGGGTACGCCTTTATGCGGGGAGT
TCTTGGCCGCATCGATGAAGAATGGTAGGTTTGACTTATTACCCCACTTTGAATGGATGT
AAGCTATACCAGCTTCCAGTCCTCCTTCGAAGTCCTTCACATTGACTAGTGTATACATCT
TTGACCTATATGAGCTATTGATTTAAGCATCTGATTCTATAGTTAAACAAAGATTGTTTT
TGTTACTTGATTAACAAGAGTTTTATGCGCTTCGTGAGCCTCATCCCAATCAAAGTATCT
AGGCTGATAATCATCGTAATAACCACCATAGGCTATTGACTCGAAGAGAACAGAGGTTAT
TTGGTTGTGCTTAAGTGAGCCAGTGATGCACGAGAGTTTAAAAAAGGGCACGCAAGACGC
CCAAGCGTTTGAAAGAAGCTATTACCCTCAAATAGTAAAAGTCCTATTGAGGTAGTTTTG
CGATATACTCCCGAAGCACATCCGCATCAATATAGCCTGTGTCAACATAGTTTGGATACT
TACTCAATGGTGGATAATTGTCTCCGCCTCTTGACGCATATCCCGGAAGTGCCAGCTTGT
AAACTTAAGTAGGATTGATTTCGTCACTATCAATAGTGATTCTATTGCTGATCCATTCAA
AGTTAGTACTTCTTTGAACGTAACCGCCAGACCCTGGTGTTTTTGAAAGAACCCAGTCCA
AGTACGTCTTTAGCTCTGTCCCTGTTAATGTAACAGTTACTATGCTAATACCCCATGGCA
ATTCAAAAAGTACAGCTAATAGCTTTCACGAAACATTAGGGTTAGCGTAGTAGATGTGTT
ATATACACATCTAGCCTTTACAAACGCTTCTCTCAATCTCTTTTTGGACTAGCAAAAAGA
TAAGATGGGCTGGCCTACCAAAACTTAATCACAAAAATACGGAGACTATACTTAACGTGT
TTAACTCACATATGACTACATTGGACAGAGCCAGATATTTGGAAATGACCAATACCAACC
CTCAAGATGAAGTGTTAGGAAAACTGCTTGTTTCTCTGGGAAATCAAAGTGCAGAGCGTA
TACAAAGTGTGGCTAATCGAATGGATATTGATATCTTAAAATTCCTTACTCAAACGCTAT
CTTCTTACCTAGAGGTGGCTTCACAAGAGAAGGCTGGAGAAGTATTGGTTAAACTCAAAA
GTGAGGGATATAGTGACCAAGAACTCAGGGATTTCTTTCGGTCTTTGATAGCTGTAACAC
CAGATGATTGAATAAGCTTATATTGATTCCGGAAAAGCTGGTTTAGGTAAGACAACACTC
TATAGTAGTGTTTCGTACTTGCAAAAATGTGTGTCTGGTTTTCCTTGTGTAAGGATAGGG
CAACATATGCTTTAGGTGCATGATGTCGATTTAAGAAGCAGTTTTGTTAGAGGCTAACAG
CGAATGGTTAATACCTTTTATCGGTTGGCTTATCTAAGAGGCAACTTAGGGAGAGGGCCT
AATATGTTGTTCCTCTTCAACATTTCTTGTAATCGCCATAGTCATGCTGATAAGCGCGAT
GTACATAGCTTGTTAAAAAAAGCAATGACTCGAATGGAAAACAATGATTATCGAAGGTTC
TCTGTACTAGCAGGCTTATCTAGGAGTAAAATCGGTAATTTTGACACAAATTGAGATAAT
ACAATCGCTTGGCGAGGTAATGTCTTGGCTTGTTGAGGCGTTCTTATTACTGAACTAAGG
CATTTGATGGGAAGAATTGGTGAGCTCTATTTTGCTTAATTACCAACGACCAAGTGGGGA
GTGAAGTAAATCAATCGAGATACGATGTCTGTGGTAATGGAGGTTGAGTTTCAGTTAGAC
TACCGACGAATGTCTAATCCGAATACACCAATTTGTGTTGATCTAATTAACCTGCTGCGT
ATACGCACTGACGAAATGCAACTAGAAACATAGTTTGATAAGAATGTTGTACAAGCGACA
GCTCTTAGTTGCACTTCAGGCTCTGGCTCCATAGAAGTAATGAAAAATGAACATCCATTT
GTTCTTGCGAAACTACATTTTGAGTAGAATAGTACAATATTTAGGCACACCTCTGCTGAG
TGGAAAAGAAAACTCTCGTAACGTCAGGTAGTTAGGCTGTTGGTTCATCTAGGAACTGAA
GCGTGATTAG
>scaffold102852_cov17
TAAGCTGAACCTGCCGATCAACGTGGTTGCAGTTCTAGCAGGCTGTGAAAACATGCCTGG
CAGTAATGCCTATCGCCCAGGTGATATCCTCACAACTATGTCTGGCCTTACCGTTGAAGT
ATTAAATACAGATGCAGAGGGTCGCTTGGTTCTGTGTGACGCATTAACTTATGTCGAACG
CTATGAGCCGGAATGTGTTGTTGATGTTGCCACTCTTACGGGGGCATGTGTGATTGCACT
AGGTCATCATATCAGTGGTGTGATTTCAAACCACAACCCACTTTCACATGAACTTGTTAA
CGCCTCTGAGCAAGCTGGCGATCGCGCTTGGCGTCTACCAATGGCAGACGAATACCAAGA
GCAACTAGCAAGCCCATTTGCTGATATGGCAAATATTGGTGGCCGCCCTGGCGGTACGAT
TACAGCTGGTTGTTTCTTATCTCGATTTGCTAAGAAATATCACTGGGCACACTTAGATAT
TGCTGGTACAGCATGGAAATCAGGCAAAGCGAAAGGCTCAACGGGTCGTCCTGTCTCGCT
ACTTGTCCAATTCTTGCTAAACCGCAGTGGCCAAGAGACTGAAGAGTAAACAGAAGGGCC
GAAAGGCCCTTTTTTATTGCTTACCAATAACCAGAGCAAAGCGGCATTTCACATGAATAC
GGCAACCTTCTACATCATTAATGAAGACTCCGAACAAGCCTCTCAACAGGGGTGGTTTGC
CTATGTGCATTTTCTCTGTCGCCATTTTACAGCGCAAGGTGCCAAACTCTATATTAACTG
CAGTGACAAAGCCGAAGCTGAGTTGTTGGCTGAGTATTTCTGGCANNNNNNNNNNNNNNN
NNNNNNNNNNNNNNNNNNNNAGGGCCTTAAACCCAGTTGGAATAGGCAACTAGCAATAAA
TTTGGCGAATAGTCACGCAACCTTTGCGCAGTCCTTTGGTCAAGTGGTAGACTTCGTCCC
TTGCGAAGAAAAAGCTAAGCAAACTGCGCGAGAAAGGTATAAAATTTACCGTCAAGCGGG
CTATCAGCTTCAAACCATTGAGATTCAACATTCAGAATCCTAATCAAGGTCAATCCTTAT
AAGTAAGCGTTAATTTCCCTGCGTTTATTTATAAGGCTTGGCAAATTTCTTTCACAGATT
AAAGTAAGTATCCAGAAAGCTATGGAAAAGACATATAACCCACAATCTATCGAACAAGCT
CTGTATAAGACTTGGGAAGAGAAAGGCTACTTTAAGCCTCACGGTGACACGACTAAAGAA
TCATACAGCATCATGATCCCGCCACCGAACGTCACTGGTAGCCTACATATGGGTCATGCA
TTCCAAGACACCATCATGGATACGCTAATCCGTGCCGAGCGTATGAAGGGTAAAAACACC
CTTTGGCAAGTAGGTACTGACCACGCTGGTATCGCAACTCAAATGGTCGTTGAGCGTAAG
ATTGCCGCTGAAGAAGGCAAGACTAAGCACGATTATGGCCGTGAAGCTTTCATCGACAAG
ATCTGGGAATGGAAAGGCGAGTCTGGCGGCACAATTACTAAACAGCTTCGCCGTCTAGGC
GCATCTGTAGACTGGGATCGTGAGCGATTCACTATGGATGACGGCCTATCTAATGCCGTT
CAAGAAGTCTTTGTTCGTCTATACGAAGATGATCTTATCTATCGTGGTAAGCGCCTAGTT
AACTGGGATCCAAAGCTACACACAGCGATTTCTGATCTAGAAGTTGAAAACAAAGACAAG
AAAGGCCACATGTGGCACTTCCGCTACCCTCTAGCTGATGGCGTAAAAACAGCAGAAGGT
AAAGACTACATTGTTGTCGCAACTACTCGTCCAGAAACTATGCTGGGCGATACTGGTGTT
GCGGTAAACCCTGAAGATCCTCGCTATAAAGATCTTATCGGCAAAGAAATCCTGCTTCCT
ATCGTAGACCGTCGTATTCCAATCGTAGGTGACGAGCATGCTGATATGGAAAAAGGCACG
GGTTGTGTGAAGATCACACCTGCACACGACTTTAACGACTATGAAGTTGGTAAACGTCAC
CAGTTGCCAATGATCAACATCCTAACGTTCAATGCAGATATTCGTGACGCAGCAGAAGTA
TTCACCACAAATGGTGAAGCAAGCGATGCGTATTCAACAGAGCTTCCAGCTAAATATCAT
GGCATGGAGCGTTTCGCTGCT
>scaffold47273_cov19
AATCAATATGACCAAGCTGGAGTCACGCCCTATTATGGGTAATCCTTGGGAAGAGATGTT
TTATGTGGATGTGGAAGCCCATAAAGACTCAGAATCAATGCAACAAGCCATTCATGAGCT
TATAAAAATCACTAAATACCTTAAAGTACTGGGTTGCTACCCTATCGATAACGTAAAACC
AGTGATGCCCGATTTAGGTGAATAAAAACAAATAGCCCCAGTCATCATGAGCTGGGGCTA
TTTCTATTTTACGAGCTGTGGCCTGTCTTCAAAGCTACTTGAGCGGCAGAATCTTAATCT
CCACTCGACGATTACATTGACGCCCCTCTGGTGTAGAGTTGCTGCAAATTGGGAATCGCT
CACCATTACCACGGGCGACCGCACGACCTGCCGCTACATTCTGACTAATCAAGAACGAAC
GTACTTGCTCAGCGCGCTTTTCTGATAGCTCTTGGTTGTATTGAGCACTACCCGTACTAT
CTGTATAGCCTTCGATAACTAAACTGGTATCAGGATACTCAACCAAAATACGCGCTACAC
CTCTCAGTGTGTTGTGAATACTACTGTTAAGAGCGTGAGAATTACTGTCAAAACCAATAC
CGTTCTCTAAACGTAATAAAAGTTGATTGTCACCAACACGCTCAACTTGCACACCTGAAT
TTAACAACTCTTGTCTCAGCGCTTTTTCTTGTTGGTCGAAATAATATCCGACACCACCAC
CCAACGCTGCGCCACTCGCCGCACCAATAAGAATCCCACGGCTATCACCACCTGAAGCAA
TACCAACAGCTGTGCCAGCAATTGCGCCAATCACAGCTCCTTTGGTTGCTGAGTTTGTCT
CATACTCTCCTGTTGTCGCGTTTTGTCGCTGCGTCGCTTGGCAACCAACAAGAGAAATAA
GCCCTAAGGCAACCACTACTTTTTTTAATCTCATTTCTATTATCTCTTATGCGTACAACA
TTACCATCAAATACAGAATATCGTACCATATAAATTCTAATTATTCCTAATGGAGGCATT
TAGCACTCACACTAATGATAAAAAACACATCGTTATTAAATGACAAATCTAAGGTAGATT
TACGTTAGAATTAAGCCCAAACGTATAGACAGGATAAGTAATAATGAACAAAGTGGTTAT
CGCGTCGCTTAACCCAGCCAAAATCAATGCCGTAAAAAGCGCCTTTGAATCCGCTTTTCC
TAGCCAAACGTTCACTTTTCAAGGGGTAAACGTGCCAAGTGGCGTGGCCGAGCAACCTAT
GAGCAATGATGAAACTCATCTTGGTGCTAAAACACGAGTTCACAATGCCAAGAAAACCAT
CAAAGACGGTGATTTCTATGTTGGGATTGAAGCTGGTTTAGATGGGCATTCCACGTTTGC
ATGGATGATTATTGAAACAGAGACACAGACGGGCGAATCAAGAAGCGCTAGTCTAATGCT
TCCACCCGCTGTCGTAGACCAGCTGTCGCCAAGCGTTGAACTAGGCGATGTGATGGATAA
GACCTTTGGTACCGATAATATCAAACAAAAAGGCGGGGCAATTGGTTTACTAACCCAGCA
TCAGCTCACACGCAGTTCTGTGTATCACCAAGCGTTAATACTGGCGCTGATCCCATTTAC
CAATCCTGAACACTTCTAAAGACGTTTTCTCTGACAAGGTAAGCGAAACCCATAGGTTTC
GCTTACTTAAGCAATAAGTCGCTGAGCGCGTTCTTATCTTTGTCGGCCAAGCGCTTTACT
TCCGCAGAGCCGCGAGTAATGGTTGCCACACCTACGCCTAACATCTGACTAATTTGGCGT
TGGGACATGTCTCCCTTTAACAACTCACAGAGAATGTTCACCCGCGCCGTCACTGCTTCA
CGTTCATCTGGTGTTAGCAACATCGTCATCAGCATTGCTTGCTGCTCACTGCTTTGCGAA
CGCTGAATAAGGTCGAGTACCTGTTGCCAGTCTTGATAGTGTGGTTCCATTTAATATTCC
ATCAGAAACATCCAGTTACCCATTCTAACTCCAAGCCCACATGAATTGGTAGCCCATCTC
CACTAGTAACGTTTTTTCGCTTCCGCTTCAGTGAGGAAACTTCCCTGAACACCAAGTAAA
TCTCGATAGTAGACTTGAAACATTAGAATGTTCTGAACGTAACCACGAGTCTCTCTAAAA
GGTATCGCTTCAATAAAGGCGATGG
>scaffold133690_cov15
GGTCTATCGTTTTACTAACGTGTACATTAACATCGTGAACGATAATATTCTGATATTCGT
CTTTTTTAAGGTCGCTCGAGTGCCAAACATATCCATCTTCATGGGAGTTGTATTTTTGTT
CTTCGTATGTACGTCCATCATTTAACGTCACCATTTCTTCTTTATCTGGTAGTGAACCTG
CACACCCAGATAGAACCGTGATAATAGATAGTAGTAGTATTTTAGCTTTCATTTCTTTCT
CCAGACCTTATTAGTCAATCTTGCTTTAAGAACAATAAATATGTTCAAGTGAATTTCGCT
AACAATTATGATTAGCAAAATTAAAAAGTGAATAAACTAATCAGCATACTTCTATTAATG
TTAAATTTTCTATTATTTATTGATATAAAAAACCTGAATAAAACCAATGATGGCGTATAA
AATAAAAATAAAACCCCTAATAAACAATGACCTAAAGACCATTCATCGTAATAACCCTAA
CCCGAGAACAATTAAAAGCCGCAAGTTTAGATATAAAACCACCTTTGAATAGATAAATCT
AAAACAAAAATACAGAACTAAGAATATTTATTATTTACCATACAATTAGAGCCTTATTAT
TTCATCATTTTATGTAGCGGTTAAAATTAACATCGAAATCTGGCCTGATTAAACCATCAG
GTATATATAAGCTCAACCAACGCCATTTAGGCGTCAATTAATAAGGTATTTAAAATGTTG
AAATATGTACTTCCTCTTTGTGTTCTAGCTTCTGCATCGGTAATGGCAGATGACTTTAAT
CCATCAATTGTTGCCAGTGACGGCTCTCAAGAGCAGAACCAATTAAGCGTTGATGCAGCA
ATGAGCTCACTTCAAACTGACACAATTCGCGCTNNNNNNNNNNNNNNNNNNNNNNNNNNN
NNNNNNNNNNNNNNNNNNNNNNNNNNNNNNNNNNNNNNNNNNNNNNNNNNNNNNNNNNNN
NNNNNNNNNNNNNNNNNNNNNNNNNNNNNNNNNNNNNNNNNNNNNNNNNNNNNNNNNNNN
NNNNNNNNNNNNNNNNNNNNNNNNNNNNNNNNNAGATAAACCGATTTACTTCACTGTTGA
CTACTATCAACACCCTGTAAACCAGTCAGAACGTACTGAATACACAGCGAAAGTAACGCT
ATACTAATTTTTGTCCCCGATATTGATTCAATATCGGGGATTTTTTTTATCTTTCCTACC
TGTTTCCTCATTTCCGCTTTCTATCCTCCACGAATGAAAAGCTTCGTCAGTAGTTCATCG
TTCAATTCATCCATTGCCAACCAGTCAACAAGCAAAGGCCCAACTCGGTTATAGTGGTGA
AAAAGCGATATCAATTGTGTCAAAGAGTATTGTCTTGGAGTGTGTTAGCTCGAAGGGTTA
TTAGCTTGAAGAAGTGATGGAACACTTTGAGAGAATAGGAACTTATTAGTGAGGTGTCAG
AAAGAGGCATACAAACGTACCTATATTTGCATGCCTAAATTGAGGTTATTGAGATTTGCT
TTCTGATATTGGAGCGTTCTTGTTGTCATACACCATACATCCGCTGTCGGGATTACAGTT
GACTAAATACACCACTTTTTTACCACAGCCGGACACTCCAACTTGATACTGAGGTACTTC
ATAACGATAAAGATCGATCGTTTTTTTGTTTAGTACTGTTGTTTGCACAGTTTGGCAGCT
TAGTTCAAACTTCGCACGATTCATTGCCGCTTCCGTTGCCATAGATTGGTTTTCATTTAG
AAATTCTTGAGTGCTCGTACAGCCCATCATAAAAATAGACGTTAACGTACTGATTAATAA
TAATTTAGTCTTCATTTGTTTTCTCTAATTGATTGTGTAATGTATATTTGAGGCGTATTA
GAACGCCTCGGTAAAGGTGAGATAAAAACCTTTGTCGTTATTACTTCCTATCCCCAAATC
CACGCGAACGTTCATTCGCGGTTGAATTTCATACCGATAGCCGACGCCGTAGCTATAGAG
AAAGTTCGAGTACAGCTCATCCAATGAACTATCGACGGAACCTACTCCAGCCCAAAATGT
CACACCGTGCTTAGTCAAGTGGTCTTGACCGTCTCTCAGGGTCCATCGATATTCCAATGT
GTTTTCGATGGCAATGTTGTCGCGATAGCGACCTTGATAGATGCCTCGCATAGAGTCTTG
CCCGCCCAAGGTCGGCATGTCATAAAATG
>scaffold70567_cov16
AAGGAAAGAGCAAGTCGCCCAGCCATGATGGCGTCAAGTCCCGTTGCGTGCATTAATACG
GTTGAGATGATAAAGAACACAGGCGGCTTTTCTACAAATGAAATGCCAGCAAACTGAGGG
ATGATGAAGTCACCTGTGATGTACATGCTATGAATAATGGCAGCCACACGAGGTTCGTCG
GGCGTCCAGACGTCGTGGTCGAATAACCCACTAAATACCACTGCGATGATGGCAAGCAAC
AAAACGAACTTCCAACTGTTGTTTTGCTCACTTGAATACGATGTTGACACTACTTTTCTC
CGTTGACACTGCGAAGGGATATCGCATTACGATCATTCTGTTAATAAAGGTGGTTAATTA
AAGCTCAAAATTCTAGAGAGACTGCTTTGAGACAGCAATGCCTAACAGGCTAAATAAACG
GTGTTTTTCAAGATAATTAACGCCAAAATGACACGACTATACCTTGATATTAGAGCCGAT
TATGTATCGACTTTGTAATAGTTGATATCATTATGCTTATTGCGTTATGAATATAAAACT
AAATATTTTTATGAATAATGGTTCTAGACAGAGGTCTTGCACAAAAATGTGATTTAGATC
TAAAATTGCAACCAAGGTGATGGGGTTCCACCTACTTAACCGCCAAATCGGCTGATGACT
CCTACAGTTTCTGAAAACAGGTGTATCTGTTGGGACGATCCTATTTTGGGATCGACGAAC
TGTAGTTAGATCATTAGTTCCGTTCTACACCTGTTTTCCTTTATCGAGGAAAACGACATG
CAATACGCTCACGAAATTCAATCTATGTGCCCAATTCAAAGGGGCGACCTTCATGCATCC
GCGCCAATTCCTGTCGAAGGCCGCTGGATCAATCCCAAAGACGTTATCGCAATCTCTGGC
CTGAGTCATGGCGTTGGTGCTTGTGCTCCTCAACAAGGTGCGGCGAAGTTAACGCTTAAC
GTTAAAGATGGCATCGTAGAAGAAGTGCTTATTGAAACAATTGGTTGCTCAGGCATGACT
CATTCCGCGGCGATGGCATCCGAAATTCTTACCGGAAAAACCATTCTAGAAGCGATGAAT
ACTGACTTGGTTTGCGATGCAATTAACGTCGCAATGCGCGAGATTTTTCTTCAATTCGCT
TATGGTCGAACTCAATCCGCTTTTTCCGAAGGTGGTCTTGAAGTTGGCGCTGCATTAGAA
GACCTAGGTAAAACTCAACGCAGTCAAGTAGGAACGAGTTACTCAACCCGAATCAAGGGT
CCTCGCTATATGGAAGTCGCTGAAGGTTATGTTACCCAATTAGCGCTTGATGAAGACGGT
GAAATCATCGGTTATGAATACCTTAACCTTGGCAAAATGATGGCTCAAATCAATAGTGGT
GTGGCCGCTGACGAAGCACTAGCTAGCGCGAAAGGCACTTATGGCCGCTTTGATGAAGCT
GTTAAAACTGTTAATCCACGTCAAGACTAAGTTGAGGAATTTATTATGACTATTACTAAA
CAAGCACTACTTAATGAAATGAACTTCCTCTCAATTGAAGAGGCTTACAACTACTGTCTT
GAAATGGGTATTGACCCAAAACAATTGGTTTTAGACACGCAACCAATCGCCTTTGATAAT
GCATGTGATGCTTATACTTTAGGTACTGCTTTAGCTCTTCATCGTAAAGCAGCGACAGCG
GCGGAAGCGGCTTCAACTATTGGTGAGGGTTTGCAAGCATTCTGTAAACCAGGCAGTGTA
GCAGCGCAGCGAGAAGTTGGTTTAGGACATGGTGCGTTAGCAGCTCGATTGCTTAATGAA
GAAACACAATGCTTTGCATTCCTTGCTGGTCATGAGTCATTTGCAGCGGCAGAAGGGGCG
ATTAAAATTGCTCTGAACGCAAACAAATCTAGAAAATCTCCATTAAGAGTTATCCTTAAC
GGCCTAGGTAAAGATGCCGCTTATCTCATCTCACGCATCAACGGTTTTACTTACGTCCGT
ACTCAGTATGATTACGCAACTGGTGAACTCAATGAAGTTAGCCGTAAACGCTTTAGTAAA
GGCGAGCGCGGAGAAATCTTGTGCTTTGGTGCGGATGATGTCCGTGAAGGTGTGGCCATC
ATGCATGCCGCTCAAGTTGATGTAAGTATCACAGGTAACTCGACAAACCCAACGCGTTTC
CAACATCCGGTAGCGGGTATTTACAAATCAGAAAGACTTAACCAAGGTAAAGCGTACTTC
TCTGTGGCTTCTGGTGGT
>scaffold7044_cov15
CGGCTGCTCGAACACTTAAGGCTGCCTTCACACCTTCTCAACAAACCGGTGATTGAGCTC
AGTATTGGTCAACAACAACGTGTGGCCGCCGCACGTGCCTTAATTGGTCAGCCTGAATTT
CTTATTGCCGATGAGCCAACTTCGGCTTTGGATCACGATAACCGAGAAGCTTTTATCGAA
TTACTTATGGAACAAGCCAACCAAGCTCATTCCACGCTGATCTTTGTCAGCCACGACCCG
ACGCTCGAATCCCTATTTACGCGAAGCGAAAATTTACTGGATATCAACCAAGCGAGAGCA
TTATGAGTATTACATTGAAACTAGCTTGGAAAAGTCTTCTCAACCGAAAAACCACCGCAT
TGTTAACCGTTATGACGGTGGCTATTTCGGTTATTCTTCTCATGGGTGTTGAACGTATTC
GAACTCAAGCAAAAAGCAGTTTTGCCAACACGATTTCAGGCACAGACCTCATCGTCGGCG
GTCGTTCTGGCCAAGTAAACCTGCTGCTCTACTCTGTCTTTCGTATTGGTAATGCCACCA
ATAATATCGATTGGAAAAGCTATGAAGAGTTTAGCCAACATCGCGCTGTTGACTGGGCAA
TTCCCATTTCTCTTGGAGACTCACACAAAGGTTTTCGAGTCATGGGAACTAATCACAGCT
ATTTCGAGCACTACCAATATGGACAGAAGCAACATTTAAGCTTCTCTTCAGGCCATGAAT
TTAATGGGCTATTTGAAACCGTGCTGGGCTCCGATGTTGCCAAATCCCTAGGCTATGATA
TTGGCAGTGAAATCATTATTGCGCACGGCATCAGCGATGTCGGCTTTAGCCGTCATGAAA
ACCTCCCTTTCAAAGTGGTCGGTATACTCGCCCCTACAGGGACACCAGTCGATAAAACCG
TTCATGTTTCTCTTGAAGCAATTGAAGCGATACATGTTGGTTGGGAATCTGGTGCAAATC
TGGGTAACACACCAAGCAAAGAACAGCTGGAACAGATTGACTTCCAACCTAAGCAAATCA
CGGCCATGTTGATAGGTCTTAAGAGCAAGATTCAGACCTTCGCTCTACAAAGACAGATTA
ATACCTATAAGCAAGAGCCACTAAGCGCCATTCTTCCAGGTGTCGCCTTGCATGAATTAT
GGGGCATGATGAGCGTGGCTGAACAAGCGTTGCTTATCGTCTCTATTTTTGTTGTCGTCG
CAGGTTTGATGGGAATGCTCTCAAGCTTACTGACTAGTTTACAAGAGAGACGAAGAGAGA
TGGCGATACTACGTGCCATGGGAGCTAGACCACGACACGTGTTCACCTTGTTGGTCAGTG
AGGCCACCGTTCTTACTTCTGTCGGTATCATTTGCGGTATTGGTGGCATGTATGCCATGC
TAGCAGTCGCTGCGCCAATCATCACTGCAAACTACGGTATCAATATTGCGCTAACCGCAA
TTACTGCTCATGAGTGGATGTTGCTAGGGTTTGTTCAAATCGCAGGAATGATCATTGGAT
TCTTCCCTGCACTGCGCGCGTACCGACAATCATTAAGCGATGGCATGACCATCCGAATTT
AGCGAGATTGACATGAAAATACTGCCTAAACTCGTTGGCATTCTATTATTAACGATAAGC
ATGCTAATGCCACATATGGCGTTAGCACAGGATGAATCTGATCTATTAAAACTCGATTGG
ATCGATTTGATCCCCGAGAAAGAACGCAACCAGTTTGATGCGATGGGCATGCCTGCCATT
GATCACTCTGGCGGTGTAATGGAGCAATCAAAATTGGGCTCTGTCCGACAAGAGCTTAAT
GGCAGTATGGTCAAGATCCCTGGCTTTGTTATTCCACTTGAAGGCGATGAAGACATGGTG
ACTGAATTTCTATTGGTTCCTTACTTTGGCGCCTGTATTCACGTACCACCACCGCCACCA
AACCAAATCATTTATGTAAAGTTTAAAGAAGGTGCACCTGTACATCGTTTGTGGGATGTT
ATTTACGTGGTAGGAACATTGAAGACGGAAACCATCAATTCTGAGCTCGCTGAAACTGCC
TATCTGATTGATGGAATCCGTATTGAAGATTATGACGATGGTTAGAATGCACGCTGAATA
GCGTAGAGGCGTTAAAAGTAAACATTTCGTTAACAGTGCTAGCTTGTCATATTGCCAATC
AATCTTCTACTTAGCTGATGAAAGTAGATAGATAAGCTAGCACTCCGAGATAAACACATA
GCAATAATGCTACCGAAACGTGTTTTTTAACT
>scaffold104155_cov18
AACCTGCATGGTTAATGGCTACCTGTGCCTGAGCTTCAACTTTAGGTTTTGCGTGATACG
CAATACCTAAACCAGCCGCCGCCATCATCACCAAGTCATTGGCACCATCACCCACGGCAA
TGGTGTTATGCGGCTCAACATCATACTCTTCCGCTAACTCTAGCAAGATGTCTGCTTTAG
TTTGTGCTGAGACGACATCCCCAAGTACTTCGCCAGTCAGTTTGCCATTTTCAATCGCCA
ACGTATTTGATTGAGCAAAATCCAAATTTAATTTCTGCTTTAAGAAATCAGAAAAATAGG
TAAATCCACCAGACGCAATCGCCGTTTTCCAGCCATAAGACTGAAGAGTTTTTAGCATTT
CTTCTAACTCTGGCATCAACGGCAACTGTGAACGAACGCTCTCAAGAATCGCTTCATCTG
CATCTTTTAATGTTGCAACACGTTGGCGCAAACTCGCCTCAAAATCCNNNNNNNNNNNNN
NNNNNNNNNNNNNNNNNNNNNNNNNNNNNNNNNNNNNNNNNNNNNNNNNNNNNNNNNNNN
NNNNNNNNNNNNNNNNNNNNNNNNNNNNNNNNNNNNNNNNNNNNNNNNNNNNNNNNNNNN
NNNNNNNNNNNNNNNNNNNNNNNNNNNNNNNNNNNNNNNNNNNNNNNNNNNNNNNNNNNN
NNNNNNNNNNNNNNNNNNGTGCCACTTCATATTGCCCGACCTGCCAAATGTCGAGAATTC
GGCTAGTTTCACCGATGTAGAAATCCATATCATTGAAAATATCAGGAGACAAATAATGAG
AATACATAATCCAACTGGCTTTATTTTTCTCCAGTTGATGAGACATGAGTGTCTCAGGGA
AACGTTCCTTCAATGGAATACGTTTGGTAATCGCTAACGGCTTTACAGCGTCCATGGCTA
ATCCTTCCTTTAAAAAGCTCCTAAAACGTTAACCTATTGCAATTTGGTTGTGCAAGCATC
AATATGAACCAATCAGTAATTTCATAGTACTTTTAAACTTATATGGACGGTTCGCTGTTT
TCATTTCGCAACTTTTTGAGGTTAGTAGCGCTTTGCTTAATCGCTGCTATGGTGTTCTTC
ATCACAACAAATAGCTTTGTTATCAGTAAAGGTAACGAGCGCATTCAAGCGAATCAGTTA
GAAGTGCTTTCTAAAGTTCTGATTTCTCAGGCCTCACTCTCTGCTAGACAGATGCTGATT
GATCAAGACCAAGAGCGTTTAGGCGCTCTGACCAACCAGTTAGCACAAGAACGTCTGGTG
TTAGATGCAACCGTTTATGATTCTGAAGGGGTCAAAATTGCCGCCAGTACAGACGCCAAA
ACGGCGCGCGAAGTCCTAGGGCTCGATACTCCACTCTCAACTGCCAGCATTGGCCGCCAA
CAGCTAGTCGAGCCGATCATCAACGATCATACCATCATAGGTTTTGTTCGAATCACCTTT
GAAACTGGTAAGGTAACCGCAATTTCCGATCATCACTACCGCAAGAGTGATCGCTTTATG
TATATGATGATCTTGATGAGTTTTATCTCTGGTGTGTTACTGATGGTCATCCTTAGAAAA
CAACCAAAAACCAAAGGCGAGAATTTACTGCTCAAGCAATAGAATGCTCGTGTACCTTTT
GAAAACATAAGCCATTCCCAGATACAAAAAAGCCTCGCACAAGCGAGGCTTTTTTACATA
CTTTATTAAGCGTCTTGCTTATTCTGCGTCACCTAGCAAAACAGAATCTAGAGCAATCTC
CATCATTTCATTAAATGTGGTTGCACGCTCATCAGAGGTCGTTTGCTCACCAGTCTTGAT
ATGGTCAGATACGGTACAGATAGCCAGTGCTTTTGCACCGTATTCTGCTGCAACACCGTA
GATGCCTGCCGCTTCCATCTCAACACCAACAATGCCATATTTGTCCATTACATCGAACAT
TTCAGGATCAGGAGTGTAGAACAGCTCAGCAGAGAATAGGTTACCCACCTTTACGTTGAT
ACCGCGAGCTTTTGCCGCTTCTTCAGCGTTCTTCACCATGTTGTAGTCAGCAATCGCCGC
AAAGTCATGGTTCTTAAAGCGAATACGGTTCACTTTAGAATCAGTACATGCGCCCATACC
AATAACAACGTCGCGCACTTTGATGTCTTCATTAACCGCACCGCAACTACCTACACGGAT
AATCTTCTTAACACCAAAATCTTTGATCAGTTCAGTAACGTAAATAGAGCATGATGGAAT
ACCCATACCGTGACCCATTACAGAGATACGACGACCTTTGTAAGTGCCTGTATAGCCATA
CATATTACGTACGTC
>scaffold132820_cov15
AACTAAATCAGCAAAATATTGACTGAAGTTAATATTCTTTCAAATTTATTTTGTTATCTT
CTGTCATTATCGTTATTCTTTGCGTTTCCTCAATCTCATTGTTGTCTTTATTTACAAATA
AGGCAACCAAGAGATGAACGTCGCAAGGACGCAAATGTGATTTTAATGAAGAAATCGCAT
ATTATTATACGGCAATTGATGAATTTTTGACCAAGACTGAATGGTAAATCTTTTGTACCT
TCTCAGCCTTGAGATACGTTTTATACCCCAATGATCCATGATCAATAAAATACAGGTAAC
CTCTAATGTCTAAGCTGGTTTTAGTTTTAAACTGCGGTAGTTCTTCTCTTAAGTTCGCCA
TCGTTGATGCAGAAAACGGTGATGAGCACCTAACAGGCCTTGCTGAATGTCTACACCTTC
CAGAAGCTCGTATCAAGTGGAAACTTGATGGTAAACACGAAGCTCAACTAGGCGACGGCG
CTGCTCACGAAGAAGCGTTAGCATTCATGGTAGAAACTATCCTTGCTTCTAAACCTGAGC
TAAAAGCTAACCTAGGCGCTATCGGTCACCGTATCGTTCACGGTGGTGAGCAATTCACAT
CTTCTGCGCTAATTACAGACGATGTACTTAAAGGTATCGAAGACTCTGCAACATTTGCAC
CTCTTCACAACCCAGCTCACATCATCGGTATCGAAGCGGCGAAGCACAACTTCCCAGAGC
TTAAGAACGTAGCAGTATTTGACACTGCGTTCCACCAAACTATGCCTCAAGAGTCTTACC
TATACGCTCTACCGTACAACCTGTACAAAGAGCACGGCATCCGTCGCTACGGCATGCACG
GTACGTCTCACCTATTCATCGCACGTGAAGCAGCTGAACTACTTGGTAAGCCAGCTAACG
AACTGAACATCATCAACTGCCACCTAGGCAACGGTGCTTCTGTTTGCGCTATCAAGAACG
GCGAATCTGTAGATACTTCAATGGGTCTAACTCCTCTTGAAGGTCTAGTAATGGGTACTC
GTTGTGGTGATATCGATCCAGCGATCATCTTCCACCTACACGACGCACTAGGTTACTCTG
TTGAGCAAATCAACAACATGCTAACTAAAGAGTCTGGCCTTCTAGGTCTAACTGAAGTGA
CTTCTGACTGCCGTTTCGTTGAAGACAACTACGGTGAGAAAGAAGAAGCAACTCGTGCAA
TGGACGTGTTCTGCCACCGTCTAGCGAAATACGTAGCGGGTTACACTGCATCTCTTGACG
GTCGTCTAGACGCTATCGTGTTCACTGGTGGTATCGGTGAAAACTCTGCACCAATCCGTG
AGATGGTTCTAAACCGTCTAGGCGTATTCGGCATCGAAGTTGACGGTGAAGCTAACCTTA
AAGCTCGTTTCGGCGGCGAAGGCACTATCACTGCTGCAAGCAGCCGTATCCCTGCAATGG
TTATCTCTACTAACGAAGAGCTAGTAATTGCTGAAGACACTGCGCGTCTAGCGGGTCTTT
AATTTTCAAACTGGCTAACTTAGGTTAGCCAGTTTTCTTATTGGGCTCAGCCGACCGTCT
GTTTTTCTCCTAAAAGGACGTTCACCACGCTGAGTTTCTTCCCTACATATAGTTTGAGGT
ACTCAAAGAATGTCCCGTACTATTATGCTTGTACCAACTAGCGCTGGCGTAGGTCTTACC
AGTGTTAGCATGGGTGTATTGCGTGCTATGGAGCGCAAAGGTGTGAACGTTGCGTTCTAC
AAGCCTATCGCTCAGCCTCGCCACGGTGGCGATCAACCAGACTTAACTTCAACTATCGTT
GGTAACAGCAGCGATATGAAAGTGGGCCAACCACTTCCAATGTCTGACGTTGAGAACCTA
TACGGTAGCGAAAAAGTTGATGTACTACTTGAGACAATTGTTGAACGTTACAATCAAGTA
AGCAAAGACGCTGAAGTAACGCTTATCGAAGGTCTAGTACCGACTCGTAAACACCCATTT
GCGAACGCAGTTAACGCAGAAATCGCAAAAACACTTGGTGCAGAGATCGTATTCGTAGCA
ACGCCAGGTACTGACAACCCAAGTCAGCTTAAAGAGCGTATCGAAGTTGCATGTACTAAC
TACGGTGGTACTAAAAACAAGAACATCTCTGGCGTTATCATCAACAAGCTAAACGCTCCT
GTTGATGAAGCAGGCCGTACTCGTCCAGATCTTTCTGAAATCTTTGATGACGCAGACACC
GCGCAGCAAGCTAACCTTGAAGTAATGCAAATCTTCAACACTAGCCCAATCCGCGTTCTT
GGCTGCGTGCCTTGGAAGATCGATTTAATTGCAACGCGTGCAATCGACATGGCTCAGCAC
CTAAATGCCGAAGTAATTAA
>scaffold101317_cov17
CATATAACGTAGCAACGCCCCAGCGCTATACCCTTTATCTGCATCGCCCACCATTGATGA
CCAAGTTACCGCAGCATCAAACTGACCGTTAAGAACACCAACGATATCTTGCTCATGTCC
ACCAGAGAAGTTGACCGATTTGAAAAAACCATCAAATTGATTATCCATATTTCCACCCAG
AGTGTTTTCTAACTGGTTGTTTGGAATAAGGAAACCTGACGTTGAATTTGGATCAGCGAA
GGAGAACACTTTGCCTTTCAAGTCTTCAATGGACTGATAAGGGCTATCTTCTTTAACCAA
AATAACCGAATGATAGCCGCGAGAGTTATCGGTGTTATCTACTGTAATACCCACCAAATC
TACCGCTTTAGGGTCGCTCAAATATATTTCAGCATAAGATTTTGGTGACATGTTGATAAC
CAGATCAATCTTCTCACCTAACAAACCTTGAATCACAGCATTGTAGTCACTTGAGTTGCG
GATATTAGTTTTTACACCAAGCTCGGCATTGAGAAAATCAGCAACGCACTGGTTATCACC
AATTTGGTCTGCTGCATTTTGACCACCTAGAATACCTAGATTGATTTCACTTGGAGCAGC
CGCACTTGCGTTAAAAGTCATAGCAGACGCAACAGCGATACCAATAGATAGAAGCTTTTT
CATCACTTGTCCTTAAAATTTATTGTGTCCAGTTTTCCGATTGGATTAGTTGATTTGGTC
GATCTCATCGCCATAAAGACGATGTAAAACATCATCATTGAGGCCAGAAGGATGTCCGTC
GTAAATCACCTTACCTTTGGCAAGACCGATTACGCGGGAACAATACTCCTGAACCAGTTC
GATTGAGTGAAGATTTACCATTACCGCCACACCGTCACAGCTGACTTTTTGCAGCGCTTC
CATAATGCGAACGGTATTTTTTGGGTCTAACGAGGCCACTGGCTCGTCGGCAAGCAGGAT
CTTGGGGTTTTGCATCATCGCACGGCAAATCGCCACACGTTGTTGTTGTCCCCCTGAGAG
GTTTTCTGCTCGTTGTAGTGCGTACGGCAACATGTTGAGCCATTTAAGCAGTTGGATAGC
TTGAGCTTTGTCTTGGTCGCTGAAGATTTTAAGCAGCGATTTAAGCGTCGAGGTATGGCT
CAAACGTCCAAGCAAGACATTGGAAATCACATCCAAACGAGGCACTAAGCAAAAATCTTG
GAAAATCATGCCACAGTGAGTACGCCACTCACGGATTTCTTTTCTCGACATCGATAGTAC
ATTGTCAGTCGATAAGTCTTTATGCACGTTAAGAATTTCGCCGCTGGTCGCGGGTATGGT
GCCATTCAACGTATGCAGCAACGTGGACTTTCCCGCTCCAGAACGGCCTACCACCGCAAC
AAATTCACCAGCGTGAAGATCAAAGCTGATTCCATCTAGAACCACTTTTCCTTGTTGGTA
AGACTTAGTCAAAGCGCGAGTTTCAAGAACTTTTCTACCCAGTTGCGGCGATGCAAACTC
TTCTGCATCCGATACAACCGTCAGTTCAGGCATGGTCATGGCCATAAGTTTCATTCCAGT
CAATAGTAGTTATTGATTGAATATTAGAGCGTGGATTTTTGACGAATTCGGGATAGTTTT
GTGACTAATTTATGAACAAACAAAGTGCACCATTCAATAGAACCACACCAATAACTACTT
TTAATTCAATATATTAAAGAGCAAAAACTGAGCATCTATGATTTTTGTTCTTAGAACAAA
AACTCAAAACTGTGACTAATTAGTTGATCTAATCAACTAATTAGCTAAAATGGTTGACTA
GATCAACTAATTGGCCTTCATTGATGACAATAGACTATCGAGCAATTAATCACGCCTTAC
GTGAAATTCGAATGAAAACCCGCGGCAAGATGGTGGCGGAGATCACCCGTCAAAAAGTCG
AGTTTTCCCCCCTTGAGCATAAAGCTATGAGTGATATTCGTGCCTTCGGCGGCGCCTCTC
AGCAGAAGTTAGTCGAGTCAATGAACCGAGATAAAGCCCAAATTGCGAGAATTATCGCAA
GGCTTCATCGTCAAGATCTCATCATCAAACAAAGTTGTCCTAACGACCGACGCTCCGTTG
CACTATACCTCAGCCAAAAAGGGGAAAAGCTGCTAGAACGCCTCGACCAAGTCGAAATGG
AAATGATAACGGAAATGCTAACTGGGTTTTCTCAGACCGAAGCAAGCACACTGAAGCAGC
TATTAGAACGCGTTAACGACAACTTGAGTTACTAATTTCACCCACAGGAGAATCATTTGA
AATCAACACAACCCATCCTTGGGCAAAAAGGCACTCTATTTTTTCTCGTTATTATCAGTG
CATTTCCACCATTAACGATTG
>scaffold51863_cov16
CATTAACAATTCAGTAATTTTCTGCCAATTTTTTTGGTATGATTGCGCCACTTTTTCAAC
ATATGGATTGAAAAAGATGCCGTTTCCACATAGGAAACCTCTGAAGACATCTATAGTTAT
TCAGGGCTAATAATGAATAAGGAAGGGAAATTCATGGCATTTAAGAAACTTGTTAAAATT
GGTGCTATTGCCGCTGCAGTTATGGGCACTGGCGCTGTTAACGCTCAAGAGTTCATCACA
ATTGGTACAGGTTCGGTAACAGGTGTTTATTACCCAACTGGTGGCGCAATCTGTAAGCTT
GTGAATAAAGGCCGTAAGGAACACAATATTCGTTGTTCAGTAGAGTCCACTGGTGGTTCT
ATCTACAATGTCAACACAATGCGTGCTGGTGAGTTAGATTTCGGTATCGTTCAATCTGAC
TGGCAATATCACGGCTACAACGGCACAAGCAAATTTGAAGAGCAAGGCCCTTACAAAAAG
CTTCGTGCAATGTTCTCTCTGCACACAGAACCATTCAACATTATCGCTCGCACTGATGCT
GGTATCGAAAACGTAACTGACCTTAAAGGTAAGCGCGTGAACATCGGTAACCCAGGCTCA
GGTGACCGTGCGACAATGGGCGTTGTTATGGATGCAATGGGTTGGACCAACGCAGACTTT
AAACTTGCATCAGAGCTTAAAGGTTCAGAGCGTTCTCAAGCACTTTGTGACAATANNNNN
NNNNNNNNNNNNNNNNNNNNNNNNNNNNNNNNNNNNNNNNNNNNNNNNNNNNNNNNNNNN
NNNNNNNNNNNNNNNNNNNNNNNNNNNNNNNNNNNNNNNNNNNNNNNNNNNNNNNNNNNN
NNNNNNNNNNNNNNNNNNNNNNNNNNNNNNNNAGAGCTTTGGTGTAGCAGCAACAATGGT
AACCACATCAGATGTTTCTGATGAAGTGGCTTACAACGTTGCAAAAGCAGTGTTTGAAAA
CTTTGACACATTCAAACGTCTGCACCCTGCATTTGCTAACCTGAAGAAGGAAGACATGGT
ACAAGCAGGCCTATCTATTCCTCTTCACCCAGGTGCAGAGAAGTACTACAAAGAAGTTGG
TCTTCTTAAGTAAGACGACTCCGTAGGGGAAGGCTCCCTTCCCCTATCACTTTTCTAATA
TGAGTATCACTCAAAACAATCAACACCAATTAACCCAATTGGTGTGGCTATTTGGGCTCT
CTTTCCAAGCCCGTCATTTTTAGAGCCTTAAGAAACACAACTAAAACCACACGTTTGCAT
CCATTGACTACAATGTTAAATGCGAAATATGGTTCGTTCATTTTGTTTGAAAAACACTGG
ACCATAAAATAATAAAGGAAAAAGTACATGACGCAGACAACACAACCGTCGCAAGATGTG
CAAGAAATGGTCGCACAAGCTGACACTGGAGCAAGAAGCCCGAAAGGGATTCCCGCAAAA
ATACTTTGGTTTGTTCCACTATGTTGGTCGCTATTTCAACTTTGGTACGCATCCCCACTG
CCGTTCATTTTTAACTTTGGCGTACTAAACGACACAGAAGCACGTTCAATTCACTTAACG
TTTGCTATTTTTCTAGCGTTTACCGCTTATCCTGCAATGAAGGGGTCACCGCGCGATCGA
ATCCCTGCCATCGACTGGATTTTAGCACTGGCAGGTAGTTTATCTGCTGCATACATTTAC
CTCTTTTACACTCAATTAGCAGGCCGCTCGGGCGCACCAACGACAATGGACATTGTCGTT
GCCTGTACAGGTATGGTTCTACTACTTGAAGCAACACGTCGTGCTTTAGGTCCGCCGCTA
ATGGTCGTCGCTGCAGTATTCTTGTTGTATACCTTTGGCGGTCCATACATGCCGGATGTT
ATCGCTCACAAAGGCGCAAGCTTAAACAAAGCGATGTCACACCTGTGGCTAACGACAGAA
GGTGTATTTGGTGTTGCTCTTGGTGTTTCAACGTCATTTGTATTCTTATTCGTTTTGTTC
GGAGCCATGTTGGAGCGAGCTGGAGCAGGTGCTTACTTTATTAAAGTCGCATTTTCTCTA
TTAGGTCACATGCGTGGTGGTCCCGCAAAAGCGGCCGTTGTGGCATCAGGTCTGTCAGGC
TTGGTTTCTGGTTCTTCCATCGCCAACGTAGTAACTACAGGTACCTTTACCATACCTCTA
ATGAAGCGCGTTGGCTTTCCAGGGACGAAAGCGGGGGCTGTGGAAGTTGCTGCATCAACC
AACGGTCAGCTAACGCCACCGATCATGGGCGCTGCGGCATTCCTGATGGTTGAGTATGTG
GGGATTTCATACGTTGAAGTAATCAAAGCAGCGCTACTACCTGCGCTGATTTCTTATATC
GCTTTGATTTACATTGTTCACCTTGAAGCTTGCA
>scaffold63294_cov18
AAATCACTATTGGAACGAATGTTCATATCGTTAATAGTAAATTCGCCGGCCGCCACGTAT
TCAGTGTGAATCAGTTCGTTGTCTTGATAAACACGCACTTCGGCATTCGTTTCCGCATTG
GCACGAATGGTCGTAGTGTCCGTCATTTGCCCTGATTGATACAAACGGCTATTACTGCTC
AAGCTAACGCCTTGCATATCGACCGACCCCATGACTGCTGTGCTTTGACTAAGTTCACCA
AACATGAACTTGCTGCGCAGTGAAGGAATATTGGTATATCCATAGAGATATCCATTGGAC
ATTGTCGTCTTTTGATTCATCAGAGAAGCCGAGAGGCTACTCTTGAAGCGAAACCGTCCC
ACATTGAATTGAGGGCTTGCTGAACCGTACGCTTTGTAGTTATCGTCAAACCTAGTCGTC
ATTCCAGCCGAATACGGTAACATTAATGCTGTGACACCATCATCATAATGAGCCAGAGCA
TACTGCTTTTCTGACAGCAAAAATCTGGAAGGGATGTTCATGGTTATTTCGAAACTGCCA
AAATCAATATCCAAGCCAATTTCGCTGCTTAGCACACACGAGCCTTGTGTTAAGTTGATA
TCCGGTTTAATGCCGAACTCACTTAATTGCTGTTCTGAGAAGCATGGCGTGCTTTCTCCT
TGCTCATTGGTGTAGAAGCGAATGGATTCAAAATACGTTCGCCTTTTATTGACGGTAATT
TTAAAGTCATAGTTGCCATCAGGGATGTGATTAACCAAGCTACCGAGGGAAGCTCCTTCA
GAGATGCCACTAAGGAGAGCAAGATCAAAGCCTCCCGCAAAAGATAGTAAGGGAGCAGTT
AGAATGAACAGAATTAGGGAGCGTAACATGGGTAATATTTCTATAGCGAGCGTTTATCTT
TAGCAAGTAATCCAATGTCGTCGATGTAATTTAATTCAAAAGAACGTTTGGGGTTAAAAT
TGCTACTTTTAGTAAATGTAATCTCCTGATAAGGGGCAATCATTTGTACTACCATCGTCT
CTTCTTTTCGTTGTTCAATAGAGATGAGCGTGATGTGTAATGGAGAATCATTTCTTACTG
TAAAATCATCACCTTGTTTGTTAATAACGAGTTTCTTTACTGCGTCTGCCATGGTTACTG
TCGCAATGGATTTCGGCCTGATAAATAACTTGTAATGCATATCCATGCTAGCAATGACAT
CAGATGGAGTATCTGACTGCTCTTTTATAGAGACAGCACTAAGAGTTCGATATGTTTCTA
CCTCATTAGAGTCCATTACTGACTCTAAATTATAGATTCTGAACCCTGAGCGGCTATCTG
CTTTAGATAGAATGATATTCGGTGTTATTATCGGCAGCTTCTCTTCATCAAAGCTGTCAT
CTAATATAGAAAGCTGTACTAATGTCGCAGAATCTGAGTTATTAACGATTTCACCTTGAA
AGTATTTACTCCCTTCAATATAAACAACCNNNNNNNNNNNNNNNNNNNNNNNNNNNNNNN
NNNNNNNNNNNNNNNNNNNNNNNNNNNNNNNNACTTGGTAGCATTAGTATTAGAAATATA
TATTTTTTCATTTTTTACATCTCTATATCTTTGGAGTATATAAATACTCCAAAGATAGGA
ATTAAATAAGTATTATTGAATCTTTGCAGTAAAAGACATTACTTTATTGACTTCTTTATC
TGCCGTGTGATTCCACATAGCGTACTTCCTATGGTCAATATTCATAATCGTTGTTAATGT
AAGAGTATTATCTTTGGCAAATTCTGCAAGTCGGTGCCATTCTGATGTTTCTCCTGCTTT
TACAATTTTATAGCCATTCTCGATCTGGACTTTATTATTGCCATCAATAGATGCTGTAAT
CTCGAAGTCTTTTTTCTTGATAACCGTTGTAAACCATACGCCAATATCGTCCCCTAGTGC
ATACCAAGTCTGATCATTTTCCTTCCAATAGGCATCTTGAACGGGATAGGCAAACTTTCC
TTCTGTTGCACTTTTTCCATTCATTGATGTATTTTCAATATTAAAAAACGCCATTTCACA
GCCATTACCAGTTAATTGTAAGCCCGTTTCTCGAGTATCAAGAGTATTGTCTTTCTCATT
ATTGAGTGTCACATCGCCAAATTGAACATCAAACCCGGCACCAGAAGCAAAATCAAATGA
ACAAATGGCGCCTTCATAGTTAACATTTGCTGTGATGTTTAGTTGAAGGTCTTTGCTTTC
CACGTTTCGATCTTTTATGTTGTTGTGTTCGCCATAATAAGATGAGAAGTCATATTCGCC
CTTTTGTCCCGGATGCACATCCTTATCGTTATCGATTGCCATTGCTGATGATGTGCTTAG
TGCTAATACAAGGCCAACGCTGCTAGCTAGAGTTTGTT
>scaffold20986_cov16
TATCACTGCCTCTATCCATTCGAAGAACTTGATAGGGCAATGAAATGTTCTGAGTCGAGT
GTAATGGGACCAGTAGTGGGGATGATGGGCGTCTATCAAGCTTTAGAGGCGCTAAAGGTC
ATTACAGACTTAGGTAACAGCAGTCACCCTGAATTGAAGCTATTTGATGGCTTAACTGGA
CAGTGGCAGTCTCTTAAGATTTCTCATGATGAGACGTGTTCAGTTTGCCGTGATTCGAAG
ATAACAACAGGAATCAAAAATGATCCAATTTACCGTAAATAACGCACCGAAAGAAACCTC
TCACGAGCTTAACCTCATTAGCATACTTAAAGAGCTAGATATTGAAACGCAAGGCTGTGC
GGTAGCAGTAGATGATGAAATTATACCAAGAGCCAAATGGTCGGATTTCACAGTCAAATC
CAACATGTCCATCAATATTTTCCAAGCTATCGCAGGAGGCTAATATGCTCACTATCGCAG
GAAAGACCTTTAACTCACGTTTGTTTACTGGAACGGGAAAGTTCGCCGATAAGTCACTTA
TGATTGCAGCTATTGCTGNNNNNNNNNNNNNNNNNNNNNNNNNNNNNNNNNNNNNNNNNN
NNNNNNNNNNNNNNNNNNNNNNNNNNNNNNNNNNNNNNNNNNNNNNNNNNNNNNNNNNNN
NNNNNNNNNNNNNNNNNNNNNNNNNNNNNNNNNNNNNNNNNNNNNNNNNNNNNNNNNNNN
NNNNNNNNNNNNNNNNNNNNNNNNNNNNNNNNNNNNNNNNNNNNNNNNNNNNNNNNNNNN
NNNNNNNNNNNNNNNNNNNNNNNNNNNNNNNNNNNNNNNNNNNNNNNNNNNNNNNNNNNN
NNNNNNNNNNNNNNNNNNNNNNNNNNNNNNNNNNNNNNNNNNNNNNCGGTGATGCCTTTG
GGAGCACCCATTGGTAGTAACAAAGGTTTGGTAAGTCGTGATTTCTTAGAAATTATAATC
GAGCAGGCTAACGTACCAGTGGTTGTTGATGCCGGAATCGGCGCGCCTTCTCATGCTGCG
TTGGCAATGGAAATGGGCGCAGACGCTGTGTTGGTGAATACAGCGATTGCCGCGGCGGCA
GATCCAGTTCAAATGGCTCGTGCATTTAAGCTCGCAGTCGAATCTGGGCGTTTGGCCTAT
GAAAGTGGCCTGGCAGGAACGGTAAACCACGCGGTGGCATCCAGCCCGCTAACCGCTTTT
CTTGATTCAATGTGAGTTCGATAGATAAAGGTGAAACGATGAGTTTTGTTGAGGAACACG
CTAAGTACAACTGGGACGACGTTCGTCTATCAATATACTCGAAAACAGAAAGAGACGTTC
AGCGTGCTTTGAGTAAAACCAAGTTAGATCTTGAAGACTTTAAGGCGTTAATTTCTCCGG
CGGCAGAGCCGTACTTAGAGCAATTAGCGCAGCGCTCTTTTGCGCTCACTCGTAAGCGTT
TTGGACATACCATGTCGATGTACATTCCATTGTACCTGTCTAATCTCTGTGCCAATGCTT
GTACCTATTGCGGTTTCTCAATGGAAAACCGTATCAAACGTAAGACACTCTCTGAAGAGG
AAATCAATGCTGAATGCAATGTGATTAAATCTATGGGATTTGACAATATTCTATTGGTAA
CGGGAGAGCATGAAAACAAAGTAGGGATGAAGTATTTCAAGCAAGTTCTTCCAGCAATCA
AAAAGCACTTTAGCTACCTAGCAATGGAAGTTCAACCTTTGGACCAAAATGAGTATGCTG
AGTTAAAGCATAGTGGTTTGGATGCGGTTATGGTGTATCAAGAAACCTATAATCGCAGAA
CCTATGCCGAACATCATTTGCGTGGCAACAAGATGGATTTTGATTATCGGTTAGATACAC
CTGATAGATTAGCGAAAGCAGGTATCGATAAGATTGGTATTGGCTCGTTGATCGGCTTAG
AAGAGTGGCGCACGGACTGCTTTTTTGTAGCAGCACACTTACAGTACCTAGAAGGCCGTT
ATTGGAAGTCTCGTTACTCTATCTCTTTTCCAAGGCTAAGACCTTGCGAAGGGGCGTTGC
AACCAAAATCTGTAATGACAGATAAACAGTTAGTGCAACTAATATGTGCTTATAGATTGT
TTAACAATGAAGTTGAGCTTTCTCTGTCTACACGTGAATCTCCAACTTTTCGAGACCATG
TTTATCCACTAGGAATCACCAGTATCAGTGCGGCATCAAAAACACAGCCTGGTGGTTACG
CTAATGAAGAAGAAGAGCTTGAACAGTTTGCTATTAGTGATGAACGTAGCGCTCGTCTTG
TTGCAGAGTCTGTTAAGCAGGTTGGAATGGAACCGGTTTGGAAAGATTGGCACCAATCCT
ATTCAGGATAAACCGGTATAGTCTATCGAGTGTTTCACGTGAAACAAAAAAAGGAGCTGT
TGACCAGCTCCTTTG
>scaffold24966_cov16
CTTTATCCAATGCAGCGGCATAGATAAATGGTTTGATACTAGAACCTACTTGCCTCACCG
ACTGAGTAGCACGGTTAAACTTGCTGTGAACAAAGTTAAAGCCACCAACTAAAGAAAGCA
CAGCACCATTTTCAGGGTTGATAGCGACGAAAGCGGTATTTGCATTCGGAACTTGGCTTA
AGCGCCATGTAATCGCTACAGGTTCTGGTGTCTCGCCTTCTTCGGTTTGTACTTCTTTAT
CCTCAGGAGCCACATCTGGCGTACCGTCTAAATCGGCAGCGCGCACCCAAATTTGCTGGC
CAACCGCTACGATATCTGACGCTGTTTTTGGTGCATCGCCCTGACGGTCATCGGTTCTAA
ACTTACGTGCCCATTTCATGTTGTCCCAATCAATGGTCTGCTCGCCGTAGCTCTTAACGT
ATACCGTAGCTGTTTTACCTTCGACCTTCTCAACAACGGCTGGGCGTAGCTCGCCATACG
TTGGTTGGCTGCGAAGATGTTTGGCGATCTCTTCTTGACTCATTGCTGTTTGGTCTGGTT
TCCAAAGTACTTTTTCAGCACCACGATAACCGTGACGTTCATCGTAGCTAAGCAAGTTTT
TGATGGCTGCAATATGAGCCGCTTTTTGCAGCTTAGAGTCAATTGTTGTGGTGATGCGCA
TACCAGATTCATATGCTGCTTCACCATAGCGATTTACCATCCAAGCTCGAGCAATTTCTG
CTACATAAGGTGCGCTGAGTTCGATCTCTGCACCATGATATTGAGAAATAATAGGTTCGG
CACGAGCTTCATCAAATTGCGCTTGAGTGATGTACTTCTCTGACAACATACGAGACAGCA
CCACGTTGCGGCGCTGCGTTGCACGTTCGACCGAATAGATCGGGTTCATTGTTGATGGCG
CTTTAGGCAAACCAGCCAGCACAGCAATTTCACTTAGCGTTAGATCTTTAAGGTCGCGTC
CAAAATAAGCTTGTGCTGCTGCACCAAAGCCGTATGAGCGATAACCTAGGAAGATTTTAT
TGACGTACAACTCCATGATCTCTTGCTTGCTTAGCAATTGCTCAATGTGTACCGCAATAA
AGATCTCTTTAATTTTACGCATGACCTTCTTCTCGTTAGATAAGAAGAAGTTACGAGCTA
ACTGTTGGGTAATGGTACTCGCACCTTGAGACGCGCTACCAGAAGCAATGACGGCTACTG
CAGCACGTGTAATACCAATTGGGTCAAAACCATAGTGGTCGTAGTAGCGACTGTCTTCCG
TCGCAATCAGCGCATCGATAAGCTCTTGAGGGATCTCATCGTAAGATATTGGAATACGAC
GCTTTTCGCCAAACTGTGCGATCAACTTCCCATCTTGGCTAAACACCTGCATTGGAGTTT
GTAGCTGTACATCTTTTAACGTTGCAACGTCGGGTAACTCAGGTTTTACGTAGTAGTAAA
ACCCGAAGATGGTACCGACTCCAAGCAGCATGCAAATCAATGCAAAAACCAACAGTCTCT
TTATGAACTTCACCGGAGATTCCCTGATTAATTAAGGTTATGGGTAGGCAATTACTTGTA
CTCTAGACCAAAAATTTACCTATTAGGGTTAATTAACGCTTATTTGAGCGTCGATCTCAA
CCTTTTCACGTTGTTAATGCATTCGTTGAGGTTATTTAAATGGCAAGAAAATGGATTACA
GGTATCGATATCGGTCATCACAGTACGAAAGCTGTCGTGCTGGCGTATGAAGGTTCTGAC
ATCAAAATTGTAAACCAACTAGAGCTTAATGGTTGCGCCGCCATTTTCGCTGATCCCTAT
ACGCTCAAACATCAAGAAACTGTTAAGAAACTTAAAATTCTCCGAAAGATCGTGCCCATT
TTCCGTAAACAGGCAGCCATAGCGATTCCAGAAAGTACCGTGGTGAGCAAAGTGATTAAC
CTGGACGCTAGACTTGTTAATGATGAACTTGAGTACGCCGTTCACCAAGCAATGAGCTAT
CAAACGCCGTATGATTCAGAGGCTTTAGCGATTGACTATGTCGCTGTGCCACCCCAAAAC
GAGCCACATCCCAATCAAGAGACAGCAGCCTATCAAGTTCATGTAGCGCGTCACAATATC
ATTGATAATCGGATTCAAGTAGTGAAAGCACTTGGTTTTAAACCACAACTGATTAGCACT
AATATTCATGCGTTGCGCAGTGTTCAGAAGTTAGTGTTGACGACCTACCCACAGTTCAGT
AATTGGGTGTTACTAGATGTAGGACAGAAAAATGTGTCATTACTGCCGCCGCTTCAACTG
CCTTTAGAGCTGCACAAAGCTTGGAGCATAACGTGCGATCAAGACGCTCATCTCGCTATT
CAAGCGCCTTATAACTCCGCTATTTCAACGCAGTTTGGGACCGTGCTGCATAAAGTGAGT
GCGCAATTACAATTATTCCGTTCCATGCTT
>scaffold68812_cov17
GATTGGTGTTCCCATTGGAAATGCTGAGCGATCACCCGCTACCGACGCCATTGGCAATAA
TGGAATGCCAGCCGTACCCGTCACCGGTGCGGCATCTTGAGGCTGGAAGAACACATACGA
GGTATTTTGCTCTAGTAGCTCTTGCACGGTCTGCTCATCTTGCTGCATCACCCAATCTTT
GATGGCTTTAAGCGACATCTTTTCTTTTGGTACTTCACCGCGTTCAATAAGCACACGTCC
GATACTCACGTATGCCTTGTTGTTTTTGCCGGCGTAGGCGAAATATTCGAGCGTGTCATC
ATCTTCAAAATGAACAAAGCCACTACCCTGCACTTCCATAATGAATGGATCAATCAAGTT
GCTTGCATAGCCAAGTTCTAAACCTTGACCATTAAGCGCACCACCGTAGATTTCAGCTCG
AGTTGGGCAGTCTTGCGAACAATCTGGTAAGGCATAGACCGGATAGCGGAAGGTTTCATC
TGGCTTGTGACGCAGTTCCATCACTGGCGAAAAATAGCCTGTAAATAACACATTACCTTT
GTTATCGCCGCCACCTAATTGGGCCGCTTGCACACCAAAATTTGCCAGTTGCGCTGGATC
GCCACTTTGGATCGCCCACGCCTCTAGTTGCTCATACAAAGGCTGATAGATTTTAGCCAT
CGACGGCGACTTCTTAATCACTTCATCTGCCTGACTTGCAAAAGAGTTGAAGTTTCTAGG
TTGGTTCGACTCGATAACTTCGGTCTTGTTAAGCAGTTTGGTAAATTCGCCATCTTGATA
TTGCTGAGCGCGGTCAGTTTGTGCGCAGCCAAATACGAGCAATACAGAGGCGAGAGGCAG
AATACGTTTGATCAAGTTAGTCATCCCTTATTTGTGGTGCATTCAGGATGGCAAACTCTT
TAAAAAAGCGCAATAAAACCGAACGTTATAGTAGGTTGTTTTTGTGTTTTCCTGACAAAA
CAAAGATGGGATTGTAATGAGTCGGTGATAATTGCCTCAATTCCGTTTTAGCTTCATTAA
GAATGTGATAACGATACAAGGTAGGACCAACATAGAATGACAATTCATCACGAGTAAGCT
CAAAGTCTGTCGCAACTACTCGGTTATCGATAACCACTTTATCAGGAGTAAGCTCGAAGG
AATCTCTAGCAAAAGGAGCCGCATCTCTTTCGTACCAAACACCGTACACGGCCTGTTTTG
GATTCGCATGAGATTGATAACGGTCATACAAGTCTTGATATAATCCTAATACTGCTAAGC
TACCGACTAACGCCAGCACGATTAAGGTTCGTTCCAACCACTTATTGGGTTTTAGTCTAG
CTGCCGGTACTGCTTTGATTCCGACTGCACCGCTTTGCTTACCGCTACTCATACCAAGCC
TTACCATTTATCGACAGCGACATATTGTCACTGCAAATCCAATCATGCAACTCATCACCT
AAACTGCGCAAATTAAACCTTGCGCAACACTGAATAAAAAGTCATTATTTCAACATAAAT
AAACCAAGAGTAAGCCGCGTGAAGATTCGTAGTACCGCCTTAGTTAAAGGATTTAGGCAG
TCCACACCTTATGTTAATGCACACCGTAACAAGACCATGGTCATTATGTTAGGTGGCGAA
GCGTTTTCCGATAAAAACTTCACCAATATCGTCAGCGACATTGCCTTACTGCACAGCCTC
GGTGTCAAACTGGTTCTCGTCCACGGCGCGAGACCACAGATAAACCAATTACTGGAGCAA
AATGATTGCCATTGTCCTTACCACAAGGGAACACGTGTCACGACGGAAAAATGTCTCGAT
TACGTGATGCAAGCGACGGGAAGATTGCAACTCGACATCACCGCTCGCCTGTCTATGAGC
CTTAATAATACTCCTATGGCAGGCAATCAACTTAACGTCATCAGTGGCAACTTCGTTATC
GCGCAACCTCTTGGAGTCGATAATGGCATCGACTACTGTCACAGTGGGCGAGTCCGTCGT
ATCGATATCCAAGGAATCAACCAAGTACTCGATCAAGGTTCTATTGTACTTCTTGGCCCA
GTTGCCGGCTCTGTCACAGGCGAAACTTTTAACCTTCTCTCAGAAGAAGTGGCGACCCAA
GTCGCAATAAAATTAAATGCCGATAAATTAATTGGTTTTTGTTCCGAGCAAGGCGTGTTG
GATGAAAATGGAAATGCTATTGCAGAACTATTCCCTGCCGAGGTCAATCAACTTATCGAG
CAGTTCGAGGATAAAGAACGCGTTAACGAGGGTGAAAGCAGCGGTACGTTACGTTTTTTA
CGTGGCGCTCAGTCGGCTTGTCGCGCGGGCGTTCCTCGTTGTCACCTTATCAGCTATAAA
ATTGATGGCGCATTGATACAAGAGCTATTCTCTCTTGACGGTATCGGAACGCAGATAGTC
ATGGCCAGTGCCGAACAAGTTCGACAGGCCGATATTGATGATAT
>scaffold94243_cov18
GCATTACCTTGTTTGCCTACCGATATGCGAAAAAACATCAGAGTAATGATAGGTTTTCGT
TTGGTACGGGAAAGGTCAGTGTGCTTGGTGGCTACACAAGTGCCATTGCACTTGGGATTG
TTGCGTTATTAATGTTGGTTGAGTCGGTCCATCGCTTGCTTAATCCGCAGTCGATTCAGT
TTAATGAAGCGATTATCGTCGCTTGTATTGGCTTGGCAGTGAACGTCATCAGTATGCTGC
TGCTAGGTGACCATCACCACCATGGACATGATGATGCTCATCATCACGAGCACTCACACC
ATCATGGACATACACATCACCATGATCATAATTTGCGAGCAGCCTACTNNNNNNNNNNNN
NNNNNNNNNNNNNNNNNNNNNNNNNNNNNNNNNNNNNNNNNNNNNNNNNNNNNNNNNNNN
NNNNNNNNNNNNNNNNNNNNNNNNNNNNNNNNNNNNNNNNNNNNNNNNNNNNNNNNNNNN
NNNNNNNNNNNNNNNNNNNNNNNNNNNNNNNNNNNNNNNNNNNNNNNNNNNNNNNNNNNN
NNNNNNNNNNNNNNNNNNNNNNNNNNNNNNNNNNNNNNNNNNNNNNNNNNNNNNNNNNNN
NNNNNNNNNNNNNNNNNNNNNNNNNNNNNNNNNNNNNNNNNNNNNNNNNNNNNNNNNNNN
NTTTAGAAGTACATTCAACATAATGCGAAACTTAGAATCGTTAAATCAGTTGCTTACCGA
GTTTTATGACAAGATGTCTTCATGGGAACAGTCAGTGGTCAAAGAGACAGGCTATTCCCT
TGCACAAGTCCACACCATTGAAGTGCTCGGTATTCATGGTGCAATGAGAATGAAAGAGCT
TGCCGACAAGCTCGGCATTACTACGGGCACATTAACGGTTCAAGTAGATAAACTTGTTGC
TGCCAACCTGATGGAACGCTTACCACACCCTAATGATCGTCGCGCCATCGTGGTGGCGCT
AACACAGCAAGGGCAAGAGATTCATCGTCATCATAACCAGTTGCATTTGGATTTGGTTAA
AGATTTAACGAGGCATATCGAGCCGGAACAAGAAGCCTTGTTGATTTCATGTCTCACAAA
GATGAATAGCGAGTTCTAGGCTAGTCGGAAGCCAGGCTGTCGACGAAGAATTGATAGTCT
AAATACGCGCGACGTACTCGCTCTGGTATTGGCTTTTCATAAATCCGAGCATCGTCAATT
TTCGCCATTGACCAACCTTGAAAAATGACGAGCTCATAACCACTCAATTCTTTCCCATTT
GTCTGTGACAATAGCTGATAGCGGATATTCTGGACGTGATACCACGGTGAACTCTTGCCT
CGAAAGTGATTAAGAATAGGGTACTGAATTAAAAATATTTCACAGCACATCAGCTGCGCC
AGCATACAATCGACGCTTGATCTCTGTTCTTCAGGGTAGAACAACAACACCTTTTTGAGC
TCTCGATTACATTCCTGAATGATACTTGGCAATTCCTCCTCCCTAATCTCATTGATAATG
ATAAGTTGCCACTCGTCGTGTCGAGTTGAGTCACAAGGGATTATTTCAGCTTAGCAGTGC
ACTCAAACAAAACAAAAGTATTNNNNNNNNNNNNNNNNNNNNNNNNNNNNNNNNNNNNNN
NNNNNNNNNNNNNNNNNNNNNNNNNNNNNNNNNNNNNNNNNNNNNNNNNNNNNNNNNNNN
NNNNNNNNNNNNNNNNNNNNNNNNNNNNNNNNNNNNNNNNNNNNNNNNNNNNNNNNNNNN
NNNNNNNNNNNNNNNNNNNNNNNNNNNNNNNNNNNNNNNNNNNNNNNNNNNNNNNNNNNN
NNNNNNNNNNNNNNNNNNNNNNNNNNNNNNNNNNNNNNNNNNNNNNNNNNNNNNNNNNNN
NTATGCTCTTATTGAGTGTTCACTCTTCGGGTTTATTTAGTGATTTGAAGTGCAAAAAAC
AATCAATAGTAAACCTTATTATTTGCAAGTTAGTGACAACACCTTATAGCTAAATAGTTC
ATAAATGGTCACCGAGGTGATAGTTCGTGAATGAAAATAATTAAAATGGCTAGATAAGGA
AAGATTACATGCACAACACAAAAGGGGTTTATACCCTGTCATCACTAACCTTGGTTCTAC
TTGGTACCTCTATAGCGAATGCTTCTCAGATAGCGCCATTCAACGAAGCTGACTTCCCAG
CTAAGTACATTATTAAGTTCAAAGAAGAGGTTTCTAGAGACGCCTTCTCTGCGGACGGTA
CAGAGCCAAGTTTGAATCAGTTGCCAGAGAATGTTCTCCAAGCTGCCCAAGCGAGTGCGG
TGGAGAAGATCAGCGCTGAGCCGATTTACAGCATAGAGGTCAACGATGCTGAGCTTTCAA
AGTTAAGAAGTCATGAACAAGTAGAGTATGTGGAAGTTGACCCTCCCCGTTTTCTACTAA
GCGAAACAACACCGTGGGGATACAACGCTGTCAATGCCCAGTTGCTGAGTGATAGTAATG
CTGGCAATCGAACCGTT
>scaffold2495_cov21
TACTTTATTATTGATTAAAATCGAAAGGGTGGATTCATCGATATATTCGCGGTCTAACTA
GTCGTACTCCCGTATTAAAGGGTAAGGCATGAATAGGATTGTTATGGAGAGAACATGAAA
AATTGTTGGTACTTCTTAGCATTAACAAGTTTCTTCTCATATGCGTCGGAAGACTTAGTT
CAACTACCTAAATTTGATGAAAATACGTTTAGCTTTTGGGAAAAAGAAGTCTTTTCAGGT
GAGACCGACTATAAGCCGATAGTGCCTGAATATATATTACATGCAAAAAGCGATGGCACT
GCTTCTGGGTTAGTGTTTAAGAAGAAAATCGATATATATAACACACCATACATGAATTGG
AGTTGGAAAGCTGATAATAGACTGAAATCGTTACCGGAAAGAGCCAAGGCAGGGGATGAT
TATGTTGCTCGAATTTACTTAGTCATAAATGATAGTCTACTCCCGTGGGATACTAAAGTG
TTAAACTACGTATGGTCTAGTACTGATAGTATTGGTGAACATTGGGATAGTCCATATGCT
GGGTCCCAAGTCAAAATGCTTTCGGTTCGCGACAGTAATTCGAAAACCGATGTTTGGTAC
TTTGAAAAGAGAAATGTTTTTGAAGATATGATAGATGTCTTTGGGGATCAGGGCTCCCGA
CAAGCAAATATCAAAAGCTATCAGTATATCGATGCAGTAGCTTTGATGACAGATACCGAT
GATAGTGAGTCCCGAGCTGAGAGTTATTACGGCTCGATATCTTTTAGTGATAAGTAGGGT
TTTGTCTCTAGAATAAGTTATACGGCTCTGTTGCAAATAAAGTACGCTTGGTTAATCTAA
TGCGACTCTCTAGCTACGGTTATCTATCATGAACGTCTTTAAGCATCGTCATTTCAAGTA
TGACCTCATCATTTGGGCTGACCGTTGGTATTGAAAATACGGTATCAGTGATCGCTAGCT
TGAAGAGATGCTTGGGGAGCGTGGTGTGAATGTTGACCACACGACAATCTTAAGGGTAAA
TCACGACGATACTATTTTGTCGAACAAGACACCATGTTGAGAAATGCGTTTATTAATGCT
TCGCTGGAACATCTATTAAAAGAAAATGATCAGCTTTTTTACTACAAAGAAAGTTCACAA
AAAATAGATTGGTTTGACAACAGTAAGCTCCACATTCGAAGAGTAGGCTGGTGGAAAGAT
AAGTGGGGGTTTGTAACCGATTCCGACAAGACCCGAGCTGCTTGTCACATTAAAGGAAAC
AACCTTTCAAACGAGCTTTGGAGTAAGTTAATTCTAGAAGCTGACTTACATGGTGTGGAG
CAGTATCTACGTAAAGCATCCAAATATGTAGGAAGTCTTATTCATACGGTGAACCATCAA
TCGATCAATGACTGGCTTCATGTCTTTACAGCTTACTATAATTACTCTCTGCCAAACAAA
AATGGTAAGACACCGGCACAGCTAATGGGATTCTTTGATAGACCTGTTGGGTTAGGGGAG
TTATTGAGCGGTCAGTTCAACTATTGCGCCTCGCGTAAGGCGCAATAATGCAGCGAGATA
CTGTTACTTAAACTCGCCGTTCATGTAACGATAGAAGGAAGGGTTCACCCATACTTTTGT
TGGTACCACATCATAAGATTTAGCAGCAGCCTTAACCTGCTTCTCTTGTTTTTCCGCTTT
TTCTGGTAATGAGAGTAGATCCGCTTGATAGTCACCGATCATGACTCGATTCTCAGCAAG
AACTTTATAGCCTGGCATCTCGGTATATGAACGATAGAATGGTTGCCACCAGGACTCGAT
TAGCAGCCCTTTCTCATCTGCAGCATCTTTCTTCGCATACTGAGTAATTAAGTCCATGAA
GCGCTGTTTGTTTTCAGGTGTTTGGAATTCAAAGTCCAAGTTGTATTCCTTAACAACTGC
AATCATCTTACCGCTATCCATAGTCATCACAGGATAGCTAGACTCTCCCCATTCAGGAAG
ATAAAGAAACGCTGATGACTTTGGTATAAACTGGACTTTAGGGTCAAACCCCTTACTTTT
CATCAGATATATGAGTTGATTAGCGTGATTGATATCGTTATGACCATATCGGATCATTAG
CTCATCATCAAAGTTGGATTGTTTGGTGACATCTACGACATTGTATCCAGTCGTGTAACC
TTTATCGATGAACGAGTTAAGCAAAGACAAAGTTTTTTCGTCATCAATGACCTTTGAGTC
AGCCCACTCCTTGTTGATACGCTCGACGATGTTTTTGTCTGACACATTGCCAACGTAGTT
CTCAGACAAGTCGAGCTGGTCTTTGACGAAAGTAGATAGTTTAGAAGAAACGAGTTCTCT
ATTTCTCAGGTCTTTGACAGAGAGAACACCCATATCAACAAACAGAGCATCACTCTTAGT
CGCTTCGTTAGAGCCTGTGACAGTCAATACCTGCTTCGTCGTATAAGTTTGGGCCAGTTC
GGTGAGCTTCAAATCTTTTGCTGCCTGCTCAGCGGTAATAGCTGAAGCACTGGATGCGAT
TGGGAATAGGGCTAATGCGACAATTGAGCTTAGAAATTTTCTTTTCATGTAGGGACCATA
ACGTTAGTGATAAAAGTGATAACATAGTGGTCTGTA
>scaffold42664_cov15
ACCATCGCGAGTTAACCTAAAAATAGTCATTAAATTGGTTAATAGAAGCGTAGCTTCGAG
CAGGACGCCGCCAATTGAACCCACCATAATGTTGTTTGTTAACCAGCACATTGCGCCTAA
TAAAAAACCGATTCGCATCGCAATGCCCTGAAGCATAAACAGCGAATACGTACCAATTGC
CGCTCCTAATATTGGCCAAAGCTGCGATAAGTCTTCGGCAATCATGCCACCTAAGAGGAG
ACTTAACGCAATGAAAATCAGAGCGACAATTTTGGAGTTTGTGTAAATGGCAGCTGTTGT
TCTGACCGCGGAAAGCGCAGCAGCTAACGCAGAAGTTAACGAACCTAACAATAAAAAGTG
GACAAGGTGATTAACGTTCAGTGCCAGCATCAAAATTTTAAGTCGTTTATCGTTTTTTTG
GTAAAAGGTAGCAATACCTAAACCATAACTTACAAACCCTAAAATCTGCCCAGCAATGTA
CGCGTCCATCACCTAATCGTCTCCGGTTAGCGTGCCAACCATCCACCATCAACTGCAATG
GTATAACCATTAATATAGTCTGATGCTTGTGAAGCTAAGAATATACAAGGACCAGCAAGA
TCTTCTGGCGTGCCCCAACGGTCGGCAGGAATGCGCTCTAGAATTTCTGCATTACGTTTT
TCGTCTGCACGTAGCGCCGCAGTATTGTTCGTCGCCATATAGCCAGGTGCAATTGCGTTG
ACATTGATGCCTTCTTTGGCCCACTCATTTGCCATTAGACGCGTTACACCCATAACGCCA
CTTTTCGAAGCGGTATATGATGGAACACGTATGCCACCTTGGAATGAAAGCATGGAGGCA
ACATTGATAATCTTACCGCCCTCGCCTTGAGCAATGAACTGCTTAGCTACCGCTTGAGAC
ATGAAAAACACCGACTTGATATTGATGTTCATCACGTCATCCCAGTCTTGCTCTGAGAAA
TCGATAGCGTCGTTACGTCGGATAATACCTGCGTTGTTCACTAGGATATCAATTCGACCT
AGTTCGGTAACTGCACGGTCAACAATGTTCGGAATATCATCAAGCTTCATCAAGTTAGCA
CGAATATCGATGAACTTTCGGCCGGTCCCTTCGATAAGCTCGATCGTTTCTGTCGGCTCA
ACAATATTCACACCGACAATATCACAACCCGCTTTAGCAAGACCCAATGCCATACCTTGG
CCCAAACCAGTATCACAGCCAGTTACGATTGCGACTTTCCCGTCTAATTTGAATGAATCA
AGAATCATTTTTTATTCCTTCATAGATGTATTCGAGGATGAACCTTAGAAAGTTCTCACT
GTTGTTAAATTAACCATACACAAAAAATGAATCGCATTAAANNNNNNNNNNNNNNNNNNN
NNNNNNNNNNNNNNNNNNNNNNNNNNNNNNNNNNNNNNNNNNNNNNNNNNNNNNNNNNNN
NNNNNNNNNNNNNNNNNNNNNNNNNNNNNNNNNNNNNNNNNNNNNNNNNNNNNNNNNNNN
NNNNNNNNNNNNNNNNNNNNNNNNNNNNNNNNNNNNNNNNNNNNNNNNNNNNNNNNNNNN
NNNNNNNAGCCTTGGGCGAGCAAAAGGAAATTGGCGTTTCAGAACTATCACAAAGACTCA
TGATGTCAAAAGCGACGACCTATCGTTTCCTACAAACCATGAAAACACTCGGTTACGTTT
CTCAAGAAGGAGAAGCAGATAAGTACGCACTTACTCTTAAAATGTTCGAACTTGGTTCGA
AATCATTGGAGTTTGTCGACCTTATTGATATTGCAGATAAAGAAATGCGTGAGATTAATA
AAGTGACTAATGAAACGGTTCACTTGGGTTCTATTGACGATGGTTCGATCATCTATTTAC
ACAAAATAGATTCAAGCTATCACTTACGTATGCATTCTCGGGTAGGCCGCCGCAATCCAC
TCTACAGCACAGCGATAGGTAAAGTGCTACTTTCCCACCTTCCTGACGCAGAAGTTCGTG
TAATATTAGACACGGTCGAATTCATCAAACACACAGACAAAACCCACGATAACACAGAGC
AACTGATTGAAGAGCTGAACACCGTTCGTGAATGTCATTATGGTGAAGACAACGAAGAGC
AAGAGCCTGGACTACGTTGCATCGCTGTCCCTGTTTACGACCGTTTCGGCCATGCTATCG
CTGCAGTCTCTGTCTCCTTCCCCATAATCCGTTTCGACGAAGAGAAGAAAGCAGAATACA
TCACTCTCCTACACAATGCCGGAAGGACCATTTCTGAGCAGTTGGGTTATCACAATTATC
CTGTTTAGAAAAAGGCTAAAAAAGCCCTCATTTAATCTTTGAGGGCTTTTGGTATCCAAA
TACGTTCATATACTTTCATTCTACCAATATTAATGAATCGTGCTTTGAACCATTGCTTAG
CTATTTGGAATTATACATTTGATTACAGCATCTCGAAGCTAACCCTGAGTCTATATTGAA
TGTACCTTAGTTAACTACTTCATAAGCTTGTGTTCAATTGACACCGAACAACTGCGGTAA
ATACATGGTAAAGAATGGAAAATAAGTTATTAACATCAATCCAATAAATTGCAGCGCAAA
AATAGGTAATAAAGGTTTAATTATATTTGTTATTTTTTCTCCCGTGACGCTGCAAGAAAC
AAACAGTACTGTTCCCACTGGCGGTGTAATTAATCCCATACAGAGGTTATAAACAATTAC
TACGCCAAACTGAACCGGATCAATACCTAACATCATCGCG
>scaffold34283_cov13
GCACTGTTGATTTTATGACCCGAAGACAAACGCTCCATTGACGTTGCTTGCGCCTGACTT
GCGCTGTTTAGGTAACGCTGAGCGGTCATCGCTGATACGTTAGTATTTACATTCACTGCC
ATGTTGTTTCTCCAATTGATTTTCCGGTGTAGCGGTTTCCGACGTCTCGGAAAACCAAGT
AGTTCTCTCAAAGTTACTATCTTTATCGTCTTCAAAAAGAAAGACTTGAGAAGTTTATTT
ATGGAAAGTTACTTTTTTTATGCGGTTGGACATGAATTGTGATAAGAAACATAAAAAGTG
AAGTTTTGTAGGAAAAAGAACTAAAGTTATCTGCCAAGCCGTCGTACGACCTATTTTGCT
ATTAGCTCTGCAAAAGAGTAAGTGCTAGGTTAGGAGTCTGTTTTGCTTGAGCCAAAATCG
TAGTGCTAACCTGTTGAAGGATTTGTTGCTTTAACATTTCGGTTGTTTCTTTCGCATAGT
CAGTATCTTTAATACGGCTGTTCGAGGACGATAAATTCTCTTCCATATTTGCCAGATTAT
TAATGGTATGACCTAGCCTATTTTGGTACGCACCCAACTCAGCCCTATGACCATCCACAT
ACTTTAAAGCTTGATCGATCACCGACACCGACATTTGCGCACCTCCTACTGCTTCGATAG
ACAAATTATCCACCGTCACAATACCTTGTGTCGCAATATCTAAAGCCTGAGCAAAGCTCC
CAGAAAATGTAACGCTACTGGTGACTTGCTGGGAGTCTGCAAACAATTGTAACTGCCCCT
GCCCGTTTACTGAGGCTGAAATCGTATCTGTTTGCCCGTTAATGTAAGTTGCAACCTGTT
CAATATCATCGCCAACTTTAAGCTCTATCGTGTCAGTCTGAGTTCTACCTTGAGCATCTT
GATAACTGAAACTCAAGCTACGATTACTTGAATCCACCAGCCACGATTCAGAAACGCCAT
TATTGGCACGATAAGCAACGCCGCCCATTTCCAGTTGGTCAGAACGCATATTTTTTAGTT
CAACTTGAATGGCCTCACCTGCCTGCGCACCTATTTGGAACGTGGCCTTACCAAAGCTTC
CATTGAGCAATCTTTTACCACCGAATGAGGTGGTTTCTGCGATTCGATTTAGCTCATCAT
TAAGGGCGGTAAACTCTTCTTGCAGCGCCTTTCGATCTTGAGCCGAATTGGAACCATTGG
CAGATTGCAGCGAGAGATCTCGCATTCGTTGTAGGATTGATGTGGTTTCATTCATCGCGC
CTTCCGCAGTTTGCATGATGGAAATACCATCATTTGCATTACGCTGCGCTACGCCTAAAC
CACTTATTTGAGCTTCTAATCGATTAGAAATTTGTAGGCCAGCTGCATCATCCTTAGCAC
TATTAATACGATAACCAGATGACAGGCGCTCTAATGACTGATTCAACGCCTGAGACGCTT
TATTCAGTTGATTCTGCGCCATCATTGCACTGACATTGGTATTAACAGTAATCGACATAC
AAGTTCCGAAAACAAGAGGGTTAGTTTGATATCGACTAAATGAGAAAAAACTGAAGGGAA
AAAAGATAGTGAGAAGGTTCCTAGTACAAACGCCTAGGAACCAAGATATGGATTATGCTG
CGATATTTAGTGAGGCAAGCATCTCTTGCGACGGCGCAAAGAAATACGCCCCTGTGACCG
CTTTGGTAAAGCGTAACAACTGGTCAGTTTTACCATCGGTTGCGCCGTACATGCTTTCAA
GCATCGCATCGAAGTTATGTACCGTATGACAATAAGCAATGAACAGTAAGCCATGAGCGC
CACTTACCGTACCATACGGTAAGCTGTGACGAACAATTTTAAGTCCTTTGCCTTCCTCTT
TGATGTCTACACGCCCCACGTGAGATGCGGCAGGGACATCATCCAGCTCTATAGAATCAG
GCTTGGTACGACCAATTACTTTTTCTTGTGCTGCAACATTAAGGCGGTTCCACGCTGGCA
GATTATGTTCAAAACGTTGCACCATCACGTAACTTCCAGAAGCAAACTCACCATCAGCAA
CTAATGCGACTTCACCACGCTGCTCACCTTTCGGGTTTTCAGTACCATCAATAAAGTCGG
TCATATCACGAGCATCCATAAAGCGATAGCCGTAGGTCTCATCCACAACAGTTACGTCCT
CAGCAATCTGACCCATGAGTTTACGCAACACATAAAAATGCAGGTCATGACGCTTAGAGT
GACAATGCACTAATACATCTACCTCAGTCGATGGAGCGTGAATATCACCTTCACCTAGTT
CTGGGAACGCTTTCAGTTCTGGCGGCATCGCCTGTTCAAACTGTGTCCAGAATGAGTGAG
AGAATGCTACTGATGAAGTCAGTTCAGCACCAGGTTGAGACTCATTAAGCTCTTTTACTA
ACTGTGGTAATGCTTGCAGTGCACTTAGCACTTGCTGAGGGTTTTGATTCACTTTTAACT
GCATGTACAACGCAAATGGTTCAGCATCAGGCGTTATCGCACTTTGTGGTAATGACATTG
ATCTTTCCTCTGTTTTTGCACAGTGTATTTTTAACTAGTTACTCGTAGTATGACCTTGAT
CAGTAACTGTATTGATTTTTCTTGGCATCGCTAAGCAATCTATCACATAGCGACTATTTA
CCAAATAAATAGCAAACCAGCACAGCAATACCAGTGTCATCGCGTTGGTCCAGGTAAACT
GCCAGTGCTGTAAGCTGACTAAGTAGACAGTATGTCCTAGCTGCATTATCACCACGAGAA
TAGAAGTACCT
>scaffold47213_cov18
ACGTTGAAAGAGAATGGCAGCGCTTTCTCCAGAGCGAACAGTATGCTCTTCCCAATTGAG
TACAACGGTTGGTGGAATGGCATCACCAATAGGAAAGGCGCTATTGTCAATCGTTAGGGC
GTAATGCTTGCCGACTTCAAGTCGGTCATTCCCATCATCCAGCTCAGTTACGTCTGGCAG
GAACAAGGCAACAACGATTAGTGCCGTAAAAAAGGCGATGAGCGCACGGTGAAGCCAAGG
CAGGCGCTTAAAAACAGATACCATGAGAGTTCAATTCAACATTATTTTTGAAATTTCCTA
AACCAATTAGTCTAACTGGTTTCAAAAAACATCGCTATTCAAGTAAGATGTCCAACTATT
ATATTTTTGCCAAATCTGTGGGAGTGAACAAGAATGGCGAACCTTGAAGCAGCGTTGGCT
GAGATCAAACGTGGTGTTGACGAGCTAATTCCAGAAGAAGAACTGATTGCTAAGTTAAAA
GAGGACCGTCCTCTACGCATCAAACTGGGTGCCGATCCTACAGCACCAGATATTCACCTA
GGCCACACAGTAATTTTGAATAAGTTACGTGCATTCCAAGACCTAGGTCATGATGTGACT
TTCTTAATCGGTGACTTCACTGGTATGGTTGGTGACCCAACGGGCAAAAACACGACGCGT
CCACCGCTAACTCGTGAAGACGTTTTGCGTAACGCTGAAACGTACAAAGAGCAAGTGTTT
AAGATCCTAGATCCAGCGAAAACGACGATCGCATTTAACTCTGAGTGGCTATCAGAACTG
GGTGCTGAGGGCATGATTCGCCTTGCAGCTAACCAAACTGTAGCTCGTATGCTAGAGCGT
GATGACTTTAAAAAACGCTATGGCAACAACCAGCCAATCGCAATTCATGAGTTTATGTAT
CCACTGCTACAAGGTTACGATTCAGTAGCGATGAAAACGGATGTAGAGCTTGGTGGTACA
GACCAGAAGTTCAACCTATTAATGGGCCGTGAGCTTCAAAAATCACATGGTCAGAAACCA
CAGGTTGTGCTGACTATGCCGCTTCTAGTAGGTTTGGACGGCGAGAAGAAGATGTCCAAG
TCTGCACACAACTACATTGGTGTCAGCGAAGCGCCGTCAGAGATGTTTGGTAAGATCATG
TCTATCTCTGATGAGCTAATGTGGAGCTACTATGAGCTGCTGTCATTCCGTCCTCTAGGC
GAGATTGAACAGTTCAAAGCCGATGTTGAGGGTGGCGCAAACCCTCGAGATATTAAGATT
CTACTTGCGAAGGAAATCATCGCACGCTTCCATACTGAAGCGGATGCCGATGCGGCTGAG
CAAGAGTTCATCAATCGTTTCCAAAAAGGTGCGATGCCGGATGAAATGCCAGAATTCGAA
TTCGAAGCAGGCCTTCCAATTGGTAACCTTTTAAAAGAAGCAGCACTGGTTAACTCAACA
TCGGATGCAATGCGCATGATTCGTCAAGGCGCAGTGAAGATCGATGGCGAGAAAGTGGAA
GATACTAAGCTAGTACCAGCTGCGGGCCAAGCGGTTTACCAAGTCGGTAAACGTAAGTTT
GCTCGAGTGACACTGAAATAATCGGTGATATTGTAAGCGCATTAGTTAGCTCCCTGCCTG
CGCAGGGATGACATCTCTAAGATAGAGGAGATGTCTAATATAGATGACATGCCTAAGGTG
GATGGCATGATTGAAATATTAGTGTGTGCTTGATGTGCTTTGAAAACCTCCTTCGGGAGG
TTTTTTTGTATGTGTCAGACACCATTTTACATACATAAAAAAACAGACGCGCAAGCGTCT
GTTTTTCTGTATTNNNNNNNNNNNNNNNNNNNNNNNNNNNTTGCGCGTCTGTTTTTCTGT
ATTTGCTTACATCACGTCTCTAATTATAGAGACTCAGTAAATGTACGAGCGATAACGTCA
CGTTGTTGTTCTGGAGTTAGCGAGTTAAAACGTACTGCGTAACCAGAAACACGGATAGTT
AGCTGTGGGTAGTTCTCTGGGTTAGCAACAGCGTCTTCTAGAGTTTCACGCTTAAGAACA
TTTACGTTTAGGTGTTGGCCACCTTCGATGCGAGGTGCAGCTTCGATTGCTACTTCGCGG
CTTTCGTATTCGCCTAAGTCGCTAACAGAGATAACTTGGTCAGCTTCAAAACCAGCATTT
GCTGCAACGCAACGTGCTTCGTTTTTGTCACCGTCGATCAACCAGATTGAGTTTAGTAGA
TCGTCATTTGCTGCTTTAGTAATTTGGATACCTTGAATCATCACTATCTCCTAATCCACT
TTCAGAGTGGCATTTTTGTGGTGTTAATTTTCAATTCTTGTCGAGCTGGCTTATATATAA
CCCGTTATGGGTATTCTAGTATTGATTTGGATCAAAATACAACAAAAAACATTAATGAAG
TTGTGGTTAATTTTTTGATTGAGGTCAATCAAACCTTTAAAAATGGTGCTTTAAAATGAT
ATTTTAATAATTAAAAATTATTTGAATTCCCATTTTGTAGTAATAAAACAACAAAAACAC
CGTAAGAAGCTAGCTATCTAGGTAAAATCAATGGCTTCCATAACCAAAACTGAAAGTATA
AGATCGCTAAATAACAGTTCAAAAACTGTGAACTCGATCAGGTAGTCAATCATATGAAAA
AATTTATTGGTGCACATGTCTCCGCCGCTGGTGGGGTTGATAATGTGCCACAAAGGGCAA
ATGAAATCGGTGCGAACGCATTTGCTCTTTTTACTAAGAATCAGCGACAGTGGGTGGCAA
AACCGTTGACCGAAGAGGTTATCCAACGGTTTAAATTGGAATG
>scaffold139099_cov17
AACTGCGAAACCTGACTTATCTCAGTTCGATTCGCTGGAAAAAAGGATTCTGCGTCGTTA
TTGACCTCGATAACTTTAAACAGATTAACGATAACTTGGGTCATAGTGAAGGCGATTTGG
TTCTACTTAGGTTCGCACGTTGCTTACGACAGAGCTTTTCTGATAAGGATGTGATTGTTC
GATATGGTGGGGATGAGTTTGTAGTTTTAACGCACTATGAAAATGAAGACACATTAAAGC
AATCTATAAGCAAACTGCATCGCTTATTTATTGATGACTTCCAAGCCTACCCTGAGCTTT
GCCACAGTATCGGCTATTCGGCATTCCAGTCCAGTTTACGAATCACTTTGAAGAAAGCCG
ACCTTGCCATGTACCAAAGTAAGCACGATAAACGCGCAAAAAAGCCTAAAGTCCTATTAT
AAAAAAGCTGAGCCTAATGCTCAGCTTTTCACTTTTATTTTTGGCGCTAGTAGCGTTTTT
TCATTTTCAATGTGAAGTTCACTAAGGCAATCAGCACTGGCACCTCAATCAGAGGACCAA
TAACCCCCGCGAATGCTTCAGGTGAATTCAAGCCAAATACGGCAATAGCCACGGCGATGG
CCAGTTCAAAGTTATTACCCGTCGCGGTATAGGCAATTGACGCATTCTTATCGAAAGGAA
CACCCATCTTCTTAGCAACAAAGAAACTCACAAAGAACATCATAAAGAAGTAGATCGTAA
GTGGAATCGCTACGCGTACTACTTGCATTGGTAGTTCAACTATCATCTCACCTTTAAGGC
TGAACATCAGTACGATGGTAGCCAGTAGTGCGATTAACGTCATCGGTGAAACCTTAGGAA
TAAAGGTCTCGTTGTACCATTGCTCTCCTTTCCTCGCGACTAAGATCTTGCGACTTAAAA
ATCCAGCCAAGAAAGGAATACCTAGGTAAATCATTACACTTTCAGCGATATCACCCATTG
AGATATCCACGACCTGCCCCTGGAAACCAAATTTTGGTGGCAACACCGTAATGAATAACC
AAGCAAGGAAGCTATATGTGATAATTTGGAATACGCTGTTCAGTGCGACTAAGGCTGCAC
CGTATTCTTTGTTACCACCACCAATGTCATTCCATACTAGTACCATAGCAATACAACGAG
CTAGACCAATTAAGATGACACCTGTCATTAAGCTGGGTTCATCACCCAGAAATGTCAGTG
CCAGCACAAACATAAGAATTGGGCCAACCAGCCAGTTCATAACCAATGAAAGTGTCACAG
CCTTTTTGTCTTGGAGCACACTGCCCATCAGGCCGTAGTTCACTTTCGCCAATGGCGGGT
ACATCATCAGTATCAAGCCAATGGCGAGAGGGATATTAGTGCTACCCACCGTCATTGACT
CATTCAAGTTCTCAATCTGGCTCGGAAATGCAACTCCCAGAACCACCCCAATTCCCATCG
CCAAAAAGATCCATAAAGTAAGAAAGCGATCAAGGAAGCCCAGCTTTTTCGGTTGTTCCA
TAGCTAACTCGGACATGTTAACTCTCCAATATCGTCAATCGTCGAATAACGATTAAATTA
TAGTAATAAAAGTCGGCAATGCCGACTCAATAATCAAAGAATGATAGAAGCTTGCTTAAT
CAAAGGCTGATTGTGTTAGACGCGCAAAGTCACTGAGTGCCTCTCTCTGGATTCGATAAC
ACACCTTCGGTGGCATCGGCTCAGCACTAATAAAACCGGCGACTTTAAGTATACGTAAAT
GCTCAGATACCGTTGATTGAGCGAGACCCAATTGAGAAACTAGATCGCTGTTTAAACAAC
CACCGGCTCGTTCTAGGTCTGACAGAATTCGTAAGATACGAATACGAGCAGGATGGGACA
ATGCCTTAGCTTGTGCCGCCAGCGTTTTCTCTTGGACCAGTTGCTCATCTGATGCAATGA
ACATTTCAGTATTATCAACTGTACAATTCGTCACACTCTACCCTCTATCGTATTTTGACG
ATAAATATACGCCTGACATAAAAAAGAGTCAATCGTCGTTTAACGATTAACTCTTTAAAG
TGGATATTTTATGACTTACTGAGCGATCGCTTTCGGAGCACNNTAGGCGGATCGAAATGA
TGGTCGTGAGCACAAGGAAGGCAAAAGAGACCCACATACATGCTGCAAGACCAGCAACTT
GGAATACCCAGCCAGACAACACAGTGCCAATTAAACGTCCCATCGCATTAGCCATGTAGT
AAAAGCCTACATCCATGGAAACCCCATCACCTTTGGCATAGCTGACGATCAGATAGCTAT
GGAGCGAGGAGTTTACTGCAAAGATAGCGCCGAAAATCAATAATCCAACCACAATCACAG
CCTGTGGGTACCATTGCATTTGAACACAATAAGCGATTATGCCAGTCACGGCCGCAAGTG
CTAATGCCCACCACATTGCTGCACTGCCATCGGGCACCTTTCCTTGGGCTTTGCCCGTGA
TTTTTGGGGCAATGCCTTGAACAAAGCCATAGGCAATTACCCACGTAGCCAGAAAACCAC
CGACTAATGTATGATCCCAACCGAACACTGAACCAAGGTAAATAGGTAATGCCACGACAA
ACCAGACATCACGAGCACCAAATAGGAACATACGTGCCGCTGACAGAATATTGATGCTCT
CCGATTTAGAGAAAATCTGCTTAAACTTAGGCTTCGCTTTCGCTTTACCCATATCACTTT
CTAGGCTAAGTACGCTGCCGATAAACACCAAACTAAGCACAGCTGCCATGGCAGCAACGG
CATATTGGAAACCGAGCACAGAGAGCAGTAAACCACCGATAAAGAAGCCGGCCCCTTTCA
GTGCATTCTTAGAGCCAGTTAGAATCGCCACCCACTTGTAGAGTGCACCTTGCTGTTCGT
CAGGCACTAACGTCTTAATGGCGCTCTTCGCACTCATTTTATTCAGATCTTTGGCGATTC
CAGATAG
>scaffold2019_cov18
GCATCATTTGTACATCAATCTTTCTCGATGCCATATAATCGATAAATGCCTGACCCATTC
TCGGGTTTTGAATCGTGATCAATCTAATCATAGTTATTTCTCTATTGGTAATTCGGCGCG
CTGCCAAGCCTCAAAGCCACCATCAACACTATATACCTGCTCAAAACCTTGGTTTAGCAA
ATATTGCGCCGCACCTTGGCTACTGATGCCGTGATAGCACATAACCAACACTGGCGACTC
AAACTCCACTTGCTGCATGAAATCAACAATGCTGTCGTTGGTAAGATGAAATGCACCCGA
GGCATGCGCCACGGTAAATGCCTGAATATCACGAATGTCCACCAATCGTGCTTCTGAGTC
ACTGCTCAGTAGTTGATGTGCGTTGACCACATCGATGTGTTGAAACTGCTCCATAGAGTC
TAAACCTTCACTTTCTTTGTGCACCAATCAATATCAAATTTAGTTTGGATTCGATGCTTT
TTATACGTTGTTATTTCACGTCTGATAGTATCACTATTCAGTGTTGTCAAAGTACCGATA
ATCAATAAGGTTATCCACTTAAGCTTAAAAAAACACCATCTGTGTGTAACTCTGTGGATT
GCGTTGATAAGGTGCTTTTAGATCCAACGATCCACAACATCTAGGTATGATCTTGATCTA
TCTGTGTGTAAAGCAAAAGGTATCCCCAGTTCCAAAAGCGCTTCAATCGACCGTTTATCG
CTGCTTTCTGACAGTTGGTAAATAATTTTGTCACAGACTTATCCACAGGACACAAGTGAA
AAATGTGATCACATAATTCGATCGTTTTGATTCTCTGATCAAAAGTAAAAAGGCCGAGAT
CTCTCGATCTCGGCCTTAATCATTTATTCTGCTTTAAACTAGGCTTAAAACTCGCCGACG
GCTGCCTTAAGTTTCTTCATTGCGTTCTTTTCTAACTGGCGAATACGCTCCGCAGACACA
CCATAGGTATCGGCTAAATCTTGCAACGTAGATTTGTTGTCATCTAACCAACGAGAGCGC
ACGATATGTTGGCTACGCTCATCAAGCGTCGCAAGCGCGTGGCCTAAACGGTTATTGGTG
TGAGTTTCCCAGTTCTGTGCTTCAAAGTCTTCTGCGAGATCTGAGCTCTTATCTTCAAGA
TAAAGCGCAGGTGCAGTGTATGAGCCGGTATCGTCATCATCGTTTTGCATTTCAAACGTT
GAATCTTGAGCCGCGAGGCGTGATTCCATCTCTCTGACTTCTGATGGCTCAACTCCCAAC
TCTTTTGCTACCGTTTCCACTTCACCATTGTTAAACCAACCTAAGCGTTTTTTCGACTTG
CGTAGGTTAAAAAACAGTTTGCGCTGAGCTTTAGTCGTCGCAATCTTCACGATACGCCAG
TTACGCAATACGTATTCATGGATTTCAGCTTTAATCCAATGCACCGCGAAAGACACCAGT
CTTACCCCTACTTCAGGGTTGAAGCGCTTCACAGCTTTCATCAGACCAATATTGCCTTCT
TGAACTAAGTCAGCCATAGGAAGTCCATAGCCAGAATAGCCACGAGCAACGTGAACAACA
AATCGCAGATGAGACAAAATCAGCCCTTTCGCTGCCTCTATTTCACCGTCATAGTGTAAT
CGCTCTGCTAGTTCACGCTCCTCATCAGCCGTCAGCATTGGGTAGCTGTTGACTGAGCGG
ATGTAGCCATCAAGGCTATCTTGTGTCACTAATGCCATTGGATACGCTTGGTTTGCCATT
CAATTCCTCGTTCGTGTCGAGTGGGATTAACGCCTTCTTAATCCATCAATACTGAACCTT
AATAGGCTGAGATTCAAGAAGGGGTTAGTAATTATGCATAATCAATTGGTCTAAACAAGG
GTAAATGCCGATTAAATTTCATTCATTAATAGGTATTTTCTGCCCAGATGGGACTGAGCT
CCCACTATCTCACTGAATAACTACATAATTATTAATAGTCACATACAAGCGAACAATTGT
TACACTCTGCATCAGGATTGAGCAGCTTTGCCGCTCAATGAGTATTCTGACCTGAGTTTT
CTAAACCGGTTCAATTTCTTTTAAGTGACGCTTAGCTGAAATTCTTGCCGCGCCTGTCCC
CAAGAATAGTCCGAGCATCAGGATTAGCAAGGTCTCGTCCCAACCAAGACCAAGGAGTCG
GAAATCGCTATCATACAGAGTAGCAAGGTCGGTCACAGCGCTATTGAGTAGGACAGTAAT
CAACGCCGTCAACANNNNNNNNNNNNNNNNNNNNNNNNNNNNNNNNNNNNNNNNNNNNNN
NNNNNNNNNNNNNNNNNNNNNNNNNNNNNNNNNNNNNNNNNNNNNNNNNNNNNNNNNNNN
NNNNNNATCAAGAATACAGAAACCAACATCAGCACCGATAACGTCACGACTAATGTTGAG
GCTAAGGTTTTGATTGCATCAAATCGACTCAACCAGTCTTCATCGCGGCGAATATCGGTA
ATCTCTTCTTGAGTACGCAGCTTAGCCACTAAGTCTCGGTCAGTCTGTACGTCGGCATTC
ACTGGAATAATGGTAAGCACCCCAGGAAGCGCATAACCGTCAAGCAAACTCAGAGCCTGA
TCCAGGCCAGAGTGTTCACTGAGATCAGCTAAACCTTCTTGCGGCGTAATGTACTTAACC
GAACTGACCTCTTCCCAACCTTCAATTGCGTCTTTAAGTACCAACACCCTTGCATCCGGC
ACACCGACGGAAATAAACGCGGTGACTTGCGATTGGCTCGCCACGTTAGAGGTCACTGCC
ACGACGTTCTTACCTAGGAGGTAAAGACAAGCTGGCATGGTTAGCGCCATAGAAATAACC
GCCAGAGTTAGAATGTTACCCAATGGACGCTGCCACATCTCTACTAAAGACGCTTTTGCC
TGCTTCCAATGCACAGTAAAGAAATTATCCGACTTTAAACGATGCTTTTTTGGCTTGCTA
TTTTTACGTTTAAACACCATCACTGACCTCACTTAAGAATCCTTGGTTCAGTTCA
>scaffold29460_cov16
ATAACAATTACGCAGGCCAGCATTGGCCTGCCATTAATCGCAATTTGAAGGCCAATAAAA
TGAGAAAACTACAAGGACTTATCGCAGCACCACACACTCCTTTTGATGCAAGTAATCGAG
TGAACTTTGCTGCGATTGACCAAATCGCAGAACTGCTTGTAGAGCAAGGTGTAACAGGCG
CATACGTTTGTGGCACAACTGGTGAAGGTATTCACTGCTCCGTTGAAGAACGTAAAGCCA
TCGCTGAGCGTTGGGTAACAGCATCAAAAGGTCAGTTAGACCTGATTGTTCATACTGGCG
CATTGNNNNNNNNNNNNNNNNNNNNNNNNNNNNNNNNNNNNNNNNNNNNNNNNNNNNNNN
NNNNNNNNNNNNNNNNNNCATGCTTCTTTAAACCTGGTTCAGTTGAAGATTTAGTGGACT
ACTGCGCCCAAATAGCGGCCGCTGCACCTTCAAAAGGCTTCTACTACTATCATTCAGGAA
TGTCAGGGGTCAATTTAGATCTTGAGCAGTTCCTAATCCAAGGTGATCAGAAAATTCCAA
ACCTTCTAGGTGCAAAATTTAATCACATGGACCTTTACGAATATCAACGCTGCATGCGAG
TTGCTGATGGAAAATTTGATATCCCGTTCGGCGTAGATGAGTTCTTACCAGCAGGTCTTG
CCGTAGGCGCAGTGGGCGCAGTGGGCAGTACCTACAATTACGCTGCTCCAATTTATTTGG
AGATTATTGAAGCTTTCAATCAAGGCGATCAACCACGTGTAACAGCACTCATGGATAAAG
TCATTGCTATTATTCGTATTCTTGTAGAGTATGGCGGCGTTGCCGCTGGTAAGGCAGCAA
TGGAAATTCATGGTATCGATGCTGGTGACCCGCGCTCACCAATTCGAGCATTGACCGCGG
CTCAAAAAGCGGATGTGGTAGCGAAAATGCGAGACATCGGCTTTTAACGCCTACGCGCAC
AAAAGGAGGCAGTTGCCTCCTTTTTAGGCTTTCAGGCAAACCGTATATCATTTCTCTATG
AAATGCCGCGAATTATATTAATTGTTGGTGTTAAACCGTTAGGGAGTCTGATATTTTTAA
TCTAGGTACAAGAATTAAGGGGATACCGTGGGATCACCGAACAATCTGCTGGTTCGTTTG
CGCTCCAACATGGAACCACTCAGTAAGAAATTAAGACAAGTCGCGGACTACATTCTTGAG
AATGCTCATGAAGTGCAGTTCCAGACCATCACAGATCTTGCTCGAAATACCCAAACCAGT
GAAGCGACTGNNNNNNNNNNNNNNNNNNNNNNNNNNNNNNNNNNNNNNNNNNNNNNNNNN
NNNNNNNNNNNNNNNNNNNNNNNNNNNNNNNNNNNNNNNNNNNNNNNNNNNNNNNNNNNN
NNNNNNNNNNNNNNNNNNNNNNNNNNNNNNNNNNNNNNNNNNNNNNNNNNNNNNNNNNNN
NNNNNNNNNNNNNNNNNNNNNNNNNNNNNNNNNNNNNNNNNNNNNNNNNNNNNNNNNNNN
NNNNNNNNNGATACCTAGCTTACCGACTTATCCGAATCGGTAAGAAAGCGATTATGTACG
AAGACACTCACTTGGCAGCCATGAATGCTAGCCGCTCTACACAAGGGGACTTGTGGTTTT
CTGTATCAAGTTCAGGCTCCACCAAAGAAGTCGTTCATGCAGCAAAGCAGGCGTTCAGTA
AAAATGTCCCTGTGGTTGCACTAACTAACATTAATCACAGTCCGCTCTCGGCAATTTCAA
CGGAAATGTTAGTAGCAGCTAGACCGGAAGGCCCCTTAACTGGTGGGGCATTTGCTTCCA
AAGTAGGCGCTTTATTATTGGTGGATGTCCTCGTCAATTCACTTTTGGACAAGTACCCTG
AATACAGTGACTCTGTTATGGAAACCGCCGAAGTTGTGGTACCACTCATGTCATAAACGC
TAGCAAATCTCCATTTTTAAGCCCATCTTTTGATGGGCTTTTTGTTGCAGGAAAAACCTT
CCTAACCACGATTAGATAAAAATTATTTTTATTGTTAACTTGATCAAAGAATATTTTCTC
CAAAGATCGATAATGTGTATACATTTTGGCCAAACAGGCCATCACCTATCGATAAGGAAA
TATCATGAAGACAAGGAACTCGCTTTTTGCACTCGCTCTTTCATCATTGATTGTCACTGG
CAACACTCTCGCATCTGAGTCATGGCCAGATTTACCCGAAGGCATCAAAAGCGGCGTCAG
TGCACAGATAGGCGACAAAGTGTATGCCGGTCTTGGTTCCTCTGGCAGCGCATTCTATTT
GCTCGACCTCGCTAATATCGACAAGGGTTGGCAAAAGCAGGCCGACTTTATAGGCCCCGC
AAGAAATGGCGCGACGGCAACCGCGGTTAACGACAAGATCTATATTTTTGGAGGCGCAGG
AAAAGAGCAGGCTGATGCCACCTCTCCTATTTTGTTCGACACGGTTTATCAGTTCGACAC
CACGAACGACACCTGGTCTCAAGTAAAAAGTACCAGCCCAGTTGGTTTACTTGGCGCCGC
TTCGTATTCTCCTAACGGTAGTCAGATTGTTTTCTTCGGCGGCTATAACAAAGCCTATTT
CGATCAGTATCTTTACGACATCAACACCACCGATAAGAAAGCGCAGCCAGACAAATGGCA
ATCCATTGTCGACAACTACATGGGCATGGCACCTCGAGATTACAAATGGAACGATAAAGT
CGTTAGCTACAACCCAGAAACGAATCAATGGAATACCCTAATTGTTTCGCCTTATCTACC
GAACTGTGGCAGCGCGTTAGTATCCAATGGCAATACTGCCACGCTGGTCAGCGGTGAAAT
CAAGCCAGGACTTAGAACCGCAGAAGTAAAACAGTTTAACTTTGGCGCGGCGCAACCGTG
GAAAAGTCTTCACTCTCTTCCTGCACCTCAATCCTCAAATGTACAAGAAGGTGTAGCGGG
TGCTTTTAGTGGCGAATCAAACGGCGTGGTTTTGGTCGCAGGTGGTGCCAACTTCCACGG
CGCTAAGCACGCCTTTGAACAAGGCAAACTTTTCGCTCATAACGGCTTTAGTAAAGCATT
CAATCCTGAGATTTATGTCCTGAAAGACAACTTATGGCAGCAAGCAAACAATCTCCCTGA
AGGCTCCGCCTACGGCGCATCATTTACCACACCAAAGGGTGTGCTGATCGCAGGTGGTGA
AATGGCTGACCGCTCAGCAAGCAAAA
>scaffold75651_cov17
AAGCGTATCGCAGACGTTCGAACTATGAGCGAACAGCAGATCTTGGACATCACTACACAA
AATGCTAAATCACTATTTAGATTGTAAGTTTTTGTTTATTCATATCAAACTGTGATATTC
CTCCAATTTTGATATGGTGTAGTTGCATATCAGGGAGTAGAATACGTGACCGTACTATAT
GCCAATGATTTGATAATAAAAAAGGCATATTCCCTAATACCAAGAACCTGGGGAGGTCGC
TTATGTGTAAACATGGAAATTTACTACAACGACAAAAACGTACGCTATGGCAAAAGCTTA
GGGGCATAAAAGAGATCTACGTATGCTCAAGGTGTGGACATATCGTAACGGTGAAATAAA
AAATAGCGGCCAAAGTAGCCGCTATTTTTTATTGTTTTTGAATGGTTATGCGTCTTCTGC
TTCAGACTCTTCCTCGTCATCTTTGCGAGTATAAAATCTTGCAAAGAACAACCCGACTTC
AAACAGCAAACACATAGGTATAGCGAGCAAGGTTTGAGAAATCATATCTGGTGGCGTCAG
CATCATACCGACAACAAACGCACCAACAATAATGTATGGTCGCTTCTGCTTGAGGCTGTC
TACCGACGTCGCACCTGTCCAGCACAATAAGATAATCGCGACAGGCACTTCAAAGGCAAT
ACCAAACGCCAAGAAGAGTGCAAGTACAAAGTCGAGATAGCTCGAAATGTCCGTCGCAAA
TTCAACCCCTCCTAAGGAAATGGCAGTAAAGAAGCCAAACACTAGTGGGAATACGACAAA
ATACGCAAATGCCACACCACAGTAAAACAGCAGCGAGCTTGAGAACATCAATGGCATCAC
CAGCCGTCTTTCATGCTTATACAAACCAGGGGCAACAAACGCCCATACTTGATAAAGGAT
GAAAGGAACCGCAATAAAGATGGACGCAATGAGCGTCAATTTCAGTGGCGTAAAAAATGG
CGAAGCAACGTCAGTTGCTATCATCGTTGCACCTTCAGGTAGTCGCTCTACTAAAGGCTT
AGAAACGAAATCGTATATATCGCCGGAGAAATAAACCAAAGCCAGAAAAACCACTAACAC
AGCCGTAATCGCGCGTAGTAGTCGATTTCTTAGCTCAAGCAGGTGACTGATCAAAGGCTG
TGTCTGTTCGACGCTAGACATGAAAACCTCGAATAAAATAAAAGTGCTAAGAGAAGGTTT
ATCTCATTGGCACTTTCGGAATGAAAACGATAAGGGCTGAAGCTCAGCCCTTATTAAGAT
CTTTTTCTGGAGACTCATTCTCAACAGGCTTTGCCACTTCAGCAGCAGGTGCTTCTGCAC
TGGCTTCCGATGTCGACGCTTTTGGTTTGTCACTCGCATAAGGACGAGTCACCTCTTGCG
CGGCCTGTTTCAGTTCCTCCACCGAACTTTTCAGTTCAGGAGAGAGGTCTTCCATGCCCA
TTTTCTCAGCTTTTTTCAGGTTCTCTTGAAGCTCTTGCACCTTGAGTTCGTGTGAAAGCT
CATCTTTGACANNNNNNNNNNNNNNNNNNNNNNNNNNNNNNNNNNNNNNNNNNNNNNNNN
NNNNNNNNNNNNNNNNNNNNNNNNNNNNNNNNNNNNNNNNNNNNNNNNNNNNNNNNNNNN
NNNNNNNNNNNNNNNNNNNNNNNNNNNNNNNNNNNNNNNNNNNNNNNNNNNNNNNNNNNN
NNNNNNNNNNNNNNNNNNNNNNNNNNNNNNNNNNNNNNNNNNNNNNNNNNNNNNNNNNNN
NNNNNNNNNNNNNNNNNNNNNNNNNNNNNNNNCACCACCAAGATCGCCACCGATACCGCG
TAATTTCTTAGTACCAAATAGCAAAACAACGATCACGGCAATAATAAGAAGTTGCCAAAT
ACTAATACCACCCATTCTTTCTACCTCGGGTCTTGATTAACAAATAAAAAATTAATACGA
GTTTATCGCTTAACGTCTGTAAGTACGCCAACTTAACAGCCAAAATGTGATACCAACAGC
GCCTGACAATGCAGATAACTGCTGATATGGCCCTCCCAGTAATATGGCAGAGCATACGAT
TAAAGTTGCACCAACGCCAAACAAAAATTTACCTGTACCTTGTTGCCGTTTTGTTTCACG
GTATCCTTGATACAGCATGTCCATGCGTTGATTCATAGCCTTACCTTGTTTAAGGCTATC
GTACAGCAACNNNNNNNNNNNNNNNNNNNNNNNNNNNNNNNNNNNNNNNNNNNNNNNNNN
NNNNNNNNNNNNNNNNNNNNNNNNNNNNNNNNNNNNNNNNNNNNNNNNNNNNNNNNNNNN
NNCCCCTCGACATAGAGCAAGGTCTTTTGCAGCAAGACAAGCTGGGGCTGTACTTCCATA
TTGAACCGGCGCGCGGTATTAAATAGATTCAGTAACACATGGCCGAAAGAGATTTCACAC
AAAGGTTTGGCAAAAATTGGCTCACACACCATGCGAATAGCAAACTCAAATTCATCGACG
TTAGTATCGGTTGGCACCCAACCAGAGTCGACATGCAGCTCAGCCACCTTACGATAGTCA
CGGTTAAAGAAAGCAAGGAAGTTTTCCGCCAGATAACGTTTATCTTCGCTATTTAACGTG
CCAACAATGCCGCAATCTAAGCCAATCCAAAGCGGATTCTCTGGGTGCTCATAGCTAACA
AACACATTGCCTGGATGCATATCGGCATGGAAAAAACTGTCACGAAACACCTGAGTAAAG
AATACGCTCACACCACGTTCCGCTAACAGCTTCATATTAGTGCCATTCGCTTCAAGTGTC
GGAATATCAGACACTTGAATACCGTAGATTCGCTCAGAGACCATTAAGCTTTCGCTACTA
AAGTCCGGCATAACCTCAGGAACATAAAGCTCTTCACTGCCTTCGAAGTTGCGACGCAAT
TGAATTGCATTGGCCGCTTCACGTCTTAAATCAAGCTCATCCAATAAGGTCTTTTCGTAT
TCGCGCACCACTTCAACAGGTTTTAACCTGCGAGCGTCAGGTAGAGCTTTCGACACTATC
CTAGCCATGCGATACATCAGCTTAAGATCTGCATCAATGACAGGGCGAATATCTGGACGA
ATCACCTTCAAGACAACTTCTTGCCCAGAGTCTTTCAGCTTAGCAGTGTGAACCTGAGCA
ATTGAGGCCGATGCCAAAGGCTCAATATCAAAATCATCAAACCATTGTTCAATAGGGCCA
CCGAGAGCCAGTTCCATTTGCGACTTAGCTAAGTGTCCATCAAATGGCGACACTTGGTCT
TGAAGTAGCGCAAGTTGATCAGCAATATGCGGAGGGAATAGATCCCGACGCGTTGACATC
ATTTGACCAAACTTAATC
>scaffold38162_cov16
AATGCGCTGATAGGCAAAAAAAGCTTGTCAGCGTTTTTTTGTAGCACTAAGTTTAGCTAT
GTAACTCTGAAGCCCTTGATAGACAAGGCTTAGAGTCTTCAACTACGAGAATGGAACTAA
CGTTACCTTTTAAAAAATAACAATTCGGTAACAGAAAGGGGAAACACAGTGAACAAAACA
CAATTAGTGGAAAAAATCGCAGAGAACGCAGATCTATCTAAAGCTTCAGCTGGTCGTGCA
CTAGATGCTTTCATCGAAGCAGTTAGCACTACTCTAGAAGAAGGTGATCAAGTGGCTCTA
GTTGGCTTCGGTACTTTCAGCGTACGTACTCGTGCAGCACGTACAGGTCGTAACCCAAAA
ACTGGTGAAGAGATCCAAATCTCTGAAGCTAAAGTTCCTGCATTCAAAGCAGGTAAAGCT
CTTAAAGACGCTTGTAACTAATCATTTGTTACAGTTGTACGCAAACCTTGCGTCAACTGA
GCAAAAATTAAGCTTTTGTAAGGCTTAATCGACAAAATAAGTCGAACTTTTTTTAAATAT
GCGCATCTTACTGATGCGCATTTCTTTTTCTGATATTATCCGATGCAGTAGAAGATAACC
CTTCCTATCTGGAGAGTAATAAAATTATGATGGAGCGAATTCGCGAAGGCGTGAATAGCA
TCGCGGTTAAAATTATCTTAGGACTCATTATTCTGTCTTTTGTGTTTGCTGGTGTAGGTA
GCTATATCGCAGGCGGAATTGGCAATACTGCGGCAAAAGTGGGTAATGTAGAAATCGGTC
GTGGTGAGTTTGAACAAGCGTATCAAAATGAACGCAATCGCATGCAATCTCAGCTTGGTG
ATTACTTCTCGACTCTGCTTGGTGACCCAAGCTACGTAGCGTCTTTCCGTAAGTCAGTCC
TTGATCGTATGATTAATGACGTGTTGCTTGAGCAACATGCAGAATCGCTAGGACTACGTA
TTAGCGACGCTCAAATCCGTCAAATGATTCTTGAGATGCCTCAGTTCCAAAATGACGGAA
AATTTGACCAAGACATTTATCAAGCAACGCTGCGCCGTGCTGGTTTCAGTGCTGACAGCT
TTGCAGAGTACCTTCGCCGTGATTTGGTTCGTAACCAACTACTATCGGCATTGCAAGGTA
GTGAGTTTACGCTTCCTAGCGAAATTGAGCTTCAAAGCAAGCTGCTAACCCAAACGCGTG
ATATCAAAACGCTGACACTATCGCTAGCTGACTTCTCTAAGAAAGCTCAAATTACTGATG
AAGAGATTCAAAAGTATTATGAAGAGAACCCTGGACAGTTTACGCGTCCAGAGCAAGTTA
AAGTGGCTTACATTGAGCTATCTGCTCAAGCACTTAAAGATCAAGTTAAAGTCACTGACG
ATGAAATTCAGAAATACTACGACGAGCATTTAGACAAATACTCCACTTCTGAGCAACGTG
AAGTGAGCCATATTTTGGTTCNNNNNNNNNNNNNNNNNNNNNNNNNNNNNNNNNNNNNNN
NNNNNNNNNNNNNNNNNNNNNNNNNNNNNNNNNNNNNNNNNNNNNNNNNNNNNNNNNNNN
NNNNNNNNNNNNNNNNNNNNNNNNNNNNNNNNNNNNNNNNNNNNNNNNNNNNNNNNNNNN
NNNNNNNNNNNNNNNNNNNNNNNNNNNNNNNNNNNNNNNNNNNNNNNNNNNNNNNNNNNN
NNNNNNNNNNNNNNNNNNNNNNNNNNNNNNNNNNNNNNNNNNNNNNNNNNNNNNNNNNNN
NNNNNNNNNNNNNNNNNNNNNNNNNNNNNNNNNNNNNNNNNNNNNNNNNNNNNNNNNNNN
NNNNNNNAGTGAAAGACGAAATCATCGCTGAGCTTAAAGACCAAGTAGCGGTGGATGAGT
TCTATAACCTACAAAACGAACTAGAGAAGGTTGCTTTCGAATATCCTGATTCACTGGATG
ATGCAGCGAAAGCGGTAAATCAGAAAGTCGTGACTACTGATTTCATTTCTCAAGTTGATG
CGCCAGAAATCTTGAAAACGCCAGCAGTGATGCAAGCGATTCAGTCACCAGAAGTGAAAG
AAGATGGCCTTAACTCTGAAGTGATGGAAGTGGCTCCAGAGCATATTATTGTGGTTCGTG
TCGATGACGTTCGTGAACAAACTGTATTGCCACTTGAAGAAGTGAAAGAGCAAGTGGAAA
CTCAGCTAGCGAAGGTTAAAGGTGAGCAAGCGGCTATGGAGTTGGGTGTTCAGTTAGTGA
ATGAGCTAAAAGAAGGCAAACAAGACGCACTTCAAGCGAACAGTCTAAGTTTTGGAGAAC
TGGAAGCTATCGACCGTAGCTCTCCATTAGCAGGCACTGTGTTTGCAATGACTAAGCCAG
CAGAAAACGCAGCGACCTACGCTCAGACTAAAGATATGGAAGGCAACATTGTTGTTGTTG
AGCTAACTAAAGTCGCTTCTGAGTACAACGAAGCATACAACGAGCAAATCGGCGCTCAAA
TGGAACGTGAGGCGACTCAACAAGACTTAGCTTCCGTACTTTCAATTCTGCGCAAAAATA
CGGACATCGAATATTTGCTTGATGCTGAATAACAGCATTAACAGAGTCGATGACGCAATT
CAGCTCACAGTTCTTGTGTAACTGATAAGCTAATAAAAACGGACCGCATTCGCGGTCCGT
TTTGTTTTCAGTAGACAAAACTTTTCAGTTTGTTTTTTCTGGGTATCTTGAATGGCGACT
TTTAGTGAGAAAAAGGAATTCAAATGAAGTATCTAAAAAACGTTTGGCTGCTACTAGTTT
TGTTAGTTGCCCCAGTGAGCTTTTCCTATGCATCTGAAGCGAAGAAACTAGAGGGGATAG
AGATAACAGTCAATATCAACCAAGCGGGCCCTGAGGAACTAGCGGAACTGCTCAAAGGTG
TTGGCGAGGAAAAAGCAAAAGATATTGTGGAGTATCGCGATCAACACGGAAGTTTTAAAT
CGGCAGATGATTTAACTCAAGTGAAAGGTATTGGTGAAGCAACGGTAGAGAAGAACCGTT
CAAGAATCACTTTGTAACTTACGACGNNNNNNNNNNNNNNNNNNNNNNNNNNNNNCCGAC
GCCAAGTCCTATTGCGTGGGCTTGTGTCGCAACTGGAGCCGCGATTAGCTGCGAGGTCGC
TTCTGACGCGCCGTATAAGCTTTCCCAGGCCACTTTACCGATGATACCCAAGACCAACAG
CCAACTTGAATTTCTTCCACTCAGTGCCTCTTGTAGCGCCCAATAAGCAAATAGAGCGTG
GAGTACTCCTGATAGGCCTAGGTAATACGTTAAGTTTGTGAACAACAAAGCGAAACCAAT
AGAGGTCGCACTAATTAGCGTAACAGCCACCACTGACCGCCACGAAGGACGAAATACGTA
GCAAATGA
>scaffold91118_cov47
GTGTTCATGAACACCAAGAAATAGGCTTCGTGCCCAGGCCTAACCTACTCTTTGCCGAAG
GCGCGCTCAGTCTTCGTCTAAGGCCGAGATCGGGAATGCCAAAACGAATTTAGAATTTGG
CCTACTTTCTCAACATTTTATATTATCATAAAGCATTTTAATTTCATAAGAAATTTCATC
ACCAAACTTAATCCTACCATGTGAAATTATTTGTATGCTCGGCATGGCTCTAGATATTGA
AAAAAAAATAATGATATCAAAGCAGTTAAAGCTAATGTGAAAGGTCAAAACAAACAAAAA
AAAATCAAATATGGCCGACCGCCATGACGCATTGTTCGTGTCGCTCATAGCTTTGATATA
TCACCACCGTTGTGTCGGCGATTTTAACATTAGCGCCCGCTTGCCACAGTTTTAACTCAA
AAATACGCTAGAGCTAATATAAATTGCTCTCACTGTCATTCTTGCCTTTAATTAATTTCT
TCAATAGTTAGGCTTAGTTAAAATTACAATTACAATTAATTACAATTAATTTCTTGGTTT
AACAATTTTAATCGATCCCACAGGACTAGATTTAGCCTTTGCCGTTACATATATAAGCCA
ATTTCAAGCAAGAGGAAAAACATACAGGCTATTTGGAATTCGGAATATTTACTCGGTTAC
ACTCTTGGATTGTGACGCAATTGCTTGATCGAGGAAATGGGGCTTGGAAGTCAACAAAGG
CCACTCCTGTCATAATTAATTGATTGATTATTGGTATACCCAGTCCACCATTAAGCGGTG
ATCTCAGGGTTTCTGTTCACTCAGTCTCTCTCGAAGGCTTCCGTCAGGTGCTCAAGCAAA
TTAAACAAAATCTATAGAAAACCATTTAAAAACCAACAGAGTATATGAAGAAAAACTTCA
AAAGGAATCTGTACAAAGCTTCAGATATTTCCATTGACACTGAGGTCCTTTATTAAGTAA
CCCACTATACGAGAGAGATTGACCTCTCGGAAGAGTCTGTACAGATCAGTTACACTGAAG
TATTTCCTCCTTGTGTCTTGAAAGTCTGGGCATTCAATTAAAATATGCCGGACAGTGTAA
AGACTGTCGCAGGCATAACAAAAAGATTGTTCCTCATTTTTTAAAAGGTAGCTCTGGGTG
AGCCACGTGTGGCCCACCCGAAGCCTACACATTGCCGTCTCCCTTTTTCTACCAGCTCCT
TCGCCTCTCCTGTGGAGGTCTTCGCCCAAGTTGGGGAGCACTTCGTGGAGCTTGTTTGCT
CCCTCAGCATCCCAATTTTTTTGCCAGACGGAGTGGATGTAAAGGTTTATTTTAGGTTTT
AAATCGGAGCAGCAAATGAGTTTTCCCGAGCAGGAATCCAGACAAAAGAGATGTGACATA
GGGTGGAAATTTTCGGATTAAATTGCACAGCGCCTGATATCTATTTCTTTGAAATTTTTG
CTTTGGATAGCCTGTAAGGGTGACAGGCTGTCACTGTAGATAACAAAGTTTTGATGATAT
TTAGTGAGTTTTTTAATTTTTGTGAGCGCGAGGGCTATTCCCTCTAGCTCATCACTGAAA
ACAGAATGATGCCCCGTCTCTCAGGCGAGTTGCCTTCTAGCGGTCTGGGTGTTCCGGGAA
ATGGGCTGTAGCCGCAACCTTTTCCTCCAGTTTAGAGCCGTCAGTAAAAACAGCATAATG
GTTTGAAAATTTTTCTTTAATTCTAAAAAATTCTTTTTTATAAGCAACTTCCATGGTATT
TTCTTTTTTATTGTTTCTTTAGAGAAAATAACGTTAACCGTGTGCTCCTCCCAAGGTGGG
GGGCACTGGACATGTAAGTTATCAATAGTATTTAGGTTGATTTTAGCATTCTTAATATGC
TCAAAAGTACTGACGACAAGATTGGGTTCTGACTTTGTATCAGCAGGAAAGTCAGACAAT
AGAGCTTCAAATACAACGTCATGGCATGGATTACGAGGCAATGATTTTAATTTTAATACA
TAATTAAAAGCTAACTTGATACGCCGATGCTCGAGAGAGGGCTCCCCAGCCTCGGCGTAC
AAGCTTTTAATAGGTGACGTTCTGAAGGCTCCGAGGGCAATACGAAAGCCCTGATGATGT
ATAGGGTCCATGGCCCTCAGAACATGTTTTTTTTTCGCAGAACCATAAGTATTTCACATG
ACTTCTAAAAGTAAGCTTCAAGTCGTAGACGACTCCTAAAAACTTGGCCTCACCCTTCAC
CGGGATCGGCTGACCGTCCAGATGAAGGGCGGGCTCAGTGTAAATTCTTTGTCTGTGGAA
ATGAAAACAGGTGTCTTTGAAACCGAAAATCTGAAACCGTTCTCGGAGACCCACTTTTGA
ACGTTGTTTATACATAACTGAATGGTGCGCTCAAGATGCTGCAGGTGTTTACCCTCAGCG
TAGATGGCAAAATCATCAACAAATAAAGAGGCATTTACATGTTTAGATACAGAATTAATA
ATATTATTTATTTTTAAATTAAAAAGCATGGCGGATAGGATACTGCCTTGGGGAACACCG
TTTTCCTGGTCGTAAGAAGAAGAAAACGTGTTCTCCATTTTAACTTTAAAATGGCGGCCT
TTTAGAAAATTTGAAATGAAAATGGGCAACCTGCCCCTAAGATCTATTAAAATTCCATAC
CTCCATGTAGTATCATAGGCTTTTTCTAGATCGAAAAAAAAAACGCCAGAACTTGCTTTT
TCTGGCGAAAGCCTTTTTGATAAAGGTTTCCATTCAGACCAAGTGGACCAATGTGCTATG
GTCCTTCCTGAAACCGCACTGTACATTTGACAGCAGGTTTCTGGACTCAAGCACATGGAC
CAGTTGGTCATTCACCATCCGCTCGAGGGTCTTACACAAGCAGCTTGTGAGCACAATAGG
TCTATAATTGGAAGGATCAGAAGGATCCTTCCCGGGTTTTGAAATTGGAACCACCGAAGC
CTCCCTCCAAGATGGGGGGGATGTCCCCGGTGGTCCAAAAGTTATTAAAGAGTTTAAGAA
AGTATGCAGGCAGGATTCAGGAAGGTGCCTCAGGAACTGATAGTAAACACCACCAGGACC
TGCGGCAGACTCGTTGGATTTATTAACTGAATTTTTAAGTTCCTCCATGATAAAAGAATT
ATTATACGATTCATTATTTTCAGATGAAAAATTTAAATTTTGTTTTTCAGCTCTTTGTTT
GGTTTGCTGGAAATTTTTAAAACAACTTTTTGAGCATTTTTAAGTTTCAGTCAGATAATC
AGTATGATCTTTAGGGTCTGAAATGATCTGGCCGTCTTTTTGAAGATGACAAGAAGGGGC
AAAATTTTTGCCTTTAATTTTTCTTATTTTCTTCCAAACAGTTTTAGGGGAAGTATTTGA
ATTTAAAGAGGATACATAATATGTCTTCCAAGACTGTTTCTTGGAATTTTTAATTATAAA
TTTAGCTTTGGCTTTTTGCTTTTTAAAATTTATGAAATTTTCAAAAGAAGGCACTTTAAA
ATACTTCCTTTGAGCCTTTTTCCTTTTCTGAAGAGCCTGCCTACATTCCTGGGTAAACCA
GGGCACACGGGTTTTATTTTTCGTTCCTTTATGAAAGGGTATGGACGACCTGGCCGGATC
GAGCAGCTTTGAAGTAAACTGCTCGATGTCAGCCACAGAATCGTCCAAAGACAGTTTGCA
TAGGTCTCCGAAACGGTTCCAATCGGCTTTCTAAAAATTAAAACTTGTATTTA
>scaffold41017_cov16
GCTTTGATCCACCTGAGCTTGGAAAAGTGGAGATGCACGTAAGAGTTGATGGCGAGCGGG
TCACGATACAAATGAGCGCTACATCTGCTGCCACGCGAGAGGCAATTTTAGCAACGTCAG
AGCGTTTGAGGGCGGAGCTCGTCGCACAAAATAGTGAGCTGTCTGAGGTAAATATCTCTT
TGGAACAATCGAACTCACAGCAGTTTCAATCTCAAGAGCAGAGCGATTATTCAGAGCAAG
AGGTCAGCCCGCAAGCGAATGATCTTCCTTCTCAAGATAACGGCGATGTTTTGGAATATC
GTGCATACATTGCGAGGGCTTAGAGATGACTAAAATTATCGTTACGTTCATCGTTACTCT
CGCGCTTTCGGTCACAGGTTTCTGGTTGTACCAAAGTAATACGCTGAATATGGAGTCCTT
GACTGCTTGGCTTTCACCGAAAGAACCAGAGCCAGCTAAAATGCAGCAGGTTGAAATTCA
GCTAGAAAATGTACTGGTGCCTATTAACCTGGGCAATCGACAAAGCTTGCTTTTGCTTGA
TGTTTCGATGTTTACCCCACAGAAAAATGGCGCATACGTGTATGAGCAATTAAGCCGAAT
TAAGAACCGCATCATCAAAAAATTCAGTGTCAAAGAGGCCTCTTATTTCTACAACAAACA
GTTTATCTATGTGATTCAGGATGATCTCAAAGATGACTTAGATGAACTACCGAGCTTGCA
AGTTGGCGATGTACTTGTCACCAAAGCGGTATTTCAATAGGTCGTTACTATGTTGATGCA
GCCCAAATACCAGCACACCCAAACTAACGACCAAGCGACGTTGCAGGAGTTAGAAAAATT
GGTGCTGCAACAAAACATCAAGTTGATTAACGGACTGCTTTATCAATATCGCTACGCAGT
TGATGAAGGAACGTTTGAGGATTTACGGCAAACGGCCATGATGACTTTGGTCATCGAGCT
TAGGAAGTTTGACCATGTTGCTAATGATGATTTTCGACGGGCGGTAGCGGTACGAATTCG
AGGCGAATTAGTCGATGAACTCAGACGTCGCGACTATATGGAGCGAGATAAACGCCAATT
GGTGAATCGAATCAAGCTCGCTGAAAGACAATTAGTACAGCAGTTGGCAAGACAGCCCAC
AACTAATGAGATTTGTCATTACTTAGGCATTGAAAGTAATGATTATCAACAAGCGATGAC
GTTAGTGGATGTGTTTGATGATATTGAGCTGGAAACGGTGGTGACAGCCGTTCCGGAGAC
AGACAGAGAAGTGCTTTTTAATGAGGTGAAACAAGTGTTGAATACGCTTCCTGAGATGGA
GCAGCGCATTCTTTACTTGGTTTACGTGAAAAGTCTAAGCACCAAAGAGACGGCACTGGT
CCTCGATATCAACGAAATCAAAGTGCATCGATTAAAACACCGAGGTTTAGACATTCTCAA
GAGTAGAATGAAGGAGAGTGATGTATGCAAAAACTAATCGGTATTGTTATCGTGCTGAGC
GTTATTTTTGGCGGCTTCATTTTTCTTGGTGGGAAGTTTGAATTTATTTTCAAGCTGTCG
GAAATCATAATCATTTTTGGGGCGGCATTTGCCAGTCTATTAATGTCTACTACGTCTGCA
ACGATGAAATTGATGGCTCAGCAAGTTGGCATCGCTTTTCGTTCTACGCCTTATAACAAG
GACTATTATCAACAGTTACTATCGTTAATGTTTGAGCTAATCAATACTGCACGAGTTCAG
AATATCAAAGCGTTAGATATTCATGTTGAGAATCCTGATTCAAGTAAAATTTTCAGTAAG
TATCCAAAGATCACGAGTGACGCTCTTACGACTCAATTCATTATTGATTCATTTCGACAA
GTGATCACTGGTAAACAATCGCAACACGTATTGGAAGCATTTCTAGAAGAAGAGATCGAG
CATCTCGAGGATGAATACACCAAGCCTTCCGAGAAACTACACGCTACTGCTGAGGCTATG
CCGGGGCTTGGTATTTTAGCTGCAGTAATGGGGATCATTCTGACGATGCAAGGCCTTGAC
GGTGAGATCAGCGAGATTGGTCAGAATATCGCTGGCGCTCTGGTGGGAACATTTACTGGG
GTTTTTGGTTGTTATTGTGTACTTGGGCCAATGTCTAGCAGTATCAAAGATGTTTCTGAG
AATCAGTTAGCGCCACTACTGTGTGTGAAATCAATCCTGTCTGCTTACGCTCAAGGTCAA
TCGGCGCACATGTGTGCTAATGCTGGACGCAAAAACATCGAAACTCGTTATAAGCCGTCA
TTTGTTGAGCTAGAAAAAGCAGTCGAAGTGCTCAGACAGCAGCCTTCATAGGGCTAAGGA
GCGAATGATGGAACAGCCAAATGTCATCATCAATAAAAAAGGGCGCCGTAAGCGCGGCGA
GCTGCAACACGGCGGATGGAAAGTTGCCATGGCAGATTTGATGATTTCGCTAATGTGTCT
TTTCCTCGTGTTGTGGATACTGCAAGTCGTCGATGTGGATGACCAGAAGAAATTGTTGAA
TTACTTTGCCTATGGCAATGATCCCATCATGCACTTAGGAACGAACGAAAGTGGCGGCAA
CTCAATTAACCCACTGCCATTACCTCATGTAGCAACCTCTCATTACGACGCGGAGCTGCA
TCGCATTAATGACACTTCTGTACTTGAGGGTGAGTTTAATAGCCAACAAGAACTGGAAGT
TTTGGCGCAGCGAGTCAAACAAGAGTTATCCGGAATTGATGCCCTAGGTAGCGTCAGTGT
GTTCGTAACACCTCAAGGCGTGAAACTAGTCATCGCAGACTCTGATAAAGGCCCGATGTT
TTTCCGAGGAGGGGCCAAGGTAACGCCTTTCTATCAAGACTTATTGCTAAACCTAGCCGG
ATTACTAGAAAAAATCGAAAACAAAATGATTATCACCGGACACACGGATGCAAGTCGTTA
TAAAGGAAGTCGAATGACTAACTGGGAGCTTTCAAGCAATCGTGCTAATAGCGCTCGGTA
CTATTTGGATAAGGGCGGTCTTCAAGAGCGTCATATTTTTCAAGTAACGGGGATGAGTGA
TACGGCACCAATTGACTTTAATAACGCCAAATCCGGTATTAATCGCCGTATCGAGTTGTA
CATTTTAACCGCTGAAACTTTGGCGCAACTGAATAAGGTTTACAAAGCCTTTGCTCTAGA
ACAAGCGACCAGACCTTCGCCATTGGCAGAAAAAGAACTCGACACAGTTTTACGAGAATC
GCACCGTAAAGCGCTGCAAAAAGCAGATTATAATCAGCCAGTTACATCATTTGAAGTGAT
GAGCCGTTATGACTGAACTCATTCACTCTGTGCTGAACATGCGAAAGTGCTTAGCTTGGT
TAGTGGTTATAGATTATGTATTAATTGGTTTTTACGTCTATTTGGCAACGAGCTTAGTAT
ATTTTGATGTTTTTCTTATTGGAGTTTTGATCGCACTGTACAATATCCTATTGGTGACCG
TTGTCATCAATCAGCCGCCAGGCTTTATTTCACTGGATAGAGATAAGCACCTTGTTATCC
CAATCTGCTTTGCAACTTTTCTTGGTTGCACCATCGTTGTTTTGACCGTTTTCTGGTAAT
TTTTTGGCTCTATTTCAAAGATTTTTGCGAACAGCGTTGCAAAAATAACCATTTAGGCCT
AAGTTGTAATGGTAGTGTAACAAAAAGGAGAGTTTGCCTATGCATCAAGAAATGATTCAA
CCTTCCAACCTCGGCGTTATTAGTCGCACTTGCCTGTTCTCTCTCGGTACAGTGGTAGCC
ATTCTGGCTATGCTCTAATAACTTAGACTTCTTAGGGGACAGCCCAAACGCAGACACTTT
GTTTAGTAGATGG
>scaffold56142_cov17
AACCAATGCGAATGATACTGTGCCACGTTACCTAGAAACAGGTGAGTGGGCTCCCAAACC
GACGGTGGCAACAACGTCAAATGCGATGGATGTTAGTCAGCCAAACAACTGGCCGCGTAT
CGAAGAACTCTGCCGCCTTAAAGGTTGGGGTTTGGACACGTTAGGCAAAGGGGCGGTCTC
TGATGAGCAAAGTGCGGAGTCGGTTCGTGATCTTAATGCTCTAGGCTACTTATGTGAACC
TCATGGTGCGATTGCTTATCGAGTACTTGAAGAGCAGTTGCAACCGGGTGAAACAGGCTT
GTTCTTGTGTACCGCGCATCCTGCTAAGTTTAAAGAAGTGGTCGATGATATCTTAGGTTC
TGACATTGAGTTACCTGGGCCATTGGCTAAACACGCGGCAATGGAGCTGTTATCTGAAGA
TTTAGCCAATGACTTTGAGGCACTAAAAGCGGTGTTACGTCGAGTCCAATAGGTCTAGAT
GACACTAATCGCAACGCCTTGAAATTTAAGTGTAGCTGAGTAAGCACATTTAGGTTTCGG
GCGTTTTTTTGTATCTGTTGTTTGCGGATTACCTAAAACAATAAACACTGCCACTATTAA
AGGAGTACAGGATGACCCCTGTTCAAATGCGTGATTATTTCGATAAGCTTGGCATTAAGA
ATGAGCTTGAGCCTACGGTGGCCGATATGATATCGCTTCATCATGCTCAGCATCGGACGT
TGCCATTTGAAAACTTTGACGTCTACGTTGGCCAAGGAATTAAACTTGATATTGATGCGA
TCTTTGAAAAACTGATACGTCATCAGCGTGGCGGCTATTGCTTTGAAGTCAACGGGTTAC
TGCTTCGAGTTATGGAGAGCTTAGGTTTTACCGTTAGGCCACTATTAGCACGAGTACATC
TTAGCGGCGAGCCTTCGGGACGGAGCCATCAAGTGACATTGGCTACGATTGATGACCAGC
AGTGGATTGTTGATGCAGGGTTCGGTGCGAATACGCCAAGAGCACCTCTGGAGCTGACAT
TGCATCACGAGCAGCGTATTGACCACCAATGTTTTCGATTTATCGAAGATGAACGCTATG
GTTATTTACTTCAAGTGAAACAGCAAGATTGGGTGAGTCTATACAGCTTGGATATGACCT
ATGTATGTCGTGGCGATATTTTGTATGGCAATCATTTTACCTCGACCAGCCCAGAGACTC
ACTTTACCAACAGTTTGATTGCAGCAAAGCCAATTGAAGGCGGCATCATTACACTACTCG
ATAGCACGTTAAAAATCAGAATGGGTAACGAAGAGGCGCAAGAAGTAGAACTGACTAAAG
CGGACTTGGCGGAGAACGTTGAACGCCACTTTGGTATTCAACTAGAGGCATCACAGCTTN
NNNNNNNNNNNNNNNNNNNNNNNNNNNNNNNNNNNNNNNNNNNNNNNNNNNNNNNNNNNN
NNNNNNNNNNNNNNNNNNNNNNNNNNNNNNNNNNNNNNNNNNNNNNNNNNNNNNNNNNNN
NNNNNNNNNNNNNNNNNNNNNNNNNNNNNNNNNNNNNNNNNNNNNNNNNNNNNNNNNNNN
NNNNNNNNNNNNNNNNNNNNNNNNNNNNNNNNNNNNNNNNNNNNNNNNNNNNNNNNNNNN
NNNNNNNNNNNNNNNNNNNNNNNNNNNNNNNNNNNNNNNNNNNNNNNNNNNNNNNNNNNN
NNNNNNNNNNNNNNNNNNNNNNNNNNNNNNNNNNNNNNNNNNNNNNNNNNNNNNNNNNNN
NNNNNNNNNNNNNNNNNNNNNNNNNNNNNNNNNNNNNNNNNNNNNNNNNNNNNNNNNNNN
NNNNNNNNNNNNNNNNNNNNNNNNNNNNNNNNNNNNNNNNNNNNNNNNNNNNNNNNNNNN
NNNNNNNNNNNNNNNNNNNNNNNNNNNNNNNNNNNNNNNNNNNNNNNNNNNNNNNNNNNN
NNNNNNNNNNNNNNNNNNNNNNNNNNNNNNNNNNNNNNNNNNNNNNNNNNNNNNNNNNNN
NNNNNNNNNNNNNNNNNNNNNNNNNNNNNNNNNNNNNNNNNNNNNNNNNNNNNNNNAGTA
CAGGCAGCATTTGGTAATTGGCATGAGTATGATGAGAACTACCAAATCTTCAACGCTCAG
CAAGCCGGTGGTGCGACACTGGATGTGGGAGTGTATGCGCTGTGGTTGTACGCAGATTTA
TGTACATTGTGTGGCGTAACTATTGGTAAGCCCGACGTGGTCTTTTCTCAAGATAACCCT
CAAGCAAAGGTGGATGAAACCGCAGAGTTTCATTTTAAATCTGGTCTTCAAGGTCAGTTA
GCAGCCTCAATAACACGTAATTTAGTGCGTAGTGCTGTCATTCAGGGTGAGGACTTTGAA
GCGACCATTGCTGAAAAGTGGTGGAACCCGAAATCAATTCAAGTGGTGTATCGAGATGAG
ACCGTGTTGATAGCACCGCAAACAATCGGGACTGGCTTTGAACATGAAATTGACCATCTA
AGTGGGCTGATTTTGCAAGGTGCTAATACCTCATCAATCCTAAAGCATGAAACCAGCCGA
GCCGTCATTGAGGTGATGGAGCAAAGTCTGATTGCTGGTGGTTTGGGTTATCTTAGCGAA
TAATCAGGTAACAAATAAAAAGCGCCTTCAATGTGAAGGCGCTTTTTTAGCTCAAAGAGC
GGATAACGGGATAATCAGTTAAGCAGTTTCTGCTTTGCCTTGTGGCTTTTCTTCATCTGC
AAGGTCTGTTTCACCTTTACCTTTCGACTTCTTAATCACNNNNNNNNNNNNNNNNNNNNN
NNNNNNNNNNNNNNNNNNNNNNNNNNNNNNNNNNNNNNNNNNNNNNNNNNNNNNNNNNNN
NNNNNNNNNNNNNNNNNNNNNNNNNNNNNNNNNNNNNNNGAACAGTCGTTACCCAGTGCA
TCTTGTTGTGACGTAGTAGGTAAGCCGAGGCTGTCCATAACATCATTACTGCAGTTGTTT
GGTTAGCGAAACCGAAGTAGCGCCAGATAACACCAAAGTCTACTTGAGTTAAGATGCCAC
CGATAACGAATAGTGGTAGAGCCATCAGTAGGCGGTTACGTAGTGTTTTCTGCTCCATGT
TGAAGTATTCAGCAAGGATTAGACGGCTAGAGCGGAATGCAGTATCACCTGAAGTGATTG
GCAGAATAACCACACCTAGGAAAGCAAGCACACCACCAAATACACCCAATAGGCCAAATG
AAGCGCTGTACACTACGTTACCTGGACCACCATTTTTAACTGCTTCAGCTAGCGAGTCGA
TAGAGCCGAAGAAAGACAGAGCAAGAGCACACCAGATAAGAGCGATAACACCTTCACCGA
TCATTGCACCGTAGAAGACGAAGCGACCATTCTTTTCGTTTTCCATACAGCGCGCCATCA
GTGGAGACTGTGTTGCGTGGAAGCCAGAGATAGCGCCGCAAGCAATAGTGATGAATAGAG
CTGGCCATAATGGTAAGTCATTTGGGTTCATGTTGGTGAACATATCGCTGACTTCAAAGC
CACCCATAACTTGGTGCTCGCTTGATAGTGCCACTGCTGTGATAAGACCAACAGACATGA
AGATGAGCAGTGCGCCAAATAGTGGGTAGAAGCGACCAATAATTTTATCGACAGGTACGA
TTGTCGCGATGATGTAATAAGCGAAGATAACCACAACCATGGTTGTCATGCTCATTGACA
TGCCCATTTGGTCATTCACTAGGTTAGTGATCATGCCTGCAGGTGCAGAAACGAATACCA
CACCAACAAGTAGCAACAAGACGATGGCAAAAATGTTCATAAAGTGTTTGGCGCCATTGC
CTAAGTAACGACCGGTAATAGTAGGAACAGAAGCACCACCGTTACGTACTGAAAGCATAC
CTGAGAAGTAATCGTGCACT
>scaffold28252_cov17
GACTACCCTCAATACGGCAAAGCGGTTGCAAACTCAGTAATTTCAGGTCAAGCCGAGCGC
GGTATTTTGATTTGCGGTACAGGTGTTGGCATTTCGCTAGCCGCTAACAAAGTTCCAGGA
ATTCGCGCAGTGGTTTGCAGCGACCCATACACCGCCCAGCTTTCTCGCGAGCACAACGAC
ACCAACATTCTTTCGTTTGGCTCCCGCGTCGTAGGAATTGAGCTCGCTAAAATGATTGTA
GACCGTTGGCTAGAAGGTGAGTTTGAAGGTGGCCGTCACCAGAATCGTATTAACCAAATT
GCTGACATCGAAAAGGAGCTCACTCATGGCTAAGTTTTGTCCTTCAATGATGTGTGTGGA
TTTCTCTAAATTACCTCAAGAGTTGGCTGAGCTAGAGAAAGCCAAAGTAGATATGCTTCA
TATTGATGTAATGGATGGACACTTTGTTCCTAACTTCGCCCTAGGCCCGGAAGATATTAA
GGCTATCCGCAATACAACCGATATTGAATACGATGTGCACCTAATGTTGTCCAATCCAGA
TCAGTACATTGATATGTTTGCTGATCTCGGTGCAAGCCTAATGTATGTTCATGCGGAGGC
ACCACCGCACCTACATCGTACGCTTGGTAATATTCAAGCTAAAGGTATTAAATCAGGTCT
GGCTATCAATCCAGGCACACCACTGAGTGTGATTGAAGATGTACTTGATGTCACAGACGT
AATTTTGGTGATGTCAGTTAACCCAGGATTTGCGGGGCAGAAGTTCATTGCCAATGCTTT
CAATCGAATTGATCGCATTATTGACATGATCAACAAACAAGGTACCGATACTAAGCTGGC
TATTGATGGTGCGATCAGCCCTGAAGTCATCGATTTGCTTAAGGATAAAATCGAATACTT
TATCCTTGGTACTGCTGGCTTATTTGGTAAACCAACTAGTTATGCGGAAACCATGGATAA
CTTGAGAGCAATTGCAGATGGCAAGCTAGCCACCGCAGCTTAACCCCTACTTTAAAACCG
CTCCTGCTATAAAACTCGCGTATAGCTTGATAAGACCTTTCAATGATGAAAGGTCTTTCT
TTAGCTGCAAATAACTCTCATAATATTGCCTGTAACCACACCGTNNNNNNNNNNNNNNNN
NNNNNNNNNNNNNNNNNNNNNNNNNNNNNNNNNNNNNNNNNNNNNNNNNNNNNNNNNNNN
NNNNNNNNNNNNNNNNNNNNNNNNNNNNNNNNNNNNNNNNNNNNNNNNNNNNNNNNNNNN
NNNNNNNNNNNNNATGAACTGTATTCAAAGTCCATCGACGAGTTTAAAGACACGCATTTT
GACTATGTAATTACGCTCTGCTCTTCAGCGCAGCGTGAATGTGGTGTATTCGAGAACACT
GAAGAAAGTATTTATTGGGATCTTCCTGCGCCAACGTCACTCTCTGATATCTCCTTCGAA
GCGTCTTTATATGATCTGCAAAAGCGCATCGACTTGTTTGTTACCGTTCATCAACCGACT
AACGATTTAGATTTTGATCCTTTAGTACTACATAAGTGCTTAGGCGATCAGACTCGCCTC
ATGATCACTTTATTGATCTTTACAGAGGTTGAATTGAGTGTTGGGGAGCTGTGTGAAGCA
TTACAAGAATCACAGCCTAAGATTTCCCGAGCGCTCGCAGTACTCAGAAATTGCGGGATC
GTTTCAGATAGAAGAAAAGGTCNNNNNNNNNNNNNNNNNNNNNNNNNNNNNNNNNNNNNN
NNNNNNNNNNNNNNNNNNNNNNNNNNNNNNNNNNNNNNNNNNNNNNNNNNNNNNNNNNNN
NNNNNNNNNNNNNNNNNNNNNNNNNNNNNNNNNNNNNNNNNNNNNNNNNNNNNNNNNNNN
NNNNNNNNNNNNNNNNNNNNNNNNNNNNNNNNNNNNNNNNNNNNNNNNNNNNNNNNNNNN
NNNNNNNNNNNNNNNNNNNNNNNNNNNNNNNNNNNNNNNNNNNNNNNNNNNNNNNNNNNN
NNNNNNNNNNNNNNNNNNNNNNNNNNNNNNNNNNNNNNNNNNNNNNNNNNNNNNNNNNNN
NNNNNNNNNNNNNNNNNNNNNNNNNNNNNNNNNNNNNNNNNNNNNNNNNNNNNNNNNNNN
NNNNNNNNNNNNNNNNNNNNNNNNNNNNNNNNNNNNNNNNNNNNNNNNNNNNNNNNNNNN
NNNNNNNNNNNNNNNNNNNNNNNNNNNNNNNNNNNNNNNNNNNNNNNNNNNNNNNNNNNN
NNNNNNNNNNNNNNNNNNNNNNNNNNNNNNNNNNNNNNNNNNNNNNNNNNNNNNNNNNNN
NNNNNNNNNNNNNNNNNNNNNNNNNNNNNNNNNNNNNNNNNNNNNNNNNNNNNNNNNNNN
NNNNNNNNNNNNNNNNNNNNNNNNNNNNNNNNNNNNNNNNNNNNNNNNNNNNNNNNNNNN
NNNNNNNNNNNNNNNNNNNNNNNNNNNNNNNNNNNNNNNNNNNNNNNNNNNNNNNNNNNN
NNNNNNNNNNNNNNNNNNNNNNNNNNNNNNNNNNNNNNNNNNNNNNNNNNNNNNNNNNNN
NNNNNNNNNNNNNNNNNNNNNNNNNNNNNNNNNNNNNNNNNNNNNNNNNNNNNNNNNNNN
NNNNNNNNNNNNNNNNNNNNNNNNACACAATATCATCAGGGTTTATTGGCTTCAATGAAG
GAAGAACTTGTACCGTATGGACTACTATTTTGAAAAAAAGTTACCAAATGGTGCCCATTC
ATCCGGATTATTTATTTTGATCCAAAAATTAAATACTAAGCGCCGAAACCTTGCTCTAAA
ACAAGTTATGCACAGTGAAATCTGATCAATTCGGTGGTAGAATTCGTGCCCGAAAAGAAA
AAAAATTACAGAATTAGCGGTTATTTTTTTGCAATCTTACTGAAATATAGTGGATTAGCT
CAAAAAAAGTGGCCTAGAAAGCGCCTCAGTTGGTCATAAAATGACTAAACTTGTTGAAAG
ACTTTCATTTCTAGAAGAAGCAAAATAGGCAAGACATTTGATAGCTCATGTGAATTATTT
ATGGGCATCCCTAGCCTTCTAGAGAGACTAATACTAACTTTCAAATTGTAATAATATTTA
CCCGGAGAGTATCTTCCATGAAAAAGACCAAAATCGTATGTACGATTGGCCCTAAAACTG
AATCAGTAGAGAAGCTAACTGAACTAGTAAACGCAGGCATGAACGTTATGCGTCTTAACT
TCTCTCACGGTGACTACGAAGAGCACGGCACTCGTATTGCTAACTTCCGTGAAGTTATGG
CAAACGTTGGTAAGCAACTTGCAATTCTTCTAGACACTAAAGGTCCAGAAATTCGTACTA
TCAAACTAGAAGGCGGCAATGACGTTGATCTAGTAGCTGGTCAAGAATTCACTTTCACAA
CAGANNNNNNNNNNNNNNNNNNNNNNNNNNNNNNNNNNNNNNNNNNNNNNNNNNNNNNNN
NNNNNNNNNNNNNNNNNNNNNNNNNNNNNNNNNNNNNNNNNNNNNNNNNNNNNCTAGGCG
AAAACAAAGGTGTTAACCTACCAGGCGTTTCTGTTCAGCTTCCAGCTCTATCTGAAAAAG
ATAAGAACGACCTAAAATTTGGTTGTGAGCAAGGCGTTGACTTTGTTGCAGCTTCTTTCA
TTCGTAAAGCTTCTGACGTTAAAGAAATCCGTGACGTTCTAAACGCAAACGGTGGCGAGA
ACATCCACATCATTTCTAAGATCGAAAACCAAGAAGGTGTAGATAACTTCGACGAGATCC
TAGAGCTTTCTGACGGTATCATGGTTGCTCGTGGTGACCTTGGTGTTGAAATCCCAGCTG
AAGAAGTAATCTTCGCTCAGAAAATGATGATTGAGAAGTGTAACCGTGCTCGTAAGACAG
TTATCACTGCAACTCAAATGCTTGACTCTATGATCAACAACCCACGTCCAACTCGTGCTG
A
>scaffold36584_cov18
CGTGCATCGGCTTCACGGGCACTTTTCTCCGAGATAGTGAGGGCTATCCAGCTGCTGCGA
TCATAAATGGATTGGGACAATCCTAAGCTCAGATCCGTGGTGCTTCCGTCGGTTGTGTGA
CGATCGCTATCTTGATACGCGTAGCCTGCTGTTAGGTCGATCTGAGGTAGTAGTGCACTT
CGAGTAGAGTTAATGGCTTCAAAGGCAGAGTCTCTTTGTGCAGAAGCTTTAAGTAACTGA
GGATCGTTTTGCTTAGCTAAGTCGTAGATTTCAGTCAAAGTATCCGCTTTTACCGAGCTA
GCTATGGCTAATAAAATAAGCGGTGTAATTTTAAATGTGTTTTTCATTCTAATGCCGTAA
AGGTAGTTAATATTGTTGTAATGACAGTGTTAGGCTGCGTTAGCCATCGGTATGTGACCC
ATTAGGTTCTTTAGCTTTGCTAACGTGGCGACTTCAATTTGACGAATTCGCTCAGCGGAT
AGTTGGTGCTTGTCTGCTAACTCTGAGAGTGTGGCTTTTTCGTTGGTTAGCCATCGATGA
AAAATAATATCTTTGCTGCGCTCATCTAACTTTTGTATTGCAATCTTTAGCTCAGAAGAT
AGGTGGTTACTCCAATTTTCTTCTTCATGATTGTCTGCGAAATCGTCGCGATGCTCGCGA
AAATAATTGTCTTCAGTATATGGGCAGTGAAATTCTTCATCATAATTATGACTTTCTAAC
TGTTTATCTTTATTAGATAGTCGTCCATCCATTACAAATACATCCCTCACTCGTACTTTT
AGATTCTTCGCAATATCTTTCGCTTGTTCTTCACTTACCCAGCCAGAATCATTTTTGTGC
TTTCTCAAGTTAAAAAATAATTTTCTCTGTTCTTTCGTTGTTGCAACTTTTACCATGCTC
CAATTCTTGATTATGTATTCGTTAATTTCTGACTTTATCCAGTGAATAGCGAAAGAAACT
AATCGAATTCCTCGAGCAGGGTTGAACTTCTTTATTGCTTTTATTAGTCCAACATTGCCG
GCTTGAATAATGTCTAAAGTAGACATACCGTAGCCAACGAAATTTTTGGCAATGTAAGCA
ACATATCTTAAANNNNNNNNNNNNNNNNNNNNNNNNNNNNNNNNNNNNNNNNNNNNNNNN
NNNNNNNNNNNNNNNNNNNNNNNNNNNNNNNNAGTGCGAGAGACTATCTTTAGACTCTGC
ATTGGTGAAATATGATGAAGCTGACATTTCTTCTCCGATGTATTTGTTGAATTAGAATTT
TCGAGAAGTTTATGTCATGAGTTACCACTTGTAATCATGGATAAATTAGACTCTGCTATA
TTTTATTTTTTACATATAAAACAATGGATTACTATGTGTTTTTATTGGGATTTTATCGCC
TCTTTATGAGGTTTTATCTAGCTGATTTATGATTTTTATGAGGTTTAAAAAGCTATTATT
TAACCTTTATTTTACGTTGATTTTTGTAGCGGAATTTTCAGTTAGAGTAGTTGTAAATCA
ACCAACAAGCTGGAATTAACATGAAAAGTCTAAAGCTAACTCTCCTTATCGGTTTAATTA
TTTCTCCTCAAGTATTTGCCGATAATCTAATCATCGATACAAAAGGTATTGACCAAGAGA
AATACAGTGCAGATATGTATCAATGTCAACAATTAAGTGACCAAGTACAACAGCAAAATG
TTGAAGGTACAGGACGCACTACGATTAAACATATGGGACGTGCTGCTGCCTTAGGTGCTG
GTGCAGCCGCAATTGGTGGTGGTTCTGGTTCAGAAGGCGCAGGAATTGGCGCAGGAATTG
GTTTAGTAACAGGTGTATTAGGCAGTTCTGCTGAAAAACAACAAGCTGAAGCGAATTACC
AAAGTGAGAAAGATACCGTTATGCGCAATTGTATGAAAGAGCGTGGTTACACAATTCTTA
ACTAATCTCAGTTTTCAATATATTTGTGAGTACTAAATAACATACATGATCACGATATAT
TAACCATTATAAGAGTAATCAGAATGAAAAAGGCAGTATTGTCGACACTTCTTCTCGCCA
TTATTTCTTCACCGAGTTATGCGGATAGCACAATGCTAAATAATGAAGATATTTGGTTGC
AATCGAGAGAGGATATTAAGCAGGCACGAAGAGAAGCGAGAAATGCAACACGAACTGGCG
ATGTTGTAGCAACTAAAGAGCTAACAGAACAGAAAAAGCTCGATAGGAAATGGCAACATG
CGCTTCCATTTTACGCTCAGAATGCAATTGACCTGGGCTTTGATTTACCGTTGCCTTTTT
CATTGTCGATTATTCCTACTTATACTGAGCAGAATATTGGCTTTAATAATCTAAATGTTA
ATGTAGGCAATGTGTCATTAGGTGATGTGGTTGATTTAAACCAAATCGACTTTGGCAATC
CTGATGTCAAAACTGCGACATTGCAACTAAGAGCAGCCGCTTGGTTATTTCCATTCATGC
AAGTAGGCGCCCATGTAGGGCGTTTTGATGGTAATACGGATCTTAATGTAACAATACCTG
GCTCGGTGTTCCCTGGTACGTTATCTGACAAGTTAGCGAATTCTAAAGTGACGTGTAACC
GCNNNNNNNNNNNNNNNNNNNNNNNNNNNNNNNNNNNNNNNNNNNNNNNNNNNNNNNNNN
NNNNNNNNNNNNNNNNNNNNNNNNNNNNNNNNNNNNNNNNNNNNNNNNNNNNNNNNNNNN
NNNNNNNNNNNNNNNNNTATACATGGTCTCAAACTGATGATGGTCGTACATCGAGTCAAA
CCATTGCTGTGAGCCCTCGTGTAGGACGGTCTTATCACATTGAAAACTGGGGTCTATTTA
GTCCATACATTGGTGTTTCGTATATGAATAACACCGGTACAACAAGTGAAACAGATGCGT
TAGATATCCAAGGCTTGAGTTACAGCATTGATCAGTACAATACGAATGATTGGTCAGGCA
TTGTTGGCTTTAACTGGAACTTAGCGAGAAGCTATGGTGTCTCCGCTGAGGCTAATATTG
GTGAAGGTCGAAAAAGCGTAATGGCTATGTTGACCTATCGATGGTAGTGATTGTTCCAAA
TCCTCCGTATATAGAAGGGCAGTGTGGTATTAACCACGCTGCCCTTTTTGACTTATACTG
CGTCATTCTCGCTTAAGCTTGTTTCTACCTTTTTCTTGATATCGGAAAGGTCGCTATTGA
AGAACAACACTTCAGATAGATTTAGAACTTGAATAGTTGAGGACTCTAGGACAGCGTGGT
AATAGAACTCTTCAGCCGCGTCTCTATTGCCTGTTAGTTCTGAGGCTTTCGCATTTAAAA
TATAGAAAAACACAGTGCGCCGTTCATGAGGAATGGTTTGTAATATGGTCTTCGCTTGCA
ATGGTTCATCGTTGGTCAACGCCATCATAGCACTAGCTTCAAGAACTCTTGGCGTAGTTT
GATTGGCGCTAGCAAACTGTTCAAACTTCAGCAAAGTCTCTGTGTTTAACTGCTCTAGAT
ATTGTGCCATATTGTGTGGTGGATCAAGGTACATTCTGGACACGTTAAAAATATAGCCGG
TAGCGACAACGTAAGGGTTGTCTGGCGAAAGTTTTTTGGCTTCTTCAATGAGCTCAATGG
CTCTGGTATGAGTATAGTCATGATAAGACGCGCCAATAGACGTCAAAGCTGACTCAATTG
ATGCGGCTTCGTTAGGAAGTTCATCGACCAAATCCGCGATTAGTGACTTTTCAATTTCGA
TATTAAATGAATCCAACAAATCGTCTAACGACTTTTTCAAAGACGGCTTCAGCATGTCTT
CTGTAACTCGATATTTGCGATCAAGATGTTTATGGCCAGATATGCGATTCACGTATTCAA
TTTCAATGTAGTCTTGGTTATCGCGTTTGGATGCTGCAAATTTAAGTTCATTTGCCGCTA
CTTTAG
>scaffold14112_cov18
TAGCATGAAGAAAAGTAACCTTTCAGTTTGGATGTTTCCGGAAGGTACACGCTCTCGCGG
ACGCGGCTTATTGCCATTTAAAACGGGTGCTTTTCATGCAGCGATTGGGGCAAAGACACC
AATCATTCCTATTGTGTGTAGCAGTACGAGCCATCTAAAGCTTAATAAGTGGGATAATGG
TCATATCATCGTTGAGATGCTGCCACCTATCTCGATCGAAGGCTACGGCAAAGAAGATGT
GAGAAAACTGGCGAATGTATGCCGAGAGCAGATGGCAGAGAAGCTAGAGCAGCTTGATGC
TGAAGTTGCTGAGTTAAACAGCAAAAAATAACACTAAAAAGGGTTGTCAATGACAACCCT
TTTTTAATACATAGCAGAACTTACTTACGTACTGCGATAGCTTCGATTTCAATCTTCACA
TCTTTAGGAAGACGAGCAACTTCAACACAAGAACGCGCAGGGTAGTTAGCCACTTGGTGC
TCGTCAAAGAACTTACCATACACTTCGTTTACTGTACCAAAGTCGTTGAGATCTTTAACG
AAAACCGTCATTTTTACGATGTCTGAAACCGTTAGGCCAGATGCTTCAACAACCGCTTTT
ACGTTGTCTAGAGACTGACGTGCTTGCTCAGCGATATCTTCTGACACTTCACCCGTTTGC
GGATTTACTGGGATCTGACCTGAAGTCAGTACCATGTTACCAAGGTCGACACCTTGTACG
TAAGGACCGATTGCTGCTGGTGCAGATTCTGTATGAAGTACTTTTGTCATCGTTTTATCC
ATTGTTCTGTGAATTCAAAGAGAGTCTAGACTGCCTCTAGGCTCAATAAAAATCAAGCCT
ACAATGTGTAGGCTTGTTTAATAATCGTGTCATTCTTAGCTTTCAGTAACGATCTCACGC
GAATAGACTTTTTCGCAGTATTTGCATTTGAGACGAATGTCTTGATGTTTCTCGAACACC
TTGAAGCTACTGTCTACGGGTTCATTGTGAGTAATGCAGTTGCTATTAGGGCACTCGAAT
ACTCCCGTGATTGTTTCTGGCAGTTTTAACGCCAGCTTTTTACACACTTCATAGTTTTCA
ATTTGGTTGACGGTAGCATGTGGTGCATAGAGTGCCAGCTTGTTCGCTTGTTCTTCAGTG
ATAAACACGTTCTCTATCTTTAATAGATCCTTACAACCTAATGCTGAAGAAGGAAGGTTT
AGACCAATCGTGACACGCTGTTTGGATTGATCCATAGCGAACAGTTTGAGAACTTTGATG
CCAATGTTTGCTGGGATATGGTCGATAACCGTGCCGTTTTTAATTGCTTCTACTTGCAAC
TGGGTTTCTTTAGACATGATCAATCCTCCTTAAAGCGTTTCGTTTAGAACTAGAGCGAGT
AGAGCTTCACGGGCGTACACACCGTTTTCAGCTTGTTGGAAATAATACGCATAAGGCGTT
TTATCTACGTCGACAGTAATCTCGTCAACTCGTGGCAATGGATGNNNNNNNNNNNNNNNN
NNNNNNNNNNNNNNNNNNNNNNNNNNNNNNNNNNNNNNNNNNNNNNNNNNNNNNNNNNNN
NNNNNNNNNNNNNNNNNNNNNNNNNNNNNNNNNNNNNNNGTCATATATAGAACATCCAGT
TCAGATACTACACTTTCCATGTCGGTATGCAGGCTAAATTGGATGCCAGCTTCTTCAAGC
TCTTCACAGATATAGTCAGGCATCGCAAGTGCATCGGGAGCGATAAAGAAAAAGCGAACG
TTATTGAATTTCGCTAGGGCTTGCGTTAACGAGTGTACCGTGCGGCCGTATTTCAAATCA
CCAACAAAGGCAACGTTAATATCATCTAAACGACCCTGGGTTTCGTAGATGCTGTATAGG
TCTAGTAGTGTTTGTGTTGGATGTTGGTTGGCGCCATCACCTGCGTTGATAACTGGCACA
CCNNNNNNNNNNNNNNNNNNNNNNNNNNNNNNNNNNNNNNNNNNNNNNNNNNNNNNNNNN
NNNNNNNNNNNNNNNNNNNNNNNNNNNNNNNNNNNNNNNNNNNNNNNNNNNNNNNNNNNN
NNNNNNNNNNNNNNNNNNNNNNNNNNNNNNNNNNNNNNNNNNNNNNNNNNNNNNNNNNNN
NNNNNNNNNNNNNNNNNNNNNNNNNNNNNNNNNNNNNNNNNNNNNNNNNNNNNNNNNNNN
NNNNNNNNNNNNNNNNNNNNNNNNNNNNNNNNNNNNNNNNNNNNNNNNNNNNNNNNNNNN
NNNNNNNNNNNNNNNNNNNNNNNNNNNNNNNNNNNNNNNNNNNNNNNNNNNNNNNNNNNN
NNNNNNNNNNNNNNNNNNNNNNNNNNNNNNNNNNNNNNNNNNNNNNNNNNNNNNNNNNNN
NNNNNNNNNNNNNNNNNNNNNNNNNNNNNNNNNNNNNNNNNNNNNNNNNNNNNNNNNNNN
NNNNNNNNNNNNNNNNNNNNNNNNNNNNNNNNNNNNNNNNNNNNNNNNNNNNNNNNNNNN
NNNNNNNNNNNNNNNNNNNNNNNNNNNNNNNNNNNNNNNNNNNNNNNNNNNNNNNNNNNN
NNNNNNNNNNNNNNNNNNNNNNNNNNNNNNNNNNNNNNNNNNNNNNNNNNNNNNNNNNNN
NNNNNNNNNNNNNNNNNNNNNNNNNNNNNNNNNNNNNNNNNNNNNNNNNNNNNNNNNNNN
NNNNNNNNNNNNNNNNNNNNNNNNNNNNNNNNNNNNNNNNNNNNNNNNNNNNNNNNNNNN
NNNNNNNNNNNNNNNNNNNNNNNNNNNNNNNNNNNNNNNNNNNNNNNNNNNNNNNNNNNN
NNNNNNNNNNNNNNNNGAGACCATTCAAGCCATATTTTTCGGCGATTTCTTTACCTATTG
TGGTTTGGTCATCATGAAATGCAGGTAAGCAGTGCATAAATTTCACATCTTTGTTATTGG
TAGCTTTAATCGTATCCATGTTTACCTGATACGGTTTCATTAAGGCAATACGCTCTTCCC
ACGCCGAGGCTGACTCGCCCATAGAGACCCAAACGTCCGTATACAAGAAGTCACAATCGG
CTACACCTTGTTGTACGTCCTCGGTGAGAGTAATCGAAGCACCTGTTGATAGTGCGATAG
TTTGACATTCATCAACGAGGCTTTGCTCTGGCCAAAAAGCTTTTGGCGCAACCAAACGAA
TATCCATTCCCATTTTTGCGGCACCGACCATTAGAGAGTTCCCCATGTTGTTGCGAGCAT
CCCCTAAGTAGGCAAATTTAATTTGGTGTAATAACTTGCCTTTGCCGTGCTCTAGCATGG
TTAAAAAGTCAGCGAGAATTTGCGTTGGGTGGAATTCATTGGTTAAACCGTTCCAAACAG
GTACGCCAGCGTGAGCACCTAGCTCTTCAACGATATCTTGTCCAAAACCACGATACTCAA
TGCCATCGTACATACGACCTAGTACACGAGCCGTGTCTTTCATCGATTCCTTATGGCCTA
TTTGGGATCCGGAAGGGCCGATGTAAGAGACTTGAGCACCTTGATCAAAAGCGGCAACTT
CAAAAGCACATCGGGTACGAGTCGAGGCTTTTTCGAAGATCAGTGCGATGTTTTTCCCTA
CCAGTTTTTTTTGCTCTGTGCCGGCATATTTAGCGGCTTTAAGATCTTTAGACAGGTCGA
GAAGAAACTGAATCTCTTTTGGTGAATAGTCGAGAAGCTTGAGAAAATTCCTATTTCGTA
AGTTGTAAGCCATGATTCGTACCCTTTTATTTAGTTTCTTGGTTTATTTATACATAAAAA
TTCTTTTATTGTGAATAAGTATTTTGATTTAATGCAAAAAAAGCCCCTAATAGGGGCTTT
TGATAAATAATTATGTTTAAATGCCATCTCGTTCGATTGGACAGCTCATACAACGGGCTC
CGCCCCGACCACGTCCTAGCTCATTACCTGGGATGGTTAGGACCTGAATGCCCGCTTTGT
CATACTTTTCATTAGTATACACATTTCTCTCGTAGCCGATAACGACACCGGGTTTGACGG
TGAGCACATTGTTAGCATCGTTCCATTGCTCACGCTCTGCTTCGTAGTTATCACCACCCG
TTGTGATGATCTTCAATTGATCAACGTTAAGCGCACTTTCTAGGGCTTT
>scaffold5516_cov17
AAAGGCGACCTTACTCAAAGACTTACGGTCGACTCTAACGATGAGTTTGGTAAAATTTCC
CAAGACATCAATACCTTTATCGCTCAATTGCAGACCTTAGTGGGCAATGTTATTCAGTCT
TGTAATGAAACCAGTCGTTCAATCCTACATATCGAGCAACAAGCTAAAGAAAATCAGGCT
CTGTTCCAATCACACCAAAATGAAATGGACCAGATTGTTACCTCTATTCATGAAATGAGT
GCCTCTTCCGATACAGTGGCCAATGATGCGCAACTAGCATCAAATAATACTGAAACGGCT
AACCAAGCCAGCTCTGACTCGAAGCTGATTGTCGAAGAAGCTATCTCAAGTTTGCAGGCT
CTGGTCGCAGAAGTGGAAAACACCTCACAAGCTGTTGTAGCTATGAGTGCCGATACACAG
AAGATTGGTGACACACTTGAAGTAATCGGTGATATCGCAGAGCAAACCAACCTACTTGCA
CTTAACGCTGCAATCGAAGCTNNNNNNNNNNNNNNNNNNNNNNNNNNNNNNNNNNNNNNN
NNNNNNNNNNNNNNNNNNNNNNNNNNNNNNNNNNNNNNNNNNNNNNNNNNNNNNNNNNNN
NNNNNNNNNNNNNNNNNNNNNNNNNNNNNNNNNNNNNNNNNNNNNNNNNNNNNNNNNNNN
NNNNNNNNNNNNNTTACTGATGAGATCAATGGTCTCGTTGCTCAAATTGCATCATCAGCG
AAGGAGCAAAGTACTGTATCGGAAGAGATCAATAAGAACATGGTGACGATTCAAGATATG
GTGCGCACATTGGTCCAAAATGGAGAGCTGGCAACACAAAATGCCAATGACTTAAAAGGC
AGAAACCAAGAGCTTCTCACTACCGTTGAACAGTTCAAAGTGTAGCTCCGGCTCCATATA
TCGTTGCAAGCTCACTTCGGTGAGCTTTTTTAATGCTAGGACAAGTTTACGACAAGAAAA
AAGCCAATCGCGAAAACAAGGCGATTGGCTATATAACGTGTGAACAAGAGGTGTTCACTA
ACAACGTCAGTTGGCTAGGTGACCCTTAAATCAGAGGGTCGAATCATTCTAGATTCATAA
ACGAGACAAATTCAAGCAACAATTGCCATTTATATCAGCAATTTATGTACTATTGGATTT
ACATCACAGCTCAACTTATCGCCAACCCAAGTTAATTACCACTTTATAGTTAAAACCGTG
TTGCTCTCATCCCAACCTAAGGTAGGTCAATTCCTACTCGTAATCAGTTTGTCACCTCGA
ATCACTTATCAATCAATGTCATACTAGACACATCTTTCCTTGCCGCCTATGTGAATCATG
AAAGACAAAATTAACTTGGTAACATTACCCAAAGGTCATCCTTGTCAGGTCGTCGATTGC
CGTATGGAGTCAGAAGAAGTCTTCTTGGAACCACATCGTCACGACTNNNNNNNNNNNNNN
NNNNNNNNNNNNNNNNNNNNNNNNNNNNNNNNNNNNNNNNNNNNNNNNNNNNNNNNNNNN
NNNNNNNNNNNNNNNNNNNNNNNNNNNNNNNNNNNNNNNNNNNNNNNNNNNNNNNNNNNN
NNNNNNNNNNNNNNNNNNNNNNNNNNNNNNNNNNNNNNNNNNNNNNNNNNNNNNNNNNNN
NNNNNNNNNNNNNNNNNNNNNNNNNNNNNNNNNNNNNNNNNNNNNNNNNNNNNNNNNNNN
NNNNNNNNNNNNNNNNNNNNNNNNNNNNNNNNNNNNNNNNNNNNNNNNNNNNNNNNNNNN
NNNNNNNNNNNNNNNNNNNNNNNNNNNNNNNNNNNNNNNNNNNNNNNNNNNNNNNNNNNN
NNNNNNNNNNNNNNNNNNNNNNNNNNNNNNNNNNNNNNNNNNNNNNNNNNNNNNNNNNNN
NNNNNNNNNNNNNNNNNNNNNNNNNNNNNNNNNNNNNNNNNNNNNNNNNNNNNNNNNNNN
NNNNNNNNNNNNNNNNNNNNNNNNNNNNNNNNNNNNNNNNNNNNNNNNNNNNNNNNNNNN
NNNNNNNNNNNNNNNNNNNNNNNNNNNNNNNNNNNNNNNNNNNNNNNNNNNNNNNNNNNN
NNNNNNNNNNNNNNNNNNNNNNNNNNNNNNNNNNNNNNNNNNNNNNNNNNNNNNNNNNNN
NNNNNNNNNNNNNNNNNNNNNNNNNNNNNNNNNNNNNNNNNNNNNNNNNNNNNNNNNNNN
NNNNNNNNNNNNNNNNNNNNNNNNNNNNNNNNNNNNNNNNNNNNNNNNNNNNNNNNNNNN
NNNNNNNNNNNNNNNNNNNNNNNNNNNNNNNNNNNNNNNNNNNNNNNNNNNNNNNNNNNN
NNNNNNNNNNNNNNNNNNNNNNNNNNNNNNNNNNNNNNNNNNNNNNNNNNNNNNNNNNNN
NNNNNNNNNNNNNNNNNNNNNNNNNNNNNNNNNNNNNNNNNNNNNNNNNNNNNNNNNNNN
NNNNNNNNNNNNNNNNNNNNNNNNNNNNNNNNNNNNNNNNNNNNNNNNNNNNNNNNNNNN
NNNNNNNNNNNNNNNNNNNNNNNNNNNNNNNNNNNNNNNNNNNATGGCACAACTAGCGCA
TGACTATTTGGGTGTGATGCTCAAGTTCTTTGTTCTTTATGCTCTTGCTTGGGTTATGTC
TTGCTTTATACGTAATGATACCAACCCAAAACTCGCTATGTACGCCATGTCAGCAGGCGC
AGTCACCAACTTGGTCTTGGACTACTTCTTTGTGCTTCAGTTTGGCTGGGGGATGAAGGG
AGCGGCATACGCGACTGCGATTTCTCAAGCGGTCATAGCACTGATTCTTCTCAGCCACTT
TTGGCAAGCTAAAGGTCAGCTAAGGCTGACCTTACAAGGTCTTGGTCTGGATAAGGTAAG
ACAGATCCTAAAGATAGGCACCCCCACTTTCTTTATTGAGATCACCTCTGCGCTGACGAT
ACTCTTATTCAACTACGTACTGCTTAGCCAATTTGGAGAGAGCTACATCATCGCTTACGG
CTTAACCGCAAATGTGGGTGTATTTGCGTTATTTGTTATCGTTGGCATTAATCAGGCGTG
TCAGCCTATTATCAGTTTTAACCATGGTGCTAACTTGCCAGAACGAGTGAAAGCTACGCT
CAAACTTGGGCTTGTTACGTCAATTGGCAGTGGCTTACTATTTCTCGCTGTGATCGGATT
GTTCTCAGAGACAGTCGCACGTTTCTACCTTGGCGATAATATCGAGCTCGTTGAACTATC
CGCGACTGCGCTACTGTTTTTCTTTTATGCGACNNNNNNNNNNNNNNNNNNNNNNNNNNN
NNNNNNNNNNNNNNNNNNNNNNNNNNNNNNNNNNNNNNNNNNNNNNNNNNNNNNNNNNNN
NNNNNNNNNNNNNNNNNNNNNNNNNNNNNNNNNNNNNNNNNNNNNNNNNNNNNNNNNNNN
NNNNNNNNNNNNNNNNNNNNNNNNNNNNNNAGCTATCATCAGTTTGGGACTGTTACTAAC
TTTTATAAAGTCACAGAAAATGGCGGCGATTCGTACTTAAATAAAGTGGGAGTCGCCACT
TTTGTCGACTCTCAGTGACCGAGGTTTAGCTCAGACAGGTAGGAGAGCAGCTTTTCCCGA
AGCCATATATTGGCTTTGCTGCTCTGCTCTCGACTATGAGCGACCAACTTAAAGTCGACA
GGGATCGGGCGAAACGGTGCTTCGATAATCTGAATATCAAAACGCTCCGCAAACAAAGTA
GCCACGCTACGGCTCATCATTCCAATGCTCTCACTACTTGCCACTAATGCCATCAACACC
AAAAGAGAATCGCTTTCAGCAGCTACCTTTCTCCCTCTAATATTCTCCTCAGTAAAATAG
TCCGCTAAGAAGGCGTTTTCTCGTCTGAGCTTAAGAGTGATGTGCTTCTCCTGATAGTAC
TGCTCAACCGTGATATTGCCGCTGATTCGTGGATGTGATTTGCTGGCGATCAAACAGATT
TGGTCAGTAAAGAACGGCTGTGAAAAACACAGCGAAGGTGTACGTTTGGCAAAGTCTATC
GCTAGGTCTGCTTGACGTAAATTGAGCTTATCGAGCAACTCCTCTTCGGTCGCTAAGGTA
GGATGAAGTACGATCTCACGTTCTCCCAAGGTTTTATCCGCTTCAATTTTCGGTAATAGC
ATCAGCATCACTGGTTCTGACGTGTAAACGGCAAAACGCCTTTTTCCTTGCACACTGAAA
TCTTTAACACCATCAATGGTGCTCT
>scaffold14975_cov17
GTGCCATACACTAGGCGTACGCCCCCAAGTTTAGTGATCTCTTAAGACTTCCTCAATTAC
AACAAAAAAGCGTCAGGTGTATTACGATACTCCTGACGCTTTTTTGAACTCAAGAACCAA
ACTAGGTCGATAGCGACCCTAGCTTGTCTATTTGTTTTACGCTAACGCTTCTAATTCAGA
CAGCGCTTCTTCTGCCCATTCTAACCATGCTTGACGAGCAAGTAGGTTACGGCGCAGTGT
TAGACGCTCAAGGCGAGCGTGTTTGTCTAATGTGTTTGGTGTAGCGTAGTAGGCTGCTTC
AATTTCACGGTAGTGTGCAATAAGCTTTTTCGATTCTTCGATTAACTCTTCAAGTTGAAT
GCGGAATGCAGCTGATGGTTGTACCGCACAGGCCGCTAGCTTCGCTGAGAATTCATCACG
TACGGTAGGGTGTACCGTTGGTTGTTCAAACCATTCGCCTAACGCGCTACGGCCTGAGTC
AGTGATTGAGTAAACTTTACGATCTGGTTTGCCTTCTTGGGGTTCAAGTTTGCAAGTAAC
CAGTTCTTTGTCGGCCATTTTGTTTAGCTCACGATAAACTTGCTGGTGGCTTGCTTTCCA
GAAGTAACCGATGCTCGCAGAAAATTCCTTAGTGATGTCATAGCCAGTCGCATCGCGAGT
GCTAAGAACAGTAAGGATTACGTGTGGTAGTGACATGTCTTAAGTCCAAATGGTCAATAA
CGTAATAATAATTATGTTGCTCCACGTCGCAGATGTACGACTGCGAAAGCGCCTTGGAAT
TCAAAAATGATTCCAGGAAACTCGCGCAAAAGAGCAATGCCAATCTTGTTGGCACGTGTA
ACCTTGTTTTAAGCCTTTGTCACCTAGGAAGTCACGTGATCACGTGACCCGCACTGTCGA
TATAATAGTATTTTTGTTTTATCGAACAGTGGTAAGTAAGTATATCGAATTCTATAAGCA
AGAAGTGGAATAGAACGTGATACCACTTCAAAAAACTAACAAAACTCTCAATAAGTATGC
CACTAAAAATAAAAGGCCGCAATGTGCGACCTTTTGTCTTTTTTGTAAAATAATATATCG
TCTAACCGGTGTTTCGCATGCCTGCTGCGATGCCAGCGATAGTTACCATGAGTGCTTCTT
CTAGTTCNNNNNNNNNNNNNNNNNNNNNNNNNNNNNNNNNNNNNNNNNNNNNNNNNNNNN
NNNNNNNNNNNNNNNNNNNNNNNNNNNNNNNNNNNNNNNNNNNNNNNNNNNNNNCACTCT
GCATTAGGTGGTTATGGTTCTCTACATTAAGTACCGCTTTAATATCTTGCTGCAGTTGAG
CTCGCAGCTTATCACCCAATGGTAATAGCTCTGGTGCAGCCAAGCGTTGGTCATAATAGC
GTGAGATTTCCATATTACACTTGGTGTACACCATCTCTAACATACCAAGACGAGTTGAGA
AGAATGGCCATTCACGACACATTTCTTCCAGCAGAGCTTGGTGACCTTTATCAATGGAGT
ATTGAATCGCTTCTNNNNNNNNNNNNNNNNNNNNNNNNNNNNNNNNNNNNNNNNNNNNNN
NNNNNNNNNNNNNNNNNNNNNNNNNNNNNNNNNNNNNNNNNNNNNNNNNNNNNNNNNNNN
NNNNNNNNNNNNNNNNNNNNNNNNNNNNNNNNNNNNNNNNNNNNNNNNNNNNNNNNNNNN
NNNNNNNNNNNNNNNNNNNNNNNNNNNNNNNNNNNNNNNNNNNNNNNNNNNNNNNNNNNN
NNNNNNNNNNNNNNNNNNNNNNNNNNNNNNNNNNNNNNNNNNNNNNNNNNNNNNNNNNNN
NNNNNNNNNNNNNNNNNNNNNNNNNNNNNNNNNNNNNNNNNNNNNNNNNNNNNNNNNNNN
NNNNNNNNNNNNNNNNNNNNNNNNNNNNNNNNNNNNNNNNNNNNNNNNNNNNNNNNNNNN
NNNNNNNNNNNNNNNNNNNNNNNNNNNNNNNNNNNNNNNNNNNNNNNNNNNNNNNNNNNN
NNNNNNNNNNNNNNNNNNNNNNNNNNNNNNNNNNNNNNNNNNNNNNNNNNNNNNNNNNNN
NNNNNNNNNNNNNNNNNNNNNNNNNNNNNNNNNNNNNNNNNNNNNNNNNNNNNNNNNNNN
NNNNNNNNNNNNNNNNNNNNNNNNNNNNNNNNNNNNNNNNNNNNNNNNNNNNNNNNNNNN
NNNNNNNNNNNNNNNNNNNNNNNNNNNNNNNNNNNNNNNNNNNNNNNNNNNNNNNNNNNN
NNNNNNNNNNNNNNNNNNNNNNNNNNNNNNNNNNNNNNNNNNNNNNNNNNNNNNNNNNNN
NNNNNNNNNNNNNNNNNNNNNNNNNNNNNNNNNNNNNNNNNNNNNNNNNNNNNNNNNNNN
NNNNNNNNNNNNNNNNNNNNNNNNNNNNNNNNNNNNNNNNNNNNNNNNNNNNNNNNNNNN
NNNNNNNNNNNNNNNNNNNNNNNNNNNNNNNNNNNNNNNNNNNNNNNNNNNNNNNNNNNN
NATTGATAAGGAATGATACTTTGTCTTGCTCGCTCCACTGGTCGTAGTCGCCTAGACCTA
GGTAGCGAGTAAGCTCAGAGATAACGTCTGAGTGACGAGTGCTTTCTTGACGAATATCGA
GACGTACTAGGTGTACACCAAACGCTTTAACACGGCGTAGGGTATCCAGCAGTGAACCGT
CGGCAACGATAGCCATACCGCTTTCACGCAGTGACTTGTAACACGCCATTAGCGGTTGCC
AAAGTTGGTCGGCATCTTCGAGAATCGGTTTGTTTGGCACCTCTTGACGATTGATTTGTG
CTTCAATCACTTCAAGGGTATTCATTAACAACGTACGTACTGGTTTTAGAATTGCACGGT
ATGGTTCGTGCTGTTCGCCAGCAAGCTCACGAACTTGGTCGTTACATTTGACCATCGAGA
GCTCAGTGATCAGCTCTTGGAAATCTTTCAGGTAAAGTTCTGCTGCTTTCCAGCGAGAGA
GAAGCATGACTTCACGCGTGATCTTGTGAGTCACAAATGGGTTACCGTCGCGATCGCCCC
CCATCCAAGATGAGAAATGCACTGGACGCGCATCAATAGGCAGACCTTCACCAAGGAAGC
CTTTCAGCTTCTCATCAAATTCACGTAAGAATTCTGGTACTGCTTCCCAAAGCGAGTTTT
CAACAACCGCAAAGCCCCATTTTGCTTCATCAAGTGGCGTTGGGCGTTGCTGACGAATTA
CATCTGAGTGCCAGCTTTGGGCAATCAATTGTTCCAGACGACGCTCGGTTCTTTTACGTT
CTTTAACCGAAAGTTCGTTTAGCTCTAATTTAGATAAGCACTCATTGATTTTCACCAGCT
TGTTAATCATGGTGCGACGAGTGATTTCGGTTGGGTGAGCCGTTAGCACAAGTTCGATAT
TAAGATCACGAACCGCTTGAGCGCTATCGAGCTTGCTGATGTTTTCTTGGCTTAGTTTTG
AAAATAATGACGAAATTGGATCCGGTTCACACACATCTGCTTCACAGCTACGTGAAATGG
TGTGGTATTGATCGGCAATGTTGGTCAAATTTAGAAATTGGTTGAATGCACGAGCGACAG
GTGTGAGTTGCTCATTCGGCAGGTTGGTAATCTCTTCAATTAGTAATTCACGATCGGCTT
CATTGCCTGCACGCACAACGGATTTGGAAAGCTTACGAATTTTCTCTACTTTCTCGAGAA
TCTCGTCTCCATGCGCTTCCTTGATGGTGTTACCCAACAAGTGCCCTAGCATCCTAACAT
TGCTCTTCAATGGGGCATATTTTTCGTTCATAGTCGTCCTGCCTTGTAATTTAACTACAT
CCATTATTCCTTCTCAGCCTCACAATCTAGCTAAAAATGCTAGTGCGAGTCAAATAAAGT
AAACCAAGTTTGCGTTTATCGTGTTGGCACGAAATCCGCACACTTAGTGAACTTTATTCA
TTGAATTGTTGAAATTTTATTACAGCTTGTAAGTTACTCGAAACAATATTGGCGTATAGA
TTTAGCTAAAATATCGATGGTTGGATCGATAAAATCGAAACTCAAGAACTCATCAGGTTG
GTGTGCTTGGTCAATAGAGCCAGGTCCAAGCACCAAAGTTGGGCACAATTGCTGTAAGAA
CGGTGCTTCAGTACAGTAGTTAACCGTTTCTGACGGGATTTCGCACAGTGCCTCCATGCC
ACCAACAAACGGATGATGGTGATCGCACTCGTATCCGGGAATAGGTTCATGCAACGCAGT
GATGGATAACCTGCCTGGCCATTTAGCTTCGACTTCTTTTAATGCATCTCGTAACAAATT
ATCCAGTCCATCTAAGCTAATTCCCGGTAGCGGTCTGACGTCATAATGCAGCTCACAGCA
GCCACAAATACGATTGGCACTGTCACCACCGTGAATATGTCCAAGGTTCAAGGTTGGGCT
AGGTATTGCAAATCCAGGGTGATGGTATTCTTTGATTAAGCGATCACGCAGCTTCATCAT
GGCAAACAACACTTCGTGCATAATCTCAATCGCATTGACGCCAAGCGCAGGATCTGACGA
GT
>scaffold38649_cov18
CCGGAGTGTTATTTGGTTGATTCCAAAGCAGATCTGCAAGTGGCTCTAGTCCTGCTTCAA
TGGCAATCTGCCCTTTAGTGCGACGTTTTGGCTTATATGGTAGATACAGATCTTCAAGAC
GTGTTTTGTTATCGGCGTTTTCGATTTCAGTGCGTAATTCGTCACTGAGTTTGCCCTGCT
CATCAATGGATTTCAGAATTGTCTGACGTCTTTCGTCCAATTCTCTTAGATAACTAAGGC
GAGAATCCAAAGTACGTAATTGGGTGTCGTCAAGCCCGCCTGTTACCTCTTTTCGGTAAC
GTGCAATGAAGGGTACGGTGTTGCCGTCATCAATCAAAGTGACAGCAGCTTCAACTTGCT
TAGTGCTGACGCTCAGCTCTTTAGCAATCAGTTGACAGATAGCTTGGCTCATCCGTGTAT
TCTCTTGTTGTGTGTTAGGGAAAGGAAGGTCCTTTCTTCGATATCTATAGGATATAAGGG
CTTGAGCTAAGTTTTGCAATTGCTTGGTTATTTTTCTCTATCACTTAGCCGTGAAACAAT
TCAGTAATTTGCTAATTTATTGATAATCGCGTGGATATTCCGTTAATTTTCTGTAAAGTT
AAAGAGAGTTGGCAATGAATTACAGTGGCCGTTGTCTCAAGACAAACGGGGTATTAAAAG
TCGGTCAATGAATGGATGTATTAAAATGAATAGAACAGCAACTAAGTTGGCGTTAATTCT
CGCCTCAATGACCAGTGGGTGGGCTATGGCTGCACCAGATCTCTCTACTACTCAAGCACC
TGTACTTTCTATCGAAGATAAACTCGTCTTAGGTCGCGTTGAGAGTGTGTACTATCAAGA
TATTGATGCACTTAAAGGTATCCCTTTTGTTGGCAAGATTGATACTGGTGCGGACACTAC
ATCGATGCACGCTGAAGATATCCATGTCACCAGCGACAACCCAAAGTACCAAGGGTTAAC
TGATGAGAAGCTGTTGCAGACCATCGTAGATGAGTATGGCGGCTCTGCCAGTGACTGGTG
GCTAGAAGAATTTGATAATGAAGAACGAAACTTCGGTGGTATGGTGACTTTTACGCTTCG
TCATCCATACACTGGAGAGAAAATCACTATGGAGCGACCTTTGACGCGCACCAGTGTGAT
TCGTAGCCGAACCAGTGCGACACCTATCTATCGCCCTGTGATTACCCTGCCGCTGACCAT
TGCAGGTAAAACAGTAGAAACCGAAGTGAACTTAACTGACCGAAGTGGTTTTAGTGCTCC
TATCTTAATTGGTAAAACATTCTTAGCTGACAATGCCTGGGTCATGGCTGGTTACGACTA
TTTGCAAGAACAGAAAGACGCTCAAGTTATTGGTCGTCGTGAGTCTGGTGAAGTTGATGG
TGTGCCAGTCGATGTAAGCCTATCTTTGCAAAATAACTNNNNNNNNNNNNNNNNNNNNNN
NNNNNNNNNNNNNNNNNNNNNNNNNNNNNNNNNNNNNNNNNNNNNNNNNNNNNNNNNNNN
NNNNNNNNNNNNNNNNNNNNNNNNNNNNNNNNNNNNNNNNNNNNNNNNNNNNNNNNNNNN
NNNNNNNNNNNNNNNNNNNNNNNNNNNNNNNNNNNNNNNNNNNNNNNNNNNNNNNNNNNN
NNNNNNNNNNNNNNNNNNNNNNNNNNNNNNNNNNNNNNNNNNNNNNNNNNNNNNNNNNNN
NNNNNNNNNNNNNNNNNNNNNNNNNNNNNNNNNNNNNNNNNNNNNNNNNNNNNNNNNNNN
NNNNNNNNNNNNNNNNNNNNNNNNNNNNNNNNNNNNNNNNNNNNNNNNNNNNNNNNNNNN
NNNNNNNNNNNNNNNNNNNNNNNNNNNNNNNNNNNNNNNNNNNNNNNNNNNNNNNNNNNN
NNNNNNNNNNNNNNNNNNNNNNNNNNNNNNNNNNNNNNNNNNNNNNNNNNNNNNNNNNNN
NNNNNNNNNNNNNNNNNNNNNNNNNNNNNNNNNNNNNNNNNNNNNNNNNNNNNNNNNNNN
NNNNNNNNNNNNNNNNNNNNNNNNNNNNNNNNNNNNNNNNNNNNNNNNNNNNNNNNNNNN
NNNNNNNNNNNNNNNNNNNNNNNNNNNNNNNNNNNNNNNNNNNNNNNNNNNNNNNNNNNN
NNNNNNNNNNNNNNNNNNNNNNNNNNNNNNNNNNNNNNNNNNNNNNNNNNNNNNNNNNNN
NNNNNNNNNNNNNNNNNNNNNNNNNNNNNNNNNNNNNNNNNNNNNNNNNNNNNNNNNNNN
NNNNNNNNNNNNNNNNNNNNNNNNNNNNNNNNNNNNNNNNNNNNNNNNNNNNNNNNNNNN
NNNNNNNNNNNNNNNNNNNNNNNNNNNNNNNNNNNNNNNNNNNNNNNNNNNNNNNNNNNN
NNNNNNNNNNNNNNNNNNNNNNNNNNNNNNNNNNNNNNNNNNNNNNNNNNNNNNNNNNNN
NNNNNNNNNNNNNNNNNNNNNNNNNNNNNNNNNNNNNNNNNNNNNNNNNNNNNNNNNNNN
NNNNNNNNNNNNNNNNNNNNNNNNNNNNNNNNNNNNNNNNNNNNNNNNNNNNNNNNNNNN
NNNNNNNNNNNNNNNNNNNNNNNNNNNNNNNNNNNNNNNNNNNNNNNNNNNNNNNNNNNN
NNNNNNNNNNNNNNNNNNNNNNNNNNNNNNNNNNNNNNNNNNNNNNNNNNNNNNNNNNNN
NNNNNNNNNNNNNNNNNNNNNNNNNNNNNNNNNNNNNNNNNNNNNNNNNNNNNNNNNNNN
NNNNNNNNNNNNNNNNNNNNNNNNNNNNNNNNNNNNNNNNNNNNNNNNNNNNNNNNNNNN
NNNNNNNNNNNNNNNNNNNNNNNNNNNNNNNNNNNNNNNNNNNNNNNNNNNNNNNNNNNN
NNNNNNNNNNNNNNNNNNNNNNNNNNNNNNNNNNNNNNNNNNNNNNNNNNNNNNNNNNNN
NNNNNNNNNNNNNNNNNNNNNNNNNNNNNNNNNNNNNNNNCAGACGGTGTACAAACCCGA
GGATATTGTCTTTTTGTTGGCTATAGACCAGTGGACGAGAGAATGGGGTCTCTTTGTGTT
GGTCCAAGAATTCATTGATGGTCATTTCAGCTGCAACGCGGAAAACCACCGGGCGCGGTG
TCATAACTTGCGTTACCGGAATATCTTGAATATTAAGAATATTGTTCAAGATATTGGATT
CACCCTCAGCAAACTCACCACTTTCTTTTGCCAACATCGCCATCGCAGACAGCTCATCAC
GCATCTTTGGCGCTTCATGGCCACGAGCCAGACGCTTAGTGATCTGCTCAGAAAACCAAA
CAAATGGAGTTAGTGCCCATACCATCCAACGTAAAATTGTAGCTGCGGTAGGAGCAAGTT
GACGCCAGTAGGTTGCACCAATGGTTTTCGGGACGATTTCTGACAACACTAAAATACCTA
ATGTCAGTACCGCTGAGAAAACGCCTAGCCATTGACTACCAAACACTTTAGCAGCTTGCG
CACCTGCCGTTGCCGCGCCGATGGTGTGTGCGATGGTGTTAAGCGTCAAAATAGAAGCCA
ATGGTCGATCGAGTTCAGCTTTAAGCTTGCTAAGCTTGTCTGCTGCAGGGTGCTCTTGTT
GTCGAAGCTGAGCTAGGTAGCTTGGTGTAATACTAAGTAACACCGCTTCAAGCACAGAAC
AGATAAAAGAAACACCGATAGCGATCGCTATGTAAACCGTTAAAAGAAACATTCATTTCC
TAATATGTGCACACATCAACCTAACTTTGCTGCAAATGAGCCTGTGCATTGTTGGTGAGT
GCTTAAAAAACAGTAGCCGCGCAATAGATTTATCAGGCTTATTAATTGTGCGGCAGTGCA
TTTATGGGACTTTATGCAATAAATTACAAGGTTTCAAACTCAATCTTCACGTAACAAATT
GTGAGTTATTGCTCATAAAACGGTTAAATCTCGGTCATAAGTGAGAAAGATCGGCTACAA
ACCTTTGCCAGATGGGGGCTTTATGATTTAGAGTGGGCTCTAACTCGATAACATGAAGAA
GGGAAACCTAATGAACAAGACCCAATTAATCGACTTTATCGCTGAGAAAGCAGACCTATC
TAAAGCACAAGCTAAAGCAGCGCTTGAAGCGACGCTTTCAGGTGTTTCTGAAGCGCTAAC
TGAAGGTGACCAAGTTCAACTAATTGGTTTTGGTACGTTCAAAGTAAACCACCGTGCAGC
TCGCACTGGTCGTAATCCAAAAACTGGTGAAGAAATCCAAATCGCTGCAGCGAACGTTCC
AGCTTTCGTAGCTGGTAAAGCGCTAAAAGACGCAGTTAAATAATTTCTACAGCACCGATG
AGTTTTCATCGGTGCTGTTTTCCTTCCCCTGCGGTTGATCGATAAACGTGTTAGCCGATG
TAATGCGCTTATCCATCAATCTCTCTTGAAGTGAACGCCTTGTCATTCACGCTGTCCTAC
AGTAAGTAGAAGCTGTTGTTTGCCTACGTTGCTTTTGTTTGAGGTTATAGACATCAATGA
AGAAAACTCTGTTGGTATCACTATTAGTTGCAACGCTCGCTGGTTGCTCTTCTTCTCCGT
CACCATCTCTGAATCAGTATTCGGAATACACAGGTGGTCAAACGTTAGGGGATGCAACGA
GCTTGTATTGGTATACCGAGCGGCTGACAAAACCGTTCAGTGCTGCTGACTATGTCAATA
TGAAT
>scaffold59092_cov17
AACAAAAATCCAAAGCACAAGGATACCAACAACCAGTGCCACATAACCTGCCACTGAAGC
TAGCGTACCAGCATCTAGAGTTGCACCTAGTTGAATCATAAGAGCAAACACACCATAAGG
AGCAAGACTCATGACTAGACCAATGAGCTTCATCATGATGTCGTTCGCTACTTTGAACGC
ATTCACAGCAGGACCGCCCTTCTTATCCAATGCTTGGATGGCAAGACCTGTCAAAATCGC
CATGAAGATGATTTGCAGCATATCGCCATTTGCAAACGCCTGAATTGGATTGCTTGGAAC
GATATTAGTGATCATTGAGAAGATATCTGGTGTTGTGGTTGACGTAATCTCAACGGCTTG
AGCTACTGTACCACCAAGGTTTGCACCAGCACCCGGCTGAACAATCATACCGATTGCTAA
CGCAAAAGTGATAGCGACTACAGTATTAAGAATATAAAGCGCAAAAGTTTTACCGCCTAA
ACGGCCAAAAGAGTTGATGTCTTTAAGTTCTACGATACCGCAGACAATAGAAACGTATAC
GAGTGGAACAACAAGCAGTTTGATAAGCGAGACGAACATGCCGCCCACACCTTCAGCAAA
ACCAAGTAGGTATTGGTCAAAAATGCTGACACCTGCGAATAAGTATTGAATAGCTGTACC
AATTAGCAGGCCAGCAAATAGACCTATAAAGATCTTTTGGGATAGTGATTTATTCATTCA
TAAACTCCAGAATGTTGTGTTTAGTCCCTGTGTTTTTATAGTTATTTACTTTCTTATTAG
TAGAAAGCTCAGGGCATCTTACAGATCTGAAGCTCAAAATAAAGCATTAATTTTACATTT
TGTTATCCAAAATTTAAAATACTATCACCTATTTTTTCAAAGGTTATTAGAATAAATAAC
CAAAAAAAATGAAGCCCATAAGGCTTCATTTCTCTATAAATCAAAAACAAGCGGGATAAA
CCTCTAGTGTCAATCCCTAACTGTTTGCTTGTTATTTAGACACCATTACCATAGCTGGTC
TGATCACGCGGCCATTTAGCTCGTANNNNNNNNNNNNNNNNNNNNNNNNNNNNNNNNNNN
NNNNNNNNNNNNNNNNNNNNNNNNNNNNNNNNNNNNNNNNNNNNNNNNNNNNNNNNNNNN
NNNNNNNNNNNNNNNNNNNNNNNNNNNNNNNNNNNNNNNNNNNNNNNNNNNNNNNNNNNN
NNNNNNNNNNNNNNNNNNNNNNNNNNNNNNNNNNNNNNNNNNNNNNNNNNNNNNNNNNNN
NNNNNNNNNNNNNNNNNNNNNNNNNNNNNNNNNNNNNNNNNNNNNNNNNNNNNNNNNNNN
NNNNNNNNNNNNNNNNNNNNNNNNNNNNNNNNNNNNNNNNNNNNNNNNNNNNNNNNNNNN
NNNNNNNNNNNNNTTTCGATTCACTCGCTAGCAAAGCGGCTTCTAGTTGAGCAATTTTCG
ATTCTTGAATATCTTGCTCGGATTCTTCGTTCCACTCAACATCAGCGTCAGAACCAACTA
CATCAGCGTCAGCTTGCTTCGCTTCCGCTTCTTGCGTGTGCAGCTCTTCTTGGTTTACCT
TATTTTCTTCGTTGCTCATGGTTTCTCCGGAATACTCAATTCAAGGCAATGTAGAATATG
ACTTGCCCATAAAACTTGGATCAAAATCATACCAAACACTGCATATATACATACTTTGGG
TATATTATGGGGATGAAGATTTGTGATTCAAGCACTATTAGTTTGGAAGTGATATGAAAA
AACCCTTTGAGGTGATCGCCATCATAGGCAAACCAAGAGCACAGAAAGCCGTTCAGACCC
ATAAAGAACTGTTTCACTGGCTCACCTCTAAAGGCTACAAAGTATTGGTGGACGACCGGC
TTATCGACATTCTCGTCGATATCCCACGACAACACTTTTTTAGCCTAGTCCGTATTGGAC
GTGAAGCTGATCTCGCCATTGTGGTTGGTGGTGACGGTNNNNNNNNNNNNNNNNNNNNNN
NNNNNNNNNNNNNNNNNNNNNNNNNNNNNNNNNNNNNNNNNNNNNNNNNNNNNNNNNNNN
NNNNNNNNNNNNNNNNNNNNNNNNNNNNNNNNNNNNNNNNNNNNNNNNNNNNNNNNNNNN
NNNNNNNNNNNNNNNNNNNNNNNNNNNNNNNNNNNNNNNNNNNNNNNNNNNNNNNNNNNN
NNNNNNNNNNNNNNNNNNNNNNNNNNNNNNNNNNNNNNNNNNNNNNNNNNNNNNNNNNNN
NNNNNNNNNNNNNNNNNNNNNNNNNNNNNNNNNNNNNNNNNNNNNNNNNNNNNNNNNNNN
NNNNNNNNNNNNNNNNNNNNNNNNNNNNNNNNNNNNNNNNNNNNNNNNNNNNNNNNNNNN
NNNNNNNNNNNNNNNNNNNNNNNNNNNNNNNNNNNNNNNNNNNNNNNNNNNNNNNNNNNN
NNNNNNNNNNNNNNNNNNNNNNNNNNNNNNNNNNNNNNNNNNNNNNNNNNNNNNNNNNNN
NNNNNNNNNNNNNNNNNNNNNNNNNNNNNNNNNNNNNNNNNNNNNNNNNNNNNNNNNNNN
NNNNNNNNNNNNNNNNNNNNNNNNNNNNNNNNNNNNNNNNNNNNNNNNNNNNNNNNNNNN
NNNNNNNNNNNNNNNNNNNNNNNNNNNNNNNNNNNNNNNNNNNNNNNNNNNNNNNNNNNN
NNNNNNNNNNNNNNNNNNNNNNNNNNNNNNNNNNNNNNNNNNNNNNNNNNNNNNNNNNNN
NNNNNNNNNNNNNNNNNNNNNNNNNNNNNNNNNNNNNNNNNNNNNNNNNNNNNNNNNNNN
NNNNNNNNNNNNNNNNNNNNNNNNNNNNNNNNNNNNNNNNNNNNNNNNNNNNNNNNNNNN
NNNNNNNNNNNNNNNNNNNNNNNNNNNNNNNNNNNNNNNNNNNNNNNNNNNNNNNNNNNN
NNNNNNNNNNNNNNNNNNNNNNNNNNNNNNNNNNNNNNNNNNNNNNNNNNNNNNNNNNNN
NNNNNNNNNNNNNNNNNNNNNNNNNNNNNNNNNNNNNNNNNNNNNNNNNNNNNNNNNNNN
NNNNNNNNNNNNNNNNNNNNNNNNNNNNNNNNNNNNNNNNNNNNNNNNNNNNNNNNNNNN
NNNNNNNNNNNNNNNNNNNNNNNNNNNNNNNNNNNNNNNNNNNNNNNNNNNNNNNNNNNN
NNNNNNNNNNNNNNNNNNNNNNNNNNNNNNNNNNNNNNNNNNNNNNNNNNNNNNNNNNNN
NNNNNNNNNNNNNNNNNNNNNNNNNNNNNNNNNNNNNNNNNNNNNNNNNACTGCAACAAG
TTCGCAATAAATACCAAGCATGGCGCAGTGCCGATATTGCACTCTCCCAATTAAAAGAAA
ACAGTGCTAATAACCTCGCTCAGCTTCAACTTTTAGAGTACCAAATAAAAGAACTTAATG
AGCTAGCGATTGGCGAACAAGAGTTTCCCGAATTAGAACAAGAACATAAACGTCTATCAA
ATAGCGGAGAGCTGGCAATCACCTGTCAGCAAGCCATTGATATCATCTATGAAGGTGAAG
AAGTCAATGCATTAGGTATGCTTCAAACTGTGAGCAGTAAACTGGTTCAACTTGCCGAGT
TAGACACCGAATTGACTGCCCTACCCAATATGATTGAAGAAGCCATGATTCAGTTAGAGG
AGGCCAATACCGAGCTGCGCAGTTACCTTGATAAGATTGATGTTGACCCTGAACGTATGG
CCTATGTAGAAGAACGCTTTTCAAAGATTATGTCTCTGGCTCGAAAACACCATGTGATGC
CCGAAGAGCTGTACCAACATCATCAAGATCTTCTGGGGCAAATTGAAGCACTGGACTGCT
CCGATGAAAAGTTAGCGGCAATGGAGGAAGAAGTCTCTGCACATTTCGACGCTTACGTCC
GCTCATGTGAAAAGCTAAGCAAATCTCGTGGACGCTACGCGAAAGAGCTCAACAAATTGA
TCTCACAAAGCATGCATGAATTGAGCATGGAGAAGGCCAAGTTCGCCATTACCGTTGATT
TCCAGCAAGAGCATCCTTCACCAACAGGTATGGATAACGTGGTATTCGTTGTTTCCACCA
ACCCAGGTCAACCAATGCAACCAATCGCAAAAGTAGCCTCTGGTGGTGAGCTATCTCGAA
TCTCACTCGCGATTCAAGTCATTACCGCACAAAAAGTTGACACACCTAGCCTCATCTTTG
ACGAAGTAGATGTGGGTATCAGTGGTCCAACAGCAGCAGTCGTAGGCAAAATGTTACGTA
AGCTCGGAGAATCAACTCANNNNNNNNNNNNNNNNNNNNNNNNNNNNNNNNNNNNNNNNN
NNNNNNNNNNNNNNNNNNNNNNNNNNNNNNNNNNNNNNNNNNNNNNNNNNNNNAGACCAG
TATGTTGACGCTAAACGAACAACAACGCATCAGTGAATTAGCGCGGTTACTGGGCGGTAG
CCAGATTACCGATAGCACACTGGCCAATGCGAAAGAGCTATTAATTGCGGCGTGATTGCG
GGACTTCACGATAGTTCCATCGGATTGTTTTTTTAAACAAGGATTGTAAGCTAACTCATA
AAATAGCGTCTCTAGTTACAATCTAAGACAGACAAGTTTTTACTTCTGCTTCATCCTTGT
TTATTATCTTTGCAGTCTCAAAAATCAAAGTCGTAAATTAAAGCTATGCAATTAAAAAAG
TGGTTGATCGCATTACCACTCGCGCTCACGATGCTGACAGGATGTTCAGTGATCGAAAAA
ATCGTTTATCGTATCGATATCAACCAAGGTAACTTTGTTGAGCAAACGGCTGTTGAACAG
CTACGTTTCGGCATGACAAAAGAACAAGTTCGTTTCGTACTTGGCTCACCTATGCTGATT
GAAAATGGCTACCCAAATACTTGGTATTACATTTACCATGCAACGAAAGGTCACGATGAT
CCAGTGCAACGTAATCTGGTTGCCAACTTCGATGCAACAGGCACTCTCACCAGTATCTCT
GGCGATTATGAAGCCAGTGACCAGTTCTACGAAAGCCTAAACTAGACATCAAA
>scaffold2938_cov18
ACTGGTTTAATTTTCCTTGGAATTTTTTACAAAGTAGCTAGGAAAGCGACAACGGGTGTG
CCAGGTAAGCTTCAGTGTTTTGTTGAAATGATCGTTGAATTTGTCGCAGAAAACGTCAAA
GACACGTTCCATGGACGCAACCCATTGATCGCACCTTTAGCACTGACTATCTTTTGTTGG
GTATTCTTAATGAACCTTTTGGACCTAGTTCCAATCGACTTCTTACCGTACCCAGCAGAA
CATTGGTTAGGTATTCCTTATCTTAAAATAGTACCTACCACTGATGTGAATATCACTATG
GCTATGGCATTAGGTGTTTTTGCCTTGATGATTTACTACAGCATCAAGATAAAAGGCCTA
GGCGGGTTCGCTAAGGAATTGGCATTACATCCATTCAATCACCCACTAATGATTCCGTTT
AACCTACTGATTGAAGTGGTATCGCTACTTGCGAAACCTCTATCACTTGGTATGCGTCTA
TTCGGTAACTTGTTTGCAGGTGAGGTTGTATTCATTCTTTGTGCGGCGATGCTACCATGG
TGGCTCCAATGGTTGGGCTCAGTCCCGTGGGCGATATTCCACATATTGATTATTACGATT
CAAGCCTTCGTGTTTATGATGTTGACAATCGTTTACTTGTCACAAGCACACGAAGACAGT
GATCATTAATTTTAGTTAGATTTTTTTACTTAGGCTTATAAGTCAACACTAATATAATTG
GAGATAGTAATGGAAACTTTACTGAGCTTTTCTGCAATCGCCGTAGGCATCATCGTCGGT
CTTGCTGCTCTTGGTACAGCGATTGGTTTTGCAATTCTTGGTGGTAAATTCCTAGAGGGT
GCTGCACGTCAACCAGAAATGGCACCTATGCTACAAGTTAAGATGTTCATCATCGCAGGT
CTACTTGATGCGATTCCTATGATCGGTATCGTAATCGCACTTCTATTCACTTTCGCGAAC
CCATTCGTTGGTCAACTAGGTTAATCACTATTAACGCTAGGCAAACGNNNNNNNNNNNNN
NNNNNNNNNNNNNNNNNNNNNNNNNNNNNNNNNNNNNNNNNNNNNNNNNNNNNNNNNNNN
NNNNNNNNNNNNNNNNNNNNNNNNNNNNNNNNNNNNNNNAGCGATCGAAGAACGTCAGAA
GAAAATTGCTGACGGTCTAAATGCAGCAGAACGCGCTGCTAAAGACTTGGATCTAGCACA
AGCAAACGCTTCTGATCAATTGAAAGAAGCGAAGCGCACAGCAACTGAGATCATCGAGCA
AGCGAACAAGCGTAAAGCTCAAATTCTAGATGAAGCACGAGAAGAAGCTCAGACAGAACG
TCAGAAAATTCTTACTCAAGCTGAAGCTGAATTAGAAGCAGAACGCAACCGCGCGCGCGA
TGACCTGCGCAAACAAGTTGCAACTCTGGCTGTCGCTGGTGCTGAGAAAATCATTGAGCG
CTCTATCGATAAAGATGCGCACAACGATATTCTCGACAACATTACTGCAAAACTTTAAGT
CTGGGGGCGCATATGTCTGATTTGACTACTATCGCACGCCCCTATGCTAAAGCAGCCTTC
GACTTTGCTGTAGAGAAAGGTTCATTAGACCAATGGGGTCAAATGTTATCGTTCACTGCT
GAAGTCGCAAACAACGAACAAATTAAAGAACTGTTATCTGGTTCTGTGTCTGCTGACAAG
TTAGCAGAGATTTTTATCGCAGTTTGTGGCGAGCAAGTTGATGAAAACGGTCAAAACCTT
TTAAAGGTGATGGCTGAGAATGGCCGACTTAAGGCCCTTCCTGATGTTTGTGAACAGTTC
TTCGCTCTTAAACAAGAGCATGAGAAAGAGATCGATGTTGAAGTGACTTCAGCAACTGAA
CTTTCAGAAGAGCAACGAGCAAATATCAGCAGCAAACTTGAACAGCGTCTTGAACGTAAA
GTGAAGCTGAATTGCAGTGTAGATGAGACCCTACTTGGTGGGGTTATTATTCGAGCCGGA
GACCTAGTCATCGATGACTCAGCGCGTGGTCGTTTGAACCGCCTGAGCGATGCATTGCAG
TCTTAATGGGGATTGGAGCATGCAACTTAATTCCACGGAAATTAGCGATCTAATCAAACA
ACGTATCGAATCTTTCGAAGTTGTTAGTGAAGCTCGTAATGAAGGTACTATCGTATCGGT
AAGCGATGGTATCATCCGCATTCACGGCCTAGCGGACGTGATGCAAGGTGAAATGATTGA
ATTACCGGGTGGCCGTTATGCACTAGCACTTAACCTTGAGCGTGACTCGGTAGGTGCGGT
TGTAATGGGCCCATATGCTGACCTAAAGGAAGGCATGAAAGTTACAGGTACTGGTCGTAT
TCTTGAAGTACCAGTTGGTCCAGAACTTCTAGGTCGCGTAGTAAACACGCTAGGTGAGCC
TATCGATGGTAAAGGTCCAATTGACGCTAAACTTACGTCACCAGTAGAAGTGATTGCACC
TGGTGTAATCGACCGTAAATCGGTTGATCAGCCAGTACAAACTGGTTATAAGTCAGTTGA
CTCAATGATCCCAATCGGTCGTGGTCAGCGTGAGCTTATCATCGGTGACCGTCAGATCGG
TAAAACCGCTATGGCGATCGATGCAATCATCAACCAGAAAGACTCTGGTATCTTCTCTAT
CTACGTAGCGATTGGCCAGAAAGCATCTACAATTGCAAACGTTGTGCGTAAACTGGAAGA
ACACGGTGCACTACAAAACACTATCGTTGTTGTAGCATCTGCATCTGAATCTGCTGCACT
GCAATATCTTGCGCCATACTCTGGTTGTGCAATGGGTGAGTACTTCCGTGACCGCGGTGA
AGACGCTCTGATTGTTTATGATGATCTATCTAAGCAAGCGGTAGCTTACCGTCAGATCTC
TCTACTACTTAAACGTCCACCAGGCCGTGAGGCATTCCCAGGTGACGTATTCTACCTCCA
CTCGCGTCTACTAGAGCGTGCAGCTCGTGTAAACGAAGAGTACGTAGAGCGTTTCACTAA
CGGTGAAGTGAAAGGTAAGACTGGTTCTTTGACTGCTCTTCCTATCATCGAAACTCAAGC
AGGTGACGTTTCAGCATTCGTACCGACTAACGTAATCTCGATTACCGATGGTCAGATCTT
CCTACAGTCNNNNNNNNNNNNNNNNNNNNNNNNNNNNNNNNNNNNNNNNNNNNNNNNNNN
NNNNNNNNNNNNNNNNNNNNNNNNNNNNNNNNNNNNNNNNNNNNNNNNNNATCCGTACTG
CACTAGCGGCTTATCGTGAACTAGCAGCATTCGCACAGTTCTCATCAGACCTTGATGAAG
CAACTAAGCGTCAGCTAAGCCACGGTCAAAAAGTTACAGAACTAATGAAGCAGAAGCAGT
ACGCTCCAATGTCTGTATTTGACCAAGCACTAGTTATCTTTGCGGTTGAACGCGGCTACC
TAGATGATGTTGAAATCAACAAGATTCTAGATTTTGAAGCGGCTCTACTATCGTATGCTC
GCGGTCAATACGCTGATTTTGCAGCTGAGATCGACAAGACGGGTGCGTACAACGATGAAG
TTGAAGCACAGCTTAAGAAGCTGACTGACGACTTCGTGGCAACCCAAACTTGGTAATAGG
TCGGTGGCAGTCTCTGCCACCAACTAATGGAGAGTAACGATGGCCGGCGCAAAAGAGATA
CGTAATAAAATCGGTAGTGTTAAGAGCACTCAGAAGATTACGAAAGCAATGGAAATGGTA
GCCGCTTCAAAGATGCGTCGTAGTCAAGACGCTCGCGAAAGCTCCCGTCCATATGCGGAA
ACAATGCGTAAAGTGATCGGTCATGTGGCAAACGCAAACCTAGAGTACCGTCATCCGTAC
CTAGAAGAGCGTGAAGCCAAACGTGTTGGTTACATCATTATTTCTACCGACCGCGGTCTG
TGTGGTGGTTTGAACATTAACTTGTTCAAGAAAGCCGTTAACGACATGCAGGATTGGAAA
CAGAAAGGTGCAGAAGTTGACCTAGCTATTATTGGCTCTAAGGCAACAGCATTTTTCAAT
AACAGCGGCGCAAAAGTATCGGCGCAAGTTTCTGGCCTTGGCGATAGCCCTAGCCTAGAA
GACTTGATCGGTTCGGTTGGCGTGATGCTGAAGAAATATGATGAAGGTGAGTTGGATCGC
CTGTTCGTAGTATACAACGAGTTTGTTAATACTATGATTCAGCAACCAACGATCGATCAA
TTGCTACCTTTGCCTAAATCAGACAGCGAAGAGATGCAGCGTACGCATTCATGGGACTAC
ATCTATGAGCCTGAACCAAAACCTCTACTGGATACGCTTTTAGTGCGTTACGTAGAGTCT
CAGGTTTACCAAGGTGTGGTAGAGAACCTTGCTTGTGAGCAAGCGGCTCGAATGATTGCG
ATGAAAGCTGCAACTGATAACGCAACCAGCCTGATTGAAGACTTAGAACTTGTGTATAAC
AAAGCCCGTCAGGCTGCGATTACACAAGAACTGTCGGAAATCGTTGGTGGTGCTGCTGCG
GTTTAAGCATAGGTTAAACGAAATAGTTTAGAGGATTAACGATGGCTACAGGTAAGATCG
TACAGATCATCGGTGCGGTAGTCGACGTAGAGTTCCCACAGAGCGAAGTACCTAGTGTAT
ATGACGCTCTAAACGTAACTGAAGCGAAAGAGCGTCTAGTTCTTGAGGTTCAACAACAGC
TAGGCGGTGGCGTAGTTCGTTGTATCGTAATGGGTAGCTCAGATGGTTTACGTCGTGGAG
TTGAAGTTGTAAACACTGGCGCTCCAATTTCAGTACCAGTAGGTACTAAGACCCTAGGTC
GTATCATGAACGTACTTGGTGATGCGATTGACGAGCGTGGTGAGATCGGTGCAGAAGAGA
ACTACTCTATTCACCGTGAAGCACCAAGCTACGAAGAGCAATCTAACGAAACTGCTCTAC
TAGAAACTGGCGTTAAAGTAATCGACCTAGTTTGTCCATTCGCTAAGGGTGGTAAAATCG
GTCTATTCGGTGGTGCAGGTGTAGGTAAGACCGTTAACATGATGGAGCTTATCAACAACA
TCGCACTACAACACTCAGGTCTATCTGTATTCGCAGGTGTAGGTGAGCGTACTCGTGAGG
GTAACGACTTCTACTAC
>scaffold38777_cov18
AGGCAACTTAAGACGCAGTGTGCAATGCCAAGATGGTCACAACGATTGGCGCATCAATAC
CAGCGCCAAAGTGACCTTATCGCTGCCTGTGGCCGTCGCCAGTCAAACATTAAATCGAGA
CACTCAGATCACTGCTGCATCAGTACAACTGGAAACTCGCACTCTCAATCGCGCCGTTCA
TTTCGTTGCCGATTTATCACAAATCATTGGCAACCAAGTCTCTCGCCGTATGCGAACAGG
GCAAATCATTGATGCCAGCTTCGTGGTCAAGCCCCCGCTCGTCGAGAAGGGCAATGAAGT
CGTCATCATTGCAGCAAAAGGAAAATTCAATGCCAGCACGAAAGGCATTGCGTTGGAAAC
CGGTGGAGCTGGGGAGCAAATCGAGGTGCAAAATAGCCAATCTAAGAAAGTAATTCGAGC
TGTGGTAACAGGTTTGAACCAAGTTCACACTCAATTCTAATTTCTGGCTCAAGATAACAA
TTTTCGATTTTAGTGCTCGAGTCAAATCGGATTTCTGCTGTAAAAAAATAAAAAGACCCA
AATTCATCAAGGCAGATTTAATACTGCCTTCACTTTTGCCGCCCTATACTGTTAACGACA
CAGCGACAGGACAACATAGCAATGAAAATCGACAAGGTGGCCGGTGGGCACGTCCCTCAA
ACCAACTTTAATCAATCTAAAACACAGACCACTGAAGCTCCGACGCGCAAGACCGTTTCT
GAGTCGGCGTTTAATGCCAATACAGCAGCATTGGATAAAGCCCAAGCCGAACTTGCCGCA
ATGCCGAATGTCGATATGGCAAAGGTTGAGGCGGTTCGTAATGCACTGGCGAAAGGTGAG
TTGGGACTAGACGTCAAAGCGTTATCACAAGCAGTAATGCGTTTTCATACAGGACATGAG
TCTTAGCCGTTATTTAATGGGCTATGTCTCAGCAAGAGGACAACTAAATGGCAGCAACAA
GGACAGAGCTAGTCCAGCAATTTGTACTTTCAATCTCTGAAGACATCAAGCTTTATCGCA
AGCTATTGGCACTGCTACAGCATCAAAAAGCGCTGTACTTAAAGTTTGATGGTGAAGCAT
TGAGTAACAATATTCATAACCAACTGCCAGTTCTCAAGCAACTAGGAAGCAATGCCAGTA
AACGCAGCCACACGTTGCAACAACTGCAACTACCATGTTCTGAAAACGGAGCTAAAAAGC
TCATTCGCGCTCTGCCNNNNNNNNNNNNNNNNNNNNNNNNNNNNNNNNNNNNNNNNNNNN
NNNNNNNNNNNNNNNNNNNNNNNNNNNNNNNNNNNNNNNNNNNNNNNNNNNNNNNNNNNN
NNNNNNNNNNNNNNNNNNNNNNNNNNNNNNNNNNNNNNNNCGCAACATCTACTGTTACCA
CTTACTATTATGGGTGGGAATTATCTTTGCGTGTCTCTGGTTTCGTCCTAGTCATGCGAA
TAGTCGGCCGCCAGAGAGTGCAATCCAGCCCCATTTAGACACTCTAAAGCCTTACCAAAA
ACAGATCATGAAGAAGTTTGAAGAATTCAATCCTTTGGTCGATGAGATCTTCAAACAGCT
CTCTAAGCGTTCTCTGCCAGACAGTTTAGTTTTAGTTCCCATGCTTGAGTCCTCCTATAA
CCCTAAAGCTATTTCGCCTGCAAAAGCAGCCGGGCTTTGGCAGCTAATGCCGGCTACTGC
GAAACGTTTTGGGCTCACAGTGACTCAGCAGCACGACCAACGTTTTGAGATAGCGCCGAG
CACACATGCGGCGATGCAATATCTCGACTTTCTGTATAACAAGTTTGACGGTGATATTAA
CCTGACTCTCGCCGCCTACAACGCAGGTGAAGGGCGTGTACAGCGAGCCATCAAAAGAGC
GGGGAGTCGGCAATTTTCAGATTTACGATTACCCACTGAGACCACACACTACGTTCACCG
GTTTTATGCTCTATTGGCATTAGTCGACGTGAATTCACTAAGACAAGATCGCGTGACGAC
AATGTGGCTGTTTGCCAGCGAAACCCATTGGCAACAAGCACCGCTTATCGACTTGACACC
ACTACCCCCTTTGATTTCGCTGTGACTAAGCTAACAATCTAAAAATTGCTTGTTCCCATC
ACCTTATTCACTGGTAAGATGCTGACATTCTAACCTATTCACCCAGACTCACTTTCATGC
ATAACGAACGCAAGGCAATCATCTTCGGATTGTCCGCTGTCCTCCTGTGGTCAACAGTCG
CGACGGCATTTAAATTGACTTTAGCTGAATTCACACCAGCACAAATGGTCGCAGCAGCCT
CATTCGCCTCAACCCTTGCCTTAGTCGCAGTCTGCGCATTTCAAGGTACCTTGTCGCAAG
TAAAGACCACCTTTGTCTCAAACCCATTTTATTATCTGCTACTTGGTTTGATTAACCCGC
TAGCGTATTACCTAATTTTGTTCAAAGCTTACGACTTGCTACCGGCTTCGCAAGCTCAGC
CCATCAACTACAGTTGGGCCATTACCTNNNNNNNNNNNNNNNNNNNNNNNNNNNNNNNNN
NNNNNNNNNNNNNNNNNNNNNNNNNNNNNNNNNNNNNNNNNNNNNNNNNNNNNNNNNNNN
NNNNNNNNNNNNNNNNNNNNNNNNNNNNNNNNNNNNNNNNNNNNNNNNNNNNNNNNNNNN
NNNNNNNNNNNNNNNNNNNNNNNNNNNNNNNNNNNNNNNNNNNNNNNNNNNNNNNNNNNN
NNNNNNNNNNNNNNNNNNNNNNNNNNNNNNNNNNNNNNNNNNNNNNNNNNNNNNNNNNNN
NNNNNNNNNNNNNNNNNNNNNNNNNNNNNNNNNNNNNNNNNNNNNNNNNNNNNNNNNNNN
NNNNNNNNNNNNNNNNNNNNNNNNNNNNNNNNNNNNNNNNNNNNNNNNNNNNNNNNNNNN
NNNNNNNNNNNNNNNNNNNNNNNNNNNNNNNNNNNNNNNNNNNNNNNNNNNNNNNNNNNN
NNNNNNNNNNNNNNNNNNNNNNNNNNNNNNNNNNNNNNNNNNNNNNNNNNNNNNNNNNNN
NNNNNNNNNNNNNNNNNNNNNNNNNNNNNNNNNNNNNNNNNNNNNNNNNNNNNNNNNNNN
NNNNNNNNNNNNNNNNNNNNNNNNNNNNNNNNNNNNNNNNNNNNNNNNNNNNNNNNNNNN
NNNNNNNNNNNNNNNNNNNNNNNNNNNNNNNNNNNNNNNNNNNNNNNNNNNNNNNNNNNN
NNNNNNNNNNNNNNNNNNNNNNNNNNNNNNNNNNNNNNNNNNNNNNNNNNNNNNNNNNNN
NNNNNNNNNNNNNNNNNNNNNNNNNNNNNNNNNNNNNNNNNNNNNNNNNNNNNNNNNNNN
NNNNNNNNNNNNNNNNNNNNNNNNNNNNNNNNNNNNNNNNNNNNATAACTCCATTCCTTC
ATCCAGTGCCGCTCGTCCCGGCATCTCTCAATTAATTCGTTCACTTGGCCCCGGTATTAT
GATGGCTGCCGCTGCCGTTGGCGGTTCACATCTCGTCGCTTCAACCAAAGCAGGTGCTAT
TTATGGTTGGCAATTAGCTGCACTCATTCTGCTCGTAAACCTATTTAAATACCCATTCTT
CCGAGCAGGTGTTCAATATACCGTAGGTACTGGTGATAGCCTTATTCAAGGCTACGCGGG
ACTTGGTCGCGGCTACCTTTGGGTCTTCACGATTCTCAATGTTATTTCTGCAGTGGTAAA
CACCGCAGCGCTTCTACTATTCAGTGCCAGCCTACTTGGTTATTTCCTACCTTTTGAACT
ACCTTCGTTAGCTCTATGTGGCGTGGTCTTAGTGACTTGTGTAGCAATTCTGTTTGCAGG
GCACTACAGGGCATTGGATGGGCTGTCAAAAGCCATCATGGCAACACTCACCGTTGCGAC
GGTTACAGCTGTCGTTATCGCCGCTTCTAACGGCAGTGTAGCTCCGGCAGATTATCAATC
CCCTTCTCCTTGGACGATTGCCGCCATTGGCTTCATTGTGGTTACCATGGGTTGGATGCC
TGCTCCAATTGAGATTTCTAGCATCACATCTATGTGGCTCAAGAGTCAGTGTAAGAAACA
AAAAGTAACTGCTGAGTCTGCTCTGTTTGATTTCAACGTCGGTTATATTGGTACAGCAGT
ATTGGCGATTGTTTTTGTCGCCTTAGGTGCTTTGGTAATTCATGGCTCTGGTACTGAGCT
TTCAGCATCAGGCGTAGGATTTTCCCATCAGTTGGTGAGCATGTATGCTTCGACCATCGG
TGAATGGTCTCGTTATCTAATTGCGGTCATCGCCTTCTTCTGTATCTTTGGTAGTACTAT
CACGGTGATCGACGGTTATTCACGCGCAATCGCGGAGTCACAACGTCTGCTACAAAATCA
AACGGAAGAGAATCCGAAGACTTATCAAGCCTGGGTCATCATGGTTTCTATTGTCGCGAT
CTCTATCATCGCCTTCTTTGCTCAAGCGCTAATGCCAATGCTCAACTTTGCGATGATCAT
GGCCTTTGTGACGACGCCTATTTTTGCTCTTTTGAACTACATTCTTGTCTCTAAAACGGA
GCTACCGACAGCTCTCCAAATGGGCAGTAAGCTAAAAGCACTGTCAATTCTAGGCTTAAT
CTATTTGTTCGGTTTCCTCGCCTTATTCATTTGGTGGAAATGGATAATGTAAAAACAGCA
ACGCCGAGCTCAATGCTCGGCGTTTTTTTAGGCTAGCGTATAATTATGTATTTGATTACA
AGAACGCTAAGAACGGAGAGATACAAAGCAGGATACCCGTTACGATAATCATATTGGTCG
CCATGCCTTTATATTTCGCTAAGTGCGGGACTTGATACACCAAGTACGCTGGAATCAAAC
AGCCAACCAAACCAAACACAGGGCTACAAATCGAAGTAAATGATAGGATTGGAGCATTGA
TGGCGATAGCACCCCAAGCAAGTAAAATAATGAAAACAGTAACCAACTTGCTGATCAATT
TAGCATCTACTTGAGACTCATCGTATTTACGTAGAATCACATTCATAGCCAAACCAGTAC
ACGCTTCCTTGAATGCCAAGAATACGCCGAAGAAAGACGTCACAACAGCAAAGATATTGA
TTACGATACCAGCAATGGTCGCCCAGCTGCCTGGGAAGTATTTAGCAATAATCGCTAACG
CAGAAATGTTTTGGTTCATTGCATCAGCCGCTTGGTCTTGGCTGATAGCAAACGTAAAGG
AAACAGCAAAGAAGAATACGATAACAAAGAGAATCGCAAAGGCAATCTTCATCGCACGGG
TCGCTTTATAACGCGCAACTTCGATAGACTTCTCGTGAGAGCGATAAGAAATCACCATCG
GGCTAAGAGACTGGATGAATAAAATTGAGGTCAGCGTAAATGGTAGAGTAATAATGG
>scaffold43224_cov17
TTTGACTGCGCACGTGCCAACAAATCACTTGCAGCATGGGGCGTTGAAGGCCGTGTACCT
TTCTTAGATAAAGAGTTTATCGATGTAGCAATGCGCTTAAACCCTGAAGACAAAATGTGT
GGCAACGGTAAGATGGAAAAACACATCCTGCGTGAGTGTTTTGAACACTACCTTCCAGAG
TCAATCGCATGGCGTCAAAAAGAGCAGTTCTCTGACGGTGTAGGTTACAGCTGGATTGAT
ACACTAAAAGAAGTGGCTGAAGCGAAAGTGACTGACCAACAAATGGAAACCGCAGCATTC
CGCTTCCCATACAACACGCCAACAACAAAAGAAGGTTACGCATACCGTGAAATCTTCGAA
GAGCTGTTCCCACTCGAATCTGCGGCCCAATGTGTTCCAGGTGGCCCGTCGGTAGCGTGC
TCTTCTGCAAAAGCACTTGAATGGGATGAATCTTTCCAGAACTGTGTTGATCCTTCAGGT
CGAGCTGTTCAAGCAGTTCACAACGACTCTTACTAAGTGTCAAAGTTAACCTAATCCAAA
AAAACCAGCCTCACGGCTGGTTTTTTTATTTGAACACTAAATTGACGTTAGCCCGGGTGA
CCATCCACTCTTGGAGTAACTAGCATTTTGCCAAAGTGGTATACATACATACCGAACGCA
AAGGCCCAAAGCCCCGCACTAATATCAATCATCAGGAACATGTGCTGTGGCCACACGGCC
ACACCAATACTACGAATGACTGCTGCAACAATAATAGCGACAAATGCCCATGTCATATTA
GGGCCCTTATAGATAGCACGACCGGTATGCCCCATCGTCACGCGACTGATCATAGATAAA
ACTACGCCACCTAACGCGCCTACCGCAAACAAGTGCAGCATAGCGTGTGATGCAAAAGCA
TCGCTTAGCATTCCTCGGTACAACAGGCTTAATGGCAGACATAAATAAGTCAGCATTAAT
GACCAAACTAAAGGTTCAGAAAGCGTCAGCCAAGGCTTCCAACGCAACCAACGCACTAAT
TGAAACAGCCCTGCAATCAACATAAGCGGTTTACCCAGCACAGCAAATGATAACGGGAAG
AAACTCAACACAAATAACCCCATCAGAGGCAGCGTCGCTAGCCACTCCAGCCAAACTAAT
GGCTGGGGTTTATCAAACTGGAATCGGCGCGAAGAGAAAAACGGAATCACTCTACCGCCC
ATTACTGAGATCAGGATAGTGAACCACCAGATCATCGCGCCCCATACCGCACTTGAACTA
AATGGAGGCATTCCTTTAACAGTGGCATAACTGGCAAAGTTGGCAAAAATAGCTAACAAA
AACAAAGGCACAAAAAACAAGTTCTTCCAGCCTTTTGACTGGTAAACCCTAAAACCCACT
TCGTATGCGGCTAGCAGGATGAACAACGACTCAATACTAGACGTCAACCACAACGGTACT
GGTGTCCAAAACAAAACACGTGTTAGNNNNNNNNNNNNNNNNNNNNNNNNNNNNNNNNNN
NNNNNNNNNNNNNNNNNNNNNNNNNNNNNNNNNNNNNNNNNNNNNNNNNNNNNNNNNNNN
NNNNNNNNNNNNNNNNNNNNNNNNNNNNNNNNNNNNNNNNNNNNNNNNNNNNNNNNNNNN
NNNNNNNNNNNNNNNNNNNNNNNNNNNNNNNNNNNNNNNNNNNNNNNNNNNNNNNNNNNN
NNNNNNNNNNNNNNNNNNNNNNNNNNNNNNNNNNNNNNNNNNNNNNNNNNNNNNNNNNNN
NNNNNNNNNNNNNNNNNNNNNNNNNNNNNNNNNNNNNNNNNNNNNNNNNNNNNNNNNNNN
NNNNNNNNNNNNNNNNNNNNNNNNNNNNNNNNNNNNNNNNNNNNNNNNNNNNNNNNNNNN
NNNNNNNNNNNNNNNNNNNNNNNNNNNNNNNNNNNNNNNNNNNNNNNNNNNNNNNNNNNN
NNNNNNNNNNNNNNNNNNNNNNNNNNNNNNNNNNNNNNNNNNNNNNNNNNNNNNNNNNNN
NNNNNNNNNNNNNNNNNNNNNNNNNNNNNNNNNNNNNNNNNNNNNNNNNNNNNNNNNNNN
NNNNNNNNNNNNNNNNNNNNNNNNNNNNNNNNNNNNNNNNNNNNNNNNNNNNNNNNNNNN
NNNNNNNNNNNNNNNNNNNNNNNNNNNNNNNNNNNNNNNNNNNNNNNNNNNNNNNNNNNN
NNNNNNNNNNNNNNNNNNNNNNNNNNNNNNNNNNNNNNNNNNNNNNNNNNNNNNNNNNNN
NNNNNNNNNNNNNNNNNNNNNNNNNNNNNNNNNNNNNNNNNNNNNNNNNNNNNNNNNNNN
NNNNNNNNNNNNNNNNNNNNNNNNNNNNNNNNNNNNNNNNNNNNNNNNNNNNNNNNNNNN
NNNNNNNNNNNNNNNNNNNNNNNNNNNNNNNNNNNNNNNNNNNNNNNNNNNNNNNNNNNN
NNNNNNNNNNNNNNNNNNNNNNNNNNNNNNNNNNNNNNNNNNNNNNNNNNNNNNNNNNNN
NNNNNNNNNNNNNNNNNNNNNNNNNNNNNNNNNNNNNNNNNNNNNNNNNNNNNNNNNNNN
NNNNNNNNNNNNNNNNNNNNNNNNNNNNNNNNNNNNNNNNNNNNNNNNNNNNNNNNNNNN
NNNNNNNNNNNNNNNNNNNNNNNNNNNNNNNNNNNNNNNNNNNNNNNNNNNNNNNNNNNN
NNNNNNNNNNNNNNNNNNNNNNNNNNNNNNNNNNNNNNNNNNNNNNNNNNNNNNNNNNNN
NNNNNNNNNNNNNNNNNNNNNNNNNNNNNNNNNNNNNNNNNNNNNNNNNNNNNNNNNNNN
NNNNNNNNNNNNNNNNNNNNNNNNNNNNNNNNNNNNNNNNNNNNNNNNNNNNNNTTACCA
CACATACTCACTAGTGACGTAGATAAAGCATCGCTGACCGTCATTAAGTGTGAGAACCCT
GTCGATTGGCAAGCACCTAAACTAGGACCCGTTACTCTGGTTATTGCCCTAATACTCCCC
TCTCCTCCGGAGCGCTCGCTATTAGTGAGTTTTACTCATCTCACCAAATCGCTATTGGAT
GAGGAGTTTTGTCAACTGCTGACCTCCAGTAGAGAGCCTGAAGCAATAAAAGCGATATTG
ATTCATCAGCTGGTCAAAGGTCAACGGGCAAATGCCTTATAATACCTGCCGGTACTCGCT
TGGCGTTTGCCCTGTTCTTGACTTAAATACTCTAAAAAAGTAATTCACATCTTGATAGCC
ACAGCGTGTTGCCACTTCCTGCAGCTTAAAGTCGTATTTTTTCAGCATAAACTTCGCGCG
TTCCATTCTCACCCATGTGATGTAGTCCGCTAAAGTCATGTGCCCTTGCTGGCGGAACAG
TCTCGATAGGTGATTAGGACTAATATGAAATCTCTTCGCAATACTACTGCGAGTAATAGT
GCGGTGGAAATTCTCCTGAATGTAAATACAGATACCCTGGTACAGGTCGCCACTTCGTAA
GTTATCCGATGGTTCTGACACCATAGACTGGCTATAGGAAAGTAACGCCATGAGCAAGTG
CTCATCCATTGGGGACTTCTTCGGCTCTCTTGCTATCGCATTGAGCGCCTCGAGAATATG
GTCAATGGCATGACCCGTACGTGTTTGCACACTGTGTTTTTGGATATCGTAAAACCCAGT
TTCACCCTGTCTCTTACTCACCAAGCTAAAGCCTAGTTGGCGCTTCCCAAACAGCAAACT
TAATACTGAGCAGTCCCCTTGCCAATTTGGTTTGTTCCAGCAGTTCGGAGGAATGTACAA
CGCATCACCCGATAATACCTTGATTGAGGATATACCCTGTTCAGGATCTTCAAGTTCATT
CTCATACTCTCCACTAATTACCAACTCAAGCCTTGGGAAATTAACTTGATAGCTAAACGG
TGGTGGCGTGAGCTGATCGGCAGCAAACCAGATTCGGTTGAAATGCTCCCTTTCGGCAAT
TAACGTTTCAATTAAATTGTGGAACATTGGCGAATTTCTCCAGCNNNNNNNNNNNNNNNN
NNNNNNNNNNNNNNNNNNNNNNNNNNNNNNNNNNNNNNNNNNNNNNNNNNNNAGCCAAGT
CTAACATAATGATAATTACGACAATAATAACAACTAGAAACAAATAAATATGTAATTGAT
AAATAAAAAGTTTAACACTGTTCACTTACCAAAAATGGGTTATATAAAATATTGAGCCAG
TTCACATTAAAATTCCATAGGTACAATAATCCAGTAAAAGCCTTTATGGTGCTCTAAAAT
TTCTTGCCAAAGCCACCGATAATTACCCTATCGAATGACTACATCACTTCTCAGCGAATC
GGTCACCCCACTACCGGGATGTCAGTATGTTGTAAATGAGAAATCGTGTAGTCCAACCTC
CACCTACAATGGTCAATAGGACAATCATTATGATTACGGATCTCATTAATGAAAAACTGA
TCTGCCTAAATCTAAAAGCAACGAGCAAGGACGAAGTATTCGCAGAAATGGCGCAGTTGC
TCCATGCTCAAGGCAGAATTAGCGATAAAGCACAATTCCTAACCGATATCTATGCTCGTG
AAGAAATTGGCAATACCGGATTTGAAGATGGTGTTGCGCTACCGCACGCGAAAAGTAAGG
CGGTTGTTGAACCAGCCGTTGCGATTGGTGTGAGCCAATCTGGGATCGACTACGGCGCTG
AAGATGGTCAACCGTCAAAACTCTTTTTCATGATCGCCTCTCCAGATGGCGGCTCTGATC
ATCATATTGAAGTGCTTGCTGAATTATCTTCCAAACTAATTGAAGATGGTTTTATTGAGA
ATTTCCTAAAGGCAGAAACAGAGCAGCAAGCGTTAGAGTTGCTGCTGGCTAAATCTGAAG
CACCAGCTAATCAGCTGGAAGCAAACAAAGGCTTTCTTATCGGCGTAACAGGCTGCCCAA
CGGGCGTCGCACATACTTACCTTGCAGCAGAAGCATTAGAAAAAGGCGCAGCCGAGCTTG
GTTATCAAATCAAGGTAGAAACAAATGGCTCAATCGGCGTGAAAAATTCACCAAGTGCTG
ATGAAATTGCTCGCGCTGATGCCATCATCGTCGCATCAGACAAGCAAGTGGATATGAGTC
GCTTTGCGGGTAAGAAATTGATCGAAACTGGCGTTAAAGCCCCTATCAGCGATGCAAAAG
CTGTTATCAACCAAGCGCTTGAAGCGCCTGAATTTGTTGCTGATGCCAAAGCAGCCAAAT
CGGAAGACAATTCTTCGAAGCGTTCTGACTTATACCGTTACTTGATGAACGGCGTATCAC
ACATGATCCCGTTTGTTGTAACTGGTGGTCTCTTGATTGCTTTGGCTCTTGCGGTGGGTG
GTCAACCTAGCGAAGCTGGCATGGCTATCCCTGAAGGCAGCATGTGGCAGAAAGTACTTG
ATGTCGGTGTCGTCGCGTTCACTCTAATGATTCCTGTTCTATCCGGTTATATTGCTTACG
CTATTGCCGACCGCCCTGGACTTGCCC
>scaffold4312_cov15
AAACATTCGCTAAAAAAAACGAACCAATCGACGAATTTTGCTGAAAATTAACAATTTGCC
GCACTTAATGTGACGGAAGTCTCTGTTTTTCCGATTGGGGTAAATATGAGTGATGGATAT
TATGTCCCCAACAAATAACGCAAGCACATAGGGACTCCTTAGATGCAACTTACTGAAACT
AATAATGAAGTGAACTTGAATGCTCAAGCATCGAGTAACAAGAATAGCTTTAGCGACAAC
CTACAAATATTGGTTCAAGCACTTGGCGGCCAAGATAACATCATCAACATTACTCACTGC
ATGACTCGTCTTCGATTCAAGTTAGCAGATGAGACACTTGCCAAGAAAGAGCAGCTAGAA
GCCATTTCTGGGGTCAAAGGGGTGGTTCTTGCTCAAGGTCAGACTCAAGTCGTCATCGGT
GTAGATGTAGAAAAGTGGTACAACGCGCTATCCGGTGTTAGCAAAAGCAGTGATGAACCA
GTGATTGAAGCTGAAAAAGGTAAGCTGTTCCAAAATGCAATGCGCATCGTTGCGGGCATT
TTTGGCCCTGTGGTTCCTGCAATTGCTGGTGCGGGTATGTTGATGGGCCTTCTTTCTGGT
TTAATTGCGACCAACGTTATTTCAGAATCTTCAGATACAGTGTACTTCTTCCGTTCGATT
TCTACCGCTGTATTCTTCTTCCTACCAATGTTAGTGTCTTTTTCTGCCGCTAAAGTATTT
AAAGTGAACGAATACATTGCATTGGCTGTGTCTTCCGCCATGCTTGCGCCTAAACTAGTA
GAAAAAGCGGCGCTACTCAAAGACGCTGGTAGCGTTCCGGAGCTGACTGTACTTGGTGTG
GTACCAATCGAACTGCTTAACTATGGCGGCGCAATCGTACCTGCTATCTTAGCGGTTTGG
GTACTTTCAAAAGTGACACCATTTGTTGATCGATTCGTCCCTTCATCCGCCAAGCCAGTA
TTCACTCCCCTACTCGCCTTCACGGTCACTTCAACTATCGTATTGTCCCTGGTTGCCCCA
GCTGGCATGTGGTTAAGTAATGGCGCAGGTTGGGTGGTAAGCTCGCTATTAGAAATCTCT
CCAACACTGACTGGCTTTGTATTTGGTTTAACTCGCCCAATCACCATCGTATTTGGTATT
CACCACAGCATGACGCCAATCAGCTTGAATAACTTCGCGCTGTATGGAAAAGACTTGCTT
ATGCCAATAATGTGCTTGGGTAACCTCGCTATCGCGGGTGCTACGATGGCGGTATGGTAT
AAACAGCGTAAGAACGTTTCAAAAGAACAGTCTTCTGNNNNNNNNNNNNNNNNNNNNNNN
NNNNNNNNNNNNNNNNNNNNNNNNNNNNNNNNNNNNNNNNNNNNNNNNNNNNNNNNNNNN
NNNNNNNNNNNNNNNNNNNNNNNNNNNNNNNNNNNNNNNNNNNNNNNNNNNNNNNNNNNN
NNNNNNNNNNNNNNNNNNNNNNNNNNNNNNNNNNNNNNNNNNNNNNNNNNNNNNNNNNNN
NNNNNNNNNNNNNNNNNNNNNNNNNNNNNNNNNNNNNNNNNNNNNNNNNNNNNNNNNNNN
NNNNNNNNNNNNNNNNNNNNNNNNNNNNNNNNNNNNNNNNNNNNNNNNNNNNNNNNNNNN
NNNNNNNNNNNNNNNNNNNNNNNNNNNNNNNNNNNNNNNNNNNNNNNNNNNNNNNNNNNN
NNNNNNNNNNNNNNNNNNNNNNNNNNNNNNNNNNNNNNNNNNNNNNNNNNNNNNNNNNNN
NNNNNNNNNNNNNNNNNNNNNNNNNNNNNNNNNNNNNNNNNNNNNNNNNNNNNNNNNNNN
NNNNNNNNNNNNNNNNNNNNNNNNNNNNNNNNNNNNNNNNNNNNNNNNNNNNNNNNNNNN
NNNNNNNNNNNNNNNNNNNNNNNNNNNNNNNNNNNNNNNNNNNNNNNNNNNNNNNNNNNN
NNNNNNNNNNNNNNNNNNNNNNNNNNNNNNNNNNNNNNNNNNNNNNNNNNNNNNNNNNNN
NNNNNNNNNNNNNNNNNNNNNNNNNNNNNNNNNNNNNNNNNNNNNNNNNNNNNNNNNNNN
NNNNNNNNNNNNNNNNNNNNNNNNNNNNNNNNNNNNNNNNNNNNNNNNNNNNNNNNNNNN
NNNNNNNNNNNNNNNNNNNNNNNNNNNNNNNNNNNNNNNNNNNNNNNNNNNNNNNNNNNN
NNNNNNNNNNNNNNNNNNNNNNNNNNNNNNNNNNNNNNNNNNNNNNNNNNNNNNNNNNNN
NNNNNNNNNNNNNNNNNNNNNNNNNNNNNNNNNNNNNNNNNNNNNNNNNNNNNNNNNNNN
NNNNNNNNNNNNNNNNNNNNNNNNNNNNNNNNNNNNNNNNNNNNNNNNNNNNNNNNNNNN
NNNNNNNNNNNNNNNNNNNNNNNNNNNNNNNNNNNNNNNNNNNNNNNNNNNNNNNNNNNN
NNNNNNNNNNNNNNNNNNNNNNNNNNNNNNNNNNNNNNNNNNNNNNNNNNNNNNNNNNNN
NNNNNNNNNNNNNNNNNNNNNNNNNNNNNNNNNNNNNNNNNNNNNNNNNNNNNNNNNNNN
NNNNNNNNNNNNNNNNNNNNNNNNNNNNNNNNNNNNNNNNNNNNNNNNNNNNNNNNNNNN
NNNNNNNNNNNNNNNNNNNNNNNNNNNNNNNNNNNNNNNNNNNNNNNNNNNNNNNNNNNN
NNNNNNNNNNNNNNNNNNNNNNNNNNNNNNNNNNNNNNNNNNNNNNNNNNNNNNNNNNNN
NNNNNNNNNNNNNNNNNNNNNNNNNNNNNNNNNNNNNNNNNNNNNNNNNNNNNNNNNNNN
NNNNNNNNNNNNNNNNNNNNNNNNNNNNNNNNNNNNNNNNNNNNNNNNNNNNNNNNNNNN
NNNNNNNNNNNNNNNNNNNNNNNNNNNNNNNNNNNNNNNNNNNNNNNNNNNNNNNNNNNN
NNNNNNNNNNNNNNNNNNNNNNNNNNNNNNNNNNNNNNNNNNNNNNNNNNNNNNNNNNNN
NNNNNNNNNNNNNNNNNNNNNNNNNNNNNNNNNNNNNNNNNNNNNNNNNNNNNNNNNNNN
NNNNNNNNNNNNNNNNNNNNNNNNNNNNNNNNNNNNNNNNNNNNNNNNNNNNNNNNNNNN
NNNNNNNNNNNNNNNNNNNNNNNNNNNNNNNNNNNNNNNNNNNNNNNNNNNNNNNNNNNN
NNNNNNNNNNNNNNNNNNNNNNNNNNNNNNNNNNNNNNNNNNNNNNNNNNNNNNNNNNNN
NNNNNNNNNNNNNNNNNNNNNNNNNNNNNNNNNNNNNNNNNNNNNNNNNNNNNNNNNNNN
NNNNNNNNNNNNNNNNNNNNNNNNNNNNNNNNNNNNNNNNNNNNNNNNNNNNNNNNNNNN
NNNNNNNNNNNNNNNNNNNNNNNNNNNNNNNNNNNNNNNNNNNNNNNNNNNNNNNNNNNN
NATTCAGCTCAAGCGACTAAAGGTCACAGTAGACAATTAGTCCCCTAAAGCGCCATCTAC
TTTGTTAAACGTAGGTGGCGTCAAAATTCATTACGCTAATTTATATAATCATCTCATCAT
CTCCACCTCTAAACTAGGTAACATAACCTTATGTTATCAAATACCTTTTTCTTAGTTGAA
TAACACTTAATCCACTATTAACGAACGCTATTTGTTCAACTCTAACGACAGAAATACTAT
TAGAAAAAACAGTTAGAGAGACCATTATGAACATCAAAAGCAGCCTTTTCATTTTATTTA
CTGCCATCTATTCAGCGACGTCGTTCGCTAACGTTATTGTCGATACCAAAGGTGTCGATA
TGGAAAAATACAACGCTGATATGTACGAATGCCAACAACTATCGACCCAGGTTCAAAGCA
ATCAAGTCGATAGTTTAGGTCGCGACGTTGTGGGAAGCACAGCCCGCACTGCAGCATTAG
GCGCAGCAGGTACAGCCATTNNNNNNNNNNNNNNNNNNNNNNNNNNNNNNNNNNNNNNNN
NNNNNNNNNNNNNNNNNNNNNNNNNNNNNNNNNNNNNNNNNNNNNNNNNNNNNNNNNNNN
NNNNNNNNNNNNNNNNNNNNNNNNNNNNNNNNNNNNNNNNNNNNNNNNNNNNNNNNNNNN
NNNNNNNNNNNAGATTATGCATCACTGGCGATTTTGTTTGTTGTGCTTCTAATCCTGATC
TATGGATTGATCATTTTGCACGATATTCCTTATGAGATTGCCAAAAAACGTAATCATCCA
CATGCCGATGCGATTCATGTTGCTGGTTGGATTAGTTTGTTTTTCCTCCATGTTATGTGG
CCTGTGCTTTGGGTATGGGCAACCATGTATGACGGTGATAAACAACAGTGGTTAGGGGCT
CGTTCAGCCCATTCCGATAAACAATATCAAGCATTAGTTGAACGCATTGATGCTCTTGAA
AAATCAATCAAGGAGTAACGAAATGGAAACGCTCATCATCCTGAGTTACGCAGCACTTTG
CGTTATTGTATTTAAAGCTTTTAAAGTGCCTAAAAATAAATGGACGCTAACAACGGCCAG
CGTTATTGGGTTATTTATCGTAGGTTGGATCTTTCTCTATATGGCGATGTATCAACCAGT
TTCTCGTATGGCTCGTTTATACAGCGTCACGACTCCTATCACATCACAAGTAGAGGGGTT
AATTACCGATGTCTATGTGAAAGGCAACCAACAGGTGAAAGCTGGTGATCCACTTTATCA
AATCGATAAAACGCCTTTCCAAGATAAAGTGAGCCGTATAGAAAGCGACATTCAACGAAC
ATCTTCTGCCATTGAATTTTATGAATCAGAATTGGTTCGTTACCAGAAACTCGGTAAGAA
AGGGTTTTCATCGCAAGAGAATATCGACAATATCGAAACTCAATTGTTGGAACAAAAAGC
CAACCAAAGCAAATATCAATCTCAGTTAGAGTTAGCGAAATTTAACTTAGCGAAAACTAC
TGTAAAAGCGCCTACTGATGGCTACGTAACTCAAGTGGCACTTCGCCCAGGCATGAAAAG
CCGTATTGTTCCATTTCAAGGTAATCTAACGTTCGTACATAAAGAAGACAAACAACTATT
TGCTGCGTTTAAACAAGCGCCTGCGCGCTATATTAAAGCTGGTTATCCGGCAGAAGTGAC
CTTTAATACTATTCCAGGTCACGCGTATAAAGCCCATGTGGTACAGGTAAACGATATATT
TGCTCAAGGTGCAATCACTCCATCTGGCATCATGAAGTATCCAGAACAGATACCTCATAA
CGGTAGGATCTTAGTAAAAGTTGAATTGGACAACCCGTCACTTTTGCAAGGTATGCCAAT
ACCTTCAGGCACTGATGCTCATGTTGCGGTTTATTCACCTAAATGGGAGATGTTCAGTAT
TGTCCGTAAAGTGATTTTAAGAATGCAAAGTTGGCAGAACTGGTTATTTGAAGGTTAACT
TTATTATTCAGGGACATATATACCCAACACGACTTCAATCACAAAGAGAGGGCTGTTTTC
AGCCCTTCATAATTACATAGAAGGGCGACTTAATGGCACTTTCAACCAAACAGCAAGGCG
TAGCCAAAGGCATGGGGCTGGCTTTGTTCCTTTCATTGGCATCCATAGGCTATGCGATTT
ATTCAAACCCATTGAGTTTTGATGACAATACAAATCGCTTCGAAGTTCTGTCTTACTCGT
TTATTCTACCAACGTTATTTCTACTCATATCCATTGGGCGACTAGCTAAACATCGTTTTT
TTAGCGCAGAAGATATTGATGGTAGTGGCCTCACTCAAGGCTCACAACAAGCACGTATCT
TACAGAGCATCATACAGAACACCCTTGAACAACTTGTCATAGCACTGCCCATCTACTTTG
CATGGAGTACACTGGCGCCCAGCCTTTGGCTTTCTGCGGTTCCAATATGCTCAGCTCTTT
TCCTTTTAGGCCGAGTCCTGTTTGCAATTGGCTATAAGCACGGAGCACCAGCACGCTCAT
TTGGCTTCGCACTAACCTTTTATTCGTCAGCAGTGTTATTGCTAGCCTTACTCACTGCCG
CCATTTTCTAACTACTTTTCGTCAGCATTCACACCAAAAAGC
>scaffold40129_cov20
ATAATAAAGCATAGGGGCATCGGTAAAAAAAGGCAGGGCTACTAATTTATTCCCAATGGT
TTGGGATTCGATAATAGCTGGGAAGTGTTCCCTAGCTTCCGCGCGAGCCACCCTAGATAA
ATCGGTAAAATGTTGATGAATCTGGGGGGCCCAAATGACGTCTAACGAATAAACATCAAT
GTCTGAATTTTTCGCTCCTAACCAAATTTTATACTGGCCAAACTGATCAGTAGTGGAAGC
CGGTAAAGTTACAATTTTAGCGGTATTACCAGTTTCGTCTTCCCAGAGGTCTAAGTATTC
TCGTAAAAGCTCCGCATCTCGTCCTACATTGCCAAGAGCAATAGAAACTTCTGCTGCGGC
TAAATTTACTAATGAACTAAAAGCAAAAAACATCAGGGTTTTTAAAATTATTTTTTGTAT
CATAGTTGTTATCCTAAATTAAAATTATAAGTAATGTTTTGAACATTAAAAAAAATATTA
TCATATTTTATTAAAAAAGTAAAGAAAAATAAAAAAGGAAAATATTTTACTAAAAATCAG
GCATTGATAATAAATAATAAGTTTCAACTTAAAGTATAAATTATCACTGCCCTTTAATTA
GCTAACGAATTAATTGCTTGTTTATGATTTTTTTTCTCGGTTAAATAAAAATTAATAATA
TAATTTTGTATTATATAAATTCTGGAGGTTTACATGAAAATTATTAAAAAATTGACAATA
ATCACTTGCTTACTGCTAGTAGCTTTTGCCCTTAGTAATACTATTAGAATTGCCGTGGAA
GGAGCCTATCCTCCTTTTAGTCAGACGGAAAAAGATGGGTCAATTACGGGTTTTGATATT
GATATCGCTAATGCGTTATGTGAAAGTATGAAAGTAGAATGTGAATTAGTTGCCCAAGAG
TGGGATGGGATGATCCCCGGTTTACTAGCTAGAAAGTACGATGCCATTGTTGCTTCTATG
TCGATAACCGAGGAGCGTAAAAAAAGGGTTAATTTTACCGATAAGTACTATTCCGATGCC
GCGGTTTTTGCTGGCAGAAAAAATCAAAACATTAACCTTAGAAAAAGTTTAAATGCTAAC
AAAAGGATTTTAAGGGGCCTTAAAATTGGGGTGCAGCAAGGAACGGTATCGGACAATTTT
GTTACCGATAACTATGAAAAATTTGCCGAGGTAAGAAGATATGGCAAGCAGACTGAAGCC
AACTTAGACCTAACGGCTGGCCGGTTAGACTTAATTATGGCTGATAGCATTACCGTTAAA
AATTTTTTAGAAAGTGAGGATGGTCAAGATTATGAAATCAAGGGGCCAGCGTTTGCTAAT
AGAAAATGGTTTGGTGATGGGATTGGCATTGCTATTAGAAAACAAGATAAAAAACTGTTA
CGGGACTTTAACCGAGCGATAAGAAACATTCGCAGAAACGGTACTTATAAAGCAATCAAC
GACCAATATTTTGATTTCGATATTTACGGGAATTAATTTTTAAGGATTAATTTAGTTTTA
AAAGTGAGAATAGTTTATTGATTAAACTAAGCTAAAGGAAATGCTAGAATATTCCTTAGA
AGTATTAAAAGGAACTATTCTCACTTTACAAGTTTTTTTTTTCTCTTTAATCATTTCCGT
TTTTCTAGGGTTAATAACCGCTTTTCTAAAATTATCCAAAAACCAAATCCTGAAACTTTG
CGGGCAAATCTACACCATTGTCATTCGGGGGATTCCGGATTTGGTATTAATGCTACTTAT
ATTTTATGGGGGGCAAATCCTTTTAAACTATTTCACCGATACCTTAGGGCTAGACTTCAT
TGAGATCTCACCTTTCTTAGCAGGGAGCTTTACTATTGGCTTTATTTTTGGGGCGTATAT
GGCGGAAACTTTCCGCGGGGCTATTTTGGCTATTGACCCTGGGCAGTTAGAAGCAGCCCA
TGCTTATGGGTTTAGTCGCTTCCACGTTTTTTATAAAATTATTATCCCTCAAATGATTTA
CCACGGGCTATCTTCGTTCACCAATAATTGGCTAGTTATGATAAAGTCCATTTCCCTAGT
TTCCATCATTGGGCTTAAAGACATGGTCTACATTGCTAATAACGCTAGCGCCACTACTAG
GCAACCCTTTTTCTTTTTTTTGCTAGTTTCGGTTATTTTCTTAATTTTTACCTCCCTTTC
TCTAAAATTACTCAACGCTATTAAAAAAAGTTATCACTTTGAATAAATATGTTATTTGAT
TTTAGCCTTATTATTGATTTTATCCCTGAATTTTTTAATGGATTAACCCTCACTAGCATC
TTACTGATTTTATCGCTTATTTTAGGTTTTCTACTAGCCATAATTGCTGCTCTAGCTAAA
AAATCCCATTATTTTTTACTGCATTACCCAGCAAGATTTTTCATTTATTTCTTTAGAGGA
ACCCCTTTACTCATTCAAATTTATCTCATATACTACGGTTTTGGGCAATTTGACTGGATA
AAAGAAATTAGCTGGTTATGGTACCTTTTAGAAAAACCCTTTTTCTGTGCCCTATTAGCC
CTAACCTTGAATAACGGGGCCTATACCGCCGAAATTATTCACAACGCCTTAGTAACCACC
AACAAAGGAGAAATAGAAGCGGCGGAAGCTTATGGTATGAGTTACTCTCAATCATTACTT
AACATCATAATTCCCTCAGCCCTTAGAAGATCTATCCCGGCTTACACTAACGAGGTTATA
TTTATGCTGCACGCTACTTCCCTAGTAAGTGTTATCACCCTTCTAGATATTACTGGTATC
GCCCGTAAGCTTTATTCCCGCTACTACTCTCCCTTTGAGGCATTTATAACCGCTGCTTTG
TTTTACCTCATTTTAAGCGGTCTAATAGCTTTCATTGCCAGTAGGTTAGAAAAAAAGTTT
AATCGGCATTTAAAAACGTCCTAATATTTAATATTAGGGCATTTGCTTACTACTAACGAA
TAAAAATCAAGCTTAGAGCGGGGAATAAAACCAATAAAATAATCCTGATAAAATCGCTAA
TCAGAAAAGGGATAACGCCCCGATAGGTTTTGGCAAGAGAAATATTAGTTAGCGAGCGAA
TAACAAAAAGGTTCATACCTATGGGAGGGGTGATTAACCCCATTTCTACCACGACTAAAG
TGATGATCCCAAACCAAATGCCTAACTCTTCGGGGGTTAAGCCAAAATCTAAACCGCTTA
TTATAGGATAAAATAAGGGGATAGTTAAAAGAAGCATAGAAAGGGAATCCATAAAGCAAC
CAAGGATAATATAAAAAAGTAATATAATAAAAAGTATCGTATAAGGTGAAAACCCCCCTT
GGCTAATCCACTGGGCGACTGCTTGCGGGAAATTAGCAAAAGCCAAAAAAGAATTAAAAA
TACTTGTGCCCAGAATAATAAAATAAATCATAGCAGTAGTCGTAGCCGTAGCCNNNNNNN
NNNNNNNNNNNNNNNNNNNNNNNNNNNNNNNNNNNNNNNNNNNNNNNNNNNNNNNNNNNN
NNNNNNNNNNNNNNNNNNNNNNNNNNNNNNNNNNNNNNNNNNNNNNNNNNNNNNNNNNNN
NNNNNNNNNNNNNNNNNNNNNNNNNNNNNNNNNNNNNNNNNNNNNNNNNNNNNNNNNNNN
NNNNNNNNNNNNNNNNNNNNNNNNNNNNNNNNNNNNNNNNNNNNNNNNNNNNNNNNNNNN
NNNNNNNNNNNNNNNNNNNNNNNNNNNNNNNNNNNNNNNNNNNNNNNNNNNNNNNNNNNN
NNNNNNNNNNNNNNNNNNNNNNNNNNNNNNNNNNNNNNNNNNNNNNNNNNNNNNNNNNNN
NNNNNNNNNNNNNNNNNNNNNNNNNNNNNNNNNNNNNNNNNNNNNNNNNNNNNNNNNNNN
NNNNNNNNNNNNNNNNNNNNNNNNNNNNNNNNNNNNNNNNNNNNNNNNNNNNNNNNNNNN
NNNNNNNNNNNNNNNNNNNNNNNNNNNNNNNNNNNNNNNNNNNNNNNNNNNNNNNNNNNN
NNNNNNNNNNNNNNNNNNNNNNNNNNNNNNNNNNNNNNNNNNNNNNNNNNNNNNNNNNNN
NNNNNNNNNNNNNNNNNNNNNNNNNNNNNNNNNNNNNNNNNNNNNNNNNNNNNNNNNNNN
NNNNNNNNNNNNNNNNNNNNNNNNNNNNNNNNNNNNNNNNNNNNNNNNNNNNNNNNNNNN
NNNNNNNNNNNNNNNNNNNNNNNNNNNNNNNNNNNNNNNNNNAAGAATAGCTGGAAAAAG
TTTCATAAGGGATGGTTTCTAACAGGGAGAGAATAGGAAGCAAGCTATCATTCACTAAGA
AATTGCCCCCAATCCCTACCACTAGCAAAGCCAGACCAATGGGCATTCTAAGGGTAATAA
GGAGGATTAATATCGGGAAAGAGCTAAGGGCAAGAATGAAATCAGGCATGAAAATATTTT
TTTACAGAAGTAAAAAATTGGTAACCACTAACCCCGACTAGCCCAATTGCTCCGGGTAAG
GTTACCCCATATCCCCACCATAAGGGAATTTGTAGGATAAAACTTACCTCTTGGTACTCC
CTTAAATCGTGCATGCCTTGGATTAATTGGGTCAAGATCAGTAGAGCAACCAAGAACATT
AAAAAAGCACTAAAAAAGTTTAAAACTTTTTTAAAAAACTTTGGCAAAAAAGCATAAATT
AGATCAATAGTAACGTGTTTTCTCTTAAGCGCACACCAAGGAAGAAAACTAAAGACACTA
AAGCCTAAAAGTAATTTCATGATTTCTAAATAACCGGGAATTGGTTTAAGCCCCATAAAG
ATGAAATTTCTTCCTATTATATTAATCATAGTTAATACAACCAAAAAAATAAGTGCAGCT
CCCCCACTTAAACAAAGGAGTAGACTAGCTTGCTGGATGGGTTTTTTCACATTGGCTTTT
TTATAAAAAATTATTGGGAGTGGTTATAAAGTAATGGTTTTAAATTTTTTAAATTATTAG
TTAAAGTACTCGGGATAATGACTTGGCCTACCTTCATTTAAGTTTTGGATATTTTTATTA
ATAACTTTGGCCCATTCTTGTAAGAAATAATTTTTGGCCTCTTGCATTTTTCTATATTCA
GGTATTTTGCATTTGCCCCAATGTGCTTGAAAAGGGGGATTATTATGACTCCCGATAATT
GCTTTTGAATTAATATTTCTTAAACTAACAAAATATATATCTTTTATATCTTTTTTATTA
ATTATTAAATAATAATAATCTCGCTCTGTTAAACCTTCATTTTCTTTCATGGATTTAAAA
AATTTATTATTTTGATTAGAAACTTTTTCAGCATTTTGGTCTCCAGTTAACAACCAATAG
ATTGCTTTTTTAGCATTCATATTGTCATGAGTGGTACAGTTACTAACCTTTATATCACAG
TAATATTTTTTTTGAGTTTTATTATCTGTACAAATAAAATCATACCAGTATCTATTATTT
TCCACGTTAGGGGTAAATACTTTCCATTTATTTTCTGTAGTATTCTGTAGAGCTGAAATA
ATATTATTTTCTGATTTACCGGAATCAACTCTGGCATCTCCACCAGTTACCAATTTTAAT
TTATATTCTTTTAAATATTCAATTACTTGGGATAAAATAGGTGGTATCATTTTTACATAA
TTACATTCTCTAAACTTCTTTGGGAAAAGATATATCCCCCTCCTGTTTTAAATCCCAATT
CTTCCCAGTCAATAGAATTTAATTTATCAACAATTACATCAAGATTAATGTTTCCTCTAG
GAAATAATGCTAAAACCGAACCATCATAAGCAGGAACATCAGAAATAAAAAATGGGTTAT
TGTTTCTTGTTTTACAATTAACATAAATTCTTTTACCTGTTTTATGGTAATAATTTCTTC
CCCATTGCCACCAGTTTTTTTTATTAAATACTCTTATCTTTCTATTAAGTAATTTATCTT
TAAAAGGCAATAAAACATCATCATAAGTATTGTATAACATTTTTCGTAAAGTGCCATTTT
TAAAAGTGGTAGAACAAACAAAATCTATTGACTTGGGATTATCCCTAGTGAATATATCAT
CCGCTCCACTAACTGCCCCAACTTTAACATCAACCATATCACCAAGTCTTTTATTATTAT
CATTCTTTTTAAAAACAATTTGTCCATTGAGACAGTCCATAATTTTACCATCATCTAATA
CGCTTGCCTTAATTCCCTTAACCCATCTCCAAACAGCACAATTAGGGGTGTAGCCTTTAA
ATATAATTTCATCTCCAAAATCTTTAAAGTGAGTAAATCCCCCAAGATTAAATAGTTTTT
TATTTAAGTTTATTGCCGATGTTTGCTTTAAAAAATCTCTTGGCGTAATAAATATTAACT
CTCCATTATTATCTAACAGGTCNNNNNNNNNNNNNNNNNNNNNNNNNNNNNNNNNNNNNN
NNNNNNNNNNNNNNNNNNNNNNNNNNNNNNNNNNNNNNNNNNNNNNNNNNNNNNNNNNNN
NNNNNNNNNNNNNNNNNNNNNNNNNNNNNNNNNNNNNNNNNNNNNNNNNNNNNNNNNNNN
NNNNNNNNNNNNNNNNNNNNNNNNNNNNNNNNNNNNNNNNNNNNNNNNNNNNNNNNNNNN
NNNNNNNNNNNNNNNNNNNNNNNNNNAAGGGTTATACCATCGTTTTTAATTAGCCTAACC
ATATAAGAAACAACTTCTTTGGGGGTAAATACTTGTCCTAATTGTTTAATGTTTGATTTT
TTTATGGATTTAAACAAAATACTCATTTTTTTATAAGGTAATTTATTTTACAATTAATTT
TTTCAATTCAATAAAAATTTACAATAAAAAACCTTAGGGGGAATATTTCTTTATAAAAGC
TCTAGCATCCCGCACAAGTTTTTCTCCATCATACCCTTTTTGCTTCATTTCTTGAATCCA
ATTTTTAACGACCCGAGCAGAAATTTTTTGCCACTTTTGGGTTTCTGTTGGGCTAAGGGT
AATAAAGTTATTGTTTAACTTTTTAGCATAATCTAGACCTCTTCCATCTTCTTCGGCAAC
TACCCGGCCAGCCCAAGCTGCCTCTTTTATTCCAGAATTATTATCAATAATCTTTTGTAA
TCTTAGTGGTAGTTTTTGATAACTTGTTTTATTCATAGCAATAATAAAGGTTGCTGTATA
AAGCCCCCGGCTACCAAAAACCTTAGTGTGATTTTTCACCAACTCACTAGATTTAATCGC
TAAAGTAACATCCCAAGGCAGTAGAGCTCCGTCAATAACCCCCCTAGCTAAAAACTCGGG
TACTTGCGGGACCGGCATACCAATAGCAACAGCTCCTAAAGCTTCTAATAACTTCGTTGC
CATCCGAGTAGGCCCTCGAATTTTCTTGCCCTGCAAATCAC
>scaffold10524_cov18
GAAACCAAAGCAAACGGTGGCCGAATTATTGCGGTCGGTACAACATCCGTTCGTTCTTTA
GAAAGCGCTGCGCAAGATGCGCTGAAAAACGGCACCGAGCTAGTGCCATTTTTTGGTGAT
ACAGAAATCTTTATTTTCCCGGGATATGAGTATCAGCTGGTGGATTGCTTAGTCACCAAT
TTCCACCTTCCTGAGTCCACACTCATCATGCTGGTCAGTGCCTTTGCGGGTTACGATAAT
GTGATGAGTGCATACCACCACGCTGTAGAACAGAAGTACCGTTTCTTTAGCTATGGTGAT
GCGATGTTCATTACCAAAAGAACCGCTTAATATTTTTATTTCACTCAAGGAGCCAGTGGA
ATACGGTAAGGATTACCAACTTCACTAGTCGCTTGGCTAGTGCATTCAAGTGCGACAAGC
TACGCTTGTTAGTGCGTTTTAAGATTGAGTCAGACTGTGTCTCTGGCAATGTGGAGGCTT
CGTGAAATTACAATACGAACTAAAAAAGAAAAATGGCCACGCTCGTCGTGGTCAATTGAC
GTTTGAACGCGGGACGGTACAAACGCCAGCGTTTATGCCTGTTGGTACTTACGGTACTGT
GAAAGGTATGACACCAGAAGAAGTAAAAGGTACTGGAGCTGAAATTCTTCTAGGTAACAC
TTTCCACCTTTGGTTGCGCCCAGGTCAAGAAATCATGAAGATGCACGGCGACTTGCATGA
CTTCATGAACTGGCATGGCCCAATCCTTACCGATTCAGGCGGCTTCCAAGTATTTAGCCT
TGGGGATATTCGCAAAATCACTGAAGAAGGTGTGCATTTCCGTAACCCAGTAAACGGTGA
CAAGATTTTCATGGATGCTGAAAAATCGATGGAAATCCAGAAAGATCTTGGCTCTGATGT
GGTGATGATTTTTGACGAATGTACGCCATACCCAGCGACCCATGCTGAAGCGAAAAAATC
GATGGAAATGTCATTGCGCTGGGCACAACGTTCTCGCGATCATTTCGACAAGCTTGAGAA
CCCTAACTCGTTGTTTGGTATTGTCCAAGGTAGTGTGTACGAAGATCTACGTGATGTGTC
TGTTGAAGGCTTAACTAATATTGGCTTCGACGGTTATGCGGTTGGTGGTCTTGCTGTTGG
TGAGCCAAAAGAAGACATGCACCGTGTATTAGAGCATACAACGCCTAAACTACCTGAAGA
CAAACCTCGCTATCTAATGGGTGTAGGTAAACCTGAAGATTTAGTTGAAGGTGTTCGCCG
TGGTATCGATATGTTCGATTGCGTAATGCCGACTCGAAATGCACGTAATGGACATCTATT
TGTAACCGGTGGCATTGTTAAGATCCGTAATGCAACGAACAAGACGGATACAGGTCCATT
GGATGAGCATTGTGATTGCTACACCTGTAAAAATTACTCTAAAGCGTATCTGCATCATTT
AGATCGCTGTAATGAGATCTTAGGCGCTCGCTTAAACACGATTCACAACCTACGCTACTA
CCAACGTCTGATGGAAAGCATCCGCACTGCGATTGATGAAGACCGTTTTGATGAGTTTGT
AGAAGAGTTTTATGCACGACGCAATCGCGAAGTGCCGCCACTAGATATGAAATAGTTGGC
TAAATAAACGGCTATCCCTGCAATTGGTACCAAATCCTAGCTCTCGGTCACATTTTTTAT
GTGTTTAAGTCGCTATGAAACATTGAGTTACCGTTTGCTTCTTGAAAAGATAGGGGGATA
GCCCAATTTTGGATATGTATTTACATTAAAGAGGATGTTTTCCGATGAGTTTGATTTCTG
CAGCTCACGCAGCTGAAGCGGCACCACAAGGTGGCGGTTTTGAAATGCTAATTATGCTTG
GCATGTTTGCGGTAATTTTCTATTTCATGATTTACCGCCCACAAGCTAAGCGTGCTAAAG
AGCATAAAAACCTAATGGCTTCTATGGGTAAGGGTGATGAAGTCCTAACTAATGGCGGTC
TAATTGGTAAGATCACTAAAATTGCTGAAGACAACGACTACATTGCTATCGCTCTTAACG
ACAACAATGAAGTAGTTATCAAGAAAGACTTCGTTACTGCAGTGCTACCAAAAGGTACGC
TAAAGTCTCTATAAAAACAGCTAAAGGATCCTCGCTGTGCTAAACCGTTATCCTTTGTGG
AAGTACCTGATGGTGGTGTTTGCCATCGCCATCGCAGCTTTGTATGCACTTCCCAATCTA
TACGGTGAAGATCCGGCTATTCAAATTACAGGGGCGCGTGGCGCCTCTGTTGATATGTCG
ACGCTGGATACTGTCACCAAAGCTCTTGAAGAAGAGNNNNNNNNNNNNNNNNNNNNNNNN
NNNNNNNNNNNNNNNNNNNNNNNNNNNNNNNNNNNNNNNNNNNNNNNNNNNNNNNNNNNN
NNNNNNNNNNNNNNNNNNNNNNNNNNNNNNNNNNNNNNNNNNNNNNNNNNNNNNNNNNNN
NNNNNNNNNNNNNNNNNNNNNNNNNNNNNNNNNNNNNNNNNNNNNNNNNNNNNNNNNNNN
NNNNNNNNNNNNNNNNNNNNNNNNNNNNNNNNNNNNNNNNNNNNNNNNNNNNNNNNNNNN
NNNNNNNNNNNNNNNNNNNNNNNNNNNNNNNNNNNNNNNNNNNNNNNNNNNNNNNNNNNN
NNNNNNNNNNNNNNNNNNNNNNNNNNNNNNNNNNNNNNNNNNNNNNNNNNNNNNNNNNNN
NNNNNNNNNNNNNNNNNNNNNNNNNNNNNNNNNNNNNNNNNNNNNNNNNNNNNNNNNNNN
NNNNNNNNNNNNNNNNNNNNNNNNNNNNNNNNNNNNNNNNNNNNNNNNNNNNNNNNNNNN
NNNNNNNNNNNNNNNNNNNNNNNNNNNNNNNNNNNNNNNNNNNNNNNNNNNNNNNNNNNN
NNNNNNNNNNNNNNNNNNNNNNNNNNNNNNNNNNNNNNNNNNNNNNNNNNNNNNNNNNNN
NNNNNNNNNNNNNNNNNNNNNNNNNNNNNNNNNNNNNNNNNNNNNNNNNNNNNNNNNNNN
NNNNNNNNNNNNNNNNNNNNNNNNNNNNNNNNNNNNNNNNNNNNNNNNNNNNNNNNNNNN
NNNNNNNNNNNNNNNNNNNNNNNNNNNNNNNNNNNNNNNNNNNNNNNNNNNNNNNNNNNN
NNNNNNNNNNNNNNNNNNNNNNNNNNNNNNNNNNNNNNNNNNNNNNNNNNNNNNNNNNNN
NNNNNNNNNNNNNNNNNNNNNNNNNNNNNNNNNNNNNNNNNNNNNNNNNNNNNNNNNNNN
NNNNNNNNNNNNNNNNNNNNNNNNNNNNNNNNNNNNNNNNNNNNNNNNNNNNNNNNNNNN
NNNNNNNNNNNNNNNNNNNNNNNNNNNNNNNNNNNNNNNNNNNNNNNNNNNNNNNNNNNN
NNNNNNNNNNNNNNNNNNNNNNNNNNNNNNNNNNNNNNNNNNNNNNNNNNNNNNNNNNNN
NNNNNNNNNNNNNNNNNNNNNNNNNNNNNNNNNNNNNNNNNNNNNNNNNNNNNNNNNNNN
NNNNNNNNNNNNNNNNNNNNNNNNNNNNNNNNNNNNNNNNNNNNNNNNNNNNNNNNNNNN
NNNNNNNNNNNNNNNNNNNNNNNNNNNNNNNNNNNNNNNNNNNNNNNNNNNNNNNNNNNN
NNNNNNNNNNNNNNNNNNNNNNNNNNNNNNNNNNNNNNNNNNNNNNNNNNNNNNNNNNNN
NNNNNNNNNNNNNNNNNNNNNNNNNNNNNNNNNNNNNNNNNNNNNNNNNNNNNNNNNNNN
NNNNNNNNNNNNNNNNNNNNNNNNNNNNNNNNNNNNNNNNNNNNNNNNNNNNNNNNNNNN
NNNNNNNNNNNNNNNNNNNNNNNNNNNNNNNNNNNNNNNNNNNNNNNNNNNNNNNNNNNN
NNNNNNNNNNNNNNNNNNNNNNNNNNNNNNNNNNNNNNNNNNNNNNNNNNNNNNNNNNNN
NNNNNNNNNNNNNNNNNNNNNNNNNNNNNNNNNNNNNNNNNNNNNNNNNNNNNNNNNNNN
NNNNNNNNNNNNNNNNNNNNNNNNNNNNNNNNNNNNNNNNNNNNNNNNNNNNNNNNNNNN
NNNNNNNNNNNNNNNNNNNNNNNNNNNNNNNNNNNNNNNNNNNNNNNNNNNNNNNNNNNN
NNNNNNNNNNNNNNNNNNNNNNNNNNNNNNNNNNNNNNNNNNNNNNNNNNNNNNNNNNNN
NNNNNNNNNNNNNNNNNNNNNNNNNNNNNNNNNNNNNNNNNNNNNNNNNNNNNNNNNNNN
NNNNNNNNNNNNNNNNNNNNNNNNNNNNNNNNNNNNNNNNNNNNNNNNNNNNNNNNNNNN
NNNNNNNNNNNNNNNNNNNNNNNNNNNNNNNNNNNNNNNNNNNNNNNNNNNNNNNNNNNN
NNNNNNNNNNNNNNNNNNNNNNNNNNNNNNNNNNNNNNNNNNNNNNNNNNNNNNNNNNNN
NNNNNNNNNNNNNNNNNNNNNNNNNNNNNNNNNNNNNNNNNNNNNNNNNNNNNNNNNNNN
NNNNNNNNNNNNNNNNNNNNNNNNNNNNNNNNNNNNNNNNNNNNNNNNNNNNNNNNNNNN
NNNNNNNNNNNNNNNNNNNNNNNNNNNNNNNNNNNNNNNNNNNNNNNNNNNNNNNNNNNN
NNNNNNNNNNNNNNNNNNNNNNNNNNNNNNNNNNNNNNNNNNNNNNNNNNNNNNNNNNNN
NNNNNNNNNNNNNNNNNNNNNNNNNNNNNNNNNNNNNNNNNNNNNNNNNNNNNNNNNNNN
NNNNNNNNNNNNNNNNNNNNNNNNNNNNNNNNNNNNNNNNNNNNNNNNNNNNNNNNNNNN
NNNNNNNNNNNNNNNNNNNNNNNNNNNNNNNNNNNNNNNNNNNNNNNNNNNNNNNNNNNN
NNNNNNNNNNNNNNNNNNNNNNNNNNNNNNNNNNNNNNNNNNNNNNNNNNNNNNATCTAT
GTTGCATCGGCTCTGGCTCTGAAACTGGGTATCCAGAAAGAGCACTTAATGCCACCGCAG
ATTGAGAAAGAAGGTGCAGAGTTTGATGAAATGCCTTAAGGCATCGAATTAGACTTCAAG
TGCGTCGTCATCCCCACACAGGCGTGACTCACGGATGACGAAAGCATCGTCCTAAATTGC
AAAAGCCACTCTATCGAGTGGCTTTTTTTGTCTGTCATAAATGGATGACAGTAACTGTCT
CACTGCATCGAAAACGCTAAAAAAATCCCGACCAATGGCCGGGATTTCAAATTCAGCTGT
GACGGGCTGTGAGTCTTAAGCTAATTACTTAAGGATAGCTTCGTTACCATTCTCGCGAAT
GATTTTAAGCATGCTCTTAGCACCACGTGCACTTGCAGCAACAACGTTACCAGACTTCAT
GTACTCAGTACCGCCTGAAAAATCAGTCACGATAGCGCCAGCTTCACGTGCGATAAGTTC
ACCTGCAGCCATGTCCCATGGTTTTAGGCCTAGTTCGAAGAAGCCGTCTAGACGACCTGC
ACCTACGTAGCAAAGATCAAGAGCAGCAGAACCTGCGCGGCGGAAGTCTGCACATTCGAC
AAACATTGCTGACATGATCTTGAAATAGCTTTCAGAGTGCTGTTTCTGCTTCGAAGGAAA
ACCTGTACCGATAATAGTACCTTTTAGGTCTTTTAGTGTGTTAACACGGATTCGAGCGTT
GTTTAATTGAGCGCCAGCACCGCGTTGTGCAGTGAATAGCTCGTTTAGCATTGGATCGTA
TACGCACGCAACTTCAGTTTTACCCTTAATGCGAACCGCAATAGATACTGAGAAGTGTGG
AATACCTTTAACGAAGTTATTAGTGCCATCCAGTGGGTCGATGATCCATTGTACGTCGCT
ATCTTTACCTTCAATCATGCCACCTTCTTCAGCGATGATGCTGTGGTCAGGGTAAGATGT
TTGAATAGTATGGATAATGAGTGCTTCAGCTTCTTTGTCTACGTTAGTAACAAAGTCATT
AGTGCCTTTCTGTACCGACTCGATCTTGTCAGTGTTTTCTAGTGATTTAGCAATATGGTT
GCCCGCTTTACGCGCAGCGCGTATAGCGATATTTAGCATTGGATGCATACGAATTTTCCC
AACGGATGTTAAAGAACAAAAAGCGGCGGCGAGTATACCAAAGTTTTGGCAAAAAGGAAG
TGGTTATTTTTTGTTCTGTCATTGGGGTGAATAAAAAGACCCTGACTATTTTAGTCGGGT
TTATGTTATTATTCGTCGGTTTTGTAATCTCGGTGCAATTTGACAATGCTAGACAACGTG
AAAATCGTCCTCGTCGGAACCTCTCACTCCGGTAATATCGGCTCAGCAGCAAGAGCGATG
AAGGTGATGGGGTTAAGCCAGATGGTCTTGGTTGACCCACAATGTGAGGTAGATGCTCAA
GCGATTGCGCTTGCAGCGGGTGCTAGTGATANNNNNNNNNNNNNNNNNNNNNNNNNNNNN
NNNNNNNNNNNNNNNNNNNNNNNNNNNNNNNNNNNNNNNNNNTGGTTTTTGGTCGTGAAC
GCACTGGCTTGACCAACGAAGAGTTGCAGCTTTGCCATTTTCATACTTGTATTCCTGCAA
ACCCGGAATACAGCTCTCTTAACTTAGCGATGGCGGTTCAGACATTAAGTTATGAAGTAC
GTGTTGCACATTTGCAGCGTGTGGCCAACCAATTTCCTGAACAAGAGCAAGCTGAGTATC
CACGTCACAAAGAGCTAGAATTATTCTACCAACACCTTGAAAAAGTCATCACCGATACCC
AGTTTATCTCTAAGGATAAACCAGGGTTAGTAATGAACAAATTACGAAGAATGTTCAGCA
GAGCTCGCCCTGAGTCACAGGAAATCAACACGTTGCGTGGTATTTTAACGTCAATAGAAA
AAGGGCTAGGGGTTAAAAAATAACCACTTTTTCTGTTGGGTTAAATACCTGACTATTTTA
GTCAAATAAATACTTGATTAAAATAGTCAGGTATGGAAAAATCGAAACCACATAATCAAT
GTGGAAACGTGTGATATGAGACTAACATCAAAAGGAAGATATGCAGTAACGGCGATGCTA
GATGTCGCACTGCACTCACAGCAAAGCCCAGTACCTCTGGCAGATATCTCTGAACGTCAA
GGGATCTCACTGTCATATTTAGAGCAACTGTTCTCAAAATTGCGCAAAGCTGGACTTGTA
GCCAGTGTACGCGGTCCAGGTGGTGGTTACCGACTCGGCGCAGAAGCGTCTGATATTGCA
ATTGGAACGGTGATAGCTGCTGTTGATGAGTCTGTTGATGCAACCAAATGTGCTGGCAAA
GGCGATTGCCAAGGTGGTACACGTTGCCTCACTCATACGCTTTGGAGAGATTTAAGCTCT
CGCATTAGTGACTTCTTAAATAACATCACTCTCGGTGAGCTGATGGTAGATAATGAAGTA
TTAGAAATTTCAGACCGACAAGACGTAGATCTTGCGGTAAATCATGGGTTCTCAAGAAAA
AGTACAAGCACCGCACCCATCGGAATTAATGTTCGCTCGTAAGTAGTGTTGCTTTTACAT
TGGAGTAAAGAATGA
>scaffold4993_cov50
GTATCCCTGATGGGGGATATTGGCGAAGGCGGACTGGAGGACGTGCTTTCGGTATCCCTG
GTGGGGGATATTCGCGAAGACGGACTGGAGGACGGGCTTTCGGTATCCCTGGTGGGGGAT
ATTGGCGGAGGCAGACTGGAGCACGATGTCGGCCATCTGCCTCATGTAATGTGCTGCTAT
AAACATAAAACATATGCTTACTTTCTAGTGGAATCATTTTCTTGTATATTTATAATAACT
GAGAGCAAACCCCATTTCAGAAGTATTAAAATACTTTTATTCCATAAACATTGAGATGGT
TTCAGTATTTTTATTAATATCGTAAAGGATCGAAGATTTCTTTTATACATTCTTTGGCAA
CACCATGGGAATTATTAATCAGAGCAGAATGTTGTACCGATATTCTTTGTTCACATTTTA
TTGACCCGCAGGGTGAGGAGGTGGAAGTCTTCTCTGACAACAGTAGCAGGCTAATTAGGA
CAACGCTAATATCTTAGGAAAGTCGTATCTATTGTGGCTTTTTTTAAAATTTAAATGCTT
ATGTATAATTAATTTAAATGAATGTATAAGTAATCGAATATGTTTTAGGTATTCTTTTAT
ATATATATATATATATATATATATATATATATATATANNNNNNNNNNNNNNNNNNNNNNN
NNNNNNNNNNNNNNNNNNNNNNNNNNNNNNNTATATATATATATATATATATATATACAT
GTAGGCGTTATGGAGTTTTTTTATAGGTGGGCAATGTGAAAATATTTGGATTGGGAGCAT
TAGTACTTAATGCAATGCTTCTAATAATGGAAAATGAATATGCTTAATAGCCATATTGTT
CATATTTATTTCAAGCAGCATCATGGGAGCTTTCACCCACTTTGATCCAAAATATTTCAT
GGTCAATGGATAATTTTTCTCGAAATAGAATCCTTTTCTAAACAACAAATTTCATCTGGA
CTTTTATTTTCTCAACCAGGTGAGGTTATCGGACAAGGCGATCTGGCTCACTGGCTTTCA
GTATCCCTGGTAAGGGATATATGCGAGGGCGGACAGGAGCACGGGCTTTTGGTATCCCTG
TTTGGGGATATTGGCGAAGGTGGACTGGAGGACGGGCTTTCGGTATCCCTGGTGGGGGAT
ATTCGCAAAGACGGACTGGAGGACCGGCTTTCGGTATCCCTGGCGGGGATATTTGCGAAG
ACGGACTGGAGGACAGGCTTTCGGTATCCCTGGTGGGGGATATTGGCGAAGGCGGACTGG
AGGACTGGCTTTCGGTATCCCTGGTGGGGGATATATGCGAGGGCGGACAGGAGCACTGGC
TTTTGGTATCCCTGGTGGGGGATATTGGCGAAGGCGGACTGTAGGACTGGGTTTCGGTAT
CCCTGGTGGGGGATATATCGGCGAGGGCGGACTGGAGCACGATTTTGGCCATCTGCCTCA
TGTAATATGCTGCTATAAACATAAAACATATCCCTTTTTTTTAGTCGAATCATTTTTTTT
TATATCAATAATAACTGAGAGCAAACTCTCATGTTTGTAGTATTGAAATACTTTTATTCC
ATAAACATTGAGTCTGTTTCTGTATTTTTATTAATATCGTAAAGGATCGAAGATTTTTTT
ATACATTCTTTGGGAACACCATGGGAATTATTAATCAGAGGAGAATGTTCTACCGATATT
CTTTGTTCACATTTTATTGACCCGTAGGGTGAGGAGGTGCAAGTCTTCTCTGACAACAGT
AGCAGGCTAGTTACGACAACGCTAATATCTTAGGAACGTCGTGTCTATTGTGGCTTTTTT
ATATACATCTATTCGTAGATATATATATATATATATATATATATATATATATATGTAGGC
GTTATGGAGTTTTTTTATAGGAGGGCAATGTGAAAATATTTGCATTGGGAGCATTAGTAC
TTAATGCAATGCTTCTAATAATGGAAAATGAATATGCTTAATAGCCATATTGTTCATATT
TATTTCAAGCAGTATCATGGGAGCTTTCACCCACTTTGATCCGAAATATTTCATGGTCAA
TGCATATTTTTTATAGGAGGGCAATGTGAAAATATTTGCATTGGGAGCATTAGTACTTAA
TGCAATGCTTCTAATAATGGAAAATGAATANNNNNNNNNNNNNNNNNNNNNNNNNNNNNN
NNNNNNNNNNNNNNNNNNNNNNNNNNNNNNNNNNNNNNNNNNNNNNNNNNNNNNNNNNGG
ACTTTTATTTTCTCAGCCAGGTGAGGTTATCGGACAAGGCGATCTGGCGCACTGGCTTTC
AGTATCCCTGATGGGGGATATTTGCGAAGGCAGACTGAAGACGGGCTTTCGATATCCCTG
GTGGGGGATATTGGCGAAGGCGGACTGGAGGACTGGCTTTCGGTATCCCTGGTGGGGGAT
ATATGCGAGGGCGGACTGGAGGACTGGCTTTCGGTATCCCTGGTGGGGGATATATGCGAG
GGCAGACAGGAGCACTGGATTTTGGTATCCCTGGTGGGGGATATTGGCGAAGGCGGACTG
GAGGACTGGCTTTCGGTATCCCTGGTGGGGGATATATCGGCGAGGGCCGACTGGAGCACG
ATTTCGGCCATCTGCCTCATGTAATGTGCTGCTATAAACATAAAACATATCCCTTTTTTC
TAGTCGAATCATTTTTTTTTATATCTATAATAACTGAGAGCAAACTTTCCTGTCTGTAGT
ATTGAAATACTTTTATTCCATAAACATTGAGTCTGTTTCAGTATTTTTATTAATATCGTA
AAGGATCGAAGATTTTTTTATACATTCTTTGGCAACACCCTGGGAATTATTAACCAGAGC
AGAATGTTGTACCGATATTCTTTGTTCACATTTTATTGACCCGTAGGGTGAGGAGCTGGA
AGTCTTCTCTGACAACAGTAGCAGGCTAGTTAGGACAATGCTAATATCTTAGGAATGTCG
TGTCTATTGTGGCTTTTTAAAAAATTTAAATGCTGATGTATTAGTAATTGGTAAATGAAT
GTATAAGTAATCGAATATGTTTTAGGTATTCTTATATATATATAAGAATATATAATGCAT
ATATTTTCACATTGCCCATCTATAAAAAAACTCCATAACGCCTACATGTATATATACATA
CATATATATATATATATACATCTATTCGTAGATATATATATATAGATATATATATATATA
TACATGTAGGCGTTATGGAGTTTTTTTAAAGATGGGCAATGTGAAAATATATGCATTGGG
AGCATTAGTACTTAATGCAATGCTTCTAATAATGGAAAATGAATATGCTTAATAGCCATA
TTGTTCATATTTATTTCAAGCAGTTTCATGGGAGATTTCACCCACTTTGATCCGAAATAT
TTCATGGTCAATGCATATTTTCTCTCGAAACAGAATCCTTTTCTAAACACCAAATTTCAT
CTGGACTTTATTTTTCTCAGCCAGGTGAGGTTATCGCACTAGGCGATCTGGCGCACTGGC
TTTTAGTATCCCTGATGGGGGATATTCGCGAAGACAGACTGGAGGACGGGCTTTCGGTAT
CCCTGGCGGGGGATATTTGCGAAGACGAACTGGAGGACGGGCTTTCGGTATCCCTGGTGG
GCGATATATGCGAGGGCGGACTGGAGGACTGGCTTTTTGTATCCCTGGTGGGGGATATTG
GCGAAGGCGGACTGGAGGACTGGCTTTCGGTATCCCTGGTGGGGGATATATCGACGAGGG
CGGACTGGAGCACGATTTCGGCCGTCTGCCTCATGTAATGTGCTGCTATAAACATAAAAC
ATATCACTTTTTTCTAGTCGAATCATTTTTTTTTATATGTATAATAACTGAGAGCAAACT
TTCATGTTTGTAGTATTGAAATACTTTTATTCCATAAACATTGAGTCTGTTTCAGTATTT
TTATTAATATCGTAAAGGATCGAAGATTTTTTTATACATTCTTTGGCAAAACCATGGGAA
TTATTAATCAGAGCAGAATGTGGTACCAATATTCTTTGTTCACATTTTATTGACCCGTAG
GGTGAGGAGGTGGAAGTCTTCTCTGACAACAGTAGCAGGCTAAATAGGACAACGCTAATA
TCTTAGGAATGTCGTGTCTATTTTGTTTTTTTTTTTAATTTAAATGCTTCTGTATTAGTA
ATTGGTAAATGAATGTATAAGTAATCGAATATGTTTTAGGTATTCTTTTTTATATATATA
TATATATATATATATATATATATATATATATATATATATATATATATATATATATGTAGG
CGTTATGGAGTTTTTTTATAGGTTAGGAATGTAAAAATATTTGCATTGGGAGCATTAGTA
CTTAATGCAATGCTTCTAATAATGAGAATGAATATGCTTAATAGCCATATTGTTCATATT
TATTTCAAGCAGTTTCATGGGAGCTTTCACCCACTTTGATTCGAAATATTTCATGGTCAA
TGCATTTTTTTTCTCGAAACAGAATCCTTTTCTAAACAACAAATTTCATCTGGACTTTTA
TTTTCTCAGCCAGGTGAGGTTATCGGACAAGGCGATCATGCGCACTGGCTTTCAGTATCC
CTGATGGGGGATATTGGCGAAGGCGGACTGGAGGACAGGCTTTCGGTATCCCTGGTGGGG
GATNNNNNNNNNNNNNNNNNNNNNNNNNNNNNNNNNNNNNNNNNTCGGTATCCCTGGCGG
GGGATATTCGCGAAGACGGACTGGAGGACGGGCTTTCGGTATCCCTGGTGGGGGATATTG
GCGAAGGCAAACTGGAGGACTGGCTTTCGGTATCCCTGGTAGGGGATATATGCGAGGGCG
GACAGGAGCACGGGCTTTTGGTATCCCTGTTTGGGGATATTGGCGAAGGCAGAGTGGAGG
ACTGGCTTTCAGTATCCCTGGTGGGGGATATTGGCGAGGGTGGACTGGAGCATGATGTCG
TCCATCTGCCTCATGTAATGTGCTGCTATAAACATAAAACATATCCCTACTTTCTAGTGG
AATCATTTTCTTGTAGATTTAAAATAACTGAGAGCAAACCCCATTTCAGAAGTATTAAAA
TACTTTCATTCTATAAACATTGAGTTGGTTTCAGTATTTTTATTAATATCGTAAAGGATC
GAACATTTTTTTATACATTCTTTGGCAACACCATGGGAATTATTAATCAGAGCAGAATGT
TGTACCGATATTCTTTGTTCACATTTTATTGACCTGTAGGGTGAGGAGGTGGAAGTCTTC
TCTGACAACAGTAGCAGGCTAGTTAGGACAACGCTAATATCTTAGGAATGTCGTGTGTAT
TGTGGCTTTTTTTAAAATTTAAATGCTGCTGTATTAGTAATTGTTAAATGAATGTATAAG
TAATCGAATATATTTTAGGTATTCTTTTATATATATATATATAATATATATATATATATA
TATAGATACATATATATATATACACATCTATTCGTAGATAGATCTATATATATATATATA
TATATATATATATATATATATATATATATATATATATATGTAGGCGTTATGGAGTTTTTT
TATAGGTGGGCAATGTGAAAATATTTGCATTGGAAGCATTAGTACTTAATGCAATGCTTC
TAATAATGGCAAATGAATATGCTTAATAGCCATATTGTTCATATTTATTTCAAGCAGTAT
CATGGGAGCTTTCACCCACTTTGATTTGAAATATTTCATGGTCAATGCATATTTTTTCTC
GAAAGAGAATCCTTTTCTAAACAACATATTTCATCTGGACTTTCATTTTCTCAGCCAGGT
GAGGTTATCGGACAAGGCGATCTGGCGCACTGGCTTTCAGTATACCTGATGGGGGATATT
GGCGAAGGCGGACTGGAGGACGGACTTTCGGTATCCCTGGTGGGGGATATTCGCGAAGAC
GGACTGGAGGACGGGCTTTCGGTATCCCTGGTGGGGGATATTCGCGAAGGCGGACTGGAG
GACGGACTTTCGGTATCCCTATATTTCTTTGCGTCAGAGAATATTGGTATAGTTGTGCAA
TGTGAAAATTTTTGCATTGGGAGCAGTAGAAATTACTGCAATGTTTTTGATAATGGAAAA
TGAATATGCTTAATAGCTATATTGTGCAAATTTTTTAAAAGCAGTTATATGGGAACTTTC
AGCCACTTTGATCCAAAATCTTTCATGATCAATGCATATTTTTCGTCGGAACAGAATCCT
TTTCTTCACAACTTTTTTCACTTGTGCTTTTATTTTCTCAGCCAGATGAGGTTATTGGCG
AAGGTGGTCTGGAGCACTGGCTTTCAGTATCCCTGTGGGAGATATTGGCAAAAGCAGACT
GGAGCACTGGCTTTCGGTATCGCTGGTGGTGGATATTGGCGAAGCCGGACTGGAGGACTG
GCTTTCGGGATCACTGGTGAAGGATATTGGCGAAGGCAGTTTGGAGCACTGGCTTTCGGG
ATCACTGGTGAAGGATATTGGTGAAGGCAGTTTGGAGCACTGGCTTTCAGTATCGCTGGC
GGGGGATATTGGCGAAGGTGGACTGGAGCACTGGCTTTCAGTATCTCTGGTGGGGGATAT
TGGCGATGGCGGACTGGAACACCAGGGATACCGAAAGCCAGTCCTTTAGTCCGCCTTCGC
CAATATCACCTACCAAGGATACTGAAAGCCAGTGCTCCAGTCCGCCATCGCTAATATAAC
TCACCAGGGATACTGAAAGCCAGTGCTCAAGTCTGCCATCGCCAATATCCTCCACCAGAG
AAACCGAAAGTCAGTGCTCCAGTCCGCCATCATCAATATATCCCACCAGGGATACCGAAA
GCCAGTGCTCCAGTCTGCCAACGTCAATATCAGCAGCAGGCTAGTGAGGGCAACGCTAAT
ATCTTAGGTATGTGATCTTTATTGTGGCTTTTAAAAAAAATTGAAATGCTGCCGTTTTGG
TAATCTGTAAATGAATGCATAATAAATGGAATATGTTTTAGGTGTTCAAATATATACATT
TGTTGGCGTTAGAGAATTTTTTTATAGGTGTGCAATATAAAAATTTTTGCATTGGGAGCA
TTAGTAATTAATGGAATGCTTCTAATAATGGAAAATGAATATGGTTAATAGCCATATTGT
GCATATTTATTTCAAGCAATATCATGGGAGCTTTCACCCACTTTGATCCGAAATATTTCA
TGGTCAATGCATATTTTTCCTCAGAGCAGAATCCTTTTCTCCACAACAAATTTCATTTGG
GCTTTTATATTACTCAGCAAGGTGAGGTTATTGGACAAGGCGATCTGAAGCACTGGCTTT
CCGTATCCCTGGTGGGGGATATTCTCAAAGGCCGACTGGAGGACGGGCTTTCGGTATCCC
TGGTGGGGGATATTTGGGAAGGCGGACTTGAGGACGGGCTTTCGGTATCCCTGGTGGGGG
ATATTGGCGAAGGTGGACTGGAGGACGGGCTTTCGGTATCGCTGTTAGGGGATATTCGCA
AAGACGGACTGGAGGACGGGCTTTCGATATCCCTGGTGGGGGATATTCGCGAAGGTGGAC
TGGAGGACGGGCTTTCGGTATCCCTAGTGGGGCATATTCACGAAGGCGGACTGGAGGTCG
GGCTTTTGGTATCCCTGGTGGGGGATATTGGCGAAGGCGGACTGCAGGACTGACTTTTGG
TATCCCTGGTGGGGGATATATCGGAGAGGGCGGACTGGAGCACGATGTCGGCCATCTGCC
TCATGTAATGTGCTGCTGTAAATATAAAACATATCCCTTTTTTCTAGTCGAATCATTTTC
TTGTATATCTAGAATAACTGAGAGCAAAGTTTCATGTCAGAAGTATTAACTCTTTATGCT
CGCAGCCCTTTTCCCCGTTTGGCCACACAACATTTCCGCCATCGGTCACAGGCTCAAATG
AGAGTGTATCCTTCTTTAGCTATGCGTTACCTACACTTTGATAACTTTTGACATAAGTAA
GATACAGAGCTGAAATTGGTATCATTGGAAAGAAGAAAAAATGTGCTTTACAGGTGTGTG
ATTTTTGTAATTGAACAATTTTTGTGAATTTAGCTACATAACATTGAATTTATATCACAT
TTTATACATCTCGACCTAGATTTTAGATCGAA
>scaffold14201_cov20
ATGGGTTAGTGACTCGTCGACATCGAACTTCGACGGTCGAAATTCGCCACTATTGAGGTC
AACGGTTTTCACATCAACATACTTGTCGATGAGTGTCGAGACGGGTAACCGTTTTTGCAT
TAGTCCAGCAGATTCCAACAAAGTAAGGCGTTGGTCGAGTTCGGTTGGCTTAGGTGGCTG
CTTTTTTAGGTCAGGTTCTGTACAGGCAACAAGAAGGGTTGCGCTGGCAGTGATAACAAG
TGTAGTGACAAAACGCATGGTCTTAACCTATTTAAGCTTGCGAGGAACAACTTGTGCGAT
GACCTTAAATTGACCTTGGTTGGTATCGACAATCATGGTTAGAAACTCCCCCAGTTTTAA
GGTGCGTTTAGGGCCGAACATCATAAAGTGGTGAGTGTTTGGGGTTAATGCGGTTTTTTT
TCCTGCTGGAATGGTAATGTCTTTAACCATGAACATGACACGCTTCCCTGCTTCATATTT
GGTGCTGTGAAGCATGGTTTTGTCAAACTCGTTGATATGAAACCCAGTAATAATCAGTGT
TTGGTCGCTGTTATTGTAAATCGTCATTTTAGACCCAGTGCCTTTCGCTCCGCTGGCTAA
TTGGAAGATGACAGGAGAGTCTATTTGGACCTTGTCTTGAAGCGTTGGAGTGCTTGCATT
AACTGCAGGTACGAGAGACAGTAGGCTGAATAACGCGACAAGGGGCAACAAGAATTTTCG
CAGTGACATCTTAATATTCCTTATATTTACAATGTGTTAATAACTTTATCTAAATCTAGT
TTTGCTGAGTAACCAATATGCATATCTACAAGTGTGCCTTTTTGGTTAATCAGATAAGTG
GTAGGTGTGACGCCAATAGAGAATCGTTCTTTAGATATTCCTAGTTGGTCTTTGCCAATG
GGAAAAGTGAACTGATATTTGTGACGAAATGCATCAAGGTCGACGTCGTACTGGTCAATA
TTAATCGCGATTATGGCGACTTCATCTGAGCGTCTTTGATAAATGTCTTGCCATTTTTTC
ATCATGGCTATGCAGGCACCACAGGTAGAAGACCAGAATTCGAGCACGACTTTCTTACCC
TTATAATCATGAATACTGAGTTCAGTGTCGCGAGAATCTAGTGCCACGATGTCGGGACTT
TCAGCCCCAATTTTGGCAACTTGCTCTTTACATCCTGTAACTATCACTACCGTACTGAGG
AGTGGAATCAGTAAGTAGTTACGCCACATCTTGGATTTCCTCACCGATGTATTTACCGTG
TTGTAAGCGAATAATGCGGTCAGTAAATTGCCCTAAACTCGGGTTATGGGTGACCATGAT
GATGGTTTTGTTTTGAGCATGAAGCTTTTTGAAAATCTCAAGGACGATATTCTCATTTTC
TTCATCAAGATTTCCGGTGGGCTCATCGGCGAAGATGATTGGACTTTCATTTACAATCGC
GCGAGCAATACATACACGTTGTTGCTCCCCGCCTGACAGTTGACTCGGAAGGTGATCAAT
ACGGTGACCCAATCCCACTTGTGTCAGCACCGCTTTCGCAGCGTCTTCGTCAGGAACGCT
ATGGTAATGTTGAGCCAACATGACGTTTTCCAACGCCGTCAAATAAGGAATTAGGTGGAA
TTGCTGAAACACCAAACCAATTTTCTCGGCGCGAAAGGCACGTCGTCCTTCTTCATCGAG
AGAGCCAGCATCCTCACCATCCAAAATAACCGTTCCTGATGTTGCACTGTCTAGGCAGCT
AAGAATGTTCATCAAGGTGGTTTTGCCTGAACCTGACGCCCCCATAATGGCGACAAACTC
ACCTTTTTTGACTTCAATACTGATATCGTCAAGTGCATGGACTTGATCGAATACTTTGCA
AAGTCCCTCTGTTTTAATAGCGAATGTAGACATATTAATCTCCTTTCAGGACTTTGGCTG
GGTCGATTCGTATCGCTCGAATTGTCGGAAGAGTGGCCGCGACCAAGGCGGCGCAAAATG
AAAGTAAACTGGTAATCAATAGAACAGGTATTCGAATATCGATGGTTGCGCCGAATACGG
ACTGTCCGAGAAACTGAGCCAGAATGTAGCCGATCACCAAACCGCTAATGACAGCGGCGA
GAGTAATGATTAAGGTTTCATAAACGATTTGGCGCTTAATGGATTGATTCGATGCGCCCA
ATGACTTTTGCAGCGCAAATTCATAACGACGCTCCGCGATCATAGAAGTCATCGTCGTAT
TTACGCACAACGTCGACAACACCAAAATCACCAAAGCAACGATGCCCATAAGCAGTTTTA
TTTTATCAAGCACCTTGCCTTCTGAGGCGGAGACTTTGCGAATAGGCCTGATCACAAGAT
CACTATAATGACGTTTCAACGTCTGCTCGAACTGAGCTACTTGTTGCTTGTCGTTGGTTA
GGCTAAACATGGCGAAATTAATCTCATCACCTTTATTGAGCCACTTTTGCACAAACGGTA
GATTTACGATTAAGTAATTGTCTTCGTCTGAACCTGACTCGACGATTCCTTTGATTCTAA
AGCTGTAACTACCTTGTTTTCCGTATACAGTAAGTTCTGAGCCTATGCCCAGCTCTAACT
TCTCAGCGAGCTTTTTACCTATCATGACGTTACGGTCATCAAAGGATACTCCGATCCATT
GACCTTCAACTTGCCAGTAAGGTACGAGCTTCTTCAGTTGTGAAAAGTCGATACCCATCA
ATACGACCTTCTCTAGTTCGGCTTGAACCATGCCATATAGGTAAGGACTAGATGCAATGA
GGCTATCTTTAGGGGCAAGTGATTTTATTTCTTGGTATTGCTGCGTTGTGAGCTTTTTAG
TGGCTTCAGGGCCAACAAAGAAGTTAGCGCCATAGTTACGAAGCTCATGACTCATTTTTT
CATTGATATCGAAATATACGCCTGCCATTGCGGTAATGATTGCCGCGCCAACGGTGAGTG
CGAGAAAAACCACCAGGACGCGCTGTGCACGCAGTTTTAGCGACCGCCATACTAGTGTTG
ATAACATTGAACGAGGTTTATTTGCGGCCATATAACACCTCTATTGGGTACAGTGATGCG
ATTCTGCGAGATGGGAAATAGGTTCCAAGAACAGTAATCAAAGTAGAGATAAGTAGAACG
ACAGGAACAATGATCCAGTCAAATGAAATAGAAGAACCAAACAAGGCGTAGCCGATGACT
TTGGATAACCCCCAACCAGACAAACAGCCCAACAATCCACCTAAAATGCCACACAATATG
GACTCGGAGTAGAACAAGGCATAAACCTGCCAATTATGCGCTCCTAGTGATTTCATTAAC
CCGATTTCTTTGGCTCGTTGCAGGATCGCATTAGTCATTAGAGATGCGATACCCATTGCT
GAAGCAATCAGTGCAGCAAAAGTTACAACAAACAATAGCGCCTGAATCTTACTGATAACG
GCACCCTCAGATGCAGCTACTTGCCAAAGCGGTTTTACTAAGGCGTTGTTCATCGCCCCT
TCTAGTTGGAACGAAATAGAAGAAACAAACGCAGTGCAAAACCACAAGTCATATTCATCA
GAGTCGAGAGACTCTAGATCTTCGCGTGCTTTTTTAGAAAGAGCATTTTCCGGAACGGTC
AGAGCAGACACTTTTACGCTTTGGACTTTGCCTTCTAAACCTAGGAGTTGCTGCCCTTTA
TTTAACGGCATCACAACGGAGCTTTCATCGCTGGTACCGTTAGTGAGAATGCCAGTGATT
TTGAAGTCGTTTTTAACATTACTCTCACCAGCGAGGGAGAGGGTATCTCCAACCGACAAT
GACAGCTGCTTGGCTAACGTTTTACCAATCAGTACTTCGTTTTTCTCGTCGCTGGGCCAT
TGCCCATCAATATGCCAATAGGTAGAAATGACTTTGTTACCGGTACGATATTCGTGGTCG
TCGGCAACTGGGAGGTTTTTGTCAAAAAAAGTACCGATGATGCGAATGGTGCGGTTCGAC
TCTACATCTTTAACCTGACCTTTCACGAATGGAGCAAAGCCAATTATGTTATTGCGCCAG
AATATATCCATGATGTTAGGTAACTCGCTTTCGGCAAGCAGATCGTCTTTTTCCAGTTTA
TTGACGTTATGAGCGAGGAGTTCGGGCAGCTTTACTTGCCCTTCAGGTGATATCTCAATA
TTCGCACCGTAGCTTTTCATCTCCATAGACATTTTGTTGCCAATATTGATTGATATTGCT
AATAAGGCCGAAATTAGACTTGCTGCTAAGAATACAGTAATGACAGCCAGTCTTTTTCTG
TTGGAGTCATGACGCCATGATTGACGTAGCATTCGAATTAACATTGCTAATCTCCGAGTG
GGTTAACAGGTTTAACATCGGAATACTTCCAGGGGTCTTCTCTAAATGTCTCGTATGAGT
CTTCCGAGGTGAAGAAGTACGTTTTTCCGGAGAATGAATAGCTGTGCTCAGCATCCATAT
TGCTGATTTGTTTACCGTTAACGGGATCGGTTGCCATAACTTCTACTACTTCACTGAAGT
ACTTTAGTCCGCTTTCTAGTGTCGCCTGGGTTACAACAATCTCGTTGTTTTCAACCCGCC
AGTCAGGCATTGGAATAGGGTTACATCCACCTGGCTTGCCAATAGATGGAATAAAAATAT
GCACCCCACATGCAAGACAAACGACTTGGTCGCCTACTTGAGCGTAACCTGCGTCGCCAC
ATAACATGCAGGCATCAAACACAACACCAAATTTCTTTTCACCTGCAAATCGGTCAATAA
CGAAAAAGCGAACGACCTTGCCGTCACTGGCTACCCAGTCAAAACGATGTAACTTACCGT
CTATTAAGTGTTCATCAATCGGGATATGAACCCGACCATCCGTTGCCATCTCCATTCTTT
GTGCTTCTGAACGATGAATGGGTTGTGAAGCGACAAGATCCCAATAGAGTAGGGCGATAA
GTACAGCAGCAAGAGTGGCGAGATTAAATGTGACCTTGTGTTTTGCCGAGTTCAGCCGTG
CTTGTTGTTTGCGTCGTTCAATGGCAAGAGAGGTATGAGATACTTGTGTTTTTAACGGTT
GAATTTGAGAGCGATAGAAATAGCACAAACACAACAATGAAATGACTAAAACCGCATAAG
ACGTCATCCAAGAAAAGTTAGTGACTTTTGAAACATATGCCAATAAGACTCTATCTAAGC
CAACAATACTTAGCTTCATACTGGCGAGAATGATTTCACCAGATAATGGTAGGGCGGCAA
TCACCAATAGCAGCACAATTAAAAATCGTCGCGCACCTTTGCTTAATGCTGTGACAGTCA
AACTCGACGTGACATGAATAAATGCAATGGCCAAAAAACCTAAGATGATAGCTGTAACAT
TGAGGATAAGCTCAGTGTTGATTACGTTTGTCGTACTTAGCATGGTCAGCTTAGCGACTT
TCGCCCACATAAAACTGGCAAGCAGAGTTGTTAGGCTCTGCAAAACAATCAATATTCGCG
GTGGTATTGAGAACAGAAGACTAGCAACAACGGTGAGTAATAAGATCGCTAAGTAGCTAG
TAGAGACAGTTAATATGTTGACCTGGCTAAAAGGCAACAGGAAGAACAGTAATGCTCCGG
AAAATAGCGATAGCAAAACCCATCCGACTTGATGCTTATACATGCGGGTACTGTGTGTTG
CCCAAATGGCACCAAATAGGAGTGCGGGTAGTAAATAGACAAGTAAGACTTGGGAAAGAT
AGAAACTCATACTGTAATCTGATCGGCAGAGAAAACTTAAATAACCAAACAAGATCAGCT
CAGACTCTAATGCAATCGCCTGAGCTGATATAGCAATGGTTAGTTGATACCTACGTATTT
AAATTCATAACTCGCATCGAACGGTTTGAACCAACGACCTACACCTGTTTCTTCATCTGT
ATGGCGCAGTAGTCCTGCTTTTGATGGCGGGTCAATATGGAAAGTGAGTTTGTAGTTACC
AACACCCAACATATTGATATTCGAACCATAGTGAGGACCATCCGCTGCAACCATTGGCAT
GAACGTGCCTTCTTGAGTCTTACCTGTATCCATGTTTTTCAGTGTGTAGCTGATGGTTAG
GTACGGGATCCATTCCCCTGCCGCAAATCCATTCTTGTTGCCTTTTAAGGCGTGAATGTC
TGCTTCAAGATGAACCTCCGATTTTGATGCTGCGCGCATCATACCTTGTGGCTCCATGGT
CACTGGTTTTAAGTAAACTGCGGCAATTTCCATTCNNNNNNNNNNNNNNNNNNNNNNNNN
NNNNNNNNNNNNNNNNNNNNNNNNNNNNNNNNNNNNNNNNNNNNNNNNNNNNNNNNNNNN
NNNNNNNNNNNNNNNNNNNNNNNNNNNNNNNNNNNNNNNNNNNNNNNNNNNNNNNNNNNN
NNNNNNNNNNNNNNNNNNNNNNNNNNNNNNNNNNNNNNNNNNNNNNNNNNNNNNNNNNNN
NAGCGCGAACAGTGCTGCCAGCACCAAGATGAGCTGAGGTAACAAGGTTTCTAAGTATGG
ATAGATTCCAAACGCTGCGAATTCTGGCGCGCCAGCAATAAGTGTTGGGTCGAATAATTT
ACCTTCGATAAGCTCCAACACGCCTTTACCTGCGAATACAAATGCCATTAAGTACATAAA
TCCGCCGGTGAAAATAAAGAATGGCTTAAGTGGGAGTTTGACTACGCTATATCGCATGAT
GAAGAAGATGACAGCAAGTACAACGACGCCAACAAGGAAGCCCGCAACTAACGCCGTCAT
AGTTTGTGCAGTGGCATCGCTCGCCAATGCAAAATAGAACAGCACGGTTTCAGCCCCTTC
GCGATAAACCGCTAGAAAACTTGCTAACCAAAGTCCTATTAGGGAGCCTGTCGTAATTGA
GTTTGAAAGTTTGCTTTGTAAATAGCGCTTCCACTGAACAGCCTCTACTTTTGAAAGAAG
CCAATAACTCATTGAAAATAGGATCACTACGGCAATCAGCATAGTGATGCCTTCCAATAG
CTCTCTACTTGCGCCCGCATTCTCGAACAACCATTGAAATAGCGCGGCCGTAATGGCACT
GGCGATAAGACCTACCACGACTGAGTTTTTAACGACATGAAGCTTATCGGATGCGTCATT
CTTGATTAGGTATGCTGTAATTGCTGCCACAATAAGCATGGCTTCAAGCCCTTCTCTGAA
GATGATGGTGAAGCTTGCAAGTAACATGGCCCACCATCCTAAATCTCCTTCAGAAAGCGT
GTCAGAGGCGTCCATCAATCCTTGTTTCAAGAGCTTCACTTGCACTTGTATATCATCAAC
CTTTTGATTTGCCTTTAACATGCTGACGATTCGAGTGAAATAGCCTTCTAACTCTGACTT
ATAGTTACTGTCTCTAGAGCCAACGGCATTCTCCATTCCTGAGGCTTCAAAGTGGTCGAA
ATAGGCATCTTGCATTGCCAACATTGCACCGTTGGTATCGCCATTTTTATAGATCTCTAT
AGCACCGTCGACAGCTTGAATAATGCTACTGACAACAGGCCGCCAATCTTTTGATTGAAC
TGATGATGCTTCNNNNNNNNNNNNNNNNNNNNNNNNNNNNNNNNNNNNNNNNNNNNNNNN
NNNNNNTTGAATGAGATGTTTTTGGCTATATTCTTGTTTGGCTATTTTCGCTAATGAACG
AAATGCTGCATTATATTCAGCCGCTTTTTCCGCTGAACGGTTCAATCTTATTGTGATTTC
GAGCTCGGTATTTTTAAAGCCTTTGAATTGCGCTTGCTGAACCAACTCGAAAGCTCGTTG
CTGTTTTTTCGTGGATTCATCAGGTTGTTCGGCAGATTCTCGATACTCAGTTAGTGCCTC
ATTCAGTTGTGTATCAATAGAGGTTACGGCATCTCGCCAAAAAGGAAGAATATCATCCGT
ATGAAGGTTGGTATTTTCGGCGATGAGCTTATGCCCAGAAGCTAGAATACTCGGTAAGTT
AGCTACCTCTTGCTTTAACCAATCAATTTCACTTTGAACGTTTTCAATAGATTCTCTAGC
GACGATCATTTTTCGTATCTCGCCAAATTTAGATTCTAATTGGTACGCGTATTTCCGTGA
ATAATTAATGCGGACGGGACCTTCCAAGCTTTCAAATACTTCGAAGTAAGCCATTTGAAC
TGTAGTTTTAGCTTCGTTTTGTTGCCCCTCTCGATATAGTTCTTCCGCTTTATTGAGTCG
AGAGATTATTTCTTTTACCGCACTATGATAATTCATGGCGTAGGATAGTTGTGGGGACAT
AAATAGAAATATCAACAATAAGTAATGACCGTAACTATTAATTATCTTTAACATATGTTA
TCCATTAACGTTTTGCGTTCGATAATGATAATGCATATCATTATCGAACGCAATTTTGGT
AGTTGTATAGATGTAGGTAGGGAAAACGGCAGATGCCCTTCAGTCTTATCTACATAAGCT
ATTGAATAATAGTATATTTAAAGTA
>scaffold14744_cov19
TTTCTAGGCGCATGCCCAGAGAAAGACCACGTGATGCAAGTACGTCTTTAATCTCTGTAA
GAGATTTTTTACCCAGGTTAGGCGTTTTAAGTAGCTCAACCTCAGTACGCTGTACAAGAT
CACCGATGTAGTGAATCGCTTCTGCTTTCAGACAGTTAGCAGAGCGAACTGTTAGTTCAA
GATCGTCTACAGGACGCAGTAGGATCGGATCGAATTCTGGCTTCTCTTCCTTCTCCTCAG
GTACACGTACATCACGAAGATCTACGAACGCATCCAATTGTTCAGCTAGGATAGTAGCTG
CACGACGGATTGCTTCCTCAGGGTCTAGAGTACCGTTCGTTTCCATGTCGATGACAAGTT
TGTCTAGGTCTGTACGCTGCTCTACACGAGCTGCTTCTACAGAGTAAGCAATCTTATCTA
CTGGGCTGTACGTAGCGTCAACCAGAAGGCGACCAATAGGACGCTCATCTTCTTCAGTAT
GGATACGAGCTGAAGCTGGAACATAACCACGACCACGTTCAACTTTGATACGCATAGCGA
TCTCAGCGTTGTCATCCGTTAGGTGACAAATAACGTGTTCAGGGTTAGCGATCTCTACAT
CACCATCATGGGTGATGTCACCTGCAACCACAGGGCCCGAGCCTGATTTGTTCAAAGTAA
TGAACACTTCATCTTTGCCTTCGGCAACGCGTACAGCTAGACCTTTAAGGTTAAGTAGGA
TTTCAAGAATATCTTCTTGAANNNNNNNNNNNNNNNNNNNNNNNNNNNNNNNNNNNNNNN
NNNNNNNNNNNNNNNNNNNNNNNNNNNNNNNNNNNNNNNNNNNNNNNNNNNNNNNNNNNN
NNNNNNNNNNNNNNNNNNNNNNNNNNNNNNNNNNNNNNNNNNNNNNNNNNNNNNNNNNNN
NNNNNNNNNNNNNNNNNNNNNNNNNNNNNNNNNNNNNNNNNNNNNNNTCGACGATCAATT
GTTCGTTGATGTCAGCAGATAGATCTGAACGCTCAGGCATACGCTTGAACGTACCTTCCA
TCTTACCACCATCTACTTCAATCCAAGTTGGTTTTTCACGTTGTTCAGCAACTTCTAGAG
CAGCCTTAATACGAGATTGCTGTTTAGCTTTCTCGCGGATAGAAACAACGTCGTTAGCCG
CAACTTTGAAAGAAGGAATGTTTACAACTTTACCGTTAACTAGGATAGCTTTGTGGCTAA
CTAGCTGACGAGATTCAGCGCGAGTTGCACCAAAGCCCATGCGGTAAACTACGTTATCAA
GACGACCTTCAAGAAGCTGAAGCAGGTTTTCACCTGTGTTGCCTTTAAGGCGAGCAGCTT
CTTTGTAGTAGTTACGGAATTGTTTTTCTAGAACGCCGTACATACGACGAACTTTTTGCT
TCTCACGAAGCTGAACGCCATACTCAGATAGACGACCGCGACGAGCGCCGTGTACACCTG
GTGCGNNNNNNNNNNNNNNNNNNNNNNNNNNNNNNNNNNNNNNNNNNNNNNNNNNNNNNN
NNNNNNNNNNNNNNNNNNNNNNNNNNNNNNNNNNNNNNNNNNNNNNNNNNNNNNNNNNNN
NNNNNNNNNNNNNNNNNNNNNNNNNNNNNNNNNNNNNNNNNNNNNNNNNNNNNNNNNNNN
NNNNNNNNNNNNNNNNNNNNNNNNNNNNNNNNNNNNNNNNNNNNNNNNNNNNNNNNNNNN
NNNNNNNNNNNNNNNNNNNNNNNNNNNNNNNNNNNNNNNNNNNNNNNNNNNNNNNNNNNN
NNNNNNNNNNNNNNNNNNNNNNNNNNNNNNNNNNNNNNNNNNNNNNNNNNNNNNNNNNNN
NNNNNNNNNNNNNNNNNNNNNNNNNNNNNNNNNNNNNNNNNNNNNNNNNNNNNNNNNNNN
NNNNNNNNNNNNNNNNNNNNNNNNNNNNNNNNNNNNNNNNNNNNNNNNNNNNNNNNNNNN
NNNNNNNNNNNNNNNNNNNNNNNNNNNNNNNNNNNNNNNNNNNNNNNNNNNNNNNNNNNN
NNNNNNNNNNNNNNNNNNNNNNNNNNNNNNNNNNNNNNNNNNNNNNNNNNNNNNNNNNNN
NNNNNNNNNNNNNNNNNNNNNNNNNNNNNNNNNNNNNNNNNNNNNNNNNNNNNNNNNNNN
NNNNNNNNNNNNNNNNNNNNNNNNNNNNNNTTCTACAGTGTACTTAGCTACACCATCACG
CAGTTGATCGATCTGCTCTTCAGTTAGTTCACTGATCTTAACATCTTCAGCAATGCCCAC
TTCAGCTAGGATAGCTTGAGAGCGAGTCTTACCGATACCGTAGATCGCAGTTAGTGCGAT
TACAGCATGTTTTTGATCAGGAATGTTAATGCCTGCAATACGGGCCATTATTCACTCCAA
ATTTTCTAAAAAGAATAGCCGCAGCAAAGCCCGTTATGGATACGCTGCGGAATGCTACTT
CTTTTGCACGCAAAAGGTAGGCCGAGGAATATACTCGACACTACCTTATATTTCAAGTAA
AAATTTCTGCTTAATTAGCCTTGGCGCTGCTTGTGCTTTGGCTCACTGCAAATCACGCGA
ACGACACCGTTACGCTTGATAACTTTACAGTTACGGCAGATTTTTTTAACGGAAGCACGA
ACTTTCATTGCTAAACTCCGTAAATGAAATCTGAGTCTACCGCCGAATTAACGGCCATAG
CCTTTCAGATTTGCCTTCTTCAACACAGAATCATACTGTTGAGACATCAGATGAGTCTGT
ACCTGTGCCATAAAGTCCATAATTACAACAACTACGATTAGTAGTGATGTACCGCCGAAG
TAGAAACGTACGTTCCACGCGACCATCATGAACTCTGGAATCAGACAGATAAAGGTAATG
TAAAGCGCGCCCGCTAGGGTTAATCGCGTCATTACTTTATCAATATATTTCGCTGTCTGC
TCACCTGGGCGGATGCCGGGTACGAATGCACCGGACTTCTTCAAATTATCTGCTGTTTCA
CGCGGGTTGAAAACCAACGCCGTGTAGAAGAAACAGAAGAAAATGATAGCTGCTGCATAA
AGCATTACATACAGAGGCTGACCTGGGCTAAGAGCCAAAGACACGTCAGTTAACCAACCG
AACGTGCTGCTCTCACCGTTCTGACCAAACCACTGAGCCAGTGTTCCTGGGAACAGGATA
ATACTTGATGCGAAGATTGCTGGAATAACACCTGCCATATTAATTTTAAGTGGCAAGTGA
GTGCTTTGCGCAGCAAATACTTTACGACCTTGTTGACGCTTCGCGTAGTTAACAACGATA
CGACGTTGACCACGCTCCATGAAAACAACGAAATAAATTACTGCAAAAGCAAGTACACCA
ATCAACAGCAGAAGAAGTACATGCAATTCACCTTGACGCGCTTGCTCGATTGTTTGACCG
ATTGCTGATGGCAATCCAGCAACAATACCTGCAAAAATAAGTAACGAGATACCGTTACCA
ATTCCGCGCTCTGTAATTTGTTCACCTAACCACATTAGGAACATGGTGCCGGTTACTAAA
CTTACGGTAGCAATTAGCGTAAACATGGTTTGGTTGATAACAACCAGATTATCGACCATG
TTTGGTAAGCCTGTTGCAATACCAATAGCTTGGAATGTTGCAAGTACAAGCGTGCCGTAG
CGTGTATATTGGCTGATCTTACGACGGCCTGCTTCACCCTCTTTTTTGAGTTCAGCTAAC
GCTGGATGAACTACAGTTAGCAGTTGGACAACAATAGATGCCGAAATATACGGCATGATG
CCCAACGCTAATATAGATGCACGCTCAAGAGCACCACCGGAGAACATGTTAAACATTTCT
ACGATGGTACCTTTTTGCTGTTCGAACAATTCGGCAAGTACAGCTGCGTCAATACCAGGA
ATCGGCACAAAAGAGCCGGCTCGGAATACTAAAAGAGCACCCACTACGAATAATAAGCGC
GACTTTAGTTCACTTAAGCCGCTCTGAGCACTACGAAAATCTTGTCCTGGTTTCTTAGCC
ATCTGTACCTCGTTCCTCGAGATTATTCCTCGATTTTACCGCCTGCAGCTTCGATTGCAG
CTTTAGCGCCTTTAGTCACACGTAGACCTTTAACAGTCACTGCTTTGTTTAGTTCACCTG
AAAGAACAACTTTAACAAATTCGATGTTCTTAGTGATAACGTTAGCAGCTTTAAGGCTGT
TTAGATCAACCACGTCACCAGTTACTTTCGCTAGCTCAGCTAGACGAACTTCAGCAGACA
CTAGGCTCTTACGAGAAGTGAAACCGAATTTTGGTAGACGTTGTTTTAGAGGCATCTGAC
CGCCTTCAAAACCTGGACGAACTGAACCGCCAGAGCGTGACTTTTGACCTTTGTGGCCAC
GGCCACCAGTCTTACCTAGGCCAGAACCAATACCGCGACCTACGCGCTTAGCAGTAGTCT
TAGCACCAGCAGCTGGTGATAGAGTATTCAAACGCATTCTGATTACTCCTCAACTTTAAC
CATGTAGTAAACCTTGTTGATCATGCCGCGCACGCACGGAGTATCTTCAAGTTCTACTGT
GTGGTTGATTTTACGAAGGCCTAGACCTTTAAGACACGCTTTGTGCTTAGGTAGACGACC
AATTGAGCTTTTAGTTTGAGTTACTTTAATAGTTGCCATGGTGTTCTTACTCCGAAATAG
ATTCAACAGTTAGACCACGTTTAGCAGCAACCATTTCTGGCGACTTCATGCTACCTAGTG
CATCGATCGTTGCACGAACGATGTTGATAGGGTTCGTAGAACCGTATGCTTTAGATAGTA
CNNNNNNNNNNNNNNNNNNNNNNNNNNNNNNNNNNNNNNNNNNNNNNNNNNNNNNNNNNN
NNNNNNNNNNNNNNNNNNNNNNNNNNNNNNNNNNNNNNNNNNNNNNNNNNNTCGTAGTCA
TGTTACGACGCGCTTTTTCCATTGCTTTTTGAATCGCTGCAGGTACTTCACGAGCTTTGC
CGTAACCGAAACCTACACGACCGTTACCGTCACCAACTACTGTTAGTGCAGTGAAGCTCA
TGATTCGACCACCTTTAACCGTTTTAGAAACGCGGTTAACTGCGATTAGCTTTTCTTGCA
AATCATTCGCTTGAACTTGTTGTTCTTTAGCCATCTTCCAACCCTACCTTAGAATTTCAG
ACCAGCTTCGCGAGCAGAATCTGCTAGCGCCGCTACTCGACCGTGGTATTGGAAACCAGA
ACGATCAAATGCAACTGTTTCTACGCCTTTTTCAAGAGCGCGCTCAGCAATAGCTTTACC
TACCGCTTTAGCTGCATCAACGTTACCAGTGTTCTTAACTTGCTCACGGATCGCTTTTTC
TACAGTAGAAGCTGCTGCGATAACCTCAGAGCCGTTAGCTGCAATTACCTGTGCGTACAC
GTGACGAGGAGTACGGTGTACTACTAGGCGAGTTGCACCCAGTTCTGCAATCTTACGACG
TGCGCGTGTAGCACGACGGATGCGAGATGCTTTCTTATCCATAGTGTTACCTTACTTCTT
CTTAGCTTCTTTAGTACGCACATTTTCATCTGCGTAACGAACACCTTTACCTTTGTAAGG
CTCAGGCTCACGGTAAGAACGAATGTCAGCCGCAACCTGACCAACAAGTTGTTTGTCACA
ACCAGTGATCACGATTTCAGTTTGGCTTGGACACTCAGCTTTAATACCCGCTGGCAATTC
ATGCTCAACTGGGTGAGAGAAGCCAAGAGTTAGACCTACAGCGTTGCCTTTGATAGCAGC
ACGGTAACCAACACCCTTAAGGGTTAGCTTCTTAGTAAAGCCTTCAGTAACGCCAACAAC
CATGTTGTTAACTAGAGCGCGAGCAGTACCTGCTTGTGCCCATGCGTTAACAACACCTTC
GCGTGGACCGAAAGTAAGATTGTTTTCTTCCTGAGCTACAACTACAGCGTTGNNNNNNNN
NNNNNNNNNNNNNNNNNNNNNNNNNNNNNNNNNNNNNNNNNNNNNNNNNNNNNNNNNNNN
NNNNNNNNNNNNNNNNNNNNNNNNNNNNNNNNNNNNNNNNNNNNNNNNNNNNNNNNNNNN
NNNNNNNNNNNNNNNNNNNNNNNNNNNNNNNNNNNNNNNNNNNNNNNNNNNNNNNNNNNN
NNNNNNCTATTAAGCTACGTAACAGATGATTTCACCGCCAAGACCTGCTTTACGCGCAGC
GCGGTCTGACATCAGACCCTTGGAAGTAGAAACAACAGCAATACCCAAACCGCCCATCAC
AGTTGGTAGCGAGTCTTTGTTTTTGTAGACACGCAGACCAGGACGTGAAACACGTTTGAT
TTGCTCAATTACAGGTTTCGCTTGGAAGTACTTAAGAGTAACTTCTAGCTCTGGTTTTGC
TTCGCCTTCAACAGCGAAGTCAACGATGTAACCTTCAGCTTTCAGTAGTGCAGCAATTGC
AACTTTAAGCTTTGAAGAAGGCATTTTAACAGCAACTTTGTTTGCTGCCTGACCGTTACG
AACGCGGGTCAGCATATCCGAAATCGGATCTTGCATGCTCATATGATTTACTCCAAATGA
TTAAGTGGCAATTACCAGCTAGCCTTACGAAGTCCAGGAATCTCGCCTTTCATGCAAGCT
TCGCGAACTTTGATACGGCTTAGACCGAACTTACGTAGGTAACCGTGTGGACGACCAGTT
TGGTTACAACGGTTGCGCTGACGTGATGCACTTGAATCACGTGGAAGAGATTGCAGCTTA
AGAACTGCGTTCCAACGATCTTCTTCTGATGCGTTTACATCGCTGATGATAGCTTTAAGC
GCAGAACGCTTTTCAGCGAACTTAGCTACTAGCTTTGCACGTTTTGCTTCACGTGCTTTC
ATTGAATTTTTAGCCATAACAGTAACCCTTCACCTTACTTACGGAATGGGAAGTTAAAGG
CAGCCAGCAGAGCTCGGCCTTCCTCATCAGTACCAGCAGACGTCGTAATAGTGATGTCTA
GACCGCGTACTCGATCAACTTTATCAAAGTCGATTTCCGGGAAGATGATTTGCTCGCGAA
CGCCCATGCTGTAGTTACCGCGTCCGTCAAAAGACTTAGCGCTAACGCCACGGAAGTCAC
GTACACGTGGAAGAGCGATGTTAATTAAACGCTCAAGAAAATCCCACATACGTTCGCCAC
GCAAGGTTACTTTACAACCGATAGGGTAGCCTTCGCGGATTTTGAAACCTGCAACAGATT
TACGCGCTTTAGTGATAAGTGGCTTTTGACCAGAGATCGTTGCCATATCAGCAGCTGCGT
TTTCTAGCAGTTTCTTATCGTTGATTGCTTCACCAACACCCATGTTTAGGGTGATTTTCT
CGATTCTAGGGACTTGCATGACGCTTGTGTAGCTGAACTCTTTGGTAAGCTCAGCGACTA
CAGACGACTTGTAGTAATCATGCAGTTTCGCCATAGTAGAACTCCAAATTACTTCTATTA
GTTAGATACGATTTCGTTGTTAGACTTAAAGAAACGAACTTTCTTACCATCTTCGAAACG
GAAACCGATACGGTCAGCTTTACCAGTAGCTGCGTTGAAAATCGCCACGTTAGAAACGTC
GATTGCTGCTTCTTGCTCTACGATACCGCCTTGGATACCCATAGCTGGAACAGGTTTCTG
ATGCTTCTTAACTAGGTTGATACCTTCAACGATAACTTTACCAGTTGCTAGAACCTTAGT
TACTTTACCTTTCTTGCCTTTATCTTTACCAGCAAGAACGATTACTTCGTCATTACGACG
GATTTTAGCTGCCATTTCTTCGTGCTCCTTACAGAACTTCTGGAGCCAGTGAAACGATCT
TCATGAACTTATCGCCACGAAGCTCACGTGTCACAGGGCCAAAGATACGTGTACCGATTG
GTTGCTCAGTATTGTCGTTAAGCAATACACAAGCATTACGGTCGAAGCGAATGACAGAAC
CGTCTGGACGACGAACGCCTTTGCGAGTGCGCACAACAACCGCCTTCAGAACGTCACCTT
TTTTAACTTTACCGCGAGGAATTGCTTCCTTCACTGTAACTTTGATAACGTCACCGATAT
GTGCATAACGGCGGTGTGAGCCACCCAGGACCTTAATACACATTACCTTGCGCGCGCCTG
AGTTATCAGCTGCGTCAAGTGTACTTTGCATTTGGATCATTGTTAGTGCTCCGCTAAATA
TATAAAAAACTAGACCCTCTCGGGTCGGGCTGCCTCTTTAAAAGGGACGCGAATTGTACC
ACCCTTTTTTGTGATTGGGTAGTCAAAAAATAAACGGCCCCAAAATTAATTTGGAGCCGT
TTAATATCATAGAATTAGCTTAGGAATTAACCTTTCGCTTTTTCTACAACTTTTACCAAA
GTCCAAGACTTAGTCTTAGACAGTGGACGACACTCACGAATTTCAACAGTATCGCCTAGG
CCACACTCGTTGTTCTCGTCATGTGCGTGAACTTTAGTCGTGCGCTTTACGAACTTGCCG
TAAATTGGGTGTTTAACCATGCGCTCGATAGCAACAGTGATAGACTTGTCAGCCTTGTTG
CTAACTACACGACCAAATGAAGTACGAATTTTGTCGCTCATTATGCGCCTGCCTTCTCAG
TCAATACGGTTTTCACACGTGCGATATCACGACGTACAGCTTTCAGAGTATGAGTTTGCT
GTAGCTGACCAGTTGCAGCTTGCATGCGCAAGTTGAACTGTTCACGTAGCAAATTCAAAA
GCTCAGCGTTAAGCTCTTCAACGCTTTTTTCGCGTAGATCTTGTGCTTTCATCACATCAC
CTGCTTAGTTACAAATGTAGTTTTGAATGGCAGTTTACGCGCCGCTAGACGGAACGCTTC
ACGAGCCAATTCTTCAGGTACACCACCCATTTCGTACATAACCTTACCAGGTTGGATTTG
GGCTACCCAGTACTCAACGTTACCTTTACCCTTACCTTGACGAACTTCTAGTGGTTTTTC
TGTGATAGGTTTGTCTGGGAACACACGGATCCAGATTTTACCTTGACGCTTAACGTGACG
TGTCATTGCACGACGTGCCGCTTCGATTTGACGAGCAGTTAGACGACCACGGCCAGTAGC
TTTAAGACCGAATTCGCCGAAGCTTACATCAGTACCTTTAGCTAGACCACGGTTACGACC
AGTCTGAACCTTACGGAACTTAGTACGTTTAGGTTGTAGCATCTGTCGACTCCTTACTTA
CGGCCTTTACGCTGCTTCTTAGGCTTGTCGCCTTTAGGCTCTACAGCGTTAGCTGCTGGC
ATGCCGCCTAGGATCTCACCTTTGAAGATCCAAGTCTTAATGCCGATCACACCGTATTGA
GTGTGAGCCGAAGAAGTTGCGTAATCAATGTCAGCACGTAGAGTGTGTAGAGGCACACGG
CCTTCACGGTACCACTCTGAACGTGCAATTTCAGCGCCGCCTAGACGACCGCTTACTTCT
ACTTTGATACCTTTAGCGCCTAGACGCATAGCGTTTTGTACCGCGCGCTTCATAGCACGA
CGGAACATAACACGACGCTCTAGCTGAGACGCGATGCTATCACCTACAAGCTGTGCATCA
AGTTCAGGCTTACGTACTTCAGCGATGTTAATTTGCGCTGGTACACCTGCAATTTTAGCT
ACAGCTGTGCGTAGTTTCTCTACGTCTTCACCTTTCTTACCGATTACAACGCCAGGACGA
GCAGTGTGAATAGTCACACGGATGCTCTTAGCTGGACGCTCGATAACGATGCGTGAAAGA
GATGCTTTTTTCAGTTCACTTGTAAGGAACTGACGTACCTTGAAGTCGCCGTCTAGGTTG
TCAGCGAAATCTTTGGTGTTAGCAAACCATGTAGCATTCCAAGGCTTAACGATGCCTAGA
CGAATACCATTTGGATGTACTTTTTGACCCATTGCTTACTCTCCTAGTCTCTTAGCGATC
TGCTACAACAACAGTGATGTGGCTTGAACGCTTCAAGATACGATCCGCACGACCTTTAGC
ACGAGGCATAATACGCTTCATGATAGGGCCTTCATCTACGAAGATTTTTGCGACATTTAG
ATCGTCAATATCTGCGCCTTCATTGTGCTCCGCGTTAGCGATAGCTGACTCAAGAACTTT
CTTGATTAGATCAGCAGCTTTTTTGTTGCTGAACGTTAGAATTTCTAGAGCCTGGTCTAC
AGATTTTCCACGAATTTGATCCGCAACTAAGCGAGCTTTCTGAGGCGAAATGCGAGCAAA
GTTATGTTTAGCTAATGCTTCCATCATCTACTCCTTAACGCTTCTTAGCTTTCTTATCCA
CGACATGGCCGCGGTAAGTACGTGTTGGTGCGAATTCGCCCAGTTTGTGACCGATCATTT
CTTCGGTTACGAATACTGGTACGTGCTGACGACCATTATGGACAGCGATGGTCAAACCGA
TCATCGTAGGGATGATCATTGAACGACNNNNNNNNNNNNNNNNATCATTGAACGACGGGA
CCAAGTCTTAATAGGCTTTTTGTCTCCGCTTTCCACCGCTTTCTCTACCTTCTTC
>scaffold14367_cov18
TGGTTATCGCTATTGTGGGAGATGGGGGTTTCCAAATGACTATGGCCGAGCTTTCTACGG
CTAAACTGCAAAAATTACCCGTTAAAATACTCATTATTGATAATAAGTACTTAGGAATGG
TTAGACAATGGCAAGAACTATTTTATGAAGATCGTTACTCGGGGGTTGATTTAGAAGGGA
ATCCTGATTTTATTAAAATAGCCCGATCTTATGGCATTAAAGCTTTTCGGATAAAAAAAG
CCCATCAGCTAAAAAAAACTTTAACTGAAGCACTAAACTATAATGACGGCCCCTGCCTTA
TCCAAGCAGAGGTTATTAAAGAAGACAATGTTTTCCCTATGATTCCCTCCGGGGCATCGG
CCGAAGAAATGATTATTGAAGCCCCGAAAAGAAAAACTAGATTAGCCAAACCTGTTGGCA
GCACCTAAAATTAGAGATCACTAAATAATACCTAAAAAATCATGAGTGAAAATTACCGCC
ACCTTAATAAAAATTTAGAAACCCTTCACACCATAGCGGTTTTTGTACAGAATCAACCCA
GTGTTTTAAGTAGGATTGTTTTAGTTTTTTCTAGAAGGGGATTTAATATTGAATCGCTAG
TGGTTTCCGCCACTACTGATCCTAAGTTTTCTACAATGACTATTACTGTTGCAGGAGAAG
ATAAAGAAATCGTTCAAGTAATTAAACAATTAGCAAAACTGGTTAATGTTTTAAGTGTAA
AGGAATACCAACGAAGTTACCAGGTTATCGAAAGAGAACTAGCTTTAATTAAAATAAAAA
TTGAGAAAAGTGAAAGAAGTAATCTTCTGCAAATTGTCGATCACTTTAAATCCCACACTA
TTGATTTAACCGGTGATTCGGTAATAGTTCAAATAACCGGAACTACCGAAAAAGTGGATG
CTTGTATCTCCCTTCTAAAAAACTATGAAATTATTGAGCTGATTCGCTCAGGAAAAATCA
TTATGAAAAGAGGGAAGGGAAAAACTTAAATTAAAAATTTTTTTCTATTCTTACTCAAAA
CCATCATCTTCTATTGAAATACTGTTAGCAATAATAAAAGGAGCGTACAGTTCTCTAAAT
CGATCGGAATCCTTATCCATAACCGAGAAATTTCTTTGGGTCAAACGAGTGAGTTTTAAA
ATTCTCAGTGCTTCATTATCTTGGTATAAAATGCTAACTAACTGCCATAGGTAATACAGC
TTTTCTTTTTTGTAGAAGGCGATATCTAAATCGGTTACGGCAGTATGCTTTAAATTGATT
AATAGATCAAAAGCACTGACTAAAAAGCTATAGGTCAACCTTTTTTCTTCTTTACTAACC
GCATACGATATTTTATTTTTATTATCTCCTAATATATCTTCAAAAGTCTGGACCGATTTT
TTTAAATTTTTATAACTACCTTGATAGTAATACACTATGGCTAGTAAATATTTTAGTTCA
TATATGGTATCTCTAATGCTATTAAACCCTAAAGAGGCATTGATAAAGTCGGCTTCTTGC
TCATAAATGATGTTAATTTTTTCTAAAAAATTAATACTCTTTAGTAAAAAAAAATCAAAA
GAAAGTTCATTTTGAATAACCTCATAGTAATTTCTTTCAATGTTAGCAATACTAGTAAAA
TACTCAATACCTGATCTACTATAAACATCATCGGTACTATTTTTAACATTTTCCATTTTT
AATTTTAAAGAAGCTAAATAATCTTTGGTAACGGAAATGCCTTGTCGCATAGCTTCAAAT
AATTTTTTTTCAAAGTTTTCATCAATGGAAAATATTGGAGTATTGTTAATATACTCATTA
AATTCCTCTATAAATTCTAGGGAGTTTTCTTGTTCACTTCCTTCATTTTGCGGGTAGACA
AAACTAAAAGAAAGAAATAAAAATAAGCTAAGTTTAAAGGTTATTGTTTTTTTCACTATT
GATTTTCTCTTTTTTTATTAGTAAAATATAGTTAAATAATTATACCATACCTTTTACACA
TTTTTTTATATTATCAATTATCGAAGAAAAAAGGGTTAAAATTTAAACTATTTTTTTCTA
GCATTTTTTTAATGCCTAACTTTTTCTTTCAATAAAATCACTCACTGTGAACTTAGTATT
ATCATTACTAAAATAGTGTTTAATATCCTTTTTTTGTTGCTGCTCCAAGTAGTCTTTTCT
AGAAAGCTTAAGGATTTTCTTTTCTTCATTAAAGGACTGGACATTAAAGCTGTAATACTC
ACCAAGTTTGACTACTTTTTCTATGGAAAATTCTTTATCAGCTTGATTTAAAACTAGCTG
ACTTTTATGACAAAAACCCACTACCCCTTCAAAAATTTCTACGGCCACCCCATTATCGGT
TATTTCTTTTATTTTNNNNNNNNNNNNNNNNNNNNNNNNNNNNNNNNNNNNNNNNNNNNN
NNNNNNNNNNNNNNNNNNNNNNNNNNNNNNNNNNNNNNNNNNNNNNNNNNNNNNNNNNNN
NNNNNNNNNNNNNNNNNNNNNNNNNNNNNNNNNNNNNNNNNNNNNNNNNNNNNNNNNNNN
NNNNNNNNNNNNNNNNNNNNNNNNNNNNNNNNNNNNNNNNNNNNNNNNNNNNNNNNNNNN
NNNNNNNNNNNNNNNNNNNNNNNNNNNNNNNNNNNNNNNNNNNNNNNNNNNNNNNNNNNN
NNNNNNNNNNNNNNNNNNNNNNNNNNNNNNNNNNNNNNNNNNNNNNNNNNNNNNNNNNNN
NNNNNNNNNNNNNNNNNNNNNNNNNNNNNNNNNNNNNNNNNNNNNNNNNNNNNNNNNNNN
NNNNNNNNNNNNNNNNNNNNNNNNNNNNNNNNNNNNNNNNNNNNNNNNNNNNNNNNNNNN
NNNNNNNNNNNNNNNNNNNNNNNNNNNNNNNNNNNNNNNNNNNNNNNNNNNNNNNNNNNN
NNNNNNNNNNNNNNNNNNNNNNNNNNNNNNNNNNNNNNNNNNNNNNNNNNNNNNNNNNNN
NNNNNNNNNNNNNNNNNNNNNNNNNNNNNNNNNNNNNNNNNNNNNNNNNNNNNNNNNNNN
NNNNNNNNNNNNNNNNNNNNNNNNNNNNNNNNNNNNNNNNNNNNNNNNNNNNNNNNNNNN
NNNNNNNNNNNNNNNNNNNNNNNNNNNNNNNNNNNNNNNNNNNNNNNNNNNNNNNNNNNN
NNNNNNNNNNNNNNNNNNNNNNNNNNNNNNNNNNNNNNNNNNNNNNNNNNNNNNNNNNNN
NNNNNNNNNNNNNNNNNNNNNNNNNNNNNNNNNNNNNNNNNNNNNNNNNNNNNNNNNNNN
NNNNNNNNNNNNNNNNNNNNNNNNNNNNNNNNNNNNNNNNNNNNNNNNNNNNNNNNNNNN
NNNNNNNNNNNNNNNNNNNNNNNNNNNNNNNNNNNNNNNNNNNNNNNNNNNNNNNNNNNN
NNNNNNNNNNNNNNNNNNNNNNNNNNNNNNNNNNNNNNNNNNNNNNNNNNNNNNNNNNNN
NNNNNNNNNNNNNNNNNNNNNNNNNNNNNNNNNNNNNNNNNNNNNNNNNNNNNNNNNNNN
NNNNNNNNNNNNNNNNNNNNNNNNNNNNNNNNNNNNNNNNNNNNNNNNNNNNNNNNNNNN
NNNNNNNNNNNNNNNNNNNNNNNNNNNNNNNNNNNNNNNNNNNNNNNNNNNNNNNNNNNN
NNNNNNNNNNNNNNNNNNNNNNNNNNNNNNNNNNNNNNNNNNNNNNNNNNNNNNNNNNNN
NNNNNNNNNNNNNNNNNNNNNNNNNNNNNNNNNNNNNNNNNNNNNNNNNNNNNNNNNNNN
NNNNNNNNNNNNNNNNNNNNNNNNNNNNNNNNNNNNNNNNNNNNNNNNNNNNNNNNNNNN
NNNNNNNNNNNNNNNNNNNNNNNNNNNNNNNNNNNNNNNNNNNNNNNNNNNNNNNNNNNN
NNNNNNNNNNNNNNNNNNNNNNNNNNNNNNNNNNNNNNNNNNNNNNNNNNNNNNNNNNNN
NNNNNNNNNNNNNNNNNNNNNNNNNNNNNNNNNNNNNNNNNNNNNNNNNNNNNNNNNNNN
NNNNNNNNNNNNNNNNNNNNNNNNNNNNNNNNNNNNNNNNNNNNNNNNNNNNNNNNNNNN
NNNNNNNNNNNNNNNNNNNNNNNNNNNNNNNNNNNNNNNNNNNNNNNNNNNNNNNNNNNN
NNNNNNNNNNNNNNNNNNNNNNNNNNNNNNNNNNNNNNNNNNNNNNNNNNNNNNNNNNNN
NNNNNNNNNNNNNNNNNNNNNNNNNNNNNNNNNNNNNNNNNNNNNNNNNNNNNNNNNNNN
NNNNNNNNNNNNNNNNNNNNNNNNNNNNNNNNNNNNNNNNNNNNNNNNNNNNNNNNNNNN
NNNNNNNNNNNNNNNNNNNNNNNNNNNNNNNNNNNNNNNNNNNNNNNNNNNNNNNNNNNN
NNNNNNNNNNNNNNNNNNNNNNNNNNNNNNNNNNNNNNNNNNNNNNNNNNNNNNNNNNNN
NNNNNNNNNNNNNNNNNNNNNNNNNNNNNNNNNNNNNNNNNNNNNNNNNNNNNNNNNNNN
NNNNNNNNNNNNNNNNNNNNNNNNNNNNNNNNNNNNNNNNNNNNNNNNNNNNNNNNNNNN
NNNNNNNNNNNNNNNNNNNNNNNNNNNNNNNNNNNNNNNNNNNNNNNNNNNNNNNNNNNN
NNNNNNNNNNNNNNNNNNNNNNNNNNNNNNNNNNNNNNNNNNNNNNNNNNNNNNNNNNNN
NNNNNNNNNNNNNNNNNNNNNNNNNNNNNNNNNNNNNNNNNNNNNNNNNNNNNNNNNNNN
NNNNNNNNNNNNNNNNNNNNNNNNNNNNNNNNNNNNNNNNNNNNNNNNNNNNNNNNNNNN
NNNNNNNNNNNNNNNNNNNNNNNNNNNNNNNNNNNNNNNNNNNNNNNNNNNNNNNNNNNN
NNNNNNNNNNNNNNNNNNNNNNNNNNNNNNNNNNNNNNNNNNNNNNNNNNNNNNNNNNNN
NNNNNNNNNNNNNNNNNNNNNNNNNNNNNNNNNNNNNNNNNNNNNNNNNNNNNNNNNNNN
NNNNNNNNNNNNNNNNNNNNNNNNNNNNNNNNNNNNNNNNNNNNNNNNNNNNNNNNNNNN
NNNNNNNNNNNNNNNNNNNNNNNNNNNNNNNNNNNNNNNNNNNNNNNNNNNNNNNNNNNN
NNNNNNNNNNNNNNNNNNNNNNNNNNNNNNNNNNNNNNNNNNNNNNNNNNNNNNNNNNNN
NNNNNNNNNNNNNNNNNNNNNNNNNNNNNNNNNNNNNNNNNNNNNNNNNNNNNNNNNNNN
NNNNNNNNNNNNNNNNNNNNNNNNNNNNNNNNNNNNNNNNNNNNNNNNNNNNNNNNNNNN
NNNNNNNNNNNNNNNNNNNNNNNNNNNNNNNNNNNNNNNNNNNNNNNNNNNNNNNNNNNN
NNNNNNNNNNNNNNNNNNNNNNNNNNNNNNNNNNNNNNNNNNNNNNNNNNNNNNNNNNNN
NNNNNNNNNNNNNNNNNNNNNNNNNNNNNNNNNNNNNNNNNNNNNNNNNNNNNNNNNNNN
NNNNNNNNNNNNNNNNNNNNNNNNNNNNNNNNNNNNAACAGGTGCCAATTATTTTTTTTT
TATCAAAAACTACGTAAAAGTTATGGATATTAGCAACAATAAAGGGAAGGGATACTGGGA
GTAAATTAAAAGTAGAAGAAAATTTTTCAATAAAAGAACAAAGCTCTTTAGCTTCGTTTA
AAGCTGCTACCCTTATGAAAAGTTCATCCAAATATTTTAAACAAATTACCTTACCCTTTT
ACCCGGTTCTAGTATTTGGGTAATTCTAATCCCAAAGTTTTCATCGATAACTACGACTTC
TGCTTTAGCAATGACTTTGCCATTAACGAGTAAATCAACGGGCTCACCAGAAAGTTTTTC
TAATTCCACAATAGAGCCAATACTCAAATTGAGAATTTCTTTTAAGCTTCTTCTAGTCCT
TCCTAATTCCACAGAAATAACCATAGGAATATCAAAAAGCAAATTCATATTTTTATCGTT
ATCGTCTTTTTTTTGAGTGCCTTCGTTGAGGGTAGCAGTATTATCACTTGTCCCAAAATC
AGGAAATTCTATTTTTTCGGCCTGCTCACCATTCCCATTTTGATCATTATTTGAACCTAA
TAGATCATCATCCAGTTTTATTTCACTATCATTTTTAGAGGCACTACTATCAAAGATGTC
ATCTAATTCTTCATCTGATAAATTAGGGTTTTTTATATCATCCATTTTTTTTCCTTATTG
CCTTAGATTATAGATAAAATTCTTTTTCTGGTTGAATAATATCTAAAATTTTCACTGCTA
TTTTTTTATCTCGCACCCCAGGAGTAACGATAAACTTATCTTCTTCTTCTACCCTCATAA
CAAAATTATCGGTAATTTTCTTGTCTAAGTGGATATAATCTCCCACTTTTAAATTGAGAA
TTTCGGCAATATCTAATTCTAGATTTTTTATTTCTACTGACAAATCCGTTTCTAAATTAA
GGGCATGTTTTTTAACTTCAACGAAGCTCCCTCCTTGATTTTGGTTGTAATTAGCATAAA
CACTTCTAGCTGATAAACTATTCATAATGGTTTCTAATACGATATAAGGCAAGCAAAACA
AAATGCTCCCTTCAATATTACCAATTTTAGTATTTAAATTCACTAAAGCCACTGTATCGT
TAGGTGGAAGTATTTGTAAAAACTGGACATTACCTTCTAACCTTTCTATTTTAGGTTTTA
AATCTACGATATTAGCCCAAACTTCTCGTAAATTAGCTAACAGACGACTAATAACACTTT
CCAAAACCGAAAATTCAATATCAGTTAATTCTCTAAAATCTCTAATAACATTGCCTTCTC
CACCAAAAAGTCGATCGATAAAAGCAAAAGTTATCACTGGGGGGATTTCCAAAATAGCTG
AACCAGTCAGGGGATTCATATCAATAATAGCTAGCGTACTAGGCGTGTTAACCGTTTTAG
TAAACTGCTCATAAGAAATTTGTTCAATAGAAGAAACGTTCATGGAAGTGAACTTTCTTA
AAAAAGTAGAAAGGGTCGTTGAAACCGAGCGACAATAATTCTCATAAATGATTTGGATTG
TTCTTAGTTGGTCTTTAGAAAAACGATCGGGGCTTTTAAAGTCATAAATTTTAACCCGGT
AGTTTTTATTGAAAATTAAAGAATTATTTTCATTAATCCCATTTTCTTTTTGTTCTTCTT
TTCCATTAAAGAGGTTTAAATCATCATCTTCTTGCTGAAGATTAGATAATAAATCTTGGA
TATCTTCTTCGGAAATAAGTTCGGTCATCGTAGTAAATTAAAAAAATTAATGGATAGTAA
ACTCCTTAAAAAAAACATTATTTATTCCCGGCAATCTGACTAAGCGCAGGACAATGGTGC
GTATTTCTTCTATTAGAATATTTTGATTGTTAACGTTTTTTAATTCTAAATATTTTCTTG
TGCTAATGGCTTTTCTAATTTCTGCTTGGATTAAATTCCGGCGATTCAAAATCGCTGCTT
CTAACTCTGGGTTTTGTACTTCATAATCAATAACCAAAACTGCCTGCACGAAGTGATTAG
CAAACTCATCAGCTGTATTGACCAGCATCTCTTCACTTATCCATTCTTTGGTATTTTGAA
GGGCACTAATGGTTTCTAGATCTTTATTGTCAATGTTTCTAATTTCTTCTAAAGAAAATT
TTTCTTGATTCCTATTTTCTAGCAAATAAATAATCAAAAAAGCAGAAAAGACAAAAACTA
AAAATCGGACAACCTCTTTTAATGTATTATCTAGCGAAAAATTTATTGGCAGCCTAAATC
TACTTTTTTTTTCTTGCTTTTCTTGATTGTTTTCTTCTTGGTCTTTTTGATTATTATCTT
CTTGTTGTCCCATAACCTTTTTACTTTATTTATTATAATATGATATTCGCACNNNNNNNN
NNNNNNNNNNNNNNNNNNNNNNNNNNNNNNNNNNNNNNNNNNNNNNNNNNNNNNNNNNNN
NNNNNNNNNNNNNNNNNNNNNNNNNNNNNNNNNNNNNNNNNNNNNNNNNNNNNNNNNNNN
NNNNNNNNNNNNNNNNNNNNNNNNNNNNNNNNNNNNNNNNNNNNNNNNNNNNNNNNNNNN
NNNNNNNNNNNNNNNNNNNNNNNNNNNNNNNNNNNNNNNNNNNNNNNNNNNNNNNNNNNN
NNNNNNNNNNNNNNNNNNNNNNNNNNNNNNNNNNNNNNNNNNNNNNNNNNNNNNNNNNNN
NNNNNNNNNNNNNNNNNNNNNNNNNNNNNNNNNNNNNNNNNNNNNNNNNNNNNNNNNNNN
NNNNNNNNNNNNNNNNNNNNNNNNNNNNNNNNNNNNNNNNNNNNNNNNNNNNNNNNNNNN
NNNNNNNNNNNNNNNNNNNNNNNNNNNNNNNNNNNNNNNNNNNNNNNNNNNNNNNNNNNN
NNNNNNNNNNNNNNNNNNNNNNNNNNNNNNNNNNNNNNNNNNNNNNNNNNNNNNNNNNNN
NNNNNNNNNNNNNNNNNNNNNNNNNNNNNNNNNNNNNNNNNNNNNNNNNNNNNNNNNNNN
NNNNNNNNNNNNNNNNNNNNNNNNNNNNNNNNNNNNNNNNNNNNNNNNNNNNNNNNNNNN
NNNNNNNNNNNNNNNNNNNNNNNNNNNNNNNNNNNNNNNNNNNNNNNNNNNNNNNNNNNN
NNNNNNNNNNNNNNNNNNNNNNNNNNNNNNNNNNNNNNNNNNNNNNNNNNNNNNNNNNNN
NNNNNNNNNNNNNNNNNNNNNNNNNNNNNNNNNNNNNNNNNNNNNNNNNNNNNNNNNNNN
NNNNNNNNNNNNNNNNNNNNNNNNNNNNNNNNNNNNNNNNNNNNNNNNNNNNNNNNNNNN
NNNNNNNNNNNNNNNNNNNNNNNNNNNNNNNNNNNNNNNNNNNNNNNNNNNNNNNNNNNN
NNNNNNNNNNNNNNNNNNNNNNNNNNNNNNNNNNNNNNNNNNNNNNNNNNNNNNNNNNNN
NNNNNNNNNNNNNNNNNNNNNNNNNNNNNNNNNNNNNNNNNNNNNNNNNNNNNNNNNNNN
NNNNNNNNNNNNNNNNNNNNNNNNNNNNNNNNNNNNNNNNNNNNNNNNNNNNNNNNNNNN
NNNNNNNNNNNNNNNNNNNNNNNNNNNNNNNNNNNNNNNNNNNNNNNNNNNNNNNNNNNN
NNNNNNNNNNNNNNNNNNNNNNNNNNNNNNNNNNNNNNNNNNNNNNNNNNNNNNNNNNNN
NNNNNNNNNNNNNNNNNNNNNNNNNNNNNNNNNNNNNNNNNNNNNNNATTGCTCCGAATA
CTGTAATAAGTAGAGAAGGTATACTAATGTAAATTAAAATATTACCTGCTAAAAGAATCG
CAAGGATTAAAACCGAAAAAACAAATAAAAAACCAAATACCGCTCCTCTATCCATAATAA
TTATATTTTATTGCTTATTTTTAATTTATGTATTTGTATTATTATCGATATTTTTCTTTT
TTTCTAAATTAAATGCTTTATTCCAAAAAAAATCTATTTGGTTATTGATATCTTCTAAAC
TATTTTTAACGATGTATTTTTTGTCATTGGTTAGGGTAATAATGACGTAATCATGAACAT
CTATTCTCTCTATGTGAAAGGGGTTTAAATAAAATTCTTCTTGATTAGGTTTAGCTAGCT
TGATCATAATTATTTTCTAACTGCTACTAGAGCAATGACATCCCCTTGATTGGTTAATTG
AAAAAGATAATTTAAAGCTTCTTGCCACAGCTTCCTAGGGGCCGGGTATCCTCCATAAGT
AAAATAATTTTTAACTTTAAATCCATTTCGCTCGCATAAGTCAATTAGTCGCTTGCGTCC
GGGAAGCCACCGGTGGGAAGGCAAATTGCATCTCCACTCATTCAAATTCCTCTGCGGAAT
AAAACCTTCCACATTAGGGCAAGTAATCACTAACTTACCCCCTTTTTTTAACCACTTTTT
AGCACTATCTAAAAGCACAATGGGGTTTTCTAAATGTTCAAAAACGTGATAAGAGGTAAT
TACGTCAAAGAAGTTATTTTTAAAAGAAGCTTTTTCTAGGGTTTTGTTCACTACTCTTTT
TTTAATGGGCTTAGCCATTAGGGCTAGTTTTTTTAAAGTTGCTTGATATTCACTAGGAAT
GGGTTCTAACCCAAAATAATTCCCCTTCCCTTTTTTAGACAACTCTGCTAAAAAATAACC
CCTCCCACAACCTACTTCCAATAAATTTACTTTAGAGCGCAGACAAAAATCCCATAACTT
TAACTGTTTAAAGTTGGCAATATTGACGGATAAATTACTGTTATCATCCATCATGTTGGT
CATAGGAATATTAAGGGTAACCGCATCTTGCTGGTTAAACGGGACTTGGGCTAACATATA
AGGAAAACTTTTATTCTCGGACATCTTGATAAAATTTCATTACCCCTTCTTGAATATTTT
TTCCAACTTTTATGGTTAAATTTTTAAATTGGCTCAGGGCCCGTTCTCCCTTGGGGGTAA
CAATAATCCATTTTTTATAGCTGGCAAAAAGTAAAAAAAAAATAAAAAAGATAAATAAAA
ATAATATTTTTTTCAAAATAAATTAATAATTAATGGGACCGCTACGATCGTGCCAATAGC
CGAGCCTAAGGAAGAAAAAATAAAAACCAATAAAATTTTGGTTAATCTATTCTTCCACCA
ATATTTAAAATCGGTAATTTTTAAAGAAAACCCTTCAAAATCTTTTACTCTAGGGGGAGC
AATTAAGGCTTGCACTAAACTAACGACCATTCCCGCTCCAATAGTCGGGTTTAGACTCGT
GATCGGGGCAGCGACAAAAGACAAAACAATAGTAAGGGGATGGGCTAAAGCTATGAGAGA
ACCCAAAGCACAAAAAATCCCATTAGCTAGAAACCAAATCCCAAACGATTCATAGATAAC
ATTTTCATTGCTAGAAAAAATAAAACCCAGTAAAAAAATTGTTAGGATGATGCCTAAAAA
TAAAAAAGGGAATATTTTACTAATCCAACTTTTAGCAGGGATGGTCTCTAAATCGGTTAA
ATTGGTTTTTTTTAATAACTCAGGATTTCTAAAAAAAGCCAGCATCCCGGGTAAATGCCC
TGCTCCTACTACGGCTACGCTAGGGGTTTTTCTGCTCTTGGTTATTACCTTTAAAATATT
TTTGGTCATGTAAAGGTCGCGTTCATCAATTAAAACTTTTTTAATGGTAGCAAACTTGGC
TCCCAATTCCTCAATAACTCGCTGGACAATGTCTTTACTTACTAACTTTTTATAATCTAA
GCTATCATTTTTTTTCATCACCTCTTCTTCAAAAGAAAAAAAAGAATAAAACAACCTTAA
TTTTTCCCTTAACTTTAAACTTCGATAAATTCTCTTCAAGGTAATATTAGCATTCCGATC
AACCAAGAAAATTTTAGCCTTGATTTTTTCTCCTTCTTCAATGGTTTTTTTAAATTCTTC
GCCCGGGGCACTACCAGTTTTTTCCGAGAATTTTTTTTGCAGAATAGCTAAAAATAAATA
AGATAAAAAAAACAGGGTTTTTCGAGTTTTAATAATTTTAAGAATATCAATTTCTTTGAT
TTTTTGGAAGAGATTTTTTTTTCTCTCCGCATCTAATTCCACAAAAATATTCTTAGGCTT
TTTAGCATTAATCGTTTTACTAACTAAGGCTACTGATTCAGGAGAAATATGAACAGTGCC
AATGAGATAAAGGATTTGCTCA
>scaffold5373_cov18
ATTGGATCCTCAGAGGAAACTAAGTGAGGCGACTAGGCCGGTTTATAATAGTGATAACCC
TGAATATAACTTACGAGGCATTACCGCCCTGACCACAGCAGAGGTGGGGGGAAAAATTTA
TCTTTATGCATTTGCCAGTGGTAATATTACAGGAGCGTTTAGTACCTTTGAAGTAGGAGC
CAGCGGTCTCTTGCGTAATATTTATAACTCTCCAGATAGTTTAGACTTTGATTTTACATC
TGCTAAAGCAGTGAAAATAGGGCAAAAGACTTTCCTAGTAGCAGCGGATAATAATAATCA
ACGAATATTATCATATTTGGCTAAAGAAAATGGTCAGCTAGAACGAATATCTAGTCTAGC
AAGAAGATCACGTATTTTTGCACCAAGTGTTGGTAGTCCCCTAGTAGTAAATAGACCTCA
AAAAATAACTACGGCTAATCTAAATGGGAAAAACTACGTTTTCGCTGTGGCGGNNNNNNN
NNNNNNNNNNNNNNNNNNNNNNNNNNNNNNNNNNNNNNNNNNNNNNNNNNNNNNNNNNNN
NNNNNNNNNNNNNNNNCCCCCTGGCTATTAATAGTTTTAGCGGTGCAAGTAAAAACCGAG
CAATAACCAGTGCTACCATAAACGGGGATATTTATCTCTTTACCAGGAATACTTATAATG
ATGGGATAACCGTCCTTAAAGTACTGCCCAATGCTAATGATAAACTCCAGGTAGCTAGGA
GATTGTCAGCTTATGGTGGTAGTGGTGNNNNNNNNNNNNNNNNNNNNNNNNNNNNNNNNN
NNNNNNNNNNNNNNNNNNNNNNNNNNNNNNNNNNNNNNNNNNNNNNNNNNNNNNNNNNNN
NNNNNNNNNNNNNNNNNNNNNNNNNNNNNNNNNNNNNNNNNNNGGTAATGCAGGAAATGA
AATGGGAACTCTCGAGGTAGGTGGTACTACATATCTTTATTTGATGGCTCATGAGCTTAG
TTATAGTCGTCTTAAAATCTTGAGAGTGAATCCTTAGAGTAGCGAGGCCATAATTTATTC
CAGCTTTCCCCGAGAACTCCCTAGCGCCAACTAGGAAGCCCTCGGGGATTTTTTTTGTCT
TGTTGGCTAATGTCTTTTCATGGCCCTAATTAATAGTATAATAAAGCTATGAGAACTTAC
CAAATAGCCCTACTTCCCGGCGATGGCATTGGCCCCGAAATATGTCAGGAAGCCGTAAAA
GTATTAGAAAAAATAGGCGAAATAGAAAACCTTAACTTTGATTTCATTCCAGCTGACGTT
GGGGGAAGCGCTATCGACAACCACGGGGAAGCCCTTCCCGAGAAAACCCTTAGCTTATGC
GAGAAAAGTGATGCTATCCTTTTTGGCGCAGTAGGGGGGCCGAAGTGGGAAAACCTCCCA
CTAGAAAAGCAACCTGAAAGAGCTGCTCTCCTCCCCCTACGGAAGCACTTCAACCTCTTT
GCTAATTTTAGACCGGCCCTTATTTATCCTGCTTTAAAAAACGCTTCCCCATTAAAGGGG
GAAATTTTAGCTGATGGGTTGGATATTTTAGTCCTACGAGAATTAACCGGGGATATTTAC
TTTGGTCAACCAAAACTAATAACCGACCAAGAAGGTAAAGATACCATGCATTACCAAAGG
GGGGAAGTTGAGCGCATTGCCCACTTAGCCTTTAAAACCGCTAAGCTGAGGAAGAAGAAA
ATCACTTCGGTAGATAAAGCTAACGTTTTATCCACCATGGTTTTTTGGCGAAAAATAGTA
AGCGAAGTAGCTGCCGATTACCCGGATGTGGAGCTGCAGCATATGTACGTGGATAACGCT
GCTATGCAGCTAGTTAGAAACCCTAACCAGTTTGATGTTCTTCTCTGCCCCAATATGTTT
GGCGATATTTTGTCCGATGAAGCTTCTATGATCACTGGCTCCATTGGTCTGCTCCCCTCG
GCTAGTATTAATAGCGAAAATTTTGGCTTATATGAGCCGATTAGTGGCAGTGCCCCAGAT
ATTGCTGGCAAAAACATTGCTAACCCCATTGCCCAAATTAGCTCGGCGGCTATGATGTTA
GCCTTTTCGCTTAAAGAAAAAGCTGCTAGTGCCCGCATAGAAAAAGCCATTAGTAAGGTT
CTCGAAAAAGGCTACCGCACAGCTGACATTATTGAAAGCGGTAAAAAAGTGGTAACCACC
AGTGAGATGGGGGATTTAATCACCTCTTTCTTATAAGCAATCCACCCACTACCTAAAAAA
TGCCGATAAATTTTCTAAAGCTATATTATAATTAATAATCTAAAAAGGGTGTATAGCTCA
GCTGGTTAGAGCGCTACACTGATAATGTAGAGGTCGGTAGTTCGAGTCTACCTACACCCA
CCATTTGTTAGATTTATGATAAAAAAATGGTTACAGATAAGTTTTTTTCTCTTTTTTCTT
GGCTGTATTGTCTTTAGCGGGTTTGTTATTGCTACTTTATACGACTTAAAAGGAATTAGC
TCCTTAGAAACCTACAAACCTCCGACAGTTTCGAAAATCTTAGACATTAACGGCGATTTA
ATTGCCGAATTTTATAAAGAAAGACGAAAAATTGTTTCCCTAAATGAAATTTCTCCTTAC
GTTATTCAGGCCACTTTAGCTACCGAAGATAAACGCTTTAATAATCATTACGGGGTTGAT
CCTATTCGCATTTTAAAAGCTTTATTCGTTAATCTCATGTCTTTAACCAAAGAGCAAGGG
GGGTCGACCATTACCATTCAGCTTAGTAAATTAATTTTTTTAAATCACGAAAAAACCTTC
ACTAGAAAAATCATTGAGCTTTGGTATGCTTTCCAAATAGAAGCCCAATATAGCAAAGAG
GAAATTCTCAATTTTTATTTTAATCAAATCAACTACGGGCACGGGGCGTACGGTATTGAA
GCAGCCGCTAATTTCTTCTTTAATAAAAAAGCTAAGGAATTAGACCTCGCCGAATCCGCC
CTGTTAGCTGCTATCCCGAAGTCGCCAGTTTATTATTCCCCCATTCGTTATCCAGAAAAT
GCCATGCGTCGACATAGGGTAGTACTGTTAGCTATGGTAAGTAATGGGTATATTANNNNN
NNNNNNNNNNNNNNNNNNNNNNNNNNNNNNNNNNNNNNNNNNNNNNNNNNNNNNNNNNNN
NNNNNNNNNNNNNNNNNNNNNNNNNNNNNNNGGACCGTCAACCACGCTCCCTATTTTACC
GAGTATATCCGGGCCAAAGTATCTAAGGACCTTAAGGAAGACAAAGTTTACGAGGCGGGC
ATTAATATTTACACTACCCTTGATTTAAAACATCAAAAAGCAGCTCAAAAATTCCTTTGG
GAAAAATTGGCAGAACAGGATAAGGTCAATGCTATTAATGAAAAAGTCATCATTAACAAT
TTTTCTTATCCTACAATAGAGTCCTTAGGCCTTCTAGGGAGCGTCTTTAATTTAGAAACC
ATTAACTTTATGAATGCTTTTTTTAAAAAAAAAGCGGTTGAAGAATACAACGNNNNNNNN
NNNNNNNNNNNNNNNNNNNNNNNNNNNNNNNNNNNNNNNNNNNNNNNNNNNNNNNNNNNN
NNNNNNNNNNNNNNNNNNNNNNNNNNNNNNNNNNNNNNNNNNNNNNNNNNNNNNNNNNNN
NNNNNNNNNNNNNNNNNNNNNNNNNNNNNNNNNNNNNNNNNNNNNNNNNNNNNNNNNNNN
NNNNNNNNNNNNNTTATGCCATTGCTATTGAAAAAGACATCCTTACCGCCTCCACTCTGT
TAAATGATTCTCCCTTGATTTTTGACGATTACATCCCTAAAAATTACGATAACTTTTATC
GTGGGCCTATCTTGGTGCGCGATGCCCTTAAAAAATCGGTGAATGTCTTAGCCGTAGAAA
CCCTAGATAAAATAGGAATCAAAGAAGCTAAAGCTAGCCTAGCTAACATTTTCCAAGCAA
GCACTACTAAAAGCCAAAATGAGAAATTCCCTAACGACTTAACCTTAGCCTTAGGAACTG
GGGTTTTTTCTCCACTAGATTTAGCCACCGCTTATGCGGTTTTAGCCAATAACGGCAAAG
AGGTTATCCCTAAAACCATTCGCTACATTAGTGATAATAATGGAAAGATTATTAAAAATT
ATCAAGAAGAGTATGATACCTACACTGAAGATCAACTCCTTAGTGAAGAGAGCGTTTTTA
TTATTAAAAACATTATTAAAGAAGTTTTCTCTCCAGGAGGGACAGCCCATATTCCAGAGC
TCTTAAAAGGANNNNNNNNNNNNNNNNNNNNNNNNNNNNNNNNNNNNNNNNNNNNNNNNN
NNNNNNNNNNNNNNNNNNNNNNNNNNNNNNNNNNNNNNNNNNNNNNNNNNNNNNNNNNNN
NNNNNNNNNNNNNNNNNNNNNNNNNNNNNNNNNNNNNNNNNNNNNNNNNNNNNNNNNNNN
NNNNNNNNNNNNNNNNNNNNNNNNNNNNNNNNNNNNNNNNNNNNNNNNNNNNNNNNNNNN
NNNNNNNNNNNNNNNNNNNNNNNNNNNNNNNNNNNNNNNNNNNNNNNNNNNNNNNNNNNN
NNNNNNNNNNNNNNNNNNNNNNNNNNNNNNNNNNNNNNNNNNNNNNNNNNNNNNNNNNNN
NNNNNNNNNNNNNNNNNNNNNNNNNNNNNNNNNNNNNNNNNNNNNNNNNNNNNNNNNNNN
NNNNNNNNNNNNNNNNNNNNNNNNNNNNNNNNNNNNNNNNNNNNNNNNNNNNNNNNNNNN
NNNNNNNNNNNNNNNNNNNNNNNNNNNNNNNNNNNNNNNNNNNNNNNNNNNNNNNNNNNN
NNNNNNNNNNNNNNNNNNNNNNNNNNNNNNNNNNNNNNNNNNNNNNNNNNNNNNNNNNNN
NNNNNNNNNNNNNNNNNNNNNNNNNNNNNNNNNNNNNNNNNNNNNNNNNNNNNNNNNNNN
NNNNNNNNNNNNNNNNNNNNNNNNNNNNNNNNNNNNNNNNNNNNNNNNNNNNNNNNNNNN
NNNNNNNNNNNNNNNNNNNNNNNNNNNNNNNNNNNNNNNNNNNNNNNNNNNNNNNNNNNN
NNNNNNNNNNNNNNNNNNNNNNNNNNNNNNNNNNNNNNNNNNNNNNNNNNNNNNNNNNNN
NNNNNNNNNNNNNNNNNNNNNNNNNNNNNNNNNNNNNNNNNNNNNNNNNNNNNNNNNNNN
NNNNNNNNNNNNNNNNNNNNNNNNNNNNNNNNNNNNNNNNNNNNNNNNNNNNNNNNNNNN
NNNNNNNNNNNNNNNNNNNNNNNNNNNNNNNNNNNNNNNNNNNNNNNNNNNNNNNNNNNN
NNNNNNNNNNNNNNNNNNNNNNNNNNNNNNNNNNNNNNNNNNNNNNNNNNNNNNNNNNNN
NNNNNNNNNNNNNNNNNNNNNNNNNNNNNNNNNNNNNNNNNNNNNNNNNNNNNNNCTTAG
AAACTATTGAGCATTGCCGAAGAAACGTGGAGTGGGCTTTTAGTAGGGGGATTAATCACA
TTGAAACCGCCTATGGCTATGGGCTTAGTGAAAAAGTTTATGGCAAAGTGCTAAATGACA
TTTTACAGATCCCACGAGAAAATTACCTGTTTATGACGAAAGGATGGGGTAAAACTGGTG
ATGAGACGAAAAGAAATGTAGAAGAACAGCTTAAAGCATTAAAAATGGATTATTTTGATT
TTTATGCTTGGCATGGGATCAATACTTTAGAGCGGCTGGAAATTGCCCTTAAAAAAGGAG
GGCCGCTGGACGTTCTACAAAAAATGAAAGAAGAAAAAATTATTAAAAATATTGGCTTTA
GTACTCATGGGCCTTTGGGCATTATTTTAAAAGCCTTAGAAACCGATAGGTTTGATTTTG
TCAATTTGCATTACTATTATTTTTTCCAAAGAAATTTAGCCGCGGTTGAATTGGCCCAGG
AAAAGGATATGGGGGTTTTTATTATATCCCCTAATGATAAAGGCGGTCAACTTTTTAACC
CTTCCTCCTTATTAAAGCAACTCACTGCTCCACTCACTCCCATTCAATTTAATGCTCGCT
TTTGCCTTCGCTCCAGTGCGGTTCATACCCTTTCTTTTGGTATGACCGAAGAAGAGCATT
ATCAAGAAATGCAGGGAATTTGCCCGGTTACCATTCCTTGGGGAGAATTGGAGAAAAAAA
TCTATTTAAAGCTAGAACAACAAACCTTAAAAGATCCTTTTAGCGATTATTTAGGCTACG
AGCTTTTAAATGATCCTTCAGAAATTAATATCCCGGAAGTCCTGCGTTTTAGGAAAATGT
GGAAATGTTTTGCTCTGGAAAACTATGGGTATTATCGCTATAACATGCTAGAAAGCGAGG
GGCATTGGTTCCCGGGAAAATTTGCTACTCCAGAAAATATTGCGAAAATAGATATGAGTA
AAGTACCGGCTACCATCCCGTTGAAAAAACTGCTAGCCGAAACCCACGAAAAATTTTTTA
GACCTAAAAAATAACTCTAAGTGCACCTTAAAAATTTATTATTAAAATTCTGCTAGCTAA
GAAGACATACGCTGGGCATACCAAGGGGCTAATTTTAGCGGGTTCACTAGGTAGTCTTGG
TTATTAAAATAGGTCCTCATTACTTTCTTATAATTGGTTTTTTTTAACTTTATAATATCA
CGTTCCCAACTAAGAAAATGGTTCCCCCCGTCCAGCAAATCTTCTGTAAAAAAACCCACT
AGCTGAAGCCATTTATTATCATTTTGTTTTCTGATATTGTCGATACTTTTTTTTTCTGCT
AGGGTAAAATTCCAATGATTAACGGCTTCGGTTTTTTCTGGGTGGATGAGTTCTTTAACT
TGCTCTAAGTTTAACAGCCAGCATTTTTTCATCTGTTCTCCCGAACAGAAATATAAAAAA
TGATGGGTGTCATTAGCTTTTACTAAATAGATTTTTTCTTTATTTTCCTTAGTGAATAAA
AAATGGTTGGCCCCTAAAGCAACTAAAGGGATATTATAAAAAACGCTCAATGTTTTAGCA
AATAAAATGCCTACTCGAATAGTGCTATAGGCTCCCGCACCTTGAATAACCCCTAGTTTG
TTAATTTCTTTAAGATTAATGCCATTTATTTTTAAGAAGTCATGGAGCTTAGTAAAAAAA
GCAACTTGAAAATCCCTCTCCTTTAGCCAAGAAACTTGATGAAAATACTCTTCTTTTCTT
TTGCTTGCTAAAAAAAGATAATCATCACTGGTGTCAATAAAAAGCCAGGCCATTAAAAAT
TGCTATAAAAAAATTATAATAATTTAGCCTTTCTCTTCTTTTGGTGGGTTTCTAAACTAA
CCACTTTTCCGCTACTAAGTTTAGTAATGTCGTTAATAATTTTTTCTTCTTCTTTAACGA
TATAATACCCTTTTTTTAAAATCTCTTGCGGGGAAGCAGCGATAATTTTTGCTTGCAGAA
TGGACAAATAAAGATTTTTCGATTTTAATTGATTTTTAATGAGGGAAAATAAAGTTTTCC
TAAAATGCAAGGAGGCTCTTTTTTGGTTATTTAAGGAATGGCGAAATTGCTTTAAGAAAA
ATTTGCTAGAGAAAAGATTAAGTTGTTCTTGCAATTTGATTAATTTCTTTTCCATTAACA
AAAGCCACTGCGATTTTTTCTCACTTAATTGGTATAGAAGTTCTTTTTTGCCTTGGCTAA
TTTTTTCAGCAGCTGCGGTTGGGGTAGCAACCCGGTAATCACCCACTAAATCAGCAATAG
TATAATCCACTTCATGCCCAATAGCGGTTATGATAGGTAGTAAGGAATTATAAATAGCAT
AAGCTACTTTTTCTTCATTAAAACACCACAAGTCCTCTCTTGCGCCCCCTCCCCTAGTGA
GGATAATAAGGTCAAAATTGAGCTTTAGATTATTAACATAGTCAATCATAGCTGAGATTT
CTTCGTGGGCCTTTTCCCCTTGAACGGTAACGGGAAAAATAAATATTGCTAGCTCCGGAT
ATTCTAAATCAATAGTACGTAAAATATCTTGTAAAGCTGCTCCCCGCGGGCTAGTAATAA
TGGCCACTTTCTCTGGGTAACGAGGAATCGGTTTTTTGGTCGTTAGAGAAAAAAGCCCTT
CCCCTTTTAATTTTTCGTATAATTGGGTAAACGCTAAATCCAATTCTCCTTGCCCTTCGG
TGATCATTTTTTCTACGATTAGCTGATAACTCCCCCTTTTTTCGTACAAAGAAATGCTCC
CCAAGCATTCTACTTTTAATCCTACTTCCGGCTTAAATTTCATTTTTCTCAAGCGACTAC
TAAATAAAACGAGGTTAAGTAGGGCCTTTTCATCTTTTAAAGTAAGAAACATATGCCCAC
TAAAAGAAAAAGTTGCTTCGCTAATTTCGCCTTTCACCCAAATCCTTTGAAATTTGTCGG
TTAAGGTTTTTTTTATTTCTTCGGTTAATCCGGAAACCGTAAAAATGAATTTATTTTTGG
TAGAGTCGTTATCGTAGGATAAGGGCCATTGGTCATTAGGGGGACTAACTTTTTCGTCAG
TAAAATTTCCTAGTTCCCTTATTTCTTTTTCGGGATTTTCAAAAAAATTTAACGGTTGCT
GGTTAATCGACTTGAAACCACTAGCTTCCTCGGTAATAACTTTTTTTTGATTTTGCGAAA
AAAATTCTAAATAAACTTTCCCATTAATCTTAGAAAAACTTTTAAGGATAATGGTGTCTT
TTTCCCCATTTATAAAAACAACTTTTAGTAAAGAATTAGTTTTTTGCCAAAAATCTAAAA
CGGCAAACAACTCAGAGTAACTTTCCATTATTATTCCCTACTAGTAAAGCTCAAATTCCC
TTCGTGTTTTACTTGATAGCTATACCCTTGGGTTACTAAAAACCCTTTACGGTTTTGCGA
TAAAATTTCTTCTCGAGTATAACGGGTTACTAAAGAGATAAAATAAGCCTCGTTACTGCC
CTTGACTTTAGGGCGAATGATTCTCCCTAGGCGTTGGGCTTCTTCTTGCCTTGAACCAAA
AGTTCCCGAGACCTGAATAGCCACTTCAGCGTTAGGCAGATCAATAGCAAAATTAGCAAT
TTTAGAAACGACAATAAGCCGGATTTTCCCTTGGTTAAATTCAGTATAAATTTTTTGCCT
AGTTAGATAATTGGTTTTGCCAGTGAGCAAGGGAGCTTGCAGTTTTTCAGCAATGATTTC
TAGTTGCTCGATGTAATGACCAATAATAATAATTTGATGGTTTTTAAAATTAGTAATAAT
CTTTTCAATTAATCGAGTTTTTTGAGGATTGATACTTGCTAGCTTGTATTTTTCCTTTTC
ATTAGAAGTGTTGTAATATTGGTGTAAAATTTCTTCTCCCATATCCACTTTAACTTCAAA
GCAGTTGACCTTGGCTAAAAAATTAATTTTCTCAAGATCTTTCCAGAAAACATCGTACTT
CTTCGGCCCAATAAGAGAAAAGACCTGTTTTTCATTACCATCCTCCCGGACTAAAGTAGC
AGTAAGGCCTAATCTCCTTTTCGATTGCACACTAGCTACGTAACGGAAAACTTTAGCTGG
TAACATGTGAATTTCGTCGTAAATGATTAGCCCCCAATTTCTCTTTTGAAATAAAAAGAG
ATGATGAAAATCACTCTCGCGATTTTCCCGGTAGGTAAGAATTTGATAAGTGGTTAACGT
TACTTTTTTTATTTCTTTGACAATGCCGGAATACTCACCAATGTCTTCTTCCTTAATCGT
AGTTTTTTCTAGTAGCTCTTTTTTCCACTGGCGAAGGGCTACCACATTGGGGGTGATGAT
TAAGGTCGTCATCTGCAGAGCAGCTAAAATGGCAATACCCACAATTGTTTTGCCGGCCCC
ACAAGGTAGAATAATAAGGCCCATTGCTCCTTTGCCGTATTTCGATTCTTCTAAGAAAGC
TTCCCTAGCTTCTTCTTGATATTTTCTTAAAATGAGCTTTTCTTTTTTAACCATTAATTC
CAAAGGATCCCCGTCAATAAAATTGGTAAAGTCGTTAACCGGATAACCTAAGTTAATCAT
ATTTGACTTAAATATTCCCCTAGCTTGGTTAGCTAAAATAATTTTATCGTGGTTGATCCG
GATAGCATTTTTAATCTCACTTTCTAAATTTTGAATAATCTCTTTAAGTTCCTGCGGTTT
TTTACTTTCAATCAAATCGTACTTTTCATCATAAGTGGTTATTTTAATTAAATTAAAATT
TTCAAAACTCTCTTTAATAAAAATTAAAACTTTACTAGGTAAAGGATATTTCGAATAGCG
TTGTAAAATTTCTTTAATAATGGGGTAAGTAATCCCTTTGGTAAAACCACTCCACAAAGA
AACCCTAGTAACCGCATAGATATGAAAAAAGTTTAAAGATTTAATTAATTCTAGGAAGGA
AGAAATTTCCTGCTTAGCTGGTAAAAAGTTAATCGATTTCGTTTCCAATAAAATCCTAGA
CTTTGATTCAATAATTAGTGGGTGCATATTACGGTACTAACTTTAAAGAGATATCAAGAG
CAGGAGCGGAGTGGGTTATTGCCCCACTGCTTAGATAATCAATAGGTAATTTTTTATAAA
AGGTTAAATTTTTTAAACCGACATTGCCACTTACCTCTAGTTTAATTTTCTCGTTATTTT
CTTTAATAACATTAACCACTTTTTTTAAAGAATTTAAAGGAAAATTATCTAAGAGAATCT
GGTCAACGAAAGGATACTGACTTGCTACTTTTGCCTCTGCTAACGTTCGGCACTCTACAG
TTAATTTAGTTTTTTTTTTTCTTTGGTGCTCCTCTATTTTTTTGATAGCCGGTTTTACTC
CTCCGATAAAGTCAAGATGATTATCTTTTACCAAGTACTCATCATTTAGCGAAAAACGAT
GATTCTTTCCACCACCTAAAAAAACGGCATATTTTTCTAAAAAGCGATAACCGGGGATGG
TTTTTCTAGTATCTAAAATTTTTATTTTACTTCCTTTTAGTTTTTCTTGAAACTGGTGGG
TTAAACTGGCAATCCCACTAAGCCGCTGTAGTAAGTTAAGGGCGATTCTTTCATAACCAA
TAATCCCGTTGTAATTGCCTTTTAAAGTAGCTAGGATATCCCCTTGGTTTATTTGATCCC
CGTCTTTTTTAACGAGTTCAACTTTAATTTTTTTAGAGGAAAAAATATCTTTTATTAAAA
GAAGGCCCACGATAATTCCTGAGGCCTTACTAATAATAACTGCTTTTTTTTCGAGTTTTT
TAGGGGGAATGCCTGACGTCAGTGCTAGAGTAGTAATGTCGCCACCCCCTAGGTCTTCTT
TTNNNNNNNNNNNNNNNNNNNNNNNNNNNNNNNNNNNNNNNNNNNNNNNNNNNNNNNNNN
NNNNNNNNNNNNNNNNNNNNNNNNNNNNNNNNNNNNNNNNNNNNNNNNNNNNNNNNNNNN
NNNNNNNNNNNNNNNNNNNNNNNNNNNNNNNNNNNNNNNNNNNNATAATAATTTAACTAA
ATTCAAGTTGTAGTAAAAAATTAAAAATAGGTTGAAGAGGACTCTTTAAAAGAACCGTTA
ATTATAAGTGATATAATTTATTTTGTGGATAATTTTTATGAAAAACTGTTTAGCTGGTTT
AAAGCTAATGCCCGAGAGCTTCCCTGGCGCCAGCAGAGAAATGCTTATACTGTGTGGATT
AGTGAAGTAATGCTGCAACAAACTCAAGTAAAAACCGTTATTCCCTATTACCAAAATTGG
ATGAAAAAGTATCCCACGTTAGCTAATTTAGCGAGAGCAAGCGAACAAGAGGTGTTAAAA
TCCTGGCAAGGGCTGGGCTATTATCAGCGGGCAAGGCAAATAAGAAAAACCGCGCTTATT
ATCGAGAAACAATTTAATGGGGAATTCCCAAATAACTATAAAGCACTTCTAAGTCTACCG
GGGATAGGGGATTACACAGCTAACGCTATTCTCCATTTTGCTTTTAAAAAAAATGTCGTG
GCTATTGATACGAATGTTTTTAGAATTTTTGCTAGAATTCTACTTTTGCCAGGAACTATC
CCTAACCAAAAAACTAAGACAACTATAAAAAAATATTATGAAAAAATTGTTTCTGCTAAA
AAAAACCGCTTTTTTAACGAAGCCCTTTTCGAACTGGGGGCCCTAATTTGCTTTAAGAAA
AACCCCCTCTGCTCTTTTTGCCCAGTTGCCCTAAATTGCTTAGCTTATCAAAAAAAGTTA
GTTAAAGAATACCCTTTATCCACTAAAAAAAAACTAGCCCAAGTCCGCTCAACTAGTTTT
ATCATTAAAAAAAAGGGGAAGTTGCTTTTAGAATTACGCCAAGGAGAAAAACGTTTAAAC
CAAATGTGGCAATTCCCCACTTTAGAGCACCATCTTTTTTCAAAATCTCAAGAACTAGAA
AAGGCTTTTTTACAAAAGTACCAAATAAAAATTGTTATGCAGAAAAAAATTACTGACTTT
ACCCATTTTTATACTAAGTATAAAATATTTTATGATGTTTACCAAACCAAGTTTTTTTTA
AGGGAATCTGGCCAAGAAAAAAAATTAAAAATGAATTTTTTTACCCTAGAAGAAATCTAT
AATTTACCTTTAAGTAGCGCTAATCAAAAAATACTTGAAGCAATAAATAAAAAAAAAGTT
TAAGAAATATGCTGGTTTCGCTCAAAAAAACCGGCTAACTCCTGAACAGCTATTTTTTTC
ACAAAAGGGCGGCCATGGGGGCAGGCGTGAATATAGTCTTTTTCGTAGATTTCTTGGATG
ATGGCTTGCATTTCTTCTTTGCTGAGAGCGTCCCCCTTCATTACCGACATCCGGCAAGCC
AGGCGAGCAACAATTTTTTGGCTTAAATCTTCTAAAGTAAGGGTTTCCTTTTCTACAACT
ATTTGTAAAACGTCATCGATAACTTCCGGGAGATTTTCTTCTTTAATAAAACTAGGATAG
CTTAATAGTCTTAAATTTTTCTCACCAAAGTCCTCTATCTCTAAGGAGTATTGTTGTAAT
AGTTTTTTTTTCTCTAAAATAATTTCTTTTTCCAATGTGGGTCTTTCGATAATAAGGGGG
ATAAGCAGCGTTTGGCTAGTTAGCTTACTGTTTTGTAGGGTAT
>scaffold29205_cov16
CCGGCCATCACACGGATGCGAAGTACCAACAAGGTGATGTATTGCTATTTGGACCAGAGA
CCCGCGGTCTGCCCGCAGAAGTGATTGAAAGTCTACCGATGGAGCAACGCATTCGCATTC
CGATGATGCCAGATGCGCGCAGTTTAAACCTATCCAATGCGGTGGCGATTATTGCCTATG
AAGCGTGGCGACAGTTTGGCTTTGAAGGGGCGGTTTAAGCCCTTTATTAGCGAGAGCGTT
AACCGAGCCTGAAATTTAGGCAATAAAAAACCCAGCACTAGGCTGGGTTTTCAATACATA
ACAAGAAGAAACTTATCAATTACTTGATTTTAGCTTCTTTGTACATAACGTGTTGGCGAA
CAACTGGATCAAACTTTTTGATCTCAAATTTGCCTGGCATGTTACGCTTGTTCTTGTCAG
TTGTGTAGAAGTGACCAGTACCAGCAGATGATACTAGACGAATTTTCTCACGAATGCCTT
TAGCCATTGCTTAATTCCTCTTATACGTTCTCGCCACGAGCACGGATATCAACAAGAACA
GCATCGATGCCTTTCTTATCAATAATACGCATACCCTTAGCGGTCAGACGTAGTTTAACA
AAGCGTTTTTCGCTTTCTACCCAGAAACGATGAGTTTGTAGGTTCGGCAGAAAACGACGC
TTGGTAGCATTTCGTGCGTGTGAACGGTTGTTACCCGTTACAGGACGCTTACCAGTTACT
TGGCATACTCGGGACATGAATGTCTTCTCCAAATCGTTTCAGCTCGATATCAACCTTGGT
GGCCGAACCTCAATTATAAGAGGCCATAACCATTATGGAGTACCCATACAAGGCTATCAA
AGGTCGCGCATTATACTAACTTGACATGCATTGCTCAAGACCCGAACAGATCCTTTTTTA
AGGATTTGCTGATCTTTTTCACTTTGAGCTGATGTTGGTTGATAATTTAGTGCGCGAATC
ATAGCAGAAAATCACCAAAACAAAAGCTCTGTATCACAGTTATTACAATAAAATGTACTT
TCTTCTATTTAGGCCGTTAAATCCAGCCTCTTTCTGCAAAAGAGACGACTTCCCCATCTC
CAACGACAAAATGGTCCAAAACTCGAATATCAACTAAACCGAGTGCATCAGATAACCGTC
TAGTGATACGCCTATCAGCTTGGCTGGGCTCTGCCACTCCCGAAGGATGATTATGAGCAA
GGATTAAAGCCGCCGCATTATGATGCAGAGCGCGCTTTACCACTTCCCTAGGATAAACAG
ACGCAGCATCTATCGTACCTTCAAACATTATTTCATCGGCAATGACACGATTCTGGTTGT
CTAAGAACAGAACATAGAAAGCTTCTCTATGCCTATCTCGCAGCACACTCATTAAATAGT
GTTTAGTCTGCTCTGGACTATTTAAGCTATCTCCTCGCTGAATGGTCTCACATAAATAGC
GCTGGCTCATTTCCAACACAGCTTGCAACTGAACGTATTTTGCCAGCCCCAACCCCTTAC
GCTGACAAAATGCCTCCTGACTAGCAGTAAACAGAGCTCTTAAGGAACCGAAATCTGACA
ACAAAGCATCTGCCAGTTGCACTACATTCATGCCTTTTGTTCCGGTACGCAGAAAAATGG
CAAGCAGCTCAGCATCACTCAGAGCATGACTGCCTTTATTTAGCAGCTTCTCTCGAGGTA
ATGATTCACTAGGGAGATGTTTTAGAACCATGATGGATAGTTAAAGTAGGACTTCGGTCT
CTGCTTTATTACTTAATTAGCAATAAATAGACAGGAAGCAACAAGTAAGCTGCGAATGAA
TACTCGTTAGTATGTAACTGCGAGGTTTATCAAACAGCAGTTTTGCAGGNNNNNNNNNNN
NNNNNNNNNNNNNNNNNNNNNNNNNNNNNNNNNNNNNNNNNNNNNNNNNNNNNNNNNNNN
NNNNNNNNNNNNNNNNNNNNNNNNNNNNNNNNNNNNNNNNNNNNNNNNNNNNNNNNNNNN
NNNNNNNNNNNNNNNNNNNNNNNNNNNNNNNNNNNNNNNNNNNNNNNNNNNNNNNNNNNN
NNNNNNNNNNNNNNNNNNNNNNNNNNNNNNNNNNNNNNNNNNNNNNNNNNNNNNNNNNNN
NNNNNNNNNNNNNNNNNNNNNNNNNNNNNNNNNNNNNNNNNNNNNNNNNNNNNNNNNNNN
NNNNNNNNNNNNNNNNNNNNNNNNNNNNNNNNNNNNNNNNNNNNNNNNNNNNNNNNNNNN
NNNNNNNNNNNNNNNNNNNNNNNNNNNNNNNNNNNNNNNNNNNNNNNNNNNNNNNNNNNN
NNNNNNNNNNNNNNNNNNNNNNNNNNNNNNNNNNNNNNNNNNNNNNTCGCGCGTCGAGAA
ATGATGATCTGGGGACCCGCTGCTGGTGAACAAGCCTGTGGTGACGTTGGTCCAGGACGC
ATGCTTGAGCCAATGCAATTGGTCGAGAAATGTGAGCGGTTCTTTGGTCCTAAGCCATTG
TCGGGCAAGTCGGTTGTGATCACCGCAGGCCCAACTCGTGAGGCTATCGATCCTGTCCGT
TATATTTCTAACCACAGCTCTGGAAAAATGGGCTTCGCTTTGGCTCAAGCAGCACAGCAG
CTCGGAGCTGAGGTTACGTTGATTTCAGGTCCAGTTTCTCTCCAAACTCCAAATGGAGTA
AAACGCATTAACGTTGTCAGTGCCGAAGAGATGCATCAAGCGGCTATGGCCAATGCCACC
CATCACGATATTTTCATTGGCTGCGCCGCTGTAGCCGACTATCGCCCTGTCGATATTGCC
GCTCAAAAAATCAAGAAAACTGCAGATAACGATGATATGCATATCACTATGGTGAAGAAT
CCTGACATCATTGCCTCAGTGGCTTCGTTATCAGCATCACGTCCTTTTACTGTAGGTTTT
GCCGCTGAGACACAAGATGTCGAGGCATACGCCTTAGATAAGCTACAACGTAAGAATCTG
GATATGATTTGTGCAAATGATGTATCTATCGCTGGTCAAGGCTTTAACAGTGACTCAAAT
GCGATTACCGTATATTGGCAAGGCGGTAGCAAGTCATTAGGCAGCGCAATGAAAACTGAG
TTAAGTCACGCCATTTGGGAAGCTATCTCAGAGCAGCTAGCATAAATCTAATGAGACAAG
GTGGCACAGGCTGTTTGTGTTACTCATAGGCAAACTGCTTATCACAGAGTGCCTTTCCGT
TAATGTACTCTCCTAAACAGAGATTGTTACACAGTTCAACCATTTACCACGTTGAACTGT
GTAGTTATAAGCCGCTTAGGTACACTAACAGATCTACTTATGGGCGATATCGTGCTGAAA
TTGGCATGCAGTAATCAAAAGGAAAAGGATTTATGTCCGCTACGAAAAAGTCGAATAGAA
AAGAGGAAATCCTTCAAGCACTCGCTCAAATGCTTGAGTCTAATGAAGGAACATCTCGCA
TCACCACCGCAAAGCTTGCCAAGCAAGTTGGGGTGTCTGAAGCAGCCCTCTATCGTCATT
TTCCCAGCAAAGCCCGTATGTTCGAAGGGCTTATCGAGTTTATTGAAGAATCTTTAATGT
CTCGAATTAACCGCATTCTCGATGAAGAAAAAGACACTCTGACACGTATTCGTCTGGTGC
TTCAATTGATTCTCGTTTTCTCCGAGCGCAACCCAGGATTAAGTCGCATTCTTTCTGGTC
ATGCTCTAATGTTTGAGAATGAACGATTACGCGACCGAATTAATCAGCTTTATGAAAGAA
TTGAGACATCTTTACGTCAAATCCTTCGTGAGCGCAAAATTCGCGAAGGTAAAAGCTTCC
CCGTTGATGATAAAATCCTAGCAGCACAACTGCTTGGTCAAGTTGAAGGTAGCTTAAACC
GCTTTGTTCGCTCTGACTTTAAATACACGCCAACGTCCACGTTTGATGAATACTGGGCGT
TACTCAAACTACAATTGCAGTAAACCGAATGAAAACAGATAAAAAGCCAGACTTTACCTT
GTCGTTACTTCATCCTAAATATTGGGGAGTATGGTTCGGGTTTGGTCTACTGGCGCTGAT
TGTAAATTTGCTTCCTTATTCACTCCTCTTCAAGTTAGGCCGAGGTTTGGGCAAATTTGG
GATGCGCTATGGCAAGAAAAGAGCGAAAGTCGCTCGGCGAAACCTTGAGCTCGCTTTTCC
TGAGATGAATGAGCAAGAGCTTGATCGTTTTGTTGAAGAGAACTTTAAAAACTCCGGTAT
GGCTCTGATTGAAACAGGAATTACTTGGTTTTGGCCAACATGGCGCTTCAAGCGTATTTT
GGTTGCAAAAGATATCAGTGCGCTTGAAAAGCATGAAGCTGAAGGTAAAGGTGTACTGCT
GTGTTGTGTACATGCGTTAANNNNNNNNNNNNNNNNNNNNNNNNNNNNNNNNNNNNNNNN
NNNNNNNNNNNNNNNNNNNNNNNNNNNNNNNNNNNNNNNNNNNNNNNNNNNNNNNNNNNN
NNNNNNNNNNNNNNNNNNNNNNNNNNNNNNNNNNNNNNNNNNNNNNNNNNNNNNNNNNNN
NNNNNNNNNNNNNNNNNNNNNNNNNNNNNNNNNNNNNNNNNNNNNNNNNNNNNNNNNNNN
NNNNNNNNNNNNNNNNNNNNNNNNNNNNNNNNNNNNNNNNNNNNNNNNNNNNNNNNNNNN
NNNNNNNNNNNNNNNNNNNNNNNNNNNNNNNNNNNNNNNNNNNNNNNNNNNNNNNNNNNN
NNNNNNNNNNNNNNNNNNNNNNNNNNNNNNNNNNNNNNNNNNNNNNNNNNNNNNNNNNNN
NNNNNNNNNNNNNNNNNNNNNNNNNNNNNNNNNNNNNNNNNNNNNNNNNNNNNNNNNNNN
NNNNNNNNNNNNNNNNNNNNNNNNNNNNNNNNNNNNNNNNNNNNNNNNNNNNNNNNNNNN
NNNNNNNNNNNNNNNNNNNNNNNNNNNNNNNNNNNNNNNNNNNNNNNNNNNNNNNNNNNN
NNNNNNNNNNNNNNNNNNNNNNNNNNNNNNNNNNNNNNNNNNNNNNNNNNNNNNNNNNNN
NNNNNNNNNNNNNNNNNNNNNNNNNNNNNNNNNNNNNNNNNNNNNNNNNNNNNNNNNNNN
NNNNNNNNNNNNNNNNNNNNNNNNNNNNNNNNNNNNNNNNNNNNNNNNNNNNNNNNNNNN
NNNNNNNNNNNNNNNNNNNNNNNNNNNNNNNNNNNNNNNNNNNNNNNNNNNNNNNNNNNN
NNNNNNNNNNNNNNNNNNNNNNNNNNNNNNNNNNNNNNNNNNNNNNNNNNNNNNNNNNNN
NNNNNNNNNNNNNNNNNNNNNNNNNNNNNNNNNNNNNNNNNNNNNNNNNNNNNNNNNNNN
NNNNNNNNNNNNNNNNNNNNNNNNNNNNNNNNNNNNNNNNNNNNNNNNNNNNNNNNNNNN
NNNNNNNNNNNNNNNNNNNNNNNNNNNNNNNNNNNNNNNNNNNNNNNNNNNNNNNNNNNN
NNNNNNNNNNNNNNNNNNNNNNNNNNNNNNNNNNNNNNNNNNNNNNNNNNNNNNNNNNNN
NNNNNNNNNNNNNNNNNNNNNNNNNNNNNNNNNNNNNNNNNNNNNNNNNNNNNNNNNNNN
NNNNNNNNNNNNNNNNNNNNNNNNNNNNNNNNNNNNNNNNNNNNNNNNNNNNNNNNNNNN
NNNNNNNNNNNNNNNNNNNNNNNNNNNNNNNNNNNNNNNNNNNNNNNNNNNNNNNNNNNN
NNNNNNNNNNNNNNNNNNNNNNNNNNNNNNNNNNNNNNNNNNNNNNNNNNNNNNNNNNNN
NNNNNNNNNNNNNNNNNNNNNNNNNNNNNNNNNNNNNNNNNNNNNNNNNNNNNNNNNNNN
NNNNNNNNNNNNNNNNNNNNNNNNNNNNNNNNNNNNNNNNNNNNNNNNNNNNNNNNNNNN
NNNNNNNNNNNNNNNNNNNNNNNNNNNNNNNNNNNNNNNNNNNNNNNNNNNNNNNNNNNN
NNNNNNNNNNNNNNNNNNNNNNNNNNNNNNNNNNNNNNNNNNNNNNNNNNNNNNNNNNNT
TCTCCGCACTGATGGCAAGGTTCGTTAGCTCGTCCATAGACTTGCAACTCTTGAGCGAAG
TACCCTGGCTTACCATCCGATTGAGAAAAATCTTTTAACGTCGTACCACCTTGAGTGATC
GCTTGTGCTAAAACACGCTTTATTTCTGAAACGAGTAACTGCCACTGAGTCAAAGTCACT
TTATAAGCGGGTGTTGTTGGGTGTATTCCAGCGCTAAACAAGGACTCACAAGCGTAGATA
TTGCCTACCCCCACAACATTGGCGTTGTTCATAATGAAGGTTTTTACCGCCACACGTTTG
TTTCTTGCTTTCTCCAACATCCAATCGGCACAAAACTCTTCCGTCAATGGCTCAGGACCA
CAGTTCGCTAGGAGTTCATGAGATTCTCCAGGCGCACACCAAAGCCAAGCCCCAAAGCGA
CGTGGATCGTTGTAACGCATCACTTTACCGTTACTCAAAACCAAATCAACATGATCGTGT
TTCTCCGCTTCAGGTGGGTTCTCAAGAACACGTAAACTTCCCGACATACCAAGGTGAACA
ATTGCTGTTCCTTTGTCAGTATCTATCAGCAAATATTTAGCTCTACGACGAATCGACGTG
ATCGCTTGCCCATGTAACTGATGAATTTCCTGTGGGATCAACCAGCGCAATTGTCTTTGG
CGTACCACAATTTCTTTAATGGTCTCATCCAATAAGTGTGGACTGATCCCAAGACGAGAC
ACTTCTACTTCAGGTAACTCTGGCATAAGAGCCCTTTATTGATTGGATTCGGTAGGTATT
AGACTACTGGCTTCAAAGCTGACTGCAACCCAATTTTCATCGTAGGTATTCAGCAGCCAG
AATTTTTCAAGCTGATAGGCCGTTATACGTTGAGGCTCTTCTTTCTCTTGATACCACACC
TCGACCGTCATTGGGCTTTCCAATACAGGTTTTAGTTTGGCGTAGGTCTTCTCATCCACA
GGAGTCCCCTGAATGGCTCGCCAACGCTGAATGACACTAGCTGCGTCTGACGTCCATTTT
TCAGGAATAGCATGCCAAGTCTCGTCATCAAGATAAAACTGTATGCCTGCGTAGTTAATT
TCAATTGGACTGGCATTTGGATCCAGCACCAACCCAGTTAAAACCTGAGGCTCGACATCT
TGTTCAATAAGATACTGCTTAATGAGATTTGGCGCCGCCATCAACAACATAAACGCCGAG
ATGGCGATAATTAATATGTTGTTCCAACGACGCTTGGTGAGCTTGAAACGTTTGAATATC
ACGTTAGTTTAACTTATTACGATCATCGTCATCCTTACGCTCGTATTCACCTTCAAAAGT
ATTGCCATCTTGGTGCTTGTCGAAAGGATTTTGTTGGAAAGGATCATGACCTTGGAAGCC
GCCTTGGTGAAACCCTCCGTTAGACATGGTTTTCACTACCATTTTACTCATCAAATATTT
CGCTATCGCCGCACGCGGTGCCGGTAATAGGACTAACATGCCAAGGGCATCCGTCATAAA
GCCAGGGGTAAGCAATAGGACACCCGATACCGCTAGCATGACACCTTCAACAATTTGTTG
TGCAGGCATTTCACCTTGCTGAAGTCGCGTTTGCACCGACATTAGCGTTTGCAAACCTTG
GCTTCTTACTAAAGACGCACCCACAAAAGCCGTTAGTAAAACTAACCCGATTGTTGGCCA
CAATCCTAGGAAACCACCGACTTGAATAAACAACCCAATTTCGATAATTGGTACAAAAAT
AAACAGTAATAATAATATCGGAAACACAACGTCCTCCTTGGTTTGATGTCAGTTTACGCT
GACCTAGAACCAAACCACAAATAAAATGCTCAGTTTCACCTGCCTAAAGCACAGATTTAG
TTTTACAAAGTATAAATTTGAACAATAAATTCATGAATTTTTTTGATGGTTATCGCATCT
CCGACTCGTTACGCAACGTTGTGCAAACTTTCGGTGAAAAAGGTGATCTGGATACTATTT
TTATGTGCTACTTTGAGTAATATGTACCCCATAAGTCAGGACGTAATAACTAGCCAATTA
TTCTGGCGAATGGATTCTTAAAACAGATTTGGCAAATATACTGTAATCAACGCAGAACAA
TAATCTAAGGATCCAAAATATGGCTACAACCACACACGCTAATCCTGTAGCAACTCAAGC
CACTCGTATTGAAGAAGATCTATTAGGCCAACGTCATGTCCCGGCGGATGCTTATTATGG
CATTCACACGCTGCGCGCTATCGAAAACTTTAATATCTCCAACGTTACCATTTCTGATGT
ACCCGACTTTGTTCGCGGTATGGTAATGACCAAGAAAGCAGCCGCATTAGCCAACAGAGA
ACTAGGCGTCATTCCAAAAGACATCGCGCAATTCATCATTCAAGCATGTGATGTTATTTT
GGAAACTGGCAAGTGCATGGACCAATTCCCATCTGACGTGTTCCAAGGCGGCGCAGGCAC
TTCTGTCAACATGAACACCAACGAAGTCATTGCTAACGTTGCGCTAGAGCTGATGGGTAA
AGAAAAGGGTCAATATGAGTTCATCAACCCTAATGACCATGTAAATAAGAGCCAGTCTAC
CAACTGTGCGTACCCAACAGGGTTCCGCATCGCGGTTTACAACAGTGTTCGTAAACTCAT
TGATGCTATCGAGTATCTAAAAGGTTCATTTGAAGACAAGAGCCAAGAGTTCTCTACGAT
TCTAAAAATGGGCCGTACCCAGCTACAAGATGCCGTTCCTATGACTGTGGGCCAAGAATT
CCATGCTTGGGCTGTCACTTTGAACGAAGAAATTCGTAACCTAGACTACACCTCTAAGTT
ACTGCTTGAAGTAAACTTAGGCGCAACAGCCATCGGTACAGGCCTAAACGCTGCAGAAGG
TTATCAAGAGTTAGCCGTTAAACACCTAACTGAAGTCACAGGACTAGAATGTGTTCCAGC
TGAAGATTTGATTGAAGCAACGTCAGACTGTGGCGCTTACGTAATGACACACGGCGCTCT
AAAACGTTTGGCGGTTAAGCTATCTAAGATCTGTAATGATCTTCGTTTGTTGTCTTCAGG
CCCACGTACAGGCTTGAACGAGCTGAACCTACCTGAGCTTCAAGCTGGTTCATCCATTAT
GCCAGCTAAAGTAAACCCTGTAGTGCCTGAGGTGGTTAACCAAGTGTGCTTCAAAGTACT
TGGTAATGACAACACTATCTCATTTGCAGCAGAGGGTGGACAGCTTCAGCTTAACGTGAT
GGAGCCAGTCATTGCACAAAGCATGTTTGAGTCTCTCGATATTCTGAAGAATGCCTGCAT
TAACCTTCGTGATAAATGTGTAGATGGCATCACCGTTAATAAAGAAATCTGTGAGGGCTA
TGTCTTTAACTCTATTGGTATTGTGACTTACCTAAACCCTTATATTGGTCACCACGAAGG
CGACATTGTGGGTAAGATTTGTGCTGAAACTGGTAAGAGTGTTCGTGAAGTAGTGCTTGA
GAGAGGGTTACTTTCAGAAGAAGAGCTCGATGACATCTTCTCAGTAGACAATCTGATGAA
ACCTCAGTATAAAGCGAAACGCTACGAGTAATACTGCAGTTAAGGCTCTCCTTTTGGGGA
GCCTTTTTAGTTGTTACTTTGCCAAATTAAAGACTTTATAAAATTCAAATAACACGACAT
AAACAAATATCTTCCGTCATTTACACAAATGACCCAAAGATATAATGCGAGGAATTGCTA
TGGTTGCTATAGAACTGGCCGTCGTACTGCTATTTATCTATTTAGGTGCACGTATAGGCG
GTATTGGAATTGGTTTAGCGGGTGGTGCGGGTGTTATTGCCCTATCTTTAGTCTTAGGCG
TACCGACAAGCCAAGCTTACATCCCGGTGGATGTTATTCTAATTATCATGTCGGTCATTA
CTGCGATTGCCGCAATGCAAGTTGCTGGTGGCATGGACTGGTTAGTACAAGTTGCTGAAG
ATTTTCTTCGCAAACATCCAGAAAGGATTACCTTTTACGCTCCAATTGTAACTTTCTTGA
TGACACTCANNNNNNNNNNNNNNNNNNNNNNNNNNNNNNNNNNNNNNNNNNNNNNNNNNN
NNNNNNNNNNNNNNNNNNNNNNNNNNNNNNNNNNNNNNNNNNNNNNNNNNNNNNNNNNNN
NNNNNNNNNNNNNNNNNNNNNNNNNNNNNNNNNNNNNNNNNNNNNNNNNNNNNNNNNNNN
NNNNNNNNNNNNNNNNNNNNNNNNNNNNNNNNNNNNNNNNNNNNNNNNNNNNNNNNNNNN
NNNNNNNNNNNNNNNNNNNNNNNNNNNNNNNNNNNNNNNNNNNNNNNNNNNNNNNNNNNN
NNNNNNNNNNNNNNNNNNNNNNNNNNNNNNNNNNNNNNNNNNNNNNNNNNNNNNNNNNNN
NNNNNNNNNNNNNNNNNNNNNNNNNNNNNNNNNNNNNNNNNNNNNNNNNNNNNNNNNNNN
NNNNNNNNNNNNNNNNNNNNNNNNNNNNNNNNNNNNNNNNNNNNNNNNNNNNNNNNNNNN
NNNNNNNNNNNNNNNNNNNNNNNNNNNNNNNNNNNNNNNNNNNNNNNNNNNNNNNNNNNN
NNNNNNNNNNNNNNNNNNNNNNNNNNNNNNNNNNNNNNNNNNNNNNNNNNNNNNNNNNNN
NNNNNNNNNNNNNNNNNNNNNNNNNNNNNNNNNNNNNNNNNNNNNNNNNNNNNNNNNNNN
NNNNNNNNNNNNNNNNNNNNNNNNNNNNNNNNNNNNNNNNNNNNNNNNNNNNNNNNNNNN
NNNNNNNNNNNNNNNNNNNNNNNNNNNNNNNNNNNNNNNNNNNNNNNNNNNNNNNNNNNN
NNNNNNNNNNNNNNNNNNNNNNNNNNNNNNNNNNNNNNNNNNNNNNNNNNNNNNNNNNNN
NNNNNNNNNNNNNNNNNNNNNNNNNNNNNNNNNNNNNNNNNNNNNNNNNNNNNNNNNNNN
NNNNNNNNNNNNNNNNNNNNNNNNNNNNNNNNNNNNNNNNNNNNNNNNNNNNNNNNNNNN
NNNNNNNNNNNNNNNNNNNNNNNNNNNNNNNNNNNNNNNNNNNNNNNNNNNNNNNNNNNN
NNNNNNNNNNNNNNNNNNNNNNNNNNNNNNNNNNNNNNNNNNNNNNNNNNNNNNNNNNNN
NNNNNNNNNNNNNNNNNNNNNNNNNNNNNNNNNNNNNNNNNNNNNNNNNNNNNNNNNNNN
NNNNNNNNNNNNNNNNNNNNNNNNNNNNNNNNNNNNNNNNNNNNNNNNNNNNNNNNNNNN
NNNNNNNNNNNNNNNNNNNNNNNNNNNNNNNNNNNNNNNNNNNNNNNNNNNNNNNNNNNN
NNNNNNNNNNNNNNNNNNNNNNNNNNNNNNNNNNNNNNNNNNNNNNNNNNNNNNNNNNNN
NNNNNNNNNNNNNNNNNNNNNNNNNNNNNNNNNNNNNNNNNNNNNNNNNNNNNNNNNNNN
NNNNNNNNNNNNNNNNNNNNNNNNNNNNNNNNNNNNNNNNNNNNNNNNNNNNNNNNNNNN
NNNNNNNNNNNNNNNNNNNNNNNNNNNNNNNNNNNNNNNNNNNNNNNNNNNNNNNNNNNN
NNNNNNNNNNNNNNNNNNNNNNNNNNNNNNNNNNNNNNNNNNNNNNNNNNNNNNNNNNNN
NNNNNNNNNNNNNNNNNNNNNNNNNNNNNNNNNNNNNNNNNNNNNNNNNNNNNNNNNNNN
NNNNNNNNNNNNNNNNNNNNNNNNNNNNNNNNNNNNNNNNNNNNNNNNNNNNNNNNNNNN
NNNNNNNNNNNNNNNNNNNNNNNNNNNNNNNNNNNNNNNNNNNNNNNNNNNNNNNNNNNN
NNNNNNNNNNNNNNNNNNNNNNNNNNNNNNNNNNNNNNNNNNNNNNNNNNNNNNNNNNNN
NNNNNNNNNNNNNNNNNNNNNNNNNNNNNNNNNNNNNNNNNNNNNNNNNNNNNNNNNNNN
NNNNNNNNNNNNNNNNNNNNNNNNNNNNNNNNNNNNNNNNNNNNNNNNNNNNNNNNNNNN
NNNNNNNNNNNNNNNNNNNNNNNNNNNNNNNNNNNNNNNNNNNNNNNNNNNNNNNNNNNN
NNNNNNNNNNNNNNNNNNNNNNNNNNNNNNNNNNNNNNNNNNNNNNNNNNNNNNNNNNNN
NNNNNNNNNNNNNNNNNNNNNNNNNNNNNNNNNNNNNNNNNNNNNNNNNNNNNNNNNNNN
NNNNNNNNNNNNNNNNNNNNNNNNNNNNNNNNNNNNNNNNNNNNNNNNNNNNNNNNNNNN
NNNNNNNNNNNNNNNNNNNNNNNNNNNNNNNNNNNNNNNNNNNNNNNNNNNNNNNNNNNN
NNNNNNNNNNNNNNNNNNNNNNNNNNNNNNNNNNNNNNNNNNNNNNNNNNNNNNNNNNNN
NNNNNNNNNNNNNNNNNNNNNNNNNNNNNNNNNNNNNNNNNNNNNNNNNNNNNNNNNNNN
NNNNNNNNNNNNNNNNNNNNNNNNNNNNNNNNNNNNNNAAAGACTACTGCCTGAGTTTTG
GAGTACCGTGCTTTGGTCAGTACTGGGCATCTCTGCCTTTGGTTGGCTTTATCATCAGAA
AAACGCACTGCCCTTCGGCGGTTGGAAACAAAGCTGTGTTGGGATACTGGCCATCCTAGG
TTTATTTGCTTCAGCACAACCTTTGCTGAACCATTGGTTTGGCTCCACCAGCAATAATGT
GAGCAGCGAAGTCACTGTCAGTTTTATTCAGATTAGTAATGTGCAAGAGCTCAATGCGGA
ACTCGCCAAAGCAAAACAAGCNNNNNNNNNNNNNNNNNNNNNNNNNNNNNNNNNNNAAGA
GTTCGAGAAGTACACCTTCCATGATGCCTCGGTTGAGCCCGTGTTGTCTCAGTTTGTGTT
ACTTCAAGCCGACGTCACTAAAAACCAACCTCAAGATATTGAGTTGCTTAAACAGATGGA
TGTGCTTGGACTCCCTACGATTGAATTTTGGGATGCAAAAGGCAATGCGGTGCCCAGCGC
TCGTCTTACAGGCTTTGTTCCTGCTGAAGATTTTTTGCAACATCTTCGTAAAAACCAGCT
GATTGATACTTTGAGCCCATGATAGACAATAAAAATTCGATTCTCATCAGAGTTTTGCAT
TGATTCATTTGTTCAAAGAGCCGTCTGAATTAATAATATAAATTAACACTTTCGTAAAAA
GTTGAGATGTTATGGAACCCAGCTACACCATTATTATCGCTGATGATCACCCACTCTTTA
GGAATGCACTTTTCCAATCAGTGCACATGGCGATAAGTGGTGCCAATCTATTAGAAGCTG
ATTCCTTGGATTCGCTACTTGGATTGCTTGCCAAGAATGATGAACCAGATTTGATCTTGC
TTGATCTTAAAATGCCAGGAGCCAATGGCATGTCCGGACTGATTCACCTACGAGCTGACT
ATCCGGATATTCCGGTCGTCGTTATCTCTGCTAGTGAAGAGCCCAGTATCGTGTCTCAAG
CTAAAACGCATGGCGCTTTTGGTTTTATTCCTAAATCCAGTGACATGCGTGAACTGATTA
ATGCTTTGAATCAGGTGTTGAACGGAGAACCTTATTTCCCTGCTGAGCTTTTGATTGATA
GTGCTGAGAACAACGACCTTGCGGAAAAGCTGGCGACACTTACTCCACAACAATACAAAG
TATTAGGCATGTTGTCTGATGGTTTACTGAACAAGCAAATTGCTTATGATTTGAATGTCT
CTGAAGCTACAATCAAAGCACATATGACGGCGATATTTAGAAAACTTGGTGTAAAGAATC
GTACTCAAGCGGTGATTCTATTGCAGCAAATGGAATCCGACAGCTAGCTCTTTCCGCTCC
TCAACTCGCTTCACTACTCCCTTTAGAGCTAGTTACTATGCGCTCTGAAGGGGATTTCAT
GCAGTATTTGCAATAAATTCCTACCTCATTCAACTACTTTTATTTCCAATCTTATCGATA
AACGTTAGACCTTTGGCTAATTTAACATCAAATTAACATCACACTTTTCATACCGAAATT
CAGCAACGCTTTGTTTTGTATATGCTTAATCATTTTCTTCTGTCGACTAAAGTTGCACTG
AGTTATCGCCTTTAGCCTGCTACCTTATAAAACGTAACAATACGTTAACACCACACAAAA
GGAGAAGGCCATGGCGTTCGAATCATCAGAACAAGCTCAAGCCTATTGGAAGGAAAATCT
AGGAATCATGGGATCCCTATTAGCCGTTTGGTTCATCGTATCTTACGGCGCAGGAATCCT
GTTTGTTGACGCACTTAACGCTATTCAGTTTGGCGGATTTAAACTGGGCTTCTGGTTTGC
ACAACAAGGTTCAATCTACACCTTTGTTGCACTGATTTTTGTTTATGTCGCTCGCATGAA
CGCTCTCGACAAGAAATATAACGTACAGGAAGACTAAGAGGCACACTAATGGATATTCAA
ACTTGGACGTTTATTCTTGTTGGTATTACCTTCGCGCTCTATATCGGTATCGCGATTTGG
GCACGCGCAGGTTCAACAAGTGAATTTTATGTCGCTGGCGGTGGTGTTCACCCTGTAGCG
AACGGTATGGCTACGGCAGCTGACTGGATGTCGGCAGCATCATTTATCTCAATGGCAGGT
ATTATNNNNNNNNNNNNNNNNNNNNNNNNNNNNNNNNNNNNNNNNNNNNNNNNNNNNNNN
NNNNNNNNNNNNNNNNNNNNNNNNNNNNNNNNNNNNNNNNNNNNNNNNNNNNNNNNNNNN
NNNNNNNNNNNNNNNNNNNNNNNNNNNNNNNNNNNNNNNNNNNNNNNNNNNNNNNNNNNN
NNNNNNNNNNNNNNNNNNNNNNNNNNNNNNNNNNNNNNNNNNNNNNNNNNNNNNNNNNNN
NNNNNNNNNNNNNNNNNNNNNNNNNNNNNNNNNNNNNNNNNNNNNNNNNNNNNNNNNNNN
NNNNNNNNNNNNNNNNNNNNNNNNNNNNNNNNNNNNNNNNNNNNNNNNNNNNNNNNNNNN
NNNNNNNNNNNNNNNNNNNNNNNNNNNNNNNNNNNNNNNNNNNNNNNNNNNNNNNNNNNN
NNNNNNNNNNNNNNNNNNNNNNNNNNNNNNNNNNNNNNNNNNNNNNNNNNNNNNNNNNNN
NNNNNNNNNNNNNNNNNNNNNNNNNNNNNNNNNNNNNNNNNNNNNNNNNNNNNNNNNNNN
NNNNNNNNNNNNNNNNNNNNNNNNNNNNNNNNNNNNNNNNNNNNNNNNNNNNNNNNNNNN
NNNNNNNNNNNNNNNNNNNNNNNNNNNNNNNNNNNNNNNNNNNNNNNNNNNNNNNNNNNN
NNNNNNNNNNNNNNNNNNNNNNNNNNNNNNNNNNNNNNNNNNNNNNNNNNNNNNNNNNNN
NNNNNNNNNNNNNNNNNNNNNNNNNNNNNNNNNNNNNNNNNNNNNNNNNNNNNNNNNNNN
NNNNNNNNNNNNNNNNNNNNNNNNNNNNNNNNNNNNNNNNNNNNNNNNNNNNNNNNNNNN
NNNNNNNNNNNNNNNNNNNNNNNNNNNNNNNNNNNNNNNNNNNNNNNNNNNNNNNNNNNN
NNNNNNNNNNNNNNNNNNNNNNNNNNNNNNNNNNNNNNNNNNNNNNNNNNNNNNNNNNNN
NNNNNNNNNNNNNNNNNNNNNNNNNNNNNNNNNNNNNNNNNNNNNNNNNNNNNNNNNNNN
NNNNNNNNNNNNNNNNNNNNNNNNNNNNNNNNNNNNNNNNNNNNNNNNNNNNNNNNNNNN
NNNNNNNNNNNNNNNNNNNNNNNNNNNNNNNNNNNNNNNNNNNNNNNNNNNNNNNNNNNN
NNNNNNNNNNNNNNNNNNNNNNNNNNNNNNNNNNNNNNNNNNNNNNNNNNNNNNNNNNNN
NNNNNNNNNNNNNNNNNNNNNNNNNNNNNNNNNNNNNNNNNNNNNNNNNNNNNNNNNNNN
NNNNNNNNNNNNNNNNNNNNNNNNNNNNNNNNNNNNNNNNNNNNNNNNNNNNNNNNNNNN
NNNNNNNNNNNNNNNNNNNNNNNNNNNNNNNNNNNNNNNNNNNNNNNNNNNNNNNNNNNN
NNNNNNNNNNNNNNNNNNNNNNNNNNNNNNNNNNNNNNNNNNNNNNNNNNNNNNNNNNNN
NNNNNNNNNNNNNNNNNNNNNNNNNNNNNNNNNNNNNNNNNNNNNNNNNNNNNNNNNNNN
NNNNNNNNNNNNNNNNNNNNNNNNNNNNNNNNNNNNNNNNNNNNNNNNNNNNNNNNNNNN
NNNNNNNNNNNNNNNNNNNNNNNNNNNNNNNNNNNNNNNNNNNNNNNNNNNNNNNNNNNN
NNNNNNNNNNNNNNNNNNCTCAGCGAACTCCTCGACAGTAACTTGAGCATCTTGAACCTC
AATAGAATTACGCAGAAGGTCATTTTCGTTGACACGAAGCTTATACACTAAATCGGTAGA
AGGGGTAGATTTCAAATCGTTTACCATTTTGAAGCCAGCTTCATACGCTTGCTCTTTAGT
GTTAAAACCTTCTGTACGGAAATCGGCATCACCTACCAAACTCGTAGTAGTTGCCATAGC
GGCAGTAGACATAACTAATGATGCTGTAATAAATGCTAGTTTTTTCATGATTTCACCTCA
TTGTTTCCTTTTGGGGATATCCCCTCACCGTACATACAAATATGTTGGTGTTAAGCCAAG
TACTTCAACGGACTCCAACTTACTTACGGTGCATACTTACTAAAAGTTAAGCAACCCAAC
AGTAGTGACAATACAACGTAAAATGATGTGTATTATCATTAGCAAAATAGTTTGCTACTG
TTTCTACGGTCAGATAACCAATTCAGATTAACGCATCTCGATATATAAAGACCGTCGTGA
TATTAACTATCTTTCGCGTCATATTGATAATTTACGTCAACAATAGCACGGTATTTAATA
ACACCTTGTTTTTCCGCAAATTCCTGAACCACAATTTCTGTGTCATTTAGTTCAATACTA
TTAAATCCCGTATCATGGCCATTGAGTTTTAACTCGTGAGCAAGTTCGCCATGTGGCATT
GCTTTTAGGTCTTTAACTAGGTCGTACCCAGCTTCATAAGCTTGTTGCTTCGAGTCGAAA
GCTGATGTTCTAATTTCCGTATTGCCTAAGTCGCTTCCTGCGAACACACTTCCAGAAACT
AAAACTAATGATGTGATGGTTAGTAGTTTTTTCATGTATTCACCTTTTTATTGTTGGCTG
ACTCTCTGTGAGTGGTGTCTAGATTACCGAGTCATTTGTAAAGAGTCTGTCAACGAAGGT
AAAGACAACAACATATTTAGTAAAGACATAGAAAAAGAGAAAACATAACCATAACAATTA
CATTTTCTCTGACATTTTATTGACTTAATATAGCCCTCAACTTTAATGGTTTGACAGGTT
TAGCAATAAACTTGAATCCATTCGACTTAATGCCTTCAAGCATTGAGTCTGTTCTATCGG
CACTAATAATAACGCCATTAAATGAATCACCGATACGTAACCTAAACTGTTGAAGCACTT
CCAGCCCAGTACGTCCATTGTCTAACCGGTAATCCGATAGAATGACATCAGGCTCCCACC
CCTCTTCTAAGTGCTTAAG
>scaffold24205_cov20
AGCGAGGTTATCGTGCAAATGGATGCTGATTTATCGCATAATCCAGAGTATTTAAATAAA
ATGATTACCCTAGCCAATGATTACGATGTGGTTATTGGCTCACGCTATAAAACCGGGATT
AACGTCATCAATTGGCCGATTACCCGAGTTTTGCTCTCTTTTTTTGCTAATAAATATGCT
AGCTTGGTTACCGGGGTAAAAATTAACGATCTAACCGGAGGGTTTAAGGTTTTTACCAGA
AGGGTATTAGAGCAAATTGACTTTACTAAAATTATGGCCGATGGGTATTCTTTCCAAATA
GAGGTCAATTATATTGTGGATAAACTGGGGTTTAAAATTTGCGAATACCCCATTATTTTT
ACCGACAGAGAAAATGGGATCTCTAAACTAGATAGAAACATTGTTTATGAAGCCTTGTTT
AATGTGATTAAATTGCGTTTTAAAAATGTTAAAAATTATTTAAAAAAAAAATAGCATTTT
GCCATGAAAAAAAAATATATTATCATGGTTTTTCTTCTTCCTTTTATGGTTTATGCTTTG
CTTTTTTTAACTCATTTGCTACTGCCAGTTAAAAAAATTCCCCCCAATGACTTTTTTACG
CTAAAGGAATTCCTTAATATTGCTCATCGTGGAGGTAAGGGAATTGCCCCGGAGAACACC
TTGTATGCTTTTTCCAACGCCTTAAAAGTAGGTGCTGATGTTTTGGAGATGGATGTTCAT
CTAACTCAGGATAATCACTTAGTGGTTATTCATGATGAAACAGTTGATCGAACAACCGAT
AAAACCGGAGCAGTGAACAATTTTACTTTAGCAGAAATAAAAAAATTGGATGCCGCTTAT
CGCTTTCAAGAAGCCAAGCAATTTCCTTTAAGAAAAACTGGGGTTACCATCCCTACTTTA
GAAGAAGTTTTTCGTGCTTTTCCTTCGGTTAGAATGGTGGTAGAAATTAAACCAAAAGAG
GACATAAACTTATCCACTCAAAAAATGTGTGAGCTCCTTACCCAGTATAACCGGTTAAAC
TTCACTTTAATTGCTGCTTTTTCGAATAAAACTATTGCTGGATTTAGGGAAGTTTGCCCT
GCGGGAAAAACCATCTCTCCCTTAGAAGATTCTCTAAAATTTCTTCTACTTCATAAACTA
GGTTTATTAGATTTTTATTCTCCTAGTCATATTGCTTTTGAAATTCCCCCAAGTGCTTTT
GGAGGAATGGCCATTTATACTCCTGCTTTTTTAGAGGAAGCTAATCGAAGAAATATTTCC
GTTCATCTTTGGACGATTAATGACGAAAAAACAATGGAGCTCTACATTAATGACCAAGCA
CAAGGAATTTTAACCGATTATCCCGATAAATTAGAAGGTTTACTTCCGGAATAACTCCCA
TCATTTATGAGTAAATTTATTATATAATTTATTCATAAAAATAACCTAGTTTTTTAACAA
TGAGTATTATTAATCGCTATATTTTTTTTCAATTTTTCCCTTCTTTTTTAGTTGGGTATG
GTTTTTTTACTTTAGTTCAGATGATCCCTTTTATTCGGCGATTGGTTTCCTTAACCATTG
AAAAAGGCATTCCTCTTACTACTACTTTGGAGCTTTTTTTTTACCTCATTCCGGCTATTA
GCGTTTTAACAGTGCCCATGGGAGTCTTGTTTAGTGCTTTATTCGCCTTAGGAAGACTTT
CTGGAGATAATGAGCTTTTAGCCTTAAGGGCTAATGGTTTTTCTATTTTAAAAATATCTC
GTCCAGCTTTTATTTATGGGATTTTAATGAGTATTATTATGCTTTGGTTTATGAACTACG
TTGTTCCCCTTAGCAATCATCGTTATAAACTACTTTTAACTAATGCTAGTCTTTCCAACC
CTAGTATTTTTTTAGAAAACAAAGATTTTAAAGAAATTCCCAATACGAATAAAAAAATTA
CCTCTTTAGAATACAACCCGAAAGATCAAACCATGAAAGACGTTTATCTCTATGAGAAAA
ATGAAAAAAATGAAATCAGCCTTATTTCTGCTAAAGAAGGAAAATGGCTTAATAATGAGA
TTAATAGTAAAAACATTAAATTAAAACTAAACAATGGCGAAATAATTCATTTTAATCTAA
ATGATAACAAAATTATTGATGTTAGTGATTTTGATGAACTTTTAATTAATTTGCAGAGTC
AAATCAAACAATACGAGGAGCTGGATAAGGGGCTACGAGAAGTAAGTGTTTTTGAGGTGT
TAGCTTTGATAAAAGAAAAACAAGAAAAAAATCAAGAAATAGAACCGGTTTTTTTTGTGG
AATATCATAAAAAAATCTCTTTACCGATAGCGTGTTTTTTCTTTATATTTGTGGCTATCC
CGCTTTCCATCACTCTCAATAATCGTTCAGGTAAAGGGGTAAGTTTTGGTCTTGCTTTAA
NNNNNNTCGCTAAAAAAGACATTATATCCCCTAGCTTGGGTATGCATATCCCTAATATTG
TTATTTTCTTAATAGGTTTTGTTTTTTTTAGTAAAATCATCCGAAAATAAATAAAACCAG
TTTTTAAAAAGACCCGATGAAAAAAAAAATTATTTTTATTGTTATTTTAACCATCTTTTG
GTTAGCTTCTTATAATAGTCAGGTTTATCCTACCAATTTCGAATTAGCAGTGGCTTCTGC
TTACAGTGCCCTTAGTGAAAAAGATTACGTTAAAGCTGGCACCATTGCTAAAGCCTTAAC
TAAAGAATTCCCTTTAAGGTCGGATCCTTGGCTCATCTTAGGAGTCCTCCATTATGAAGA
AAATTTACTTGCTTTAGCCCTAAAGTTTTTAAATAAAGCAGAACAATATCAAAGCACTTT
ACTTTACTCGGAAGATAACATAAGAATTATAGAATTAAAAAGAGCCATCTATCAAGAAAG
CCAGGAAGTTAATTTAGAAATAAATGCTTTGAAGAAAATCACTGCTTTAGCCGAGGGAAA
AGCAGGACTTTTTTATGAAGAGAAAGCTAGTGCCGCTTTTTATCGTTTAGGAGAAATCCA
TTATCAAATAGAAAAATGGGTTGCGGCTCTAGATTATTTTCTAAAAGCCTTAGCCGCTAA
CTATAAAAATCCTATTAGGCCTTATTTATTTATCACTAATTATTATGCCCGCTTTTCTCA
AGTAGAAATAGATTTTCAATTTAGTAACTATCTTGGGAAAAATTATCAAGTTATCCCGGA
TAAGCGTAATAGTTTTATTTTTTATTATAGAACTTATCGTAATTTATTTGCTAAACAAAA
CAATGCTTTGCTAGCTAATCCGCTTTTTAAGCAAATGCATGAGGAAATTCAAAAGTTTTA
CTTCTCATTAACGGAAACCAGAAATTAATTTTTTTGCTTAAAAAAATTTTTCTTTTTTGC
TTGGTTTTTTTTTTGCTGTTATTTGCTTTATGGAATTATAAGGTTTTTTCTGCTAATGAC
AACCAACCCTTTAAACCAATAACCATTACCATTACTTCGGTAAAAAAAGCTTTTCAAGAA
TTAGAAGAAGAAAACATTATTAGTAATGCCGATTACCTTTTAAAGGTTTTAATCCTCTTT
AACTTAGACACTAAAATAAAGTCGGGTACTTATGATTTTAATAACCATATGGGAGCTAGT
ACTATTATTAGTAAACTCCTCAAAGGGGAAGAAAAAACCCTTTCTTTCACGATTATCGAG
GGGCATGATCTCTATGACATTGACCGCGAATTACTTGCTAAAAAAATTACGACTCAGCCT
AAGGATTTTTTACGTTTTGCCAATCTCTTAGAAAAAATTATACTGGCTAAAGAAATTTTA
GGGATTAATAATATTATTTCCTTGGAAGGACTACTTTATCCTGACACCTATACCCTAAGG
GCTAGCCGTCCTTTGGAAGATTTAGTAAGTAAAGCTTTAATTAATTTTAAAAATAGAATG
GTCCAGCATTTCCAAAAAAACCATATCCCTCGTGAGAAGTGGATGAACTACATTACTCTC
GCTTCCTTAGTAGAGAAGGAAACCATTTTAAATTTTGAAAAGCCAATCATTGCTGGGGTT
ATTTATAACCGGTTAGAGCGTGGGATGAAACTGCGATTTGATCCTACCATTATTTATGCC
CTTAAAAAAAACAACGAATGGGCCAGCAATTTAAAAGACGGTAAAATTAACATTAAAAAA
GAACATTTTACCTATCCTTCTCGGTTTAATACCTATTACACCAGAAAGCCACTCCCGCAC
CCTATAGCTTCTATAACCGAATCTTCTCTGGAAGCGGTTATTAATCCCGAAAAGCATCAA
TATTTATTTTTTGTTTCTAAGTCTAAAAAAAACCATTTTGAGGGACATGATTTTAGCAAC
ACTTATCAAGAGCATTTAAAGAAAATTAGAAAATATCGAGGAAGATGATAGAAGAATCTA
CCTTAATTTTTTTTAAAAAACTATTTATTAGAAGCATTATCGTTAGCCGTTATTTCTTCT
AAAAGCAGGGTAATTTTTTTTAAAGGTTCTAACTCCCCTTTTTCTTTAGTTACTTTTAAT
CCCTTTTGTAAAATAGTTATTGCTTTTTTATTTTCTTGCTGTTGATAAAAAATTTCTCCT
AGATAAAGATAAGCTAGAGAAAATTCTTCATTAATAATAAGGGTTTTTTCTAAATGTTTT
TTAGCCAGCGAATAATTTTCCGAAGCATGGTATATTTTGCCCAGTTGAAAATGAGCAATA
TCGTCATTTTCTTCTTCTTGAAGAATTTTTTGGTAAAAATCTATTTGTTGTTGAAATGGT
TTCTCTTGTTTTTCTGACTTTTTTTCTTGAGCCGTTTTTTTAAATAGCATTACGGTTGCT
TTTTTACTCTCTTCTTCTGCTTTTTCTTTAAACCCTAAAAGCATATAAAGCCTTGATAAA
TTGGTATGAGCCATGACGGTTAGTGGATGATATTCAATGATGGTTTTATTAGTTTTAATG
GCTTTTTGGTAATCCCCTATTTTTTCATAGCAAAGGGACAATCCTTCTAAAGCTAATTCA
TCGTTGGGGCGCAGGGTAAGGGCTTTTTGAAAAGTATTTTTAGCCTTTTGGTAATCACTA
CTATGAAAATAGTTTAAGGCTAAGTTATAAATTTTTTTAAAGGAATTACTCTTGTTTTTT
TTCTCTAAAGGAAGGGATAAAATTGTAAAAAGTATTTTTTTTTGCTTGACTACAAAATAA
GTTAAATTATTAATTGCTTGACTACTCATTAAAACTAAAATAATATTTTTCTGCCAAGTA
GGGGAATAACCTATTTTTAATACTTCAATATTTTGGTCTATTTTAGGTTTTTCCTTTATC
TCGTTAATTAAAACATCATTAAAAGAATTATTATTTTTTATTCTTAATAAGACCATTTTT
TTCAAAGGGGTACGCTCTCGACTTTTAAACCTAGCTACTATTTCTTGTCCCGGGAAACAA
CCTTTGGTGAAGTCCACAGCTTCTTTATAGAAAAAAGTAGGTAGAATAGAAATATCTTCA
GGTAAAAATTGCCGAAGCAGCCACTTACTTTTTTCAAGAAAAAAATTATAGATAATATTT
TTCTTTTCTTTTAAAAAAGATATTTGCGGGAGTAAGTTTTTTTCTACAATTACTAAGAAG
TCATTATAAAAAGTAAAATCGCTATGAATAATTATAGAATTTCCCTTGGTAATTAACTGA
TTAATGGGAAGAGCTTTCGTTGGTAGGTGTAAAAATTTTCCTAGCTCAGCCGAGGTATTA
AAAAAAATTAACAAAGAAAAATTTTTAAAAAAAGAGAATTGGATATCTTCGGAAAAGATA
TTTTTTTTTAGAAATTCAAGAAAGGGAGGAAAAAATTCTTTTTCTAGTATAATAAGCAGT
GAGTCATTTATTTTATAATTCCAAAAAATAAATTTAATTTTAGCCAGTCGATCTAAAATT
AAATTTATTTGCCCGCTGAAATTATTTAAAGCTAGGATATTATTGGTGGTTAAATTATTA
AGAAAGGGGAAAACATCTTTCCCGTGGATTTTAAAAAAGGAAAATTCGTTATCTAGTTGG
CAATAAAATTTTTCTTGGCCAATAGGTAACCTAGCAACGTTAACCGAATTAGGAGATTTT
TGGTTTATGGTTTTTCCTTTGAAGCCCTTTACTAAATGGAAAAAGACTCTCCACAGCCGC
AGGTATTACTAGCATTGGGGTTTTTAAATTTAAAACCACTTCCCATGAACCCTCCTTCAA
ATTCCAAAGTAGAACCTTTTAAATAGAGGGAGCTTCTCTTATCCATATAAATTTTAACAT
TTTTTTCTTTCTGCATTAAATCATCTTCTTTTTTAAAATCAATGTTAATGATATAAGATA
ATCCTGAACACCCCCCCCCTTTTATCCCTAAGCGTAGGCCATCGCCCTTAGTTTTATCGC
TTGCTATTCTCCTACTAATTTCTTCAATAGCTTTTTCACTTACATTAATAACCTTTTTAT
TTTTTGTGATCATTTATTTCTGGTTGGGAATGAACCCAACATTTTTACTTATTCTCCATC
GCAGTAGTTTAATATTATAGATAATCGGAAAGATTAACAAAGTATGCAGAATTATTTTAT
ATAGTGGTTTTCCCCACAGGGATTTAAAGTTATTTTTAGAAAAATTATTGGTTCCAAAGT
AATTAGTACGAAAAATTAAATGAACACCTAATTTCCAATGGGTTAAGAAAAATTTTTTCT
TGAATTTATTTGGTGTTTGGCTAGATAAAAATTCCATTGTATTATAAAAGTATTATACAA
TAAAAATTATTTATTTTACTTATTTTTCATATAATGAAGTAATTCTTTATAAGCCTCCGG
GTACCAAGTGGTAAAATCTTTTTGATAACGTTGATAAACTAAGGCAGCAGTTTCTTCATC
GTAAAAGTCTTGCCATTTTTTTTTAACGATTTTAGAGGTGGCATTATGATGACCAAGTTT
TTCTAAGTTAAATTTCTTTCTCATAGGTTCGAAACTCTCAGGAAAATCTTCAATTTTTCC
GGCGTAATCAAATAAAGGTTGGTTTTTGTAAAATACTATAGCATATTGTGAACGAAAATG
CCCATCGGCAATAAAGTCTGGTATTTTATTAACTCTTTTAATGAAAGTTTTAAAGTGATT
TTTTAGATTTCTATCATTGGAGTACTGTTGATCTTGTAAATAAAAATAGGCGTTTTTATA
AAAATAATTGCCTTTTCTTCCTTCAGTTTTAACGGTTTTGTCAAAAAAACAAGAAAAAAT
TCTAGAGAAAGGATTTCTAACAAAAGTGAATTTATAGAAATTATTTTTCTGCAGATTTTT
TGTCAATATGTGTTTAAAAAAAGGCTTTGAAAGGGTTTCAATATTTTCTAGTTCCTCATC
ATTATGTCGCTTTGCTTTAATTTTACTTTTAAAAAAAGTCATTCTTATAGAGGAGCAAGC
TGACTTAGGAATGCTCAGATAAATAACTCGTTTTTTTTCATAATAAAAAACAAAAGATAC
CTTAGCCTTGTCCCAAAGCATTTTTTTGGGACTTATGAAAAAAGCTAAAACTATTTTTAA
AGGAATATTTTTTATTGGATAGAAAAGCCTACGGAATAAAGGTTTTATCCCTATCCCTTT
TTGCCTTTTTTCCCTTATTTTATTTAACAAATTTTCCATAAATTGAGAATTACAATTCTT
TTAAAAAACTTACCTTAAATTATAGCATTTTTCTAGACTTTAATTTTATAAAGTAAAAGA
TACTTGCTAATTACTTATTTTTCCTATAATGAAGTAATTCCTTATAGGCTTCCGGATACC
AAGTGGTAAAATCTTTTTGATAGCGTTGATAAACTAAAGCCGCGGTTTCTTCATCGTAAA
AGTCTTGCCATTTTTTTTTAGTAGTTTTAGCGGTAACATTATGATAGCCAAGTTTTTCCA
AGTTAAATTTCTTTCTAATGGGTTCGAAACTCTCGGGGAAATCTTCAATTTTTCCGGCGT
AATCAAATAAAGGTTGGTCTTGATAGAATACTATAGCATATTGCGACTTAAAGTGATGAT
CGGCCAGGGCATCTGGTATTTTGTTAATTTTTTTCAGGAAAGTTTTAAATTCCTTATTAT
CATTACCAGCAGCTTGGTAGTTTAGAAAAAAGTAATTAGCTGGATTAGTATAAAATCCTC
CTAACACTTTATCATTAAAGCAAGAAACAATCCTAGCAAAAGGATTCCGGACAAAAGTAA
ATTTATAATCATGTTTTTTCTGTAAGTCTTTTTTAAAATAGGTTTTATAAAATTTTTTAT
GATAAAAATTGTTATAAAAATATTGTTTTGTAGGTTCTTCTTTATTCACTTTATTCCTTA
AGACCATTTCTATAGAAGTACAAGCAGACTTAGAAATAATTAAATAAATAGCTTTCTTAT
AATGAAAAACAATACATTTTTTCTTACTATCATTTTTACTATTAAAAATAGTAAAAAAGA
CTCTCCGAAAAAAGAAAGCATAAATTATTTTTAATGGAACACTTTCTCGAGTATAAAAAA
ATTTATCGATAAAAAATATTATTGTTTCCTTTGTTTTACCACTTCTTATTTTTTTGAGAA
TCTTTTTGAAGATACTTTTCATGGATTTAAAGATTTTTAGAAGTAAAATTTACATTAAAA
TTATACTATAAGGCTAGGTATTGTTTCTAGAAAGCAGGCAAAATGTTTTTTCAATTTAAA
AGAGATAGTATAATTAATTATTAAAATAATTTATAAGGAAAAAAAAATGGCCGTTCCTAA
ATTTAGAAAATCAAAATCCAAAACTATGATTCGTAGGAGAAAAAACGATCAGCGGAGTTT
AGCTAATTACTCTAAATGTCCTGAATGTGGGGAATTAACCCTTCCTCACCGAGTATGTTT
ATTTTGTGGGAGCTATAAAGGAAAAACCATTATCCAAAAAAAAGTTAGCTAGATTTATGG
ATTATATTGCCAAAATTTGCGAGCAAACTTCCACCGCCGCTAAATCCCTTTATTCCTCTT
CTGCAACTAAAAGAGACCACTTTTTGGTTAGTCTTGGTGAAGCATTAAAAAACCATCAAG
CGGAAATAATTAGTGCTAATGCTGAGGATATTGAAGAGGCTAAAACAAACCAATTAAGTT
CTGCTTTAATTGATCGCCTTACCCTAACCCCAGCTAGGATTGCTAGTATGATTCAAGGGG
TAGAGGAAATTCGCCAATTCCCTGACCCCTTAGGAGAAATAAAAAATGGTAAAACTTTGG
CGAGTGGCTTAACCCTTTATCAACAAAGCGTTCCGCTAGGAGTGGTTTTAGTCATTTACG
AATCACGCCCCAATGTTACTATTGATATTGCTGCTTTAAGCATTAAAAGCGGTAATGGGT
TAATTTTACGAGGAGGAAAAGAGGCGTTAAATAGTAACCTTTTTTTAGGTAAGTTAATTA
AGCAAGCATTAGTCAAAGCGGAATTCCCAGAAAATTCCGTTACAGTTATAGAGAAAACTG
ACAGAAATTTATTAGATATTTTACTCCAGCAAAATCACTATATCGATATCGTAGTACCTC
GTGGGGGATATGAGCTCATAAAACGCGTTAGTAATAAATCAACTATCCCGGTTATCAAGC
ATGATCAAGGGCTATGCCATATTTTTTTAGACGAAAATTATAATGAGGAAGAAGCCATTA
AAATTATCCTTAACGCTAAAGTACAAAGACCAGGAGTATGCAATGCGGTAGAAACGCTTT
TAATCCATAAAAACGTGCAGTACAAAGAAGCAATTTTTGCAGCATTACAAAAAGAGAAAG
TGGAAGTTCGTTTAGATGAAAATTTATTTAAAGAATTTCCGGGCTATACTTTGGCCACTG
TGGAGGATTGGGAAGCAGAGTACTTAGATCTAATTTTATCCGTTAAACAGGTGGAAAATG
TTGAAGAAGCAACCACTTGGATTAATCGTTATGGCTCAGAGCATAGCGATGCTANNNNNN
NNNNNNNNNNNNNNNNNNNNNNNNNNNNNNNNNNNNNNNNNNNNNNNNNNNNNNNNNNNN
NNNNNNNNNNNNNNNNNNNNNNNNNNNNNNNNNNNNNNNNNNNNNNNNNNNNNNNNNNNN
NNNNNNNNNNNNNNNNNNNNNNNNNNNNNNNNNNNNNNNNNNNNNNNNNNNNNNNNNNNN
NNNNNNNNNNNNNNNNNNNNNNNNNNNNNNNNNNNNNNNNNNNNNNNNNNNNNNNNNNNN
NNNNNNNNNNNNNNNNNNNNNNNNNNNNNNNNNNNNNNNNNNNNNNNNNNNNNNNNNNNN
NNNNNNNNNNNNNNNNNNNNNNNNNNNNNNNNNNNNNNNNNNNNNNNNNNNNNNNNNNNN
NNNNNNNNNNNNNNNNNNNNNNNNNNNNNNNNNNNNNNNNNNNNNNNNNNNNNNNNNNNN
NNNNNNNNNNNNNNNNNNNNNNNNNNNNNNNNNNNNNNNNNNNNNNNNNNNNNNNNNNNN
NNNNNNNNNNNNNNNNNNNNNNNNNNNNNNNNNNNNNNNNNNNNNNNNNNNNNNNNNNNN
NNNNNNNNNNNNNNNNNNNNNNNNNNNNNNNNNNNNNNNNNNNNNNNNNNNNNNNNNNNN
NNNNNNNNNNNNNNNNNNNNNNNNNNNNNNNNNNNNNNNNNNNNNNNNNNNNNNNNNNNN
NNNNNNNNNNNNNNNNNNNNNNNNNNNNNNNNNNNNNNNNNNNNNNNNNNNNNNNNNNNN
NNNNNNNNNNNNNNNNNNNNNNNNNNNNNNNNNNNNNNNNNNNNNNNNNNNNNNNNNNNN
NNNNNNNNNNNNNNNNNNNNNNNNNNNNNNNNNNNNNNNNNNNNNNNNNNNNNNNNNNNN
NNNNNNNNNNNNNNNNNNNNNNNNNNNNNNNNNNNNNNNNNNNNNNNNNNNNNNNNNNNN
NNNNNNNNNNNNNNNNNNNNNNNNNNNNNNNNNNNNNNNNNNNNNNNNNNNNNNNNNNNN
NNNNNNNNNNNNNNNNNNNNNNNNNNNNNNNNNNNNNNNNNNNNNNNNNNNNNNNNNNNN
NNNNNNNNNNNNNNNNNNNNNNNNNNNNNNNNNNNNNNNNNNNNNNNNNNNNNNNNNNNN
NNNNNNNNNNNNNNNNNNNNNNNNNNNNNNNNNNNNNNNNNNNNNNNNNNNNNNNNNNNN
NNNNNNNNNNNNNNNNNNNNNNNNNNNNNNNNNNNNNNNNNNNNNNNNNNNNNNNNNNNN
NNNNNNNNNNNNNNNNCTTTCACCTTTTAGATGGCCGTCTTCCATAAAATCTTTGTTGAG
CAAGAAATTTCTCATTGGCCGCGCACTAAAGCCATTTTAAATTTCTTTGGTAAAAAGCCT
GTGGTTATTAAAAAAATTGACCAGGTTTTTGGTAAGGTAAGAAAGCCCTATTTAGATAAA
CGAACCAATTTAAACTTACTTATTGGGAAAAAAAGAGGAAAATTAGTAAAATTAGCCCCT
GCTGCTTATGGGCAGAATTTTTTTAACAATAAAGAAGCCCTGCATTATTACTTTATTCAT
GCCTATAACTGCTTTTATGAATGCGAGTACTGTTATTTGCAGGGGTATTTTTCTTCTCCT
GATTTGGTTTTTTTTGTTAATCACGAAGAGATTATTGCCGATATGGAAAAAAAAATTAGC
CAACATCCCGACAAAAAATTATTCTTCCACGGGGGAGAATTTAGCGATAGTTTGGTCTTT
TCCCATATTACTAATGAATTACCCCTATACTGGGATTTTTTTAAAAAAAACCAGCAAGCT
ACTTTGGAGCTAAGAAGCAAATCCAATAACATCAAGGCTCTTTTGGCTTTGCCCCCTTTA
CCCAATGCTATTATTAGTTTCACTCTCTCCCCCCAAGCGGTTATTAAACAATATGAGCAC
AAAACCCCTTCTTTGTCCGCTCGATTGTTAGCTATTGCCAAACTTAGTGCGGCAGGATTT
ACTCTGGGCATCCATTTAGACCCCATTTTTTATCACCCAGAAATTGCTACTAGGTATGAC
CAGCTTATTAAGCATTTGAGTAAAGCACTCGGAAAGAGAAAAACTGCGTTAGCTTACCTA
TCCTTAGGTGTGGTGCGTTTCCCGAAAGACATTTTCCAGCAAGTTCAGGAAAACTATCCC
ACTAGCGATTGGCTAGCAGAAGACTTTAAGCTATCTTTTGATGGGAAGATGCGCTACCCT
AGGCCACAGAGAAAATTCCTCCTCTACCAACTGCAGCAAAAACTACTAGATTATGGTTTT
AATAAAGATGCTCTTTATTTCTGTATGGAGCAGTAAAGGTCATCGTTTCATGACTTCTTA
ATATAGTTAGTTTACTAAGCAATCATGAAATAAAACCCTAAATAATGAATTTATTTAATT
ATATTTAGCGAAAAACGCTGATGCTAGCATAGCCAGAGTTATCCTACAAAAAAATAAAAT
AGAAAAAGCGTATAGTTATTTTTAATATTATAAAAAATTTTCTAATAAATCGGTTTTTGC
TTCGCTTTCTTGCCATTCCTTTTCCGGATGGGAATCTTTGGTTATTCCTCCTCCAGCATA
GAGTAAGTAGCCATTTTTAACCAATTGGGCGCAGCGTAAATTGACATACAAAGCAATTTT
AGCATGCTGCTTGGCAGCGGGATTTCCCCAGAGCCCTAAGTAACCGGTGTAGTAATTCCT
TTTATGCTTCTCTCTTTCTTTAATGCATTCTAGGGCTTCTTTTCGAGGATACCCACAAAC
TGCTGGTGTGGGGTGGATTAGCGGGAGTAGGTCATAGGGAAGACTATCACCATAGTATTT
ATTCGTATTGACTTGAAAAATAGTGGCTAAATGGCAGATATTTCCTAATAGAAAATTTTT
AGGCCCAATTTCTAAATATTCTCTTAATCGTAATACCTTAAAAGCCTCCACGATAAACCG
ACTAACATAAGCTTGTTCCATAATTTCTTTTTCACTCCAAATAGGCAAGTTGGTTATAGT
TTTATTAGTTGGGGGTTTGCAGAAGTGATAAGTTCCCGCCAAAGCTAGGGTTTGAAAAAC
ATTTTTTTCGTCTTTACTAATCAGTAGTTCGGGGGTTGCTCCTACCCAAGTTCCTATTTT
ACTAGAAGAAATAAAAGAAATGAAGGTGTTTTGATAATTGTTTGCTAGAGTAATAAAAAA
GCTAAGGGGGTCTACTTTGCTAGCCCGAAAACGAATTTTACTTAGAACGACTTTCGCTAA
ATTACTATTTTTTTCTATGGTTTCTTTTGCTTTTTCCACTTGGTAAATAAACGCTTTTTT
GGTGGTAGAAAGTTCTTGGTTTTTTCTGTGAAAATCTTTAAAGGCATAGTGGGCCGTTTT
TTGGGAAAAAATTTTATTTAACTGGGTTACGACACTAACCACTTTTTTTTTCTGTTGATT
GTAAAATATTTTTTTTTGATTAAATTGAATAATAATGTCATTTTCAAAATAACTAATTTT
TTGATTTTCTTCATAAGGGGTAAAGATAAAAACCGGACGAGTATTGGAGAAATTTCGTAA
GTTATTAATTTTTTCTTTTTTTACGTCACTAAGCGAATAAACTAAATATTTTTTATCAGA
AAAGGGAAGTTGAAAAAGAATAAAACTTAAATTTTTTTCCCTAGCTAAGCCATAAAGCTT
TTTTAAAATGCTATCATGGAAAACAATGTTTTGATTTTCTTGGACTTTCATCTAAAATAT
TTTAGGAGTTATAGAAAATTTAAAAGAGCGTCAATGTCTTTTTTACTTAGTTTAGTTCGT
TGGTGAATTTCCTCAGAAGAGAGCGTTTTAATTTCCTCTAAGTCTTGAAAATTTTGGAGT
ATTTTTCTAATTTTTATTGGGCCGAAATTTTTAATACTTCTTATTTTACTAGTAAAGCTA
GCTTGGCTTCTTTNNNNNNNNNNNNNNNNNNNNNNNNNNNNNNNNNNNNNNNNNNNNNNN
NNNNNNNNNNNNNNNNNNNNNNNNNNNNNNNNNNNNNNNNNNNNNNNNNNNNNNNNNNNN
NNNNNNNNNNNNNNNNNNNNNNNNNNNNNNNNNNNNNNNNNNNNNNNNNNNNNNNNNNNN
NNNNNNNNNNNNNNNNNNNNNNNNNNNNNNNNNNNNNNNNNNNNNNNNNNNNNNNNNNNN
NNNNNNNNNNNNNNNNNNNNNNNNNNNNNNNNNNNNNNNNNNNNNNNNNNNNNNNNNNNN
NNNNNNNNNNNNNNNNNNNNNNNNNCGAATGCTTCAATCACCTTGGGTAGCGTCGGGAGC
CCTAAGAGATTTTTTAAGGCAACTAGTTTGTCGTTTTCTTTAATTTTTTCTTTTTGCTGG
ATGAGCTCATAGCTGGAATTAGCTTTAGCTAATTCTAATAAACGGAGTTTCTCCCCTTTT
TGAGGAATTTTAACTTTAACGAAATGCCGAGCAGTTATTTCCGGAAAAGCCAGCTGAAAA
GCTTCGTTAATAACGTTGGTGATTTCTTTATAAAAATTATCGTAAAAAAAGTTTTGCGAC
AAAAATATTTGGTTAATTTTTTCTTGGTAGTTTTTATAAAATTCGAAGAAAAATTGATTT
AAAAATTCTTGTACAGGGGGATTAAATTTATCTTCTGAAAAAAGCAACTTCCCTTTAAAA
GGAAAACTTTCTTTTTGGAGTAGCTTGCCCTGGCGAAATTTAAGAATAGTAATAACGATA
ATTTGTTCAGATGAGAGAAAATCAATAACATCAAAATCATTTTCTTCAAGCCACTCCACG
CTTTGCTGGTGGTCCTCTTTTTGCATGAGACTTAAGCTAGCTTTTAAAAGTTTTGCTTTC
TCATAATTTTGTTTTTTAATGGCCAGCTGCATCTGCTCATTGATTTTTTGGGTTAGCGGT
TTTTTATCTTTTCCTAGTAGGGTTTTTATTTCGTTATGGAGGCTAATGATTTTTTCTTTG
GTTACTTTTCCGGTGCAGTAATCTAAACATTGCCCTAAATCGAAATAAAAGCAGGGTTTG
AAATCTGCAGGAAATTTTTTCCTTAGACATTTTTTTAAAGGGTAGAGCAAATTAAAAATT
TTAAGATAATTATCAGCAACTTGAACATTGGGATAAGGGCCGAAGTATATTCCTTTTTTC
CCTTTTGCTCGAGTTTTGACTAACCGAGGGAATTTTTCGTGGGTAGTTAATAATAGGTAG
GGGTAGGTTTTGTTGTCCTTTAAATCAATGTTGAAAAAAGGCTGGTATTGTTTAATCAGA
TTGTTTTCTAGGATAAGGGCTTCTCGTTCGTTATTGGTGGTAATAAACTCAATATCGTTT
ATTTTTTGGACTAAGATTTCGGTAATTCTTCTTTGACTTTGCCTAGTAAAATAAGCAGCA
ACCCTTTTTTTTAAATTTTTGGCTTTGCCAATGTAGATGATTTTTTTGTGCTCATCTAGC
ATTTTATAAATGCCAGCCGTTGAGGGGAAAGTGGAAATTTTTTTTTTAAAGAGTGAGTTG
AGAAAATTATCACTCATAAAAAATGAATAAAGAAACTAGAAGCTAAAAAGTCCGGTTACT
AGCCCAATCATGATAAAAATTCCCGCAAAAACAAAAGCTGCTGCTCTATTGCCTTGTTTT
ACTTCATTGCCTAAGGAAAACCCAAAAATTGCTTGAGAAATTTTTATGGTAATAAACATA
AACATTAAGGCAATAAGGTTGGCTAAAATTAAATTAAGTAAATGGTTAAAAATATTTTCC
ATAATTTTTTCATTAACTTCCCGAATTCATCGCTTGCAGAAAAGCGGTGTTACTTTTTGT
CATTTGCATTTTTTCCATTACCAGTTTAATAAGTTCTACTTCTTCTAAATCCCCTAAAGC
ATTGCGGAGGGCAAACAACTTGCTAATAACGTCTTTATCCAAAAGTAAATCTTCTCTACG
GGTGCCACTTTTCTTAAGGTCCACGGAAGGGAAAATTCTTCTCTCAGCTATTTTTCTATT
TAAAACCAGTTCCATATTCCCCGTGCCTTTAAATTCCTCGAAAATCACTTCATCCATTTT
ACTACCAGTTTCAATTAAAGCGGTAGCAATAATGGATAAGGAGCCCCCTTCTTCAATGTT
GCGGGCCGCCCCAAAAAACCTTTTCGGGCGATGCAGGGCATTAGAATCAACCCCCCCTGA
TAAAATTTTTCCCGAAGCGGGCTCTACTTGGTTATAAGCTCGAGCTAACCGGGTTAAACT
GTCTAAGAGGATAACCACGTCATATTTTTGCTCTACTAATCGTTTGGCTTTTTCTAAGAC
AATTCGAGCTACATTGACATGCCTGGAAGCGGGTTCATCAAAAGTTGAGGAAATCACCTC
CGCATCAACATTCCTTTTCATGTCAGTTACTTCTTCTGGTCTTTCGTCAATTAAAAGAAC
GATAACGAATACCTCGGGGTGATTATAACGAATGGAATTGGCAATGGTTTGTAGTAAAAT
GGTTTTCCCTGCTTTAGGGGGAGAGACAATCATAGCCCGTTGTCCCTTACCAATAGGAGC
GAATAGGTCAATTATCCTAGTAGAGTAATTGCCGCTAGTCATTTCTAAAGTGAATTTTTT
GGTGGCATAATAAGGGGTGAGTGAATCAAAAGCAACCCGATTTTTGAAATTGGTTATTTC
TTCTACTGGTTTAAAGTTAATCTCATTGACTTTTTGAATAGCAAAGTATTTTTCATTGGA
CTTGGGGGTGCGCAAATAACCTTTAACGATGTCGCCAGTTCGAAGCCCAAAATTTCTAAT
TTGGATAGAGGAAATATAAATGTCTTCGGGTCCGGGCACGTAATTGCACTCAGCAGAACG
TAAGAAACCATAGCCATCGGGCATTTTTTCAAAGACCCCCCCACCAATTACCTGGGTTTT
ATACTGATGAACCGCTTTTTCTAATATTTTAAACACTAATCTTTGTTTGGTAACTTCTTC
TTCTAAATTCAGATCAAGTTCTTTGGCTATGGCCATCAGCTCATTCATCCCTTTATTATT
AATCTCTTCAATGTCAATAAACTGCACATTTTTAAAACTAGTAATTTTGGTCTTGATTTT
ATTATTCCAAGGAGTATTTAACGAAAAATTATCGTTTCTTTCTAAGGATTCTTTTTTCTT
AATGATTTTAATTTTCCTAGTAGCATTATTCTGCTCACTAGAATTCGTTGTTTTTATATT
CATATTGTTTCTCTTAAATAAGAATTTAGTTTTCCATTATAATCAAAAAACCCCAGCAGA
TTAATTTAGATTTTAATATTTAAATTTAGAATAAAGTTTAATGATTATATTAAATTTCTA
AAAAAGAAATTGTCTTTACCTTTATAAGTATAAAATAAAATCAATTTTATGTCAATAATT
AGCTTTTTCCTTCACTATTTTAGCTTATAATTGAAAATAATTAATTTAAGTGGCCAGAGG
CGGAATTGAACCGCCGACACAAGGATTTTCAGTCCTCTGCTCTACCTACTGAGCTATCTA
GCCTGATTAAAACTTTTAAGTTAGTATAATTTTACTATAAAAAATAAAAAATATTAAAAG
AAATATTTCCCTAAGAAAATACTTTCCTTTAATCCTCCCAGTAGCAAAAGAATTTAATTT
TTTTTATTAAATTGCTGTTTTATTATTTTTCTTAGTTGTTCTAAACTACTACCAGCAGGA
GCGTTAATTTTAAAATCAACTAGAGAAGAGAGGGAAGTCGTGTCCGGATTGATTTCTACG
GTTAAAATGTTTCTTGTTTTAGCAAAATGAATGGGAGAAGTAATGTAGGGGAAGCTACTA
GTTGTGCCTACCGAGAAGACGGCTTTTAGTTTTTCATGGTTTAAAATTTTTTCTAAGGCG
AAAAGTTTTTTAGGGTCTAAGCTTTCTTCAAAAAGCACAACATCAGGGCGTAAAATTTCC
GAACATTGAGGGCAGCTAGGAAGAGGCGGTAAATTGGAATAATCTTCTACTATTTTGCTA
AAAGGACAAATAGTGCATTGGATTTTTCCTAAGCTCCCGTGAATGGGGATAATGTTTTTT
GCTTTAGTTTTTTGATGGAATAAATCA
>scaffold383_cov20
AGGAAAAGTTCTTCTTTGCGGTTTTGCCGATAGAGTTATTGATTTTCCTCCGTATTTTGT
TGAGATTAGCCATATTATCCCTTCCCAAGAGAAAGCAACAATAGTTCGTAAAATTAAAAA
AAAATTTATGAAAGCTGTTCAAAGTTTCGACCTTATTAATGGAGCGGTGAAAGGAGATGT
TTTTTACAATAATGAAGGTAAAGTGGTGATCGGTGAACTAGCTAATCGTTTGTCGGGAGG
ATTTATGTCAACCCATACTTACCCTTTAGCTTCGGGGGTTAATTTAATGCACGCGCTCTT
ATCCCTTCACTTAGGGCTACCGGTAAAATTACAAGAGGAACAAAAAAAAATAGTAGTTGA
GAAAGCTATCGTGCTCCGAGAACAAAAAAAAATAATTTTTAAAAAAATTTCTGGCTTAAA
CAAAGTTAAAAAAATCCCCCAAATTAAAAATATTTTTTTTTATATTAAACTAGGACAAAC
CATTAGTCCTCCCAAGAATAATCTCATGAAAATTGCTAGCATTATTCTAGTAGGAGAAAA
TCTTTTAGAGCTTAATGCGATTATTAAAACCATAAGAGAAAATCTTAAAATTAATAATCA
AAATATTTATTTTCCTCTGATAAAAATTTAGCATGTTATTTTTTATTGTTATTATTTTAT
TAGCCAGTGCTTTTTTATTATGGTTTAATCTCAATAAAAGATTTTTTCCTAGAAGAATAA
AAGAAATAGAAAATCACATTGACCAAGAAGAATTTAAAGAAGCACATAACTTATTAGAAG
CACTCCCGGGTGATTTTAAAAATAATAAAAAAGTTACTATGCTTTACTATTTACTCTACA
AAAAAGAGAAGCAATATTTTTTAGCTATTTACGAATTGGAAAAAATTATGTATAATGGTA
AATTTTCTAAAGAAGAAAAAATTGATCTTCATTTTAAGAAAGCAGAATTATTCCGCTTAG
TAAAAAAAGAAAAAAATGCTTATCAAGAATATGAAAAAATCCTTAGTTTAGATGACAAAA
ATGATGAAGCTAATTTTCAAATTGGTAGTTATTTTTACAATTTAAAATTTTACAAAAAAG
CTCTTCCTTTTTTACAAAATTCTTTTACCAGTGAAAAAAGAGTTTTAACCGCCCAACAAA
TGGTTTTTAATATTTTAATTCAAGAAGAAAAAATAATTGAGGCCGAGCGTTTAATAAAAG
AAGTGCTTCATAAATTACAGAAAAGCGATGAAAAAATCCCTTGTGCTATTACTCATAAAT
ACGCTCTGGTCCGGTATTTGCTAGGAAAATTTAGTGAGGCTTTGGATATTATCAATGGGA
TAGATGAAAGCTACCAGCAAAACCAAGAACTTAATTTAATAAAAGCTTTGTGTTTATTTG
AACTGCAAGAAGAAGAAAAAGCCAAGCAAATTTTTGAAAAAATACTAGTACAGTACAAAG
ATAATTATCATTTTCTTTTTCTAAAAGCCCGTTATATTTTTACAGAAATTTTACTAGAAG
CTAGAAAAGTTAAAAAAGCTAAACAGCAGATAAATTATATCGCGGAGGCTAATCAGCCTT
TTCTAGAAAACGATGAGCGAAAAAGAAAAATGGATGAGTTAGATAGGAAAAGATTAATTT
TTATTTTATTTGGTAAAGATAATAGCTCTTTTATCTTAAAGACTAAAAATGCTTTGATAA
AAGACAATAATTTTAAATTCGTCAAGACAAAAGAGTTTAGTGATTTTTCTTTTGCGCATA
TTTTTAAAAATAAAATAAATGAATTAGAAATTTTGCTTTATTATTTTCATTTGAAAGCAA
TAAGCCTTAAGCTAAAAGAGCAAATAATTCTCTTTATCAAAAATTTAAATGAACCCATTA
GTCAGGTAACGTTTTACTTTCTATGGGAAGTAGATGATAAATTTATTAAGGAGCTAAATA
AGCTAAGTAAGGTTAACGAAAAGCCTTACTCCGATTTTGTTGTTCATCTTAAATCCCTTC
CCCTCTAAGGTTAATCTTTTTGGCTAATTCTGTCTCTTCATTAATTCGTGCTTATCAGAA
AAACGATATATTTTTTATTGCTGAACTCGGTAGTAACATTACTAAAGATTTTAATCAGTT
ATTTTCCACCATTGCTTTTTTAAAAAAAACTGGGGTAGCGGCGGTTAAAATTCAACATTT
ATATGCCGATGAAATTCTTTCAATAAAGACCCAAAAAGTAAGTATCAATAAAAAATTGGT
TAATTTGTATGACTACTTTAAAAGCTCAGAAATGAGCTTAGCCGAACTAAAAAAAATTAA
AAAATGCTGTGATGAGCAAGAAATATTATTCTTGGCTTCTTTTTTTGGGGAGAAAAGTTT
TTCTCATTTACAACAAATTAATTCTCTAGCTTATAAAATTGCTTCCCCAGAAAGTAACTA
TCGCAAATTATGGAAGTTAGCCATAAAAGAGAACAAACCCATTTTCTTTTCAACCGGAGT
AACCCAAAAAAAAGATTTAGATTATTTATTTCAGTTTTTTAAAAAAAAATCTTTAAAGCA
ATTAGCTATGCTCCAATGCGTTAGCTCGTACCCTACCCCTAGTGAAGAATATAATTTGTT
ANNNNNNNNNNNNNNNNNNNNNNNNNNNNNNNNNNNNNNNNNNNNNNNNNNNNNNNNNNN
NNNNNNNNNNNNNNNNNNNNNNNNNNNNNNNNNNNNNNNNNNNNNNNNNNNNNNNNNNNN
NNNNNNNNNNNNNNNNNNNNNNNNNNNNNNNNNNNNNNNNNNNNNNNNNNNNNNNNNNNN
NNNNNNNNNNNNNNNNNNNNNNNNNNNNNNNNNNNNNNNNNNNNNNNNNNNNNNNNNNNN
NNNNNNNNNNNNNNNNNNNNNNNNNNNNNNNNNNNNNNNNNNNNNNNNNNNNNNNNNNNN
NNNNNNNNNNNNNNNNNNNNNNNNNAACGGGGAGAAGACTTTAGCAAAAAGTGAAAAGGG
TAACTACCTCACGACTAACCGTAGTTTAATGGCTATTAAAAAAATCAACCAAGGGGATTT
TATCTCAGAAAAAAATAGTGCTTTTTTAAGGGCCGAAGAAAAAGATAAAGTGGGGTTTAA
TTACGAATGGGAAGAGAAAATTACTTCCCTGCAAGCAAGTAATGATATTCTTTTAGGGGA
GGGAATATCATCTAAAAATACTAGAATGATTAAAAAATAAAAAGTGCGCTTAATTATTAA
CAACCAAGAATTTACTCACGAGGAAATTGTCAAAAAATGGCGAGAAGTTAAAAAGCAGTT
TAGAGAATCTTCTAGTAAAATAGGGGATGATGATTTTAATCAAATGACTTTAAAGCAAAC
CAAGAGTAAGCTCATTCAAGATACCCTGTTATTACAAGAAGCCCAAAAAAAGTATCCAGT
AATTGCCTATAAGGAAATAAAAGAAAAATACGCTGAGCTAAAAAAACATTTTTTAGAACA
AAAGAAATTTCCTCAGGAAATGCAGGAAGAAAATGAATTTCAAATAAAAGAAAATATTGA
AAACTATTTAAGGATTAACAAGTTAATCACCAGTTGGTTTGCCGATGAGCTAACCATTTC
GCAAGATGAGTTACAAGATTTTTTTCAACAAAATCAAGACGTTTTTGATTTTAGCAATTT
TTCCCTCTTTACCAGAATTACCACCAAAAAGCAGCAACAAAAACCAATGGAATCCCTTTT
AACTTTTATGGAGAAAGAGGGCCTACGAGCTTTAACTTTTGCTCATAATGATAAAAAAGT
TTTTAGGGTAATTGATAATGCCCTTATTCAAAGGGGTTCTCTTTTAGTGGAGGTAGAAGA
AATTATTTTTCCTTTAAAAGAAAATCAGTTTAGTAAAATAATTCAAACCCAAGATGAGTT
AAACATTTTTATTAAAAAAAAAGATTTTACTGGGGGTGAAAAAATTGAATTTACTCTAGT
TAAGGATTTAGTAAAGAAAATTTATTTAAAACACCGGCAAGAAGAGATTGTTAATCAAAA
AGTTAAAGGGTTCATTAAGCAAGCTAAAATTACTTTTTTAGATAATTAATTTTTACCTAA
AGTAACCTTATACCTATTTTTTATTATACTAAAGATGATAAAAACTTTTTGCTAGCTAGG
GTAATAGCTTTTTTAGTTTCATCACTCATTTTGTCATAAGTACTATACATCATCTGCATT
CGTTGGTTACCCGCTAATTTATTTCTATTGGTTTTTAAAAAGTTCCAGTACAAATAATTA
AAAGGGCANNNNNNNNNNNNNNNNNNNNNNNNNNNNNNNNNNNNNNNNNNNNNNNNNNNN
NNNNNNNNNNNNNNNNNNNNNNNNNNNNNNNNNNNNNNNNNNNNNNNNNNNNNNNNNNNN
NNNNNNNNNNNNNNNNNNNNNNNNNNNNNNNNNNNNNNNNNNNNNNNNNNNNNNNNNNNN
NNNNNNNNNNNNNNNNNNNNNNNNNNNNNNNNNNNNNNNNNNNNNNNNNNNNNNNNNNNN
NNNNNNNNNNNNNNNNNNNNNNNNNNNNNNNNNNNNNNNNNNNNNNNNNNNNNNNNNNNN
NNNNNNNNNNNNNNNNNNNNNNNNNNNNNNNNNNNNNNNNNNNNNNNNNNNNNNNNNNNN
NNNNNNNNNNNNNNNNNNNNNNNNNNNNNNNNNNNNNNNNNNNNNNNNNNNNNNNNNNNN
NNNNNNNNNNNNNNNNNNNNNNNNNNNNNNNNNNNNNNNNNNNNNNNNNNNNNNNNNNNN
NNNNNNNNNNNNNNNNNNNNNNNNNNNNNNNNNNNNNNNNNNNNNNNNNNNNNNNNNNNN
NNNNNNNNNNNNNNNNNNNNNNNNNNNNNNNNNNNNNNNNNNNNNNNNNNNNNNNNNNNN
NNNNNNNNNNNNNNNNNNNNNNNNNNNNNNNNNNNNNNNNNNNNNNNNNNNNNNNNNNNN
NNNNNNNNNNNNNNNNNNNNNNNNNNNNNNNNNNNNNNNNNNNNNNNNNNNNNNNNNNNN
NNNNNNNNNNNNNNNNNNNNNNNNNNNNNNNNNNNNNNNNNNNNNNNNNNNNNNNNNNNN
NNNNNNNNNNNNNNNNNNNNNNNNNNNNNNNNNNNNNNNNNNNNNNNNNNNNNNNNNNNN
NNNNNNNNNNNNNNNNNNNNNNNNNNNNNNNNNNNNNNNNNNNNNNNNNNNNNNNNNNNN
NNNNNNNNNNNNNNNNNNNNNNNNNNNNNNNNNNNNNNNNNNNNNNNNNNNNNNNNNNNN
NNNNNNNNNNNNNNNNNNNNNNNNNNNNNNNNNNNNNNNNNNNNNNNNNNNNNNNNNNNN
NNNNNNNNNNNNNNNNNNNNNNNNNNNNNNNNNNNNNNNNNNNNNNNNNNNNNNNNNNNN
NNNNNNNNNNNNNNNNNNNNNNNNNNNNNNNNNNNNNNNNNNNNNNNNNNNNNNNNNNNN
NNNNNNNNNNNNNNNNNNNNNNNNNNNNNNNNNNNNNNNNNNNNNNNNNNNNNNNNNNNN
NNNNNNNNNNNNNNNNNNNNNNNNNNNNNNNNNNNNNNNNNNNNNNNNNNNNNNNNNNNN
NNNNNNNNNNNNNNNNNNNNNNNNNNNNNNNNNNNNNNNNNNNNNNNNNNNNNNNNNNNN
NNNNNNNNNNNNNNNNNNNNNNNNNNNNNNNNNNNNNNNNNNNNNNNNNNNNNNNNNNNN
NNNNNNNNNNNNNNNNNNNNNNNNNNNNNNNNNNNNNNNNNNNNNNNNNNNNNNNNNNNN
NNNNNNNNNNNNNNNNNNNNNNNNNNNNNNNNNNNNNNNNNNNNNNNNNNNNNNNNNNNN
NNNNNNNNNNNNNNNNNNNNNNNNNNNNNNNNNNNNNNNNNNNNNNNNNNNNNNNNNNNN
NNNNNNNNNNNNNNNNNNNNNNNNNNNNNNNNNNNNNNNNNNNNNNNNNNNNNNNNNNNN
NNNNNNNNNNNNNNNNNNNNNNNNNNNNNNNNNNNNNNNNNNNNNNNNNNNNNNNNNNNN
NNNNNNNNNNNNNNNNNNNNNNNNNNNNNNNNNNNNNNNNNNNNNNNNNNNNNNNNNNNN
NNNNNNNNNNNNNNNNNNNNNNNNNNNNNNNNNNNNNNNNNNNNNNNNNNNNNNNNNNNN
NNNNNNNNNNNNNNNNNNNNNNNNNNNNNNNNNNNNNNNNNNNNNNNNNNNNNNNNNNNN
NNNNNNNNNNNNNNNNNNNNNNNNNNNNNNNNNNNNNNNNNNNNNNNNNNNNNNNNNNNN
NNNNNNNNNNNNNNNNNNNNNNNNNNNNNNNNNNNNNNNNNNNNNNNNNNNNNNNNNNNN
NNNNNNNNNNNNNNNNNNNNNNNNNNNNNNNNNNNNNNNNNNNNNNNNNNNNNNNNNNNN
NNNNNNNNNNNNNNNNNNNNNNNNNNNNNNNNNNNNNNNNNNNNNNNNNNNNNNNNNNNN
NNNNNNNNNNNNNNNNNNNNNNNNNNNNNNNNNNNNNNNNNNNNNNNNNNNNNNNNNNNN
NNNNNNNNNNNNNNNNNNNNNNNNNNNNNNNNNNNNNNNNNNNNNNNNNNNNNNNNNNNN
NNNNNNNNNNNNNNNNNNNNNNNNNNNNNNNNNNNNNNNNNNNNNNNNNNNNNNNNNNNN
NNNNNNNNNNNNNNNNNNNNNNNNNNNNNNNNNNNNNNNNNNNNNNNNNTATTGGATGGA
ATAGTTTAAATATAAAAAAAAAAAAGTAATAACCACGTTATTACTAAGGAGCATTATTTT
AATGGGTTCTTCTAAAAAATAGGGAAGGGTTTGTAGTAAAAAAAATAACAGGTAATTCGA
TAAAAGCAAATAGCATTGAAATAAAACGCTTAAGCTTAGAGCTTCAAACGCACCCTTAGC
GTTCTTATAAAAAGGATAAAAAAAACAACCAATAAGGGGGAGGGTTAGTAAGTGCATTTA
TTTTTTTCTTAATAATTGCAATTGTATCATTAAAGGAGCTCTTTACTTAACTAACAATTA
CTCATTTATTAAAAAGCAGTATTCCTGAGAAAATTTTCTAAATTTTCTTTTTCTTTATTT
AAAATTTCTTTTTCTTCTTGCAGTTGTTCTCTTTTTTTATCATTGTTTTCTTTTATGCTT
GCGTTAATTATAATATTAATTTTTTCAATTTTATTTTTGAGATTTTCCAATTTCAAAAAG
GAAATTCTATTTTCAAATTCTTTTTTAATCTTTTCTAAGTCAAAGGCATCGTTATTATTG
CTGGCCGAAGAGGTTTTAACCACTTTACTAATAATAAAATCAACAATCACTTTTTCATTG
GGTTGGAAAAATAATTTTAATATGTTTTCAATTTTACTAAAATCAGGATTGTTATGGAGA
ATGAGCTTTTTATAAATATATTGGCTAAAGCTATCTTGGAAATCAGTAACTTTTAAGACT
GCCTTAGCGGAGTCTAAATGCTCTGGATAACTGCAGAGAAAAACTATTAATTCCCTTTCT
TTAGTAATCAGCGAAGGGCTTTTTTTCGGCGGAGTTGCTAGTTTTTGCTTATTTGGTTGA
TTTTGCTGATAATATTTTTCGGGAGTCAAGCCAAATAGTTTTTCAATTTCCTCAGCGAAG
TTTTGCTTTAAATATTTATCGCGAATTACTTGGTAATACTGTAAAATTTCTTGAAAATAT
TCTTTTTTTACCACGGGGGATTTCTCTTGGTGGGGATTATAATGCTCTAATAAATAAGTT
TGAATGGGTTTTTGGTTGTTTTTTAGAAAATCAAAAATTCTCTCTTCACTCCATTGGTTC
ACTAGATCAAAGGGATCCCGACCTGGGGGTAGGGTAATAGTATAGCCATCAACCTCACTC
TCCATTAAAAGGCGAATGGCTTTTAAACTGGCCTGTACTCCTGCTGGGTCGCTATCAAAC
ACTAAGAAAACTTTATCGACGTAACGCTTTAGTTTAACTACTTGTTCTTTGGTGAGCGAA
GTTCCTAAAGGTGCTACGGTCGGCAACCCCACTTGATAAAAAGCAATAACATCGAAGTAG
CCTTCCACTAAGTAAACAACCCTTTTTTTTAAAATGTTTTGGTAAGCTTCTCTAAAGCCA
TAAAGGATTTCTCTTTTTTTAAACCAAGGGGTTTCAATAGAGTTTAAGTATTTGGGCTCT
AGTTGCTCTTGTAAAACTCGCCCGCCAAAACCTAGTACTTCATTTTTTTCATTAACAATG
GGAAAAATAATTCTACTTAAAAAAAAATCAAAATATTCATTATAATAATTTTTTCTCACT
AAGGTTGTTTTAACTATTTTTTCTAAAGAATATTTTTTTTTTAAAATATTTAGTAAAAAA
TCTTTTTTATTAGGGGCGTAGCCTATTTTAAAAACCGTTAGTGCCTTTTGGGTTATTTTT
CTTTTGATTAAATATTTCCTCCCCCAACTAGCTTCTGCCCCCTTACAAAGATAATGATGA
TAAACCTCAGCACTTATTTGATTAATGGTTTTTTCTAAAAGATGGGGGTCAATGTAATGG
GTATCTTTTAAGCTAAAAGACGAAGGCAGGGCCACGTNNNNNNNNNNNNNNNNNNNNNNN
NNNNNNNNNNNNNNNNNNNNNNNNNNNNNNNNNNNNNNNNNNNNNNNNNNNNNNNNNNNN
NNNNNNNNNNNNNNNNNNNNNNNNNNNNNNNNNNNNNNNNNNNNNNNNNNNNNNNNNNNN
NNNNNNNNNNNNNNNNNNNNNNNNNNNNNNNNNNNNNNNNNNNNNNNNNNNNNNNNNNNN
NNNNNNNNNNNNNNNNNNNNNNNNNNNNNNNNNNNNNNNNNNNNNNNNNNNNNNNNNNNN
NNNNNNNNNNNNNNNNNNNNNNNNNNNNNNNNNNNNNNNNNNNNNNNNNNNNNNNNNNNN
NNNNNNNNNNNNNNNNNNNNNNNNNNNNNNNNNNNNNNNNNNNNNNNNNNNNNNNNNNNN
NNNNNNNNNNNNNNNNNNNNNNNNNNNNNNNNNNNNNNNNNNNNNNNNNNNNNNNNNNNN
NNNNNNNNNNNNNNNNNNNNNNNNNNNNNNNNNNNNNNNNNNNNNNNNNNNNNNNNNNNN
NNNNNNNNNNNNNNNNNNNNNNNNNNNNNNNNNNNNNNNNNNNNNNNNNNNNNNNNNNNN
NNNNNNNNNNNNNNNNNNNNNNNNNNNNNNNNNNNNNNNNNNNNNNNNNNNNNNNNNNNN
NNNNNNNNNNNNNNNNNNNNNNNNNNNNNNNNNNNNNNNNNNNNNNNNNNNNNNNNNNNN
NNNNNNNNNNNNNNNNNNNNNNNNNNNNNNNNNNNNNNNNNNNNNNNNNNNNNNNNNNNN
NNNNNNNNNNNNNNNNNNNNNNNNNNNNNNNNNNNNNNNNNNNNNNNNNNNNNNNNNNNN
NNNNNNNNNNNNNNNNNNNNNNNNNNNNNNNNNNNNNNNNNNNNNNNNNNNNNNNNNNNN
NNNNNNNNNNNNNNNNNNNNNNNNNNNNNNNNNNNNNNNNNNNNNNNNNNNNNNNNNNNN
NNNNNNNNNNNNNNNNNNNNNNNNNNNNNNNNNNNNNNNNNNNNNNNNNNNNNNNNNNNN
NNNNNNNNNNNNNNNNNNNNNNNNNNNNNNNNNNNNNNNNNNNNNNNNNNNNNNNNNNNN
NNNNNNNNNNNNNNNNNNNNNNNNNNNNNNNNNNNNNNNNNNNNNNNNNNNNNNNNNNNN
NNNNNNNNNNNNNNNNNNNNNNNNNNNNNNNNNNNNNNNNNNNNNNNNNNNNNNNNNNNN
NNNNNNNNNNNNNNNNNNNNNNNNNNNNNNNNNNNNNNNNNNNNNNNNNNNNNNNNNNNN
NNNNNNNNNNNNNNNNNNNNNNNNNNNNNNNNNNNNNNNNNNNNNNNNNNNNNNNNNNNN
NNNNNNNNNNNNNNNNNNNNNNNNNNNNNNNNNNNNNNNNNNNNNNNNNNNNNNNNNNNN
NNNNNNNNNNNNNNNNNNNNNNNNNNNNNNNNNNNNNNNNNNNNNNNNNNNNNNNNNNNN
NNNNNNNNNNNNNNNNNNNNNNNNNNNNNNNNNNNNNNNNNNNNNNNNNNNNNNNNNNNN
NNNNNNNNNNNNNNNNNNNNNNNNNNNNNNNNNNNNNNNNNNNNNNNNNNNNNNNNNNNN
NNNNNNNNNNNNNNNNNNNNNNNNNNNNNNNNNNNNNNNNNNNNNNNNNNNNNNNNNNNN
NNNNNNNNNNNNNNNNNNNNNNNNNNNNNNNNNNNNNNNNNNNNNNNNNNNNNNNNNNNN
NNNNNNNNNNNNNNNNNNNNNNNNNNNNNNNNNNNNNNNNNNNNNNNNNNNNNNNNNNNN
NNNNNNNNNNNNNNNNNNNNNNNNNNNNNNNNNNNNNNNNNNNNNNNNNNNNNNNNNNNN
NNNNNNNNNNNNNNNNNNNNNNNNNNNNNNNNNNNNNNNNNNNNNNNNNNNNNNNNNNNN
NNNNNNNNNNNNNNNNNNNNNNNNNNNNNNNNNNNNNNNNNNNNNNNNNNNNNNNNNNNN
NNNNNNNNNNNNNNNNNNNNNNNNNNNNNNNNNNNNNNNNNNNNNNNNNNNNNNNNNNNN
NNNNNNNNNNNNNNNNNNNNNNNNNNNNNNNNNNNNNNNNNNNNNNNNNNNNNNNNNNNN
NNNNNNNNNNNNNNNNNNNNNNNNNNNNNNNNNNNNNNNNNNNNNNNNNNNNNNNNNNNN
NNNNNNNNNNNNNNNNNNNNNNNNNNNNNNNNNNNNNNNNNNNNNNNNNNNNNNNNNNNN
NNNNNNNNNNNNNNNNNNNNNNNNNNTCGGCAGCTAAAAGGGCGTTGTACTCCCCCAAAC
TATGCCCAATAGCCATAGCAAATGCGGGGTCGTCCTCTTTTAGAAAATGCAGAAAATGGA
GATGATTGACGAAAAATAATAACGGCTGGGTGTATTGGGTTTGGTTTAATTTTTCTTGGT
TCTCTTCTGGCAAGCACATATCTTTTATCGAGTACCCTAGGATATTTTCTGCTAAAGTAA
CTTCCTTAGGAAAAAGCGGGAATAGCTCTTCCCCCATTCCCCTTTTTTGGGAACCTTGCC
CAGGAAACATTAAAACTTTTTTCATAGGGTAATTGTACTATTTTTATTTTCTTTCTAAGG
AATATTTTTAATTTTCTTTTACTATCTACGAAAATGTATTGGCTATAAATTTAGCTATTG
TCTTTTATTGTTTTTTTACTAACTTGGTAAGTTAAAAAATAAAGAGCTCCCAATAAAGCA
ATTCCCGCCCATAACCAGAAACTTTTTTCTTTTAGTAAAGTATAAGCTAGAGCAGATAGT
AAAGGAATGAACGCCATAAATAAGGAATTTAAACTTTCGGCAAAACCGAGGATTTCTCCT
AAACTTTTTTTTTCACCATTATTGCTAATAAGTGAGCGTAAAGTGGGCAAGCTCAGGCTA
AGCCCTAAATTGGTAAAATAATAAAACAGTATAAAAAGCAATAAATTTTTATTTACTGGG
AAAGTAAAAAGCCCTAAAGCCATTAATAGTAGACCAAGCAAGAGGGATTTTTGCTCCCCT
ATTTTTTGAATAAAAATCTTTACTAAAAAAAATTGATTAAAAATCAAAAAAGCCCCCACA
ATAAATAATATATTCCCCACTTCGCTGGGGTTCATCTTAAAAACGTCAATTAATAATAAA
ACAATCACCGAAGTATAAGCGGTCATCACAATAGCCACAAACATTTTTATTATAAACAAT
TGACGAATAGTTTTGTTTTTTATAACTTTTCGAAAGTTCTTTATCCAGTTAAATTCCTGT
AAAAAATTTATTTTTTCTAAAATAAAATCTTCTTTTTTTTTGCTCTCTTTTAAGAAAAAA
ATAATGCCTAATAAAGTTGTGGTGTTAAGGGCAATGCTAAACAAGGCCGTTCCCAAATAG
CCTAAACTTCCCTTGCTAAAAAAAGCCCCCAAAGCTGGTCCGATAATAATGCCTAACCCT
AGCCCGGCTCCTGTGTAACTAAAAGCAACGCTACGTTTTTCTGGAGGAATAACATCGGTT
AGATAGGTGTTGGTAATGGAATTGTTGCCCCCGGTAATACCATCAAAAACCCTAGCGAGA
GCAATAGTGATTAAAACCACGACGCTGGGAAATAATCCCTCTTGTAAAAACCAGGCAGCA
GCAAAAATAAACCAAGAAAGTAAAGTGCCAGCTTGGGAAATAATTAAAAGGGGTTTACGC
CCATAGCGATCGGAAAGTTTTCCCAGTAGAGGGGTTGCTAAAAATTGAAAAAAACTATAA
GCAGAAATGAGTAATCCATAAACAAAATCGCTAGCGTTTAAATCTCTTACTAGAAAAGGC
AAAATGGGGATGAGAATAGAAAAGCCTAAGGTATTAACTAGGGAAAGCAAAAAAATAGGG
GTAATAACTTTAAACAAAAGATAAATACGAGTTACACTTTTTGATTAGTTTTAATTATAC
TATTCCCCTAGCTTAGTAGTTGCTAATTGCCGGTTGCAGAATGGTTAAATTTAAAATTTA
ACGATTTATTCTGTTTAATTATTTATAATCTATTTTAGAGCTATAATATATAGTAAAATT
TAATTAGTAAATAAATTTCTTTATGCATTTTGAATCCGATGTTTTAGTTTGGCATTTAGC
CATTGCCCTAGTAGCAGGGACGATTAGTTTTTTCTTATCCAAGAAAACCAATATTGCTCC
TATTGTTTTTTTTATTATTTTAGGCATTGCTTTGGGACCGAGCNNNNNNNNNNNNNNNNN
NNNNNNNNNNNNNNNNNNNNNNNNNNNNNNNNNNNNNNNNNNNNNNNNNNNNNNNNNNNN
NNNNNNNNNNNNNNNNNNNNNNNNNNNNNNNNNNNNNNNNNNNNNNNNNNNNNNNNNNNN
NNNNNNNNNNNNNNNNNNNNNNNNNNNNNNNNNNNNNNNNNNNNNNNNNNNNNNNNNNNN
NNNNNNNNNNNNNNNNNNNNNNNNNNNNNNNNNNNNNNNNNNNNNNNNNNNNNNNNNNNN
NNNNNNNNNNNNNNNNNNNNNNNNNNNNNNNNNNNNNNNNNNNNNNNNNNNNNNNNNNNN
NNNNNNNNNNNNNNNNNNNNNNNNNNNNNNNNNNNNNNNNNNNNNNNNNNNNNNNNNNNN
NNNNNNNNNNNNNNNNNNNNNNNNNNNNNNNNNNNNNNNNNNNNNNNNNNNNNNNNNNNN
NNNNNNNNNNNNNNNNNNNNNNNNNNNNNNNNNNNNNNNNNNNNNNNNNNNNNNNNNNNN
NNNNNNNNNNNNNNNNNNNNNNNNNNNNNNNNNNNNNNNNNNNNNNNNNNNNNNNNNNNN
NNNNNNNNNNNNNNNNNNNNNNNNNNNNNNNNNNNNNNNNNNNNNNNNNNNNNNNNNNNN
NNNNNNNNNNNNNNNNNNNNNNNNNNNNNNNNNNNNNNNNNNNNNNNNNNNNNNNNNNNN
NNNNNNNNNNNNNNNNNNNNNNNNNNNNNNNNNNNNNNNNNNNNNNNNNNNNNNNNNNNN
NNNNNNNNNNNNNNNNNNNNNNNNNNNNNNNNNNNNNNNNNNNNNNNNNNNNNNNNNNNN
NNNNNNNNNNNNNNNNNNNNNNNNNNNNNNNNNNNNNNNNNNNNNNNNNNNNNNNNNNNN
NNNNNNNNNNNNNNNNNNNNNNNNNNNNNNNNNNNNNNNNNNNNNNNNNNNNNNNNNNNN
NNNNNNNNNNNNNNNNNNNNNNNNNNNNNNNNNNNNNNNNNNNNNNNNNNNNNNNNNNNN
NNNNNNNNNNNNNNNNNNNNNNNNNNNNNNNNNNNNNNNNNNNNNNNNNNNNNNNNNNNN
NNNNNNNNGTAAATTATTATAAAAATCAAGGGTACAACTGCCTGCACCTAAATGCCCTGT
CTAATGACTTATTTGAAGACAGAAGGTTTTTCCCTACTACCCATCTTTTAGCCTTGACCG
ATAACCTTGAACTAAACGCCCTTATTTGCCAGCATTGGAAAGTTCTGCTTAATAAAGAAA
ATTTATTTCGTTGGGGAAAAGTAGAAAAAAACCCGGAAGAGCAAAATATTTTAGGGAATG
TCATTTGGGAAAATTTGCCCAAGCCTTCTAAAATAAGTAATGCTCTGATTGATGAAGAAA
AAGAAATAGTGGTTTTAGAAAAAGTAAGTAGCGAAAAACTTGATTTGCCCCAAGATCAAC
TACTACTTTATTTTCATAATGAGCAAGTGGTTTTTACCAAAGACAATGAGGCTTACCCCC
AAGAAGAGGCTACTTTAGAACATGCTTTCTTATTGAAAAACAAAGACTCCCTAAAAGGAA
TTTTAATCCCGCAAGATATTAATTTTTATTTTAAGCCAACCAATATAACTACGATCATTA
ATGACTTAGCCGATAAGTTTTCGTTAAAAAATAAAAACTTTGCTAAGGCCGAAATCATAA
GTAAAATGCACTATAAGATTAATCAAGAAGCGATTTCCCTAGGTAATCATTTTGCCTTGA
TTAATCTGCAAGACGAGAAAGTAAAAAAAAATTATAGCTCGCTGACCCTTATTAAAAAAG
GGATTGATTTAAAAAGTTACGATAAATTAAAAACTAAGGTTATCTTTACTCTAATTACTT
CGGGAAAAGATTCTTTTCTGCATATTAAACTGCTAACTGAATTTTCCAGCATCATCAATA
ATCCGGCCTTTCGAAAAGCCATTTTAGCTGCTGCTACCCCAGAAGAAATTAGGCAAATAT
ACCAAAAATGATTTATCTCAAGAAAAAATCAGAAATAGAAAAAATGCGCAAAGCCGGGAA
GCTAGCGGCTCGGCTATTACACTACATTACCCCTTTCGTCAAAGCAGGTATTTCTACTTT
AGAAATTAATAATCTCTGTGAAGAGTGGACGAAAAAAGCAGGGGCTATTTCTGCTCCGCT
AAACTATAAAGGTTTTCCTAGGAGTATCTGCACCTCCATTGATAGCGTCGTCTGCCATGG
CATTCCCAAAAAAGAGGATATCCTTAAAAAAGGGAATATCGTTAACATTGATATTACCCT
CATTTATCATGGTTATCACGGTGATACTTCTAAGACCTTCCTTATTGAGCCAGTTAGTGC
TGAAGCTAGAAAATTGGTAGAAGTTACCGAAAGGGCTTTATTAAAAGCGATTAGTAGTAT
TAAACCGGGAAAAAGGATTAACGTGATTGGTAACACCATTGCCGATTACGTAAGCCCTTA
TGGGTATGGCATCGTTGAGCAGTTGGGAGGGCATGGCATTGGGGCTAATTTTCATGAAGA
CCCCTTTGTTTTCCATCATCGAAAAAAAGAAAAAGGGGTGGTTCTGCAAGAAGGAATGAC
TTTTACTATTGAGCCGATGATTAACCAAGGGGGAAGTGAGGTGTATACCGATACCCAGGA
TAACTGGACGGTTTATACTAGAGATGGTTCTTTGTCCGCTCAATTTGAGCATACTATTGT
GCTTACCGACCAAGGTGCGGAAATTCTAACCGTGGAGTAAATCTTTTCCTATTATTTAAC
ATCACCTAGCAAAACTACGATAATTAAATAAGTTTTTACTAATGAAGAAATTGTTTTTAC
TCTTTTTTTTAACTAGTTTAGTTTTTATTGCCCCAGTAGAGATTAATGGGTTTAAATGGG
ACCTTTTGCCCTCTTCAACAAAATTTCGTTATGTAGAAGATTTTTATAGCCTTTACTATA
TCCCCCAAAAAATGGAAAACAACGATTTAACCCGCAATATTTTTTGGTTAAAATGGGCTT
TGGCTGCCCCTTTCGCTCCCCCTATCTTTGCCTTAACCCCCCCAGAAAATGAAAAAACTT
ATGAGAAATATAAAAAACTTATGCGCATGCATCTCCATTATTTAATTACTAAAAACCTAG
TTTTTTTAGCCGCTCGCTTTGATAAACATAAACCAGTTTTTTATAATAAACCCTACAGCA
AGGACATCTTGAAATCGTTAAAAATCGCTGAATACCTCTACCAAGAAGCGGCTAAGGAGT
GGGGAAAAGTAATGGCTTATTACCGGGAATTAAGAAAAGTTAAAGTTAGAACTAAGTTGA
ATTTTTTAGAAGAACCACTTTATAGGATTGCCATTAAAGAGTTGGATTATAATCGAGTTA
TCAAAAGAAAACTAAAGAAACTAGCTAAAACCGAAAAATATTTTTCCGATTAATTTTTTT
TATATTCTTTTTCTTATCTTATAATTAAATTAGTTTATGTTACACCACGTTATCAATGAA
AATTGCTTAAAAGCATTACCTTCTTTGAAAAAGAAAATTGATGTAACCTTTTTAGATCCT
CCTTTTAATCAAGATAAAAAATACAAATTTCATAACGATAAAATGTTAGAAAAAGACTAC
TGGCTTATGATGGAAGAAGTTTGCCTAAAAGTTTTTCAAATTTCTAATAATGGAGCAGCT
CTTTATTTCATGCAACGAGAGAAAAACACCGAGTTTGTTTTAAGCACTTTAAGAAAAACT
GGGTGGGTCTTCCAAAACCTTATTATTTGGAAAAAAAAATCATCAGCGGTCCCGGTTCCT
AATAAATTTGGAAAACAATATCAAATCCTAGCTTACGCTATAAAAGGTAAAAGGCCTAAG
ACTTTTAATCGTCTTAGGATTGATCCGGTTTTACCAGCTAATTATAAATTTAAAAGAGAA
AACGGAATTTATCTTACCGATATCTGGGACGACATAAGAGAACTTACTTCAGGTTTTTTT
TCTGGTAATGAAGCTATTCGATTGCCTAATGGAGAGCGGTTTCACAAACAGCAAGCTCCC
CTAGCCCTTTTATTACGAATCCTTTTAATTTCTTCTAAAGTAGGAGACACTATTTTAGAC
CCCTTTGCTGGTACTGGAACGACTGCTGTTGTAGCTAAGCAACTTAACCGAAATTCTTTT
TCTTTAGAAATAGACCCAGAAAACATTAACCTTATAAAAAGACGAGTAGAAAAAATTGCT
GACGAAGATAAAATAATTAAATATTATCAAGATTACATTTACACAAAAAATTTGGAAAAC
ATCTGGGGGAAAAATTTAAGTAAGAGAAGAGCAATAAAAGAGCAAGAGAAATATCTTACC
CTTTTTTAGTTTCGTGTTTTCCATTTATCATTTTTTTAAAGATTTAATAGATAATTCCAT
TTATCATTTTTTTAAAGATTTAATAGATAAAAGAAAAAATTTTTTAAAAGAAAGTAAGCT
AGAAAATTGCTCATTTGCTGAGAACATTTTAGCTAGTAAAAGCAGGGGTAAGTTCCCGGA
TTTATCTATTAGATTAAATAAAAATTCTAAGTTATTTTCTGGTGGGGAACTTATTGAACT
AAAAGATAGTGATAGTTATACAGTGTCTTCTTTCAACTCTACTATCCCTACTGGTAGCAA
GAAAATTTCTGATGTGATAAAAAGCAAAAACAGTATAATAAAAAAACAAATGCTCCAAAC
AGGCAATGATATTCATTCTCTTCCGCTAAGGGAGGTTTATTATCTTATTAGGGGAAAAAA
TAAAATTCAAAAAAAGCAAAAAATAGTTTTAGCCCACGGTAGTTTTTTTGAAACCATACC
CCAAGAAGATTTAATTAGTCAATCTTTCTTTCAAGTTTTAGAAGAAAGGTTAAAAGAAAA
AAATGTAACTATAAAAAAAGAATTTAAAAATTGGTTAACTTCTTTATTCTCTGAGCGAGA
AAGTTTTAGCAAAGTAAGAAAAATTGATAAAGCTTCTATTAAACTAAGATTTCGCATAAT
GACCGAAGTAAAAAAAGAAGGAAACATTTTAAATTCTGAAAAATATCCTGAAATTGTAGA
TAACACTATTAATTTTTTATTGCCTTTGCATAAAGCAAAACAAGAAACCTTAATAATGAA
AAAAATGAGAGCTACGTTTATTGAAGAACAGTTAAAATTATTAAAAAAATTTAAAATTAA
ACATCATCTTAATGGCTATTTTCTAGTTTTCCAAAAAAAAATTTAAGCTTAATCTTCTAA
AATAAGTTATTTAAACTAAGTTAATTTATATTATAATAATACCTAAACAATAAGTAGGAA
ATAAAAATGAAATACACCAAAACGCATGAGTGGGTTAAGGTATTAGAAAACGATGAAGCC
ATCGTTGGTATTAGTAACCACGCCCAGAAAGAATTATCCGATATTGTCCATGTGGAATTC
CCCGAGATGGGAAAAACCTTTAATCAAGGAGATATTCTTTTAACGGTTGAATCGGTAAAA
GCGGCTAGCGATATTTATGCGCCTTTAGCAGGAGAAATTATTGGGATTAACGAAGAATTA
CAAGATGCCCCCGAAAAAGTAAACGCTTCCCCAGAAGAAGAAGGATGGCTGATTAAAATC
AAAATAAAAAACAGTGAAGAACTAGCAAATTTACTCACCACCGAAGATTATCAAAAAGAA
ATTAATCCTTAAAAAAATAGCTACTTAAAGGTTGGTAACGTGTTATTTTGTTGGGGCCGG
CCCGGGCGAATTAGACCTTTTAACCCTTAAAGCCAAAAAAATTCTAGAAAAAGCCGACTA
TGTTTTTTATGATCAGCTAATCCCGGCTTTAGCCTTAGATTACTGCCCGAATAATTGTAA
AAAAATCTCGGTTAGTAAACTTTCTCCCGTTAAAACCAAGCAATCTTTAATCAACCAAAA
AATCTTGGGTGCTTTTGTAACCTTAACTAAGCGAAAAAAAAAAGAAGGGACTATTGTCCG
ACTAAAAGGAGGAGACCCCAGCATTTTCGCTCGCATTAAAGAAGAAATTGCCTTTGTAAA
AGAAAATAAAATTCCCTTTGAAGTTATAC
>scaffold36956_cov17
ACCATCACACCCGTGTTGATCTCTTTAATCAGCTTTTGCTCTTCTGTGGCGTCTTTTTGC
TCAACGATCGCAACGACAGGACCATTCTTACGCACGATACGACCATAACCCATCGGGTTA
TCAAGAACGACGGTGAGCAAAGCGATACCACCTGTAGGCTGAGCATCTAACAGGTTTTCA
ATAGTCTCTTCGGAAATAAGAGGTACATCACCGTAGAGAACCAGCACTTTTTCATCATCT
GCAAAATGAGGAGATGCCTGATCAACTGCATGACCGGTACCTAACTGATCAGCTTGTAGC
ACCCAGTTCACCTTTTCTTGCTGCAAAGCTGATTGCATCATTTCACCACCATGGCCATAA
ACAAGGTGGATATTCTGAGAACCTAGGCTTTCACAAGTATCGATGACATGTTTTACCATC
GGCTTGCCGGCAAGTGTATGCAACACTTTTGGCTTATTGGAATACATGCGGGTTCCTTTC
CCCGCAGCAAGAACAACTGCACTGAATTTCATTATTATCAAACCATTGACGTTAATTAAG
CTAACGTCATTCTAACGATGAATCACAGCAGTGTTAAATGGATTGAATAAATTTCTGATA
AAAATTAAGCAAAAAGGCGACCCTTAGGTCGCCTTTTTCATCGCGGTTAGTTCAGTTTAA
CTGAATTAACGACGTTTTTTTGTCAGCTCGATTACTCGAAGCTGAGCAATGGCTTTAGCC
AGTTCACTGGCCGCTTGCGCGAAGTCCATGTCGCCATGCTGATTCTGGATATGCTCCTCA
GCTTTGCGCTTGGCTTCTTCCGCCTTCGCTGCGTCTAGTTCTTCACCACGAATTGCTGTA
TCAGCCAACACAGTCGCTGTGCCTGGCTGAACTTCAACAATACCACCAGAGACATAAATG
AACTCTTCATGGCCGTGCTGTTTAACGATACGCACCATACCAGGCTTGATAGCGGTCAGC
AGCGGTGTGTGACCATGGAAAATACCAAGTTCACCTTCGCTACCGGACACCTGGAACGTT
TCTACGCGACCAGAGAAAAGCTTTTTCTCAGCGCTTACTACGTCTAGGTGAAAGGTTATT
GCTGCCATATCGCCTCCTATTTAGCCTTATAGCTTCTTAGCATTCTCGATAGCATCGTCG
ATAGTACCGCAGTACATGAACGCTTGCTCTGGAATGTCATCGTAGTCACCAGCTAGTAGA
CCTTTGAAGCCACGTAGAGTCTCTTTAAGAGGTACGTAGATGCCTGGGTCGCCAGTAAAT
ACTTCCGCTACGTGGTAAGGCTGAGTTAGGAAACGCTCAATCTTACGAGCACGAGATACA
ACTTGCTTATCTTCTTCAGATAGCTCGTCCATACCTAGGATCGCGNNNNNNNNNNNNNNN
NNNNNNNNNNNNNNNNNNNNNNNNNNNNNNNNNNNNNNNNNNNNNNNNNNNNNNNNNNNN
NNATCAAGCATACGAGATGTTGAATCTAGTGGGTCAATCGCTGGGTATAGACCCATAGCA
GCGATGTTACGGTTAAGTACAACCGTTGCATCCAAGTGCGCGAACGTTGTTGCTGGAGAC
GGGTCAGTCAAGTCATCCGCTGGTACGTATACCGCCTGTACAGACGTGNNNNNNNNNNNN
NNNNNNNNNNNNNNNNNNNNNNNNNNNNNNNNNNNNNNNNNNNNNNNNNNNNNNNNNNNN
NNNNNNNNNNNNNNNNNNNNNNNNNNNNNNNNNNNNNNNNNNNNNNNNNNNNNNNNNNNN
NNNNNNNNNNNNNNNNNNNNNNNNNNNNNNNNNNNNNNNNNNNNNNNNNNNNNNNNNNNN
NNNNNNNNNNNNNNNNNNNNNNNNNNNNNNNNNNNNNNNNNNNNNNNNNNNNNNNNNNNN
NNNNNNNNNNNNNNNNNNNNNNNNNNNNNNNNNNNNNNNNNNNNNNNNNNNNNNNNNNNN
NNNNNNNNNNNNNNNNNNNNNNNNNNNNNNNNNNNNNNNNNNNNNNNNNNNNNNNNNNNN
NNNNNNNNNNNNNNNNNNNNNNNNNNNNNNNNNNNNNNNNNNNNNNNNNNNNNNNNNNNN
NNNNNNNNNNNNNNNNNNNNNNNNNNNNNNNNNNNNNNNNNNNNNNNNNNNNNNNNNNNN
NNNNNNNNNNNNNNNNNNNNNNNNNNNNNNNNNNNNNNNNNNNNNNNNNNNNNNNNNNNN
NNNNNNNNNNNNNNNNNNNNNNNNNNNNNNNNNNNNNNNNNNNNNNNNNNNNNNNNNNNN
NNNNNNNNNNNNNNNNNNNNNNNNNNNNNNNNNNNNNNNNNNNNNNNNNNNNNNNNNNNN
NNNNNNNNNNNNNNNNNNNNNNNGTCAATCGCATCACCAAGTACGTTCATGATACGACCA
AGAGTCTTAGTACCTACTGGTACTGAGATTGGCGCGCCTGTGTTCTCTACTGTTACGCCA
CGACGTAAACCATCAGAGCTACCCATTACGATACAACGAACTACGCCACCGCCTAGCTGT
TGTTGAACTTCAAGAACAAGACGCTCTTTAGAGTCCGTTACGTTTAGAGCATCGTATACA
CTTGGTACGTCACTCTGTGGGAACTCTACGTCGACTACCGCACCGATGATCTGTACGATC
TTACCTGTAGCCATCGTTAATCCTCTAATCTATTTCGTTTTACCTAAGCTTAAACCGCAG
CTGCGCCGCCAACGATTTCTGATAGTTCTTGTGTGATAGCCGCTTGACGCGCCTTGTTAT
ACACAAGCTCTAGATCATCAATCAAGTTGGTCGCATTGTCCGTTGCAGCTTTCATTGCAA
TCATTCGAGCCGCTTGCTCACAAGCAAGGTTCTCTACCACACCTTGATACACTTGAGATT
CGATATAACGAAGCAATAGTGCATCTAGTAGTGGTTTTGGCTCAGGCTCATAAATGTAGC
CCCATGAATGTTCGCGCTGCATCTCTTCACTGTCAGATTTAGGCAGAGGTAGCAATTGAT
CGATCGTTGGTTCCTGAATCATAGTGTTCACAAAGTGGTTATACACTACGTACAGGCGAT
CCAATTCGCCTTCGTCATACTTCTTCAGCATAACGCCTACCGTACCGATTAGGTCTTCTA
GACTTGGCTCATCACCCAGACCAGATACCTGTGCCGCTACTTTTGCGCCGCTGTTGTTAA
AGAATGCTGTCGCCTTTGAGCCGATAATAGCTAACTCGATTTCAGCACCTTTATCTTTCC
AACCTTGCATCTCTACAATGGCTTTTTTAAACAAGTTAATGTTCAAGCCACCACAAAGAC
CACGGTCAGTAGAAATAATGACATAACCAACACGCTTGGCTTCACGCTCTTCTAGGTACG
GATGTTGGTACTCTAGGTTTGCGTTTGCCAAATGACCGATCACTTTACGCATAGTTTCAG
CGTATGGACGAGAAGCTTCACGCGCATCTTGCGAACGACGCATTTTTGAAGCTGCTACCA
TTTCCATCGCTTTCGTAATTTTCTGAGTGCTTTTAACACTACCGATTTTATTACGTATCT
CTTTTGCGCCGGCCATCGTTACTCTCCATAAGTGGTGACCAAAAGGTCACCCACCAATTA
CCAAGTCTGAGTTGCTTTGAAATCGTCAGTCAGTTTCTTAAGCTGAGCTTCGATATCATC
GTTGTAAGCACCCGTAGTGTTGATCTCTTTTGCAAGATCAGCATATTGACTGTGAGCATA
CGATAGAAGCGCTGCTTCGAAGTCTAGAATCTTGTTGATTTCAACATCATCTAGGTAGCC
GCGCTCAACAGCAAAGATAACTAGTGCTTGGTCAAATACAGACATTGGAGCATATTGCTT
CTGCTTCATTAGTTCTGTAACTTTTTGACCGTGGCTTAGCTGACGCTTAGTTGCTTCATC
TAGATCAGATGAGAACTGTGCGAATGCCGCTAGTTCACGATAAGCAGCTAGTGCAGTACN
NNNNNNNNNNNNNNNNNNNNNNNNNNNNNNNNNNNNNNNNNNNNNNNNNNNNNNNNNNNN
NNNNNNNNNNNNNNNNNNNNNNNNNNNNNNNNNNNNNNNNNNNNNNNNNNNNNNNNNNNN
NNNNNNNNNNNNNNNNNNNNNNNNNNNNNNNNNNNNNNNNNNNNNNNNNNNNNNNNNNNN
NNNNNNNNNNNNNNNNNNNNNNNNNNNNNNNNNNNNNNNNNNNNNNNNNNNNNNNNNNNN
NNNNNNNNNNNNNNNNNNNNNNNNNNNNNNNNNNNNNNNNNNNNNNNNNNNNNNNNNNNN
NNNNNNNNNNNNNNNNNNNNNNNNNNNNNNNNNNNNNNNNNNNNNNNNNNNNNNNNNNNN
NNNNNNNNNNNNNNNNNNNNNNNNNNNNNNNNNNNNNNNNNNNNNNNNNNNNNNNNNNNN
NNNNNNNNNNNNNNNNNNNNNNNNNNNNNNNNNNNNNNNNNNNNNNNNNNNNNNNNNNNN
NNNNNNNNNNNNNNNNNNNNNNNNNNNNNNNNNNNNNNNNNNNNNNNNNNNNNNNNNNNN
NNNNNNNNNNNNNNNNNNNNNNNNNNNNNNNNNNNNNNNNNNNNNNNNNNNNNNNNNNNN
NNNNNNNNNNNNNNNNNNNNNNNNNNNNNNNNNNNNNNNNNNNNNNNNNNNNNNNNNNNN
NNNNNNNNNNNNNNNNNNNNNNNNNNNNNNNNNNNNNNNNNNNNNNNNNNNNNNNNNNNN
NNNNNNNNNNNNNNNNNNNNNNNNNNNNNNNNNNNNNNNNNNNNNNNNNNNNNNNNNNNN
NNNNNNNNNNNNNNNNNNNNNNNNNNNNNNNNNNNNNNNNNNNNNNNNNNNNNNNNNNNN
NNNNNNNNNNNNNNNNNNNNNNNNNNNNNNNNNNNNNNNNNNNNNNNNNNNNNNNNNNNN
NNNNNNNNNNNNNNNNNNNNNNNNNNNNNNNNNNNNNNNNNNNNNNNNNNNNNNNNNNNN
NNNNNNNNNNNNNNNNNNNNNNNNNNNNNNNNNNNNNNNNNNNNNNNNNNNNNNNNNNNN
NNNNNNNNNNNNNNNNNNNNNNNNNNNNNNNNNNNNNNNNNNNNNNNNNNNNNNNNNNNN
NNNNNNNNNNNNNNNNNNNNNNNNNNNNNNNNNNNNNNNNNNNNNNNNNNNNNNNNNNNN
NNNNNNNNNNNNNNNNNNNNNNNNNNNNNNNNNNNNNNNNNNNNNNNNNNNNNNNNNNNN
NNNNNNNNNNNNNNNNNNNNNNNNNNNNNNNNNNNNNNNNNNNNNNNNNNNNNNNNNNNN
NNNNNNNNNNNNNNNNNNNNNNNNNNNNNNNNNNNNNNNNNNNNNNNNNNNNNNNNNNNN
NNNNNNNNNNNNNNNNNNNNNNNNNNNNNNNNNNNNNNNNNNNNNNNNNNNNNNNNNNNN
NNNNNNNNNNNNNNNNNNNNNNNNNNNNNNNNNNNNNNNNNNNNNNNNNNNNNNNNNNNN
NNNNNNNNNNNNNNNNNNNNNNNNNNNNNNNNNNNNNNNNNNNNNNNNNNNNNNNNNNNN
NNNNNNNNNNNNNNNNNNNNNNNNNNNNNNNNNNNNNNNNNNNNNNNNNNNNNNNNNNNN
NNNNNNNNNNNNNNNNNNNNNNNNNNNNNNNNNNNNNNNNNNNNNNNNNNNNNNNNNNNN
NNNNNNNNNNNNNNNNNNNNNNNNNNNNNNNNNNNNNNNNNNNNNNNNNNNNNNNNNNNN
NNNNNNNNNNNNNNNNNNNNNNNNNNNNNNNNNNNNNNNNNNNNNNNNNNNNNNNNNNNN
NNNNNNNNNNNNNNNNNNNNNNNNNNNNNNNNNNNNNNNNNNNNNNNNNNNNNNNNNNNN
NNNNNNNNNNNNNNNNNNNNNNNNNNNNNNNNNNNNNNNNNNNNNNNNNNNNNNNNNNNN
NNNNNNNNNNNNNNNNNNNNNNNNNNNNNNNNNNNNNNNNNNNNNNNNNNNNNNNNNNNN
NNNNNNNNNNNNNNNNNNNNNNNNNNNNNNTACTAGACCGTCAGCAATTTTTTTCTGACG
TTCTTCAATCGCATTCATGATTGGTGGCCATACATACTTCATGCAGAACCACACAAATAG
TGCGAATGAGATTGCTTGACCTAGCAGAGTTGCGTTCATATTCACAACAGCTACCCCTCT
AATGGTTCATTGACGAGCTAAAGTTTAATCAGGTGACAAGTCCGAAACTTGTCTGAGAAA
AAGCTGATTAACCTAGCTGACCAACGAATGGGTTCGCGAATGTGAATAGCAGTGCGATAA
CAACACCGATCATAGGAACCGCATCAAGTAGACCTGCGATGATGAACATCTTAACTTGAA
GCATCGGAGCCATTTCAGGTTGACGAGCCGCGCCTTCAAGGAATTTACCACCTAGAAGAC
CAAAACCGATCGCCGTACCAAATGCTGCCATACCGATAATGATACCTACGGCGATTGCAG
AAAAGCTCAGTAAAGTTTCCATTACTATCTCCAATTTATAGTTGTTGGCTTAAATTTGCC
CAAATAAAAAGCGTTAATAAAGTTAGTGATCGCTGTCTTCGTGTGCCATTGATAGATAAA
CAATCGTTAGCATCATAAACACGAAGGCTTGAATCGTAATAACCAGAATATGGAATATCG
CCCATGGTAGTGAGCCCATCCATTGTAAATACCATGGTAGCATTGCAGCACAAAGAATGA
AGACCACCTCACCCGCAAACATGTTACCGAACAGACGCATACCGAGAGACAGTGGCTTTG
AAAGCAAAGACACGACTTCGATCAGCATGTTGAAAGGAATCATGATTGGATTGTTAAATG
GGTGTAGCGTCAATTCTTTTGTAAAGCCAACTAGACCTTTTACTTTGATGCTGTAGTAAA
TCATCAGAGCAAAAACACCTAGCGCCATAGCCATGGTGATATTGACATCAGCAGAAGGAA
CCACTTTGAGATAAGGGATGCCCATCTGCTCTGCAGGGTAAGGTAAGAAGTCAATTGGAA
CAAGGTCCATGACGTTCATTAAAAATACCCAACAGAAGATAGTTAGTGCTAAAGGCGCGA
TTAGCGCGTTGCGTCCATGAAACGTTTCTTTGACGTTGTCGTCAACGAATTCCACGATCA
TTTCAACAAAACACTGCAGCTTGCCCGGCACACCAGCTGTTGCTTTCTTAGCTACTGAAC
GAAACACTCCTAGGAATATCAGACCAGTAAACACAGAAAAAAACAGGCTATCGATATGTA
CGTTCCAGAAACTCGTCTCCTCCACTAGACCGAGACTTCCTAAAGAAAGGTTGGTCAAGT
GGTGAGTGATATATCCGGCCGATGTTAGCGCTTCACCTGGCGCAGCCATAACTCATCCTA
TTTTTTGTTGTTGACGAATATTACTGNNNNNNNNNNNNNNNNNNNNNNNNNNNNNNNNNN
NNNNNNNNNNNNNNNNNNNNNNNNNNNNNNNNNNNNNNNNNNNNNNNNNNNNNNNNNNNN
NNNNNNNNNNNNNNNNNNNNNNNNNNNNNNNNNNNNNNNNNNNNNNNNNNNNNNNNNNNN
NNNNNNNNNNNNNNNNNNNNNNNNNNNNNNNNNNNNNNNNNNNNNNNNNNNNNNNNNNNN
NNNNNNNNNNNNNNNNNNNNNNNNNNNNNNNNNNNNNNNNNNNNNNNNNNNNNNNNNNNN
NNNNNNNNNNNNNNNNNNNNNNNNNNNNNNNNNNNNNNNNNNNNNNNNNNNNNNNNNNNN
NNNNNNNNNNNNNNNNNNNNNNNNNNNNNNNNNNNNNNNNNNNNNNNNNNNNNNNNNNNN
NNNNNNNNNNNNNNNNNNNNNNNNNNNNNNNNNNNNNNNNNNNNNNNNNNNNNNNNNNNN
NNNNNNNNNNNNNNNNNNNNNNNNNNNNNNNNNNNNNNNNNNNNNNNNNNNNNNNNNNNN
NNNNNNNNNNNNNNNNNNNNNNNNNNNNNNNNNNNNNNNNNNNNNNNNNNNNNNNNNNNN
NNNNNNNNNNNNNNNNNNNNNNNNNNNNNNNNNNNNNNNNNNNNNNNNNNNNNNNNNNNN
NNNNNNNNNNNNNNNNNNNNNNNNNNNNNNNNNNNNNNNNNNNNNNNNNNNNNNNNNNNN
NNNNNNNNNNNNNNNNNNNNNNNNNNNNNNNNNNNNNNNNNNNNNNNNNNNNNNNNNNNN
NNNNNNNNNNNNNNNNNNNNNNNNNNNNNNNNNNNNNNNNNNNNNNNNNNNNNNNNNNNN
NNNNNNNNNNNNNNNNNNNNNNNNNNNNNNNNNNNNNNNNNNNNNNNNNNNNNNNNNNNN
NNNNNNNNNNNNNNNNNNNNNNNNNNNNNNNNNNNNNNNNNNNNNNNNNNNNNNNNNNNN
NNNNNNNNNNNNNNNNNNNNNNNNNNNNNNNNNNNNNNNNNNNNNNNNNNNNNNNNNNNN
NNNNNNNNNNNNNNNNNNNNNNNNNNNNNNNNNNNNNNNNNNNNNNNNNNNNNNNNNNNN
NNNNNNNNNNNNNNNNNNNNNNNNNNNNNNNNNNNNNNNNNNNNNNNNNNNNNNNNNNNN
NNNNNNNNNNNNNNNNNNNNNNNNNNNNNNNNNNNNNNNNNNNNNNNNNNNNNNNNNNNN
NNNNNNNNNNNNNNNNNNNNNNNNNNNNNNNNNNNNNNNNNNNNNNNNNNNNNNNNNNNN
NNNNNNNNNNNNNNNNNNNNNNNNNNNNNNNNNNNNNNNNNNNNNNNNNNNNNNNNNNNN
NNNNNNNNNNNNNNNNNNNNNNNNNNNNNNNNNNNNNNNNNNNNNNNNNNNNNNNNNNNN
NNNNNNNNNNNNNNNNNNNNNNNNNNNNNNNNNNNNNNNNNNNNNNNNNNNNNNNNNNNN
NNNNNNNNNNNNNNNNNNNNNNNNNNNNNNNNNNNNNNNNNNNNNNNNNNNNNNNNNNNN
NNNNNNNNNNNNNNNNNNNNNNNNNNNNNNNNNNNNNNNNNNNNNNNNNNNNNNNNNNNN
NNNNNNNNNNNNNNNNNNNNNNNNNNNNNNNNNNNNNNNNNNNNNNNNNNNNNNNNNNNN
NNNNNNNNNNNNNNNNNNNNNNNNNNNNNNNNNNNNNNNNNNNNNNNNNNNNNNNNNNNN
NNNNNNNNNNNNNNNNNNNNNNNNNNNNNNNNNNNNNNNNNNNNNNNNNNNNNNNNNNNN
NNNNNNNNNNNNNNNNNNNNNNNNNNNNNNNNNNNNNNNNNNNNNNNNNNNNNNNNNNNN
NNNNNNNNNNNNNNNNNNNNNNNNNNNNNNNNNNNNNNNNNNNNNNNNNNNNNNNNNNNN
NNNNNNNNNNNNNNNNNNNNNNNNNNNNNNNNNNNNNNNNNNNNNNNNNNNNNNNNNNNN
NNNNNNNNNNNNNNNNNNNNNNNNNNNNNNNNNNNNNNNNNNNNNNNNNNNNNNNNNNNN
NNNNNNNNNNNNNNNNNNNNNNNNNNNNNNNNNNNNNNNNNNNNNNNNNNNNNNNNNNNN
NNNNNNNNNNNNNNNNNNNNNNNNNNNNNNNNNNNNNNNNNNNNNNNNNNNNNNNNNNNN
NNNNNNNNNNNNNNNNNNNNNNNNNNNNNNNNNNNNNNNNNNNNNNNNNNNNNNNNNNNN
NNNNNNNNNNNNNNNNNNNNNNNNNNNNNNNNNNNNNNNNNNNNNNNNNNNNNNNNNNNN
NNNNNNNNNNNNNNNNNNNNNNNNNNNNNNNNNNNNNNNNNNNNNNNNNNNNNNNNNNNN
NNNNNNNNNNNNNNNNNNNNNNNNNNNNNNNNNNNNNNNNNNNNNNNNNNNNNNNNNNNN
NNNNNNNNNNNNNNNNNNNNNNNNNNNNNNNNNNNNNNNNNNNNNNNNNNNNNNNNNNNN
NNNNNNNNNNNNNNNNNNNNNNNNNNNNNNNNNNNNNNNNNNNNNNNNNNNNNNNNNNNN
NNNNNNNNNNNNNNNNNNNNNNNNNNNNNNNNNNNNNNNNNNNNNNNNNNNNNNNNNNNN
NNNNNNNNNNNNNNNNNNNNNNNNNNNNNNNNNNNNNNNNNNNNNNNNNNNNNNNNNNNN
NNNNNNNNNNNNNNNNNNNNNNNNNNNNNNNNNNNNNNNNNNNNNNNNNNNNNNNNNNNN
NNNNNNNNNNNNNNNNNNNNNNNNNNNNNNNNNNNNNNNNNNNNNNNNNNNNNNNNNNNN
NNNNNNNNNNNNNNNNNNNNNNNNNNNNNNNNNNNNNNNNNNNNNNNNNNNNNNNNNNNN
NNNNNNNNNNNNNNNNNNNNNNNNNNNNNNNNNNNNNNNNNNNNNNNNNNNNNNNNNNNN
NNNNNNNNNNNNNNNNNNNNNNNNNNNNNNNNNNNNNNNNNNNNNNNNNNNNNNNNNNNN
NNNNNNNNNNNNNNNNNNNNNNNNNNNNNNNNNNNNNNNNNNNNNNNNNNNNNNNNNNNN
NNNNNNNNNNNNNNNNNNNNNNNNNNNNNNNNNNNNNNNNNNNNNNNNNNNNNNNNNNNN
NNNNNNNNNNNNNNNNNNNNNNNNNNNNNNNNNNNNNNNNNNNNNNNNNNNNNNNNNNNN
NNNNNNNNNNNNNNNNNNNNNNNNNNNNNNNNNNNNNNNNNNNNNNNNNNNNNNNNNNNN
NNNNNNNNNNNNNNNNNNNNNNNNNNNNNNNNNNNNNNNNNNNNNNNNNNNNNNNNNNNN
NNNNNNNNNNNNNNNNNNNNNNNNNNNNNNNNNNNNNNNNNNNNNNNNNNNNNNNNNNNN
NNNNNNNNNNNNNNNNNNNNNNNNNNNNNNNNNNNNNNNNNNNNNNNNNNNNNNNNNNNN
NNNNNNNNNNNNNNNNNNNNNNNNNNNNNNNNNNNNNNNNNNNNNNNNNNNNNNNNNNNN
NNNNNNNNNNNNNNNNNNNNNNNNNNNNNNNNNNNNNNNNNNNNNNNNNNNNNNNNNNNN
NNNNNNNNNNNNNNNNNNNNNNNNNNNNNNNNNNNNNNNNNNNNNNNNNNNNNNNNNNNN
NNNNNNNNNNNNNNNNNNNNNNNNNNNNNNNNNNNNNNNNNNNNNNNNNNNNNNNNNNNN
NNNNNNNNNNNNNNNNNNNNNNNNNNNNNNNNNNNNNNNNNNNNNNNNNNNNNNNNNNNN
NNNNNNNNNNNNNNNNNNNNNNNNNNNNNNNNNNNNNNNNNNNNNNNNNNNNNNNNNNNN
NNNNNNNNNNNNNNNNNNNNNNNNNNNNNNNNNNNNNNNNNNNNNNNNNNNNNNNNNNNN
NNNNNNNNNNNNNNNNNNNNNNNNNNNNNNNNNNNNNNNNNNNNNNNNNNNNNNNNNNNN
NNNNNNNNNNNNNNNNNNNNNNNNNNNNNNNNNNNNNAAGTCATCCACCGACTGTTGGAA
TAGTGTTAAGTTTGGTGTGTTTTCTAGGACGTTACGCACATAAGCCTTGTATAACGCACG
ATCTGCTTGAGCGCGTGTAGCACGAACGGCTGGACCCTTTGACGCATTCAGCGTACGAAA
TTGAATACCTGCATGATCAATGGCCTCTGCCATCAAACCACCCATAGCATCCACTTCTTT
AACCAAATGTCCTTTACCAATACCACCAATGGCAGGATTACATGACATTTGACCTAACGT
ATCAATATTATGAGTTAGCAGTAGTGTCTTTTGCCCTGTACGAGCAGATGCGAGTGCGGC
TTCCGTTCCTGCATGTCCGCCACCAACTACGATGACATCAAATGTTTCGTGATAAAGCAT
GAACCGACCTCAGTATTCAATCGAGAAATTTAGACAAACCAAAAGGAGCAGTATTCTACC
GCTTTTCTTGAAGTGAGAAAAACGGTTTTCACATTTTTTGGATCCAAGAAATAAGTAATA
TAAAGATAAGATCTATATATATGATCTTTTATTAGATCTATTATTAGGATCCTCGATCTC
TGTGGATAAGTCGAAAATGATCAACAAATCCATGGATCTTTTTGTGATCGCTTGTTGTGA
TCTAGTGTTGATCTGGCACTGTATTAGCTGGGATCAAAAAGGCTAGTTATACACAGGGAA
AGGAGAGCTTGAAAGTTGTTCTTTGGATAAATATAGGTTTTTCACCGAAAAGATCATATT
TTATCCACAGATTGATTGGTCAGAAATTACTCGTTATGAGTGAATTGAAGTTGAAGAGTT
ACTCACAGGTATAAAAAAAGCGGCCGAAGCCGCTTATTATTAAGTGTTTGCTTCTAGCGA
AACTTGCTCATGTGTTCATTGAGCCAAACTTCCGCAGCGTCTTCTGGCACGGGATCATTG
AGAACATCGATTTGCAGACAGTCTGTCAGTGGTGTCGCGCCGATGTCTTCAAGTAACTCG
TAAGCGTGTTTACCGGCTGCACAAAACGTATCATAGCTAGAGTCACCTATGCCAACGACA
GCGTATTTCACGTTCGACATGCGAGGTGGTGTATCTTGCAGAGCTGAGATGAAAGGCTGG
ATATTATCTGGGTAATCTCCAGCTCCATGCGTTGAGGTGATTAAAAGCCAAATCCCTTCG
GCCTCAATGTCACTCAACTCAGGCTGATTGTGGATTGTGGTTTCTAGCCCTTGTTCTATA
AGTAGGTCACTCAAGTGGTCACCGACATATTCCGCACCGCCAAGTGTGCTACCTGTGATG
ATATGAATCATTAATGTTCCTTATTNNNNNNNNNNNNNNNNNNNNNNNNNNNNNNNNNNN
NNNNNNNNNNNNNNNNNNNNNNNNNNNNNNNNNNNNNNNNNNNNNNNNNNNNNNNNNNNN
NNNNNNNNNNNNNNNNNNNNNNNNNNNNNNNNNNNNNNNNNNNNNNNNNNNNNNNNNNNN
NNNNNNNNNNNNNNNNNNNNNNNNNNNNNNNNNNNNNNNNNNNNNNNNNNNNNNNNNNNN
NNNNNNNNNNNNNNNNNNNNNNNNNNNNNNNNNNNNNNNNNNNNNNNNNNNNNNNNNNNN
NNNNNNNNNNNNNNNNNNNNNNNNNNNNNNNNNNNNNNNNNNNNNNNNNNNNNNNNNNNN
NNNNNNNNNNNNNNNNNNNNNNNNNNNNNNNNNNNNNNNNNNNNNNNNNNNNNNNNNNNN
NNNNNNNNNNNNNNNNNNNNNNNNNNNNNNNNNNNNNNNNNNNNNNNNNNNNNNNNNNNN
NNNNNNNNNNNNNNNNNNNNNNNNNNNNNNNNNNNNNNNNNNNNNNNNNNNNNNNNNNNN
NNNNNNNNNNNNNNNNNNNNNNNNNNNNNNNNNNNNNNNNNNNNNNNNNNNNNNNNNNNN
NNNNNNNNNNNNNNNNNNNNNNNNNNNNNNNNNNNNNNNNNNNNNNNNNNNNNNNNNNNN
NNNNNNNNNNNNNNNNNNNNNNNNNNNNNNNNNNNNNNNNNNNNNNNNNNNNNNNNNNNN
NNNNNNNNNNNNNNNNNNNNNNNNNNNNNNNNNNNNNNNNNNNNNNNNNNNNNNNNNNNN
NNNNNNNNNNNNNNNNNNNNNNNNNNNNNNNNNNNNNNNNNNNNNNNNNNNNNNNNNNNN
NNNNNNNNNNNNNNNNNNNNNNNNNNNNNNNNNNNNNNNNNNNNNNNNNNNNNNNNNNNN
NNNNNNNNNNNNNNNNNNNNNNNNNNNNNNNNNNNNNNNNNNNNNNNNNNNNNNNNNNNN
NNNNNNNNNNNNNNNNNNNNNNNNNNNNNNNNNNNNNNNNNNNNNNNNNNNNNNNNNNNN
NNNNNNNNNNNNNNNNNNNNNNNNNNNNNNNNNNNNNNNNNNNNNNNNNNNNNNNNNNNN
NNNNNNNNNNNCTTGGGTTAAGTCCATTTTATCGTTGAGGAATGCGCGCTCACTAAATTC
GCCAGGTCTTGCTGGACGAACGCCCGGAATGAGCAGGATGCGCTTAATCAGCATGTCCAT
AACAACAGGGCCGCCGTGTCCTTGTAGTTCAAGAACGTCCTCACCAGTAAACGAATGTGG
GTTAGGGAAGTATAGAGCGATCCCTTGATCAAGCTCGCTGCCATCTTGTGCTTTAAATGG
CAGATAGTCGGCGTAGCGCGGTTTAAGCGTTTTCCCTGTCACTTGTAAGGCAACCTCAGC
AGCGAGAGGGCCTGATACTCGTATAATGCCCACGCCACCGCGGCCTGGGGCTGTGGCTTG
TGCCACAATAGTGTCTGTTGTCATTGTGTTGCCTAATCGCAGTACTTTAGCCAAATTGTA
ATCATGGTAAATGAAAAAGGCGACCATTTAGGCCGCCTTTTATTCTATTCGCGTATTGTT
AACCAATCAGCAGGACTATTTAGAGTGTAATCCTTTCTTCTCCAGCGCTCGATAAATCAA
GGTTTGCTGAATCAGAGTAACGATGTTCGATACCAACCAGTAAAGAACTAGACCTGATGG
GAACCATAGGAAGAAGAAGGTAAACATAACCGGCATAAAGGTCATGATCTTCTGCTGCAT
TGGATCGGTTACTGTTGTCGGGCTCATTTTCTGGATCAAGAACATACTTGCACCCATTAG
TAGAGGCAGAATGTAGTATGGGTCTTGAGCTGAAAGGTCATGAATCCAACCAAAGAACGG
TGAATGACGCAGCTCAACCGACTCCATTAGTGCCCAGTAAAGTGCAATGNNNNNNNNNNN
NNNNNNNNNNNNNNNNNNNNNNNNNNNNNNNNNNNNNNNNNNNNNNNNNNNNNNNNNNNN
NNNNNNNNNNNNNNNNNNNNNNNATCGCCGATACGCTCACGCATTGCTTGCAGCTTAGGC
TGAAGCATACGCATTTTCGCCATCGAGGTGTATTGCGCTTTTGTTAGTGGGTACATGGCA
CCACGAACAATGAAGGTCAAACAGATGATAGCTAGACCCCAGTTAACAACGATACCTTGA
ATGAACGATAGTAGCGTGTGAAGTGGTTTTGCAATGAACCATAACCAGCCGTAGTCTACT
ACTAGATCTAGGTTTGGCGCAGTTTCAGCCATTTGCTTTTGAAGTTTAGGACCAGCCCAA
AGTGTAGCTTTCAGTGTTGCTGATTGGCCATCTGCAATTNNNNNNNNNNNNNNNNNNNNN
NNNNNNNNNNNNNNNNNNNNNNNNNNNNNNNNNNNNNNNNNNNNNNNNNNNNNNNNNNNN
NNNNNNNNNNNNNNNNNNNNNNNNNNNNNNNNNNNNNNNNNNNNNNNNNNNNNNNNNNNN
NNNNNNNNNNNNNNNNNNNNNNNNNNNNNNNNNNNNNNNNNNNNNNNNNNNNNNNNNNNN
NNNNNNNNNNNNNNNNNNNNNNNNNNNNNNNNNNNNNNNNNNNNNNNNNNNNNNNNNNNN
NNNNNNNNNNNNNNNNNNNNNNNNNNNNNNNNNNNNNNNNNNNNNNNNNNNNNNNNNNNN
NNNNNNNNNNNNNNNNNNNNNNNNNNNNNNNNNNNNNNNNNNNNNNNNNNNNNNNNNNNN
NNNNNNNNNNNNNNNNNNNNNNNNNNNNNNNNNNNNNNNNNNNNNNNNNNNNNNNNNNNN
NNNNNNNNNNNNNNNNNNNNNNNNNNNNNNNNNNNNNNNNNNNNNNNNNNNNNNNNNNNN
NNNNNNNNNNNNNNNNNNNNNNNNNNNNNNNNNNNNNNNNNNNNNNNNNNNNNNNNNNNN
NNNNNNNNNNNNNNNNNGACACGGTATAAGCTGGACGGCTTGTGCTGCTTAGGTCAATAC
CCTGAGGACCTACCAGACCACTTTGAGCGATAAACTGGTGACCTTGATCGTCTTTTAGAA
GTTCAAACGGTTCGCTAGATTCTAACTCAGTTGCGTACTCGTTTAATTTTGCTGTTACTA
CATCACCGCCAACGGTATTAATACCTAGCGTTAGTACGTCAGTTTTCACTGTGATGATTT
TTTCTGCAGCAGTTTGGCTTTGACCAGGTGCAGGATCATGCTCATCAGCGAAAGATGGCG
CAGGTAGAGTACTGCTTTGCGTCTGTTGGGTCGGAACTGGCGCTGGATTCTTATACGATT
GCCATTGTTGGAACAGCAAAAAAGAAACTAAAGCCAAACCGATTAACAGAATATTACGTT
GAGAATCCATCGTTATTTATCTCTGTCTTGTTTTTGGACTGGTGGAACGGGGTCAAATCC
CCCTTCATTCAAAGGATGGCATTTTAATAGACGTTTGCCTGATAACCAACATCCTTTTAC
AAAACCGTGAGCTTTCAAGGCTTCTATAGCGTAAAGAGAACAGGTTGGGGTGAACCGACA
ACGAGGTCCGATAAGAGGACTGATAATCCACCTATATAGGTAGACGAGTCCGATAGCTAA
CCACGCGAAGGGCGAGACAGGCGATGCCATAACTTATCTAGAAGTTTGAACATTTCTTCA
TTGCTTAGAGTTTGCGCACTCTTCTTTGCAATTACAACAAAATCTTTGCTTGGAAGTTCA
TGTTGTTTGTTACGAAAACTTTCACGTACCAGACGCTTGAAGTGATTTCTAGCAACAGCT
GTTTTTATCTGTTTTTTAGGAACCGCAAGACCAAGACGAGGGTGTGAGAGAGAGTTTTTA
CGAGCAATGATGGTGAAATGAGGGGAGCCAGCTCGATGAGCTTGCTTAAATACGTTTTGA
TAATGCTCGGGAGTTAACAAACGTAACTCCCGAATAAAGGCGTGCTTATTCAAAATAGAA
AATTATTTTGATAGGCGTGCACGGCCTTTAGCACGACGTGCATTGATTACTTTACGACCG
TTCTTAGTCGCCATGCGAGCACGGAAACCGTGAGTACGCTTGCGCTTTAGAACTGAAGGT
TGAAAAGTGCGTTTAGACATGGTTATTACCTTTACTGATCAGTAGTTTTAGGTTCTCGTT
GAACCCGGCGTGGGACATATTTCCCTACTCTATATATAGAGAGGAAATCCGACGCCTCTC
AACAAAGAGGCGGAATTGTAATCACTGACTCGTCAAGAGTCAATAATCAGTTCAACTTCA
ATTCCGGTTGGCGAATTATACTTTTTGTGAGCCAGAGCGCAAGGATCCTATTCGATCCCA
ACTTGATTTAGAAATTTCTTCAGTTGGATATCTTGTGGATCGTTAAAAATTTGCTCTGGT
GTACCTTGTTCCACTATGTGGCCATCAGCCATGAAGATCACTCTGTCGGCGACTTCTTTG
GCAAACTGCATTTCGTGGGTCACAACAAGCATGGTTTGATGCTGTGTTGCGAGCTTTTTC
ATAAGGTTAAGTACTTCACCTACCCACTCAGGATCGAGTGCTGAAGTTGGTTCATCGAAT
AACAGTAGCTCAGGTTGTAATGCCATCGCTCGGCCAATACCGACACGCTGCTGTTGACCA
CCGGAAAGGGAAGCTGGGTATTGATCCCCTTTGTCTCCTAGACCGATGTCATCGAGAATT
TGTTGTGCTTTCTCAAGAGCTTGCTCTTTTTTCCAGCCCTTTACTGTGATCAAACCTTCC
GCAATATTCTGACGCGCAGTCATGTGCGCGAATAGAGCGTAGTTCTGAAACACAAAGCCA
GTCTTGCGTCTTAGTGCCAATACTTCTGCTTTAGTATGGCTTTGGCAGTTTACCGAGACA
TCGTCAATAGAGATTTGGCCTTCATCTGCTTGTTCCAGGAAATTGACGCAACGTAATAAG
GTAGACTTACCGGTACCACTAGAACCAATAATGACGATAATTTCGCCTTGTTTGATATCA
ATATCGATGCCTTTGAGCACTTCGGTGTCACCGAATCGCTTGTGGATATTTTTTAATGTA
ATCATCGTTGATAAGCCTTATTCAGTTTTTGCTCTGCGACAATTTGTACGCGAGTAAGTA
CTAACACAACACCCCAGTATATGAGCGCGACGGCAAGAAATGCTTCAAAAAATCGGAAGC
TGGATGATGCTTCCATTTGGGCTTTCGCCATAATCTCTGCCACACCAAGTGTGAACGCTA
ACGACGTCGACTTAATCATATCAATGAAGTAGTTCATCAATGATGGTAGGGCTACGCGAG
TTGCTTGCGGCAAAATGATACGACGCATGGCTTGGCTAGTTGTCATACCTACAGAAAGAC
TTGCTTCCATCTGACTGCGGTCAATGCCGATAATGGCGGCACGAATACTCTCTGCCATAT
AAGCGGCAAAGTGCAGAGTCAGGCCTATTACTGCGGCACTGAAGGCGTTGAGCCCAACCA
TCCAAGGAAAAATTTGTGGTAAGCCATAATAAAGCAGAAACAGCTGAACCAATAATGGAG
TACCACGGAAAAAGCTTATATAGAGCTGACTGAGCTGATCCAATACCGGGATCTTAAACA
CGCGAATGTTGGCTAAAATAACCGATAGAATCAATGAGAACAGCAGTCCCCATACCGCCA
TTTCCATGGTTGTACCAAGATACTTCAACAGTATCGGCATCAACTCAAGCATGTATTGAA
AATCAAATCCCATAACAGTACCAAACTCTTAGAAAAACAAACGCCCACTACCAAGAGTAG
TGGGCGTATCAATAGTAATCACTTACTTTTTAGTGATATCAGCACCAAACCACTTCTCAG
AGATTTTTGCTAGCGTACCATCAGCTCGCATGTCTGCCAGTGCGCTATTTACTTCTTGTT
GCAGCTTTTGACCTTTTTCGTTGTTTACGAATGGCCAAGCATTCTCGATGGTTTCAAAAG
GTTGACCTGCAAGTTGCAGTGGCAGGCCTGTTTTCTTGATTAGTTCAAGTGCAGAAAGGC
GATCCATAACAAAAGCATCAGCACGGCCTAGTGCGACGTCATGTTCAATACCTGTATCGT
AAGTTTTGATGGTGATTTTGCCGTCTTTATCGTAGCTACGTAGCAGTTGTTCGAAGTTTG
AACCAAGGTTCACTGCGACTGTTTTACCTGCTAAATCATCAATACCTTGAATGCTGTCAT
TACCTTTTCGAACGGTAATTTGAGCACCATCAACAACATATGGGTCTGCGAACAGATACT
TCGCTTTACGAGCATCTGTCATAGTGATTTGGTTAGAAATCGTGTCGATACGACCGGTCT
CAAGCAAACCAAACAAACCTGAGAAGTTTGCCGTCACGTACTCTACTTTGTAGTCATTGC
GACGACCAATTTCGTCCCAAAGGTCGACTTCAAACCCTTGTAACTTGTCTTGTTTAACAA
ACGTAAATGGGAAGTAGCGACCAGACATGCCGACTTTCACTTCTTGTTGTGTCGCAGCAT
ATGCTGCTTGAGATACGGTTGCAGAAAGCGCTAAAGCGGTTAGAAGGCCTTTAATCCAGT
TTTTCATTTTACTACTCCTTATATTTATGGAGAGGATGTTACTGGTAAACATGTCGATAA
GTTAAATAACTAGTTGTTATTAACCATAACAAACTCGGGGTTGAATGCTGGCTTTTTCAT
CACTCTATCAATATCAAACGAAAAGATAATGACAGCTTGAACGTTGATCTATGCACAAGT
TAGATCAACATACTGCTTTTGTGGGTAGATCTGTGTTTTGTGCATTCATTTGTGAGTAAA
ATTAGGGCAAATTGTGTGGATCAAGCGAATTCAACCGAAAAAATTGTGAATAACTTAGAT
CTTATTCACTGGATCACTGATCATTTACTGGCGATCTTGGTTATCAACAGGTAAAATTAC
CAATCTTTTCCAATTCAAATAAATAGAGTGAGAGCACCGTGTCATCTTCGCTTTGGTTGC
AATGTTCGCAACGACTACAAGAAGAGCTACCCGCTACCGAATTCAGCATGTGGGTCAGAC
CATTACAAGCTGAACTTAATGACAACACCCTAACTCTATTTGCGCCTAATCGCTTTGTAT
TAGATTGGGTACGTGACAGATACTTAAACAGCATCAACCGTTTACTCAAAGAGTATTGCG
GTAATGACGTACCTAACTTACGATTTGAAGTGGGTAGTAAACC
>scaffold9181_cov18
TAGGGTAACTGTCGCACGCAAAAAACACTTTTCCAAAACGTGATTTACGCTCTTTTAGCG
CCCCTTTGCTGCACTCTGGACAGCTAACGGAGTCTTTTGCTTCTTGCTCTGGCTCATCTT
GTTTATTTGGCGACTGAATGAAATGGCAGTCTGGGTAATTGCTACACCCAATAAACATAC
CAAAGCGTCCTTGACGTAACAGCAATTCTGAACCGCAATCGGGACAAGCGACACCAAGCT
CTTTGATAATATGCCCATCATTTTGATGCAAAGGTTTAATATAATCGCAGCTTGGATACT
GATCGCAGCCTAGAAACGGACCGTGTTTGCCATTCTTAAGTAGCAACTTGCCTGAATGAC
ACTGTGGACAAGGCTCATGATCCAACGCATGTTCATGAGCCGAGAAAAGTTGGTTATCGA
TTTTACCACTCATGGGTGTCTCTTAACTTATCGCCAAATTTGGCTTAGCTTAGTGGACTA
CACCCCTCTCTGCGGTGTAGATCAGTTCTTCCATGAGAGTGTACGCGTTTTCGTTGCCAG
GAACATTGAACAAAACCATCAAAATGATCCATTTTAGGTCGTCCAATTCAAAATCATTGG
TTTCCAGTCCCATAACACGATCAATAACCATTTCACGAGTTTCAGCTGTCAACACACCTA
TCTGCTCCAAGAACAACAGCAAGCCACGGCTTTTCACATCCATACGTGACATTTCTTGCG
CCGTATAAATGCGTGTCGATGTCGCGGCGCTGGTTGCAATGGCCGATTGATTATCCGCAT
TTTGCAGTTCGGCTAAATCCTCTAGCCATTCTAGCGCTTTATAAATATCTTTTTGCTTAA
AGCCTGCTCGCAGCAGTTCATCCTCAAGTTCGTCTTGGTCTACCTGCAGATCTGCATCAC
TATGCACGTAGGTTTCGAACAGGTACATCAGTATGTCCATCATCATAGCTAGCCTCTCCC
CTTAAGAATATAACCACCGTTAACTGCAACAACATGCCCTAATAACTCGAGCTCTAGTAG
CTGTTGCATGACCTCTTGCACAGGAATATGGGTCTTTTGCGCTAAAATATCAACTGGTGT
TGCCTCTATTCCTACGTTAGCCAACAGATCGGGAAATGGCAATTCTTCTTTATCAATAAC
TTGGTCAAAAAGTGTCGGTTGTACTTTTTTAGACCAGTTGGTGAGAGATTCTATTTCACT
AAGAAGATCATTAGGAGACTGCACCAAACAAGCTCCCAATTTGATCAACGAGTNNNNNNN
NNNNNNNNNNNNNNNNNNNNNNNNNNNNNNNNNNNNNNNNNNNNNNNNNNNNNNNNNNNN
NNNNNNNNNNNNNNNNNNNNNNNNNNNNNNNNNNNNNNNNNNNNNNNNNNNNNNNNNNNN
NNNNNNNNNNNNNNNNNNNNNNNNNNNNNNNNNNNNNNNNNNNNNNNNNNNNNNNNNNNN
NNNNNNNNNNNNNNNNNNNNNNNNNNNNNNNNNNNNNNNNNNNNNNNNNNNNNNNNNNNN
NNNNNNNNNNNNNNNNNNNNNNNNNNNNNNNNNNNNNNNNNNNNNNNNNNNNNNNNNNNN
NNNNNNNNNNNNNNNNNNNNNNNNNNNNNNNNNNNNNNNNNNNNNNNNNNNNNNNNNNNN
NNNNNNNNNNNNNNNNNNNNNNNNNNNNNNNNNNNNNNNNNNNNNNNNNNNNNNNNNNNN
NNNNNNNNNNNNNNNNNNNNNNNNNNNNNNNNNNNNNNNNNNNNNNNNNNNNNNNNNNNN
NNNNNNNNNNNNNNNNNNNNNNNNNNNNNNNNNNNNNNNNNNNNNNNNNNNNNNNNNNNN
NNNNNNNNNNNNNNNNNNNNNNNNNNNNNNNNNNNNNNNNNNNNNNNNNNNNNNNNNNNN
NNNNNNNNNNNNNNNNNNNNNNNNNNNNNNNNNNNNNNNNNNNNNNNNNNNNNNNNNNNN
NNNNNNNNNNNNNNNNNNNNNNNNNNNNNNNNNNNNNNNNNNNNNNNNNNNNNNNNNNNN
NNNNNNNNNNNNNNNNNNNNNNNNNNNNNNNNNNNNNNNNNNNNNNNNNNNNNNNNNNNN
NNNNNNNNNNNNNNNNNNNNNNNNNNNNNNNNNNNNNNNNNNNNNNNNNNNNNNNNNNNN
NNNNNNNNNNNNNNNNNNNNNNNNNNNNNNNNNNNNNNNNNNNNNNNNNNNNNNNNNNNN
NNNNNNNNNNNNNNNNNNNNNNNNNNNNNNNNNNNNNNNNNNNNNNNNNNNNNNNNNNNN
NNNNNNNNNNNNNNNNNNNNNNNNNNNNNNNNNNNNNNNNNNCAACACTACCGTATGTCC
TTGAACCGCAAAATGCAGAGAATTGAGCATTCCTACGATACGAAGATCTTCTACATTAGG
CCCTGCTTTGGGTTCAATAAGCGTTGATGATTCATCTCGAGCTAGCTCGGAGATAGGAAT
AGCAATGTCTCCTCGCTTGAGCTCATGATTAAAATCCGTCAACTGCAAAACAGCAATATC
ATTTACCTGTTTCATCAAACGGGCTGTCGCCAGTCGTTTAATTTCTCTCATAGTAAAGAG
CTCATCATCGTTGCGATAGAGCTTCCCCACTCGATAAATGACCCAGTTTTGCTCATGGCC
TTGATAATCAATGTAAACCTCATCTTGATTGGAAANNNNNNNNNNNNNNNNNNNNNNNNN
NNNNNNNNNNNNNNNNNNNNNNNNNNNNNNNNNNNNNNNNNNNNNNNNNNNNNNNNNNNN
NNNNNNNNNNNNNNNNNNNNNNNNNNNNNNNNNNNNNNNNNNNNNNNNNNNNNNNNNNNN
NNNNNNNNNNNNNNNNNNNNNNNNNNNNNNNNNNNNNNNNNNNNNNNNNNNNNNNNNNNN
NNNNNNNNNNNNNNNNNNNNNNNNNNNNNNNNNNNNNNNNNNNNNNNNNNNNNNNNNNNN
NNNNNNNNNNNNNNNNNNNNNNNNNNNNNNNNNNNNNNNNNNNNNNNNNNNNNGCATCTG
GTTTGAGGAAGTCGCTTACGCTAGCGTGAGATTGAAACGCCCATAAGGTGATAGAAAAAA
GAGATGAAAGAGTCAATAACAGACATATTCCCTGTTTCATACACCGCAATCCTTCGCTTT
GTTTCAAGGGATGCTGTCATTTAGGTGCGAAAATGTCTAGAATTGAACCAACGAAGTCCA
TGCCTATTCGGCACAGTTCAACATTTTGAGTGTATATGTCTGTATTACAAGTATTAACTT
TCCCGGATGATCGCCTAAGAACGGTAGCTAAGCCCGTTGAAGCCGTAACGCCGGAAATCC
AAAAAGTCGTCGATGACATGATTGAAACCATGTACGACGAAGAAGGAATTGGCCTTGCAG
CAACGCAAGTTGACTTTCATCAGCGAATTGTTGTGATTGATATTTCAGATACTCGCGACC
AACCGATGGTACTTATCAACCCAGAAATTACCGAAAAGCGCGGTGAAGATGGTATTGAAG
AAGGCTGCCTTTCGGTCCCTGGTGCTCGCGCACTAGTGCCACGCGCCGCTGAAGTGAGTG
TCAAAGCGCTGAACCGCGATGGTGAAGAGTTTACGTTTGATGCAGATGACCTATTGGCTA
TCTGTGTACAGCATGAGCTTGACCACTTAGAGGGTAAACTGTTTGTTGATTACCTTTCTC
CTCTAAAGCGTAAACGCATCAAAGACAAACTCGAGAAAATTAAGCGCTTCAACGCTAAAC
AATAATATTAAGTGAGGTTTCCGTGAGCCAATCATTACGTATTGTGTTTGCCGGTACTCC
AGACTTCGCCGCCCGTCACTTGGCGGCGTTATTGTCTTCGGAGCACGAGGTTNNNNNNNN
NNNNNNNNNNNNNNNNNNNNNNNNNNNNNNNNNNNNNNNNNNNNNNNNNNNNNNNNNNNN
NNNNNNNNNNNNNNNNNNNNNNNNNNNNNNNNNNNNNNNNNNNNNNNNNNNNNNNNNNNN
NNNNNNNNNNNNNNNNNNNNNNNNNNNNNNNNNNNNNNNNNNNNNNNNNNNNNNNNNNNN
NNNNNNNNNNNNNNNNNNNNNNNNNNNNNNNNNNNNNNNNNNNNNNNNNNNNNNNNCGCT
CTATTTGGGCTGGGGATGCACAAACCGGTGTGACAATTATGAAGATGGATATTGGCCTAG
ATACCGGTGATATGCTGAAAATTGCCACACTACCTATTGAAGCAACAGATACCAGTGCGA
CCATGTACGATAAGCTGGCAGAGCTTGGCCCACAAGCTTTAGTCGAATGTCTTGCTGATA
TTGCCTCAGGCAATGCTACGCCAGAAAAGCAAAATGACGATGAAGCAAACTACGCCAGCA
AGCTAAGCAAAGATGAAGCGAAGATCGATTGGAATCAGCCAGCAGAATTCATTGAACGCT
GCGTGCGTGCTTTCAACCCATGGCCTATGAGCTTCTTCTCTGTAGAAGAGAACAACATCA
AAGTTTGGCAATCGCGGGTAGAAGACANNNNNNNNNNNNNNNNNNNNNNNNNNNNNAATT
TACGTCGCAACCGGTCAAGGTACTTTGGTGTTAGAACAAATTCAAATACCGGGCAAAAAA
GCCATGCCAGTGAGCGATGTATTGAATTCTAAAGCCAGCTGGTTTGAAGTGAGTAGCGTT
CTGAGCTAAAGACGCAAATGCTCAATGATAGTTAGGGCCAGCACGTTGAGTGCGGGCCTT
ATTTTATTTTTAATGTCGATAAAAATTTAGGTAACCAACATGAATGTTCGCGCTGCTGCG
GCCAATATCCTTTTCCAAGTGGTTGATAAAGGTCAATCTCTATCGAGCGCCCTTCCATTA
GGCCAGCAACAAGTAAAACCTAGAGATCANNNNNNNNNNNNNNNNNNNNNNNNNNNNNNN
NNNNNNNNNNNNNNNNNNNNNNNNNNNNNNNNNNNNNNNNNNNNNNNNNNNNNNNNNNNN
NNNNNNNNNNNNNNNNNNNNNNNNNNNNNNNNNNNNNNNNNNNNNNNNNNNNNNNNNNNN
NNNNNNNNNNNNNNNNNNNNNNNNNNNNNNNNNNNNNNNNNNNNNNNNNNNNNNNNNNNN
NNNNNNNNNNNNNNNNNNNNNNNNNNNNNNNNNNNNNNNNNNNNNNNNNNNNNNNNNNNN
NNNNNNNNNNNNNNNNNNNNNNNNNNNNNNNNNNNNNNNNNNNNNNNNNNNNNNNNNNNN
NNNNNNNNNNNNNNNNNNNNNNNNNNNNNNNNNNNNNNNNNNNNNNNNNNNNNNNNNNNN
NNNNNNNNNNNNNNNNNNNNNNNNNNNNNNNNNNNNNNNNNNNNNNNNNNNNNNNNNNNN
NNNNNNNNNNNNNNNNNNNNNNNNNNNNNNNNNNNNNNNNNNNNNNNNNNNNNNNNNNNN
NNNNNNNNNNNNNNNNNNNNNNNNNNNNNNNNNNNNNNNNNNNNNNNNNNNNNNNNNNNN
NNNNNNNNNNNNNNNNNNNNNNNNNNNNNNNNNNNNNNNNNNNNNNNNNNNNNNNNNNNN
NNNNNNNNNNNNNNNNNNNNNNNNNNNNNNNNNNNNNNNNNNNNNNNNNNNNNNNNNNNN
NNNNNNNNNNNNNNNNNNNNNNNNNNNNNNNNNNNNNNNNNNNNNNNNNNNNNNNNNNNN
NNNNNNNNNNNNNNNNNNNNNNNNNNNNNNNNNNNNNNNNNNNNNNNNNNNNNNNNNNNN
NNNNNNNNNNNNNNNNNNNNNNNNNNNNNNNNNNNNNNNNNNNNNNNNNNNNNNNNNNNN
NNNNNNNNNNNNNNNNNNNNNNNNNNNNNNNNNNNNNNNNNNNNNNNNNNNNNNNNNNNN
NNNNNNNNNNNNNNNNNNNNNNNNNNNNNNNNNNNNNNNNNNNNNNNNNNNNNNNNNNNN
NNNNNNNNNNNNNNNNNNNNNNNNNNNNNNNNNNNNNNNNNNNNNNNNNNNNNNNNNNNN
NNNNNNNNNNNNNNNNNNNNNNNNNNNNNNNNNNNNNNNNNNNNNNNNNNNNNNNNNNNN
NNNNNNNNNNNNNNNNNNNNNNNNNNNNNNNNNNNNNNNNNNNNNNNNNNNNNNNNNNNN
NNNNNNNNNNNNNNNNNNNNNNNNNNNNNNNNNNNNNNNNNNNNNNNNNNNNNNNNNNNN
NNNNNNNNNNNNNNNNNNNNNNNNNNNNNNNNNNNNNNNNNNNNNNNNNNNNNNNNNNNN
NNNNNNNNNNNNNNNNNNNNNNNNNNNNNNNNNNNNNNNNNNNNNNNNNNNNNNNNNNNN
NNNNNNNNNNNNNNNNNNNNNNNNNNNNNNNNNNNNNNNNNNNNNNNNNNNNNNNNNNNN
NNNNNNNNNNNNNNNNNNNNNNNNNNNNNNNNNNNNNNNNNNNNNNNNNNNNNNNNNNNN
NNNNNNNNNNNNNNNNNNNNNNNNNNNNNNNNNNNNNNNNNNNNNNNNNNNNNNNNNNNN
NNNNNNNNNNNNNNNNNNNNNNNNNNNNNNNNNNNNNNNNNNNNNNNNNNNNNNNNNNNN
NNNNNNNNNNNNNNNNNNNNNNNNNNNNNNNNNNNNNNNNNNNNNNNNNNNNNNNNNNNN
NNNNNNNNNNNNNNNNNNNNNNNNNNNNNNNNNNNNNNNNNNNNNNNNNNNNNNNNNNNN
NNNNNNNNNNNNNNNNNNNNNNNNNNNNNNNNNNNNNNNNNNNNNNNNNNNNNNNNNNNN
NNNNNNNNNNNNNNNNNNNNNNNNNNNNNNNNNNNNNNNNNNNNNNNNNNNNNNNNNNNN
NNNNNNNNNNNNNNNNNNNNNNNNNNNNNNNNNNNNNNNNNNNNNNNNNNNNNNNNNNNN
NNNNNNNNNNNNNNNNNNNNNNNNNNNNNNNNNNNNNNNNNNNNNNNNNNNNNNNNNNNN
NNNNNNNNNNNNNNNNNNNNNNNNNNNNNNNNNNNNNNNNNNNNNNNNNNNNNNNNNNNN
NNNNNNNNNNNNNNNNNNNNNNNNNNNNNNNNNNNNNNNNNNNNNNNNNNNNNNNNNNNN
NNNNNNNNNNNNNNNNNNNNNNNNNNNNNNNNNNNNNNNNNNNNNNNNNNNNNNNNNNNN
NNNNNNNNNNNNNNNNNNNNNNNNNNNNNNNNNNNNNNNNNNNNNNNNNNNNNNNNNNNN
NNNNNNNNNNNNNNNNNNNNNNNNNNNNNNNNNNNNNNNNNNNNNNNNNNNNNNNNNNNN
NNNNNNNNNNNNNNNNNNNNNNNNNNNNNNNNNNNNNNNNNNNNNNNNNNNNNNNNNNNN
NNNNNNNNNNNNNNNNNNNNNNNNNNNNNNNNNNNNNNNNNNNNNNNNNNNNNNNNNNNN
NNNNNNNNNNNNNNNNNNNNNNNNNNNNNNNNNNNNNNNNNNNNNNNNNNNNNNNNNNNN
NNNNNNNNNNNNNNNNNNNNNNNNNNNNNNNNNNNNNNNNNNNNNNNNNNNNNNNNNNNN
NNNNNNNNNNNNNNNNNNNNNNNNNNNNNNNNNNNNNNNNNNNNNNNNNNNNNNNNNNNN
NNNNNNNNNNNNNNNNNNNNNNNNNNNNNNNNNNNNNNNNNNNNNNNNNNNNNNNNNNNN
NNNNNNNNNNNNNNNNNNNNNNNNNNNNNNNNNNNNNNNNNNNNNNNNNNNNNNNNNNNN
NNNNNNNNNNNNNNNNNNNNNNNNNNNNNNNNNNNNNNNNNNNNNNNNNNNNNNNNNNNN
NNNNNNNNNNNNNNNNNNNNNNNNNNNNNNNNNNNNNNNNNNNNNNNNNNNNNNNNNNNN
NNNNNNNNNNNNNNNNNNNNNNNNNNNNNNNNNNNNNNNNNNNNNNNNNNNNNNNNNNNN
NNNNNNNNNNNNNNNNNNNNNNNNNNNNNNNNNNNNNNNNNNNNNNNNNNNNNNNNNNNN
NNNNNNNNNNNNNNNNNNNNNNNNNNNNNNNNNNNNNNNNNNNNNNNNNNNNNNNNNNNN
NNNNNNNNNNNNNNNNNNNNNNNNNNNNNNNNNNNNNNNNNNNNNNNNNNNNNNNNNNNN
NNNNNNNNNNNNNNNNNNNNNNNNNNNNNNNNNNNNNNNNNNNNNNNNNNNNNNNNNNNN
NNNNNNNNNNNNNNNNNNNNNNNNNNNNNNNNNNNNNNNNNNNNNNNNNNNNNNNNNNNN
NNNNNNNNNNNNNNNNNNNNNNNNNNNNNNNNNNNNNNNNNNNNNNNNNNNNNNNNNNNN
NNNNNNNNNNNNNNNNNNNNNNNNNNNNNNNNNNNNNNNNNNNNNNNNNNNNNNNNNNNN
NNNNNNNNNNNNNNNNNNNNNNNNNNNNNNNNNNNNNNNNNNNNNNNNNNNNNNNNNNNN
NNNNNNNNNNNNNNNNNNNNNNNNNNNNNNNNNNNNNNNNNNNNNNNNNNNNNNNNNNNN
NNNNNNNNNNNNNNNNNNNNNNNNNNNNNNNNNNNNNNNNNNNNNNNNNNNNNNNNNNNN
NNNNNNNNNNNNNNNNNNNNNNNNNNNNNNNNNNNNNNNNNNNNNNNNNNNNNNNNNNNN
NNNNNNNNNNNNNNNNNNNNNNNNNNNNNNNNNNNNNNNNNNNNNNNNNNNNNNNNNNNN
NNNNNNNNNNNNNNNNNNNNNNNNNNNNNNNNNNNNNNNNNNNNNNNNNNNNNNNNNNNN
NNNNNNNNNNNNNNNNNNNNNNNNNNNNNNNNNNNNTGTCGCATTTGTATTGATGTTCTT
CGTGACTATTATCGTTATCGCCGCAGGATTGAGTGCTATGGGGTTGGACCCCGTTACCAG
TATCTCCGGCTCTATCACCGCAGTCGCGAACGTAGGGCCTGGGATGGGCGATATCATTGG
CCCAACAGGTAACTTTGCGCCACTTCCCGACGCCGCTAAGTGGCTGCTTAGCTTTGGTAT
GTTAATGGGCCGTTTGGAAATCCTGACCCTGTTAGTACTCTTCTTCCCTGCATTTTGGCG
CCGCTAAACCGGCGCTACATACCAGTACACGGCAAAAAAGTGACAAGCTGCTCCTGCAAG
CACAAAAAGATGCCAAATAGCATGGTTATAGGGTATCCGCTTATTGGCATAGAACACAAC
ACCCAAGGTGTAAATCGCACCACCCAATGCCAATAGTATTAAGCCTGAAGGCTCTAAATG
CTTAGCCAATTGATAGATGACTATCACCGATAACCACCCCATGACAAGATAGGTAATCAA
TGAAGCACGTTTAAAGCGATAAACGAAGAACAACTTCATAATGATGCCAATAACAGCCAG
CGCCCAAATAACAACCATTAAGCCAATTGCTAGTGGTGTTCTCAGACTCACCAGCATAAA
CGGTGTATAGCTACCCGCTATTAACAAGAAAATAGCGCAATGGTCGAAAGTTTTCAGCCA
GCGTTTACTGTTAGGGTTAGCAATAGAGTGATACAAGGTTGAGGCCAGAAATAGCGTGAT
CATGCTAGCGCCATAAAGACTCATACTAGTAATCGTGAGAACATCGGCATGCGCACCAAG
CGCTTTTTGCAGCAGTAGTATCAAGCCTACAATGGACAGCAGCACTCCAATACCATGAGA
GATGCTGTTCGCCCACTCTTCACGAGCGCTGTAATTGGAAGTAGTTGCTGAGGACATTAA
GGCATACTCTAAAAGGATAGTGATTAAAGAGTATGCCATATTCAGCTAACATGCGTTAGC
TGAAATTAGGTTGTTTGCTCTAAGTAAGCCAGAACTTGCTGACCCGCTTCTTCACCAGAC
AGTGAACTTGGGATCTTCATTTCTCGTTTCAGTTGCCCTAAACCAATGAGACTTGAGAGC
ATGCCTTTTACTCCCTCTTTATTTCTATCGATTTCAAACCATAACTTGAGTTCATCTTCA
CTACGGTAAGCAATGATCTCAAGCTCACGCCAGCGACCATGGTAAGGCCCTGTGGTTGGA
ACAAACTCAAACTCTTGAACAAACGGCATAACAAAGCCCTTTGCCGCTTCGCACTCAACC
TGACGAATACGTAACCCTTGCTCTTCCAAAGCAGAGAATATGCCGTCCACTAATGGGTCT
GGCCTCACTGTCAGCATATCTTTATCTGTTGGATCAGCTGCTAGCGCGATATCCAATCCA
GTTTCCAACCATACTTTAGAATCACCAATTGTCACTGGAGTATTCCAAGGCACGTCAAGC
TCAACCTCAAAGTCTCTTGTTTCTCCTGGCTCAATGGTAAATGCGTAAGGCAGCTTCCAT
GTTTGCAGCTCAAAGGTTTTCGATACTCTTTTTTTCGGTGCGCCCGGTTGATTGCTATTG
TCGTGGTTACTACGTGCTACCTCATCAATATAGCGACAACAAAGCCTCATATTGATGTTA
TCCACCGTCTGGGCAGTGTTACCACCGTAGACGTGAATCGTAACTTTCGCTGTCTCGCCG
GGATAGAGATATTCTTGGTGAAGAACAGAATCCACTCGCGCGGCGCCGATACCAAAACTT
GCTAAGGTTTTCTTAAAAAAAGACATACGCACATCCATTTATATCCCAAGATAGTGTTAC
CGTTTTATCGCAAAATGATAGAGAAAACAAATATCCAACACACAAATCTATTGTGGAAAA
AATAACCAACAATTCACTGCAAACTATCGTATCCACACAAACTTGGTGGTATTCTATGCG
TGATATGCATGCATATCATTATTCCTGATTGCTTATTTGGAGTGGCATAAGTCAAAAAAG
AGTGACATTGAGTGTTATTTCGGTGTTCTCATAAGTAATCAGGCCATTAGATTGGCAATG
GAATTGCCTGACTTGTTAGGTAAAACAATGCGCCCAACACCCGTCAGGTTTTCGTACTCA
AATCGTGGTGCGTCGCGTCGTCGCAGTGGTTTCGTTTCTGCGCCTGTCGCAAAAAAAGTC
GCTCCTTCAATGACGCTCGTTGAACAAAGTGTTCGTATGGCACCAGCTCCAACCAGAGTT
GTTAAAGCGGCATAATAAAAAGCGCAGTTATCCTGCGCTTTTTTTTGTGTCCAATTCCTT
CACTTATTGGTATTAGCCTCGATTTTTGGTACTTTTACTCAAAAATACTTATAAAAATTG
TGGAGAAAGTTATGAAGTGTCACCGCGTTAACGAACTCATTGAGTTGATACATCCAGAAT
GGCAGAAAGAACCTGACCTTAACTTACTGGAATTTATTATAAAACTGTCCAATGAAGCTG
GATACGAAGGTAAGCTTGAAGATCTCACTGATGATGTTCTTATCTACCATCTAAAAATGC
GTAATAGCCAGAAAGACGAAATGATTCCAGGATTGGCGAAAGACCAAGAGGATGACTTCA
AAACCGCACTCTTAAAGGCTCGCGGCATCATCAAATAACCAAATGTTATAAAAACGACCC
TCTAAGGGTCGTTTTTTATATGAGCCGACGCTAATTTTGTTGTTAAAGGTTGATAGCCTT
AAAGAAATGAAATTGTTATCAAGGTTATAATCGCTGGGTTTTAATACTGCGTACTGATTA
GTAAGTGACTTACCAGTCGCAGCAATGTCGGAATAGATAGAGTGCGTCAAAACGCACCGT
CAGCCCAAGAAGGACAGCCTCAGCATGAGTCAGGATAAAATTGACGTAAAGGATGTAACA
CCCAAAACGTTCAACCCCAAAACCCACAAAGGCAACGGAGATCGATTTAACCCAAGCAAT
CGCATCTACGTTCGTGAAAGTAAAGGAACCTTTCAAAAGCTTAGACGCTACGGCGGCTGG
TTTTTACTCCTATTGTTCGCACTGGTACCTTGGATACCTTATGGCGAGAGACAAGCGGTA
TTGCTTGATATTGGTAATCAGCAATTTAACTTTTTTGGCACCACACTTTATCCGCAAGAT
CTCACCCTACTCGCGTTACTATTTATGGTGGCCGCATTTGGCCTGTTTTTTATCACCACG
TTTTTAGGTCGAGTATGGTGTGGCTACTTATGCCCACAAACCGTCTGGACCTTTATGTAC
ATTTGGTTTGAAGAAAAACTAGAAGGCAGCGCCAACAAACGACGCAAGCAAGACAGTGGA
AAACTCAGTCCAAACCTCATTATGCGTAAAGGTCTCAAACATGTCGCTTGGTTAGCTATC
GCGTTAGCGACTGGCTTTACCTTTACCGGTTATTTTGTGCCAATTGGCGCGCTCGTTAGT
GATTTTTTCACCTTTAATGCCAGTTTCTGGCCCGTATTCTGGGTGTTGTTTTTTGCCGGT
TGTACATACGCAAATGCAGGGTGGATGCGCTCCATCATGTGTATCCATATGTGCCCTTAC
GCTCGCTTCCAGTCAGCCATGTTTGATAAGGACACCTTTATTGTTGGTTACAACAGTCAA
CGAGGTGAAACTCGCGGCCCTCGCTCTCGTAAAGCAGACCCGAAAAAACTGGGCTTAGGT
GACTGCATTGACTGTGACCTTTGTGTACAAGTATGCCCGACAGGCATTGATATCCGAGAT
GGCTTGCAGTACGAATGCATCAACTGCGGCGCTTGTATTGATGCGTGTGACAAGACTATG
GACAGAATGGGCTATGAGAAAGGTCTCATCAGCTACACCACGGAGCACCGTCTCTCAGGT
AAACACACCAAAGTCATGCGACCAAAGCTGCTAGGTTATGGCTCGGTATTACTAGTGATG
ATTGCCCTGTTCTTTGTGCAGATTTCGGCCGTCGACCCCGCGGGGCTGAGTGTTCTTAGG
GATCGTAACCAACTGTTCCGAGTTAACAGTGATGGTCTGGTGGAGAATACCTACACCTTG
AAGGTCATCAATAAAACACAACAAGAGCAACAATATACGCTCAGTGTTTCTGGACTAGAA
AATGCAACTTGGTATGGACGACAAACCATTTCCGTTGAACCAGGTGAAGTCTATAACTTG
CCGATCAGTTTAGGTGCTGATCCAGAGCAACTCAGTTCACCTGTATCGACAATTCAGTTT
ATACTGAGCGACAGTAATGACTTCTCAACAGAAGTAGAAAGTCGATTTATTAAGAAGCTC
TAACCGACGTGTTAGCTACCTATTATAGGAAAAGGGCTCAGCAATGAGCCCTTTTATTTT
ATACATGACAGATAAAGCCTTTAACTTTGATGCCCTCACTCCTGATTTCATGTGGTATGC
CTTAGAAAGCATCGGTGTTCGAGCAGAATCCGGCTTGCTTGCTCTTAACAGTTACGAAAA
CCGCGTCTATCAATTTACTGATGAAGATAGAAAACGCTTTGTGGTCAAGTTCTATAGACC
GCAACGTTGGAGCCGTGAGCAAATCCAAGAAGAGCACGACTTTTCCAATGAATTGGTGGA
AAACGAAGTACCTATTGCAGNNNNNNNNNNNNNNNNNNNNNNNNNNNNNNNNNNNNNNNN
NNNNNNNNNNNNNNNNNNNNNNNNNNNNNNNNNNNNNNNNNNNNNNNNNNNNNNNNNNNN
NNNNNNNNNNNNNNNNNNNNNNNNNNNNNNNNNNNNNNNNNNNNNNNNNNNNNNNNNNNN
NNNNNNNNNNNNNNNNNNNNNNNNNNNNNNNNNNNNNNNNNNNNNNNNNNNNNNNNNNNN
NNNNNNNNNNNNNNNNNNNNNNNNNNNNNNNNNNNNNNNNNNNNNNNNNNNNNNNNNNNN
NNNNNNNNNNNNNNNNNNNNNNNNNNNNNNNNNNNNNNNNNNNNNNNNNNNNNNNNNNNN
NNNNNNNNNNNNNNNNNNNNNNNNNNNNNNNNNNNNNNNNNNNNNNNNNNNNNNNNNNNN
NNNNNNNNNNNNNNNNNNNNNNNNNNNNNNNNNNNNNNNNNNNNNNNNNNNNNNNNNNNN
NNNNNNNNNNNNNNNNNNNNNNNNNNNNNNNNNNNNNTTGATGTTCTGTTGGAGGGATAT
CAAGAATTTGGTGACCTGCCTAACGATCAATTGAAACTAATTGAGCCTTTACGTGGTCTA
CGTATGGTGCACTACATGGCCTGGTTGGCAAAACGCTGGCATGATCCTGCATTCCCACAA
GCCTTTCCTTGGTTCAATGATGCCAAATACTGGGAAGGACAAGTGCTCGGTTTTAAAGAA
CAGATTGCCGCGCTGAATGAAAAGCCACTTTCATTACAACCGCAGTGGTGACAAACTATC
CCCATTCCTGATAAGGATTTGGTTTTACACATGGAGAAAATAATGAAAAAAATCATCGCA
TTATTTGCGACGCTTCTAGTCAGCCTGGGAGTAAGTGCAGCACAATTTCAAGAAGGTACT
CACTATAAAGTTCTAGACTTAGAAAAATCTTCTAAGCCTGTAGTAACAGAGTTCTTCTCG
TTCTACTGCCCACACTGCAACAGTTTCGAGCCTATCATTGCGCAGCTTAAGAAAAAGATT
CCAGCAGACGCTAAGTTCCAGAAGAACCACGTTTCTTTTATGGGTGGCAACATGGGCCTT
TCAATGAGCAAAGCCTACGCGACTATGGTGGCGTTAAAGATTGAAGACAAGATGGTTCCT
GTGATGTTTAACCGTATCCATAACATGAACAAACCGCCTCGCAATGACGAAGAACTACGT
CAAATCTTCTTAGATGAAGGTGTGGACGCGAAGAAATTTGATGCCGCATTTAACGGCTTT
GCTGTTGACTCTATGGTGCGTCGTTTTGATAAGCAGTTTAAAGACAGCGGACTTTCTGGT
GTCCCTGCTGTCATCGTCAATAACAAGTACCTAGTCGAAGCTGGTGGCATTCAGTCATTG
GATGAGTACTTTGAGCTGGTAAACTTCCTATTGAAGAAATAAGCCGCTCTAAAATGTAAA
AACCGAGCCCATATGAGCTCGGTTTTTTTATTTGGTGTGGATATCATCGAGTACTTGGTC
CTTGTCCTTCCAAACCTCACCTAACCACTTTTGGAACTCTCGCTTGTAAGGCTTATCGTT
GAAGTAATCACCCAGAATTTTCTCATCTACAGGCAAAATACGAACCTTTACAACGATTTT
TTTCATATCACCCTTTAATACCGCTTTAAAAGGCTCATCCGTATTTTCCGGATACGCCAG
AGTGACATCAATAATATTCTCAAACTGGTCACCCATCGCAGCCAATGTATAAGCAATGCC
ACCGGATTTAGGTTGTAATAGATAGTTGTAACCCGCGCTACTTTTCTTCTGCTTATCGGC
AGTAAAGCGCGTTCCTTCTACATAATTCACCACTGTCGTTGGGGTATCTTTAAACTTTGC
ACATGAACGGCGAGTCGTCGCGAGATCTTGTCCTCGCTTTTCTGGGTGACGAAGCAAATA
CTCACGTGAATAACGCTTCATAAACGGCATATCTAGCGCCCAACAAGCCATGCCGACAAA
AGGGACATACAAAAGCTGTTGTTTCAGAAAAAACTTAGGCATTGGAATGCGATCTTTAAA
CACGCTGCAGAGCACAACAATGTCAGTCCAGCTTAGGTGGTTACTGATCATCAAATACCA
ACCATCTTTTCGCAGTGATTCTAGCCCTTCAATGTCCCATACCACCTTGGGATTGACCAA
ATGAAGAATACCGTGATTCACCGTCGCCCATAACCACATAAAGCGATTAGCTAAAGACGT
ACACAATCGCTGTAGAGACTTGATCGGAATTAGAAATTTGATCAATCCAAACCCAAGTAT
AGGAATCGAACAAAATGCCGTATTAATGATGACCAGAGAGGCACTAATAATAAAAAGTAG
GTATCCAAGCATAACCAACTATCTATGATTCGTTTGTGACAATTTTATGGCGGTTAATTG
TACAAGGCGTACTGCCTTGTGCANNNNNNNNNNNNNNNNNNNNNNNNNNNNNNNNNNNNN
NNNNNNNNNNNNNNNNNNNNNNNNNNNNNNNNNNNNNNNNNNNNNNNNNNNNNNNNNNNN
NNNNNNNNNNNNNNNNNNNNNNNNNNNNNNNNNNNNNNNNNNNNNNNNNNNNNNNNNNNN
NNNNNNNNNNNNNNNNNNNNNNNNNNNNNNNNNNNNNNNNNNNNNNNNNNNNNNNNNNNN
NNNNNNNNNNNNNNNNNNNNNNNNNNNNNNNNNNNNNNNNNNNNNNNNNNNNNNNNNNNN
NNNNNNNNNNNNNNNNNNNNNNNNNNNNNNNNNNNNNNNNNNNNNNNNNNNNNNNNNNNN
NNNNNNNNNNNNNNNNNNNNNNNNNNNNNNNNNNNNNNNNNNNNNNNNNNNNNNNNNNNN
NNNNNNNNNNNNNNNNNNNNNNNNNNNNNNNNNNNNNNNNNNNNNNNNNNNNNNNNNNNN
NNNNNNNNNNNNNNNNNNNNNNNNNNNNNNNNNNNNNNNNNNNNNNNNNNNNNNNNNNNN
NNNNNNNNNNNNNNNNNNNNNNNNNNNNNNNNNNATATTGCCGTTGGTACGGTAGCACTT
GAGGCGGGTTACAAATACCTATTTCGCGATAAAACCAAAGTGAGTGTTTCTTTCTTGCCA
ACCATTCTAGAGGGTGAAGTCTGGCAAGATCCCTATACGACAGATACTCGCAATACTACC
AAAGAAAAAGGCAACGCGTATCGTCTACAACTAGACAATATTGCCGGATCGTTATTCAGC
TTGGACCTTGCCTATGGCAAACGTGAACTGGATGAGGAGCGCTCTGGTACAGGAGTACCT
GCCTTATCTCCACAGGAAGCACAACTCCTAAGTCGTAACGCTGATATCCTCTATGGTAAG
TTCAAAATGATGTTACCTGTGAGCCAACAAGTATTACTCTATCCCGCTCTGATTTACACC
CAGCAGGATGCGGATGGCAATGCAATGAAACACAATACTTATGGTGCAGAGTTATCCTCT
TTCATGTCGTTTGGAAATCACAAATTAGCACTGACGTTAGGCTATTTAAAACGTGATTAC
GATGCAGCAAATCCAATCTATGACAAAACTCGTGGCGATGATGAATGGAAGGCTTTCCTA
GCATATGAGTATCCGGGAATTTTCTACTCCGATAACTTATCGCTTGTTGCCTTTGCCNNN
NNNNNNNNNNNNNNNNNNNNNNNNNNNNNNNNNNNNNNNNNNNNNNNNNNNNNNNNNNNN
NNNNNNNNNNNNNNNNNNNNNTACGTGGCTTAGCGAAGCATTTTGCTAAGCCATTTTTTA
TCGCTACAGTACCCGCCAAGTTTATAAGGAAATAACCTCTTTACCCACAACCTACTGATT
TATGGATATGTCATGGCTATTCGATACTTCTTGCTTTCGCTTATAGCATTTACTGCGACC
TACAGCTCTCTATCTGTCGCTTCACTAGCTCAGAGTAAAGGTTTTAGTGGTGAAATATCA
ATCAGCAATACACTGGTAGGAGAAAAATCCAATTTGGTGGCCAGTACCGATCCCAAAATC
AGCGCCTCTCAAGAAGCATACGATGAGTTTTGGATGCCATTAGGTATGCTCAATTACACG
TTTGGATNNNNNNNNNNNNNNNNNNNNNNNNNNNNNNNNNNNNNNNNNNNNNNNNNNNNN
NNNNNNNNNNNNNNNNNNNNNNNNNNNNNNNNNNNNNNNNNNNNNNNNNNNNNNNNNNAC
CGACCGTCCTTGGAGAACCGATTTGGAATAATCCATACGTCGGCGCCGAACAACTGCAAG
CAGCTGAAGCAACAGGCGATGCGTATCGTTTTCAAATGGAGAACATCGCAGGCTCACTGT
TTACCCTAGATTTGGCATACGGTACCCGAGTGATTGATGAAGAGCTTTCGGCAACAAACC
TTAATCTTAACTCAGATTATGATAGGAATAGCCATCTCTACTATGCGAAAGGCTCCTACA
CGTTAGCGGTAAATAATCACTGGCTGTTGTTTCCATCAGTGATTTATGTGGTTGATGATG
CTAAAGGTCAAGCCGTCAGAAACCAAGGGGCTGGCAGTGAACTTACTGCCCTATTCACCT
ACCAGCAACACAGCATTGCCGCGACCATGAGCTATATGAATCATGAATATCGTGGCGAGA
ATGTCATTTTCGATCAGAATCATCGTATCGATGAAAAATACAGTGCATTTCTGGCTTATG
AATACCTCTCTTNNNNNNNNNNNNNNNNNNNNNNNNNNNNNNNNNNNNNNNNNNNNNNNN
NNNNNNNNNNNNNNNNNNNNNNNNNNNNNNNNNNNNNNNNNNNNNNNNNNNNNNNNNNNN
NNNNNNNNNNNNNNNNNNNNNNNNNNNNNNNNNNNNNNNNNNNNNNNNNNNNNNNNNNNN
NNNNNNNNNNNNNNNNNNNNNNNNNNNNNNNNNNNNNNNNNNNNNNNNNNNNNNNNNNNN
NNNNNNNNNNNNNNNNNNNNNNNNNNNNNNNNNNNNNNNNNNNNNNNNNNNNNNNNNNNN
NNNNNNNNNNNNNNNNNNNNNNNNNNNNNNNNNNNNNNNNNNNNNNNNNNNNNNNNNNNN
NNNNNNNNNNNNNNNNNNNNNNNNNNNNNNNNNNNNNNNNNNNNNNNNNNNNNNNNNNNN
NNNNNNNNNNNNNNNNNNNNNNNNNNNNNNNNNNNNNNNNNNNNNNNNNNNNNNNNNNNN
NNNNNNNNNNNNNNNNNNNNNNNNNNNNNNNNNNNNNNNTAGCTGAGGATTGGTACGTGA
CTGATTGCCTTCATAGTACCCAGTAGGACTCGGGTTCAATGCGCCGACGAGTTGGAATCG
AGCTGGAAAACGGGTTTTCCCTTGGGCTCGGGAGATAATAATTTCGCCTGACTCAAGCGG
CTCTCGAAGTGAGTCCAAGACTTTTCTTTCAAATTCTGGCATTTCGTCGAGGAATAGTAA
TCCATTATGTGCCAGAGAAATTTCTCCTGGTCTTGGTATCGAACCTCCGCCAACTAATGC
AGCCATAGAACTCGAATGATGAGGGGCACGAAAAGGCCGCGTTTTCCAATTGTCTTCATT
GATTTCTTGCTGCGTCAACGACGCGACCGAGGCAGTTTCCATCGCTTCTTGTTCGCTCAT
TTCAGGTAATAGGTCGCAAAGCCGTGAGGCCAACATGGTTTTTCCGGTTCCAGGAGGACC
GAGAAAGAGTAGGTTGTGATTTCCGGCTGCGGCAATCTCTAAAGCTCGCTTTCCCTGTTG
TTGGCCGATGATATCCTGTAAATCGCGTGTTTTCGGCACCATCTTTATCTGTTTAGTGTC
GGTATATAGGGATAAAGCTTGTTGGCCCATCAAATACNNNNNNNNNNNNNNNNNNNNNNN
NNNNNNNNNNNNNNNNNNNNNNNNNNNNNNNNNNNNNNNNNNNNNNNNNNNNNNNNNNNN
NNNNNNNNNNNNNNNNNNNNNNNNNNNNNNNNNNNNNNNNNNNNNNNNNNNNNNNNNNNN
NNNNNNNNNNNNNNNNNNNNNNNNNNNNNNNNNNNNNNNNNTAACTGATCAGACGCCGCC
AAAATACCTAACGCAATAGGAAGATCAAATCGCCCCCCCTCTTTAGGCAGATCCGCAGGA
GCGAGATTCACCGTGATTCTCTTCGCCGGAAACTCAAATCGTGAATTGATGATGGCACTA
CGTACTCGGTCTTTAGATTCCTTAACTGTCGTCTCTGGAAGTCCTACCAGTGTAAAACCG
GGCATACCATTACTGATGTGGACTTCAACCGTAACCAAAGGTGCTTCAACACCAACGCTC
GCTCGACTATAAATAATCGATAATCCCATGAAATCCCTTTTTCCTTCCAATTTCTCTCAC
TTAGATGGTTAAAAGTCAGAGTTTTATATATACCCCATGTTATACAGCCATATTTAATGC
TGAGTAAATGTGAAAAAAGTATGATTTTTTGCTTGTCAGGTAACAGAAATTTGTGATACC
ACTAGTGACGCAAACATTTTCGTTAGAAACAACACAACGATTTAGAAACAAGATAATGAC
TTTTAACGCTCACTCTCACACTCTGATTAGCCTGATTATTGTGGTCCTGATTGGTACCGC
ACGGGGGCATGTGGGCGGAAAATAACCACGAGATTCAAAAAACCCCCGCACTGAAAAGTC
CGGGGGTTTTTTTACAAACTCAAAATATAAATTTGATAGTGATCACTCATAGAAACCCTC
TCGGTGGATATGACAGGAAGAAATGGAGCACACAATGTGCAATCGAACGACAAACAGTCA
CGACAGCAAGCGTGACACC
>scaffold23411_cov18
AATGGGTCTAGAACTGCGCTTGCCGCGTCAGGCATCATTACCATGTCTGATTCGTTGATG
CCTTTCCAACCAGCAACTGATGAACCGTCGAACATTTTGCCTTCTTCAAAGAAGTCTGCA
TCTACTTGGTGTGCAGGGATAGAAACGTGCTGCTCTTTACCCTTAGTGTCTGTAAAGCGT
AGATCTACGAATTTAACTTCGTTCTCTTGGATCAGCGATAGAACATTTTCTACTGACATC
TTGGAAAACCTCCAGTGTTATTAAAGCGGTTAAGTACTCGATTAGTGTTAATCGGCATTG
ATTAACGTCTGCTTATTGAAGTGCGTTAATCGATGCTGATTTTACTAAAGCTAAAACCGT
GCCAAAAAATAAATCCGTTATTTTTCATGTTGTTACAAAATTACTCATCATAATAGAGCA
AGATGATGCACCAAAATGATCATTGAATGCACTTTTATGGTGCAATGTTAAATTTCTGCA
CCAAGTTGAATCAATGATGCCATACATTCAGCATGGTTTTTGAATCGGTGTCAACTGCAA
TCCTACGATGCGCAGATCGACTGCGCTAAAATAGTGAATTTGGCGCTAGCGCCCGATATT
TACGGCAAAACTAGCTTAAACCGACTATGTTTAAGCAAGATTTCAACGAAGAAGATCACA
ACTCTCGTAATTTCTGGTATATTGCGGGCGTTTTTTTAATCGAGTCAGCGGCTATCGTGC
GGCGACTCTTGACTGAGTGAAAGAAATCTATGTCAACTCCACAGATTGATAAGTTAAGAA
ACATTGCGATTATCGCGCACGTTGACCACGGTAAAACTACCCTTGTTGACAAGCTACTTC
AGCAATCCGGTACTCTAGAGTCTCGCGGTGAAACTGAAGAGCGAGTTATGGACTCGAATG
ATATCGAAAAGGAACGTGGTATCACGATCCTTGCTAAAAACACAGCGATCAACTGGAATG
ATCACCGCATCAACATCGTAGATACTCCGGGACACGCGGACTTCGNNNNNNNNNNNNNNN
NNNNNNNNNNNNNNNNNNNNNNNNNNNNNNNNNNNNNNNNNNNNNNNNNNNNNNNNNNNN
NNNNNNNNNNNNNNNNNNNNNNNNNNNNNNNNNNNNNNNNNNNNNNNNNNNNNNNNNNNN
NNNNNNNNNNNNNNNNNNTTTGACTTGTTCGACAACCTAGGTGCATCTGACGAACAATTA
GACTTCCAAGTAGTTTACGCATCAGCGCTAAACGGTTGGGCAACGTTGGAAGAAGGCGAA
GAAGGCGAGAACATGGAACCATTGTTCCAAGCTATCGTTGATAACGTTGAAGCACCTGCT
GTTGACCCTGAGGGTGCACTGCAAATGCAGATCTCTCAGCTAGACTATAGCTCTTACGTT
GGTGTTATCGGTGTAGGCCGTGTGACTCGTGGTACGGTTAAGCCGAACCAACAAGTAACG
GTTATCGGTGCTGATGGTAAGACTCGTAACGGTAAAGTAGGTACAGTTTTAGGTTACCTA
GGCCTTGAGCGTCACGAAGTTCAGCAAGCAACTGCAGGCGATATCATCGCAATCACTGGT
CTTGGCGAGCTAAAAATCTCTGACACTATCTGTGCGCAGGGTGAAGTGGAAGCGCTACCA
GCACTGTCTGTTGACGAACCAACAGTAACCATGACATTCCAAGTAAACACGTCTCCATTC
GCAGGTAAAGAAGGTAAGTTCGTGACTTCACGTAACATCCTTGAGCGTCTAGAGAAGGAA
CTGGTACACAACGTAGCACTACGCGTTGAGCAACTGGATGATCCAGATAAGTTCCGTGTA
TCTGGTCGTGGTGAACTACACCTATCTATCCTGATCGAAAACATGCGTCGTGAAGGCTTT
GAGTTAGCGGTTTCTCGTCCTGAAGTTATCATCAAAGAAGAAGATGGTCAGAAGCAAGAA
CCATACGAAACTGTAACTATCGACGTAATGGAAGAGCACCAAGGTAGCATCATGGAAGCT
ATCGGCTTACGTAAAGGTGAGCTAACGGACATGGCTCCAGATGGTAAAGGTCGTATTCGT
ATGGACTTCATGATGCCATCTCGCGGTCTAATCGGTTTCCAAACTGAATTCATGACACTA
ACGTCTGGTTCTGGTCTTCTATACCACACGTTCGATCACTACGGTCCATTCAAGGGCGGT
GAGATTGGTCAGCGTGTAAACGGTGTACTTATCTCGAACGGTGCTGGTAAAGCGCTAACA
AACGCACTGTTTAACCTACAAGAGCGCGGCCGTATGTTTATCGGTCACGGTGTTGAGGTT
TACGAAGGCATGGTTATCGGTATCCATAGCCGTGACAACGACCTAACGGTAAACCCGCTT
AAAGGTAAGCAGCTAACTAACGTTCGTGCTTCTGGTACTGATGACGCACAGGTTCTTACT
CCGCCAATCATTATGACTCTAGAGCAAGCACTTGAGTTCATCGATGATGACGAGCTAGTA
GAAGTAACACCTGAAAGCATCCGCATCCGTAAGAAGTTCCTTTCGGAAAGCGATCGTAAG
CGTGCAAGTCGCGAAGCTAAGTCTTAATTGATTTAGGTGAGATGTAAAAAAACCAGCCGC
GAGGCTGGTTTTTTTGTGTTTGCTTTTTCGAAGACGCTAAAGGTTGAATAACTTAAAGTA
ACTGTTTCAATACTCTATCAGCTTGAACTCGAGTAATTTTCTTCAGCAATTTTTGTACAG
GCGCTGGATAGTTTTCCACTTTTTCCAACTGCTTATAGGTACAGATCAACTGGGTGTGTT
CAAGGATGTTTTCCACCTCAGCCTCAAACTTGTCGACAAGATGCGAGTAATGATCCTGAA
TCAAAATGGCATTCTCTAAATCCAAGCTCCAAGCTCGTGGATTTAGGTTGTTGCCTGTAA
TCAGCATATAACGCTTATCGACCCAAATACCTTTTAGGTGGAAGCTGTTGTCATCATGTT
TCCATAGGCGAATGCACAAATTGCGACTCGCGATATGTGCTTCGTTAGCTTTAGCAAAGC
GACGCAGATTCATTTCATAGAGGTAAGGCAAACCACCAATGGTTTTGAAGTCTTCCTCTG
GAGAAATGTAGAAATCGTTCGCCGTCTTATCACCCACCACGATTTTCACTTTAACACCGC
GTTTCAGGGCACGCTTGATTTCTTTTGCTACCGACTTAGGGAAGTTGAAGTAAGGGGTAC
AAATAAAAATCTCGTCTTTAGCGCTAGCTAATAGCTGATTGATGCTTTGGTTAAGCTTGT
TTCGACGCTTACCAATACCAACAATAGGTGTCACCGCTACTTGGTGTTCATTACTCGGCT
GGGCATTAAATTGATAACGTGCCTGAGACAGTGAACCACGCAGTTGTCGGATTTCTGCCT
TAATATCTTTTGTCGTTGGCTTTTCTGGCAATGACAGGTCGTTGACGGCAGGATTGGCAA
TCAGTTCGTTTGCAACAAACTGAGCCATACTATTTGCTAGTTCAGGGTTGTTCAGAACAT
GGTAGCGGTCGAATCGGTAACGCTCATCGTAATTTAAGTAGATGTTGTTAAGACTAGCGC
CGCTGTATATCACTTTATCATCGATAATAAAGCCTTTAAGGTGCAAGACCCCAAATACTT
CTCTGCCACGCACTGGAATACCGTAAACAGGAACGGCATGCTCGTGGTTTTGTCTAAACT
CGCGATACATCACTGTGTTGCCATCAGACTGGTCAGCGCCAATCAGACCACGTTGTGCAC
GGTGCCAGTCAACACAAACAGCAATATCGAGAGCCGGATTCTTTTGCTTTGCTTGATAAA
GTTCAGTCAGGATTTGGCGTCCAGCGTCATCATCTTCTAAATACAAAGCGACTAGGTAGA
TTCTTGATTGTGCTTCGCGTATCGCTTGAATTAAATACTCGCGATAATCTTTAGCGGAAT
ACAATACATCCAGTGCATTGGGATCCTGCGCGATTGAGGGAAGCTGTTCAAAAGAGTTCC
TAAGAGCCATCATATGAGGGACTGTACCTTTGGTCATTGCAAAATTGCGAACCTAGAATT
TTACCAAACTCTTGCCCTAAATGGGTAGTAAAGCGTTGATAAGTTTAACGGGGATCAATG
TATCGCATAGCTGCCAGTGCTTTTCCGCCGTGAATATAACGAGAAAACAGTTGCTTAAGA
GGACCTGGTAGCTCTTCTTGGGTAATCACTTTAAAGCCATGTTGTCCATAAAATCCCTGT
AAATGTTCTAGTGCAAAACAAAAATCGTTATTGGTCAGCTCATTTTGTCGCAGTTGTGCC
ATGAAATGATGACCGATACCTTGTTGGCGGAAGTCTGGAAGAACCAGCATGCCGGTCATC
AATCGATACTGCTCGATGGTACGAAATCGTACGAGGGCACAGAGGCTGTGGCCTTGGCTA
AGAGTGAGAATACGTTCATCACTTTTTGGTTTGCCAGCTGGGTAGTGTGCTTTATACAGT
TTTTTGGCAATCGGCAGTTTAATGGGGTCTAGCATACCGAATTTTAACGTATCCATAGCC
AATGCTCGTTTCAAAAGGATAGAATAGCGGCAGTGTAAGCCATCAATGAATGCCCATGCA
AACTGAAAACAATGCCCAACTTCGCCCATTTCACACCTTTGGTATCTCACAGCAGTGTCA
GGTGCTAGTAGAAGCTGAATCGGTCGACGACCTAATTGCGATTTACCAAAACCCAGACTG
GCAAGCGCTACCTAAACTGATGTTAGGTAAGGGCAGTAACATGTTATTTACGGAGCCTTA
TCAGGGCGTTGTTATCATTAATCGATTGCAAGGTATTTCGTACTCCAGCTCAGAGACTGA
ACATCTTTTGCATGTATCAGGGGGTGAAGACTGGCCGAGTTTGGTGGAATGGTGTGTAGA
GCAGGGTTACGCTGGTGTTGAAAATTTGGCTTTAATCCCTGGCTGTGCTGGTAGCGCACC
TATTCAGAATATTGGTGCTTATGGCATAGAGNNNNNNNNNNNNNNNNNNNNNNNNNNNNN
NNNNNNNNNNNNNNNNNNNNNNNNNNNNNNNNNNNNNNNNNNNNNNNNNNNNNNNNTTAA
TGGCAACTATTAACCAGTTGGTACGTAAGCCTCGTGCAAAGCAAGTTGTTAAAAGCAACG
TGCCTGCACTAGAAGCGTGCCCACAAAAACGTGGTGTATGTACTCGTGTTTACACTACTA
CACCTAAAAAACCTAACTCAGCACTTCGTAAAGTATGTCGTGTTCGTCTAACGAACGGCT
TCGAAGTGACTTCGTACATCGGTGGTGAAGGTCACAACCTTCAAGAGCACTCAGTTGTTC
TAATCCGTGGCGGTCGTGTAAAAGACCTTCCGGGTGTACGTTACCACACAGTTCGCGGCG
CACTAGACTGTGCTGGCGTTAACGACCGTAAACAAGGTCGTTCTAAGTACGGTGTGAAGC
GTCCTAAGTCTTAATGGATTCCGTTAAGTAAGGCCAAACACTAAATTATTTTTAATTTTT
GAAGAAACTGTAAAGTTTTGGATAACCTGAAGAAGACAACGGAGAATATCCATGCCACGT
CGTCGCGTAATTGGTCAGCGTAAGATCCTTCCAGATCCTAAGTTCAAATCTGAATTGCTG
GCAAAGTTCGTTAACATCCTTATGGTTGACGGAAAGAAATCTACTGCAGAGAAAATTGTT
TACACTGCACTAGAAGCTATGGCTGAGAAGTCTGGTAAAGACCACTTAGCTGTATTTGAA
GAAGCTCTTGAAAATGTTCGCCCAGCGGTAGAAGTTAAATCTCGCCGTGTAGGTGGTTCA
ACTTACCAAGTACCTGTAGAAGTTCGTCCGGTTCGCCGTAACGCACTTGCTATGCGTTGG
TTGGTTGAAGCTGCGCGTAAGCGTGGTGAAAAATCTATGGCTCAACGCCTAGCTGCTGAA
ATGCTAGACGCGTCTGAGAACAAAGGTACTGCGGTTAAGAAACGTGAAGACGTTCACCGC
ATGGCTGACGCTAACAAAGCGTTTGCTCATTACCGCTGGTAATACCTTTTCAGTGCTGCG
AGGTTCTCTCGCAGCACTTTTCTATACTCTAAGGTTAACCTTAGTAAGAGGATACAATCG
TGGCTCGTAAAACTCCTATTGAGCGCTATCGTAATATCGGTATCGTTGCTCACGTAGATG
CAGGTAAAACAACCACAAGTGAGCGTATTCTGTTCTACACTGGCCTTTCTCACAAAATCG
GCGAAGTTCACGATGGTGCTGCAACCATGGACTGGATGGAGCAGGAGCAAGAGCGTGGTA
TCACTATCACATCTGCTGCTACTACTACCTTCTGGCGTGGTATGGAAGCACAATTCCAAG
ATCATCGCGTAAACATCATTGATACCCCTGGACACGTTGACTTTACTATCGAAGTAGAGC
GTTCTTTGCGTGTGCTTGATGGTGCAGTGGTTGTATTCTGTGGCTCATCAGGTGTTGAAC
CTCAGTCTGAAACTGTATGGCGTCAAGCTGATAAATATCACGTTCCACGTATGGTATTTG
TGAACAAGATGGACCGTGCAGGCGCAGACTTCCTACGCGTTGTGGACCAAATTAAAAATC
GTCTTGGTGCGAACCCAGTTCCAATCCAATTAAACATTGGTGCAGAAGATGAGTTCAANN
NNNNNNNNNNNNNNNNNNNNNNNNNNNNNNNNNNNNNNNNNNNNNNNNNNNNNNNNNNNN
NNNNNNNNNNNNNNNNNNNNNNNNNNNNNNNNNNNNNNNNNNNNNNNNNNNNNNNNNNNN
NNNNNNNNNNNNNNNNNNNNNNNNNNNNNNNNNNNNNNNNNNNNNNNNNNNNNNNNNNNN
NNNNNNNNNNNNNNNNNNNNNNNNNNNNNNNNNNNNNNNNNNNNNNNNNNNNNNNNNNNN
NNNNNNNNNNNNNNNNNNNNNNNNNNNNNNNNNNNNNNNNNNNNNNNNNNNNNNNNNNNN
NNNNNNNNNNNNNNNNNNNNNNNNNNNNNNNNNNNNNNNNNNNNCACTTTGCAGGACATT
GAGACCTTCGATGATTAGCACGTCAGGTAGGTCGACGACTTTCTGCTCATCAGTAATATC
GTAAGTTAAGTGTGAATAGACGGGAGCGACAACGTTACGCTTACAAGCTTTGACATCGGA
AACAAACTGCACCAATCGACGCATATCATAGGACTCGGGAAAGCCCTTTTTCGCCATTAA
CCCTTTTTCTAACAGTACCTTATTAGGATGAAGGAAACCGTCAGTCGTAATAAGTTCTAC
CTTAGGGTGGTTTTCCCAGCGACTGAGTAACGCTTTTAGCAAGCGAGCCGTGGTACTTTT
CCCGACCGCAACACTACCGGCAATACCAATAATGAATGGTGGCGTATGGTCACTTTGTCC
CAAGAACTCTTGAAGAACGGAGTTGCGACTCTGTCTCGCGGCAACGTACAGGTTAAGCAG
ACGAGAAAGAGGCAAGTAAACATCAGTGGCTTCCTGTATCGTCAGGTTTTCATTAATACC
CTGAAGCTCTTTCAGATCATCTTCTGTTAATGTCATAGGGACAGCGTTGCGAAGTGCAGA
CCACTGCTCGCGACTAAATGACATAAAAGGGCTCATAACTCACCTAACTTAAGGTTTCCA
TACACGTAGAGTGCTGAACATACCTGAACAAAGGGATAAATCAAATATTTCATGCGACAC
TGCGTGCGTAATTCCCCGAAATGTGTACAAAAAGTCGTCAAAAAGGAAGAATGTGTGAAA
AAACGAAATTTTTTTTGATTTAACGGTTGCATCAGCAAGATTCATTCAATAGAATGCGCT
CCACTTATGCCGACTTAGCTCAGTAGGTAGAGCAACTGACTTGTAATCAGTAGGTCACCA
GTTCGATTCCGGTAGTCGGCACCATTTTCACTTTGCCTAGGGCAATGATGACGAAAATGG
TAAGTAAAATTTGGGGGGGTTCCCGAGTGGCCAAAGGGAGCAGACTGTAAATCTGCCGGC
ACTGCCTTCGATGGTTCGAATCCGTCCCCCCCCACCATATTCTTTAGGGAATAGCTCTCA
GAGTTACGTGTTGCGGGCATCGTATAATGGCTATTACCTCAGCCTTCCAAGCTGATGATG
CGGGTTCGATTCCCGCTGCCCGCTCCAACTCATTTAGAGTGCTGATATAGCTCAGGTGGT
AGAGCGCATCCTTGGTAAGGATGAGGTCGGCAGTTCGAGTCTGCCTATCAGCACCAGCTC
TCAAAGCAATATTTCCTTTTGATACTTTCTTTTGCCTCAACTATGTTTAGAGGCTAAGAG
AAGCTTTATTACCAAGATTTTTTGGTTGCGTGGTCTTCAAAGCCACCTAAATCCGTACCT
AGAGGGACAACTCATGTCTAAAGAAAAATTTGAACGTACGAAACCGCACGTAAACGTTGG
TACTATCGGCCACGTTGACCACGGTAAAACAACTCTAACAGCTGCAATCTGTACTACTCT
TGCAAAAGTGTACGGCGGTGAAGCGAAAGACTTCGCATCTATCGATAACGCTCCAGAAGA
GCGTGAGCGCGGTATCACAATCGCAACTTCTCACGTTGAGTACGATACTCCAACTCGTCA
CTACGCACACGTAGACTGCCCAGGACACGCGGATTATGTTAAAAACATGATCACTGGTGC
TGCGCAAATGGACGGCGGTATCCTTGTAGTTGCTGCTACTGATGGTCCAATGCCTCAAAC
TCGTGAGCACATCCTACTAGGCCGTCAGGTTGGTATCCCTTACATCATCGTATTCATGAA
CAAGTGTGACATGGTTGATGATGAAGAGCTTCTAGAGCTAGTTGAAATGGAAGTTCGTGA
ACTTCTATCTGAGTACGATTTCCCAGGTGATGACCTACCAGTTATCCAAGGTTCTGCACT
AGGCGCACTAAACGGCGAAGAGCAGTGGGAAGCGAAAATCGTTGAGCTTGCAGAAGCACT
AGACTCTTACATCCCAGAGCCAGAGCGTGCAGTAGACCAACCGTTCCTACTACCAATCGA
AGACGTATTCTCGATCCAAGGTCGTGGTACAGTTGTAACTGGTCGTATCGAGCGCGGTAT
CCTACGCGTAGGTGACGAAGTAGAAATCGTAGGTATCAAAGAGACTACAACTACTACTTG
TACTGGTGTTGAGATGTTCCGTAAGCTTCTTGACGAAGGTCGTGCTGGTGAGAACGTTGG
TGCACTTCTACGTGGTACTAAGCGTGACGAAGTTGAGCGTGGTCAAGTTCTTGCAGCTCC
TGGCTCAATCAACCCACACACTAAGTTCGAGTCAGAAGTATACGTACTTTCTAAAGACGA
AGGCGGCCGTCATACTCCGTTCTTCAAAGGCTACCGTCCACAGTTCTACTTCCGTACAAC
TGACGTAACTGGTGACATCTCTCTACCAGAAGGCGTAGAAATGGTAATGCCAGGTGACAA
CATCCAAATGCAAGTTGAGCTAATCGCTCCAATCGCAATGGACGAAGGTCTACGTTTCGC
TATCCGTGAAGGTGGCCGTACAGTAGGTGCTGGTGTTGTTGCTAAGATCTTCGACTAATT
CTTCGAATTGTCGCAAGCTCTGGGAAAATCTTTGAATAAGATTTGACTAAGCAATGCTAA
AAAGGGCATCATTTGATGCCCTTTTTCTGCGCTACTATATATAGAGGCGCAAAATTCATT
CAGTGACTGCTCATTGTATGAATTTAGAAAGGATTTTAAGGGTTGAGTTGGAAAGTAATT
TCTACCTGAGCCTTTGGCTAAAATGTTGGTTTGACTCAAATTTAATCAACATTAAAGGAA
TAAGCCCTGCAGCAGCGGGGTTGTTGTCGTCTAGTTAGACTTGTCACAGGTTGGTTTTAT
GAAAGCAAACGCTGAAACTCCTGATAGCTCAAATGCAGCAGATGTAATGAAGTGGATTGT
CGCTTTTGCTCTGCTAGCCGCCGCTGTTGTGGGTAATTACCTGTATGGAGAACTTTCTGT
AGTTCTTCGCGCTGCAGGTGTAGTTGTATTGATTGCTGCGGCACTTGGTGTAGCAGCTAC
AACAACAAAAGGTAAGGCAGCGATCACGTTCGCACGTGAAGCTCGCGTAGAAGTTCGCAA
AGTAGTTTGGCCTACACGCCAAGAAACAATGCAAACTACGCTGATTGTCCTTGCAGTAAG
TATTGTAATGGCGCTTGCGTTATGGGGTATCGACGGCATTATGGTTCGTCTTGTTGCATT
CATAACCGGGTTATAGAGGGTGTTAATTCATGAGTGAAGCTCCGAAAAAACGCTGGTACG
TAGTTCAAGCCTTTTCTGGTTTTGAAGGACGTGTGGCTCAGTCTCTTCGCGAACATATTA
AAATGCACGCAATGGAAGAGTACTTTGGCGAAGTGCTAGTACCGACTGAAGAAGTTGTGG
AAATGCGCGCAGGCCAACGCCGTAAAAGCGAGCGTAAGTTCTTCCCAGGCTACGTTCTTG
TTCAGATGATCATGAACGATGAGTCTTGGCACTTAGTACGCAGTGTGCCACGTGTCATGG
GCTTCATTGGTGGTACCTCTGACCGTCCTGCACCTATCACTGATAAAGAAGCTGACGCTA
TCCTAAATCGTCTAGAGAAGGCTAGTGAAGCTCCTCGTCCAAGAACAATGTTCGAAGCGG
GTGAAGTGGTACGTGTCAATGAAGGTCCATTTGCTGACTTCAACGGTACTGTTGAAGAAG
TGGATTACGATAAGAGCCGCGTAAAAGTGTCTGTATCGATCTTTGGTCGTGCAACACCAG
TTGAGCTTGAATTCGGTCAAGTGGATAAGCTTGACTAATACTCGATTTTAAAGAGTATAA
AAAATCACCTTTTTAGGGTTGAATAGGGCGCGAATTATGCTTATAATTTCGCGCCTTTTT
ACAGCACTGGCTGTAGAAAGTTTTATCAAAACACGGGGAGCTTTCCACTCGGATAGCGTT
TGAACCCAAAATTAGGAAATATCATGGCTAAGAAAGTTGAAGCTTATATCAAACTGCAAG
TTGCAGCTGGTATGGCAAACCCAAGTCCACCGGTTGGTCCTGCTCTAGGTCAACACGGTG
TGAACATCATGGAATTCTGTAAAGCGTTCAACGCAAAAACAGAATCTATTGAGAAAGGTC
TACCGACTCCAGTAGTTATCACTGTTTACAACGACCGTTCTTTCACGTTCGTAACTAAGA
CTCCACCTGCTGCTGTTCTTCTTAAGAAAGCTGCTGGCGTTAAGTCTGGTTCAGGTCGTC
CTAACACTGAAAAAGTGGGTACAGTGACTGACGCTCAAATCCAAGAAATCGCAGAAACTA
AAGCTGCTGATATGACTGGTGCTGACATTGAAGCGATGAAGCGTTCTATTGCGGGTACTG
CTCGTTCAATGGGCCTAGTGGTAGAGGGTTAAGATCATGGCAAAACTTACTAAGCGTATG
CGCGTTATCCGCGAAAAAGTTGAAGTAACTAAAGAATACGAAATCAACGAAGCTGTAGCT
CTTCTTAAAGAACTAGCAACTGCTAAATTCGTTGAGTCTGTAGACGTTGCTGTTAACCTA
GGCATCGATGCTCGTAAATCTGACCAGAACGTACGTGGTGCAACTGTACTACCTCACGGT
ACTGGCCGCGAAATCCGCGTTGCAGTGTTCACTCAAGGTGCAAACGCTGAAGCAGCTAAA
GAAGCTGGCGCAGACATCGTTGGTATGGAAGATCTTGCTGAGCAAGTTAAGAAAGGCGAA
ATGAACTTCGACGTAGTTGTTGCTTCTCCAGATGCAATGCGTGTTGTTGGTCAACTAGGT
ACTATCCTAGGTCCTCGCGGTCTTATGCCAAACCCTAAAGTTGGTACTGTAACTCCTAAC
GTTGCTGAAGCTGTTAAGAACGCTAAAGCTGGTCAGGTTCGTTACCGTAACGACAAAAAC
GGCATCATTCACACTACTATCGGTAAAGTGAACTTCGAAGCGAACCAACTACAAGAGAAC
CTAGAAGCTCTACTAGTTGCGCTTAAGAAAGCGAAGCCGTCTTCAGCGAAAGGTACTTTC
CTGAAGAAAGTAAGCATCTCTACTACTATGGGTGCTGGTGTTTCTGTAGATCAATCTACA
CTAAACACTCAAGCTTAATTGCTTGCATAGGCGCAGAAATTATGTATAATTTTGCGCCTA
TCAAATTTGTGGTTGGGGCTGAAACTCCTTAAGGAATTTAGCCTCCGTCCAAGACCGTAG
GCGTTCTGAAAAGAACTTAATCATACCTACGTAGATGGTGCCAGACTGAAAGGAAGTTGA
ACTTTACGTTTATCTTTCTTCTGGAAAAAGCACCGTATGAACTCCCAAAATCGTGAAGAT
TTCGGGTGGTGTAAAAACAACCAGGAGTAAATCCAAGATGGCTTTAAACCTTCAAGACAA
AAAAGCAATTGTTGCTGAAGTCAACGAAGCAGCCAGTGGTGCACTTTCTGCAGTTGTAGC
TGACTCTCGTGGCGTTGAAGTAGGCGCGATGACTTCTCTACGTAAACAAGCGCGTGAAGC
GGGTGTTTACATGAGAGTTGTTCGTAACACTCTAGCACGCCGTGCAGTAGAAGGTACTGA
GTATGAGTGTCTAACTGACACTTTCACTGGTCCAACTCTACTTGCATTCTCTAACGAGCA
CCCAGGTGCTGCAGCGCGTCTTTTCAAAGACTTCGCTAAAGAGAACAAAGAATTCGAGAT
CAAAGCTGCTGCATTTGAAGGCGCGGTTACTGATGCTGAAGTACTAGCGACACTACCAAC
TTACGACGAAGCAATTGCACGCCTAATGATGTGCATGAAAGAAGCTTCTGCAGGCAAGCT
GGTACGTACTATCGCTGCACTACGCGACCAGAAGCAAGAAGAAGCTGCTTAATCAGCTTG
CTTTTTACTGGTTGCAAAATAAACTTATTGTTGACTTAAAAGAGAATTGTTATGTCTATT
ACTAACGAGCAAATCCTAGACGCAGTTGCAGAAATGTCTGTAATGCAAGTTGTTGAGCTT
ATCGAAGCTATGGAAGAGAAATTCGGCGTATCTGCTGCAGCTGCTGTTGTAGCTGGCGGT
GCTGCTGGTGGCGAAGCTGCTGCTGAGCAAACTGAATTCGACGTAATCCTAACTGCTGCT
GGCGGTAACAAAGTTGCTGTTATCAAAGCGGTACGTGGCGCAACAGGTCTAGGCCTTAAA
GAAGCTAAAGGTCTTGTAGACTCAGCTCCAGCACCTCTAAAAGAAGGCGTTGACAAAGCT
GAAGCTGAAGCTCTTAAAGCTCAGCTAGAAGAAGCTGGTGCTTCTGTTGAAGTTAAGTAA
TTATTACTTAATTTCTTAGCCTAACAGGCTAATGGCTGGTGGTTTATTGACCACCGGCCT
TTTTGCGCTGTAGGGCGTAGATGAATTTTCCTGCTGTTTAAGCATCTACGCACCATGCAA
AAAACGTTGCTCGACGCTTGAGTTAACGTCACTACAGTAAACAGTTGTTAGTCACTGCCC
CATACTCCACCTTAAGTAACTAGGATGGACGGGCAGTTTGGGTCACTTATCAGCGAGCTG
AGGAACCCCATGGTTTACTCTTATACCGAGAAAAAGCGCATCCGTAAGGACTTTGGTACT
CGTCCACAAGTTTTGGACATTCCATACCTGCTATCGATCCAGCTCGATTCGTTCGACAAA
TTTATCGAACAGGATCCTGAAGGACAATATGGACTTGAAGCTGCTTTTCGTTCTGTATTT
CCGATTCAGAGCTATAACGGCAATTCTGAGCTGCAATACGTTAGCTACCGTCTTGGTGAG
CCAGTATTTGACGTTAAAGAATGTCAAATTCGTGGCGTTACCTATTCAAAACCACTACGC
GTAAAACTGCGCCTAGTTATCTTTGATAGAGACGCACCGGCAGGTACTGTAAAAGACATT
AAAGAACAAGAAGTCTACATGGGCGAAATTCCGCTTATGACTGACAATGGTACCTTCGTT
ATCAATGGTACCGAGAGGGTTATCGTATCCCAGCTGCACCGAAGCCCAGGCGTGTTCTTC
GACAGCGATAAGGGTAAGACTCACTCTTCAGGTAAAGTTCTTTATAACGCACGTGTTATT
CCTTACCGTGGTTCATGGCTCGACTTCGAGTTTGACCCGAAAGATAACCTATACGTACGT
ATTGACCGTCGTCGTAAACTACCAGCATCGATCATTCTTCGTGCATTAGGTAAGACGTCG
GAAGAAATCCTCGATATCTTCTTCGAAAAAGTAAACTTCGAAGTGAAAGACCAAACTCTA
CTTATGGAGTTGGTACCTGAGCGTCTACGTGGTGAGACTGCTTCATTCGATATCGAAGCC
AATGGCAAGACTTATGTTGAGACTGGTCGTCGTGTTACTGCTCGTCACATCCGTCAACTT
GAAAAAGATGGCGTTGAGTTCATTGAAGTACCTGTCGAGTACATCGTAGGTAAAGTAGCT
TCTAAAGACTACATCAATGAAGCGACAGGTGAGATCATCGTTGGTGCAAACCAAGAGATC
AGCCTAGAAGCATTAGCGAACCTATCTCAGGCAGGCGTTAAGAAACTAGAAGTTCTATTT
ACGAACGATCTAGACCACGGTCCGTTCATGTCTGACACACTACGTGTCGACAGCACGGTA
GACCGCATCTCTGCGTTGGTAGAAATCTACCGCATGATGCGCCCTGGTGAGCCGCCAACA
AAAGAAGCTGCAGAAGCACTATTCGAAAGCCTATTCTTCTCTGAAGAGCGTTATGATCTA
TCGACTGTTGGTCGTATGAAGTTTAACAGCTCTATCGGTCGTGAAGATGGCCTAGAGCAG
GGTACGCTTGATGAGCAAGACATCATCGAAGTGATGAAGAAGCTTATCGCGATCCGTAAC
GGGATTGGTGAAGTTGATGATATCGACCACCTAGGTAACCGTCGTATCCGNNNNNNNNNN
NNNNNNNNNNNNNNNNNNNNNNNNNNNNNNNNNNNNNNNNNNNNNNNNNNNNNNNNNNNN
NNNNNNNNNNNNNNNNNNNNNNNNNNNNNNNNNNNNNNNNNNNNNNNNNNNNNNNNNNNN
NNNNNNNNNNNNNNNNNNNNNNNNNNNNNNNNNNNNNNNNNNNNNNNNNNNNNNNNNNNN
NNNNNNNNNNNNNNNNNNNNNNNNNNNNNNNNNNNNNNNNNNNNNNNNNNNNNNNNNNNN
NNNNNNNNNNNNNNNNNNNNNNNNNNNNNNNNNNNNNNNNNNNNNNNNNNNNNNNNNNNN
NNNNNNNNNNNNNNNNNNNNNNNNNNNNNNNNNNNNNNNNNNNNNNNNNNNNNNNNNNNN
NNNNNNNNNNNNNNNNNNNNNNNNNNNNNNNNNNNNNNNNNNNNNNNNNNNNNNNNNNNN
NNNNNNNNNNNNNNNNNNNNNNNNNNNNNNNNNNNNNNNNNNNNNNNNNNNNNNNNNNNN
NNNNNNNNNNNNNNNNNNNNNNNNNNNNNNNNNNNNNNNNNNNNNNNNNNNNNNNNNNNN
NNNNNNNNNNNNNNNNNNNNNNNNNNNNNNNNNNNNNNNNNNNNNNNNNNNNNNNNNNNN
NNNNNNNNNNNNNNNNNNNNNNNNNNNNNNNNNNNNNNNNNNNNNNNNNNNNNNNNNNNN
NNNNNNNNNNNNNNNNNNNNNNNNNNNNNNNNNNNNNNNNNNNNNNNNNNNNNNNNNNNN
NNNNNNNNNNNNNNNNNNNNNNNNNNNNNNNNNNNNNNNNNNNNNNNNNNNNNNNNNNNN
NNNNNNNNNNNNNNNNNNNNNNNNNNNNNNNNNNNNNNNNNNNNNNNNNNNNNNNNNNNN
NNNNNNNNNNNNNNNNNNNNNNNNNNNNNNNNNNNNNNNNNNNNNNNNNNNNNNNNNNNN
NNNNNNNNNNNNNNNNNNNNNNNNNNNNNNNNNNNNNNNNNNNNNNNNNNNNNNNNNNNN
NNNNNNNNNNNNNNNNNNNNNNNNNNNNNNNNNNNNNNNNNNNNNNNNNNNNNNNNNNNN
NNNNNNNNNNNNNNNNNNNNNNNNNNNNNNNNNNNNNNNNNNNNNNNNNNNNNNNNNNNN
NNNNNNNNNNNNNNNNNNNNNNNNNNNNNNNNNNNNNNNNNNNNNNNNNNNNNNNNNNNN
NNNNNNNNNNNNNNNNNNNNNNNNNNNNNNNNNNNNNNNNNNNNNNNNNNNNNNNNNNNN
NNNNNNNNNNNNNNNNNNNNNNNNNNNNNNNNNNNNNNNNNNNNNNNNNNNNNNNNNNNN
NNNNNNNNNNNNNNNNNNNNNNNNNNNNNNNNNNNNNNNNNNNNNNNNNNNNNNNNNNNN
NNNNNNNNNNNNNNNNNNNNNNNNNNNNNNNNNNNNNNNNNNNNNNNNNNNNNNNNNNNN
NNNNNNNNNNNNNNNNNNNNNNNNNNNNNNNNNNNNNNNNNNNNNNNNNNNNNNNNNNNN
NNNNNNNNNNNNNNNNNNNNNNNNNNNNNNNNNNNNNNNNNNNNNNNNNNNNNNNNNNNN
NNNNNNNNNNNNNNNNNNNNNNNNNNNNNNNNNNNNNNNNNNNNNNNNNNNNNNNNNNNN
NNNNNNNNNNNNNNNNNNNNNNNNNNNNNNNNNNNNNNNNNNNNNNNNNNNNNNNNNNNN
NNNNNNNNNNNNNNNNNNNNNNNNNNNNNNNNNNNNNNNNNNNNNNNNNNNNNNNNNNNN
NNNNNGACACTATCGATCGTAAGAAGTGGCTAGAGCTAACGCTTGAAGATGATGCTCAAC
AGACTCAGCTTGAACAGCTTGCAGAGCAGTACGACGAACTACGTGCTGACTTCGACAAGA
AGTTTGAAACTAAGCGTCGTAAGATCACACAAGGTGATGATCTAGCACCTGGCGTACTGA
AGATCGTTAAGGTTTACCTAGCGGTTAAACGTCGTATCCAGCCTGGTGATAAGATGGCGG
GTCGTCACGGTAACAAGGGTGTAATCTCTAAGATCAACCCTGTTGAAGACATGCCTTACG
ATGAGAAAGGTCAGCCGGTTGACATCGTACTGAACCCACTGGGTGTACCTTCGCGTATGA
ACATCGGTCAGATCCTAGAAGTACACTTAGGTCTGGCGGCGAAAGGTATCGGTGACAAGA
TCAACCAGATGGTGAAAGAGCAGCAAGAGCTAGCTAAGTTCCGTGACTTCCTACAGAAAG
TTTACGACCTTGGTGATACTCGTCAGAAAGTAGACGTTGCGTCTCTATCTGATGACGAAG
TTCGTACGCTGATCAAGAACCTACGTGGTGGTCTACCGATCGCGACTCCAGTATTTGACG
GTGCTTCTGAGCAATCAATCAAAGAGCTATTGAAACTAGGTGACCTACCAGAATCTGGTC
AGCTAACGCTATTTGATGGTCGCACAGGTGATGCGTTTGAGCGTCCTGTAACTGTTGGTT
ACATGTACATGCTGAAACTGAACCACCTTGTTGATGACAAGATGCACGCTCGTTCAACTG
GTTCGTACAGCCTAGTAACTCAGCAACCACTTGGTGGTAAAGCTCAGTTCGGTGGTCAGC
GTTTCGGTGAGATGGAAGTATGGGCACTAGAAGCATACGGTGCTGCTTACACGCTTCAAG
AAATGCTAACTGTTAAGTCGGATGACGTTAACGGCCGTACTAAGATGTATAAGAACATCG
TAGACGGAAACCACAGCATGGAACCTGGCATGCCAGAATCGTTCAACGTACTGTTGAAAG
AGATCCGCTCGCTAGGTATCAACATCGAGCTAGAAGACGAAGAGTAATCCCCACGGGGTT
ATTTGGTTGAAGGTGCTCACTTTTGCGGGTGAGCTCCTTTTAACTCCTTACAGGAGCTGA
TTGTGAAAGACTTATTAAACTTTCTAAAAGCGCAGCATAAGACCGAAGAATTTGATGCAA
TCAAAATCGGTCTATCTTCACCAGACATGATCCGTTCATGGTCTTTCGGTGAAGTTAAAA
AACCTGAAACGATCAACTATCGTACGTTCAAGCCTGAGCGTGATGGTCTGTTCTGTGCGC
GTATTTTTGGTCCAGTAAAAGACTACGAATGTCTTTGTGGTAAATATAAGCGTCTGAAAC
ACCGTGGTGTTATCTGTGAGAAGTGTGGCGTAGAAGTTACACAAACTAAAGTTCGTCGTG
ACCGTATGGGCCACATCGAGCTTGCTTCACCAGTTGCTCACATCTGGTTCCTAAAATCAC
TACCGTCTCGTATCGGTCTACTAATGGATATCCCTCTACGTGATATCGAACGTGTTCTTT
ACTTCGAAATGTACGTAGTAACTGAACCAGGTATGACTGACCTAGAAAAATCNNNNNNNN
NNNNNNNNNNNNNNNNNNNNNNNNNNNNNNNNNNNNNNNNNNNNNNNNNNNNNNNNNNNN
NNNNNNNNNNNNNNNNNNNNNNNNNNNNNNNNNNNNNNNNNNNNNNNNNNNNNNNNNNNN
NNNNNNNNNNNNNNNNNNNNNNNNNNNNNNNNNNNNNNNNNNNNNNNNNNNNNNNNNNNN
NNNNNNNNNNNNNNNNNNNNNNNNNNNNNNNNNNNNNNNNNNNNNNNNNNNNNNNNNNNN
NNNNNNNNNNNNNNNNNNNNNNNNNNNNNNNNNNNNNNNNNNNNNNNNNNNNNNNNNNNN
NNNNNNNNNNNNNNNNNNNNNNNNNNNNNNNNNNNNNNNNNNNNNNNNNNNNNNNNNNNN
NNNNNNNNNNNNNNNNNNNNNNNNNNNNNNNNNNNNNNNNNNNNNNNNNNNNNNNNNNNN
NNNNNNNNNNNNNNNNNNNNNNNNNNNNNNNNNNNNNNNNNNNNNNNNNNNNNNNNNNNN
NNNNNNNNNNNNNNNNNNNNNNNNNNNNNNNNNNNNNNNNNNNNNNNNNNNNNNNNNNNN
NNNNNNNNNNNNNNNNNNNNNNNNNNNNNNNNNNNNNNNNNNNNNNNNNNNNNNNNNNNN
NNNNNNNNNNNNNNNNNNNNNNNNNNNNNNNNNNNNNNNNNNNNNNNNNNNNNNNNNNNN
NNNNNNNNNNNNNNNNNNNNNNNNNNNNNNNNNNNNNNNNNNNNNNNNNNNNNNNNNNNN
NNNNNNNNNNNNNNNNNNNNNNNNNNNNNNNNNNNNNNNNNNNNNNNNNNNNNNNNNNNN
NNNNNNNNNNNNNNNNNNNNNNNNNNNNNNNNNNNNNNNNNNNNNNNNNNNNNNNNNNNN
NNNNNNNNNNNNNNNNNNNNNNNNNNNNNNNNNNNNNNNNNNNNNNNNNNNNNNNNNNNN
NNNNNNNNNNNNNNNNNNNNNNNNNNNNNNNNNNNNNNNNNNNNNNNNNNNNNNNNNNNN
NNNNNNNNNNNNNNNNNNNNNNNNNNNNNNNNNNNNNNNNNNNNNNNNNNNNNNNNNNNN
NNNNNNNNNNNNNNNNNNNNNNNNNNNNNNNNNNNNNNNNNNNNNNNNNNNNNNAAGGCA
TACCGTACTAAGAGCGCAGAGCTACACGCTCGCGTTAAAGTACGTATCACTGAAACGGTA
GTGGACGAAGATGGCAACAGCACAACAGAAACGAAGATGGTCGATACGACTATCGGTCGT
GCAATGCTGTGGCAAATCGTTCCTGCAGGTCTTCCATACAGCTTGGTAAACCAAAAGCTA
GGTAAGAAGCAAATCTCTAACCTACTTAACGAGGCTTACCGTAAGCTGGGTCTGAAAGAT
ACAGTAATCTTTGCTGACCAAGTGATGTACGCAGGTTTTGCATACGCTGCACTTTCTGGT
GTATCAGTTGGTATCGATGACATGGTTGTACCTCAAGCGAAGTACGACGAAATCGAATCA
GCGGAAGAAGAAGNNNNNNNNNNNNNNNNNNNNNNACAACAAAGTGATCGATATTTGGGC
ATCGACCAACGATCGCGTAGCGAAAGCGATGATGGACAACCTTTCATCTGAAACGGTAAT
TAACCGTGAAGGTGCGGAAGAGCAACAAGAGTCATTCAACAGCATCTATATGATGGCTGA
CTCGGGCGCTCGTGGTTCTGCAGCTCAGATTCGTCAGCTAGCTGGTATGCGTGGTCTGAT
GGCTCGTCCAGATGGCTCAATCATCGAAACACCGATCACTGCGAACTTTAAAGAAGGTCT
AAACGTACTTCAGTACTTTATCTCAACGCACGGTGCTCGTAAGGGTCTTGCGGATACGGC
ACTGAAGACAGCGAACTCGGGTTACCTAACTCGTCGTCTAGTAGACGTTGCTCAGGATGT
AGTTGTTCACGAGCACGACTGTGGTACGCACGAAGGTATCGATATGATGCCTCATATCGA
AGGTGGTGACGTTAAAGTTGCACTTTCTGAGCTAGCGCTTGGTCGTGTAGTTGCTGAAGA
CGTTCTTAAGCCAGGTACTGAAGATGTTCTGATTCCACGTAACACTCTAATTGATGAGAA
GTGGTGTCAGATCATGGAAGATAACTCTGTAGATAGCATGAAAGTGCGCTCAGTAGTTAC
CTGTGATGCAGACTTCGGTTGTTGTGCACAGTGTTACGGTCGTGACCTAGCACGTGGTCA
CCTAGTGAACCAAGGTGAAGCAGTGGGCGTTATCGCTGCTCAGTCTATCGGTGAGCCGGG
TACACAGCTTACGATGCGTACGTTCCACATCGGTGGTGCGGCATCTACTGCAGCTGCAGA
GAACAGCATCCAGGCGAAGAACACAGGTTCTGTGAAGCTTCACAACGCTAAGTTTGTT
>scaffold2812_cov22
TAACCTTTGCGGCGGCTGCTGATTATGATAAAGTACAAGAGGATGATGAAATTAGCCTAG
AAGGGGTTGCTACTTTACAACCTGAGGTTCCTCTTATAGTTGTGCTTAGCCATAAGGATG
GGGAGCAGGAAAAGATTACGGTAAACCATTCGTATAATGAAGCCCAAATAAAATGGTTTA
AAGCTGGTTCCGCTTTAAATCTTATTAAAGAACTTAACCAATAAAAAAAAATAAACCACG
TTTTTTTTCCTTAAGCGATAACAACCAATTTTTCTTAACCGCGGTTTGTTGTTTATCGAT
GTTATGTTTAGGCATAACTATCTCGGGCTTAGGCCCTTCCTTAACCATCTTTTTAGAAAA
TATTGGGAAAGATAGTAGTTTTTCCAGTTATCTTATTTTTACTAAACTCTTTGGTTTTCT
TTTGGGAATTTATTTAGGAGAGAAATCTTTAAGAAAATTAAAAGAAAATCGCATTTTAAG
TTTTTGTTTTATTAGTGTATTTCTGGTAATGATAACTATTTTTCAAGTTCGTAATTCTTC
ATTACTTTTAGCTTTTTTATTTTTTCTTGGGGCTTTAGAAGGGGCTATGGAGGTGGTTAC
CAATAGTTTTTTAGTGGCTTTGTATAAAAAAAGAGTAGCCCCTTATATGAATCTTATGCA
TTTTTTCTTTGGAATTGGGGCTATTGTTGCTCCTACCATTATTGGCTGGAATATTGAAAT
TAATAATAGCATTAATTATGCTTACATTTTCTTTTCCCTTTTTTTTCTTTTAGGGAGTTG
GGGTTTTTTTATTCCTTTTCAAAAAGAAAAAACTACTGAGAAAACCACTAAGCGTAATTC
TTATTCATTGATAATTTTTTTTATTTCATTGATTTTTTTCTTTTATGTGGGAGCTGAAGC
GGTTTACTCTGTGTGGATTTTTAACTATACGATTGACATTGCTGCTTTTAGCCCAGAACA
AGCTGGCTATATTACTTCTATTTTTTGGCTTTCTTTTACTTTAAGCCGTTTATTTTGTAT
TTATCTGTCTCGTAAATTTTCTAGTCAATTTATCCTTACCTTTTTATTTGCGGTTGGGAT
GGCCAGTGTTTTTTTATTTTACTGGGTTTGGGCTAATCGTTGGGGACTTTTTGTTGCTAG
TTTTACTTTAGGTTTTTCTTTTGGTGGAATATTCCCGGTTTTGCTTTCTTTCGTTGAAGA
GAAAATTAACTTAACCCCATTGATGATTCGTGCTTTTCTCTTTTCTGCTTGTTTGGGGGC
TATGGTTTTTTCTTCTATTTTAGAACCACTTTATAGTTGGAATACTTGGTTTTTTATTCA
CTTAGTGGCTTTTTGCGTGTTGCTTTTTTCCATTTTTTTTTTCATTGCTTATAAAAAAAT
TAATAAAATAAAGTAAAATTGCAATGTTTCACATGAAACATTGCAACTAACTAATAATCT
TATTCTTAGTTTTTTTTAAAAAAAAATAGTAATTATTCCTTTTAGGGAGAATTTTTTTTT
TGTTTTAAATTTTTTTTTATTTATTTATGGTTAAATGTTTTATAAAAGTAGCAATAAAAT
ATTTTTAAACAATAATTTTAAGCATTAACTTATTATTTTCTTGTTTTTTTTTACTCCCTT
ATAGTATAATTANNNNNNNNNNNNNNNNNNNNNNNNNNNNNNNNNNNNNNNNNNNNNNNN
NNNNNNNNNNNNNNNNNNNNNNNNNNNNNNNNNNNNNNNNNNNNNNNNNNNNNNNNNNNN
NNNNNNNNNNNNNNNNNNNNNNTAGAAAATCAATTTTCTTTGGGTTTAAAAACACCTTAT
TTATATAATTTTTTATATAGCTTTTATAAGGTATTTTTAGCCAAAAATAAAAACTCGAAT
AAATTTTTAATTTATTCACTTAATTAATAAAGTTCAATAATGTATTCTTCATTTTTAATA
AGATAGTTATTGAGTTTTAACAATGATGAAGAGTTTGATCCTGGCTCAGAACGATCGTTA
GCGAGATGTCTTAAGCATGCAAGTCGAGCGGCAGCACTTCGGGTGGCGAGCGGCAAACGG
GTGAGTAATAGTTAGTTGACCTACCTCTTAGATTGGAATAGTTCCTAGAAATAGGGAGTA
ATGCCGAATACAGAAATATTTCAAAGTATTTTGAAAGGTGCGTTGGCATCGCTAGGAGAT
GGGGCTAACTCCTATTAGCTTGTTGGTAGGGTAATGGCCTACCAAGGCGATGATAGGTAG
CCGGCCTTAGAGGGTGAACGGCCACATTGGGACTGAGATACGGCCCAGACTCCTACGGGA
GGCAGCAGCTAAGAATATTCCGCAATGGGCGCAAGCCTGACGGAGCAATTTCGCATGGAT
GATGAAGGTCTTTGGATTGTAAAATCCTTTCGGCGGTCAAGAATAAGTTAATGAGGAAAT
GCATTAATGATGACGATAGCCGCAGAAGAAGCCCTGGCTAACTACGTGCCAGCAGCCGCG
GTAATACGTAGGGGGCAAACGATGTTCGAAATCACTGGGCGTAAAGGGTGTGTAGGCGGT
TTAATAAGTTAAATGTGAAATCTTAAAGCTTAACTTTAAGGCTGCATTTAAAACTGTTAA
ACTAGAGTCATTTATAGAGGTAGTAGGAATTTCTGGTGTAGGAGTGAAATCTGTAGATAT
CAGAAGGAACACCAAAGGCGAAGGCAAGCTACTGGGTAATGACTGACGCTGAGGCACGAA
AGCTAGGGTAGCGAATGGGATTAGAGACCCCAGTAGTCCTAGCTGTAAACGATGTACACT
AGTTTTTGGGGAAGGAATTCGTTCCCTCTTCTGAAACCAAGCTAACGCATTAAGTGTACC
GCCTGGGTAGTATGCACGCAAGTGTGAAACTCAAAGGAATTGACGGGGGCTCGCACAAGT
GGTGGAGCATGTGGTTTAATTCGATGATACGCGAAAAACCTTACCTGGGTTTAAACGTGT
AGTGACCGATGATGAAAGTCATTTTCCCTTCGGGGCACTATGCGAGGTGCTGCATGGCTG
TCGTCAGCTCGTGTTGTGAGATGTTGGGTTAAGTCCCGCAACGAGCGCAACCCATATCCC
ATGTTGCTAATCATCTTTCGGGATGAAGGACTCTTGGGAAACTGTCTGGGTAACCAGGAG
GAAGGTGTGGATGACGTCAAGTCCTCATGGCCCTTATGTCCAGGGCTACACACGTGCTAC
AATGGACTGTACAAAGAGCAGCAATACTGCAAGGTGGAGCAAATCTCAAAAAACAGTTCT
TAGTTCGGATTGGAGTCTGTAACTCGACTCCATGAAGTTGGAATCACTAGTAATCGTGGA
TCAGAATGCCACGGTGAATGCGTTCTCGAGCCTTGTACACACCGCCCGTCAAACCACTCG
AGTTGATTTTACCCGAAGTTGTTGTACCAACCAGCTTGCTGGAGGAAGGCACCGAAGGTA
GAATTGATGAGAAGGGTTAAGTCGTAACAAGGCGACCGTAGCGGAAGCTGTGGTTGGATT
ACCTCCTTTAATTGTAAATCTACTGTGTTCTCGAAAGATGCTTTTAAAAATTTATTTTTA
AAATGTGGAGTAGAAAAGATACTATCCTTTATGTTAAAATTTTTCTATTTTTCTATTTTT
CTATTTTTCTATTTTTCTATTTTTCTATTTTTCTAGATAAATAGAAAAATTAAACAGGAT
GTATAAAAATGAAGACAAACATAATAATTTTATTTTCTAGCCTAGTATTTTTTTTATTAG
TCGCTTGTTCCGATAGCTCTAGTTCCAATGTAAGTGCTCCAAGCTCAATAGGAGGCAAGA
CGTTTAGATTTACCGTTACTTCTGGCTCTGGGGGTTTTGCTACTACTGGAAATGCTACGA
TAGAGTTTTCTAGTAGTAGTTATAATATACGAGGGGATGGTTTTAATGTTGGTGATTCAT
CTGGTAGTTATACTTATTCAGCTAATAATGACGTTGGGCGTGTATCAGCAAATGATAATT
CTCTTGGAAGTTTTACTTTTACACTTTTTTTTTCTTCGGCTTCTAGGGGGACATATAGTG
CGGTATCCAACCTCAGCTCTTCAATAAGGCAAANNNNNNNNNNNNNNNNNNNNNNNNNNN
NNNNNNNNNNNNNNNNNNNNNNNNNNNNNNNNNNNNNNNNNNNNNNNNNNNNNNNNNNNN
NNNNNNNNNNNNNNNNNNNNNNNNNNNNNNNNNNNNNNNNNNNNNNNNNNNNNNNNNNNN
NNNNNNNNNNNNNNNNNNNNNNNNNNNNNNNNNNNNNNNNNNNNNNNNNNNNNNNNNNNN
NNNNNNNNNNNNNNNNNNNNNNNNNNNNNNNNNNNNNNNNNNNNNNNNNNNNNNNNNNNN
NNNNNNNNNNNNNNNNNNNNNNNNNNNNNNNNNNNNNNNNNNNNNNNNNNNNNNNNNNNN
NNNNNNNNNNNNNNNNNNNNNNNNNNNNNNNNNNNNNNNNNNNNNNNNNNNNNNNNNNNN
NNNNNNNNNNNNNNNNNNNNNNNNNNNNNNNNNNNNNNNNNNNNNNNNNNNNNNNNNNNN
NNNNNNNNNNNNNNNNNNNNNNNNNNNNNNNNNNNNNNNNNNNNNNNNNNNNNNNNNNNN
NNNNNNNNNNNNNNNNNNNNNNNNNNNNNNNNNNNNNNNNNNNNNNNNNNNNNNNNNNNN
NNNNNNNNNNNNNNNNNNNNNNNNNNNNNNNNNNNNNNNNNNNNNNNNNNNNNNNNNNNN
TCGCCCCTACATCAGCAGTAAATAAAATCTACGATCTTGATCCCCTTACATCATCGGTGT
CGGGTTTTAACACAAGAGATTTTGCTATAGAGTTTAATGATAATAATCAACATAGATATA
TTGATACTGATGAAGAAGCTAAAGAAAATAATGGTCTGGTTCCTTCTTTATCTGGTTCCT
ACACTTTTGCTCGCATTGAGCTTGGGTCAGCTAGAAACCAAGCTGGTGCTGTATTAATAG
CAAATACCGGTCCGTATGATATAAATATTTTATTTACTTTTACTACTTCTACCTCCGGTA
CATTTTACCTAACAGTTATCGATAAAATCGACAAAAGAACACGAGGTATTTTAACAGGTA
ATTTTTCTATACGAAACTAGATAATTACAGAACACTATAAAAGCCCAACTTCTTTTTTAA
GGTTATGACCAGCGGTAAAGTTGGGTTTTTATAATTTTCTTTTAATAAAATTTCCTAGCT
TTCACTAATAAATTAAATTCCAAGTAAGTTTTAGTTAGAAAGTTTAAATCTCAAAACAGC
TTAAAATAATCAATAGCGTATTATAGTAACTAAGAATACCTTCGTTAAGAATATAGAGCC
TAGGTTTAATAACTAGATAAAAACCATGCCTATTTTTTAATTTTTTTCTTATACTTTCAT
TAATTTATAGTATGATAATCAGATAAATATTTGGTATTTTCTTTAGTTTTGTAAGAAGTT
TTTAGAAGGTAAAGTTGGTTAGAAAAATGAGAAAAAAATTACCCGCTTTATTTTTAGGGT
TAATATTTTTACTATTCTCTGCTTGTGGTGAAGCAGGAANNNNNNNNNNNNNNNNNNNNN
NNNNNNNNNNNNNNNNNNAGCAATCGCTTGGAACTCTTATAAATTTACTATTACCTCTGG
TTCGGGGGATTTTGCTACAACAGGTTCTTATGAAATTAGATTTCGTGAAGATAGTTTTGA
ATTTAAAGGCGCTGTTTTTAAAAATCGTACGGATGGGTTATATGGCGCCTATGATTATTA
CTTAAACGATGATGATAGCGCCACTGTAACAGCAACCGATAATTCTGGAACTGGAAGTCT
CGGGCGTTTTACCATTCGATTAACTTTTACCTCGCGAACAGCAGGAACCTTTACTATTAG
TGGAACTGGAGCAGGCGATCAGGAGGGAAGCTTTGTCGAGGATTAAATCATTCCTATTGT
TTAAAAAGTTAAAGGAATTATAAAAACAAACAAATTCTATTTAGTATTTTTACTACTAGT
TTTTTATTATTAATTGCTTTAAGGGATAAAGACAGAAGACAGGCAAAATCCAGCTAATAG
TAATCATAGGGCATTAAGTTTATTCTAGTTTTTACGTTAAAATAAAATGCTTTTATGAAT
ATATTGGTAATAGGTATATCATGAAGAGACAATATTAAAGTGGCAAAATTACGCTTTTGA
TAATAAATTAATATTTGTTAATTCTGATACGACTTGTGATGTTGAAAAAATTTTTAAGTA
AAAAAAACTGCTTAGTGTTTTTTATTTATTAAATGCTGACTACTGTAAAATTTAGGTAAA
AAAAATTGAAAAAAATCTTTAAAATTACTTTTTTTGAATTTTTTTTCATTATGGGAGATA
AAAAATGTCATTTTTTATCCTAAAAATCCCTAAAAATCCCTAAAAATCTCTAAAAATCCC
TAAAAATCCCTAAAAATTTTTGCCATTATCATTAATTTATAGTATAGTTACCGAGTAAAA
ATATTTAATATTTGCCTTAGTTCGTTAAGAGCTTTTTAGGCATTAAAGGCGGTTAAAAAA
ATGAAAGCAAATACATTAATATTAATATTATCTTTTATGTTAGCCTCGTTTTTATTCACT
TCTTGTGATTTTTTTGAAAACCTTTTTTCAAAATCAACTTCAAGTGAACATCATGATGAT
TATGAATACTTGCGTGGTGCTGATGGTTTAACGTATAAAGATATAAGAGACGATGATTAT
CGTGGTGGACCAACATATAGAAGAACTGGCGAGAGAACATTTGATAAATGTGACGATAAC
CAGGACGAAGGATGTGATTATTTTGTGTATTACGACGACTAATAATTAGGCATTAAAGGC
GGTTAAAAAAATGAAAGCAAATACATTAATATTAATATTATCTTTGATGTTAGCCTCGTT
TTTATTCACTTCTTGTGATGATTTTTTTGAAAACCTTTTTTCAAAATCAACCACAAGTGA
ACATGATGATGACCGATACGAGTATGGCTATTATGATGGTTACAGGTATAAAGACGTAAG
ATACAGTGATAATGATTACTATGACGATGATCGAAATAGTAGATATAAAAAAACGGTTGA
TGGTCGATATGAGTATTGTGACGATGATGACCACGACGACTATGATGACGATCACGACGA
CCACTATGATGACGATGATAGTTACGAGTACGGGTGTAACTATTATAAAACGAGTATAAC
TAATAGGTAAAAAGATAAATTAGAAGATTAAAAATAAAAAAAAAATTTTCTAAAAATGTT
TGATAACTTTAGCTAAATATTTTATAAATTTAGCTAAAGTTATTTATGATTGAACTTTTC
TAACCATTAAAGGATATAAAATTATAAAAATGAAAAAGATTGTATTTATAGCACTGTTAT
TAGCGGTTTTTTTGTTATTACCTGCTTTTATCTTTATCTCTATTTCCAATAATAGTAACA
AAATAGCGAAAGAAGCCTATCAAATTGTCTATGGGTATAACCAGACCTATGGATATGGCG
ATAATAGTCTCCTAAGCCCCGACGATGATGATTACTACTATGAGAGAAGAAGATATAGAG
ATCGGGACAGAAGATACCGGGACGATGATGATTATTATTATGACGACGACGATGATGATT
ACTATGAGAGAAGAAGATATAGAGATCGGGACAGAAGATACCGGGACGATGATGATTATT
ATTATGACGACGACGATGATTACTATGAGAGAAGAAGATATAGAGACGATGATGATTATT
ATGAGAGAAGAAGATATAGGGATCGAAGATCCAGAGAGGAAAGTAGGACTAATAGGTAAA
AAGATAAATTAGAAGATATTAAAAAAAATTTTTTTCTAAAAACGTTTTATAAATTTAGCT
ATTGAATTAAAACTTTTATAAAACCATTGAAGAAATAAAATTAAAATGAAAAAGATTGTA
TTTATAGCAATTTTATTAGCAGTTTTTTTGTTATTAACTACTTTTATCTTTATTTCTATT
TCCGATAACCGGGCCTATAGATATGGCGATAGCTTCCTAAGCTCCGACGATGATGATTAT
TATGAGAGAAGAAGGTATAGAGATAGAGACAGAAGATACCGGGATGATGATGATTATTAT
GACGACGATGATTACTATGAGAGAAGAAGATATAGATATAGGGATGATGATTATTATGAC
GATGATGATTACTATGAGAGAAGAAGATATCGATAGAAGATCCAGAGAGGAAAGCAGGAC
TAATAAGTAAAAAACGATAATTTAAAAAGCGATAAAAATAAAAAAAGCTATAATATTTTT
AGGATTATTATTCTTACTTTTCTTTGCTTGTGATGCAGCAGGAAACGCTCCCCTAACCAT
CGCTTGGAACTCTTATAAATTTACTGTTACCTCTGGTTCGGGGGATTTTGCCCCAACAGG
TTCTTATGCTAGCGGAAGTGGAAATTTTGAAATTAAAATAAACTCTCCTAGTGAACCAAG
GCAATTTGGTACTTTTCGTGAACAATAATTTATAAATAAAAAATTTTATCAAGAAAAAAA
CTGGGTAATACTTGCTAGTAAATCAAACTTTAAATTAACTACCCCGATTAGTCCTAAGAG
GGTAATCAGCATGGTTAAAATGGGTTGATGGAGGACGTAAATGATTAAGGATTTCTTCCC
CAGATATTCCATAAATTGAATAAAGCTATTTTTTTTTTGAAAAAATAGGCTTATTTTAGA
AGGCTTACTTATATCTTTATAGAAAATATCCGAGAGCGCTAGGCCAATTAAAACGAGAAA
ATAATACGGGAAAATTGGGAAGTAATCAAAAGACTTAAGCGGCTTCCCCTTAATACCTAA
GAAAGCAAAAATATTCGTCCCTAACTCTAAAAAGGGATTTTCAGCAATAAACCACAATCC
GATTCCTAATACTACGCTAGCGATTAAAACAATTATTACTGGTTTTAATTTTAAAAAGAA
AATAGAAAGTAAAAAAGAAACCGCTATGAAGTGAATAGTGCCAAAAAAAATGTAATGAGA
AGGAATGGCCAAATACGTAACAACCGTAATAATAAAAGCAACCAAAAAAAGCCGAAGAGA
TTTCCTTAGTAGTTTAGAAAAAACAAAAGCAAAAGAATCCTGGCCACTTAGTAAATAAAT
TTTTTTATAATAAATTTTTAGATTAATCCCTACGCAAATGAAAAAGATGCCAAAAATTAC
CTTATTGTAACTAATAAAATCTTGCCGCTCAAAAAAATCTTGGTCTACTAGCAACAAAAT
GTTATAGAATAGGTGATAAATAATCATGCCAATCACAGCTAGCCCTTTTAAAAGGTCAAT
TTCTAGGTAGCGATTGGGCCTTGGTTTAATAATGGTTTTTTTCATTAGTAGAAAAAGCCT
CTAAAGCTTATCATTAGAAAAGCTTATTACTAATCCTATTTAAAAAAACTTGGTTTTAGA
TTTAGAAAAATTAGCCAAGGCTTTTAATCATCAATGCTTTTTATTGCTATAGTAATCACC
TTAGGCTCTACTTGAGTAATGTTAATGTTTTCATTGGGATTATTGAATTGAATGGGTAAT
TCATAATTTCCGGCTTCATTGATCTCTTCTGCACTAACATAAAAAAACACCTCAGAGTTA
AAATCAAAATTGTTATTCCGATTTTTTACTTGATAAAATATTTTTTCAACGTAGTAATCT
TGGTCGATAAAGAGATTATCGTTTAAATTTTCAACGGCAATGAAATAACTACCGGTTAGG
GTTTTATTTTGCACCCTTTCTTCAACAAATAAACTCACTAAAAAGCTGCGATCTTGATCA
ATGACGATACTGGGATGAATGTTTTTATTCAGGGATACTTCGATTTCTTTGTTACTTTTA
ATATCACTAATATCGATAGGTTCGGTTTTTAAACTGGTTAGATCTTCTAAAATATCTTTC
GGGGCTAAAATGTCTAGTCTTTTAGGGCTAATGGTGTATTGGTCTAAAATTAAATTACGC
GGCAGCCGACCAGTAAACTCGGGTTCAATACTAATAATTTTTTTGTGGAGGAATGACAAT
TGTATTTCAATTTCGTTTGGTGAAATTCCTAGCATTTGAATGCCTTGAGGAATTCCTTTT
ACTTGTGGTATTCGTGTGAAATTCCCTTCTTCTTCGTTGTTAACCACATCTATTTCTGCG
AAAATGTTATTAACATCCAAATTAAGTAAGTTGTCCCTATTGCCTCTTAAAGAAAGGGTT
ATGGATTCGGGGGTTTCATTTGCTAGGGTTAATTCTTCTGATTTTTTTATTTTTAAGGGA
ATAAAAAAAGATTTTTGTTCAATGTCTTGCAAGTTGACGTAATAAAAAAATAAACCAGTA
AAGAGGAAAACCACCGACTTCGTCTTAATGTCTTGAGTAAAAATATTTTTTGCTGACTGC
TGCCAGTTCCATTCTCCAATATTGGCTATGAGGTTTTTAGTGATAATGACTAGGATTTTA
AATAAATTATTTGCTTTCAAATTTTTCTACTATTTTTAGCGGTTAATCCACTTTTTAACA
TTTTCTCTAAACGAACTAAACTCACATTGTGGTCAAATTGGTTATTGCTAACCACAGAAA
TATTACCTTTTTCTTCACTTACCACAATAATTAGAGCGTCCGATTGCTCCCCTAACCCGA
TAGCAGCCCGGTGCCTAGTCCCTAAATTGCCTTTTAAATNNNNNNNNNNNNNNNNNNNNN
NNNNNNNNNNNNNNNNNNNNNNNNNNNNNNNNNNNNNNNNNNNNNNNNNNNNNNNNNNNN
NNNNNNNNNNNNNNNNNNNNNNNNNNNNNNNNNNNNNNNNNNNNNNNNNNNNNNNNNNNN
NNNNNNNNNNNNNNNNNNNNNNNNNNNNNNNNNNNNNNNNNNNNNNNNNNNNNNNNNNNN
NNNNNNNNNNNNNNNNNNNNNNNNNNNNNNNNNNNNNNNNNNNNNNNNNNNNNNNNNNNN
NNNNNNNNNNNNNNNNNNNNNNNNNNNNNNNNNNNNNNNNNNNNNNNNNNNNNNNNNNNN
NNNNNNNNNNNNNNNNNNNNNNNNNNNNNNNNNNNNNNNNNNNNNNNNNNNNNNNNNNNN
NNNNNNNNNNNNNNNNNNNNNNNNNNNNNNNNNNNNNNNNNNNNNNNNNNNNNNNNNNNN
NNNNNNNNNNNNNNNNNNNNNNNNNNNNNNNNNNNNNNNNNNNNNNNNNNNNNNNNNNNN
NNNNNNNNNNNNNNNNNNNNNNNNNNNNNNNNNNNNNNNNNNNNNNNNNNNNNNNNNNNN
NNNNNNNNNNNNNNNNNNNNNNNNNNNNNNNNNNNNNNNNNNNNNNNNNNNNNNNNNNNN
NNNNNNNNNNNNNNNNNNNNNNNNNNNNNNNNNNNNNNNNNNNNNNNNNNNNNNNNNNNN
NNNNNNNNNNNNNNNNNNNNNNNNNNNNNNNNNNNNNNNNNNNNNNNNNNNNNNNNNNNN
NNNNNNNNNNNNNNNNNNNNNNNNNNNNNNNNNNNNNNNNNNNNNNNNNNNNNNNNNNNN
NNNNNNNNNNNNNNNNNNNNNNNNNNNNNNNNNNNNNNNNNNNNNNNNNNNNNNNNNNNN
NNNNNNNNNNNNNNNNNNNNNNNNNNNNNNNNNNNNNNNNNNNNNNNNNNNNNNNNNNNN
NNNNNNNNNNNNNNNNNNNNNNNNNNNNNNNNNNNNNNNNNNNNNNNNNNNNNNNNNNNN
NNNNNNNNNNNNNNNNNNNNNNNNNNNNNNNNNNNNNNNNNNNNNNNNNNNNNNNNNNNN
NNNNNNNNNNNNNNNNNNNNNNNNNNNNNNNNNNNNNNNNNNNNNNNNNNNNNNNNNNNN
NNNNNNNNNNNNNNNNNNNNNNNNNNNNNNNNNNNNNNNNNNNNNNNNNNNNNNNNNNNN
NNNNNNNNNNNNNNNNNNNNNNNNNNNNNNNNNNNNNNNNNNNNNNNNNNNNNNNNNNNN
NNNNNNNNNNNNNNNNNNNNNNNNNNNNNNNNNNNNNNNNNNNNNNNNNNNNNNNNNNNN
NNNNNNNNNNNNNNNNNNNNNNNNNNNNNNNNNNNNNNNNNNNNNNNNNNNNNNNNNNNN
NNNNNNNNNNNNNNNNNNNNNNNNNNNNNNNNNNNNNNNNNNNNNNNNNNNNNNNNNNNN
NNNNNNNNNNNNNNNNNNNNNNNNNNNNNNNNNNNNNNNNNNNNNNNNNNNNNNNNNNNN
NNNNNNNNNNNNNNNNNNNNNNNNNNNNNNNNNNNNNNNNNNNNNNNNNNNNNNNNNNNN
NNNNNNNNNNNNNNNNNNNNNNNNNNNNNNNNNNNNNNNNNNNNNNNNNNNNNNNNNNNN
NNNNNNNNNNNNNNNNNNNNNNNNNNNNNNNNNNNNNNNNNNNNNNNNNNNNNNNNNNNN
NNNNNNNNNNNNNNNNNNNNNNNNNNNNNNNNNNNNNNNNNNNNNNNNNNNNNNNNNNNN
NNNNNNNNNNNNNNNNNNNNNNNNNNNNNNNNNNNNNNNNNNNNNNNNNNNNNNNNNNNN
NNNNNNNNNNNNNNNNNNNNNNNNNNNNNNNNNNNNNNNNNNNNNNNNNNNNNNNNNNNN
NNNNNNNNNNNNNNNNNNNNNNNNNNNNNNNNNNNNNNNNNNNNNNNNNNNNNNNNNNNN
NNNNNNNNNNNNNNNNNNNNNNNNNNNNNNNNNNNNNNNNNNNNNNNNNNNNNNNNNNNN
NNNNNNNNNNNNNNNNNNNNNNNNNNNNNNNNNNNNNNNNNNNNNNNNNNNNNNNNNNNN
NNNNNNNNNNNNNNNNNNNNNNNNNNNNNNNNNNNNNNNNNNNNNNNNNNNNNNNNNNNN
NNNNNNNNNNNNNNNNNNNNNNNNNNNNNNNNNNNNNNNNNNNNNNNNNNNNNNNNNNNN
NNNNNNNNNNNNNNNNNNNNNNNNNNNNNNNNNNNNNNNNNNNNNNNNNNNNNNNNNNNN
NNNNNNNNNNNNNNNNNNNNNNNNNNNNNNNNNNNNNNNNNNNNNNNNNNNNNNNNNNNN
NNNNNNNNNNNNNNNNNNNNNNNNNNNNNNNNNNNNNNNNNNNNNNNNNNNNNNNNNNNN
NNNNNNNNNNNNNNNNNNNNNNNNNNNNNNNNNNNNNNNNNNNNNNNNNNNNNNNNNNNN
NNNNNNNNNNNNNNNNNNNNNNNNNNNNNNNNNNNNNNNNNNNNNNNNNNNNNNNNNNNN
NNNNNNNNNNNNNNNNNNNNNNNNNNNNNNNNNNNNNNNNNNNNNNNNNNNNNNNNNNNN
NNNNNNNNNNNNNNNNNNNNNNNNNNNNNNNNNNNNNNNNNNNNNNNNNNNNNNNNNNNN
NNNNNNNNNNNNNNNNNNNNNNNNNNNNNNNNNNNNNNNNNNNNNNNNNNNNNNNNNNNN
NNNNNNNNNNNNNNNNNNNNNNNNNNNNNNNNNNNNNNNNNNNNNNNNNNNNNNNNNNNN
NNNNNNNNNNNNNNNNNNNNNNNNNNNNNNNNNNNNNNNNNNNNNNNNNNNNNNNNNNNN
NNNNNNNNNNNNNNNNNNNNNNNNNNNNNNNNNNNNNNNNNNNNNNNNNNNNNNNNNNNN
NNNNNNNNNNNCATGTCTCGTGCAATATCGGCGTTGGTTCCTTCTAACCGCACCACTACT
GGCGTTGTTAAGTTTAATTCTTTTACTGCTGCAATAATGCCACCAGCTACCCGGTCACAG
CGGACAATGCCCCCAAAAATATTAACTAAAATAGCTTTCACGTTTTTGTCTTCTAAAATA
ATGCGAAAAGCATTCTTAACCGTTTCTACATTTGCCGTTCCCCCGACATCTAAAAAATTT
GCTGGGCTTCCTCCCATCATTTTAATAATATCCATAGTAGCCATAGCCAAACCAGCCCCA
TTAACCATACACCCCACTTCCCCATTAAGTTTAATGAAATTCAAATTATATTTACTGGCT
TCTAGTTCAGCAGCATCTTCTTCACTTAGGTCGCGTAATTCAGTAATGGCTTTTTGCCGG
TAAAGGGCATTATCATCAAAGTTTACCTTACCATCTAAAGCTAAAATATTGCCCTTTTCA
TCCTCAACTAAAGGATTAATCTCCACTAGGGAGACGTCCAAATCTTTATACATTTGGTAT
AAAGCTAGAAAAATTTTACTAGCAGTTTTAAAGGCTTCTCCGGTTAACTGAAGAGCATAA
GCAAGTTCTCTAGCTTGAAAAGGTTTTAGTCCAANNNNNNNNNNNNNNNNNNNNNNNNNN
NNNNNNNNNNNNNNNNNNNNNNNNNNNNNNNNNNNNNNNNNNNNNNNNNNNNNNNNNNNN
NNNNNNNNNNNNNNNNNNNNNNNNNNNNNNNNNNNNNNNNNNNNNNNNNNNNNNNNNNNN
NNNNNNNNNNNNNNNNNNNNNNNNNNNNNNNNNNNNNNNNNNNNNNNNNNNNNNNNNNNN
NAGAATTTTACTCCGCCGCCTTTCCCTCTTCCTCCAGCATGAATTTGTGCTTTAATAACT
AGTTCACTAGTGTTAAAATCTTGAGCAGCTTTTTTTATAGTTTCCTTAATGGCTTTTTTA
TCACCAATAGTGTAGCCATCTTGCAGGGGAATTCCGTATTGTTTAAAAATTGCTTTTGCT
TGATATTCGTGAATTTTCATAATGCATAAATTATATTATAAAAACAGAAAAGTTTTGTTA
ATTGCCTTATTCTTCGAAATGTTATGATAAAAAAAGCTAAAAAAATTACTGCTTTAGATT
ATAAAGCTCTTCGTACTGGTCAATAATTTTCTCAGCTGGAAAGTGAGTAAAAACCTTTTT
GTAAGCGTTAGTGGATATTTTTTGATAAAGCTCGGGGTTTTGTAACAAGCGGTTAATCGA
GGTAATAACTTTTTCATGGTTTTCCGAGAAGAGAAAACTATCTTCATTATCATTAATAAA
CTCCACCAGCCCTCCCACTTCTCTAGCAAAAACCGGTATACCATAGGCCATAGCTTCTAA
AGCAGCCAGCCCAAAAGATTCGTCATAACTCGGCAAGAGAAAAAAATTCGCTTCTTGGTA
AATAGCACGAAAATCTAGCTTTTCCCCATAAAAAGTAATTTTGCTGGCAATGTTTAGATT
TTTGGCTAGCTCTACCATTTTTTTCTTTAAGGGACCTTCCCCCAAGATGCCTAATTGAAA
ATCAACTTCCCGGTTAGATTTTACTACCTTATGAAATATTTCAACAACTTCTAAAGGGGC
CTTGATTTCTCTTAAATTAGAAGAATGAATAATAAGAATTTTTTTTAGATTAAGGGTTTT
GGGTTTAAATTCGTAATTAGAAAAAAAATTATTACTAATAAAGTTATAAATTGTTTTTAT
TTTGTTTTTAGCTAAATTAAAGTTAAGGGTGGTTTTTTCGTTGAGGTAATCCGATACCGC
AGTTACGTGGTCGGATTTTTCAATAGAGTACTTGGTTATGTTGTACATACTGGGATGGGT
TCCTACTACGGTAATGTCGGTGCCATGCAAAGTGGTAATGCAGTTAACCTCTTTTTTAGC
AATGTCGCGGGCTAAAAGGGCTGCAATAGCATGGGGAATAGCATAATGGCTATGGATAAC
TTGAATGTTGCACTTTTTTATNNNNNNNNNNNNNNNNNNNNNNNNNNNNNNNNNNNNNNN
NNNNNNNNNNNNNNNNNNNNNNNNNNNNNNNNNNNNNNNNNNNNNNNNNNNNNNNNNNNN
NNNNNNNNNNNTAATGGCTATGGATGACTTGAATATTACACTTTTTAATTAGTTCGGAAA
GTTGGGAAGCTAAGGCTAAGGTATAAGGCTGAAAATCAAAGACAGGATAAATCTTCATAG
AAATGGGGTGAAAGATCATACTAGATTCATTAGCATGAAAACGAAGGGGGGGCTTTAGCC
CTAAAAAATGAACATTGTGCCCTCGTTTTACTAAAGTTTGGGCTATTTCATAAGCAATAA
TACCCGAGCCCCCTAAACGATGAAAGTTAAGAACGGCAATGTTCATTTAAACAAATTNNN
NNNNNNNNNNNNNNNNNGGTAAGCTTAGGGGGATTTTCACTTAAAAACCCTTCCCCGTAA
GTAACCCCGATGAGGCTACCATGATAGAGGTTGATTCCCTCCAAGATTCGCCAAAAACTA
TCAGAGTGGATAAAGGTTTTGTCTTGCTGGTCACTTTTGGTTTTCACTTGAGAAGAATAA
ATTTTAATTAACTCTAATTTTTTATAATAAAAATCGCTAATGTCAATAACAAAATCCGGG
GTGGGCGTAAAGGGAAAGTCTTTAAAATAAAGGAGATTAAAAGGTTTAAAAGCAGGAATG
TCCGGTAACACTTTTTTTAATCCGCTTAGAAAAAAAGCTTGCTTTACTAAATCGTGGGTT
TTAGAGTGGTCGGGATGACGACAATTTTTAAAAAAAGTAACAATTATTTTAGGTTGAGTT
TCTCTGATAACTTTTATTACTTTTAAAATGTTTTCTTTATTAGCTAGCACGTTCCCATCT
TCTAGGTNNNNNNNNNNNNNNNNNNNNNNNNNNNNNNNNNNNNNNNNNNNNNNNNNNNNN
NNNNNNNNNNNNNNNNNNNNNNNNNNNNNNNNNNNNNNNNNNNNNNNNNNNNAGTAAAGC
ATGGTTCCCCCAGCCAGCATTTCACAATCATCGCTATGGGCCCCAATAAATAAATAATCT
ACCATGGTAAAATCATACTATTATTTTTTTAAAATAAGAAATATATTATTAAACTACAAT
AGCTTGGTTTTTTTGTAATTGCTTTCCTAAGCTTATTTTTTTTTGGGCTAAAAAGTTTTT
TAAGTCACCGGGAAGTTGGGCTTGAAAAATTATTTTCTTTTTTAAAATGGGATGATAAAA
AATATTTTTATAGCTATGAAGAAAATGCCGGGGTATTTCCAATTCTGCTAGCAATTCTTG
CGTAAGGCCTTCCTCTAAAAACGCTAGAAAATATTTTTCGTTTTTACCATAAATTTTATC
CCCTACTACAGAAAATCCTTTTGCTGCTAGGTGAGCCCTGATCTGATGGGTTCTCCCCGT
AAGTGGCTGGGCTAACACCAGAGAATAATTATTCTTCGTAAGAACTTTTTTAAAGAAAGT
TAAACTTTCTTTGCCGTTTTTTTGGTAGCCTCTTTTTTTATGAATGAGCGAGGTGGTTAA
CCGGCCTAAAGGAAAATCTACTTTTAAGGAACTAGGGAAAAGCCCCTGGACTAAAACCAA
GTAATATTTCCTACTTAGTAAAAAGCTAGCGGTAAAGATTTTCATGTGCTTTTTTTTAGC
CAAAAAAATTAGCCCGGAAGTTTCGCTATCCAAGCGGTTTAGGGTGAAAAAGCATTTTTC
TTGGATAAGCGAGGTTAGCGTATGAAAAAAATAACTCCCACAAGGGTGTGTGGGTAATGG
TGCTGGTTTATTTACTACTAAGAGGTAATCATCTTGGTAAACTGTTTCGATATTTTTATT
TACTGCTGGTTCGGGGGCTTTTTTTTGCTGGTAGTAATGTAGCTCACTAGTTTCTTTTAA
AAAGTAATTTTTTCCGATAAAATGCCCATTAACTTTAAACTTCCCTTGTTGAATTTCTTT
TTGCCAGTTCTCTTTTAAAAAGTCTTCATTAAGGTTAGCCTTTTCTCTTTGCTGGGTTAA
AAAATCTAAAAGTTTTATTTTTTGGTTAATCTTAAAAACAAAATAATCCATTAAGTAAAT
TTTTCTAGTAGTTATAAAAAATTGAAAAATTACCCTTTTAGCGTAAAGAAAAATTAATTA
TAATGAATAATATCTTCGATAACCTCATCAATTTTATTCCTTTCGCTGGTAATTTTAGAC
TTAAGCTCTTCTTGTTGGTCTAACTCTGCTTTAATTTCATCTACGATTTTTTGTTGTTCA
GAAAGCGGAATATCAATCAAAGGAAATTCCTGAATTTGGCTTGGGAAAATATTTGTGTTA
TTTCCAAGTCCTTTTTTATTTACTTCAATCAAATACTGAAAATATTCTGTTCTAAAATAA
TAATAGGCAAAAAGAGTATTATAGTTTTTAAGCCGTAATCTCATTGTAAAGTCAGCAAAA
ATACCTTGTAAATCTTGATCGTCAATTAAAGCTACTTTTCCTATTGTACCTTCTCCAGAA
CGAGCAATTAAAATATCATTTTTTTTTACTCTCTTATTTTGGTTCTTATTTGAATATTCA
ATAGAAACTAATTTTGAATCTTCACTTTCAAACTTCCAGTTTTTGATATTTGCCATTGAA
ATATAAAAATACTTTCCATTTTTATCATAATTGCTAGGAGCAATACTTTTCCCTAAAACA
ATAGGTTCAACAATAAAATTTTTTATAGTTTTGTGCTTAATTTTTTTAAGTTCTTTCTTT
ACAAATTGCCCAGTCTCTCGATGAAATTTTACACTTTGTCGAATATCTTTGTTATTTCCA
AAATTAAAGAAATCCACATAAAATATTTTTATTTTCTTCAGTTTATCAAACTTCTTTAAA
TCAAACCCAAATTCCCTAGCAAAAACGGTGTTGATAATTTCGGGCGCTTCTTTAATTTGC
CCTTTTAATTCTTTGATTTTCTTTTCCATTGGCTCAATCTGAGCAACGACTTGATTTTGT
TTTTTTATAAAATTATCAATAATAGATTTATCAAATTTTAAATATAAAAAGTCATCTTCT
TTTAATGTTGGATAGCCTTTCCCTTGTCTTGAAATAACAATTAAACTATTACAAAAAACT
GTTCTTAATGAATAATAGAGGATTTTATTTAACTTCTTTGGCTTTAAGTGAATAAAAGCT
GAAGTATAAAAATATTTAGAATATTCTTTGTCGATTAAAACATATTTTTTTAAATTAGGC
CTAACTTTTGAAATTAAAATATCATTTTCTACAACTTGAATAATGTCCCCTTTTTCAATT
TTTTTATAATAACTTTCTTCTTCCTTTTTTCTTTCGATAAAATTTAATTTAACAGGTTCA
ACTTCCCCATATTTTGAAACGTTACTTATTTCAGAGTATAAAAAATCACCATCTAAATTA
TTAATATTAACTTTATTATTTTTTTGAATTTCAAATAAATCATTAAAAGAATAATATTCT
TCTACTAAAAAACTATTTTGAAAATCAATAAAATCAACGTCAAATCTGAATGTTTTTTCT
TTACTAATATTATAAAAATCTATCGCAAAAACTTTCAGCCCCATTGCACCTCTCTTAAAT
AATCTAAAGCCGTTTCTTTAATCCCATCATCTACTAAAACCTCGCCTTTTTCGTTTATTC
GGTAAAGTTCGTTAGGCCTTGGTTTCTCTCCTCTCGTGGTTCTTTTGTAGCCGATTTTTT
CCACTTCGGCCATAAAGATTTTATAATTTAGCTCTTGGGCGACTTCACCAAATACCCACC
AAGTATTGACAAAACCAAAAGTAGCTTTGGTGGCTTGGTCGTATTTAACCAAGTCGGTTA
ATTCGTCTTGGTATTTTTCCAGCAGTGCTTTAGCTGACAGGGTTGGCTCTTCGTCGGCTA
AGTAATCTTTTAGCATCCGCATTAAAATTTCTTTTTCCTGGGTTTCGCTTAAATTTTTAA
TGGATGGAAATTTACTACGCTCTTTTCCCGTAAAATAAACTTTAAGCAAATTTTCACATT
TAGTTTGCAGCTGGCTCCACTCAGCAGAATATTTATTCCAAAGTTCGTCCCATTTTGCTA
TTTCTTTTGCGGTTTTCTTTTGGGCAAAAAGCAAGCTAGTTTTTGTGCTAGTAAAGGGTT
CAAAAGTAAGTTGCGGCAAGGAGATAACGGCTTGGACCTTAAAATATTTATAAATAAAAA
GCCTAATGTACTTGTTTTCCGTTGTGTCAAAAACACTTTCCGGCAAAACGGCTCCCAAAC
GACCATGGGGTTTAAGTAGTTGGTACCATCTTTCGATAAATAAATTTTCCGAGTTTTTTT
TCTCGCTGAAAAGGAAATCGTTTAATTGTTTTTTAGTGTCGTTATCTAAATCTACGCTGA
AAGGGGGATTGGTAATAATGCAATCAAATTGCCCGTTTACTTCTTTATTGAAATAACTTT
GGTCTGGTTGGTATTGTTTTAGAAAATTAGGGGTAGTTGCTTTATCATAAAATCTAAAAG
GCAAAAGCCCGTCTTTGACAAAAATATTGGACGAGCCGTCTCCATGCAAAATCATATTTA
CTTTGGTGGCGGTCCCCAGATTAAAGTTAATCTCTAGGCCATAGATAAAATTTTTAGCCC
ATTTGTTTTCCCTGTGGTTGGGCATAAACCATTCATCGTACAAATCTTCTAGGTCTCTAT
TTTTATTTAATTTATCTTTAAATCTCCTTTTTAAATTTTCCGTAATAAACTTCATATATT
CAATAAGGAAAGTCCCGCTACCAGCACTAGGATCAATTAAATAGGGGATAGTTCGATCTT
TATTCACTCTTTCGATAGCTAATTTATCTAGCTGCAGACCCCAAAGTAAAAACTTTACAA
CATTGATGTGAGTAAAAAATTGCCCTTTATTTTGTTTAAAACCTTCTCTAATAATGCCTT
CAAAAAAATCTCCTAAAATATCTTTCCCGGTGAAACTATTTTTCCCATCGACAAAACTAA
ACCTTTCCAGCTCGGTAATGGCATATTTTAATTTATTTAAAGAAAACTTGTTTTCATCAA
CCACAAATGACTTTTTAAGTTTTGCTTCATCAATAATATTTAGTCTTTGTTTTAAAGCTC
TTCGATAAAGTTCGTTTATTCTAGCAAAAAGTTGTTCATTTGCTTCGAAACTTTCTCCAT
CTTTGAATGAAAAAATTTGAAAGTCATATTTTTTACCTTTTTCCTTTTCTGCTTCATCTT
GAATTTTAGCTAAAATAATATTTACCAAAGAAGAAAAAATATCATTATCATCGGTTCCGC
CGCCTCCCCAAAGTACATTATGGAGGTTTTTCCTCAGGCTATCTAATTGCTCATGGCTAA
AATTGGTTTCTAAATCTTTTTTGCCATCTTTAATGTAAGGCTCTTTTTGGGCTTTTCCAT
AGCTGGCGGGTATTTCATTAGCAAAATCCCGGACATCTTTCCAGGAAGTAAAAGAAGGAA
ATTTTTCATAATCAATAATCAAACATTTATCTTTAATTTCCTTCTCAGGGAGTTCAAAAG
TATAAAGAACTAGGTATTTTACCTTTTTCCCTTGTCCTTTTTCTTGGGAGGCAAGATTAA
AAAGTTGTTTTTCAATTACTTCGTCTTTGTTTTTTTCATAATCTTGCGGACTTTTTAATT
CAATGTACAGAAAAGCATCCCCCTGATTATCTCTAACAATAATATCAATCCTTGGTTTAT
TGGTTTTTGGTCGGCCCGAATCGTATTCTTTTTCCAGCTCGATATTTTCAAGTTGGTAGC
TTAGTTCATTAACAAGTTTCGTAATAATAAAAGCCCTAACGATTTCCTCATCACCTCTAA
ATTTATTAATTTTCCTCCCTGGAATTTTTTCCGAATATTGTATTTTTCCTTTTTCAAAGT
CAAAAGATTTTACTGCCCTTATCTTTTGCGAAGCTAAATATTGTTTAATTCGTTCTAGGT
TTTTTTTTTCTAACATCTAGCGTTCAGTAATTTTTTATAATTATACTTTAATGATAGTTT
TTCTAATTTAATTTTCCGGGTAATTTTTCTAAAAAGAGCGATTGTGATTTAGAAGAACCA
TTAACCATTTTATTAATAACCTTTTCGATAATTCCCACTTAATTACTACCTTACGGGCAT
TTTGGGCAGATTATCTAAGCTTAAATCACTTCCCGCTTCCAAGAAATTTTCCACCCAATG
AAAAATATTATAAGATTTAACTTGTTTGCGTAAATACTTCATTCGTTTTTTTTGTTCTTC
TTCGCTCATCATATAGGCCCTCCGAAAAGCTTCGGCCATGCCAAAAATATCATAGGGATT
AACCAAAAGGGCACCTCTCCGTAAACTCCTAGCAGCTCCGGCAAACTCGGAAAGGNNNNN
NNNNNNNNNNNNNNNNNNNNNNNNNNNNNNNNNNNNNNNNNNNNNNNNNNNNNNNNNNNN
NNNNNNNNNNNNNNNNNNNNNNNNNNNNNNNNNNNNNNNNNNNNNNNNNNNNNNNNNNNN
NNNNNNNNNNNNNNNNNNNNNNNNNNNNNNNNNNNNNNNNNNNNNNNNNNNNNNNNNNNN
NNNNNNNNNNNNNNNNNNNNNNNNNNNNNNNNNNNNNNNNNNNNNNNNNNNNNNNNNNNN
NNNNNNNNNNNNNNNNNNNNNNNNNNNNNNNNNNNNNNNNNNNNNNNNNNNNNNNNNNNN
NNNNNNNNNNNNNNNNNNNNNNNNNNNNNNNNNNNNNNNNNNNNNNNNNNNNNNNNNNNN
NNNNNNNNNNNNNNNNNNNNNNNNNNNNNNNNNNNNNNNNNNNNNNNNNNNNNNNNNNNN
NNNNNNNNNNNNNNNNNNNNNNNNNNNNNNNNNNNNNNNNNNNNNNNNNNNNNNNNNNNN
NNNNNNNNNNNNNNNNNNNNNNNNNNNNNNNNNNNNNNNNNNNNNNNNNNNNNNNNNNNN
NNNNNNNNNNNNNNNNNNNNNNNNNNNNNNNNNNNNNNNNNNNNNNNNNNNNNNNNNNNN
NNNNNNNNNNNNNNNNNNNNNNNNNNNNNNNNNNNNNNNNNNNNNNNNNNNNNNNNNNNN
NNNNNNNNNNNNNNNNNNNNNNNNNNNNNNNNNNNNNNNNNNNNNNNNNNNNNNNNNNNN
NNNNNNNNNNNNNNNNNNNNNNNNNNNNNNNNNNNNNNNNNNNNNNNNNNNNNNNNNNNN
NNNNNNNNNNNNNNNNNNNNNNNNNNNNNNNNNNNNNNNNNNNNNNNNNNNNNNNNNNNN
NNNNNNNNNNNNNNNNNNNNNNNNNNNNNNNNNNNNNNNNNNNNNNNNNNNNNNNNNNNN
NNNNNNNNNNNNNNNNNNNNNNNNNNNNNNNNNNNNNNNNNNNNNNNNNNNNNNNNNNNN
NNNNNNNNNNNNNNNNNNNNNNNNNNNNNNNNNNNNNNNNNNNNNNNNNNNNNNNNNNNN
NNNNNNNNNNNNNNNNNNNNNNNNNNNNNNNNNNNNNNNNNNNNNNNNNNNNNNNNNNNN
NNNNNNNNNNNNNNNNNNNNNNNNNNNNNNNNNNNNNNNNNNNNNNNNNNNNNNNNNNNN
NNNNNNNNNNNNNNNNNNNNNNNNNNGCAAGAACCCTTTTATAACCCAAATTCGCAAACG
GGGCATTCGAGACCTGGGAGCAACGCTCTCTCCGGAAGCAGCCCATATTATTTCCTTAGG
GTTAGAAACTTTGTTTTTAAGGTTAGAAAGAGAGTGCCATAATGCCCTGGCTATTGCTCG
TTATTTAGAGGACCATCCCTTAGTCGAATACGTTCATTATCCAGGGCTAAAAGGGCACCC
CCAGCATGAAGTAGCCAAAAAACATTACCGTTATTTTGGGGCTTTGTTGTCTTTTACGGT
GAAGAAAAAGCCCCTAGCTTTTTGTGATAACTTTAAACTTATTTTAAGGGCTAGCCACTT
AGGGGATAACCGCACCCTTTCTATACCAGTAACCCAAACCATTTTTCATGAAGCAACTAA
GAGCGAGAAAAAGAAAATTGGGGTAGATGAAAACCTCATTCGCTTATCAGTTGGCATAGA
AGATAGTGCGGACCTACTAGAAGATTTAGCGGCAAGTTTTGATAAAATAAAGTAAAGAGA
AAAAATCACTTTTTTTCAATATAATTCTTTAAAATTCTTTAATTTTATTTTTATATTCTG
TTTTTAAAATAAAAGTAAAAAATATCAAAAATATACTTGATGATTTTTTCATTTTATAAT
AATCCGTTGTTTAAAAATAATTTGTTAAAATGAACAAAGAAAAAATAAAATATTTGGAAT
TAATTCAAAATATTATAAAAAGAATGAATAGTAATTCATTTAAAATAAAAAATTGGATGG
TTATTTCAATTTCAGCTATTTTTACTATTTCATTATCGCAGAAAACCCCCAATATTTTAT
TGGTTGCTTTAATACCTATTATTTTATATTGGTTTTTAGATGCTTACTATTTAATGCAGG
AAAAAAAATTTAGGTTTCTTTATAAGCAAGTAATTAATCAAGAAAAAAACTTAAAGCTTT
TTTAAATGGATATCAATTTTTTTAAAAATGAGAAATATAAGCATTTTAAAGCTTTTTGTT
ACTATTGTAAAGTTCTTTTTTCAAAAACGATTGGGAGTCTTTATCTGGTTATGGTTATTA
TTGTGCTAGTGTTATTTTGTTTATTTTAAATTAAAGGATAAAAATTATGACAAAAAGAAA
AGTGTTTTTTAGTTTTCATTATGAAAAAGATAGTTGGCGGGCAAGTCAAATTAGAAATAT
AGGTGTTGTTGAAGGGAATGAGCCAGCTTCAGATAATGACTGGGAAGAAATAAAAGGAGA
TGATGAAAAAATTAAAAAATGGATTGATGAGCAGTTAAAAGGGAAAAGTTGTGCTATTGT
TTTGATTGGTGAAAAAACAGCTACAAGAAAGTGGGTAGAATATGAAATAGAAAAAGCTTG
GGATGAAGGAAAAGGATTACTTGGAATTTATATTCACAATTTAAAAGACAAAGATGGTAA
TCAGTCACAAAAAGGGAAAAATCCTTTCGAAGTTTTAAAAAATTTAAAAGATATTGTAAA
ATCATATGACCCCCCATATGATAACAGTAAATATGATAACAGTAAAAATGTTTATTATAA
TTATATAAAAGAAAATATTAAAAATTGGATTGAAGAAGCTATTAAAATAAGAAATAATTA
TTAAATAACAGGTATTATTTTTTTGATAAATCAAAAATTAATAATTAAAAAAAAACTACT
GGCGGACAGAGCGGGATTTGAACCCGCGGTAAGGGTTGCCCCCTACGACGATTTTTTTTA
AAAATATTTATTTCTAAAATAAAAATATTTCCTTTTAGGTGTTGTTGAATTTTAATAAAT
TTCTATAAGGGAGTATTCTTGCTTCAGCTAAACTAATGTATTCTTGATTATTATCATATC
CGATAAAATTCCTATTAGTTTCTAAAGCGGCGATACCAGTTGTTCCACTTCCCATGAAAG
GATCCAGTACTATATCATTAGTAAAAGAAAATAATTGAATTAATCTAAAAGGTAGTTCTA
GCGGAAACGGAGCAGGATGCTTAACTTTTTTGGCTGACTCAGCATTAAACGTCCAAACGG
ATTTCGTCCATTCTATAAAATCTTCCTTTGCAATAGTATTTTGTTTACTATTTTTTTCTT
CTTTTTTTCGTTCTCTTTTATAATCTCCTTTAGAAAAAATTAAAATATACTCATGGATGT
CCCTTAACGTAGGGTTAGAAGCCGACATCCAACTACCCCAAGCGGTAGAAGGACTCGCAC
TTGCTGCCTTATTCCAAATAATTTCACCTCTCATACTAAACCCTAAATCAATCATAATTT
TAGAAACATAATCACTAAGGGGAATGTACGGCTTTCTTCCAAGATTAGCAATATTAATAC
AAGCTCTACCCCCATTAACTAAAACTCGATAAGTTTCTTTAAAAACATTTCTAAGTAATT
TTAAATATTCTTTTAATGATAAGTCTTCATCATACTCTTTTGCAACATTGTAAGGAGGGG
AAGTAATCATTAAATGCAGAGAATTATTGGGAATATTTGACATATCTTCTGCATTCCCCA
ATATAATTTTATTTAAAAGTTGTAATGGAATTTTATTAATCTCTTTAGAGGTTAATTTTG
GTTTTTTTAAATTTTTATATAACTTTGAATTATAAAACTTTTCGGAATCATGATTAATTC
TTCCATTAGTTCCAAAAGCACTTGTTGCTGTTCCAGTTTTTTTCATTAGTTTTTCTCGTT
TAAAAGTTGCAGAAATTTTTCTGCTTTTTTTTGTGTTGTTTTTTCTTTTGCTGCTAGAGT
TATTAGTTTTCCAAGTTTTTCTTTTGGGAGCATAGAAGAAAAAAAATTCATATTTGTTAC
AATTAGTTTTTCTATAAAACTTTGAAAAAAAGAATAACTATCAAATGTTTGGAAACCTTT
ATTAGNTTTCTTTAATATAAGAAGATGTTGGATTAGGATATAAAGAAATAAACCCTTGAA
TTACTCCTGATTGCTTTAAAAAATCTACTTTTTGTTTATAATTTTTTGATATGGGGCTGT
TACCTAATATGATAATTGGAATTTTATTTGCCCTAATCCCTGATACACGAATATTAATGG
ATTTGCCAATTGCCTTTAACACAGAATCAGATCGAAGAATAGAGGGAGTTCCTTTATGGC
TTTTGTAATCCCCCATAAATTCTAGTTGATTTATTTTTTCATTATAGGAGTAATTGTTAA
CAATACTCATTTTTACTTCAAAAATAAGTTTGATATTTTTAGCTGATTGATTTATTTTAT
CGGTGGTACAGAAAGCAATATCTGCCTTTGTAGAGCTGGTTAATCCTAATTCAGAACAAA
TAACCCCATTAATTGAAAATAGTCCAAGATTATTAGCGATGGGGTTTAAGAATTTTTTAC
ACCATTTTTCGGTATATTGCCCTATTAATGAATTTCTACTTTGTAATGTTTGCCCCTCAG
TAGTTTTATCTTTGGGAGAATAGGCAAAATAACCATTTCTAAGTTTATAAAATAATTGTT
CTGGAGAAGCAAAGTTTTTAAGTGCTTCTATAAAAAAATTAATTTCGTTTTTTTTATCCC
AAAAATTCATTGTTATTCAATAAGTTTTTGAAATTCTTTAAAATGATAACATAAATAAGT
ACGGAGAGGGCGGGATTCGAACCCGCGGTAAGGGTTGCCCCCTACGACGATTTAGCAAAC
CGCTGCTTTAGACCACTCAGCCACCTCTCCAGTTGATTGCGGTGGATAAAAAGTAAAAAT
AAATTGTAATATGAATTTCCCCTTCCTTAGTATTTTTATTAATGTAAAGTTTTATTTTAT
TATAGTATAGTTAGATAGTTTTATGAAAAAGGTTAATATAATAAAAATAAGGGGGGAATA
AAAAATTTATGAAAAATTGGAAAAAGAATTTTAAAAGAGTAGCTTTACTATTTAGTTTTG
TGATTATAGCGTTTTTTATTGATTGTAATTCAGAGAGTACTCCTACTCCTCCCCTCAACA
ATGGAGGTGCCCCTATGGTAGATACGGAAAATAGAATAACTATAACGAATGTAGTGTTTA
TAACAAATGTAATAACTATAACGGATGAAGTACTTATAACAAACATAATAGCTACAACCA
ATATCAATATAATAACTACAATGGATGTGGGGGCAAACAATAAAGTAGTTACAACAAACA
CAATTACAATACCTGCCATAGACGTAACCGATATACCAGATTTAAGCCAAGATGAAAAAC
TGGCTAGAGTAATTGTAGCAGCTAGGGCGGCCCCCGGCATTCCCCAGATAGATTTCCAAA
CCCCTAGTAACAACCCGACAAACGTGCAGAGGGTAATGAGAATTGTAACCAAAGAAAAAT
GGGAATATATTTTCCCTATTAGAAATGCNNNNNNNNNNNNNNNNNNNNNNNNNNNNNNNN
NNNNNNNNNNNNNNNNNNNNNNNNNNNNNNNNNNNNNNNNNNNNNNNNNNNNNNNNNNNN
NNNNNNNNNNNNNNNNNNNNNNNNNNNNNNNNNNNNNNNNNNNNNNNNNNNNNNNNNNNN
NNNNNNNNNNNNNNNNNNNNNNNNNNNNNNNNNNNNNNNNNNNNNNNNNNNNNNNNNNNN
NNNNNNNNNNNNNNNNNNNNNNNNNNNNNNNNNNNNNNNNNNNNNNNNNNNNNNNNNNNN
NNNNNNNNNNNNNNNNNNNNNNNNNNNNNNNNNNNNNNNNNNNNNNNNNNNNNNNNNNNN
NNNNNNNNNNNNNNNNNNNNNNNNNNNNNNNNNNNNNNNNNNNNNNNNNNNNNNNNNNNN
NNNNNNNNNNNNNNNNNNNNNNNNNNNNNNNNNNNNNNNNNNNNNNNNNNNNNNNNNNNN
NNNNNNNNNNNNNNNNNNNNNNNNNNNNNNNNNNNNNNNNNNNNNNNNNNNNNNNNNNNN
NNNNNNNNNNNNNNNNNNNNNNNNNNNNNNNNNNNNNNNNNNNNNNNNNNNNNNNNNNNN
NNNNNNNNNNNNNNNNNNNNNNNNNNNNNNNNNNNNNNNNNNNNNNNNNNNNNNNNNNNN
NNNNNNNNNNNNNNNNNNNNNNNNNNNNNNNNNNNNNNNNNNNNNNNNNNNNNNNNNNNN
NNNNNNNNNNNNNNNNNNNNNNNNNNNNNNNNNNNNNNNNNNNNNNNNNNNNNNNNNNNN
NNNNNNNNNNNNNNNNNNNNNNNNNNNNNNNNNNNNNNNNNNNNNNNNNNNNNNNNNNNN
NNNNNNNNNNNNNNNNNNNNNNNNNNNNNNNNNNNNNNNNNNNNNNNNNNNNNNNNNNNN
NNNNNNNNNNNNNNNNNNNNNNNNNNNNNNNNNNNNNNNNNNNNNNNNNNNNNNNNNNNN
NNNNNNNNNNNNNNNNNNNNNNNNNNNNNNNNNNNNNNNNNNNNNNNNNNNNNNNNNNNN
NNNNNNNNNNNNNNNNNNNNNNNNNNNNNNNNNNNNNNNNNNNNNNNNNNNNNNNNNNNN
NNNNNNNNNNNNNNNNNNNNNNNNNNNNNNNNNNNNNNNNNNNNNNNNNNNNNNNNNNNN
NNNNNNNNNNNNNNNNNNNNNNNNNNNNNNNNNNNNNNNNNNNNNNNNNNNNNNNNNNNN
NNNNNNNNNNNNNNNNNNNNNNNNNNNNNNNNNNNNNNNNNNNNNNNNNNNNNNNNNNNN
NNNNNNNNNNNNNNNNNNNNNNNNNNNNNNNNNNNNNNNNNNNNNNNNNNNNNNNNNNNN
NNNNNNNNNNNNNNNNNNNNNNNNNNNNNNNNNGGACTGGAATGTAGCGGCCCTGTTGAA
AAAGACACAGTGGTAAATAGAATTGAGTATTACCGAGAATTTTCTGCGTATTTAGACATC
ACCATTCCCGACAATGAAATACTGGGATGCGCTCACCAAAACCGCTTCACCGCAGGAGGA
AGTGGGGCAATCAACGCCTACTGGGAAAAAGAATATGCTTGGGATTCCGAAAATAATAAA
TCAAAAGTGGCCTGCCAAGCTGTAAGTTATGAAACCGGAACGGGCCTTACTATATTTAAA
GAAGGCGATTATGAAAAATGTATGAGGCTGCATTTTACTAATGAAACCTTAACCGCCGAG
CAGCTAACCCCACCCCCTTTTGCAGATGAAAGCATCCCTAGGATTATTGCATCGGTTAGA
AGCCTACCGGGAATACCCAACCTAGATTTACAAAATCCTAGTAATAACCCGGAAAACGTG
CAAAGGGTGATGAGAATTTTACCCGAAGACAAATGGGAATATATTTTCCCCATTCGAAAT
GATATTTACGTCTATGAAGAGTTTTTAAGAGCCATTGCTAAATTCCCTAAAATTTGTAAT
GAAAAAGCCCTCGATCTGCCGTTAAGTTATGATGATGTCTGCAAAAAAGAGCTAGCCACC
ATCTTCGCGCATGCTACCCAAGAAACCGGTTATCATGATGGCTTATAACCATAACTTGCT
AAAAGAAATAACGGTGTAGGGAAAATTACTTTATTTTTAGTTACTGATTAGTAGTAGAAG
TAGTATTCGTAATAGAAATAGTATTCGTAATCGAGGTGCTGTCTTCTGAAATAAGGGATA
GATTATTGGTAAGGGAATTGTTATTGGTAAGAGAAATATTATCTTCTGAAACCAGCGATG
CTTCCTCCTCTTCTCTAATAATGTTTTTAACTTCTGCAATAGCATTTGCTACCAATAATT
TTAAATTGGGGTAGTTGATTTGAACTAAAATATAAGCATCGTGCTCTTTCGTATAAGCTT
TTTCTACAATGAAAAGGGTTAATGTTGTTTTCCCTAAGTTATTATTAATCGCCTCATCGA
TAACAATAGCACTAGCAAATTCTTGAACTTGGTCGCGAATAAAGCCCCTTAGCTTATCAT
CAAAAGTTACTTTTATTTGACTAAAAATGGCTGCTTCCGCTTGTTTTCTTAAATCAAAAC
CGCTCCTAGCTATTTTATCCGGAACAGCCTCTTTTCCCACGGGATAATAGGCATCCCGAT
CCCACTGCCCGAATAAAGACAATTGATAAGTGTTGTTATTAATCCAGCCATTGGGAGCTT
TGATAACTTTGTTGATATCGTAACCGGGGGCACTGCGATTACAGGCCACTAGCAGATAAA
AAAATAATAGTAATAGGTTTAGAGAATAATTTTTTTTCATTTTTTTTAAGAATTAGTTTT
GCTTTTTAATTTTTTCAATAAAGAAAATATTGCTGCGATGATTTTCCACGGGAGAAAAAG
TAGCCCCAGTAAACCAAAATAATTTATCATAAAGAGTAAAATAAAAGCGTAAGAAATGAC
ATTGCCATAAAGCGAGTAAAAAGTCAAATTTGGTTTATCTGCGAGCAGAAAACTACTTAC
CATGCTATCTTCGACAAACATAGCTAAGGTTTTATCTTTAGCTCGACCATCAGGAGAAAT
TATCGTGGTAATGCCGGCATTACCAACTCGTACTACATACCGACGGTTTTCAATAGCCCG
GAAAATACTAAAAGAATGATGAATAACTTGGGATCTAGTAGAATAACTCCAAGCGTCATT
GGTGATGATGACTAAAAACTTGGCTCCTTTTAAAACTAATAGCCTAGATAATTCTGGGAA
AACGCTATCATAGCAAATTAAACTTCCTAAGTCTCCTTTGGCAAAGGCAATGGTTTTTAT
TTCCGGAAAAGCCGAAAAACTACTGGCTTGGGCTTCGTCTAATGATTTTTCTAATAGAGG
AATATAACGAAAAATCCAGGTATAGGGAAAATACTCAGCAAAACCGACTAAATTCACTTT
TCCACTTTTGTCAATAACTAGGCCATTTTGGTCTATTAAAAAAATGCTATTGTACTGTTT
AGCCGCACTTTCATAGTAGCCAGTTTTAGCGTCTTTAGCCGAAGTAGGTAGATCGTTTTC
TTTCACTTTAATTTCATTAGTGCTAATTTCAAAATCTAAACTTCCTACGAGAAATTGGGT
ATTGGTATATTGCCGGCCAAAGGCCTGAAAAAAATTATAAAAATCCCTAGTGGTGGATAG
GGTATCGAGATTATTTTTAATTTGATAATCGTAATAATCTAAGATCGAGGTTTCCGGCCA
GATAATTAAGTCAAGGTCTTCGTTAGCGATTTTAAAGGTTTGATTAATCAGTTTGTCATG
TAATTCTCTTCTGGTTTTTTCATTCCAGGGTTGGTTGAAATCAAACCAAGGTTGGACTAA
TCCGAAAGTAATTTTAGTAGCATTTTCTAGTTTGAGGGCCTCTTCTTCTGCTTGGTAAAA
ACTAAGTTTTTTAACCCCATACCCATAAATTAAGCCAAAAATAACAAGAGCAAAAACCAC
CCGATTAAAAAGGAAATTGAATAGGGAGCCCTTAGTATATTTTTTGCTGATAACTTTTAT
AATAAAAGTAGCAACACACCCATTAAAAAAATAAAGAAAAAAAGAAATTCCTAGGGGGCC
AACAATATCGACTATTTGAATAAAAGCCAAAGATTCGTACTGGCTATAAGCGATATTGCC
ATAGGGAAATTTGGTGAAGCCTAAGTTTCGTAAATTTTCAAAGATAGTTAAAAAACAACT
AAGTAAAAAAACATTGGTTAGGGAATGCTGATTATTTCTTTTAAATATTTTATAAAAAAT
AAAAGGGAGAGGATAAATGATGAGCAAGTAAAGCAGTACTCCCGGCAAAGCTAAGGGGTG
AAAAACTTCAATCCAAAAAAGCAAATAAGAGTAAAAAATTAAGACGAATAACTCTACGCA
TAAAATAACTTTGAATAAACTTCTCTCCAATTCCAACACGATGAATAAAGGGACTAAAGC
GATAAAGGCAAAATAAAAAGCATTAAACTCCGGAAAGGCCAAGATCATTAAAAAAGCGGA
GAGCACGGCCAACCCTAGACTAAAAAGTAATGGTGGTTTTTTCATTAGAGATTAATTATC
TATCAGGGCATTAAAACCATCTTCGTTTAAAATAGGAATCCCCAACTCCTCAGCTTTTTT
TTTTTTAGAACCGGGGTTTTCTCCAACTATTACATAATCAAGATTTTTGCTCACACTGGC
AACAATTTCTGCTCCTAAATTTTCTGCTTTACCCTTGACGATGTTGCGCGGAAGGGTTAA
CGTGCCGGTGAATAAAATTTTTTTATTGCTTAATTTATTTTGTTTTTTCTCATAAGTAAT
CTGCACTCCTAGTTCTCTTAATGCATTTATTTTATCAACGTTTTCTTGCTTATTAAAAAA
AGCAAAAATATCCTTACTAAGGATCTCCCCAATTTCGTGAATTTCGGCTAAGGTTTCTTC
TTTAATAAAAAATAGCTTGTCGATTTTCTGAAATTTATTGGCTAAATTTTTAGCGATTTT
TTGCCCCACCCCGCGAATGCCTAAAGCGTAAATAAACCTTTCTAGGCTAATTTTTTTAGA
ACTCTGCAGAGCTTGCAAATATTTTTCTTTTAGCTTTTCTCCCATGCGGGGAAAGTTATC
GAAATCTTCGCCAGTTAATTTATATAAGTCAACAATGCTTTTTATTTTGCCTTGGTCGAT
GAGTTCTTTTATAACTTTTTCTCCTATCCCGTCTATATCCATCGCTCCTTTAGAGATAAA
ATGAATGATGTTTTTATACGGTTTGCTGGGGCAGTCAGAATTAGGACAGAAAATTAGTTT
AGTGCTACTTTTGGTTAGCTTTTGCTGGCAAATAGGGCNNNNNNNNNNNNNNNNNNNNNN
NNNNNNNNNNNNNNNNNNNNNNNNNNNNNNNNNNNNNNNNNNNNNNNNNNNNNNNNNNNN
NNNNNNNNNNNNNNNNNNNNNNNNNNNNNNNNNNNNNNNNNNNNNNNNNNNNNNNNNNNN
NNNNNNNNNNNNCCCCTATGGTAATGGGGGAGAGAATACCAATGGGAGTAATTTTCCCCG
TTCGGCCTACTTGAAATTTTACAGCTAGTAATTTCGTCGTTTTAACTTCCGGAGGAAATT
TCCAGGCAACCGAATACCGTGGCTTATTACCGACTACCCCTAATTTTTTTTGTTGGTTTT
GATTATTGATTTTTATAACAATGCCATCTACCTCGTAAGGAAGGGCATCACGTTTTTTCT
CTAAGTTTTCGTAGTAATTAAAAATATCCTCTAATCCGTCTTTGGTGCTAATGAAAGAAT
TATATTCGTTGGTATTAAATCCCCAATTTTTTAAATATTTTTCCTGCACTTTGATGTCTG
GTAGTTTTTCATCGTTTTGGATAAAATCTTGGAAGTTGGTAAACTCATAGGCAAAAAAAA
CCATTTTCCTTTCTCGTACGATGTCAGGGTTAAGTTGTCGCATGGTCCCCGAAGCGGCGT
TACGAGGATTAGAAAAAAGCGGTAAGTTTTTTTCCTGCAATTGGCGATTTACCTCATTAA
ATTCTTTTTTGGGGAAAATTACTTCCCCACGAATGATGATTAATTCTTGGGGATTATTGG
GAGCAAAAGGAGTAATGGTGAGAGGAATGTTTTGAAGCATCTTAGTGTTTTTCGTGATGT
TTTCTCCGGTTTTCCCATCTCCTCTAGTAGCTCCGACTAATAACTTCCCCGCTTGATAAA
CTAACTCTACAGCTAACCCGTCTAACTTCAAAGAAATAAAAAGGTTAGTAATTTTTTCTT
GTAAATTTTTTTCCCTTTCTTTGATAAAATCGATAAATTCTTCTCGGTCCATTACTTTAT
CTAAAGAGTTCATCGGTGTGGGGTGGGCAAACGAAGGGAAGGCTTTGCTGGACTTAAACC
CCACTTTATCGATAATGGAATCGTATTTTTTATATGCTGGGAATTTATTTTCTAAATCTT
TTAACTCATTAAACAAAACATCGTATTCGAAATCGCTGATGAGTGAGTTATTTTCTTGGA
AATATTTTTTGCTATAATAGGTAAGTTTTTCGTTAAGCAGGAGCATTTTTTGTTCGGTGT
TTAAAGTCATATAAAAGTTATAGAAATTAATAGGATAATTAATGGTTTTAGTAATTATTT
TTTCTACTATTGGCTTTTTTCTTACGAAAATAATTATAATATAATCTTATAATTATATTA
GAAAATAATGGGCTAAAATGCTGAAAAAGATAAACTCTTGTGCTTTTGTTTTGCCCAAAC
CCGCCAGGACTGGAAAGTAGCAACGGTAAGTAAAACAACTGGTAAAAGAAACTTTGTTTT
TTTCAGTGGTCTAGTTCATTATTTTCTATTATTTTTATGGCTTACCAAATTATTGCAAGA
AAGTATCGCCCGCAAAACTTTGATGAGGTTATTGGGCAGGAAGTTATTATCCGAACTTTA
AAAAACAGCATTACCTTAAACAAAATAGGGCAAGCGTACCTATTTAGCGGCCCTCGTGGG
GTAGGGAAAACCACCATTGCTAGAATTTTAGGGAAAGTTTTAAATTGCCAAAAAAAGCAA
ATGACCCCTTGTGAAGAGTGTTTACATTGCCGAGAAATGCAGAGTAGTTCGTCTTTGGAT
TATTATGAAATAGATGGTGCTTCTAACCGCGGGATTGACCAGATTCGAGAAATTAACAGC
AACCTTAATTATGCTTCCCCTACGGGGAATTATCGCATTTACGTTATTGACGAAGTGCAT
ATGCTGACTATTGAAGCGTTTAATGCCCTTTTAAAGTCATTAGAAGAGCCGCCTAAAAAA
ACCATTTTTATCCTGTGCACTACTGAGGTGAATAAAATTCCCTTAACCATTCGCTCCCGT
TGCCAGAATTTCCAGTTACAAAATATCCCCAATGAAAAAATTGCCGAGCACTTAGAAAAA
ATTAGTAAACAAGAAAAAGCCCAGTTTGCTGAGGGGGCTTTTTTAAATATTGCTAAACGA
GCCCAAGGCTCGGTACGGGATGCGGAAAATTTGTTAGAGCAAGTACTCCTGTACAGCGAT
AATAAAGTCACGGTGGAAGTGGTTAACCAGGCCTTGGGGGAAGTTGCTTTTGAGATTAAA
CGACAATTTGTAGAAAATCTTTACCTCGATAACCTTAGTGATAATAAGAACATTATCCAA
ACTTTAGCAGAACAAGGAAGCCAGTTAGAGGATTTTCTTTTCCGTTTATTAGAAATTTTT
ACCAATATGGTCTTCCTTAAAAATAATATAAAAAACCAAAAGCTATTAGAACTAATCCCC
GAAGAATTGACCGCTTTAGAAAAAATTAAAGAGCATTTTTCTTTAACAGAAATTTTTACG
TTAATAGATGTTGTCTATGACTTTATCCAAGAAACCAAGAAAAGCAAATTTACTGGTATT
ACCACTTCTTTTTTTCTTATTAAACTCCATCGTTATAAGAGCTTAATTTCTCCTAGTGAC
CTTAAGGAGAACCTACTCCACTTAGCGAAATTTATTACTAGCGATGAGCCGGTTTCTGCA
GAAAAAATTGCAGCTAAAAAAGAGGATAATAAAAAATCACCTACCGCTACTAAAGGCTTG
GTTTTTAATCAAAAAGTTTATGCAGAAATTTTAGAGAAAATTAAAAAACAAGATCTAGCG
AATTATCAATTTAACGCTGGCTGGCTTTTTAAAAAATATGATGCTACTAATAAAATTTTG
TCTCTTTATGACCAGGAAAATTTTTATCAAGAAAAGTACCGTTTCCATATTGATAAGCTA
AAGGATTACGTCAACCAGTATTTAGAGCAAATAAACGCTGAAGCGATTAACGACATTGTT
ATAATGAAAAACATGTTACAATCAAGTGTTGATAAAGTAAAAAAAATATTTCCCCAAGCG
GAAATACCATAATATTAAAAATAATTTTTTTTAAAAAATGGAGGAATAGAAAATGATTAA
CAATATGAATGAGCTAATGAAAAAAGCCCAAAAAATGCAACAAGAGCTTTTGAAAAATCA
AGAGGCTTTAAAAGACAAAGAATACCAAGGCAGCGCGGGCGGAGACCTGGTAAAGGTTGT
CGTGAGTGGGGATATTAAGGTAAAGAAAATTACTTTAAGCCCGGATGTGGTTTCTCAAGA
TGACATTGAAATGCTCGAGGATTTAATAGTAGCCGCGACTAATCAAGCGATTAGTAAAGC
CCAAGAGGACTCCAACGAAGGGCTAAAGGGACTGACCAAGGGAATGAAAATACCCGGGTT
GAATTTATAAGTTTATTGCATTTTTTTATTATAAAGAACTTCGTTATTAGCTAATTATTA
ATAAATTTTTCTCCTTCTGGTTTTTTAGTTTAAGAGTGGAAAAACTAAGTGGGTGAAGAA
TTAAACGGTTACAACTTTTTAAACCCATTATTTTCACTATAACTTTTTGGCGAATTATTT
AGAGATTATTAGGGGGCTTAATAAAATCCCCGGCATTGGCCGTAAGTCAGCTGAACGCAT
CACTTTTTATTTACTAGAAAGCGACCCGCAGCAGGTTAATGAGCTTTTAGACAAAATCAA
AATATTCGTTAATAGCACCCAGAAATGTAAAGTCTGTGGGCTGATTTCGAAAAATAATCC
GTGTAATATTTGTTCTTCAACCAAGAGGGATAAAAAAATTATCTGTATTGTTAAAAGCGT
GCAGGATGCTTTAACTATTGAAAGGTCGA
>scaffold6787_cov20
TTTTCGCCAAGCTTATCCCCTGGCTTAATCATTATACCTCTTCCTCGTTATTTGAAAAAA
AAGCCCTTATGGCCATTCCTGGTAACCTGTCCATTAAACAATTAAAGAAAAACTACGAAG
CTATAGTACAGGAAGAATTTTTAAAAGAAAAAAAATGGCTAACCCCCCTAGGGATTACCC
ATTATCAGTTTATTCACTACGAAGGCATTCATACGAGGATAGGGGCAGGCCAGCACACGG
GAAGTGAAAGCGGTGGCTTAAAGGTAATGTTTTACCCCAATAGCGCCTTGGATATTCCAG
TGGGGTTTATTTGGTTTCGCGGCTCGCAAACGGAGCCAGTCATTCGACTAAGTGCGGAAC
TAGCTGGCAGCAAAAAAAATCTAAACCTTCTACTCCAATGGCAAAGAAAATTGCTAGTGA
AAGCTGCTGGGTTATAAAAGATTTTTTACTTTCGCTTACCTCTATTTTTAATAGTATAAT
TACCAATAATATGGCGAGTATTTTCACCAAAATAATCCAAAGAGAAATTCCCGGCTACAT
TGTCGCCGAAGACGAAAAAAATATTGCTTTTCTCGATATCGAGCCTTTAGTAAAAGGGCA
CACTTTAGTGGTTCCTAAAAAAGAGATCGACCACTTCCTAGATTTAGCCGAAGAAGATTA
CCTGAGTTTTAATCTCTTTGCTAAAAAAGTAGCCGAAGCGATTTTTCAGGTCATTCCCTG
CCTACGAATTGGAACGGCCATCGTGGGGTTGGAAGTTCCCCATACCCATCTTCATTTAGT
TCCCTTAAACCAAATGAGCGATATTAATTTTTCTCGCCCCCGGCTAAAACTAAGTAAAGA
AGAATTTCACCATATTACTGAGACGATTAGAAAGGCCTATAAAAAAAAAGAAAACTTATA
GTAACCTAATAAAGGAATAACCCTTATGAATTTTATTTGTGAAAAAAAATTATTCTTAAA
AGTAGTTAGCTCTACGGATATGATTGTCCGGGCCAAGATGAGCTTTGCTACTTTTGCTAA
CCTGTTAATTGAAGCAGAAAACGACGCTATTACCATTACCGCTAACAACGGGGATTTATC
GCAAAAAGCTTTTATAAAAGGGGAGGTAACCAAAGCTGGCAAAATTACCCTGTCCCAACA
AAGGCTTTTAAATATTTTAAGGCAACTGCCTGATGGGGAAATGATTTTTGACTGCAGTGA
AGAAAACTTAATAACCATTAAGCCGGTTAAGTCTAAAAGAACCATGGACACCAAACTTTT
AGGGATACCAGCTGATGATTTTCCCGAGATGGAGCCTTACCCAGATAATGCCAAAAGCAT
TGCTTTAGATAAAGCCCATTTTAAAAAGATGATCCAAAAAGTGGCTTTTGCGGTGGCGGC
TCACCCCACTAAATATGCTTTAAACGGTATTCTCTTAGAGCTTAAAGAAGGGAAGATTAG
CTTAGTAGCTAGTGACTCGAGAAGGTTAGCGGTTTTCAATACCATTATTAGTACCTTGGA
CAAACAAAACCAAAGGATTATTTTGTCAGCGGAACTATTAGCCCATCTGCAAAGGCAGTT
CATCTTAGATGGGNNNNNNNNNNNNNNNNNNNNNNNNNNNNNNNNNNNNNNNNNNNNNNN
NNNNNNNNNNNNNNNNNNNNNNNNNNNNNNNNNNNNNNNNNNNNNNNNNNNNNNNNNNNN
NNNNNNNNNAGGGGCTAATACGGCTAATTTAATAGCAGCTATGAATTTAGCAACTGCCCT
AATGGAAGGAGACCCCACCCATAAAATTATTTTTACCCTTAAAAAAGACGAACTGGAAGT
ATCGGCTAAAGTAGAAAACTATGGTGAGGTAAAAGAAAAAGTAGGAGTAGTTTTTGCTAA
AGCNNNNNNNNNNNNNNNNNNNNNNNNNNNNNNNNNNNNNNNNNNNNNNNNTGGTTTTTG
CTAAAGCGGAAGCATTAAAAATTGGGCTTAATGCCAAAATGATTTCAGAAATTTTACGGC
AAGTTGAAACGGAAGAGGTCGATATTTTTTTTAATGAGGTAACTTCTCCCATCATCATTA
AAGAGAGAAACCGCAACGAATACCTTTACGTGATTATGCCCATAAAGTTAGGGGATGATT
TATAACTTAAAATTACTTTAAATATTTTTTCCATTTTTTATGGATGTTTATAATTGGTTA
ACCGATTATTTAAATAATAATCAAACGAAAGTGGCAAAGGCAAAGCTACTTTTAAGTTGG
GAAAAAGTAGTTGGGGAAAAAATTGCTAGTGTTTCTAGGGCTACCCACTTAACTAAAAAC
AACTTTCTAATAGTAGAAGTTAAGGAAGCTAGCTGGCTTACTGAGCTGCAGTACCATCAG
ATAGCCATTATTAAAAAATACCACACTCTGTTTCCTACTATTACTATTAATAAAATTTAC
TTTAAACTCAATAGTAGTTTATCCATTAAAAAGCTAGGAACCCCTCCAACCAAAAAACCA
ATACCCCCAAAAGAAGTGACGTCCGTTACCTCTAACCTTAAAAAGCAAACCACTAAGGAA
AAATTAGCGACTTTAAAACAAGCTTGGCAAGAAGTGAAGCAAGCTAAAAATAAAAAAGAG
CACCATGATAATGCTCTTCCTTCGCCAGCCAACCTTAATGCTGGATCAAGTGACTATTCC
TCTACATCTTTTCAAAAAGAAATTAATTTTTTTAGTGGGGTAAAAATTCGCTCTTTTTTC
TTAAGCTGTGAAGATGAATTTCAACCTTTCGACCTTTACTAAAAGTAAAGCTGCTAAATC
AATTCTTTGGTTAAAAATTCTTTTCGCAAAAATAATTCATTTTCTTTTTATTCTTATTAT
TAGTAACTACTTTTTTTTATTTTCTACTAGTGCTGTAAAAGTTTATTTTTCTCCTAGCGA
AGCCGATACGGCTAACTCTGCTTATCTTGCTTTTAAAGAGTTTATTCACAATGCTAAAAA
AAGTTTATACATTGCTGCTTATGATTTTAACTTAAAAGAAGTAGCTGATTTATTAGTTGA
GAAGAAACAAAATGGGGTTTATGTTGAACTACTTTTAGAAAAAGCTAACTATGAAAAATT
AGCAAACCAAGGGGCTATAAAAACACTGGAAAACAACAAGGTTAAAATTGTTTTAGACAA
TAATTATGCTTTAATGCATAACAAATACATTATCCGAGACGAAGAAAGCATTTTAACTGG
TTCCGTTAATTTTACCCAAAATGGGTTTTTTCATAATTACAATGATCTAGTTATTATTAC
TAATGCGACCTTAGCAGAGGCCTATTTAAAAAATTACCTTTTTTTAAGCGATGCGTTTCA
TCTAAAAAAATATAGAAAAAATTATCAAAGCCGAACTAGGGAAATTTTGCTTAACCAAGA
AGAAAAAGTGATGCCGCTATTTTCTTTGGGTCGGGATAATGCCTTAAATTACTTTTCGGA
AGAAATTCAAAAAAGTAGGCAAAAAATTAACTTCCTAATTTTTTCTTTTTCTTCTAAAGA
ACTAAGTAATTACTTACTAAAAGCCTTAAAAAGAGAAATACCCGTTAAGGGAATTTTTGA
TGATAGTTTTGAAAGCATTAATACCACTAGCAGCTGGCAGCAAATCCCTTTTCAAATTTT
ATGGAAAAATGGAGGTGAGGTTTATTATGATAGTCATTGGCAAACTATGCACCATAAACT
TATGCTAATTGATAATAACAAAATTATCACTGGAAGTTTTAACTTTTCCAATAATGCTTT
AAAAAGAAATAACGAAAATTTATTAATTATTACCTCTTCTCCTGTAAACCATATTTACCA
AAAGCACTTTAATAAATTATGGAAGCAGTATAATAGAAAAACTGATTTTGAAGAATACAT
TATCCTTAAAAACCAGAAAAAAACCACGTTAAATTACCAAGCCTATTTAAAGCAAAAAAG
ATTACAAGAAAAAAACCAATTACCTAAAGTAGGAGAAACGTTTTTAGGAGAAATTGTTAA
CGTTATTTCCGCTAACGAAGTTATTATAAATTTAGCTAAAAACAAAAAAAATCTTCGTTT
TACTTTAAGCGGTTTAGCCATCCCGCAACTAGGGATCCCCCGCTATAATCAAGAACCACA
ACACACCTTAACTAGGGAAGTACTTATGCTATCAGCTATTAAGAAAAAAGTACGAGGAAA
AGTTTTTCAGCAGCAAGGAAATGCTTTTTCTGGTTCTTTAAGTTTAAGAAAAAATGCTGC
CCATAAAACCCTTAATGAGCTACTGCTTAGCCTGGGGGCGGCAACCCTTTTAGTTGATGA
TAAAAAAATTATCAAGCAGTATTCTCCTCGCCTTTGGCTGCGAATGGAAACCGCCCAAAG
GGCAGCAGAGAAAAGTAAAAAAATGCTGTGGGGAGAATATACTTTAGCAGAAACCCCGGA
AGAATTTCAAAAAAACTTAGAAAAGATTTTAATAAAAATGGCGTTAAAAGAAAAACAGTT
TAGTGAAGCGACCTATCAAAGAAGTTATTTAATTGGCAACCGCAAAACAAAAAAAGCTTA
TTACCATTATGAAAAAACTTATTTTGAATACTTGAAAGATTTAGCCGATGATAAACTTAT
TTTTTTTAAGAACGCAGAAAATGCCCTTAGAGCTGGCTACCAATTAAAAAACTAAGTTAC
CAATTCACACTACGAAAAGTTTTTTTTTCTTTAAAGAATTCCACTTTATCACTTAAAACC
ACCAATTGCGTGGCAACACTTCTAAGTTCTAAAAGAATGCTTTGCTCAACCAGTTTTTCC
CGATTTCTTTGGAGATAGTTTTCTTCAATTTTTATTTTAATAAAATAGTTGGGGGTTTTC
ATCTGGCCAAGGGCCACTTGGTTATCAGAAAAGCCAGAGAGTTGCAGCTCGATCTCACTT
AAAGCCTCTTGCCGATCTTCTCTTCTTATCGTGAAGATATTTTTGGCCAATAGTTGCTGC
ACCAAGTCAAAGCCGAGCACATCTACTGGTAGATTGTTGAGGGTATTATTTTTTATAGGA
AGTAATGCTAAAAAATAATCGCTAGTAGGGTCTATTTCTTTTTGTTTTTCCAGGTATCCG
GCTATTTTATCGGCAAAGCGACTAGCGATAATTTTAAACTCATTACTATCTAAAACGGTA
TCAGTATTTTTAATAATACTTTTATTACTGGAGCTACAAGCAACAAAAAAAACCAAAGAA
AAAAATAGATAGTAAAATTTCATTTGCTATTAAATATTGAAACGATAAAATGATGAAAAA
GCTAAATAACTCAATGGATAAATAATACCATTGATTTGGTTTTTATTGGTTAGTTTACTC
AAAGGATTTTTAAAATCTAACATAATTCTTAATCAAAAATAAACCGAAATTAGCTAATTT
AAGCATTTTTTTTCTAAACGGGCAATGGCTATTCGTTCGTTTTCATCGTAGTTTAACCCA
TAACGATTTTTGATAAGCTGCCAAATAGTTAAATACTGGCAAATAAACCCTGGGTTAGGG
GGAAGCCAATGGGCTATGTCTTTAAATCCCTTGCTACTATTAAGCCGGTCATGAACAATG
AGTAGGTTGTCGGGATCATTAGCGAAAGCTTTTTTTTTTGCTTTACTCCAATTTTTCCCT
CCCGACAACCAGGCTTCTTTTAAAGCGACTACGTGATCAATATCAACGTCTTCTGCTGAA
GTAAAATATTTTTTAGAGTACGGGTCCTGCCATTTACCGGTTATTACTCGGCATTTTTTA
GCGGTTTTAAACTCTACCGGGACCTCACTNNNNNNNNNNNNNNNNNNNNNNNNNNNNNNN
NNNNNNNNNNNNNNNNNNNNNNNNNNNNNNNNNNNNNNNNNNNNNNNNNNNNNNNNNNNN
NNNNNNNNNNNNNNNNNNNNNNNNNNNNNNNNNNNNNNNNNNNNNNNNNNNNNNNNNNNN
NNNNNNNNNNNNNNNNNNNNNNNNNNNNNNNNNNNNNNNNNNNNNNNNNNNNNNNNNNNN
NNNNNNNNNNNNNNNNNNNNNNNNNNNNNNNNNNNNNNNNNNNNNNNNNNNNNNNNNNNN
NNNNNNNNNNNNNNNNNNNNNNNNNNNNNNNNNNNNNNNNNNNNNNNNNNNNNNNNNNNN
NNNNNNNNNNNNNNNNNNNNNNNNNNNNNNNNNNNNNNNNNNNNNNNNNNNNNNNNNNNN
NNNNNNNNNNNNNNNNNNNNNNNNNNNNNNNNNNNNNNNNNNNNNNNNNNNNNNNNNNNN
NNNNNNNNNNNNNNNNNNNNNNNNNNNNNNNNNNNNNNNNNNNNNNNNNNNNNNNNNNNN
NNNNNNNNNNNNNNNNNNNNNNNNNNNNNNNNNNNNNNNNNNNNNNNNNNNNNNNNNNNN
NNNNNNNNNNNNNNNNNNNNNNNNNNNNNNNNNNNNNNNNNNNNNNNNNNNNNNNNNNNN
NNNNNNNNNNNNNNNNNNNNNNNNNNNNNNNNNNNNNNNNNNNNNNNNNNNNNNNNNNNN
NNNNNNNNNNNNNNNNNNNNNNNNNNNNNNNNNNNNNNNNNNNNNNNNNNNNNNNNNNNN
NNNNNNNNNNNNNNNNNNNNNNNNNNNNNNNNNNNNNNNNNNNNNNNNNNNNNNNNNNNN
NNNNNNNNNNNNNNNNNNNNNNNNNNNNNNNNNNNNNNNNNNNNNNNNNNNNNNNNNNNN
NNNNNNNNNNNNNNNNNNNNNNNNNNNNNNNNNNNNNNNNNNNNNNNNNNNNNNNNNNNN
NNNNNNNNNNNNNNNNNNNNNNNNNNNNNNNNNNNNNNNNNNNNNNNNNNNNNNNNNNNN
NNNNNNNNNNNNNNNNNNNNNNNNNNNNNNNNNNNNNNNNNNNNNNNNNNNNNNNNNNNN
NNNNNNNNNNNNNNNNNNNNNNNNNNNNNNNNNNNNNNNNNNNNNNNNNNNNNNNNNNNN
NNNNNNNNNNNNNNNNNNNNNNNNNNNNNNNNNNNNNNNNNNNNNNNNNNNNNNNNNNNN
NNNNNNNNNNNNNNNNNNNNNNNNNNNNNNNNNNNNNNNNNNNNNNNNNNNNNNNNNNNN
NNNNNCACCACTTAAAATTTCATCTTGTGGAATAAGGGAATTATTTAAATTAAACCCATT
TTTGGCAAATAAAAAATGCGTGATGAGAAAAATTACAATGAGAAATTTCTTCATATTAAA
TAATAAAAAATTATTAATAACTTTCTTATTATAAGCTACAAATTATTATTTCTATGGTAA
TATTTTTTTAGTAAGATGATAAAAAGGGTTAAAGAAAAAAGTTATTCTAAAGCTATCATT
GATTATTTTGGGAGTAGCTTTAATATAGCTAACACCACCCCGTTAGCCGGTGGGAGTATT
AATCAAGTGAGCTTATTACACTTAACCAACCAAAAAAAGCTAGTGGTCAAGGAAAACTCT
AGCCCACGGGAAAATTTATTCTTAAAAGAAAATTATGGATTAACCCTGCTTAGAAAAACC
ATTAAACAAAACCCGGAAAACCCTTTATTGGTGCCGGAGGCTTTTTTGAACTTTGAAAGT
AGAAGTTATCGCTATTTAGTATTAGAATATTTACCCCTGATAAAAAGAGGGGAAACTCCC
CAGTGGGCTAACTTAGGGAAAGGACTGGCCCTGCTGCACAACCAAGAAGTAGCAACTATC
CATCAAGGGAAATATGGCTTGGAGGATAAAAACTACTTAGGCGATGCCAACCAAAAAAAT
GATTTTAAAGAAAACTGGGTGGATTTTTTTAGAGAAAATCGCTTAGGCTTTCAAATCAAC
TGGGCAGAAAAAAATGGTTATTTATCGCGGGGGCTAGAAACCAAGCTAGAAAAACTGCTG
ANNNNNNNNNNNNNNNNNNNNNNNNNNNNNNNNNNNNNNNNNNNNNNNNNNNNNNNNNNN
NTTTATGGACGGGGAACGTTATGTTTAGTGAGGGGGGTCGGCCAGCTGTTATCGACCCCG
CTATTTATTTTGGGGAACGGGAAAGCGACCTTGCTTTAACTGATCTTTTCGGTCGCTTAG
ATGAGGATTTTTACCGTAGCTATTTTGCGATTAACCCCGCTAGCCACAATTACCCAGAAA
GGCGGTTAGTTTATAATTTATATCACTTGCTTAATCACCTCAATTTGTTTGGGGTAGGGT
ATTTAGGCTCAGTGAAAAGTACGCTAAGTAGTTTAATCTAATTTTTTTTAAGAATGGTTA
TTGTTATTTGAATAAAAATATGTTTCTATAGCGTAATAATCTTTGTTATAAAAAAGCTCT
TCTTTATCGTAACAATAGTCTTGTTCATCTTCTGGTCGATGAGCTTCTTTTAGCAAAAAA
AGAATTTCTTTTTCAATTTTTAAAATATTTTTTTGATGATTGTCTTTTTTTAAAACAACT
TCAAATATACCAGTTTCGTTTTCTTCTTTGTTATCGTATCCCTCATAGCAAACAAATTGG
TCTCGGTCTTCTCCAGTAATAGTAGCAAAATATCGACCTAATTCCTTAAATATGGATATA
AAAAAATCTTCTGGTATTCTTGGCGATACCTCAATAGTTTTTTCAGTAATAATAAAAAAA
ACTTTAATGTATTCTTTATTATTATGCAATAAAAGATTATAAATTTTATAAGCAGGGCTA
GCCCAATAAGGGTTAACAAAAATATCATTTTTTAAAAAAATAGCTTGAAATTTATTATTT
TTATTTTTTATAAAAATATTTTTTAAAATATCAGTAGTTTTTAACTGATTTTTATAGTTA
TTTTTATGAATATGTTCATTATGTTCTTTTTTAATACTACATTTTAGAATAATATTCCAG
TTATTTAAATTTTCATGAATATATTCAAAACTTATAATATCAAAGCCTTTTTCTTCCATA
ATATTGCTAATATAATCTTTACCCCGTTTTTCTTCTTCTACTTCTTTAAGAAAAAGAAAA
ACAACTTTTTTCGCTGCTACTTTATAAATAGAAACTTCTTCTATTTTAAAATTATCTTTA
GGTTTTGAAAATTCTTGGGCAATCGAAGCAGTGCTAAGTAGTGAGGTTTCACTAGTAGTA
ATTTTTTTACTCTCTTCGTCATTAGGATTATTTTTTAAATGGTTTTTTTTTTCATTAAGC
GGAGAATATTCTTGGGGTTCTGCCTCACCTGTCTTATAAAGGGCATAGACGTCCATAAAT
CCCCAATCTTTAGCTAACTCTAAATTTCCTATTTTTTTTATTTCTTCTTTATTTTTATCC
CAATACTTTCTTTCTTTTAACTTCTCATAAAAAGTATTAGTACACCAAATTTCTCCAGGC
CTAACTTTGGGTTCTAGGCGAGCAGCCGTAGTAATTCCACCACTTATTGGCATTTCCCTT
TTTTCTATAGCATCATAAATCATTATGCAGCTTGCTTCATGCAGTGCTATTCTTATTTTT
AAATTGGGATTTTTAAATCCTATTGCACTAAGCCCCTCTTTGGTAAAAAGATCTCGCAAT
TGAAAAGCAAATTCTATAATTTCCTCATAAGTAGAAAAATGAACAAGAAAACCGTCCCCC
ATAGTTTTTTTATAAAGAACTTTGTCTCCAAAATTTTCTAGATTTTTAGCTATTATTGGA
TAGATTATTTTGTAAAATTCACGCATCTCTTCATCATCTAACTTACTATAATTTTTAACA
TCAGCCAATAGCACGTAGTGGGCTTCTTCCGCTTTCGTAGTATTTTCAAAGTTGCTTTTA
TTCATAAATCAAATTACTAATGCTATTTATTTCCTTTTAAATTGACGAATTATTTTATAG
ACCAAAGCAGCAGCCCCAAAACCATTGTCGATATTAACCACGCCAATTCCCGGCGAGCAA
CTAGCGAGCATCCCCAAAAGAGCGGTTAAGCCTTTAAAGTGCCCATAATACCCAACGCTA
CTCGGCACGCTGATAACGGGTGCGGGCGTAAGGCCGGCCACCACTGAGGGCAGAGCCGCT
TCCATGCCGGCTACGGTGATGATGATTTTGGCTTTTTTAATCTTACCAGCAATATGCACA
ATCCTTTTAAGCCCGGCCACCCCTACGTCATTGTAAATGGTAGCTTTTAAGCCAAAAAAA
CCAAGGGAGGATTTAATCTCTTCTACTACGNNNNNNNNNNNNNNNNNNNNNNNNNNNNNN
NNNNNNNNNNNNNNNNNNNNNNNNNNNNNNNNNNNNNNNNNNNTTTCTCTTTTTTTCCTT
GAGCCAGTTTTCTTTGAGAAACGAATGTTTTTGGTGGTTGATTTTAGTTATAAGGAATTT
TTTAGAAGAAGAAAAAATTATTTTTTTTAAATCCTCTGCGGTTTTATTCTGGGCAAAAAC
CACTTCGGGAATGCCGGTTAAGGACTCCCGTTTTTTATCGAAATGATATTCATCACCCAA
GACATCAAAGTATTCGTTGTACTTTAGCTGGGCAATTAAGCGCTTAGCCTTTTTTTCAGT
GATTTCTCCGGATTGAAATTTTCGAAGAACATCTAGAATCATCAAGAACTAGAAGTAAAT
GGAAAAGTGAGCACAAAGCTCGGCTACTTCCCCTTTAATTTTTTTTAAAAGCCCTTCATT
GTCGGTATCGTTGGTTACTTGATTAATCCAATTGGCTATCAAGCCCATCTCTTTTTCTCC
CATTCCTCTACTGGTAACCGCCGGGGTGCCAATCCTCACCCCACTAGTAACAAAAGGGGA
TTCTGGGTCATTAGGGATAGCATTTTTGTTAAGGGTAATCCCTGCTTGGTCTAAGGCATT
TTCTAATTTCTTACCAGTAATTTTTTTATTAAGTAAACTAACTAGCATTAAATGATTATC
TGTCCCACCACTTAGCAGGTCAAAATTTTTTGCCTTTAAACTAGCCGCCAAAGCTTTAGC
ATTAGCCACAACTTTTTTTTGGTAATCTTTAAATTCATTTTTTAAAGCCAGACCAAAGCA
AATGGCCTTGCCGGCAATCACTTGCTCTAAAGGGCCTCCCTGGGTTCCGGGAAAANNNNN
NNNNNNNNNNNNNNNNNNNNNNNNNNNNNNNNNNNNNNNNNNNNNNNNNNNNNNNNNNNN
NNNNNNNNNNNNNNNNNNNNNNNNNNNNNNNNNNNNNCCTACTGGTGAGGGATGCACCCC
AGCAGCAACTAAACCGGCAATGTGGGCCATATCCACTAGTAGCTTAGCCCCCACGGCGTC
GGCAATTTCTCGAAATTTTTTAAAGTCAATAACCCTAGGGTAAGCACTAGCCCCAGCTAC
AATCATCTTAGGGGACCATTCTTTAGCAATCTTTAAAATCTCGTCATAATCAAGGTAGCC
GGTTTGATGGTTAATCCCATAAAACTTTGCTTGAAAAAGTTTACCAGAAAAACTAACCGG
CGAACCATGGGTTAGATGCCCCCCTTCCGCAAGGTTCATCCCGAGTATTTTATCCCCTGG
TTTTAATTCCGCTAAATAAACGGCCATATTAGCCCCGCTCCCCGAGTGCGGTTGTACATT
AGCATACTCGGCTTTAAACAATTCTTTTGCCCGGTCAATAGCCAGTTGCTCAATTTCATC
AACATGCTCACAACCCCCATAGTACCTTTTTTTCGGATAGCCTTCCGCGTATTTGTTCGT
AAGAATACTCCCCTGAGCTTCCATCACCGCCCTAGAAGTAATGTTTTCCGAGGCAATTAG
CTCTAAGCTATTTTCTTGGCGAAATTGTTCTTGCTTGATTAAGGTGTATAACGTTTTATC
GTGCTGTTCTAGGTGTTTCATAGTCCATTTCCTTTCTATAATTTTACTATTTTTCTGGGT
AAGCTAATATTTTTTTTACTTCTTGAGAATTTTTTAAAATCTCATCTACCCCTTCTAGAA
AAGTCCGAGGTTGATAGCTGGGAAATATTTTTTTTAGTTTTTGAATGTCAGTTCTTTTTT
CTAAGGTTCCATCTGGCTTGGTTTTGTCCCAGATAATTTCACCTTGGTAGTTTAATTTTT
TCTTCATTAAATCAACGTACTGTTTAATGGTTAAATCTTTATTGACCCCAATGTTAATAA
CTTCTTTCCCTTGATAGTGCTTCATTAAATGAATAAGCGCAGCCGCACAGTCGCTACTAT
AGAGGGCTTCTCTTCGGGGCTGGCCACTTCCCCAGAAAGTTATCGTCGGAAGATTTTTTT
CTTTAGCTAATAAAAACTTTCGAATTAACGCCGCCAAAAAATGGGATTCTACCGGGTGAT
AATTATCCCCGATTCCGTAAAGATTAGTTGGCATACAGCAGACAGTTTTTAAGCCATACT
GCTCATGGTATTTTTGGCAAGCTACTATACCGGTAATTTTAGCCAGGGCATAACCAATAT
TGGTTTCTTCTAATTTTCCGGCTAATAGCCTTTCTTCCTTAATTGGTTGAGGGTTGTCTC
GCGGATAAATGCAAGTAGAGCCAGTGTAAAGAAGTTTTGCTTTTGGGCTGGTTTGCTTTA
CGCTTTCCAATAAGTTTAAAATCATAGTGGTATTGTAGTAAATGGCGTCGGCTTGCTGAA
GGGAGTTTTTAATAATCCCTCCTACTAACCCTGCTAGCATAAAGATATATTCCACTTGAT
TTTTTTTAAGGTAACCTTTAACTTGCTCTATTTTTAATAAATTGAGCTCTTTAGAGCGCG
GGGCTAAAACGTGCTGGTATTCCCTTTGTAATAGTAGCCCTTTAACCGCTCTTCCGAGCA
GGCCATTACCCCCTAAAATTAAAATCTTGGAATTTTTTTTCAATAATATTTAATTAAAAT
TATTGCTAATAAAAAAACCTTCCTTGGTTTTTTTTAAGGGACTCGTAATCAGCTTTAACC
ATTATTTTTACTAAATCTTTTAACTTGGTTTTTGCCTGCCATTGGAGTTCTTTTTTAGCC
AAACTAGCGTCCCCTAGTAANNNNNNNNNNNNNNNNNNNNNNNNNNNNNNNNNNNNNNTT
TTATCAACCCCGACTTCCTTAAGGCCCCGGCCCCGCCAAACAATTTCCAGGCCTAATTCT
AAGGCGGTTAATTCAATAAAAGTTCTAACCGTGTTTACCTCCCCAGTGGCGATAACGTAG
TCTTTGGGTTTTTTTTGCTGGAGCATTAAATACATGGCTTCGACATATTCTTTAGCATAA
CCCCAATCACGTTTAGCATCCAAGTTCCCCATTTCTAATACTTTTTGGTAGCCTAACTTT
ATGCGACATAAACCAATGGTAATTTTCCTAGAAACAAAATTGAAACCTCTGCGCTCGCTT
TCGTGATTAAATAAAATACCGTTACAGGCAAATAAATCATAGGCTTCCCNNNNNNNNNNN
NNNNNNNNNNNNNNNNNNNNNNNNNNNNNNNNNNNNNNNNNNNNNNNNNNNNNNNNNNNN
NNNNNNNNNNNNNNNNNNNNNNNNNNNNNNNNNNNNNNNNNNNNNNNNNNNNNNNNNNNN
NNNNNNNNNNNNNNNNNNNNNNNNNNNNNNNNNNNNNNNNNNNNNNNNNNNNNNNNNNNN
NNNNNNNNNNNNNNNNNNNNNNNNNNNNNNNNNNNNNNNNNNNNNNNNNNNNNNNNNNNN
NNNNNNNNNNNNNNNNNNNNNNNNNNNNNNNNNNNNNNNNNNNNNNNNNNNNNNNNNNNN
NNNNNNNNNNNNNNNNNNNNNNNNNNNNNNNNNNNNNNNNNNNNNNNNNNNNNNNNNNNN
NNNNNNNNNNNNNNNNNNNNNNNNNNNNNNNNNNNNNNNNNNNNNNNNNNNNNNNNNNNN
NNNNNNNNNNNNNNNNNNNNNNNNNNNNNNNNNNNNNNNNNNNNNNNNNNNNNNNNNNNN
NNNNNNNNNNNNNNNNNNNNNNNNNNNNNNNNNNNNNNNNNNNNNNNNNNNNNNNNNNNN
NNNNNNNNNNNNNNNNNNNNNNNNNNNNNNNNNNNNNNNNNNNNNNNNNNNNNNNNNNNN
NNNNNNNNNNNNNNNNNNNNNNNNNNNNNNNNNNNNNNNNNNNNNNNNNNNNNNNNNNNN
NNNNNNNNNNNNNNNNNNNNNNNNNNNNNNNNNNNNNNNNNNNNNNNNNNNNNNNNNNNN
NNNNNNNNNNNNNNNNNNNNNNNNNNNNNNNNNNNNNNNNNNNNNNNNNNNNNNNNNNNN
NNNNNNNNNNNNNNNNNNNNNNNNNNNNNNNNNNNNNNNNNNNNNNNNNNNNNNNNNNNN
NNNNNNNNNNNNNNNNNNNNNNNNNNNNNNNNNNNNNNNNNNNNNNNNNAACCGATAACT
TCTCACACGTCATCCAAAAAATCACTAAAAAGGGGAAACTCACCACTACTCAAGTAGAAG
AAGGCATTCGCGATATTCGCTTAGCTTTAATCTCAGCTGAAGTTCATCTAAAAGTCATTA
AAGGGTTTATCAACCAGCTTAAAGAAAAAGCCATTCATCAAGAAATAGTTAAAAACGTTA
AAGCCAGTGATATGTTGGTGAAAATTGTTTATGACTTACTAGTTGAAACCTTAGGGGCGG
AAAAGAAAAGCGAGCTACTGCTGAAAGAACCTACTAGGATAACCAGCATTTTATTTAGCG
GGTTGCAGGGATCGGGAAAAACTACTACTCTAGCGAAAGTGGCCAACCGTTATAAAGCTA
AACGGGACATTATAACCGTATCGCTTGACCTTAATCGCCCGGCAGCTAATGAGCAGCTTA
AAATATTAAGTAAGCAAGTAGGGGTGCAGTTTTACGACCGGGGNNNNNNNNNNNNNNNNN
NNNNNNNNNNNNNNNNNNNNNNNNNNNNNNNNNNNNNNNNNNNNNNNNNNNNNNNNNNNN
NNNNNNNNNNNNNNNNNNNNNNNNNNNNNNNNNNNNNNNNNNNNNNNNNNNNNNNNNNNN
NNNNNNNNNNNNNAAGCCCAGAAGAAAATATCTTCGTTATTGATAGCATGATGGGGCAGC
AAGCTCTAGCTCTAGCTAACCAGTTCAAACAAACAGTGCCTTTAGATTCGCTTATCTTCA
CCAAGTTTGACTCGGACAACCGGGGAGGGGCTATATTATCAGTAAAGGAAATAGTAGGAG
CCCCCATTAAATACGTAGGGATTGGGGAAAAAATTGACCAATTAGACGAATTTGACCCCA
AAAGGGTAGCGGACAGAATTTTAGGCATGGGGGATGTGGTAGGGTTAGTGGAAAAAGCCC
AAGAAGTCGTCAACCAAGAAGAAGCCGAAAAGCTAGCTAAAAAATTAAAGCAAAACGAAT
TTGATTTCGAGGATTATTTAAATCAACTTCGTAGCTTTAAAAAAATGGGCTCCATGTCTT
CCCTGTTAGCTATGATTCCAGGGGTGGCCAATAAGATTAACCCAGATAACATTGACGAAC
AGGAAATGAAATTCACTGAAGCGATTATCCTTTCTATGACGCCTTTTGAGAGAAAAAAAT
ATCATTATTTATTTAATTCTAATTCTAGAAAATTACGGGTAGCTAGGGGANNNNNNNNNN
NNNNNNNNNNNNNNNNNNNNNNNNNNNNNNNNNNNNNNNNNNNNNNNNNNNNNNNNNNNN
NNNNNNNNNNNNNNNNNNNNNNAAGCGATTATCCTTTCTATGACGCCTTTTGAAAGAAAA
AAATATCATTATTTATTTAATTCCAATGCTAGAAAATTACGGGTAGCTAGGGGATCGGGG
ACTAATTTACTCCAGGTGAATAAGGTTGTAAAAAAATTCTTTGAAATGAAAAAAATGATG
AAGAATTTTCAGAATTCTAATAAAATGAAAAAAATTCTCTCTAAAATGGGAATAAGTGAG
AGCGATTTCAAGAAAATAAGCGAAAAAATGGAAAAAAGATAGTATAATATTTAACTAGAT
TTATAAATATTCTTACAAAAAAGGTTTAAAAAATTGGCAGTAAAAATTAGATTAAATAGA
ATTGGTTCCCACAAACGGCCTTTCTATAGGATAGTGGTTATTGATAGCAGAAAAGCTAGG
GACGCAAAATACTTAGAAAAACTAGGGCACCTCAATCCCTTATCCCCAGAAGAAAATAAT
GCCTTAGTTATTGATAAGGCCAGTACTATCTCGTGGCTAAAAAAAGGCGCCCAACCTACG
AAAGTGGTCCGTGATTTACTCACTAAAGAAAAAATATGGCAAGACTATACAGGAGAAAAA
TCCGAAAAAAACCCAGAAAACTCGGATAAAAAACCTAAAAAGAAGAAAACTCGTAAAAGC
CGGCTTAATCCGGTTAGTAGCATAAAAAAAAGAAGGGAAGAAAAAGCCAAAAAAGAAGAA
TTTAAAAAACAATTAGCGGAGAGAAAAACCCAAAAAGGGTTAGAAAAAAATGCTCCGGCT
AAAGAAGAGGCAAAAGCAGAAAAAAAGGAAGGGGCAGTAGAAGTAGCCAATACTAACCCA
AATGTTACGAACAATCCTCCAGAAAAGATGGAAGCCCCTAAAGAAGAAAATAAAAAGGAA
AACAACCCTGAAATAAAGGAATAAAAATTGAAAAAAAATGGACAAACAAAAAGAATTTAT
AGAATATGTGTTGAAATTATTAGTTGATCACCCTAATGATATTCAAGTAGAGATAGAAGA
AGGAGAAAAGAGCATTGTTTTTCGAGTAAAAGCGCATTTAGATGATTACGGTAAAATAAT
TGGCCGGAAAGGAAGGCTAATAAATGCTATTCGAACATTGCTATTTGTCGTTTCCCGGGA
CAAAGGGAAACGCTGCGTTATTGACATTTTAGACAAAGAAAAAAGATAATCTTTTCAAAA
AGTTAAATTTATTTTTTTTACATTTTTCATGGTAAAGCTAGCTAAAATTTTAAAACCCCA
TGGCTTAAAAGGGGAGATGAAAATAAGCCCTTTTACTAATGACATTACTGCTTTTAAAGA
CTATTCTCATTTTTTCATTAATGCCAAAAAATACACTGTAGAATATTTTAAGGGAGCAAA
TTCCCCTTTGATACTTAAACTTAAAAATATTGACACCCTTGATGCAATGCTGCCTTTAAA
AAATAGTTTTTTAGGCCTAGCAAGAAGCGGATTAAAAGAAAAGGCCGGAGAACTTATTGA
AGATTATCTAGGATTAGCAGTATTTAATGAAAAGGGAGAACCCTTAGGAGTAATCCAAGA
GTGCTACTCTGGGGGAGCTCATATGTTTTATAGGATTACTTCTAAAGAACAAGAAAGCTT
ATACTTACCTTGCGAGAAAAAACTTTTCCAAGAAATAGATTTCTCCGAAAAAAAACTCAC
CCTCAGGGCGGGAGTGCTGTAATGCATTTGCAAATTATCACGCTTTTCCCCTATTATTTT
AATGGCTTTTTTAAAAACGGGCTAATGGCTCGAGCTATTCAAAAAGGGATAATTACCTAC
ACCATTTTAAACTTAAGAAAGTTCGGGGAAGGCAAACACCAACAAATAGATGATGTCCCC
TTCGGTGGCAAAGGAGGTATGCTTTTACAAGAAAAAGTTTTAAAAAAAAGTTTAAAAAGT
TTAAACAACCACTGGACCATTTTTCTTTCTCCTCAAGGAGAAAAACTTACTTCCAAGTTA
GCTAAAAAACTAGCAGAAAAACCCTCCCTTACTTTTATTTGTGGGCATTATGAGGGGGTA
GACCAAAGGTTTATTAACGAGGAAGTTGATCAGGAAATTTCTATTGGTGATTATGTGCTT
TTTCAAGGGGAAAGTGCCGTTGTGGTTTTAATAGAAGTGATTGCTCGCTATATAAAAGAT
TTTTTAGGGAATGCCCTATCTTTTAAGGAAGAGAGTTTCGAAGATGGGCTACTAGAGCAC
GATCAATTCACCCGCCCTTATGATGAGCGGGTTCCCGAAGTGCTCATTTCCGGCCATCAT
CAAGCCATTAAAAGTTGGAAAAAAAATAACCAAATTTTTNNNNNNNNNNNNNNNNNNNNN
NNNNNNNNNNNNNNNNNNNNNNNNNNNNNNNNNNNNNNNNNNNNNNNNNNNNNNNNNNNN
NNNNNNNNNNNNNNNNNNNNNNNNNNNNNNNNNNNNNNNNNNNNNNNNNNNNNNNNNNNN
NNNNNNNNNNNNNNNNNNNNNNNNNNNNNNNNNNNNNNNNNNNNNNNNNNNNNNNNNNNN
NNNNNNNNNNNNNNNNNNNNNNNNNNNNNNNNNNNNNNNNNNNNNNNNNNNNNNNNNNNN
NNNNNNNNNNNNNNNNNNNNNNNNNNNNNNNNNNNNNNNNNNNNNNNNNNNNNNNNNNNN
NNNNNNNNNNNNNNNNNNNNNNNNNNNNNNNNNNNNNNNNNNNNNNNNNNNNNNNNNNNN
NNNNNNNNNNNNNNNNNNNNNNNNNNNNNNNNNNNNNNNNNNNNNNNNNNNNNNNNNNNN
NNNNNNNNNNNNNNNNNNNNNNNNNNNNNNNNNNNNNNNNNNNNNNNNNNNNNNNNNNNN
NNNNNNNNNNNNNNNNNNNNNNNNNNNNNNNNNNNNNNNNNNNNNNNNNNNNNNNNNNNN
NNNNNNNNNNNNNNNNNNNNNNNNNNNNNNNNNNNNNNNNNNNNNNNNNNNNNNNNNNNN
NNNNNNATCGCCCAACACGATTTACAAGAAAAACTAAAAATTAGTCAAAAGCAAAAGAAA
GCCTTAATTGCCCTAGTGTTAAAGGACGCCATTTACCAAAACGCCATGTCCGATGAGGCG
CTTTTAGAATATTTTAAACAAAACCTTAGTCGTTATCAAAACAGCGGCCTTAATAATTCC
AACAACCTAAGTGCCGGTGCTGACTCTGCTGTAAACTTGAACAGCACCCTCAATCTAACC
AATCAAGCTAATAATGAAGAACCAGTTAGCACTTTAAGTGAAGAAGAATTAGCCCAGCTA
TTCGTTACCAACCAGGAAAATGTAAAAGAGGATTATTTAATCGAAAAGGGAGATAGTATC
CTAGACCGCTTTAAAGAAAATTTAAGTATTGCCATTGCCGGAAGTAATCTAAAGGGCCAA
GTAACCCAAGGGGATTTTTACAATTTGTTTACTAATAACGAGCAATTTAATCTGCAAGTA
ATTGACACTAAGTTTTACAGCTATTTTAGTGAAGAAATTTTAGATGAGCAAACTAATTTT
CCTTTTATCTCGCAAAAAGATATTATAAAAAAAATATTTTTACATCAAACAGGAGAAATT
TCCGAAATTTTTGAACAGGGTGATTTTTTTTTCATTGCCTTGAATTATTTGGACATTAAT
AACGAGCAAGCTCTTAGTGGCTTCATTGAAAACCAATCAACCAAACAGCTAGCAGAAGAA
ATGAAAGGAAGAATTTCTCAGTACTTTTTCAACTACCTCATCAAAAAAAATCAAGAAGAA
ATTATTCTTTTAGGACAAAAATTAGATTTGTAACTCGCCTTTATTTTTTGCTAACTTTAC
ACCATTCTTTATAAAAATTTATGAAGAAAAAAGTTACCAAAGAACTTATCGAAAAAAATT
TACAATCATTCTCCGCTAGTTCTCTTTTAATTATTAATCACTACTTAAAAGATTTAAAAG
AAAAAGCCAGCCCGGCCGTAGAAATAATTACTACCCCAGCCGGCCTACCTACTTTTAGAT
ATCAAAACATTCTCGTTCACTCTAAGTATAATCCGCTTAAAGAAGGGGTGAAAAAATGGC
AAGCTAGAAATTACCAAAGGGAAAAATCGGTTTTTTATTTGTTAGGGGACTTCCTCTATG
AAATAGAGGGTTGGGTAGAAAAAAGCAAGAAAGACAATCTCCCCCTTTCCACTCACTTAA
AAACCGTAACCCTTTATTTATTTTTCCCTTTATTTTCTTTATTTTTATCTCTAATCAAAA
ATAGGGATCTTGATTTTTTAAAGCATTTTAAAGCGGTTCACGTTTACTTCCCTAAAAACC
TTAATTTTTTTTTGCTAGCTTTAGAGAAAGTCAAAGACCAGCATTTTTTTATTGTTAGTG
ACAATAAAAATTATACTGGTCATAACTTTCTTTTTACTATTTTAAATTTACTTAACCAAA
AACGTAAACAAATAATTAGTCAAAAAACTACCGAAATCAACTTTCAAATTCGCTGGTTGA
AAAATACCATTAAAAACATTTACCATACCACTAAAAGTTATCCCTTCGGTTCATTAGTGA
ATAACTTTTTAGAAGAAAAAGCAATAATCATAGGATCCGGGTTATCGCTCTATTATCATT
TCACTGAAGTTATCACTAAACAAAAAGCAGGGTATAAAATAATTATCGTCGATACTTGTT
TACCGGCTTTTCTTAGCAGAAAAATCATTCCGGATTTCATCGTCGCTCTAGATGGGGGAT
ACTATAATGCCTTGGATTTTAAAGGGATTAAGCAGTACCAAAAAGAACTAGCAACGACCG
CTCTTATTAGCAACTTCATTCTCTATCCCAGTGTTCTTAATAATTTTTCCGGGATTAAAT
ATTTCTTTCACTTCCTCGATAAAAACGCTATAACGGAAAATTTCATTAAGGAGTTATTTA
GTTTTTCTTCTTTAATGAATAATAGTGATTTTTATTCTACTAGTGCTCTAAATTCCGGGA
GTAGTGTAGCCACCGTCATGGCCGAAATAGCCATTAAAATGGGTTTCGAAAAAATCGCTA
TTTTAGGCTTAGATTTTAAAGGATTTTTTTTTCAAAACCATTTACCAGAAAGTATGCATT
GGGATTTTTATTATAAAAAAGCTAGCAGGCTCTATCCCATAACTTACCAAGAATTTCTAG
AAGTAGCGATTTCCCTAGATCGAGAAGAAAAAGTTCACTTACCCCAATCGAAAAATTATC
AAACTAGGGGGGCTAATTTGAAAAAATATTATGAGGAATTCCTTACTACTATAGCCCAAT
ACCCCGAGCTAGCCTGGGAGAATCTAAGTTTTTCTACTATTCCTAAAAAGCCTACTATCC
CTAAACCCCTAGCAAAAAATCCCCAATCGAAAAAAGTTATTAGGCAAAAAATTTTTAATG
ACCAAACTAGGGATTTATTCATCCAAAACCAGAAAAAGCTATTAAATAAATTAAAAGAAA
AAATTGTTCCCTTTTTACAAAATCCGCAAAAAAATAGCTTTAGCGGGATCGAAAANNNNN
NNNNNNNNNNNNNNNNNNNNNNNNNNNNNNNNNNNNNNNNNNNNNNNNNNNNNNNNNNNN
NNNNNNNNNNNNNNNNNNNNNNNNNNNNNNNNNNNNNNNNNNNNNNNNNNNNNNNNNNNN
NNNNNNNNNNNNNNNNNNNNNNNNNNNNNNNNNNNNNNNNNNNNNNNNNNNNNNNNNNNN
NNNNNNNNNNNNNNNNNNNNNNNNNNNNNNNNNNNNNNNNNNNNNNNNNNNNNNNNNNNN
NNNNNNNNNNNNNNNNNNNNNNNNNNNNNNNNNNNNNNNNNNNNNNNNNNNNNNNNNNNN
NNNNNNNNNNNNNNNNNNNNNNNNNNNNNNNNNNNNNNNNNNNNNNNNNNNNNNNNNNNN
NNNNNNNNNNNNNNNNNNNNNNNNNNNNNNNNNNNNNNNNNNNNNNNNNNNNNNNNNNNN
NNNNNNNNNNNNNNNNNNNNNNNNNNNNNNNNNNNNNNNNNNNNNNNNNNNNNNNNNNNN
NNNNNNNNNNNNNNNNNNNNNNNNNNNNNNNNNNNNNNNNNNNNNNNNNNNNNNNNNNNN
NNNNNNNNNNNNNNNNNNNNNNNNNNNNNNNNNNNNNNNNNNNNNNNNNNNNNNNNNNNN
NNNNNNNNNNNNNNNNNNNNNNNNNNNNNNNNNNNNNNNNNNNNNNNNNNNNNNNNNNNN
NNNNNNNNNNNNNNNNNNNNNNNNNNNNNNNNNNNNNNNNNNNNNNNNNNNNNNNNNNNN
NNNNNNNNNNNNNNNNNNNNNNNNNNNNNNNNNNNNNNNNNNNNNNNNNNNNNNNNNNNN
NNNNNNNNNNNNNNNNNNNNNNNNNNNNNNNNNNNNNNNNNNNNNNNNNNNNNNNNNNNN
NNNNNNNNNNNNNNNNNNNNNNNNNNNNNNNNNNNNNNNNNNNNNNNNNNNNNNNNNNNN
NNNNNNNNNNNNNNNNNNNNNNNNNNNNNNNNNNNNNNNNNNNNNNNNNNNNNNNNNNNN
NNNNNNNNNNNNNNNNNNNNNNNNNNNNNNNNNNNNNNNNNNNNNNNNNNNNNNNNGCCT
CCCGGTTTAACGATATTGACTTGTGCGGTAATTTCATAATAAGGGCCCAGCCAAGCCTCG
TTAACTAGATTAAACAAAGGATTTTTATAATAGTGAAAAAAAGTTTCCGGATCAGCCAAA
CAAGTTTTTTCAAAAGAATTCCAAATGCGCTCATTAGCATTGGGGCTAGCAAAGTGATCC
CCTCGGCTATAATTATTTTTTTTCTCGTTATAAATAATTTCTTGAAAAATGGTATTACTT
TTGTCAATACTAGTCAACTCCGAATAAAATTTTTTGATAACGATTACCCCCGATTCATTT
TTTAAAATATGGTGCAGTTCGTTTTTTAGTTTAATAGTTTCTTCTGGGTTCGTAAGATAA
ATTTTTCGTAATTTCTCACCTGAGTAAAGTGGGATATTTTTTTCGATGACCTCAGTAAAA
TTAAGTGCGCTTTTTTCTAACTTTTTACTACAGATTTTTTTAAATCTAGTTAAATTAATA
TCCTGGTAACTAACAAACTGTTTTTTCATGGTCTACTCCTTTAACCTTGGTATATTGTAT
TATAAATATTTTTTTAGGGCAAAAATAAAAAATACTTATAACAAAATTGTTTTAAAAAAC
TACTGCTCTACTACCCCAAGCATTTTATGCTATACTATGACTAAATGAAAGGGGATTATT
CTAAACGAGAGATTAATAAAAAGATAGAAAAAATATTTGCTGGAGAAAAAGCGGATAAAA
AAGCGCCCTCAGCAAAATATTTCCCTTTAAAGAAATTTTTTAAAATAATAATAACCATTG
CTTTTTTAGGGCTAATTATTTTTAGCTGGTGGTATTATTTCTCACTAAAATCTAGTAACC
CGGTAAAACTTATTTCTTTAAACGAATCTTCGTTTTGGGAATTACCTCACCCCATTATCG
CTACCCCTATTTTATTGGATGTGAACAACGATGAAGTAAGCGACTTGATTATTGGGGATT
TAGCTGGCAATGTTTATGCTTTGGATATTTTTAACCAAAAAGAAATTTTCACCTTTAAAC
TAGCACAAGGCATACTTGCTCCCTTGAGTAAAATTAAAGTCACCACCTATGATGAGGAAC
AAATATTGGTCTCAGACCAGCAAGGCAATTTCTACGTTTTAAACCAACAAGGGAATTATC
TCTATAGATCAAGGAAAGAATTTTTTAATGAAGCCATTTGGAGTAAGGGGAGTTTTCTTC
CTCCTTTAACCAAAGCCGGGAATGGGCTAATTATTTTAACTAGCGAAAAAGGGACCCTCT
GGGGGGTTAATCCTCTTTACGGGGAAGTAGTGTGGGAGAATAAATCTTCCCCACTTAAAG
GGAAGTCTCTGTTCCCGGCTCCCGTAGTGGTTAAAGAAAAAAATTACTTAGGAGTGGTAG
CCGTTAGTCAAGCTGGAGAAATAGGGTTTTTTGATGTAGTTAATGGTTTTTTAAAATGGC
ACTACTTTTTAAAAGAAAACATTAAATCTTCTCCTATTATTGTCAAGCATAAAAATACCA
TAATGATTTTTGTGATTACTTTAAAGGGAAATTATACCTTCTTAAATTTACTAGGAGAAA
AAATAATTTCTGGTCAAATAAATGATGAGTTCGTGAGCACGCCTAGCCAAGTGTACTCTA
AAAATAAAAACGACCATAAAATAATTTTAGCCAGTAATCAGGGAAATATCTATTATTTAA
ATTACAATGCCTTGGATAACGTAAAAGTCGAAAAAATTCCAGTATTACCTGATGGTCTTA
GTGACGCTATTATCAGTAGCCCAGTAGCCCTTGATTTAAATTTTGATGAAGAAGAAGACA
TTGTTGTGGCTACTAGGAATGGTAAAATTCTTTTAGTAAATGGGGCAACTGATGAACTTT
TCTTACCACCATTCCAAGTAAGTGGCAAAGTTACCGCTACCCCATTACTAGGGGATATTA
ATGGCGATAAAAACCTAGAAATAATAATCGCCGGAGAAGATGGAAAAATATCTTTTTTAT
CTTTAATTACTTCCCCGCCCAGACAATTCCTCAAAAATGGTCTGTTTTATGGAGAATTTT
TAAAAAACTCCCTTAATCAAAATAACTTTTAAAAGAATAACCAAAAATAACACTGTTCAA
TACATTAACAAAATCATCATTACTAGGAAATTAGAATTTATCGGGAGGATTTTGTTTTTA
CTTATAGTTTAGTTAGAAATTTTTTGCTAATTTACTAGACCGACGGTTGGCAATAATATT
TAATAAAAAAATAATTATCGATAAAAAGCTATTAAAAATTAGGGGTACTAACTAGGAATA
AAAGAAAAACCTTAATAAGCTTTTAACGAAAAAGTTACTTTACTTTATAGAAATATAAAA
AATTAGAAATTATTTATACTAAAATCAGCACGATTCCACCACCACTTTTGGCTAGCATTG
GCCGGCAGATGCTCTAAATAAGCTTTCTCACCGGTTAAACTTACTTGATTGGTCGAGGTT
TCTTCTATTGCTATTTTGTACGTGTAAAGTTTTTCTTCTTCCACTTCTAATAAAAATTTA
TCCAGCTTGGCCATTAAACAAGCACACATGATTTCGGTAGTAGGGTCCCCTGGGAGCACT
ACTATTTGGTTTAATAAATTTTTTTCTTTTTCCTGAAAATAATTTAAGAGAGGGTCCCTT
ACTGAAAGTTGCAGAGTGTGATCCAAGTGATTATCAATAAAAGCATGCCATTTTTTTTTT
ATTTTTTCAAAAAGAATAATTGTGTTGTCTTTTTGGTTAAGGGTTTTATTAGTTGAAGAT
TTTATTTCTACTTTGATTATTTCATTATGCCCATGAGGGATTTTGCATTTTTTCGAAGAC
CCTTCATAGAGACGATGCCCCATAATTAATTTTCTTTTAAAAATAAGGGAAAAAGACATA
GTTATATCATATCATCACAACTATTATTTTCCTAATCTATTTTTTACTATTAAATTAAAA
AAATCAGTTTAAAAAGGCATAGTTTTTAACTTCTTCTAAAGGGGGGAGGTCTTTTAAAGA
AGTTAACCCAAATTTGTGTAAGAAGTTTTCGGTTGTTTTGAAAAGCGAGGGATTGCCGGG
AGCTTTTTTTTTACCTGCAATAAAGATTAATTTTTCTTCCATTAACGATTTTAAATAAGG
GGTACTATTAATTCCTCTAATTACATCAATCTCAACTTTGGTTACCGGTTGATTATAAGC
CACAATAGCTAGGGTCTCTAAAAGGGACTGGGATAATTCTTTTTTTTTAGTCTGGTAACG
TTCTAGCACTGGACTAGTAAAATTTTTATTAATGAACAGCTCGTATTTATTTTGCTTTTT
AGCAATATAAAACACCGAATGGCTATCCGCAAAAATTTGATTTTTTTTAGAAATTAATTC
GGCTAATTTTTCCGAGGAATTAATTTTTAAAAAATCAAGCAGCTTACCTTCTGCCACTGA
GCCATTTTCCAAAATAAAAATGGCCTCTAGTTCTTTTAACTTTTTTAGAAGTTTTTTATC
AGTAGACCGGGACATTGAAAAATTTATAATTGCTTTTTCTTATAAAAATAATTATAAAAA
TAGCTCACCACTTGCTCATCGCTAAAAAATTCAATGCTTTCAAAAGTTTTAATTCTTAAT
AATTCTCTTTGCAATGCTTCATTCTTTTCCCTTTCTTCAGTTAAAAATTGGCTGACTTCA
TCAAGGTTTCCGCTTTCAAAATTTTCAACCATAGCTTCATTTAATAAACTTTTAAAATTA
TCCAATCGAGTATCATAACTATTAACATTTCTTTGGCAACCTGCTAAAAATAAAATAAAA
AAGATTCCTATTAGATTATAAGCAAAAAGGGGGATTAGTGCTTTTTTATCCATATTTTTT
TCTACTAATATTTTCAATTAATCTAGAAAAATTGTAACATTAAATACAGCAAATTTATCG
GAAATCTTACCACTTTGAACTTTAAGATTGTTAAAAAAAACTAAACCGTTTTAGTTTATG
ATACAATATAAAAAATAATATAATTAAAACAAATCTTATGGTTTTACTCAAAGTCGAAAA
TCTAGCAAAAGAATTTAATCAAAAAAAAATACTAAAAAATTTTAGCTTTACTGCTGAGCA
AGGGGATATTATTTCCATTATCGGGCCTAGTGGCTCGGGGAAAAGTACTTTGTTGCGGTG
CATTAATTTTTTAGAGATTCCTGACGAAGGAAAAATTACTTTTCAAAATACCAACTTAAC
ATTTAGTAACCGGGAAAGTCAACGTGGTGATTATAAAAAAATTTTAGCTATTAGAAAAAA
AATAACCATGGTCTTCCAGCATTTTAATTTATGGTCGCATCTAAGTGTTTATCAAAACAT
CATCGAAGCACCGCTTAAAGTGCTAAAAAAAAACAAAACCGAAGTAAAAGAAAAAGCCAC
TTATTTACTTAATAAGGTGGGACTTGGTAGTTACAAAGATTATTTTCCAGCCCAGCTTTC
TGGTGGCCAAAAACAACGGGTAGCCATTGCCCGGGCCTTAGCTATGGACCCAGAAATTAT
TTTATTTGACGAACCCACTTCAGCTCTCGATCCTGAATTAGTCCAGGAAGTTTTAAAAGT
GATTAAAAATCTCTCTAAAGAAAAACTCACCATGCTGATTGTCTCGCATGAAATTAATTT
TTCTAGAGAAGTTTCCAATAAAACTATGTTTCTTTACGATGGAGAAATTAGTTGTTTTGC
TGCTACCGATGAAATTTATCAAACGAAAAACCAAAATCAGCACTTGAGAAAATTCTTAGC
CAATGTTCGGTAAAATTATCTTCTTGCTTTTTTTTCTCTCAGCTACTATTCTTCCACAGT
TTCAGTTAACTTTTCCTAAAAAAATTTACTTAAAAGAAAATTACCTGTACATTAATACCC
AGGCCAATGAAAATTTATTATCCGAATCAATTCTGCAGAATCTGCGGCTGGAAATTCCCA
TTACCGCCACTTATTATATTGACTTTTATGAAAAAATTTTTTTCTTTTTTAATAAAAAAG
TAGCTAGTTTAAAAATAATAAAAGTAATCAACTACGATATTTGGTCGAGAAGGTATTTTA
TCCGCACTAATAATCAACTAGAAAAAATTGACAACTTTACCCAATTAAAGAACAGTGTTA
ATTATCTGCGCGATGTCCCACTAACCCATATCCGCAATATTGCTCCGGATAAAAAGTATT
TTTTTAACTCAAGAATTTCTCTGCAGAAAGAAAATCGTTCGGTTTATTTTCAGCTAATTA
ATAACCTCTTATTAGCCCTTAGCTTTAAAACTACCTACTTTAAAAGCCCCATTTACTTTG
GTGATGATTTGATTAATATCCTTAGCAACTAACTTTAAATTGCAGCCACTAGTAAAGTTA
GAACCAGTTTTTTTAGAAAAAATATGGGGGTGGGAAAAATGGTACCTGTCTTGCTTCACT
GGTAAAACTAGCTGGGTAATTAATCAAAAAACCAAAAAAAGCTTACGGGATTATTTAAAA
ATTAATAAATTTAGTAAAGAAGAAATTCATCATTTCCCTTTACTGCTTAAAATCATTAAA
GCCAATCAAGCCCTTTCTATCCAAGTGCACCCCAATGACGAAATGGCCAAGCCTAAAAAA
AGCTGGGGGAAAAGTGAGTGCTGGTACATTCTTGCCGCTAAAAAAAGTAGTTTTATTTAC
TTTAATTTTAAGAAAAAAATGAGTAAGCAAGAAATTAGAGAACAAATTAACCAAAAAAAA
TTAGAAAAAAGTTTAAATAAAATAAAAGTAACCGCGGGAAATTTTATTTACCTTCCAGCG
GGAACCACCCATGCTATTGGTCCAGGGATAACCCTCCTAGAAGTACAACAAAGCAGTGAC
ATCACTTATCGGCTTTATGATTATAACCGAGAGCGAAAACTCCATTTACCAGCTGGCTTA
AAAGCTATTGATTATCAGCAAATGAACAGGAAAAGAATAAGAGAAAAACTTAGTCGATTT
ACTTGCCCCTATTTCTCTCTAGAAAAAACAACCTTACTACCGGGAAAGAAAAAAAAGAAA
AAATTAATAAAAAAATTTAATGCTTTTTTTATTCTCGTGGGCACGGCTGCTTTTAGTCTA
GGAAGCATTAGTGAAAAATTTAAGCAGAATGAATGGGGCCTGGTGCTGCAGCAAGAAGAG
AAGGAAGAATTGATTATCTCTAACCAGCAAAAAAAAGTAGCCGAAATTATTTTTATTTAT
CCTTAGCATTGTTAAAAATTTGAAAAAAGTATTTATTTTAGGGGTTACTGGTTCCATTGG
TGATAGCACCCTCCATTGTTTGTCGGTTATTAATAAAAATTATTCCACTAAACCCCTATT
TAAAATTATAGGGGTTAGCTTTAACCATAACTATGCCAAAGCAGAAAAAATAATAAAAAA
ATTTTCTATTAAAAATGTTATTACTGCTAATAAAGAAAATTTTTTAAAAATAAAAAAAAG
ATTTCCTCGGATCAAAGTTTATTTAGATTTTTCTGAGGCACTAGTAGAAAACAGCTTTGA
TATTTTGATTAATGGGCTTAGTGGTAGTATTGGTTTAAAGCCTACAATAATAGCTATTAA
GAAAAAGGCTAGAATCCTCTTAGCCAATAAAGAGACCTTAGTCATCGCGGGGGCAATAAT
TAACCGACTCGTGAAAAAATACCAAACGGAAATTATTCCTCTCGACAGCGAACATGCAGC
TATTTTTCAATTGCTTTTTAAAAAAAACCTTGACCAAAATAGTTTAAAAAAAATTATCCT
TACTGCTTCGGGGGGGCCTTTTCTAAAAAAGAAAAAAAAAAATCCTTCCCTTCAAGAAGC
CCTTAACCACCCCAACTGGAAAATGGGCCAGAAAATTACCATTGATTCGGCAACTATGAT
GAATAAAGGCCTAGAAGTTATCGAAGCCCATTTTTTATTTAATATCCCTTACGATAAAAT
AGAGGTCATCATCCATCCCGAGTCGATCATTCACTCTTTTATCGTCAGCATCGATAATAC
CTATTACGCCCAAATGGGCAGCCCCGATATGAAACATCCCATCTACAACGGCCTCACCCA
CCCAGAAATAACCGCTAATGATCTCGCTCCTTATAACCTTACAGATAAAAAACTTACTTT
TCATAAAGTAGATTATGAAAAGTTTCCTTTGCTTCGTTTAGCTTACGAATGTGGGCGTAA
GGGTAAGAGTTATCCAACAGTTATGAACGCAGCTAATGAAAAAGCCGTGCAGCTTTTTTT
GGAAAAAAAAATCCAATACCAAGACATTTATAAGCTAGTAGATAAAAAAGTAAACCAGCA
TAAAGCAATGAGTAATTTAACCATTGACCAAATAATTGCCTTAGACCAAGAGGTAAAATT
AGCAATCGAGAAAGATTTGAAAATCTAAGACAATTTTACAGAACCTTTCCCTTGATTAAG
GGATGCTTTTTAGCCATTTCTTGAAAAACCATCAACTCATTTTTAAAAGTTAATTTAGGG
TTAGGGTGCTCTAACCAATAACAACCCACTTTATTCCCGTTAGCTGAGTAAATTTCGCAG
TCATCGGTAGGGATCAACTGAGAAGCATTAGTATTTTTAAAAAACGCTAAATAGCTTTTA
AAAAGTTTCTCTCGCGGAAAAATCTGGGGCGTGCTTACGGCCATTAAATTTTCTCTTTTA
AGGTTTTTTTGAATAAAGTTATTTTTGCTTACGATTTTAACCGTATCCGTTAGCTTTTCT
CCGGGAACAACTGCCTGCCTTTTATCACTAACGATTCTAAGTAAATGATAAAGGTCTTTT
AAATGAATGAAAGGCCTAGCTAGATCATGAATCAAGACAAAATCACTTGCTTCTCGCATC
TCGCTAAGCCCATTAAACACCGAGTGATACCTTTCTTTTCCTCCCTCGACAAAAAGTATT
TTTTTCTTACTCCTTTCGATTAACGATTGGTATTTTTTTTTATCCCTTAGATTAATAACT
AAGACAATTTCTTGGATAGCTTTTATTTTAGAAAAAGTAAAAAAGGAATAATACCAAAGC
GGGAAATGGTGAAGGGAGGTAAACTGTTTTTTTTTTCTAAACCGCCGGCCCGCTCCAGCA
CTTAAAAGGATCAGAGAAAAACGACAAGACAACGGAAAAAATTTATTATAAAAAAAAATC
TTATTCTAAAATTTTAGCAAAAACCATTTTGCCGGACTCATTTTGAATATAAGAGATAAT
CATAATTTGCTTCTGCAGGCCAATATATTTCTCTCCTCCTTCAATTATCACCATGGTATC
ATCTGGCAAAAAAGCCAACCCCTGACCTTTATTGTTTCCTTTTTTAAGAATAAAAACTCG
AATGCGATCGTTAACGTTGATGGTAGGCTTAATCAAACTAGCCAAGTGATTAATGTTAAG
GGCTTCTATTCCCTGCACTTGAGCAACTTTAAAAAGATTAAAATCAGTAGTGATGATCCG
GTAGCTTTTTTCGGCGGCTAAAGCAAGCAATTTACTATCAACGTTCTTCGCTGAGCGAAC
ATCGTCATTGACAATTTGAATAGACAAATAATCCGAGTTTTTCATTTGCTTTAATAAGTC
TAACCCCCGGCGTCCTTTATTGCGTTTTTCGTTATTGGAGCTGTCCGAAATAAGCTGCAG
CTCTTTAATAACGAAATTAGGGATAATTAGCGATTTGGGAATGAATCCACTTTTAGCTAT
TTCTAATAACCTTCCGTCAATAATCGCCGAGGTGTCAATCAAATGCTTGGCCTCTTCTTT
TTTGTAAGACTTTACTTTTTTAAAATAATTACTAGAAAAACCAATTTGAAAACTAAGGTA
CAAGAAAATAAATAAAGAAAAAATCAAAATGCTATATTTTTCATTTTCTCCTAGTAGGTT
ATTACTGGGCAAAAGGTATAAAACTTGGGTAATCAAAAAAAGAATACTTAAACTTATTAA
TAAAGAAATCCCAATAGTTAAAATTTTATAAAACTCAACCTTCTTTAAAAGATAGTAATC
AATAATAAAAAAAAATAAAAAAACTCCCAAAGACAACCCTATTTTTAAATCTAATCCAAT
AGGCATAAATCCTAAGCTAATAACTAATCCAATTAAGATAATTAATTTAAACAACATATG
TGCTCCCTTATCTAGAATAATCTAAAATTTATAAATTTATTGTTTTAAAAAAAAATGATT
GACTAAAGAAAAATCAGCGTTTTTTCTTTATAGTAGCTTATCTAACTCGGCAACGATTAA
GGCATTAGTTTCTTTTTCCTGGCTATTGGTGGCCAGGGCTATTTCTTTGACTAACAAGCT
ATACGAATCTTCAAATTGTTTTTTTTCAATCATTGATAATGGTTTCTTTTTGCTTCTAAT
AAATAGTTCTTTAATCAGAGAAACCATACTGTTAATATCACCTTTTTTTATTTTGGCTAA
ATTTTTTTGAAATCGTAGTCGCCAGTTATCTTCTAAATCTTCTGGTTTTTTAGATAAATC
GCTAATAATTTTTTTGACATCTCCCTTGCTAATAATTTTTCTAATCCCTATTTGTTCAAA
AGATTCATAAGGAATAGAGATGGTCATCTGCGATTCTTCTAACTTAATTTTAAGAATTTC
TTTTTTGCCTTTTTTTTCTATATTTTCTAATTTACCAATACCATGAAAAGGATAAACTAG
ATAATCATTTTTTTTTAACATATAACTTTATAGGGATAAAGTATAACATATTTTAGGACG
AAAAATAATGAAATTTTACTTAAACTAGCCATTATTTTCCTAAAATTTAAAAAGTTTTTT
TGAGAATTATCTATTTTTTAGTTTAAAATATAGTCCTATGACTTTTAATTTTAGGAAAAA
ATTGATTATTTTTCTAGCTTTTAGCTTAATTACCTTTTTACCAGCAAATATTTTTACCCC
GGAAAAAATATCCGAGATTTTTTTACCCGTAACCTACCCTGCTGAAGAAATAGCCAAATC
GTTAAATAGGATTTACCGGGTAGAAAGAAACGACCTTATTTTCCTAGATGATTCCTTTAC
TAATAACAATAACGACAACATTAAAATAAAATCTCTGCAAACTGACGACATTACTATCAG
TATTGCAGAAGGGGTAGTAAAAACCACTGTTCCTCTTTTAACCGAAGCGGTTTTTTTGTT
TCAAAAAGACATTGATATTAATTTATTTTTCTTTAAAAAAACCATTCCCATCTCGCTAGA
AAGAGAGTTAGATTTCAAAATGATCGTGCATTTTGCGACCACTATTGAACAAGATGAAAA
AATGAAAATCATCCCGCAGACCACTTGGGAATTTGAATGGGGATCGGTTCCTTTTGTTAA
TTTTATTTTTTTTACGGTTAGCGTTTTAGATCAGGTTGAACCCATTATTAATAACGTATT
AAAAGGCTACGCGGAAAATAAAATTAATCAAACGCTAATAAGAGAAATTAATTTAGGGAA
AATAATAAATGATATTACTCAAACCATTAACGACATCATTGTGCTAAATGAAGAATACGG
TGTATTTGGGTATACGGATTTAAAGAAAATTAAAGTAACTCCCTTTACCTTAAGCGAGGG
GGCTATTCGTTTGAACTTTATCTTAGAGCTCTACCCCTATATTTCTTTTTCTAAGCAAAC
TTTAAGCACTATTCAAAGAGAAAATAAGGAAGAACTCCTTACAGAAAAAATAGGCCGGAA
AGAAGCCTCTACTCCTAATAGGCAATTCACTTTAAACCCGGTAATATTAATTACCCCCCG
CGATTGGCAAAACATTATTTTTAACCAAATAAGGGATGAAAATTTTTTAATTGGCAATAA
TAACTTAGAAATGAAAATAAGCGAAGTGTATAGCAGAAAAAATCGCAATACTTTTCAATT
TGATGTTTTCCTACGAAGCATTAAATCTTCAGCGGCGGTGCAGCGACTACTGGTTATTGT
CAATACCTCTTTTTATTTTAACCAACTTAGATCGTGGATAGAGTTGGTTAATTTTTCTTA
TTCGGTGGACACTAAAAGCGTGGTGGTTGGGTTAGCTAATTATTTTAACCAAAGAAGTTT
GGAAAAAACCATTAAAGATCGAGTGGAAAACGAATTTAATAAATACATTTATCGAATAGA
AAATTTATTACTAAACGAACTAAAAAAAGTAAACATCAACGAAAAATCAGTTTTAAATAT
TGACTTAAACGATATCGACTTAAACGACTTAAACACGGTTGATGATACCCTAGTTTTCTA
CTTTAGCGTGCAAGGAAGCTCTAGCTTGGATTTGTTGAATTTGTTTTGATGGGGGGATAA
GAAATATAGTTTAAGAAATAGAAATTATGGAATTTAATTTATCGATAATTTCTTTTCTAT
TAAATTCTTTCTCGTTGAGAAAATATTTGCCATTTTTAAATTCTACTCTATTGCTGTGCA
TTTCAAAATATTTTTCATTGCCTATCGCACTTGCTTGGTTATAAAAAAATTCTTGTTTCC
ATTTATCAAAATAATACTCAGTATTATTATCTTCCACTACTTTTTTATATTGGTAATATA
ACTCAACATAAAGAGAATAAGTGTAATATTCTACATGATAACTGCTAGTTCTTTCTTTTG
TTAATAATAATATAAACTTATTATCTGTTTTTTTAATAAAATTACCCTCGCAATAATCTA
AAATTTCAGGGTAGGCAATAAATCCATACCTCCAATCCTCTTCGGCTTTCCAATTATTTT
TATTGTTTTCATCTTGTTTATAATTTTCAATTATATCCATAATTGTATTTTTGTCTTCTA
ATAACTCCTTAAGATATTTACTTTTTTTTTTATCGTAAAATACTCTTTTCCAATTATCAT
TTTTATCTCTTGCTCTCTCAGTAAAAGAACAAAATGATTTATAATTACCCTGATTTAAAT
AATCACCTTTGGTTAGTAAAGCTCTTTGAAAATTCTTTCTATTATCTTCTGATGCTTTTT
TATATTCTTTATCTGGAAATTTATCTTGGAAACTTTTATATATTTCTTTAAATTTATCTA
AATCATAGTTAGCAAATTCTATTAAAAAACGAATACTCCCTTTTAAGTACCAATGCTGTT
CTGCTTCAATTATGGCTTTCTCCCATTCTTCGCTTTTGTTTATTAAAATTGCTTTTTTCT
TCTCTTCATACCTTTGAAAGTCAAGGGTTGTAAGGCCAGGTGAGGTGTTATCTTTTAGCT
TATAAAAATCATCAGAAGCAACATATTTATATAGGTCATTATCATATTTCTCAACAATAC
TATTACTTAGTTCGTCTATTAATGAAAATGTTCTTTTTAAAAAATCAATTCTATCAATAT
TAAAGTTGGTAACAATATTACCAATTACCCTCGACCATTTTTTTATTTCACCCGCAGAAT
TTTTCAATAAAAAAACACTATAGGAGTAAATTTTTGCGGTGTCTTCTAACTCTAAACTTT
CTTTAAAAAAACTAAGAAATTTTAAATCTTTTTCAAAATCAAAATAATGGGTTTCATTAT
CATCTTCTTTCAATTTATAGTTTTTATTTTTTTCTATTTTTTTTGTAACCTCATCAATAA
TCTTAACAATTTTATTAATAATCTTAAAAAATCTTTCTTTTCTTTTTTTCTTCTCCTCTT
CACTTTCCTCCTTTTCTCTTTTACCTTTTAATTTTTCATATATATCGAATATATTCACTG
CATTAATTTGTCCGATATTAGTAATATTATCTTCTTTAAGATTTTCAAAAAGCGTCTTAT
CGCTAATCAAAAAAACTATCCCAAGATTTTTAAAAAGATTATAAAAGTCTGCATCTATGT
GAAATTTTTTATTATGCTTAGCCACTTCCCATAATAAATCTGTCCACTCATTATCTATTT
TTCTAGCAATTTCTTGGGGGGTTAGATTATTATCTTTATCTATTGCTTTAGTAATTTCTG
GGTTTTCTGAAATTTCTTTTATAAAATATGCTTTAAAGTTCTCAAAATTGGTAAGAAGTT
TACCTCGAGAATTCATCTTAACGTAGAGGTCATCGGTTAAACCAAAATCATCTAAAGAAA
GGAAGTTAAAAGTTATTTTGTCTTTACTAATAAGTTCATCAAAAGAAATTTTACTATTGT
TAAATTTTTTATGAATTGCATCTAGCATCACCAACATTGACTGAACCGTAGGGTCATATT
TCCAAGAAAGGGAAAACCAATTTTTATCTTCTATAGCGGGAGAAATTTTTCTATCATTAG
TTAAGGTATTAATATCAATAAAGTTATCTACTAGTTCCTGGCAAAAATCTTTAGAACTAA
TTCTAACTTTATAAGTAAATTTTTTAAGGATTTCTATGTATTCATCTTTTTTATCTTTTT
CCTTATTCAATAAATACCAATGCAGCAAAAACAAGGTGGTTAAGCGCTGTTGCCCATCTA
ATGGGATAAATTTTATTTTCCCATTATTTTCTTCTATCCGGCCATAAATAAAATCTAAGT
TAAGTGTTTTATTATTATTTATTGCTTGTCGTAAATTTTCTAAAAATTTCTTTCTAATAA
CTTTTATTTTTGAGGATTCTCGTCCCTGAGCATAATCTCTTTGAATTAAAGGGATTACTA
TATCATTATCTTTAATAAGTTTCCAGAAGGTATTATAGTTATCATTATCAATCATTCTTA
TTATCTTCTAAATAATTTTCAAGTTTTTTTTTAATTTCTTCTAAATACTTGTCCGCATCA
TTTTGTGACCATTTATCTAAATTTTTTGGATTTGCAGTATAATATTTCATAAAAACATTC
TTAGTAGCTATAGGAATAAATTGCCCTCCTTTATCTTTTTTTAAAATCTTTTCTCTTTTA
ATAGGGAAAAAAGCATTACTATTACTAATATTTGTTGCAGAATCTAAAAGTGCTAAATTC
CCTACTGCATTTTTATCCTCAATATCATCTTCTCCCTCTATTTCTTTCTGCCATGAGTTA
TAAAAATCATTAAATTTTTCATCTTCTATCTTAGAAATATTTTCTTCCATTTTTAAAAAA
TCTTTTATTTTTTCATTTTCTTCATTCATATTTTCTATAAACTTTTTTGTATCTTTAAAC
CACTCTCCTCTATCATTTTTTCCCGGATATTTATCTGTTTGGGAACGAATGTGTTCTATA
TCCCATTTATTTTTTTTAAATTTATCAAATTGAAATTTCATATCTGAGCCTATCATTGTT
TGAATATTAAAGAGTAACAATACTTTTTTAATAAGCTTTTTGTCATTTTGATTATTATAA
TCTAATTCATCAATATTAATATATTCATTTTTTTCTTTTAATTGTTCTTTGATTTGTTCA
TTTAAATATTTTTTAAAACTAGTTTTAGTTTTATTAGGAGTGGTATATTCTTTAATTAAA
TTCAATACTGATAAATTGTTAGTAATTAGAAACCCTACTTTATGGAAAAACTCTTTATCT
TCATACCACTCATAAAGAATTCTATAATACCTTTTTGCTTCTTCCCATAAAGTATCTTCT
ACGCTTGCTTTTTCTTTGGATAACTCCTTATTAATAGTATGAAATATCCAAAGTGGATCT
TTAGATTTTTTTGGTCCAGAATATTTTTCTGCAATTAATTCAAAAATAAAATCTATTCTT
GTTTCTGGTTCTTGTAATTCTTTTTTATTATCTTGATCATAAAGAAAATACCAAAAGTCA
TCCCTCTGCAAAGAAATTTCTATATTATCCCATTCAGATGCTATTTCAAATTGCTTATTA
TTATCATCAATCTTATTGAGCAGTAATGCTTTTATTAATTCCGCATTGGTTAACTCTATT
TTACCGGTATTAATTCTAGTAAAAACATCTATATTTTTATTCTCATCACCCTGTTCTTCA
TCATCTTTTATTTCATACCAAATAAATCTAATATTATTTGCTTTATCAAAATCTTTATTC
TTATCATAATCTTCATCTACTAATATTTGAATGAACTTTCCTTTTACTTTGTTTTCTTCA
AACCAATTATCAATAGTTTCTTTAGCTTTGAATATGTAATAAAAATCTATGTTATCCATA
TGTTCTTCTTTATTAATGTTCTCAAGAAATTCTTTACTAGTTGGTCTAGTGTCATATGAA
ATACTGTAAGGTTGTAAATTATATTCTTCAAGAAAAACTTTACCAGCTTTTAAAATAAGA
TAAATAGTAGTTAGTCGCTGTTGCCCATCTATAACTTCCCAAGAATCATCACCATCTCTT
TTTTTTACAATAAGTGGCTGTAAACAATAAAAACTAACATCTTTCGCTTTTTTACTAAAT
TCATATATATCATTTAGTAAATCTTTCACTTGTTGTTCACCCCATCTGTATCCCCTTTGA
TAAGATGGGATAGAAAATTTTTCATTTAAAATTTCTCTTATTGATTTTAATTCTAAAGTG
TTTTNNNNNNNNNNNNNNNNNNNNNNNNNNNNNNNNNNNNNNNNNNNNNNNNNNNNNNNN
NNNNNNNNNNNNNNNNNNNNNNNNNNNNNNNNNNNNNNNNNNNNNNNNNNNNNNNNNNNN
NNNNNNNNNNNNNNNNNNNNNNNNNNNNNNNNNNNNNNNNNNNNNNNNNNNNNNNNNNNN
NNNNNNNNNNNNNNNNNNNNNNNNNNNNNNNNNNNNNNNNNNNNNNNNNNNNNNNNNNNN
NNNNNNNNNNNNNNNNNNNNNNNNNNNNNNNNNNNNNNNNNNNNNNNNNNNNNNNNNNNN
NNNNNNNNNNNNNNNNNNNNNNNNNNNNNNNNNNNNNNNNNNNNNNNNNNNNNNNNNNNN
NNNNNNNNNNNNNNNNNNNNNNNNNNNNNNNNNNNNNNNNNNNNNNNNNNNNNNNNNNNN
NNNNNNNNNNNNNNNNNNNNNNNNNNNNNNNNNNNNNNNNNNNNNNNNNNNNNNNNNNNN
NNNNNNNNNNNNNNNNNNNNNNNNNNNNNNNNNNNNNNNNNNNNNNNNNNNNNNNNNNNN
NNNNNNNNNNNNNNNNNNNNNNNNNNNNNNNNNNNNNNNNNNNNNNNNNNNNNNNNNNNN
NNNNNNNNNNNNNNNNNNNNNNNNNNNNNNNNNNNNNNNNNNNNNNNNNNNNNNNNNNNN
NNNNNNNNNNNNNNNNNNNNNNNNNNNNNNNNNNNNNNNNNNNNNNNNNNNNNNNNNNNN
NNNNNNNNNNNNNNNNNNNNNNNNNNNNNNNNNNNNNNNNNNNNNNNNNNNNNNNNNNNN
NNNNNNNNNNNNNNNNNNNNNNNNNNNNNNNNNNNNNNNNNNNNNNNNNNNNNNNNNNNN
NNNNNNNNNNNNNNNNNNNNNNNNNNNNNNNNNNNNNNNNNNNNNNNNNNNNNNNNNNNN
NNNNNNNNNNNNNNNNNNNNNNNNNNNNNNNNNNNNNNNNNNNNNNNNNNNNNNNNNNNN
NNNNNNNNNNNNNNNNNNNNNNNNNNNNNNNNNNNNNNNNNNNNNNNNNNNNNNNNNNNN
NNNNNNNNNNNNNNNNNNNNNNNNNNNNNNNNNNNNNNNNNNNNNNNNNNNNNNNNNNNN
NNNNNNNNNNNNNNNNNNNNNNNNNNNNNNNNNNNNNNNNNNNNNNNNNNNNNNNNNNNN
NNNNNNNNNNNNNNNNNNNNNNNNNNNNNNNNNNNNNNNNNNNNNNNNNNNNNNNNNNNN
NNNNNNNNNNNNNNNNNNNNNNNNNNNNNNNNNNNNNNNNNNNNNNNNNNNNNNNNNNNN
NNNNNNNNNNNNNNNNNNNNNNNNNNNNNNNNNNNNNNNNNNNNNNNNNNNNNNNNNNNN
NNNNNNNNNNNNNNNNNNNNNNNNNNNNNNNNNNNNNNNNNNNNNNNNNNNNNNNNNNNN
NNNNNNNNNNNNNNNNNNNNNNNNNNNNNNNNNNNNNNNNNNNNNNNNNNNNNNNNNNNN
NNNNNNNNNNNNNNNNNNNNNNNNNNNNNNNNNNNNNNNNNNNNNNNNNNNNNNNNNNNN
NNNNNNNNNNNNNNNNNNNNNNNNNNNNNNNNNNNNNNNNNNNNNNNNNNNNNNNNNNNN
NNNNNNNNNNNNNNNNNNNNNNNNNNNNNNNNNNNNNNNNNNNNNNNNNNNNNNNNNNNN
NNNNNNNNNNNNNNNNNNNNNNNNNNNNNNNNNNNNNNNNNNNNNNNNNNNNNNNNNNNN
NNNNNNNNNNNNNNNNNNNNNNNNNNNNNNNNNNNNNNNNNNNNNNNNNNNNNNNNNNNN
NNNNNNNNNNNNNNNNNNNNNNNNNNNNNNNNNNNNNNNNNNNNNNNNNNNNNNNNNNNN
NNNNNNNNNNNNNNNNNNNNNNNNNNNNNNNNNNNNNNNNNNNNNNNNNNNNNNNNNNNN
NNNNNNNNNNNNNNNNNNNNNNNNNNNNNNNNNNNNNNNNNNNNNNNNNNNNNNNNNNNN
NNNNNNNNNNNNNNNNNNNNNNNNNNNNNNNNNNNNNNNNNNNNNNNNNNNNNNNNNNNN
NNNNNNNNNNNNNNNNNNNNNTCCTTTGTTAATTTTAGGGGTTCCCGGCAGTGAAACCAC
TGCGGTTATGCTAGGGTCCTTACTTAGCTTTGGGGTAACCCCCGGTCCTTTATTTTTAAC
CACTTCCCCGGAAGTTTTCTGGAGTTTCGCGGCTTCTATGTTTTTAGGTAACTGTGTTCT
TTTATTCCTCAACTTACCTTTAGTCGGTCTTTTTACGAAAATTTTACTCATCCCTAAATG
GGTGTTAGTGCCGATTATCATTACCCTAAGTTTTGTCGGGGTTTACTCCATTAGCGGGAG
TTACTTCGACATTGTTTTAACCGTTATTTTTGGCATCATTGGTTTTATTATGAGAAAAAC
TAACTTTCCTATTGCTCCTCTTATTTTAGGGTTAATCCTCGGGGGGCTAATTGAAACGAA
TCTACATCGAGCACTTTCTTATAGCAACGGGAGTTTGGGAATTTTTTTTGCTAGCGGGAT
TACTTGGTTTTTCTGGGGATTAACCGCGCTAAGCTTACTGGCCCCTTTTATTTTAAAGAA
ATTTAAAATAAAAATATAAATTAATTATAGAGAAGATTATTTTTTAGTAAATTATTTTTA
AACTAACTTACTAAAAAATTGTTCTACTTTAAAATAAATTTTTAAATAAAATTTTTTCTT
TTCTCTTTTTGTTTCTAATATATGTTTTTTTTGTCATTTCTTGAATTTCTCTTTTTGTGC
ACTATTTTTTTGTTATTTTCATTGAACCCGCAGAATCGTCAAGAATAAATTGCCCAGCAA
TTCTTTTCAGATACTCATCTGTTGCTTTACGACAACATCCCCAATCATGATAGTCATCAA
GAATGATGATACCTCCGGAAACTAAATTAGGAAATACCCTTTCTAAACACGTTATTACAG
GTTCGTACCAATCAACATCAACATGCATAAAGGCTACTGGCTGATCTATATTCATAGTAT
TTTGAATGAGCCCCTTGACTAATGAAACTGCTTGCTTATCACAGTCAATTGAAATTTTTT
TTAAATTTGACTGAACTACTTCAAACAGATTTTCTTCATAACCATAATACTTATCACCAG
CAATACCTTCTGATTTTCCTTCCACAATTGTTCGATAACGATTATGAACGTCTTGAGTAT
CTTTTTCTGTTGGAGGAGGTATCATTCCAAAAACATCGTAAATAAATAATGGACGTTTCG
TCTTTTTTAGGGCAGCTATCAATATTGAAGAACCACCAAGTGCGCAACCAGCTTCAAGAA
AGACACCTGGCAATCGAGATGTTTCTATAGCGCGGCATGAATTCGCAATGCTTACAAGTT
TCGAGACTGACAAGTAAGTGAGCTTTCTATTTTGTATTCGAGTAATAAGCTCTCGATCTT
CAGAGCTCAACATGAAGAGATTCTTCTTATGATTTGCTACGGCAACAATTTTTTTAATAA
GTTTTTTCGTACGCCTAAGCATAATTTCTCCTTTATTAACAACCAAACTCAGTTGTGCCT
AGCCTTGCTAAAGTTCTTTGTTAGGCTTTACTAGCCTTTGAAAATCGGTGACGATATATT
TATTAAAGCGGTCAAGGCGGTGCGCTGCATATTTGCCTGTTTCCTTGTTCTTCCGTTTTC
CGTTAAACCAAATTGATCTTTGCCCAGCATTTTCCCCAGACTTATTTTGTGATGCTTCCT
TGATAAACTCCTTAGAGCTCATTATCCAAAATGTTTCAAGGAGTTCTGAATAAAACACGA
AATAGTAGTTTTTTCTTTGCTCATGGGTAATACCTGCAAACCCCGCAGCATTTCCTATCG
CTGCCTTTTTTGAACGTGCTTTTATCTGAACTTCAACAAATGTTCCATCTTCTCTACGAA
CGACCGCATCAATTCCATAATCATCAACCAAAGTCATGTACACATCAATACCTTCTTTAA
GCATGAGACCAGCGACCCAATATTCAATTCGCTTGCCAAAACCTGCTGAATGGCGAAATG
GGATGCTCATCTTTTGTCTAACATTTGAATTTAGCTGAAGCGTCAGCGATGAGTTGGAGT
GTCTTGATTTTTTTTAAAGCCATATTCCTACTAATTGAATAATAAAACCTATAATCAAAA
AATACGTTCCTTTAATGGGAGCATTCGCTAAATTGGTAAAAAGTTCTTCCATATTGGTTG
GGACACCATAAAAAGAATTATTTATATATTTTGTTTTCCTTAAGAAATTAGCAATCATAA
GAACACCTATAATATCTAGAATTAAACCAATACTTTGAATAACATTACTAAGCATTATTT
TTTTTCACATTCAAAGCGTGAGTTTTTATAACCAATATCTGCATCATCTTTTTCGACTTG
TGCCTTAGTTTCAAGACATTCATCCATGGTGTTAAATTCATCAACAACACCTGCATAAGT
TCCTCCCATAAGAATTGCAGCAGGGGATAAAGGGTCTTTGTAATACTTATGCAGCTCATA
AAAATCATACTTTTTAAAAGGCCACCAATTAACAAAATAAGCTACTAAAAAGTAAATGGA
GACTATGCCTACAGCTCTTAACAATGATTTTCTATGCGGCTTAATTCCCATATTTTTGCT
CCTTAAATTTATTTTCTTTCCTCAAATAATTTTAATAATACTATATAAATTACTTTATTA
CTAAATTTTTTTTAAAAAAATTATTTTAAAACAAAACTCTATTTCAAACATACCACCACC
CTTTACACCGAGTGCTTTCTTATAATAATGGAAGTTTAGGATTTTTTTTAATAGCGGGAT
TACTTGGTTTTTCTGGGGATTAACCGCGCTAAGCTTACTGGCCCCTTTTATTTTAAAGAA
ATTTAAAATAAAAATATAAATTAATTATAGAGAAGATTATTTTTTAGTAAATTATTTTTA
AACTAACTTACTAAAAAATTGTTCTACTTTAAAATAAAGTTTTAAATAAGGTTTTTTCTT
TTTTTCTTTTGTTGTTAATAAGCAGCTTCCTCGCGGTAGCGTTTTACTGTTTCTTGAATG
GCTTTATCAACGTTCTGCCTCAGGCCCTTAGCATTAAAGTGAAATAAAACATTAGCATCC
CCTACGGCAGAGTATTCTTCTTTCACCGCTTGCGGGGCTATGGTTACCCCTTCAACATAA
GCAGTCACTTGGTCGTTAACTAGCGTAGCATTCTGCACTTGGGATTCACTGGTAATGTAG
GTTACCATTCTTTCTTTAAAATTCCTTAAGGCCTGCACTTTAGCCGCTGTTTTACTGAGA
TTCCTCAAGACAAAAATGGACTTGGCTTCTTTATCAAGTTGTTCTTCTTGCCCCTCAATG
TAATAGCGATTCCTATCCCAAGAACCAACCACCCACATTTGATAAGTGTCTTTATTTACC
CAGCCTTCTTCGGATTCCACCACCGTGGCTCCATCCCCTATCCTTTTTTTTGTGTTACTC
TTACAAGCTACGACCAAAAAAAGACTAACCAGCATTAATCCTAGCACAATTTTTTTACTA
TTTTTCATTTTCATCTCCCTAATAAGTAATATTTATCTTTTTAATTATACTGTAAAAAAA
ATAACTATGGCAAATAAAATTTATTAGAAAAAGCTACCACTGTAATTGGCGATGAGCTTC
ATAAACCGCCATGGCGGTGGCATTGGCTAGATTATAAGAGCGAATTTTTCCCATAATAGG
AATTTTAATCCGCTCAATGTTATAACGAGAGGTTACTGCTGCTGGCACTCCGTTAATTTC
ATTTCCCATGAGCAGAATGTCTTTTTTTTGAAAAGGGAAGTCCATTAATTTTTTATTCCC
GTATTTAGATAAACAAATTATCCTCTGGTTTTTTTTTGCGGCCACGAAAGCTGAAAAATC
AGGAAAGATGGTAAAAGCTAAATATTGCCAATAGTCTAAACCAGCCCTCTTTAAGGAAGC
ATCATTTATCGTAAAACCCAAAGGCTCAATGAGGGACAACGGGATATTAAATCCGACAGC
TAAGCGACCAATGTTCCCCGTGTTTTGGGGAATCTGCGGCTGGGACAAAGCTAGTTCAAT
CAAAAAAATGCTTATTGGATATGAGCGAACAACTCGTTAGCATTATTTCTTTTGGTGTAA
TAGGTGATGAAAAAATATTTGCGGTAATTGGGATTTTCTATAGCATAACTTAAAACTTTT
TCTTGATTAGCAAATTTATTACGAATTTTTGCTGTAAAAGAGAACTGTTTTTTTTCTCTA
GGTTTTAAATCAATTACCTCGGGTAAATTATCTCTAATGTACTGCCAAACTGTGGTGTAC
GATGGTTTTACTGTTAAATTATAAATATTTTCATCGGTAATATTTTCAATAGTAATCACT
CCACTATACCGATCGGGATTAAAACGAATACTAGCCCGATAAGGGAATAAGCCACTTTCT
GCTCGGTAGGCGGTGGTGGCATAACCATGCAGAGCCACCCATTCATCTATGTTATAGCCC
CTTTTGGAGCTCCACAACATTCTCGATAAATCGTGAATGAATAGCCCCTTAGCATAGCTA
TTGCGATAAATATTACGGAATGCTTTTTTCGTACGATAAATGTACTCTGCACTATAATTA
TTAATTTTATTATCTAAAAAACGAATATCGCTAGCATTGCCAATGACTAAATTATTACCA
TAATCTCGCATATAGTTAGGCCACTGGATCATCATATTCCTAAACTGAATGCGATTTGCT
TCATAAAGCATAATAGCGTCAATAAAAACCCCGGCATCAAAAAACATGTAGGGGTCTTGC
CCATGCTGCTGGCCATGTTTCCAGCCTAAGGTAAAAACCCAAACGGGTTTAGTGAGTTGG
GCTTCTCGAATAACCGTGTTAGCAATGGTGGCTACCCGGTGAGCTCGCCACCAACGCCAT
TTAGTTACTTCTCTTTTATTGGATAAATTTTCTACCTTACTAGCAAACCACTTTATTTTT
TCAATAGTAGTATAATCATCATACTCCGGTGGGGTGGTAATATTCATGTCTTCCACTACT
TGCGGTCCCATTTCATAGCCATCCGCTCGACCGGTCCTAATAAAATCTAGCCCAATAAAA
TCTACGTAAGGATTAGCCTGAAACTTTTTGGCTTTGGTAATAATATGATTTAACCTCTTT
TGATCTAAAAGGGAAATATGTAGGCTATCTTGTAATTTTTTTGTTTTAGAATCATAACCT
AATGAGGGATTGTACCCTGCTGGTTTTTTCCCATTAGCTGGGGTATAATAGGACATAAAA
TAAGCCCCGACTAATAAGCCTTGCTCTTTAGCTAGTTTACTTAAAACACTTAAGTTGCGG
GGGCCACTACTAACCCAAGGGTTTTCGGGGGTTGTTTTTTTATACCAGCCAGAAGTCTGT
GCCCCTAACAGCCAGAAAGCATCCACGTCCATATATTTAAGCCATTTGATTAAATTTTCT
GGCCCTCCTCTAGTGCGGTCGGGGGCAGTAATTTCAAAATTCAAAGGGCCATTATATTCC
CAGTTCACCACAGAAAATCCTTTTTGGAGAGGGGGCACTTTTCTTTTTAGTAGAACAAAA
GATTTTTCTAATCCGCCCCAATTAGGATTTTTTTTCGAAGTAATTTTAATCACATAATTG
CCCGGGGGAGGATTATACCCTAAAGCAAAATTGATGTAAATGGTATCATCTTTATAGCGA
AAAAAAAAGTCGCTTCTCCCACCGACATTAGGGATAACGTATTTTCCCCGGTACACTTTG
GCTTCTAGGTCTTTGATATTTATCCTACCCTTAGCAATTAAATTCCCTCGAATAATCTCA
AAGCGATAATATTTCTCTTTATCTAAAATAAATTCTAACTGATTAAGCTCGTTTATACTA
ATATTGTCTTTATTGGTCGGTGGGGGAGAAGTAAAAAATTTTTTGGAAGTTTCAACATTT
AATCTTTTATAAGAACGTTCGTATTTTTTAGAAAATTTTTCGTTTAAATAGGTTTCTAGA
TTAGCAAAATTGTTTTGTTTATCGAATTCTTTTGCTAGTTTTGCTGCTAGTTTATCTTGT
AGTTCAAAAGAGTCTTTATTGTCTTGGGTTAGAGCTTCCCCACTAAAAAGATTAAGAGTG
GCAATGTCAGCAAAAGCATCTAGGCTTTCGGTAGTTTCCTCGTTTAACAAGACATCGTCA
TCGTTATTCCTAGCTAGGGTATTTTGCTTGTCTTGTGGTTTTATATTAAGGCTTAATGGC
GGCTCTTTAATCCGGTCATCGATAACGGCATCTTGGTATTTGGCTGACATTTCCTCAAAG
TAATCATCTAAGGAATCGTAATTATGCTCTTCTTTTGCTACTAGGCTTTTGGGGTTATTG
GTTAAAATACTGACAATGTTCTTTTCATCATCTAGCTCTTCATCAAAGGCATATTTAGTA
ATAATTTTATCCGAGCTTATTTCTAATAAAACGTCCTGCGACTCGCTTTTAAAAAAGCGA
AAACTAAAAATAGTTAGCGGAATGATAAAAAAAACCGCGAATAAAATAACAATAATTTTT
TTCTGTTTTTTGTTCATAAGCATTTTGGCAAATTCACCATATTTTTATATAAATAAACGG
ATTAAGTTAATATTTGTTTACTAATAAACCATTAAAAGGAAATAATTTTTAACAAAAATC
ATAAAAAATGGTATAATTAGGGAAATTAAATAATGAAAAATCACGTAGCAATAAATAATA
ATATTAAAAAATTGCTAAAACCTAGCAAAAAATATGTTATTTATAACCCGGAGGGAATTG
TCGCTTTTGTAAAGCAAACAAAGGTAGCACATAGATAATCATCCTCATTAAAAAAATACA
ATAAACAATAAGGAAAAATCCATTATGAAAAATTACTTTTATTTTAAAAAAACCTTACTG
GGAGCTTTTACTGCTTTACTATTTATGGCCTGTCAAACCAGCACTTCTACGACTGTTGCT
TCTCCTTATCCTTTGGCACTAAAAGACTTTAAAGCCGAGTGGTTTTACGGAAAATTTGTG
GGAAGCAATAAAGCTGCTTTTAGTCGAAATCCTGCGGATGATTCACTCTTATGGAATGAC
TGCTATGAGTTTACAGCACCGGCTACAGTTTCCCTTACTAACTTTGTCGAGCACGATTGG
CGCAGCCCGGTTTTTAAACATAGGGCTAGTGGAAATAATGGAGTTAGAGATGTTTTTTTT
CCTACGATGCTTTCTAATAACACCGCCGCCTACATTACTAATGGGTACTTTGTTTTACGC
TATGACATTACCGATAACCAACTTGACCTTAGAAAAGATGGTAACGAATATGTCTATGAT
AACTGGGGACCAACTATTGATAGTGATTTAATTAGTGGGATAAGAAGTACTTTGAGCGGA
TTTATGGATAGGGATGGCACTCTGGCCGGACAAACGGTTTTTCAAATTGTCTATTTTCAA
ACGGATAGCAATAGCATAAAAGGGGATAGGTTAGAAGAGATAGAATTTAACTTTGGGTCT
ACATTGGAATTTGTAAAAACCACTGACCTGCAATTAAGTGGAAACGCCCTTAGAAAAAAG
TATGAAGAGATTGCTGCTTCGTTAATAGAGAAAACCAAAACAAATTTAGTGGCATTTCAA
TCAGGATTTTGGATAACCTACCGCAGAACTACCGCTGATTTTAATGCCAACAGCATTCCA
GAATTTCAAGACAACCCTACTAAAACTTGTCCCCCTTCTTCTTAAACTATGCCGTTAAGA
AAAGAATTTGTAAGAAAAATTTTTTTTGCTGTTATTTTTTTTAGCTTTTTTAGTTTATCG
GCTAATATAATTGGCATCATCAAAGATGAGAATGGCGAGGTTATTAAGAACGTTCTTATT
AATTTAGAAAGAGATACTGGCACCGGCAATCCGGTTAAAATAGCCAGCACGCTTAGCGAT
AATGCTGGGCGGTTTAACTTTCCCATTGCAGAAGAAGAAATTTACTTCTTTAAGTTTATT
AAAAATGGCTTCCAATCAAAAACCGTTACCCTAGCCGGTAGCCCTAACCGACAACAAAAT
ATAGAAGTTACCTTAAACAAAATTAATGTCTTAGAAGAAGTGCGAGTAAGGAGAAGGTCG
CTTCGTTCATCGGAGAGGGAAGCGGTGGCCTCAACCATTTTAAACGAAGAAACCGTAAGG
AATATAAAAATCAATAAAGTAGACGACCTCTCATCGGTTTCCGCTAGCTTGCTAAGTGTC
AATACCGGTTCTTCGCTTACTTCTTTTTTTTCTTTAAGGGGAATTTCTAGCGCTAATACT
ACCGATCCATTAATTGGGCTTTACATTGATGATATAGCCCAGTTTCAAAGTTATAATTTC
CCGGTGCAGCTCAACACCATAACTAGCATTGAAATTTTAAAAGGCCCCCAACTTACTTTT
TATGGAAGGAATGCTATGGGAGGAATTATCGACATTAAAACCAAGAGACCCCTTAATCGC
TTAAGCTTTAATGCTCACGGTGATTGGGGAAACTATGGGCTACAAAAATATAATTTCTCT
ACCTCAGTGCCATTAGTAAAAGAAGCAGTTATTTTAAATTTTGGGGGGTTTTATAACATT
[truncated: 21,299 more chars]
