# Supplementary material for: Chloroplast acquisition without the gene transfer in kleptoplastic sea slugs, Plakobranchus ocellatus
Source: eLife. 2021 Apr 27;10:e60176. doi: 10.7554/eLife.60176 (PMC8079154; doi:10.7554/eLife.60176)
Supplement: Supplementary file 21. [file elife-60176-supp21.zip]

Archive with 5 entries (4 files):
- Supplementary_file_21/
- Supplementary_file_21/all_data_plot.pdf
- __MACOSX/Supplementary_file_21/._all_data_plot.pdf
- Supplementary_file_21/Raw_data_of_sequence_similarity_analysis.xlsx
- __MACOSX/Supplementary_file_21/._Raw_data_of_sequence_similarity_analysis.xlsx
